# Supplementary material for: Raman spectroscopy accurately differentiates mucosal healing from non-healing and biochemical changes following biological therapy in inflammatory bowel disease
Source: PLoS One. 2021 Jun 2;16(6):e0252210. doi: 10.1371/journal.pone.0252210 (PMC8172032; doi:10.1371/journal.pone.0252210)
Supplement: S1 Dataset — (ZIP) [file pone.0252210.s003.zip]

Archive with 901 entries (900 files):
- HC/
- HC/brc-ctnf-0012_base sub cr removed_31__X_-7820.56__Y_51227.5__Z_679.971__Time_350.txt
- HC/BRC-ctnf-0004-1_base sub CR removed_27__X_22757__Y_20912.8__Z_668.12__Time_310.txt
- HC/BRC-ctnf-0010 base sub CR removed_70__X_-19858.6__Y_20280.6__Z_58.1089__Time_805.txt
- HC/BRC-ctnf-0007-2_base sub CR removed_23__X_-21396.3__Y_39785.2__Time_256.txt
- HC/BRC-ctnf-0010 base sub CR removed_56__X_-19864.6__Y_20278.6__Z_57.1845__Time_644.txt
- HC/brc-ctnf-0014_base sub CR removed_87__X_5922.47__Y_1165.29__Z_1289.74__Time_998.txt
- HC/BRC-ctnf-0015-1_base sub CR removed_92__X_17197.7__Y_10402.1__Z_2222.51__Time_1046.txt
- HC/BRC-ctnf-0015-1_base sub CR removed_36__X_17193.7__Y_10396.1__Z_2222.5__Time_409.txt
- HC/BRC-ctnf-0013_Copy base sub CR removed_29__X_5614.96__Y_10622.4__Z_2157.91__Time_326.txt
- HC/BRC-ctnf-0008-1_base sub CR removed_30__X_-11639.4__Y_45453.2__Z_88.4673__Time_337.txt
- HC/BRC-ctnf-0010 base sub CR removed_23__X_-19864.6__Y_20275.6__Z_55.351__Time_265.txt
- HC/BRC-ctnf-0005-2 this one++_base sub CR removed_94__X_-5041.64__Y_12466.1__Z_128.635__Time_1074.txt
- HC/BRC-ctnf-0004-1_base sub CR removed_60__X_22750__Y_20916.8__Z_667.61__Time_687.txt
- HC/BRC-ctnf-0005-2 this one++_base sub CR removed_27__X_-5039.84__Y_12459.8__Z_129.8__Time_304.txt
- HC/BRC-ctnf-0013_Copy base sub CR removed_51__X_5613.96__Y_10625.4__Z_2157.48__Time_576.txt
- HC/BRC-ctnf-0007-2_base sub CR removed_73__X_-21393.3__Y_39790.2__Time_814.txt
- HC/BRC-ctnf-0005-2 this one++_base sub CR removed_56__X_-5043.44__Y_12462.5__Z_129.052__Time_636.txt
- HC/BRC-ctnf-0004-1_base sub CR removed_35__X_22754__Y_20913.8__Z_667.968__Time_401.txt
- HC/BRC-ctnf-0008-1_base sub CR removed_79__X_-11648.4__Y_45457.2__Z_88__Time_894.txt
- HC/BRC-ctnf-0004-1_base sub CR removed_54__X_22755__Y_20915.8__Z_668.255__Time_618.txt
- HC/brc-ctnf-0012_base sub cr removed_77__X_-7826.56__Y_51231.5__Z_679.648__Time_872.txt
- HC/BRC-ctnf-0013_Copy base sub CR removed_44__X_5609.96__Y_10624.4__Z_2157.57__Time_496.txt
- HC/BRC-ctnf-0007-2_base sub CR removed_19__X_-21399.3__Y_39784.2__Time_211.txt
- HC/BRC-ctnf-0008-1_base sub CR removed_0__X_-11648.4__Y_45450.2__Z_89.2__Time_0.txt
- HC/BRC-ctnf-0010 base sub CR removed_84__X_-19863.6__Y_20281.6__Z_58.7693__Time_965.txt
- HC/BRC-ctnf-0004-1_base sub CR removed_56__X_22753__Y_20915.8__Z_667.972__Time_641.txt
- HC/BRC-ctnf-0008-1_base sub CR removed_35__X_-11644.4__Y_45453.2__Z_88.6559__Time_394.txt
- HC/BRC-ctnf-0015-1_base sub CR removed_79__X_17190.7__Y_10400.1__Z_2222.27__Time_897.txt
- HC/BRC-ctnf-0010 base sub CR removed_50__X_-19858.6__Y_20278.6__Z_56.4987__Time_575.txt
- HC/BRC-ctnf-0007-2_base sub CR removed_10__X_-21390.3__Y_39784.2__Time_111.txt
- HC/brc-ctnf-0014_base sub CR removed_48__X_5923.47__Y_1161.29__Z_1288.84__Time_551.txt
- HC/brc-ctnf-0014_base sub CR removed_67__X_5922.47__Y_1163.29__Z_1289.13__Time_768.txt
- HC/BRC-ctnf-0013_Copy base sub CR removed_17__X_5607.96__Y_10621.4__Z_2158.12__Time_190.txt
- HC/BRC-ctnf-0007-2_base sub CR removed_99__X_-21399.3__Y_39792.2__Time_1103.txt
- HC/brc-ctnf-0012_base sub cr removed_66__X_-7822.56__Y_51230.5__Z_679.805__Time_747.txt
- HC/BRC-ctnf-0007-2_base sub CR removed_31__X_-21391.3__Y_39786.2__Time_345.txt
- HC/brc-ctnf-0012_base sub cr removed_45__X_-7823.56__Y_51228.5__Z_680.086__Time_509.txt
- HC/BRC-ctnf-0007-2_base sub CR removed_94__X_-21394.3__Y_39792.2__Time_1048.txt
- HC/BRC-ctnf-0007-2_base sub CR removed_82__X_-21397.3__Y_39791.2__Time_914.txt
- HC/BRC-ctnf-0004-1_base sub CR removed_44__X_22754__Y_20914.8__Z_668.04__Time_505.txt
- HC/brc-ctnf-0012_base sub cr removed_59__X_-7828.56__Y_51229.5__Z_680.297__Time_667.txt
- HC/BRC-ctnf-0013_Copy base sub CR removed_93__X_5611.96__Y_10629.4__Z_2157.91__Time_1056.txt
- HC/brc-ctnf-0014_base sub CR removed_66__X_5921.47__Y_1163.29__Z_1289.05__Time_757.txt
- HC/BRC-ctnf-0008-1_base sub CR removed_59__X_-11648.4__Y_45455.2__Z_88__Time_668.txt
- HC/BRC-ctnf-0005-2 this one++_base sub CR removed_42__X_-5044.34__Y_12461.6__Z_129.401__Time_475.txt
- HC/BRC-ctnf-0005-2 this one++_base sub CR removed_74__X_-5041.64__Y_12464.3__Z_128.715__Time_843.txt
- HC/BRC-ctnf-0008-1_base sub CR removed_8__X_-11640.4__Y_45450.2__Z_89.2__Time_89.txt
- HC/BRC-ctnf-0008-1_base sub CR removed_10__X_-11639.4__Y_45451.2__Z_89.0387__Time_112.txt
- HC/BRC-ctnf-0013_Copy base sub CR removed_38__X_5606.96__Y_10623.4__Z_2157.63__Time_428.txt
- HC/BRC-ctnf-0010 base sub CR removed_83__X_-19864.6__Y_20281.6__Z_58.5568__Time_953.txt
- HC/BRC-ctnf-0010 base sub CR removed_97__X_-19865.6__Y_20282.6__Z_59.8179__Time_1114.txt
- HC/BRC-ctnf-0013_Copy base sub CR removed_77__X_5607.96__Y_10627.4__Z_2157.32__Time_873.txt
- HC/BRC-ctnf-0008-1_base sub CR removed_92__X_-11641.4__Y_45459.2__Z_88__Time_1040.txt
- HC/BRC-ctnf-0005-2 this one++_base sub CR removed_72__X_-5039.84__Y_12464.3__Z_129.227__Time_820.txt
- HC/BRC-ctnf-0010 base sub CR removed_2__X_-19865.6__Y_20273.6__Z_53.1639__Time_23.txt
- HC/BRC-ctnf-0007-2_base sub CR removed_2__X_-21397.3__Y_39783.2__Time_22.txt
- HC/BRC-ctnf-0005-2 this one++_base sub CR removed_47__X_-5039.84__Y_12461.6__Z_129.515__Time_533.txt
- HC/BRC-ctnf-0007-2_base sub CR removed_85__X_-21394.3__Y_39791.2__Time_947.txt
- HC/BRC-ctnf-0015-1_base sub CR removed_44__X_17194.7__Y_10397.1__Z_2222.47__Time_501.txt
- HC/brc-ctnf-0014_base sub CR removed_60__X_5915.47__Y_1163.29__Z_1289.14__Time_688.txt
- HC/BRC-ctnf-0007-2_base sub CR removed_46__X_-21393.3__Y_39787.2__Time_512.txt
- HC/BRC-ctnf-0015-1_base sub CR removed_71__X_17198.7__Y_10400.1__Z_2222.4__Time_807.txt
- HC/brc-ctnf-0014_base sub CR removed_85__X_5920.47__Y_1165.29__Z_1289.31__Time_975.txt
- HC/BRC-ctnf-0015-1_base sub CR removed_53__X_17196.7__Y_10398.1__Z_2222.4__Time_603.txt
- HC/brc-ctnf-0012_base sub cr removed_95__X_-7824.56__Y_51233.5__Z_679.474__Time_1077.txt
- HC/BRC-ctnf-0008-1_base sub CR removed_58__X_-11647.4__Y_45455.2__Z_88__Time_656.txt
- HC/BRC-ctnf-0010 base sub CR removed_10__X_-19858.6__Y_20274.6__Z_54.9316__Time_115.txt
- HC/BRC-ctnf-0008-1_base sub CR removed_78__X_-11647.4__Y_45457.2__Z_88__Time_883.txt
- HC/BRC-ctnf-0005-2 this one++_base sub CR removed_64__X_-5042.54__Y_12463.4__Z_128.883__Time_728.txt
- HC/brc-ctnf-0012_base sub cr removed_37__X_-7826.56__Y_51227.5__Z_680.342__Time_417.txt
- HC/brc-ctnf-0012_base sub cr removed_71__X_-7820.56__Y_51231.5__Z_679.726__Time_804.txt
- HC/brc-ctnf-0012_base sub cr removed_12__X_-7821.56__Y_51225.5__Z_680.48__Time_135.txt
- HC/BRC-ctnf-0005-2 this one++_base sub CR removed_35__X_-5042.54__Y_12460.7__Z_129.352__Time_395.txt
- HC/BRC-ctnf-0005-2 this one++_base sub CR removed_69__X_-5038.04__Y_12463.4__Z_129.622__Time_786.txt
- HC/BRC-ctnf-0008-1_base sub CR removed_84__X_-11644.4__Y_45458.2__Z_88__Time_950.txt
- HC/BRC-ctnf-0015-1_base sub CR removed_70__X_17199.7__Y_10400.1__Z_2222.4__Time_796.txt
- HC/brc-ctnf-0014_base sub CR removed_45__X_5920.47__Y_1161.29__Z_1289__Time_517.txt
- HC/brc-ctnf-0014_base sub CR removed_44__X_5919.47__Y_1161.29__Z_1288.97__Time_506.txt
- HC/BRC-ctnf-0010 base sub CR removed_85__X_-19862.6__Y_20281.6__Z_58.9817__Time_977.txt
- HC/BRC-ctnf-0013_Copy base sub CR removed_99__X_5605.96__Y_10629.4__Z_2157__Time_1125.txt
- HC/BRC-ctnf-0015-1_base sub CR removed_18__X_17191.7__Y_10394.1__Z_2221.68__Time_205.txt
- HC/BRC-ctnf-0005-2 this one++_base sub CR removed_9__X_-5038.04__Y_12458__Z_129.8__Time_100.txt
- HC/BRC-ctnf-0008-1_base sub CR removed_25__X_-11643.4__Y_45452.2__Z_88.8873__Time_280.txt
- HC/BRC-ctnf-0007-2_base sub CR removed_90__X_-21390.3__Y_39792.2__Time_1003.txt
- HC/BRC-ctnf-0005-2 this one++_base sub CR removed_55__X_-5042.54__Y_12462.5__Z_128.923__Time_625.txt
- HC/BRC-ctnf-0015-1_base sub CR removed_86__X_17196.7__Y_10401.1__Z_2222.5__Time_977.txt
- HC/BRC-ctnf-0008-1_base sub CR removed_23__X_-11645.4__Y_45452.2__Z_88.8851__Time_258.txt
- HC/BRC-ctnf-0013_Copy base sub CR removed_45__X_5610.96__Y_10624.4__Z_2157.63__Time_507.txt
- HC/BRC-ctnf-0010 base sub CR removed_91__X_-19859.6__Y_20282.6__Z_60.2547__Time_1046.txt
- HC/BRC-ctnf-0013_Copy base sub CR removed_15__X_5609.96__Y_10621.4__Z_2158.11__Time_167.txt
- HC/BRC-ctnf-0004-1_base sub CR removed_28__X_22758__Y_20912.8__Z_668.171__Time_321.txt
- HC/BRC-ctnf-0007-2_base sub CR removed_34__X_-21394.3__Y_39786.2__Time_379.txt
- HC/BRC-ctnf-0013_Copy base sub CR removed_49__X_5614.96__Y_10624.4__Z_2157.41__Time_553.txt
- HC/BRC-ctnf-0015-1_base sub CR removed_77__X_17192.7__Y_10400.1__Z_2222.6__Time_874.txt
- HC/brc-ctnf-0014_base sub CR removed_40__X_5915.47__Y_1161.29__Z_1288.55__Time_460.txt
- HC/brc-ctnf-0012_base sub cr removed_39__X_-7828.56__Y_51227.5__Z_680.481__Time_439.txt
- HC/BRC-ctnf-0015-1_base sub CR removed_57__X_17192.7__Y_10398.1__Z_2222.54__Time_648.txt
- HC/BRC-ctnf-0010 base sub CR removed_26__X_-19861.6__Y_20275.6__Z_55.3549__Time_299.txt
- HC/BRC-ctnf-0007-2_base sub CR removed_39__X_-21399.3__Y_39786.2__Time_434.txt
- HC/BRC-ctnf-0007-2_base sub CR removed_57__X_-21397.3__Y_39788.2__Time_635.txt
- HC/brc-ctnf-0014_base sub CR removed_76__X_5918.47__Y_1164.29__Z_1289.34__Time_872.txt
- HC/brc-ctnf-0014_base sub CR removed_94__X_5920.47__Y_1166.29__Z_1289.8__Time_1079.txt
- HC/brc-ctnf-0012_base sub cr removed_60__X_-7828.56__Y_51230.5__Z_680.041__Time_679.txt
- HC/BRC-ctnf-0004-1_base sub CR removed_61__X_22751__Y_20916.8__Z_667.753__Time_698.txt
- HC/BRC-ctnf-0007-2_base sub CR removed_29__X_-21390.3__Y_39785.2__Time_323.txt
- HC/BRC-ctnf-0008-1_base sub CR removed_98__X_-11647.4__Y_45459.2__Z_88__Time_1107.txt
- HC/BRC-ctnf-0007-2_base sub CR removed_71__X_-21391.3__Y_39790.2__Time_791.txt
- HC/BRC-ctnf-0004-1_base sub CR removed_26__X_22756__Y_20912.8__Z_668.114__Time_299.txt
- HC/BRC-ctnf-0004-1_base sub CR removed_23__X_22753__Y_20912.8__Z_667.686__Time_265.txt
- HC/BRC-ctnf-0008-1_base sub CR removed_29__X_-11639.4__Y_45452.2__Z_88.753__Time_326.txt
- HC/BRC-ctnf-0007-2_base sub CR removed_59__X_-21399.3__Y_39788.2__Time_657.txt
- HC/brc-ctnf-0014_base sub CR removed_53__X_5921.47__Y_1162.29__Z_1289__Time_609.txt
- HC/BRC-ctnf-0004-1_base sub CR removed_70__X_22759__Y_20917.8__Z_668.657__Time_801.txt
- HC/brc-ctnf-0014_base sub CR removed_17__X_5917.47__Y_1158.29__Z_1286.84__Time_195.txt
- HC/BRC-ctnf-0005-2 this one++_base sub CR removed_91__X_-5038.94__Y_12466.1__Z_129.08__Time_1039.txt
- HC/BRC-ctnf-0015-1_base sub CR removed_96__X_17193.7__Y_10402.1__Z_2222.6__Time_1091.txt
- HC/BRC-ctnf-0004-1_base sub CR removed_39__X_22750__Y_20913.8__Z_667.194__Time_447.txt
- HC/BRC-ctnf-0007-2_base sub CR removed_50__X_-21390.3__Y_39788.2__Time_557.txt
- HC/BRC-ctnf-0013_Copy base sub CR removed_28__X_5613.96__Y_10622.4__Z_2157.94__Time_314.txt
- HC/BRC-ctnf-0008-1_base sub CR removed_72__X_-11641.4__Y_45457.2__Z_88.0519__Time_815.txt
- HC/BRC-ctnf-0005-2 this one++_base sub CR removed_92__X_-5039.84__Y_12466.1__Z_128.953__Time_1051.txt
- HC/BRC-ctnf-0007-2_base sub CR removed_93__X_-21393.3__Y_39792.2__Time_1036.txt
- HC/BRC-ctnf-0007-2_base sub CR removed_8__X_-21391.3__Y_39783.2__Time_88.txt
- HC/BRC-ctnf-0013_Copy base sub CR removed_42__X_5607.96__Y_10624.4__Z_2157.45__Time_473.txt
- HC/BRC-ctnf-0007-2_base sub CR removed_97__X_-21397.3__Y_39792.2__Time_1081.txt
- HC/brc-ctnf-0014_base sub CR removed_25__X_5920.47__Y_1159.29__Z_1287.55__Time_287.txt
- HC/BRC-ctnf-0008-1_base sub CR removed_75__X_-11644.4__Y_45457.2__Z_88__Time_849.txt
- HC/brc-ctnf-0012_base sub cr removed_11__X_-7820.56__Y_51225.5__Z_680.498__Time_123.txt
- HC/BRC-ctnf-0015-1_base sub CR removed_59__X_17190.7__Y_10398.1__Z_2222.01__Time_670.txt
- HC/BRC-ctnf-0015-1_base sub CR removed_26__X_17196.7__Y_10395.1__Z_2222.4__Time_297.txt
- HC/brc-ctnf-0014_base sub CR removed_68__X_5923.47__Y_1163.29__Z_1289.35__Time_780.txt
- HC/BRC-ctnf-0007-2_base sub CR removed_30__X_-21390.3__Y_39786.2__Time_334.txt
- HC/BRC-ctnf-0015-1_base sub CR removed_50__X_17199.7__Y_10398.1__Z_2222.4__Time_569.txt
- HC/brc-ctnf-0014_base sub CR removed_32__X_5922.47__Y_1160.29__Z_1288.88__Time_368.txt
- HC/BRC-ctnf-0004-1_base sub CR removed_74__X_22755__Y_20917.8__Z_668.255__Time_847.txt
- HC/brc-ctnf-0014_base sub CR removed_73__X_5921.47__Y_1164.29__Z_1289.2__Time_838.txt
- HC/BRC-ctnf-0004-1_base sub CR removed_36__X_22753__Y_20913.8__Z_667.826__Time_412.txt
- HC/BRC-ctnf-0008-1_base sub CR removed_34__X_-11643.4__Y_45453.2__Z_88.6998__Time_382.txt
- HC/BRC-ctnf-0008-1_base sub CR removed_68__X_-11640.4__Y_45456.2__Z_88.0997__Time_770.txt
- HC/BRC-ctnf-0004-1_base sub CR removed_88__X_22758__Y_20918.8__Z_668.834__Time_1007.txt
- HC/BRC-ctnf-0004-1_base sub CR removed_8__X_22758__Y_20910.8__Z_667.908__Time_92.txt
- HC/BRC-ctnf-0005-2 this one++_base sub CR removed_40__X_-5046.14__Y_12461.6__Z_129.641__Time_452.txt
- HC/brc-ctnf-0012_base sub cr removed_91__X_-7820.56__Y_51233.5__Z_679.558__Time_1031.txt
- HC/BRC-ctnf-0008-1_base sub CR removed_74__X_-11643.4__Y_45457.2__Z_88.0989__Time_837.txt
- HC/brc-ctnf-0014_base sub CR removed_64__X_5919.47__Y_1163.29__Z_1289.19__Time_734.txt
- HC/brc-ctnf-0012_base sub cr removed_21__X_-7827.56__Y_51226.5__Z_680.477__Time_236.txt
- HC/brc-ctnf-0012_base sub cr removed_4__X_-7824.56__Y_51224.5__Z_680.6__Time_44.txt
- HC/BRC-ctnf-0004-1_base sub CR removed_81__X_22751__Y_20918.8__Z_667.748__Time_927.txt
- HC/brc-ctnf-0012_base sub cr removed_40__X_-7828.56__Y_51228.5__Z_680.43__Time_451.txt
- HC/BRC-ctnf-0015-1_base sub CR removed_16__X_17193.7__Y_10394.1__Z_2222.04__Time_182.txt
- HC/BRC-ctnf-0004-1_base sub CR removed_16__X_22753__Y_20911.8__Z_667.539__Time_184.txt
- HC/brc-ctnf-0014_base sub CR removed_18__X_5916.47__Y_1158.29__Z_1286.99__Time_207.txt
- HC/BRC-ctnf-0007-2_base sub CR removed_52__X_-21392.3__Y_39788.2__Time_579.txt
- HC/BRC-ctnf-0015-1_base sub CR removed_62__X_17192.7__Y_10399.1__Z_2222.57__Time_705.txt
- HC/BRC-ctnf-0015-1_base sub CR removed_27__X_17197.7__Y_10395.1__Z_2222.4__Time_308.txt
- HC/BRC-ctnf-0015-1_base sub CR removed_91__X_17198.7__Y_10402.1__Z_2222.48__Time_1035.txt
- HC/BRC-ctnf-0004-1_base sub CR removed_68__X_22758__Y_20916.8__Z_668.447__Time_778.txt
- HC/brc-ctnf-0012_base sub cr removed_34__X_-7823.56__Y_51227.5__Z_680.233__Time_383.txt
- HC/brc-ctnf-0012_base sub cr removed_14__X_-7823.56__Y_51225.5__Z_680.525__Time_157.txt
- HC/brc-ctnf-0014_base sub CR removed_65__X_5920.47__Y_1163.29__Z_1289.1__Time_746.txt
- HC/BRC-ctnf-0008-1_base sub CR removed_65__X_-11643.4__Y_45456.2__Z_88.2323__Time_735.txt
- HC/BRC-ctnf-0008-1_base sub CR removed_24__X_-11644.4__Y_45452.2__Z_88.8873__Time_269.txt
- HC/brc-ctnf-0014_base sub CR removed_50__X_5924.47__Y_1162.29__Z_1289.56__Time_575.txt
- HC/BRC-ctnf-0015-1_base sub CR removed_21__X_17191.7__Y_10395.1__Z_2221.91__Time_240.txt
- HC/BRC-ctnf-0007-2_base sub CR removed_77__X_-21397.3__Y_39790.2__Time_858.txt
- HC/BRC-ctnf-0007-2_base sub CR removed_20__X_-21399.3__Y_39785.2__Time_222.txt
- HC/brc-ctnf-0012_base sub cr removed_36__X_-7825.56__Y_51227.5__Z_680.261__Time_406.txt
- HC/BRC-ctnf-0005-2 this one++_base sub CR removed_53__X_-5040.74__Y_12462.5__Z_129.041__Time_602.txt
- HC/BRC-ctnf-0004-1_base sub CR removed_98__X_22751__Y_20919.8__Z_667.746__Time_1122.txt
- HC/BRC-ctnf-0005-2 this one++_base sub CR removed_14__X_-5041.64__Y_12458.9__Z_129.744__Time_157.txt
- HC/BRC-ctnf-0013_Copy base sub CR removed_92__X_5612.96__Y_10629.4__Z_2157.83__Time_1044.txt
- HC/BRC-ctnf-0004-1_base sub CR removed_34__X_22755__Y_20913.8__Z_668.109__Time_389.txt
- HC/brc-ctnf-0014_base sub CR removed_31__X_5923.47__Y_1160.29__Z_1288.82__Time_357.txt
- HC/BRC-ctnf-0010 base sub CR removed_12__X_-19860.6__Y_20274.6__Z_54.9101__Time_138.txt
- HC/BRC-ctnf-0013_Copy base sub CR removed_59__X_5605.96__Y_10625.4__Z_2157.1__Time_667.txt
- HC/brc-ctnf-0012_base sub cr removed_49__X_-7819.56__Y_51228.5__Z_679.733__Time_555.txt
- HC/BRC-ctnf-0015-1_base sub CR removed_51__X_17198.7__Y_10398.1__Z_2222.4__Time_580.txt
- HC/BRC-ctnf-0015-1_base sub CR removed_2__X_17192.7__Y_10393.1__Z_2221.69__Time_23.txt
- HC/BRC-ctnf-0004-1_base sub CR removed_72__X_22757__Y_20917.8__Z_668.623__Time_824.txt
- HC/brc-ctnf-0012_base sub cr removed_22__X_-7826.56__Y_51226.5__Z_680.397__Time_248.txt
- HC/BRC-ctnf-0004-1_base sub CR removed_62__X_22752__Y_20916.8__Z_667.896__Time_710.txt
- HC/BRC-ctnf-0008-1_base sub CR removed_19__X_-11648.4__Y_45451.2__Z_88.9946__Time_213.txt
- HC/BRC-ctnf-0005-2 this one++_base sub CR removed_20__X_-5046.14__Y_12459.8__Z_129.729__Time_224.txt
- HC/BRC-ctnf-0004-1_base sub CR removed_52__X_22757__Y_20915.8__Z_668.338__Time_595.txt
- HC/BRC-ctnf-0010 base sub CR removed_41__X_-19866.6__Y_20277.6__Z_56.7809__Time_471.txt
- HC/BRC-ctnf-0008-1_base sub CR removed_28__X_-11640.4__Y_45452.2__Z_88.8315__Time_314.txt
- HC/BRC-ctnf-0005-2 this one++_base sub CR removed_66__X_-5040.74__Y_12463.4__Z_129.001__Time_751.txt
- HC/brc-ctnf-0012_base sub cr removed_52__X_-7821.56__Y_51229.5__Z_679.85__Time_589.txt
- HC/BRC-ctnf-0005-2 this one++_base sub CR removed_28__X_-5038.94__Y_12459.8__Z_129.8__Time_315.txt
- HC/BRC-ctnf-0015-1_base sub CR removed_11__X_17198.7__Y_10394.1__Z_2222.4__Time_125.txt
- HC/brc-ctnf-0012_base sub cr removed_5__X_-7823.56__Y_51224.5__Z_680.6__Time_55.txt
- HC/BRC-ctnf-0010 base sub CR removed_87__X_-19860.6__Y_20281.6__Z_58.9959__Time_999.txt
- HC/BRC-ctnf-0008-1_base sub CR removed_9__X_-11639.4__Y_45450.2__Z_89.2__Time_100.txt
- HC/BRC-ctnf-0008-1_base sub CR removed_39__X_-11648.4__Y_45453.2__Z_88.3792__Time_440.txt
- HC/BRC-ctnf-0015-1_base sub CR removed_97__X_17192.7__Y_10402.1__Z_2222.6__Time_1102.txt
- HC/BRC-ctnf-0007-2_base sub CR removed_86__X_-21393.3__Y_39791.2__Time_958.txt
- HC/BRC-ctnf-0004-1_base sub CR removed_3__X_22753__Y_20910.8__Z_667.213__Time_34.txt
- HC/BRC-ctnf-0015-1_base sub CR removed_68__X_17198.7__Y_10399.1__Z_2222.4__Time_774.txt
- HC/BRC-ctnf-0005-2 this one++_base sub CR removed_18__X_-5045.24__Y_12458.9__Z_129.75__Time_202.txt
- HC/BRC-ctnf-0007-2_base sub CR removed_5__X_-21394.3__Y_39783.2__Time_55.txt
- HC/BRC-ctnf-0007-2_base sub CR removed_84__X_-21395.3__Y_39791.2__Time_936.txt
- HC/brc-ctnf-0012_base sub cr removed_69__X_-7819.56__Y_51230.5__Z_679.686__Time_782.txt
- HC/BRC-ctnf-0013_Copy base sub CR removed_25__X_5610.96__Y_10622.4__Z_2157.96__Time_280.txt
- HC/BRC-ctnf-0005-2 this one++_base sub CR removed_32__X_-5039.84__Y_12460.7__Z_129.773__Time_361.txt
- HC/BRC-ctnf-0013_Copy base sub CR removed_71__X_5613.96__Y_10627.4__Z_2157.62__Time_804.txt
- HC/brc-ctnf-0012_base sub cr removed_19__X_-7828.56__Y_51225.5__Z_680.583__Time_213.txt
- HC/BRC-ctnf-0010 base sub CR removed_9__X_-19858.6__Y_20273.6__Z_54.5343__Time_103.txt
- HC/BRC-ctnf-0004-1_base sub CR removed_78__X_22751__Y_20917.8__Z_667.751__Time_893.txt
- HC/BRC-ctnf-0007-2_base sub CR removed_38__X_-21398.3__Y_39786.2__Time_423.txt
- HC/BRC-ctnf-0013_Copy base sub CR removed_56__X_5608.96__Y_10625.4__Z_2157.31__Time_632.txt
- HC/BRC-ctnf-0005-2 this one++_base sub CR removed_75__X_-5042.54__Y_12464.3__Z_128.843__Time_855.txt
- HC/BRC-ctnf-0007-2_base sub CR removed_17__X_-21397.3__Y_39784.2__Time_189.txt
- HC/BRC-ctnf-0005-2 this one++_base sub CR removed_67__X_-5039.84__Y_12463.4__Z_129.267__Time_763.txt
- HC/brc-ctnf-0012_base sub cr removed_82__X_-7826.56__Y_51232.5__Z_679.468__Time_929.txt
- HC/BRC-ctnf-0007-2_base sub CR removed_9__X_-21390.3__Y_39783.2__Time_100.txt
- HC/BRC-ctnf-0010 base sub CR removed_17__X_-19865.6__Y_20274.6__Z_53.7533__Time_195.txt
- HC/BRC-ctnf-0004-1_base sub CR removed_48__X_22758__Y_20914.8__Z_668.272__Time_550.txt
- HC/BRC-ctnf-0004-1_base sub CR removed_13__X_22756__Y_20911.8__Z_668.041__Time_149.txt
- HC/BRC-ctnf-0007-2_base sub CR removed_68__X_-21391.3__Y_39789.2__Time_758.txt
- HC/BRC-ctnf-0007-2_base sub CR removed_32__X_-21392.3__Y_39786.2__Time_356.txt
- HC/BRC-ctnf-0015-1_base sub CR removed_5__X_17195.7__Y_10393.1__Z_2222.23__Time_57.txt
- HC/BRC-ctnf-0008-1_base sub CR removed_96__X_-11645.4__Y_45459.2__Z_88__Time_1084.txt
- HC/brc-ctnf-0014_base sub CR removed_24__X_5919.47__Y_1159.29__Z_1287.42__Time_276.txt
- HC/BRC-ctnf-0013_Copy base sub CR removed_22__X_5607.96__Y_10622.4__Z_2157.94__Time_247.txt
- HC/BRC-ctnf-0008-1_base sub CR removed_89__X_-11639.4__Y_45458.2__Z_88.0168__Time_1006.txt
- HC/BRC-ctnf-0010 base sub CR removed_67__X_-19860.6__Y_20279.6__Z_57.4447__Time_770.txt
- HC/BRC-ctnf-0008-1_base sub CR removed_55__X_-11644.4__Y_45455.2__Z_88.2622__Time_622.txt
- HC/BRC-ctnf-0013_Copy base sub CR removed_48__X_5613.96__Y_10624.4__Z_2157.5__Time_541.txt
- HC/BRC-ctnf-0015-1_base sub CR removed_61__X_17191.7__Y_10399.1__Z_2222.6__Time_693.txt
- HC/BRC-ctnf-0007-2_base sub CR removed_3__X_-21396.3__Y_39783.2__Time_33.txt
- HC/BRC-ctnf-0004-1_base sub CR removed_30__X_22759__Y_20913.8__Z_668.242__Time_344.txt
- HC/brc-ctnf-0014_base sub CR removed_33__X_5921.47__Y_1160.29__Z_1288.93__Time_379.txt
- HC/BRC-ctnf-0005-2 this one++_base sub CR removed_70__X_-5038.04__Y_12464.3__Z_129.501__Time_797.txt
- HC/BRC-ctnf-0005-2 this one++_base sub CR removed_98__X_-5045.24__Y_12466.1__Z_129.278__Time_1120.txt
- HC/BRC-ctnf-0005-2 this one++_base sub CR removed_90__X_-5038.04__Y_12466.1__Z_129.207__Time_1028.txt
- HC/BRC-ctnf-0015-1_base sub CR removed_43__X_17193.7__Y_10397.1__Z_2222.51__Time_490.txt
- HC/BRC-ctnf-0010 base sub CR removed_65__X_-19862.6__Y_20279.6__Z_57.6782__Time_747.txt
- HC/BRC-ctnf-0013_Copy base sub CR removed_27__X_5612.96__Y_10622.4__Z_2157.95__Time_303.txt
- HC/BRC-ctnf-0007-2_base sub CR removed_35__X_-21395.3__Y_39786.2__Time_390.txt
- HC/BRC-ctnf-0015-1_base sub CR removed_88__X_17198.7__Y_10401.1__Z_2222.44__Time_1000.txt
- HC/brc-ctnf-0012_base sub cr removed_96__X_-7825.56__Y_51233.5__Z_679.453__Time_1088.txt
- HC/BRC-ctnf-0013_Copy base sub CR removed_43__X_5608.96__Y_10624.4__Z_2157.51__Time_485.txt
- HC/BRC-ctnf-0004-1_base sub CR removed_32__X_22757__Y_20913.8__Z_668.193__Time_367.txt
- HC/BRC-ctnf-0010 base sub CR removed_99__X_-19867.6__Y_20282.6__Z_59.4103__Time_1137.txt
- HC/BRC-ctnf-0015-1_base sub CR removed_9__X_17199.7__Y_10393.1__Z_2222.4__Time_102.txt
- HC/BRC-ctnf-0008-1_base sub CR removed_47__X_-11641.4__Y_45454.2__Z_88.3914__Time_531.txt
- HC/BRC-ctnf-0015-1_base sub CR removed_78__X_17191.7__Y_10400.1__Z_2222.6__Time_886.txt
- HC/BRC-ctnf-0013_Copy base sub CR removed_86__X_5611.96__Y_10628.4__Z_2157.84__Time_976.txt
- HC/BRC-ctnf-0004-1_base sub CR removed_7__X_22757__Y_20910.8__Z_667.769__Time_80.txt
- HC/BRC-ctnf-0008-1_base sub CR removed_26__X_-11642.4__Y_45452.2__Z_88.8873__Time_292.txt
- HC/BRC-ctnf-0015-1_base sub CR removed_31__X_17198.7__Y_10396.1__Z_2222.4__Time_353.txt
- HC/BRC-ctnf-0004-1_base sub CR removed_31__X_22758__Y_20913.8__Z_668.199__Time_355.txt
- HC/BRC-ctnf-0010 base sub CR removed_92__X_-19860.6__Y_20282.6__Z_60.3072__Time_1057.txt
- HC/brc-ctnf-0014_base sub CR removed_12__X_5922.47__Y_1158.29__Z_1288.21__Time_138.txt
- HC/BRC-ctnf-0010 base sub CR removed_93__X_-19861.6__Y_20282.6__Z_60.3598__Time_1068.txt
- HC/brc-ctnf-0014_base sub CR removed_89__X_5924.47__Y_1165.29__Z_1290.13__Time_1021.txt
- HC/BRC-ctnf-0013_Copy base sub CR removed_81__X_5606.96__Y_10628.4__Z_2157.14__Time_919.txt
- HC/brc-ctnf-0014_base sub CR removed_15__X_5919.47__Y_1158.29__Z_1286.47__Time_172.txt
- HC/BRC-ctnf-0015-1_base sub CR removed_33__X_17196.7__Y_10396.1__Z_2222.4__Time_375.txt
- HC/BRC-ctnf-0005-2 this one++_base sub CR removed_52__X_-5039.84__Y_12462.5__Z_129.307__Time_590.txt
- HC/BRC-ctnf-0007-2_base sub CR removed_63__X_-21396.3__Y_39789.2__Time_702.txt
- HC/BRC-ctnf-0013_Copy base sub CR removed_68__X_5613.96__Y_10626.4__Z_2157.55__Time_770.txt
- HC/BRC-ctnf-0008-1_base sub CR removed_81__X_-11647.4__Y_45458.2__Z_88__Time_916.txt
- HC/BRC-ctnf-0004-1_base sub CR removed_65__X_22755__Y_20916.8__Z_668.325__Time_745.txt
- HC/BRC-ctnf-0010 base sub CR removed_8__X_-19859.6__Y_20273.6__Z_54.3385__Time_92.txt
- HC/BRC-ctnf-0005-2 this one++_base sub CR removed_60__X_-5046.14__Y_12463.4__Z_129.553__Time_682.txt
- HC/BRC-ctnf-0004-1_base sub CR removed_5__X_22755__Y_20910.8__Z_667.491__Time_57.txt
- HC/brc-ctnf-0012_base sub cr removed_24__X_-7824.56__Y_51226.5__Z_680.385__Time_270.txt
- HC/BRC-ctnf-0013_Copy base sub CR removed_26__X_5611.96__Y_10622.4__Z_2157.95__Time_292.txt
- HC/BRC-ctnf-0015-1_base sub CR removed_81__X_17191.7__Y_10401.1__Z_2222.6__Time_921.txt
- HC/BRC-ctnf-0010 base sub CR removed_20__X_-19867.6__Y_20275.6__Z_53.6365__Time_230.txt
- HC/brc-ctnf-0014_base sub CR removed_84__X_5919.47__Y_1165.29__Z_1289.37__Time_963.txt
- HC/BRC-ctnf-0007-2_base sub CR removed_72__X_-21392.3__Y_39790.2__Time_802.txt
- HC/BRC-ctnf-0013_Copy base sub CR removed_35__X_5609.96__Y_10623.4__Z_2157.81__Time_393.txt
- HC/brc-ctnf-0014_base sub CR removed_10__X_5924.47__Y_1158.29__Z_1288.9__Time_115.txt
- HC/BRC-ctnf-0013_Copy base sub CR removed_67__X_5612.96__Y_10626.4__Z_2157.63__Time_759.txt
- HC/BRC-ctnf-0007-2_base sub CR removed_24__X_-21395.3__Y_39785.2__Time_267.txt
- HC/BRC-ctnf-0013_Copy base sub CR removed_14__X_5610.96__Y_10621.4__Z_2158.11__Time_156.txt
- HC/BRC-ctnf-0013_Copy base sub CR removed_33__X_5611.96__Y_10623.4__Z_2157.8__Time_371.txt
- HC/BRC-ctnf-0013_Copy base sub CR removed_7__X_5612.96__Y_10620.4__Z_2158.2__Time_78.txt
- HC/BRC-ctnf-0013_Copy base sub CR removed_53__X_5611.96__Y_10625.4__Z_2157.63__Time_598.txt
- HC/BRC-ctnf-0013_Copy base sub CR removed_34__X_5610.96__Y_10623.4__Z_2157.8__Time_382.txt
- HC/BRC-ctnf-0013_Copy base sub CR removed_60__X_5605.96__Y_10626.4__Z_2157__Time_679.txt
- HC/brc-ctnf-0014_base sub CR removed_69__X_5924.47__Y_1163.29__Z_1289.72__Time_791.txt
- HC/BRC-ctnf-0004-1_base sub CR removed_85__X_22755__Y_20918.8__Z_668.116__Time_973.txt
- HC/BRC-ctnf-0008-1_base sub CR removed_21__X_-11647.4__Y_45452.2__Z_88.7281__Time_236.txt
- HC/BRC-ctnf-0004-1_base sub CR removed_50__X_22759__Y_20915.8__Z_668.351__Time_573.txt
- HC/BRC-ctnf-0010 base sub CR removed_35__X_-19863.6__Y_20276.6__Z_56.0298__Time_402.txt
- HC/BRC-ctnf-0007-2_base sub CR removed_65__X_-21394.3__Y_39789.2__Time_724.txt
- HC/brc-ctnf-0014_base sub CR removed_61__X_5916.47__Y_1163.29__Z_1289.18__Time_700.txt
- HC/brc-ctnf-0012_base sub cr removed_61__X_-7827.56__Y_51230.5__Z_679.982__Time_690.txt
- HC/BRC-ctnf-0013_Copy base sub CR removed_58__X_5606.96__Y_10625.4__Z_2157.15__Time_656.txt
- HC/BRC-ctnf-0008-1_base sub CR removed_2__X_-11646.4__Y_45450.2__Z_89.2__Time_22.txt
- HC/BRC-ctnf-0013_Copy base sub CR removed_72__X_5612.96__Y_10627.4__Z_2157.7__Time_816.txt
- HC/BRC-ctnf-0010 base sub CR removed_75__X_-19863.6__Y_20280.6__Z_58.4494__Time_861.txt
- HC/BRC-ctnf-0005-2 this one++_base sub CR removed_49__X_-5038.04__Y_12461.6__Z_129.695__Time_556.txt
- HC/BRC-ctnf-0007-2_base sub CR removed_91__X_-21391.3__Y_39792.2__Time_1014.txt
- HC/BRC-ctnf-0013_Copy base sub CR removed_80__X_5605.96__Y_10628.4__Z_2157__Time_907.txt
- HC/BRC-ctnf-0008-1_base sub CR removed_67__X_-11641.4__Y_45456.2__Z_88.1247__Time_758.txt
[truncated: 601 more entries]
