# Supplementary material for: Raman spectroscopy accurately differentiates mucosal healing from non-healing and biochemical changes following biological therapy in inflammatory bowel disease
Source: PLoS One. 2021 Jun 2;16(6):e0252210. doi: 10.1371/journal.pone.0252210 (PMC8172032; doi:10.1371/journal.pone.0252210)
Supplement: S1 Dataset — (ZIP) [file pone.0252210.s003.zip › HC/brc-ctnf-0012_base sub cr removed_31__X_-7820.56__Y_51227.5__Z_679.971__Time_350.txt]

1714.774414	-238.765732
1713.797852	-96.601646
1712.820313	158.785934
1711.843750	-29.903234
1710.866211	-37.476681
1709.888672	10.084721
1708.911133	134.329941
1707.933594	145.130310
1706.955078	321.286774
1705.976563	416.436218
1704.998047	366.510468
1704.019531	399.262085
1703.040039	415.747162
1702.061523	576.629395
1701.082031	552.914124
1700.101563	582.850403
1699.122070	864.385376
1698.141602	884.205872
1697.161133	976.671021
1696.180664	850.598328
1695.200195	682.546387
1694.218750	945.333618
1693.238281	917.882080
1692.256836	963.491089
1691.274414	1146.250000
1690.292969	1079.306274
1689.310547	1120.330444
1688.328125	1304.031860
1687.345703	1265.088867
1686.363281	1201.005371
1685.379883	1247.772705
1684.396484	1480.030884
1683.413086	1426.185913
1682.429688	1222.338745
1681.445313	1185.502930
1680.461914	1273.109009
1679.477539	1218.894043
1678.493164	1270.532227
1677.507813	1177.885376
1676.523438	1531.684448
1675.538086	1379.574707
1674.552734	1586.068970
1673.566406	1324.262329
1672.581055	1532.706909
1671.594727	1677.011353
1670.608398	1666.987305
1669.622070	1890.522217
1668.634766	1736.776123
1667.648438	1734.384155
1666.661133	1739.884277
1665.673828	1713.552368
1664.685547	1581.124023
1663.698242	1698.186157
1662.709961	1642.913330
1661.721680	1802.543823
1660.733398	1583.266235
1659.744141	1679.583130
1658.755859	1852.959351
1657.766602	1907.288818
1656.777344	1784.454468
1655.787109	1820.794922
1654.797852	1672.202881
1653.807617	1571.626587
1652.817383	1373.573608
1651.827148	1435.224976
1650.835938	1068.799927
1649.844727	1139.221558
1648.853516	900.776917
1647.862305	837.320313
1646.871094	835.134644
1645.878906	418.657104
1644.886719	443.918823
1643.894531	609.623718
1642.902344	123.713150
1641.910156	564.947815
1640.916992	90.843018
1639.923828	316.604675
1638.930664	83.875786
1637.936523	70.644592
1636.943359	174.012527
1635.949219	38.007240
1634.955078	-118.451248
1633.960938	123.568413
1632.965820	-42.258736
1631.970703	21.679924
1630.975586	-124.468422
1629.980469	-101.502495
1628.985352	-320.095642
1627.989258	-95.993843
1626.993164	-271.272888
1625.997070	-56.649784
1625.000977	-28.242336
1624.003906	95.341370
1623.007813	195.803375
1622.010742	328.296509
1621.012695	-64.169334
1620.015625	9.025113
1619.017578	-24.951582
1618.020508	72.925064
1617.021484	121.387993
1616.023438	-212.771027
1615.025391	44.088676
1614.026367	233.136871
1613.027344	47.583038
1612.028320	-268.487671
1611.028320	-88.476158
1610.029297	23.818760
1609.029297	167.977188
1608.029297	11.275064
1607.028320	242.735275
1606.028320	89.627510
1605.027344	88.871666
1604.026367	266.543732
1603.025391	4.928971
1602.023438	167.684326
1601.022461	92.757904
1600.020508	101.940201
1599.018555	223.941055
1598.016602	-51.068233
1597.013672	-85.152107
1596.010742	-58.762409
1595.007813	-37.255451
1594.004883	-169.514954
1593.001953	-259.606354
1591.998047	-171.821350
1590.994141	-70.711494
1589.990234	-89.387321
1588.986328	-105.156593
1587.981445	-13.702614
1586.976563	-86.316559
1585.971680	60.369507
1584.966797	272.405182
1583.961914	265.668182
1582.956055	233.095566
1581.950195	317.976929
1580.944336	59.233059
1579.938477	358.030823
1578.931641	123.189018
1577.924805	91.639160
1576.917969	117.509209
1575.911133	-4.775913
1574.904297	172.257614
1573.896484	310.331940
1572.888672	58.467953
1571.880859	53.766636
1570.873047	69.954079
1569.864258	18.665277
1568.855469	-268.916901
1567.846680	-161.536758
1566.837891	-67.128006
1565.829102	-185.587051
1564.819336	23.073431
1563.809570	-58.959564
1562.799805	-19.002066
1561.790039	148.048004
1560.779297	-35.065586
1559.768555	23.012472
1558.757813	163.999893
1557.747070	146.815689
1556.736328	-113.953011
1555.724609	39.822876
1554.712891	170.173264
1553.701172	95.847816
1552.689453	-115.716141
1551.676758	195.558090
1550.664063	17.542992
1549.651367	165.494720
1548.638672	0.308255
1547.625977	106.622871
1546.612305	223.117142
1545.598633	184.348358
1544.584961	150.639877
1543.571289	-7.208193
1542.556641	116.441833
1541.541992	118.507751
1540.527344	-106.807503
1539.512695	83.455017
1538.498047	-15.604912
1537.482422	156.156357
1536.466797	-110.919975
1535.451172	184.244888
1534.434570	-209.453461
1533.418945	188.360352
1532.402344	219.769791
1531.385742	-158.804108
1530.369141	11.399949
1529.351563	317.847778
1528.334961	106.280754
1527.317383	31.054741
1526.299805	-8.317575
1525.281250	52.475170
1524.263672	128.463806
1523.245117	62.678970
1522.226563	-44.466709
1521.208008	113.076691
1520.188477	136.608551
1519.168945	167.599319
1518.150391	51.848595
1517.129883	61.786289
1516.110352	-331.838043
1515.089844	65.498093
1514.070313	-120.471046
1513.049805	165.750992
1512.028320	64.009804
1511.007813	-274.022888
1509.986328	-147.806656
1508.964844	229.472687
1507.943359	149.845673
1506.921875	3.327350
1505.899414	2.712056
1504.876953	-8.418790
1503.854492	-278.600464
1502.832031	-356.799805
1501.808594	-396.824371
1500.786133	-337.216766
1499.762695	-270.229126
1498.739258	34.507507
1497.714844	-175.529800
1496.691406	-145.228760
1495.666992	-248.227676
1494.642578	90.986473
1493.617188	71.820015
1492.592773	90.764641
1491.567383	175.877914
1490.541992	132.937958
1489.516602	-50.744888
1488.491211	-119.664886
1487.464844	178.890259
1486.438477	265.168884
1485.412109	85.702423
1484.385742	748.210022
1483.358398	402.374146
1482.331055	742.622253
1481.303711	569.874939
1480.276367	776.880981
1479.249023	891.793518
1478.220703	815.259460
1477.192383	814.973389
1476.164063	901.078979
1475.135742	859.575562
1474.106445	1166.722778
1473.077148	1262.208496
1472.047852	1018.901611
1471.018555	1251.379639
1469.989258	1470.831909
1468.958984	1491.552490
1467.928711	1552.758179
1466.898438	1654.425537
1465.868164	1783.821899
1464.836914	1884.999146
1463.805664	2016.440430
1462.774414	2274.673340
1461.743164	2146.543701
1460.710938	2155.403809
1459.679688	2303.755127
1458.647461	2152.330811
1457.615234	2391.637207
1456.582031	2630.662354
1455.549805	2468.655518
1454.516602	2570.312012
1453.483398	2408.077881
1452.449219	2478.980225
1451.416016	2810.802734
1450.381836	2797.706543
1449.347656	2521.011230
1448.313477	2662.247314
1447.279297	2610.846924
1446.244141	2301.089111
1445.208984	2330.551758
1444.173828	2602.855225
1443.138672	2535.896973
1442.102539	2236.121094
1441.066406	2323.346924
1440.030273	2076.678711
1438.994141	2201.664551
1437.958008	1757.830566
1436.920898	1622.388794
1435.883789	1673.900513
1434.846680	1715.228271
1433.808594	1276.644287
1432.771484	1158.876465
1431.733398	1162.257324
1430.695313	1019.221863
1429.657227	1067.979858
1428.618164	768.536011
1427.579102	517.116089
1426.540039	472.557007
1425.500977	448.172241
1424.461914	133.931473
1423.421875	535.466125
1422.381836	440.503937
1421.341797	-24.688511
1420.301758	258.278259
1419.260742	87.908745
1418.219727	113.981369
1417.178711	472.274261
1416.137695	37.842834
1415.096680	-102.038757
1414.054688	-256.934326
1413.012695	106.281898
1411.970703	170.219910
1410.928711	-152.897079
1409.885742	11.673873
1408.842773	188.796463
1407.799805	149.887161
1406.756836	53.303795
1405.712891	87.373436
1404.668945	-262.562164
1403.625000	-47.576916
1402.581055	-183.883499
1401.537109	-46.596962
1400.492188	58.098267
1399.447266	-72.864922
1398.402344	16.951004
1397.357422	-41.047729
1396.311523	322.071869
1395.265625	36.242081
1394.219727	173.982224
1393.173828	43.817459
1392.126953	61.540428
1391.081055	64.389214
1390.034180	189.980682
1388.986328	47.898731
1387.939453	253.773041
1386.891602	127.031677
1385.843750	315.566132
1384.795898	129.160873
1383.748047	-201.981827
1382.699219	86.904099
1381.651367	23.563341
1380.602539	-289.396881
1379.552734	-274.920532
1378.503906	-77.992584
1377.454102	198.883606
1376.404297	-252.945389
1375.354492	198.868698
1374.303711	-80.294014
1373.253906	27.460272
1372.203125	-119.016869
1371.152344	-10.948468
1370.100586	62.350758
1369.049805	-13.692018
1367.998047	-84.542374
1366.946289	64.034622
1365.894531	-98.550934
1364.841797	-79.122917
1363.789063	-131.691345
1362.736328	54.890007
1361.683594	194.321976
1360.630859	40.350227
1359.577148	55.768707
1358.523438	56.470329
1357.469727	-69.406876
1356.415039	83.353302
1355.361328	345.619171
1354.306641	280.019257
1353.251953	48.241898
1352.197266	224.065414
1351.141602	362.775024
1350.085938	171.491882
1349.030273	251.033096
1347.974609	330.762604
1346.918945	559.524658
1345.862305	408.927551
1344.805664	548.741333
1343.749023	914.321777
1342.691406	642.959229
1341.634766	411.599365
1340.577148	1134.402710
1339.519531	544.315674
1338.460938	667.916077
1337.403320	801.606750
1336.344727	786.932373
1335.286133	873.961243
1334.226563	753.324524
1333.167969	867.987549
1332.108398	636.562744
1331.048828	588.445374
1329.989258	792.734497
1328.928711	596.745667
1327.869141	336.830292
1326.808594	539.235474
1325.748047	282.351166
1324.686523	781.456360
1323.625977	549.765808
1322.564453	649.154968
1321.502930	501.934540
1320.440430	742.362671
1319.378906	802.833740
1318.316406	690.849670
1317.253906	773.923157
1316.190430	871.959412
1315.127930	911.020874
1314.064453	836.921326
1313.000977	923.195984
1311.937500	1004.718140
1310.873047	936.190491
1309.809570	784.198669
1308.745117	940.149902
1307.679688	894.437500
1306.615234	922.760803
1305.549805	727.420837
1304.484375	1068.491577
1303.418945	588.379211
1302.353516	993.634338
1301.287109	752.523376
1300.220703	845.879272
1299.154297	897.619690
1298.087891	792.334045
1297.020508	861.615479
1295.954102	803.389832
1294.886719	612.820435
1293.818359	790.598572
1292.750977	627.451782
1291.682617	552.846924
1290.614258	436.753723
1289.545898	654.319885
1288.476563	852.342590
1287.407227	729.392456
1286.338867	609.108032
1285.268555	462.078369
1284.199219	783.050415
1283.128906	878.758911
1282.058594	737.111389
1280.988281	754.759277
1279.917969	657.531616
1278.846680	631.429626
1277.775391	507.637665
1276.704102	572.326477
1275.632813	749.576965
1274.560547	667.781433
1273.488281	872.063049
1272.416016	1264.506470
1271.343750	1119.499268
1270.270508	1297.035522
1269.197266	1208.468384
1268.124023	1312.892334
1267.050781	1190.403564
1265.977539	1575.592651
1264.903320	1380.116333
1263.829102	1472.614258
1262.753906	1433.489136
1261.679688	1223.818115
1260.604492	1504.230591
1259.529297	1190.022095
1258.454102	1353.536987
1257.378906	1327.068604
1256.302734	1458.971558
1255.226563	1498.369263
1254.150391	1279.797241
1253.073242	1623.541870
1251.997070	1534.112183
1250.919922	1573.699585
1249.841797	1389.582153
1248.764648	1419.557495
1247.686523	1332.885864
1246.608398	1613.277832
1245.530273	1397.899902
1244.452148	1415.865967
1243.373047	1375.566284
1242.293945	1320.742676
1241.214844	1314.524536
1240.135742	1206.391113
1239.055664	1205.096069
1237.975586	1443.996216
1236.895508	1229.231079
1235.815430	1492.293213
1234.734375	1478.858521
1233.654297	1096.993652
1232.573242	1151.508179
1231.491211	1157.541626
1230.410156	1328.279785
1229.328125	1111.448364
1228.246094	1209.463135
1227.163086	992.726318
1226.081055	887.392761
1224.998047	1195.842407
1223.915039	819.524292
1222.832031	757.759644
1221.748047	865.251465
1220.664063	409.388397
1219.580078	577.263184
1218.496094	365.644470
1217.412109	460.894562
1216.327148	382.152069
1215.242188	588.342957
1214.157227	625.390320
1213.071289	633.403320
1211.985352	549.653931
1210.899414	603.403137
1209.813477	541.285034
1208.727539	457.423981
1207.640625	532.661499
1206.553711	735.553223
1205.466797	562.325195
1204.378906	480.656708
1203.291016	117.105644
1202.203125	237.716507
1201.115234	-31.874363
1200.027344	45.215527
1198.938477	-132.930328
1197.849609	-205.212509
1196.760742	32.776974
1195.670898	-241.730042
1194.582031	-148.305145
1193.492188	-225.709122
1192.401367	-94.075066
1191.311523	-311.032501
1190.220703	-177.243011
1189.129883	-55.627636
1188.039063	61.020817
1186.947266	-252.241959
1185.856445	106.606064
1184.764648	90.816681
1183.671875	41.329411
1182.580078	-89.807571
1181.487305	76.364082
1180.394531	165.617859
1179.301758	182.796097
1178.208984	115.967796
1177.115234	264.680359
1176.021484	32.323074
1174.927734	-106.654030
1173.833008	-1.473275
1172.738281	-95.158913
1171.643555	160.489197
1170.548828	128.759171
1169.454102	63.419613
1168.358398	196.482285
1167.262695	133.277267
1166.166992	232.524521
1165.070313	-3.022192
1163.973633	-6.813527
1162.876953	263.991730
1161.780273	324.353973
1160.683594	377.384033
1159.585938	-44.842350
1158.488281	-49.319920
1157.389648	363.663605
1156.291992	272.926819
1155.193359	0.806671
1154.094727	155.527908
1152.996094	155.067001
1151.896484	142.542130
1150.796875	10.725466
1149.697266	-252.213013
1148.597656	273.269775
1147.498047	324.461090
1146.397461	-36.419613
1145.296875	50.232704
1144.195313	-103.663460
1143.094727	-19.696114
1141.993164	85.494820
1140.891602	50.181118
1139.789063	369.015381
1138.687500	205.006470
1137.584961	143.123108
1136.482422	266.461945
1135.379883	344.471039
1134.276367	303.550690
1133.172852	575.942627
1132.069336	643.915344
1130.964844	543.204834
1129.861328	1147.150391
1128.756836	986.795532
1127.652344	1125.224487
1126.546875	860.343079
1125.442383	1223.692749
1124.336914	1001.310486
1123.230469	999.269348
1122.125000	1281.400879
1121.018555	852.706116
1119.912109	767.442566
1118.805664	973.293213
1117.699219	864.126831
1116.591797	702.823181
1115.484375	896.351135
1114.376953	718.319824
1113.268555	771.993530
1112.160156	773.515503
1111.051758	919.110107
1109.943359	769.132690
1108.833984	635.646240
1107.725586	924.932556
1106.616211	1051.027954
1105.505859	903.076843
1104.396484	913.254028
1103.286133	1060.191162
1102.175781	798.792358
1101.064453	1075.223877
1099.954102	714.702332
1098.842773	776.284790
1097.731445	967.399170
1096.619141	1049.920410
1095.507813	877.867004
1094.395508	903.670166
1093.282227	707.994385
1092.169922	964.408997
1091.056641	799.257385
1089.943359	605.866638
1088.830078	765.432495
1087.716797	699.025757
1086.602539	928.906006
1085.488281	467.338135
1084.373047	612.401978
1083.258789	658.644592
1082.143555	704.799377
1081.028320	638.119690
1079.913086	907.270325
1078.796875	791.157104
1077.680664	745.476990
1076.564453	556.607727
1075.448242	663.436768
1074.331055	566.074951
1073.213867	693.879639
1072.096680	631.660217
1070.979492	510.833496
1069.861328	350.180206
1068.743164	660.561829
1067.625000	558.469299
1066.505859	397.841705
1065.386719	328.595123
1064.267578	301.503876
1063.148438	332.930115
1062.029297	338.591431
1060.909180	348.915222
1059.789063	410.688660
1058.667969	168.436829
1057.547852	262.957916
1056.426758	324.707367
1055.305664	342.040771
1054.183594	413.098419
1053.062500	327.660858
1051.940430	391.718781
1050.818359	416.076904
1049.695313	169.690109
1048.572266	226.798569
1047.449219	253.578888
1046.326172	331.693970
1045.203125	241.910202
1044.079102	147.532166
1042.955078	76.547928
1041.830078	401.769928
1040.706055	135.149765
1039.581055	157.510803
1038.456055	89.092850
1037.331055	132.511810
1036.205078	-138.267349
1035.079102	126.356293
1033.953125	-46.462357
1032.826172	62.292583
1031.700195	422.218170
1030.573242	363.562378
1029.445313	-76.195557
1028.318359	83.871048
1027.190430	155.649170
1026.062500	-174.356689
1024.934570	-371.763245
1023.805664	-575.968323
1022.676758	-445.752899
1021.547852	-213.405640
1020.418945	-400.996552
1019.289063	-13.186885
1018.159180	-177.367416
1017.029297	-366.875824
1015.898438	32.533096
1014.767578	-161.375565
1013.636719	-63.173939
1012.505859	4.975936
1011.375000	24.576059
1010.243164	90.573097
1009.111328	135.821335
1007.978516	241.320328
1006.846680	559.742676
1005.713867	931.325928
1004.581055	1638.165894
1003.447266	2169.084717
1002.313477	2089.674072
1001.179688	1511.285278
1000.045898	732.296692
998.912109	302.577179
997.777344	141.052673
996.642578	139.036758
995.506836	139.457458
994.372070	3.873130
993.236328	64.583824
992.100586	35.449310
990.963867	202.472183
989.828125	58.328716
988.691406	-127.098183
987.553711	104.790604
986.416992	235.355988
985.279297	-221.342743
984.141602	264.150635
983.003906	213.145554
981.865234	38.018318
980.726563	84.035103
979.587891	-33.162754
978.448242	-196.161606
977.309570	310.240662
976.169922	264.794525
975.030273	428.683228
973.889648	314.598053
972.749023	301.805817
971.608398	700.308838
970.467773	568.337891
969.326172	441.172485
968.184570	484.068878
967.042969	258.624908
965.901367	212.387466
964.758789	416.331757
963.616211	147.963287
962.473633	274.194092
961.330078	31.509321
960.186523	412.372925
959.042969	124.267075
957.899414	168.560562
956.754883	199.246735
955.610352	72.114899
954.465820	48.193886
953.321289	-12.171159
952.175781	261.648193
951.030273	240.452225
949.884766	98.228485
948.738281	-208.372849
947.591797	205.272141
946.445313	296.687988
945.298828	68.385437
944.151367	57.315781
943.003906	165.137344
941.856445	391.766998
940.708008	335.429657
939.559570	324.902283
938.411133	-52.755886
937.262695	297.457825
936.113281	503.997101
934.964844	354.958405
933.814453	336.041718
932.665039	328.665222
931.514648	-58.998245
930.364258	52.428398
929.213867	273.230621
928.062500	-166.096329
926.912109	-24.735386
925.759766	285.068359
924.608398	-67.115494
923.456055	-162.013168
922.303711	-95.303383
921.151367	32.875183
919.999023	-25.245089
918.845703	148.542480
917.692383	120.193314
916.539063	128.310791
915.384766	27.556810
914.230469	72.239922
913.076172	58.006332
911.920898	-139.892029
910.766602	-269.541931
909.611328	-142.759521
908.455078	-378.701172
907.299805	-174.682831
906.143555	-167.824875
904.987305	-251.503372
903.830078	-58.698467
902.673828	-244.090118
901.516602	-35.352909
900.359375	164.316360
899.201172	74.308830
898.042969	194.833725
896.884766	-66.890900
895.726563	-14.080612
894.567383	-10.959358
893.408203	-25.855360
892.249023	-135.589706
891.088867	274.430145
889.929688	176.094849
888.769531	-71.175278
887.608398	-38.316483
886.448242	319.604492
885.287109	36.531643
884.125977	-52.336445
882.963867	161.126205
881.801758	49.809475
880.639648	67.089417
879.477539	244.426041
878.315430	311.295013
877.152344	188.924011
875.989258	30.601137
874.825195	113.325592
873.661133	123.990921
872.497070	-76.897919
871.333008	19.349556
870.168945	59.324253
869.003906	-98.630821
867.838867	35.815342
866.672852	300.595612
865.506836	-93.279289
864.340820	355.662415
863.174805	251.753845
862.008789	107.459076
860.841797	237.169983
859.674805	187.213776
858.506836	435.773346
857.339844	363.324341
856.171875	470.358337
855.003906	386.683197
853.834961	520.522888
852.666016	755.148071
851.497070	568.290649
850.328125	545.055481
849.158203	479.236786
847.988281	283.515747
846.818359	421.466125
845.647461	416.044220
844.477539	70.404305
843.306641	136.572906
842.134766	106.477295
840.963867	273.143127
839.791992	200.440598
838.619141	53.951328
837.447266	197.996353
836.274414	192.217148
835.101563	371.778168
833.928711	336.798492
832.754883	460.293030
831.581055	143.924622
830.407227	454.722656
829.232422	452.950073
828.058594	178.968246
826.883789	607.509949
825.708008	373.604584
824.533203	326.961823
823.357422	195.581711
822.181641	70.864357
821.004883	-27.148073
819.828125	46.270912
818.651367	181.907181
817.474609	-27.613493
816.296875	332.553772
815.119141	29.477777
813.941406	-177.902969
812.763672	-265.196808
811.584961	-221.373337
810.406250	-157.661987
809.226563	-34.075378
808.047852	-110.590378
806.868164	-49.458008
805.688477	-248.254730
804.507813	-140.690430
803.327148	-51.030746
802.146484	187.159637
800.965820	-109.510109
799.784180	-82.318245
798.603516	-81.849159
797.420898	-269.910217
796.239258	-347.166565
795.056641	-174.092667
793.874023	-149.626740
792.691406	-220.506668
791.507813	-171.879929
790.324219	-123.373634
789.140625	290.192474
787.956055	81.702225
786.772461	-55.996689
785.586914	-297.672241
784.402344	168.228500
783.216797	3.798576
782.032227	-65.613373
780.845703	63.774860
779.660156	181.968613
778.473633	54.871181
777.287109	22.691133
776.100586	-267.831787
774.913086	77.293701
773.725586	20.606691
772.538086	102.835434
771.349609	-196.583435
770.161133	-77.018623
768.972656	-85.434982
767.784180	157.310089
766.594727	69.375916
765.405273	146.620941
764.215820	93.828583
763.026367	173.098801
761.835938	353.522614
760.645508	390.755798
759.454102	309.104309
758.262695	504.587402
757.072266	510.802795
755.879883	338.874146
754.688477	402.175323
753.496094	258.829376
752.303711	480.217468
751.110352	376.372192
749.917969	158.348312
748.724609	287.280518
747.530273	190.036987
746.336914	40.145420
745.142578	232.553024
743.948242	119.961777
742.752930	55.648643
741.558594	381.596649
740.363281	229.549942
739.166992	7.439506
737.971680	-15.202641
736.775391	-107.929207
735.579102	206.694519
734.381836	35.150753
733.185547	-57.508896
731.988281	189.069214
730.790039	225.519394
729.592773	209.477234
728.394531	20.712488
727.196289	118.456749
725.997070	347.323242
724.797852	292.041595
723.598633	230.267548
722.399414	-25.829496
721.199219	163.699707
719.999023	206.914658
718.798828	389.847992
717.598633	166.874069
716.397461	358.565216
715.196289	231.785400
713.994141	207.614731
712.792969	726.357483
711.590820	46.170773
710.388672	168.263809
709.185547	-12.443385
707.982422	-208.234024
706.779297	22.941557
705.576172	210.550934
704.372070	-17.552305
703.167969	-75.732040
701.963867	-114.212387
700.759766	-35.133556
699.554688	163.598190
698.349609	294.944427
697.143555	237.241058
695.938477	-35.453026
694.732422	-151.499542
693.525391	95.322182
692.319336	48.997864
691.112305	-114.421982
689.905273	-388.346405
688.697266	-419.002441
687.490234	-134.972076
686.282227	-182.798462
685.073242	-137.246429
683.865234	-91.600220
682.656250	73.343071
681.447266	-36.864597
680.237305	-170.732101
679.028320	163.396149
677.818359	49.260109
676.607422	50.029083
675.397461	18.443398
674.186523	-10.850907
672.975586	-213.087296
671.763672	-53.929947
670.551758	-104.484116
669.339844	69.917732
668.127930	69.272949
666.915039	235.111893
665.703125	-50.537560
664.489258	193.194672
663.276367	-3.598141
662.062500	-172.148087
660.848633	2.628008
659.634766	108.350349
658.419922	110.543671
657.205078	-85.624115
655.990234	-305.360016
654.775391	-54.978771
653.559570	-65.454971
652.343750	46.938198
651.126953	-4.415164
649.911133	62.737457
648.694336	198.784058
647.477539	95.813049
646.259766	35.939350
645.041992	232.148941
643.824219	129.213318
642.606445	116.630096
641.387695	174.977249
640.168945	37.608147
638.950195	-181.434052
637.730469	-101.760445
636.511719	-90.960770
635.291016	29.279463
634.071289	-125.515427
632.850586	174.770096
631.629883	165.695435
630.409180	139.300308
629.188477	-271.280365
627.966797	-111.318901
626.745117	254.224945
625.522461	323.518829
624.300781	111.749611
623.078125	99.110237
621.854492	144.044174
620.631836	227.212479
619.408203	190.103821
618.184570	62.749958
616.960938	-201.895584
615.736328	-135.107300
614.511719	190.124069
613.287109	108.367447
612.061523	-187.658463
610.835938	-32.902321
609.610352	-0.560753
608.384766	22.690504
607.158203	-99.912521
605.931641	52.512531
604.705078	-120.352631
