# Supplementary material for: Raman spectroscopy accurately differentiates mucosal healing from non-healing and biochemical changes following biological therapy in inflammatory bowel disease
Source: PLoS One. 2021 Jun 2;16(6):e0252210. doi: 10.1371/journal.pone.0252210 (PMC8172032; doi:10.1371/journal.pone.0252210)
Supplement: S1 Dataset — (ZIP) [file pone.0252210.s003.zip › HC/BRC-ctnf-0004-1_base sub CR removed_27__X_22757__Y_20912.8__Z_668.12__Time_310.txt]

1714.671875	132.389740
1713.695313	35.995228
1712.718750	80.371132
1711.742188	39.749157
1710.764648	-101.961166
1709.787109	-242.808899
1708.809570	0.389692
1707.831055	40.586418
1706.853516	57.452271
1705.875000	214.249161
1704.896484	-217.308975
1703.916992	-211.709686
1702.938477	-4.683297
1701.958984	117.267456
1700.979492	-46.387566
1700.000000	-131.772781
1699.019531	106.982407
1698.040039	-46.654690
1697.059570	150.430405
1696.079102	-154.288712
1695.097656	1.118556
1694.117188	-120.693001
1693.135742	-316.695038
1692.154297	-154.372482
1691.172852	11.070334
1690.190430	-161.945862
1689.208008	204.471878
1688.225586	13.807347
1687.243164	45.015244
1686.260742	103.329773
1685.277344	132.725861
1684.293945	133.239532
1683.310547	278.041077
1682.327148	63.633102
1681.343750	118.676537
1680.359375	-118.776390
1679.375000	56.816856
1678.390625	17.166599
1677.405273	249.242752
1676.419922	274.104736
1675.435547	222.213028
1674.449219	415.232849
1673.463867	486.249268
1672.478516	483.145935
1671.492188	653.032471
1670.505859	257.357819
1669.519531	180.837662
1668.532227	112.581116
1667.544922	44.634224
1666.557617	260.957306
1665.570313	615.421021
1664.583008	691.442932
1663.594727	478.571777
1662.607422	682.350708
1661.619141	562.832764
1660.629883	644.999329
1659.641602	820.109497
1658.652344	343.628113
1657.663086	776.037598
1656.673828	440.520355
1655.684570	645.421021
1654.694336	344.844055
1653.704102	174.244141
1652.713867	538.317810
1651.723633	333.697388
1650.732422	192.773560
1649.742188	480.398438
1648.750977	376.807587
1647.758789	252.241531
1646.767578	497.790070
1645.775391	352.381348
1644.784180	-35.797478
1643.791992	474.043732
1642.798828	175.958527
1641.806641	89.270332
1640.813477	129.360184
1639.820313	-244.653748
1638.827148	-317.735504
1637.833008	54.930542
1636.839844	358.985626
1635.845703	-328.090088
1634.851563	181.593048
1633.856445	-125.633087
1632.862305	-185.041550
1631.867188	-99.541847
1630.872070	-14.025557
1629.876953	-118.022278
1628.881836	104.409157
1627.885742	-83.695374
1626.889648	-79.643341
1625.893555	27.010578
1624.897461	-26.745241
1623.900391	106.180237
1622.903320	47.206242
1621.906250	195.868256
1620.909180	-102.134109
1619.912109	143.707458
1618.914063	155.720810
1617.916016	327.887878
1616.917969	297.867615
1615.919922	128.774017
1614.920898	75.177460
1613.921875	-2.008224
1612.922852	-181.451981
1611.923828	-119.603958
1610.924805	-157.412247
1609.924805	82.570770
1608.924805	18.477985
1607.924805	200.642746
1606.924805	128.646484
1605.923828	17.358883
1604.922852	-38.932564
1603.921875	-142.347397
1602.920898	-175.094955
1601.919922	-275.890350
1600.917969	-143.898926
1599.916016	-66.924545
1598.914063	-34.477112
1597.912109	-211.209015
1596.909180	-262.482788
1595.906250	399.532837
1594.903320	-323.320282
1593.900391	-131.799774
1592.896484	148.347107
1591.893555	55.011990
1590.889648	-40.967777
1589.885742	272.723999
1588.880859	-123.427513
1587.876953	-295.133606
1586.872070	7.769053
1585.867188	216.614609
1584.862305	143.780624
1583.856445	57.861568
1582.851563	94.387238
1581.845703	190.723679
1580.839844	-140.181107
1579.833008	96.605156
1578.827148	-72.881210
1577.820313	-127.868233
1576.813477	22.660864
1575.806641	-74.107384
1574.798828	-178.732986
1573.791992	52.084923
1572.784180	79.910828
1571.775391	-121.119576
1570.767578	10.517813
1569.759766	9.503255
1568.750977	-142.278152
1567.742188	92.890556
1566.732422	81.179550
1565.723633	147.285736
1564.713867	176.921127
1563.704102	-19.298412
1562.694336	51.693069
1561.684570	34.377586
1560.673828	203.669189
1559.664063	30.590147
1558.652344	-264.372620
1557.641602	158.574600
1556.630859	42.328369
1555.619141	156.566193
1554.607422	154.119781
1553.595703	182.654999
1552.583984	60.937344
1551.571289	-397.303131
1550.558594	-229.232300
1549.545898	329.323608
1548.533203	28.819679
1547.519531	273.972107
1546.506836	144.063416
1545.493164	171.772018
1544.479492	15.893596
1543.464844	294.036682
1542.451172	166.426025
1541.436523	74.917175
1540.421875	631.456665
1539.407227	95.677567
1538.391602	249.137375
1537.375977	-232.344009
1536.361328	-71.301857
1535.344727	154.021332
1534.329102	-46.316730
1533.312500	73.015053
1532.296875	323.690460
1531.280273	58.723965
1530.262695	66.875549
1529.246094	458.782440
1528.228516	325.017273
1527.210938	152.598236
1526.193359	314.832520
1525.175781	119.150368
1524.157227	144.745316
1523.138672	-66.446152
1522.120117	200.787582
1521.101563	316.097534
1520.082031	207.569626
1519.063477	304.668884
1518.043945	142.056549
1517.024414	-174.732651
1516.003906	-208.917740
1514.983398	31.639679
1513.963867	43.508003
1512.943359	209.301010
1511.921875	-133.275589
1510.901367	-126.771126
1509.879883	195.195419
1508.858398	96.286385
1507.836914	-169.344971
1506.815430	-332.379395
1505.792969	32.610168
1504.770508	-51.121880
1503.748047	282.759430
1502.725586	-131.592575
1501.702148	158.459854
1500.678711	56.544533
1499.655273	-19.794559
1498.631836	13.892833
1497.608398	-154.661774
1496.583984	-59.711445
1495.559570	-200.194443
1494.535156	-92.615555
1493.510742	278.202118
1492.485352	96.630333
1491.460938	-10.786044
1490.435547	157.716949
1489.409180	-23.914392
1488.383789	-21.607571
1487.357422	159.364029
1486.331055	230.427872
1485.304688	122.737495
1484.278320	561.141724
1483.250977	50.187889
1482.224609	475.568115
1481.197266	288.633606
1480.168945	349.028046
1479.141602	388.982910
1478.113281	100.079674
1477.084961	899.279419
1476.056641	442.167419
1475.028320	711.098389
1473.999023	315.228790
1472.969727	510.137115
1471.940430	735.469055
1470.911133	823.247498
1469.881836	722.678711
1468.851563	723.842896
1467.821289	958.943604
1466.791016	804.892395
1465.759766	1011.827881
1464.729492	730.693298
1463.698242	800.284424
1462.666992	778.363403
1461.635742	733.568359
1460.603516	1046.793823
1459.571289	892.718201
1458.539063	1007.747009
1457.506836	904.457764
1456.474609	765.674011
1455.441406	1126.630249
1454.408203	1046.131592
1453.375000	1069.611206
1452.341797	994.199219
1451.307617	1015.092957
1450.274414	1352.737671
1449.240234	960.579346
1448.205078	973.814636
1447.170898	1308.668213
1446.135742	1063.568237
1445.100586	1233.693359
1444.065430	1203.816284
1443.030273	1057.563354
1441.994141	1080.830933
1440.958984	949.839783
1439.921875	1036.312012
1438.885742	1057.047485
1437.849609	1049.976074
1436.812500	919.070496
1435.775391	876.649536
1434.738281	740.798523
1433.701172	728.756958
1432.663086	337.989960
1431.625000	757.679443
1430.586914	404.955688
1429.548828	241.632385
1428.509766	648.479309
1427.470703	449.873688
1426.431641	193.375397
1425.392578	128.602798
1424.353516	482.271973
1423.313477	309.125427
1422.273438	206.620377
1421.233398	386.291168
1420.193359	-438.888367
1419.152344	297.295197
1418.111328	194.960876
1417.070313	482.781738
1416.029297	-32.135590
1414.987305	-11.005378
1413.946289	-178.456268
1412.904297	104.273552
1411.862305	42.502132
1410.819336	121.521233
1409.776367	270.906586
1408.734375	357.477844
1407.691406	29.577335
1406.647461	-79.684357
1405.604492	-18.102743
1404.560547	-119.692657
1403.516602	127.648613
1402.472656	-104.316208
1401.427734	-148.013733
1400.382813	284.883148
1399.337891	296.379333
1398.292969	17.108578
1397.248047	191.675339
1396.202148	-69.835075
1395.156250	57.150242
1394.110352	-3.729150
1393.064453	153.346008
1392.018555	160.181259
1390.971680	-311.069458
1389.924805	81.365570
1388.877930	-306.983490
1387.830078	75.367485
1386.782227	9.920481
1385.734375	-393.013153
1384.686523	-325.711975
1383.638672	-193.393936
1382.589844	-36.103939
1381.541016	-186.119690
1380.492188	91.123962
1379.443359	-228.544159
1378.394531	-43.662411
1377.344727	86.267563
1376.294922	-275.446472
1375.245117	134.067261
1374.194336	-72.720062
1373.143555	-2.506788
1372.092773	-238.964188
1371.041992	53.271572
1369.991211	151.038956
1368.939453	-272.004974
1367.887695	-19.621529
1366.835938	38.435890
1365.784180	196.154099
1364.731445	-9.655282
1363.679688	-73.391327
1362.626953	49.605846
1361.573242	-337.473633
1360.520508	-129.742264
1359.466797	-205.576813
1358.413086	116.549599
1357.359375	-180.409546
1356.305664	-37.231239
1355.250977	-72.974403
1354.196289	-150.862534
1353.141602	-263.410980
1352.086914	36.404007
1351.031250	-76.001656
1349.975586	-36.857704
1348.919922	29.644667
1347.864258	1.913868
1346.808594	366.219604
1345.751953	271.603180
1344.695313	-8.862921
1343.638672	-68.491089
1342.581055	144.607834
1341.523438	117.328285
1340.466797	271.013550
1339.408203	221.569611
1338.350586	236.631607
1337.291992	145.288803
1336.234375	477.363892
1335.174805	460.394714
1334.116211	351.985992
1333.057617	278.335815
1331.998047	447.154358
1330.938477	311.844788
1329.878906	347.248810
1328.818359	432.133423
1327.757813	151.348709
1326.697266	456.275452
1325.636719	479.575531
1324.576172	604.190247
1323.514648	778.193481
1322.453125	68.530632
1321.391602	218.056915
1320.330078	463.822845
1319.267578	475.203491
1318.205078	274.565613
1317.142578	310.797607
1316.080078	366.815155
1315.016602	376.044342
1313.953125	264.607452
1312.889648	471.091949
1311.826172	133.243607
1310.761719	477.705536
1309.698242	56.452095
1308.633789	595.385193
1307.569336	543.556274
1306.503906	629.587158
1305.438477	449.999725
1304.373047	526.326721
1303.307617	452.716064
1302.242188	526.700439
1301.175781	234.525177
1300.109375	537.168640
1299.042969	574.444824
1297.976563	236.003403
1296.909180	339.756012
1295.841797	549.098694
1294.774414	326.440948
1293.707031	248.733353
1292.638672	144.123993
1291.571289	365.871490
1290.502930	241.803940
1289.433594	370.374054
1288.365234	96.972725
1287.295898	505.028107
1286.226563	266.136658
1285.157227	328.715576
1284.086914	205.186890
1283.017578	23.028650
1281.947266	340.388397
1280.876953	102.100433
1279.805664	544.208069
1278.734375	210.678284
1277.663086	-73.726074
1276.591797	175.130905
1275.520508	76.779671
1274.448242	127.615364
1273.375977	144.274475
1272.303711	26.607746
1271.231445	263.231476
1270.158203	101.728554
1269.085938	201.614288
1268.011719	369.828583
1266.938477	398.927826
1265.865234	606.184326
1264.791016	286.470245
1263.716797	27.921473
1262.641602	203.545044
1261.567383	120.746071
1260.492188	111.135254
1259.416992	289.205658
1258.341797	313.761017
1257.265625	77.720665
1256.190430	19.604446
1255.114258	66.232498
1254.037109	195.627426
1252.960938	273.914215
1251.883789	250.007034
1250.806641	235.880936
1249.729492	340.960693
1248.652344	127.522697
1247.574219	-29.888378
1246.496094	167.628128
1245.417969	163.420807
1244.338867	62.067677
1243.260742	169.671448
1242.181641	184.975143
1241.102539	144.469009
1240.022461	133.121841
1238.943359	-62.598728
1237.863281	110.536926
1236.783203	50.776730
1235.702148	337.822021
1234.622070	474.464386
1233.541016	51.142670
1232.459961	64.231651
1231.377930	203.307755
1230.296875	150.998291
1229.214844	340.888824
1228.132813	383.021973
1227.050781	265.390869
1225.967773	63.113094
1224.884766	114.994873
1223.801758	157.191452
1222.718750	47.018227
1221.634766	268.153442
1220.550781	-248.112411
1219.466797	-251.756866
1218.382813	-144.239899
1217.298828	-116.484375
1216.213867	213.166565
1215.128906	-401.488831
1214.042969	-42.951878
1212.958008	-36.955242
1211.872070	277.913483
1210.786133	160.788467
1209.700195	149.850403
1208.613281	206.426178
1207.526367	108.675331
1206.439453	-56.528061
1205.352539	221.766251
1204.265625	66.244865
1203.177734	-43.454727
1202.089844	27.512569
1201.001953	88.811882
1199.913086	152.471375
1198.824219	-484.249817
1197.735352	-276.135712
1196.646484	-149.915680
1195.557617	-319.584747
1194.467773	-272.794342
1193.377930	-64.966934
1192.288086	-66.345505
1191.197266	-50.929169
1190.106445	-172.470398
1189.015625	-145.055923
1187.924805	-208.920883
1186.833984	-147.931244
1185.742188	-168.607590
1184.650391	-114.901527
1183.557617	133.082397
1182.465820	-343.437164
1181.373047	-73.969330
1180.280273	80.274582
1179.187500	-29.243193
1178.093750	26.611097
1177.000977	-188.310898
1175.907227	-19.908998
1174.812500	-153.371323
1173.718750	-229.322693
1172.624023	-159.254730
1171.529297	-137.109009
1170.434570	-167.639969
1169.338867	-243.647476
1168.244141	-27.857639
1167.148438	-261.728973
1166.051758	-48.502262
1164.956055	-456.794128
1163.859375	-363.150970
1162.762695	-21.129406
1161.666016	-18.448570
1160.568359	134.624893
1159.470703	251.790375
1158.373047	273.399078
1157.275391	130.313919
1156.176758	58.819054
1155.079102	-289.342316
1153.979492	428.526611
1152.880859	144.732361
1151.782227	154.207550
1150.682617	-191.439468
1149.583008	99.162895
1148.482422	-70.130920
1147.382813	-334.626099
1146.282227	-244.299133
1145.181641	-127.862228
1144.080078	155.056610
1142.979492	54.767670
1141.877930	-131.160690
1140.776367	267.994995
1139.673828	110.550102
1138.572266	-163.321564
1137.469727	-178.075195
1136.367188	25.739445
1135.263672	455.082184
1134.161133	136.099792
1133.057617	216.114288
1131.954102	77.662033
1130.849609	-117.738571
1129.745117	194.694992
1128.641602	255.503159
1127.536133	192.893295
1126.431641	154.002106
1125.326172	-207.325104
1124.220703	-6.813454
1123.115234	-159.486130
1122.009766	36.118042
1120.903320	245.798721
1119.796875	7.807540
1118.690430	285.984650
1117.583008	488.250793
1116.475586	30.185848
1115.368164	168.477676
1114.260742	63.052456
1113.152344	28.569199
1112.044922	239.957138
1110.936523	-73.520714
1109.827148	272.405548
1108.718750	6.251302
1107.609375	321.236481
1106.500000	295.992096
1105.389648	114.895973
1104.280273	328.053467
1103.169922	146.977448
1102.059570	265.592041
1100.948242	23.216494
1099.837891	207.780563
1098.726563	677.504150
1097.615234	406.838806
1096.502930	322.435791
1095.390625	428.887421
1094.278320	174.870178
1093.166016	222.388657
1092.053711	568.885010
1090.940430	314.932465
1089.827148	336.424194
1088.713867	284.946869
1087.599609	282.862823
1086.485352	137.303574
1085.371094	186.945740
1084.256836	274.165192
1083.141602	528.171875
1082.027344	168.814117
1080.912109	309.948517
1079.795898	350.005676
1078.680664	366.568298
1077.564453	573.239136
1076.448242	420.731964
1075.331055	610.842712
1074.213867	273.043030
1073.096680	132.400284
1071.979492	221.599091
1070.862305	397.492004
1069.744141	231.109543
1068.625977	383.470184
1067.507813	271.043701
1066.388672	390.520844
1065.270508	357.757782
1064.151367	610.599731
1063.031250	444.375916
1061.912109	554.352722
1060.791992	442.031677
1059.671875	282.993774
1058.550781	-27.964676
1057.430664	18.914789
1056.309570	217.692459
1055.188477	348.625092
1054.066406	451.462250
1052.945313	339.403656
1051.823242	169.025406
1050.700195	164.477219
1049.578125	582.407898
1048.455078	244.120300
1047.332031	127.636696
1046.208984	183.817657
1045.084961	253.975510
1043.960938	363.757446
1042.836914	175.176407
1041.712891	61.276608
1040.587891	329.507202
1039.462891	115.515266
1038.337891	55.337227
1037.212891	-25.732735
1036.086914	191.172668
1034.960938	333.551971
1033.834961	54.812656
1032.708984	360.041901
1031.582031	269.841492
1030.455078	133.225479
1029.328125	268.652100
1028.200195	-23.518894
1027.072266	-403.797058
1025.944336	-312.353058
1024.816406	-181.431747
1023.687500	-206.083359
1022.558594	-116.942673
1021.429688	-111.336594
1020.300781	-40.720966
1019.170898	-58.235657
1018.041016	-64.097687
1016.911133	4.283954
1015.780273	-175.324203
1014.649414	-109.166702
1013.518555	-8.230680
1012.387695	-50.886086
1011.255859	96.411156
1010.124023	306.205292
1008.992188	97.028687
1007.860352	522.058228
1006.727539	639.248352
1005.594727	744.885132
1004.461914	1000.844788
1003.329102	1055.620483
1002.195313	876.983215
1001.061523	712.367310
999.927734	328.426117
998.792969	344.302002
997.658203	191.678940
996.523438	256.210266
995.388672	138.447678
994.252930	106.186104
993.117188	7.113112
991.981445	164.182724
990.844727	344.311096
989.708984	427.617828
988.572266	559.356323
987.434570	94.289284
986.297852	405.906921
985.160156	74.845818
984.022461	241.413864
982.884766	25.826664
981.746094	102.723503
980.607422	444.298706
979.468750	281.982635
978.329102	-73.382111
977.190430	196.974411
976.050781	64.975075
974.910156	52.636345
973.770508	-46.916965
972.629883	124.746284
971.489258	172.393753
970.348633	-115.138130
969.207031	-92.529709
968.065430	311.158234
966.923828	134.211227
965.781250	-127.445381
964.639648	69.835037
963.496094	136.402115
962.353516	253.477127
961.210938	72.641640
960.067383	125.704063
958.923828	-68.573105
957.779297	46.524948
956.635742	147.932449
955.491211	356.981232
954.345703	112.859131
953.201172	-158.500244
952.055664	-262.647430
950.910156	-147.078613
949.764648	27.983501
948.618164	145.902649
947.471680	51.315090
946.325195	-104.818382
945.178711	1.923937
944.031250	37.909901
942.883789	83.111221
941.736328	11.965117
940.587891	246.773224
939.439453	-460.790009
938.291016	-143.666367
937.142578	95.866409
935.993164	43.520306
934.843750	-118.124451
933.694336	-124.619171
932.544922	-158.358917
931.394531	-98.596336
930.244141	273.240479
929.093750	114.482933
927.942383	-12.242578
926.791016	150.213638
925.639648	60.128159
924.488281	-239.101364
923.335938	-28.676453
922.183594	-211.608047
921.031250	-76.123627
919.877930	82.106705
918.724609	-168.619781
917.571289	-5.725942
916.417969	-188.009705
915.263672	-52.266022
914.109375	210.614441
912.955078	-114.314751
911.800781	-166.750107
910.645508	-219.084045
909.490234	-28.656927
908.334961	12.115938
907.178711	-53.591385
906.022461	0.919524
904.866211	-87.258957
903.709961	293.555359
902.552734	-0.584419
901.395508	137.914261
900.238281	-60.840714
899.080078	154.680420
897.921875	-365.121490
896.763672	-196.994156
895.605469	-117.075874
894.446289	-172.789902
893.287109	-110.880287
892.127930	174.772354
890.967773	-131.571548
889.807617	163.097626
888.647461	249.930420
887.487305	-191.512482
886.326172	-63.911995
885.165039	-166.489258
884.003906	-284.769623
882.842773	-93.942482
881.680664	-31.700405
880.518555	8.008612
879.356445	-105.528351
878.193359	110.011810
877.030273	-64.248756
875.867188	31.875383
874.703125	157.258163
873.540039	143.036163
872.375977	214.369431
871.210938	71.927811
870.046875	35.312508
868.881836	54.957115
867.716797	281.479492
866.550781	112.253601
865.385742	33.024963
864.219727	189.774155
863.052734	213.916931
861.886719	179.663589
860.719727	19.690022
859.552734	-68.370483
858.384766	523.633362
857.217773	208.872711
856.049805	221.765625
854.880859	232.403595
853.712891	626.446045
852.543945	318.646912
851.375000	145.452011
850.205078	364.422729
849.036133	392.870819
847.866211	445.917450
846.696289	532.500549
845.525391	32.537022
844.354492	363.062439
843.183594	288.426147
842.012695	321.168884
840.840820	438.840179
839.668945	-29.364008
838.497070	289.433014
837.324219	31.476070
836.151367	75.215111
834.978516	478.515167
833.805664	151.331116
832.631836	-6.068855
831.458008	240.566193
830.284180	109.898239
829.110352	215.725998
827.935547	526.649597
826.760742	286.560883
825.584961	142.388062
824.410156	67.319466
823.234375	90.268250
822.058594	-58.408649
820.881836	-146.947144
819.705078	-72.954979
818.528320	-88.125328
817.351563	-29.913095
816.173828	168.383209
814.996094	-78.433609
813.818359	270.865295
812.639648	137.379730
811.461914	135.045853
810.283203	21.494661
809.103516	-163.201294
807.923828	16.437218
806.745117	-157.239136
805.564453	-22.279921
804.384766	90.326698
803.204102	0.816668
802.023438	-73.216881
800.842773	-386.896149
799.661133	217.671494
798.479492	-151.561096
797.297852	-350.020569
796.115234	-87.501923
794.932617	64.002876
793.750000	-77.077209
792.567383	-160.610031
791.383789	-405.843719
790.200195	-128.640793
789.016602	245.709244
787.832031	66.610580
786.648438	296.742004
785.463867	287.802917
784.278320	17.851494
783.092773	258.553528
781.908203	156.493179
780.721680	114.019615
779.536133	117.858101
778.349609	46.492676
777.163086	350.406311
775.975586	298.671143
774.789063	480.796478
773.601563	133.195755
772.413086	45.939674
771.225586	57.866478
770.037109	290.162781
768.848633	544.289307
767.660156	203.184509
766.470703	404.127594
765.281250	190.771210
764.091797	314.350983
762.901367	499.419525
761.710938	305.708160
760.520508	70.183220
759.330078	349.506500
758.138672	589.008118
756.947266	489.650360
755.755859	555.150024
754.563477	330.384186
753.371094	305.616394
752.178711	-59.752674
750.986328	394.259674
749.792969	-50.172516
748.599609	-281.511566
747.405273	-47.493511
746.211914	179.771500
745.017578	86.551193
743.823242	377.149414
742.627930	189.502167
741.433594	254.015656
740.238281	381.996643
739.041992	-112.469833
737.846680	111.839333
736.650391	-388.991760
735.454102	-175.767715
734.256836	-205.692856
733.059570	81.729195
731.862305	69.197327
730.665039	63.211311
729.466797	267.168610
728.268555	64.284737
727.070313	32.008831
725.872070	384.407318
724.672852	185.971649
723.473633	125.257423
722.273438	158.482803
721.074219	8.282352
719.874023	242.377472
718.673828	-1.605774
717.472656	361.144745
716.271484	291.805939
715.070313	-47.926449
713.869141	351.733124
712.666992	254.190750
711.464844	165.447586
710.262695	216.250168
709.059570	367.278198
707.856445	97.942863
706.653320	-10.079597
705.450195	-131.050446
704.246094	41.917202
703.041992	195.288986
701.837891	252.944168
700.632813	106.207260
699.428711	40.082623
698.222656	67.535416
697.017578	232.003235
695.811523	29.267717
694.605469	-121.139946
693.399414	149.971588
692.192383	-50.123848
690.986328	-87.193123
689.778320	-102.441734
688.571289	58.198242
687.363281	-334.295685
686.155273	-73.663269
684.947266	167.457825
683.738281	261.184998
682.529297	-82.792656
681.320313	-101.453125
680.111328	-158.958221
678.901367	-62.526794
677.691406	-108.904610
676.481445	-137.797104
675.270508	13.099957
674.059570	10.449867
672.848633	-372.785614
671.636719	-297.189484
670.425781	87.729797
669.213867	-124.026764
668.000977	-305.283447
666.789063	133.836182
665.576172	15.551598
664.362305	83.201431
663.149414	1.984476
661.935547	-120.071724
660.721680	-194.449783
659.507813	-253.547501
658.292969	123.271797
657.078125	53.601845
655.863281	40.152683
654.647461	-85.272285
653.431641	-158.800034
652.215820	233.242615
651.000000	58.637615
649.783203	220.186310
648.566406	-145.799713
647.349609	188.104034
646.132813	188.321396
644.915039	147.709717
643.697266	36.167301
642.478516	221.514862
641.259766	217.570831
640.041992	110.449661
638.822266	110.826530
637.603516	53.168079
636.383789	259.732788
635.164063	103.166641
633.943359	64.694000
632.723633	-115.537720
631.502930	453.256775
630.281250	319.961945
629.060547	-160.968979
627.838867	188.186691
626.617188	65.216194
625.394531	177.889786
624.172852	292.391510
622.950195	241.546997
621.726563	327.509003
620.503906	-53.849724
619.280273	33.540798
618.056641	-91.481659
616.832031	-54.240665
615.608398	100.191818
614.383789	89.271339
613.158203	118.412849
611.933594	266.682617
610.708008	-62.557556
609.482422	-345.334229
608.255859	-58.170013
607.030273	-199.239731
605.803711	-108.291382
604.576172	214.459167
