# Supplementary material for: Raman spectroscopy accurately differentiates mucosal healing from non-healing and biochemical changes following biological therapy in inflammatory bowel disease
Source: PLoS One. 2021 Jun 2;16(6):e0252210. doi: 10.1371/journal.pone.0252210 (PMC8172032; doi:10.1371/journal.pone.0252210)
Supplement: S1 Dataset — (ZIP) [file pone.0252210.s003.zip › HC/BRC-ctnf-0010 base sub CR removed_70__X_-19858.6__Y_20280.6__Z_58.1089__Time_805.txt]

1714.640625	541.083618
1713.664063	603.016479
1712.687500	58.885189
1711.709961	-10.916821
1710.733398	-215.143600
1709.755859	0.902131
1708.778320	173.394714
1707.799805	299.564301
1706.821289	36.638508
1705.843750	-269.631470
1704.864258	-22.455700
1703.885742	33.865772
1702.907227	-205.012360
1701.927734	-353.735901
1700.948242	-235.789352
1699.968750	-180.322067
1698.988281	213.651886
1698.007813	-318.402985
1697.028320	233.821136
1696.046875	28.497194
1695.066406	14.560251
1694.084961	-115.384590
1693.104492	-54.132568
1692.123047	-162.323380
1691.140625	-66.240250
1690.159180	137.997513
1689.176758	164.748596
1688.194336	270.186829
1687.211914	216.915009
1686.228516	332.862183
1685.246094	191.538223
1684.262695	150.059540
1683.279297	402.845398
1682.295898	427.637390
1681.311523	541.402100
1680.327148	507.149963
1679.342773	718.873901
1678.358398	489.838684
1677.374023	591.834839
1676.388672	537.832275
1675.403320	936.910339
1674.417969	903.409485
1673.432617	1038.315308
1672.446289	1096.974121
1671.459961	1074.128662
1670.473633	1052.152466
1669.487305	1333.768799
1668.500977	1403.664185
1667.513672	1296.443115
1666.526367	1683.660156
1665.539063	1546.093140
1664.550781	1486.216553
1663.563477	1647.212769
1662.575195	1482.655029
1661.586914	1560.064941
1660.598633	1889.860596
1659.609375	1886.232422
1658.620117	1859.359497
1657.631836	1859.578613
1656.641602	1778.227051
1655.652344	1758.357422
1654.662109	1461.078857
1653.672852	1474.056885
1652.681641	1715.007690
1651.691406	1504.017700
1650.701172	1436.367676
1649.709961	1051.891479
1648.718750	1172.871216
1647.727539	1077.484985
1646.735352	800.193420
1645.744141	684.534790
1644.751953	616.796021
1643.759766	731.602600
1642.766602	479.724426
1641.774414	613.596558
1640.781250	491.728455
1639.788086	230.362610
1638.794922	175.093765
1637.801758	75.257240
1636.807617	265.680847
1635.813477	118.853127
1634.819336	-238.526505
1633.825195	-84.449806
1632.830078	-85.684799
1631.834961	181.854950
1630.839844	-158.772690
1629.844727	43.140789
1628.849609	81.923302
1627.853516	-105.488113
1626.857422	-79.639320
1625.861328	-56.342281
1624.865234	153.712357
1623.868164	-393.372986
1622.871094	-4.497125
1621.874023	308.054291
1620.876953	3.132624
1619.879883	205.296463
1618.881836	42.372215
1617.883789	391.481476
1616.885742	288.966736
1615.887695	154.996872
1614.888672	267.686249
1613.889648	99.627991
1612.890625	86.339294
1611.891602	209.357071
1610.892578	143.529007
1609.892578	-42.892944
1608.892578	423.144501
1607.892578	338.770905
1606.892578	275.309326
1605.891602	554.809143
1604.890625	17.287527
1603.889648	304.380707
1602.888672	300.775787
1601.887695	-53.519501
1600.885742	-130.521851
1599.883789	95.738533
1598.881836	-193.296539
1597.879883	87.510231
1596.876953	-261.789246
1595.874023	-83.284523
1594.871094	27.072355
1593.868164	4.028750
1592.864258	-162.787140
1591.861328	-81.676208
1590.857422	-120.842316
1589.853516	-246.273560
1588.848633	56.021507
1587.844727	-150.607620
1586.839844	106.841545
1585.834961	212.774734
1584.830078	461.837219
1583.824219	150.280151
1582.819336	187.812912
1581.813477	196.464294
1580.807617	-84.176689
1579.800781	-112.343491
1578.794922	143.066010
1577.788086	23.351103
1576.781250	114.252495
1575.773438	-148.928360
1574.766602	-310.759064
1573.758789	49.943314
1572.750977	-49.911201
1571.743164	-66.765404
1570.735352	-229.364670
1569.726563	-316.785004
1568.718750	-380.997070
1567.708984	289.542572
1566.700195	185.812286
1565.691406	-206.255905
1564.681641	79.007660
1563.671875	-79.802467
1562.662109	474.661041
1561.652344	1.530771
1560.641602	-220.100281
1559.630859	68.879395
1558.620117	-96.108269
1557.609375	290.737701
1556.597656	76.066460
1555.586914	-55.831741
1554.575195	-112.815086
1553.563477	132.940720
1552.550781	59.932030
1551.539063	77.330063
1550.526367	360.997925
1549.513672	160.536545
1548.500977	40.114864
1547.487305	224.644623
1546.473633	426.965881
1545.459961	62.898270
1544.446289	107.079773
1543.432617	45.087955
1542.417969	-138.525452
1541.404297	129.698944
1540.389648	495.689240
1539.374023	-19.010517
1538.359375	111.556557
1537.343750	68.948441
1536.328125	304.769684
1535.312500	223.026123
1534.296875	-16.192368
1533.280273	33.221436
1532.263672	291.199280
1531.247070	221.575317
1530.230469	136.320572
1529.212891	-41.852791
1528.196289	3.940302
1527.178711	433.155060
1526.160156	285.322723
1525.142578	103.927193
1524.124023	107.672813
1523.106445	180.720062
1522.087891	19.466055
1521.068359	362.106323
1520.049805	118.255569
1519.030273	82.517120
1518.010742	33.775024
1516.991211	54.258671
1515.971680	59.152557
1514.951172	-103.078873
1513.930664	76.105453
1512.910156	-189.066895
1511.889648	228.444183
1510.868164	-167.848465
1509.846680	-174.160889
1508.826172	-131.855042
1507.803711	-10.264327
1506.782227	-124.717102
1505.759766	73.443344
1504.737305	-54.090057
1503.714844	59.150738
1502.692383	-204.352554
1501.668945	-35.060566
1500.646484	-232.101013
1499.623047	-255.119186
1498.599609	-76.042458
1497.575195	-43.040783
1496.550781	71.708702
1495.527344	12.392498
1494.502930	-282.297668
1493.477539	-57.966106
1492.453125	120.190727
1491.427734	106.475449
1490.402344	161.666550
1489.376953	249.954926
1488.350586	108.234467
1487.325195	482.327057
1486.298828	605.968201
1485.272461	502.319672
1484.245117	671.667664
1483.218750	912.342346
1482.191406	629.914795
1481.164063	518.414124
1480.136719	1092.769409
1479.108398	1144.225830
1478.080078	1139.540894
1477.052734	1145.031372
1476.023438	1573.307983
1474.995117	2049.782227
1473.965820	1787.528442
1472.937500	1721.412598
1471.908203	1662.905396
1470.877930	1988.629272
1469.848633	2108.137695
1468.818359	2225.003174
1467.788086	2125.631592
1466.757813	2527.186523
1465.727539	2654.015137
1464.696289	2615.555420
1463.665039	2714.322998
1462.633789	2787.643555
1461.602539	2754.258301
1460.570313	2893.542725
1459.539063	3131.817871
1458.506836	2786.173584
1457.473633	3161.378662
1456.441406	3122.909912
1455.408203	3130.109131
1454.375000	3013.062012
1453.341797	3104.007813
1452.308594	3349.582520
1451.274414	3557.042725
1450.241211	3647.915283
1449.207031	3769.161621
1448.171875	3626.954834
1447.137695	3662.143799
1446.102539	3626.447754
1445.067383	3363.008789
1444.032227	3481.870117
1442.997070	3276.878662
1441.960938	3378.090088
1440.924805	3448.971680
1439.888672	3090.038086
1438.852539	2834.973389
1437.816406	2997.118164
1436.779297	2805.471680
1435.742188	2323.450195
1434.705078	2038.728027
1433.666992	2042.066284
1432.629883	1861.204224
1431.591797	1677.956421
1430.553711	1227.365723
1429.514648	1097.470581
1428.476563	1156.944946
1427.437500	510.289642
1426.398438	875.132751
1425.359375	884.464722
1424.320313	722.506470
1423.280273	611.094116
1422.240234	416.696747
1421.200195	272.869202
1420.159180	257.621643
1419.119141	131.738770
1418.078125	542.162720
1417.037109	368.662659
1415.996094	215.486572
1414.954102	263.719238
1413.912109	186.301254
1412.870117	-94.632805
1411.828125	-88.725739
1410.786133	-27.399714
1409.743164	227.500824
1408.700195	-50.193737
1407.657227	-114.132225
1406.614258	176.181015
1405.570313	438.866760
1404.527344	84.092293
1403.483398	266.654388
1402.438477	153.181808
1401.394531	-88.014641
1400.349609	89.856712
1399.304688	52.151978
1398.259766	-30.514366
1397.214844	-10.232968
1396.168945	-122.643806
1395.123047	58.268627
1394.077148	-88.873550
1393.031250	224.987289
1391.984375	-187.239548
1390.937500	-53.435829
1389.890625	-12.131933
1388.843750	-103.301651
1387.796875	50.883911
1386.749023	272.666687
1385.701172	56.925610
1384.653320	-233.561295
1383.604492	43.588875
1382.556641	-148.989304
1381.507813	-128.981735
1380.458984	275.845032
1379.410156	-285.789856
1378.360352	-43.082924
1377.310547	-157.274033
1376.260742	15.752387
1375.210938	-98.071754
1374.161133	20.318237
1373.110352	-280.201324
1372.059570	-24.363501
1371.008789	59.513481
1369.957031	220.771149
1368.906250	292.433807
1367.854492	17.911131
1366.802734	-238.888412
1365.750000	-74.562248
1364.698242	-12.204697
1363.645508	102.552055
1362.592773	142.766083
1361.540039	135.853149
1360.486328	365.421570
1359.433594	388.642700
1358.379883	200.649521
1357.326172	537.454163
1356.271484	359.766937
1355.216797	398.515656
1354.163086	278.424225
1353.107422	295.133179
1352.052734	617.467712
1350.998047	177.604996
1349.942383	663.967163
1348.886719	455.398651
1347.830078	614.284668
1346.774414	974.212219
1345.717773	1061.317749
1344.661133	1319.638184
1343.604492	1248.291870
1342.546875	1296.090454
1341.490234	1274.658203
1340.432617	1409.459106
1339.375000	1383.357300
1338.316406	1498.563477
1337.258789	1106.340942
1336.200195	1246.619751
1335.141602	1394.413818
1334.082031	1309.705688
1333.023438	1341.462402
1331.963867	992.476440
1330.904297	1138.313721
1329.844727	1271.875244
1328.784180	1188.017212
1327.723633	1561.476807
1326.663086	1423.531860
1325.602539	1196.868652
1324.541992	1318.634155
1323.480469	1457.755249
1322.418945	1231.642334
1321.357422	1482.049561
1320.295898	1352.524414
1319.233398	1299.648438
1318.170898	1473.819458
1317.108398	1623.387695
1316.045898	1792.743896
1314.982422	1710.755371
1313.918945	1525.438477
1312.855469	1709.856079
1311.791992	1684.963501
1310.728516	1682.364258
1309.664063	1906.373535
1308.599609	1972.876221
1307.535156	2009.936646
1306.469727	1759.231689
1305.404297	1936.749146
1304.338867	1880.672852
1303.273438	1898.492920
1302.208008	2410.502441
1301.141602	1836.116821
1300.075195	2227.721924
1299.008789	2167.252930
1297.942383	2047.965820
1296.875000	1815.870239
1295.807617	2028.317993
1294.740234	2078.776123
1293.672852	1864.289063
1292.604492	1748.110962
1291.537109	2318.864746
1290.468750	1768.763428
1289.399414	1672.549194
1288.331055	1846.100586
1287.261719	1764.779175
1286.192383	2026.592407
1285.123047	1656.372314
1284.052734	1766.398560
1282.983398	1834.829956
1281.913086	1866.575928
1280.841797	2020.741821
1279.771484	1778.515381
1278.700195	1800.661865
1277.628906	1605.182251
1276.557617	1818.210938
1275.486328	1943.194946
1274.414063	1677.098389
1273.341797	1802.161987
1272.269531	1856.371826
1271.197266	1864.196533
1270.124023	1684.020020
1269.050781	1731.032227
1267.977539	2107.602051
1266.904297	1851.967529
1265.830078	2147.901611
1264.756836	1558.248291
1263.681641	1685.901245
1262.607422	1525.814209
1261.533203	1802.195679
1260.458008	1435.039307
1259.382813	1772.284668
1258.307617	1327.388550
1257.231445	1569.559570
1256.155273	1422.024414
1255.079102	1690.886353
1254.002930	1358.436035
1252.926758	1902.208740
1251.849609	1555.280273
1250.772461	1539.324341
1249.695313	1452.856445
1248.617188	1441.800415
1247.540039	1625.224243
1246.461914	1218.000977
1245.382813	1797.429443
1244.304688	1618.691040
1243.225586	1503.166504
1242.146484	1394.969238
1241.067383	1573.268921
1239.988281	1450.520630
1238.908203	1575.314209
1237.828125	1474.421021
1236.748047	1679.161499
1235.667969	1219.365479
1234.586914	1329.474731
1233.505859	1301.354248
1232.424805	1297.453369
1231.343750	1082.746826
1230.261719	1393.724731
1229.179688	1154.809204
1228.097656	995.865723
1227.015625	1463.901978
1225.932617	932.189697
1224.850586	966.856201
1223.767578	807.942383
1222.683594	624.864319
1221.600586	606.251770
1220.516602	677.041870
1219.432617	764.670715
1218.347656	576.743713
1217.263672	625.605713
1216.178711	667.142944
1215.093750	517.844482
1214.008789	460.296661
1212.922852	967.507080
1211.836914	793.933777
1210.750977	796.497192
1209.665039	625.332581
1208.579102	466.239288
1207.492188	729.064636
1206.405273	560.241699
1205.318359	774.599182
1204.230469	405.722565
1203.142578	309.138885
1202.054688	359.430908
1200.966797	164.040710
1199.877930	281.592804
1198.790039	-118.409538
1197.701172	268.490845
1196.611328	48.925488
1195.522461	204.573929
1194.432617	-82.362823
1193.342773	-184.146027
1192.252930	197.127625
1191.162109	35.084267
1190.072266	307.865234
1188.981445	143.299866
1187.889648	-297.433167
1186.798828	-313.113922
1185.707031	-129.661392
1184.615234	-361.527435
1183.523438	28.003996
1182.430664	175.002106
1181.337891	412.970428
1180.245117	595.599731
1179.152344	73.336693
1178.059570	114.385811
1176.965820	-53.131184
1175.872070	-189.524673
1174.778320	-148.732635
1173.683594	296.575500
1172.588867	152.720581
1171.494141	142.858444
1170.399414	164.008362
1169.303711	603.672546
1168.208984	323.173737
1167.113281	-179.676636
1166.016602	-41.738342
1164.920898	43.468117
1163.824219	214.550720
1162.727539	201.510986
1161.630859	417.665283
1160.533203	511.835846
1159.435547	472.174927
1158.337891	327.416992
1157.240234	657.487915
1156.141602	610.360168
1155.043945	847.003296
1153.944336	577.879089
1152.845703	745.078979
1151.747070	349.587189
1150.647461	564.217712
1149.547852	175.891510
1148.447266	742.787720
1147.347656	404.412354
1146.247070	351.787537
1145.146484	387.162659
1144.044922	322.464844
1142.944336	526.568054
1141.842773	490.226257
1140.741211	522.773376
1139.638672	131.985977
1138.537109	392.617645
1137.434570	759.972717
1136.332031	792.053528
1135.228516	1021.183289
1134.125977	808.393677
1133.022461	1127.465210
1131.917969	869.447388
1130.814453	934.241638
1129.709961	842.305786
1128.605469	1364.740479
1127.500977	1604.617188
1126.396484	1460.179199
1125.291016	1623.891968
1124.185547	1458.007080
1123.080078	1097.818604
1121.973633	1450.772461
1120.868164	948.486328
1119.761719	945.971985
1118.654297	656.918030
1117.547852	1051.956299
1116.440430	1049.189941
1115.333008	672.562805
1114.225586	691.031189
1113.117188	666.847534
1112.008789	772.637451
1110.900391	890.132813
1109.791992	922.440674
1108.682617	687.692322
1107.573242	1142.697144
1106.463867	1177.093506
1105.354492	1223.220947
1104.244141	1087.513428
1103.133789	741.786438
1102.023438	809.043701
1100.913086	1140.402344
1099.801758	1110.743286
1098.690430	864.140381
1097.579102	985.320007
1096.467773	1009.785950
1095.355469	970.567810
1094.243164	1075.016846
1093.130859	1209.998047
1092.017578	1074.105713
1090.905273	1152.462402
1089.791992	1075.418091
1088.677734	1061.888916
1087.564453	949.560120
1086.450195	994.809204
1085.335938	1145.823608
1084.221680	1005.261719
1083.106445	942.283936
1081.991211	1043.796631
1080.875977	1269.743408
1079.760742	941.325684
1078.644531	1298.649170
1077.528320	1122.929077
1076.412109	1167.890015
1075.295898	832.718140
1074.178711	926.976196
1073.061523	903.922241
1071.944336	967.640686
1070.826172	644.530396
1069.708984	813.757385
1068.590820	854.035339
1067.471680	983.312073
1066.353516	705.038513
1065.234375	920.959778
1064.115234	1675.224487
1062.996094	971.073242
1061.875977	1030.065552
1060.755859	1208.361572
1059.635742	596.088684
1058.515625	1001.280640
1057.394531	742.391479
1056.273438	951.096924
1055.152344	664.372070
1054.031250	618.445923
1052.909180	939.257141
1051.787109	951.739075
1050.665039	735.487976
1049.541992	517.036438
1048.418945	560.087158
1047.295898	689.494202
1046.172852	660.298950
1045.048828	603.182739
1043.925781	576.477783
1042.801758	407.665314
1041.676758	523.271362
1040.552734	753.061340
1039.427734	444.778687
1038.302734	453.402863
1037.176758	559.869568
1036.050781	340.517517
1034.924805	635.606873
1033.798828	786.409424
1032.672852	516.247925
1031.545898	364.882477
1030.418945	420.585022
1029.291992	532.142944
1028.164063	211.523788
1027.036133	488.210022
1025.908203	16.981249
1024.780273	168.398239
1023.651367	-244.297729
1022.522461	-252.833572
1021.393555	-465.455200
1020.264648	-288.115540
1019.134766	-416.912842
1018.004883	-299.730774
1016.875000	174.536301
1015.744141	-155.570953
1014.613281	-3.415106
1013.482422	74.662109
1012.351563	-122.790451
1011.219727	261.196045
1010.088867	473.826569
1008.956055	75.433784
1007.824219	663.145874
1006.691406	1155.856079
1005.558594	1542.087402
1004.425781	2663.622803
1003.292969	2938.639893
1002.159180	2776.831055
1001.025391	1891.972412
999.891602	1296.460083
998.756836	581.264160
997.622070	302.984558
996.487305	13.450969
995.352539	178.899292
994.216797	254.428818
993.081055	260.877075
991.945313	140.628326
990.808594	6.754817
989.672852	207.401428
988.536133	-122.003456
987.398438	127.291893
986.261719	-355.955414
985.124023	232.195557
983.986328	16.600376
982.847656	344.582092
981.709961	35.048813
980.571289	43.376080
979.432617	21.969482
978.292969	9.949421
977.153320	186.666382
976.013672	416.359497
974.874023	64.635040
973.734375	46.446873
972.593750	-63.447292
971.453125	479.177002
970.311523	250.194885
969.170898	271.740875
968.029297	366.900604
966.886719	464.499268
965.745117	206.658539
964.602539	144.074280
963.459961	166.551483
962.317383	530.785767
961.173828	328.926575
960.030273	125.063446
958.886719	361.329315
957.743164	343.450836
956.598633	135.718582
955.454102	152.619629
954.309570	478.681213
953.165039	-85.319405
952.019531	270.764221
950.874023	20.793362
949.727539	2.067050
948.582031	161.857468
947.435547	326.329529
946.289063	294.409943
945.141602	333.511597
943.995117	327.108154
942.847656	350.580505
941.699219	657.295715
940.551758	482.503662
939.403320	447.160278
938.254883	564.866577
937.105469	648.489197
935.957031	353.761017
934.807617	435.490540
933.658203	594.848206
932.507813	348.744049
931.357422	307.953644
930.207031	-8.200071
929.056641	299.836334
927.906250	13.784237
926.754883	78.519035
925.603516	-227.470001
924.451172	106.063866
923.298828	-142.578018
922.146484	11.505096
920.994141	-54.805599
919.841797	247.242111
918.688477	24.477459
917.535156	22.317972
916.380859	-68.238983
915.227539	138.837692
914.073242	232.482101
912.918945	-20.974936
911.763672	-383.051331
910.608398	-123.287682
909.453125	-38.108047
908.297852	-25.370068
907.141602	-166.622589
905.985352	-8.524145
904.829102	38.626053
903.672852	126.669388
902.515625	-109.013000
901.358398	8.739979
900.201172	-99.777306
899.042969	-318.984283
897.884766	57.056995
896.726563	419.476715
895.568359	-50.325478
894.409180	185.598450
893.250000	170.642883
892.090820	-117.620766
890.930664	222.439285
889.771484	67.789330
888.611328	75.918427
887.450195	-26.469049
886.289063	-45.186569
885.128906	114.463737
883.966797	350.852753
882.805664	546.619080
881.643555	683.764404
880.481445	361.037140
879.319336	710.203613
878.156250	295.411865
876.993164	712.179504
875.830078	703.151733
874.666016	545.589905
873.502930	358.902954
872.338867	566.245789
871.173828	465.294952
870.009766	375.689453
868.844727	439.131317
867.679688	612.774231
866.513672	689.731384
865.348633	766.688171
864.182617	902.085266
863.015625	675.790344
861.849609	885.336365
860.682617	1115.031250
859.515625	1077.512695
858.347656	678.718140
857.180664	1155.196045
856.012695	1281.531616
854.843750	1138.706055
853.675781	942.142395
852.506836	1052.797241
851.337891	979.632507
850.167969	1094.718384
848.999023	990.224365
847.829102	480.427185
846.658203	1034.389893
845.488281	694.930298
844.317383	1107.563599
843.146484	734.665649
841.975586	699.686340
840.803711	597.613953
839.631836	714.676025
838.459961	415.888855
837.287109	738.475037
836.114258	549.236633
834.941406	599.053162
833.768555	695.694763
832.594727	341.263123
831.420898	661.040833
830.247070	534.302185
829.072266	880.550903
827.898438	1070.438110
826.722656	640.247070
825.547852	651.622131
824.372070	1061.906006
823.196289	772.210022
822.020508	295.433807
820.844727	598.375305
819.667969	631.655457
818.491211	-54.250717
817.313477	270.582397
816.136719	555.108398
814.958984	349.985565
813.781250	338.369354
812.602539	-115.838295
811.423828	-11.923160
810.245117	-85.967575
809.066406	306.555542
807.886719	158.960236
806.707031	140.144897
805.527344	123.451286
804.346680	104.439453
803.166992	-178.795761
801.985352	-206.824432
800.804688	17.931786
799.623047	-385.184601
798.441406	-271.590363
797.259766	72.375099
796.078125	-372.939941
794.895508	-62.592754
793.712891	-199.993607
792.529297	54.552147
791.346680	198.134369
790.163086	51.534065
788.978516	-95.122940
787.794922	83.410385
786.610352	115.733055
785.425781	185.504608
784.241211	-288.806641
783.055664	15.081645
781.870117	-30.488695
780.684570	111.634514
779.498047	271.231689
778.311523	220.817108
777.125000	424.201508
775.938477	179.260117
774.750977	170.435425
773.563477	-173.882370
772.375977	-324.057953
771.187500	383.571838
769.999023	28.028738
768.810547	316.167114
767.622070	110.402054
766.432617	-79.968498
765.243164	425.675659
764.053711	-35.802818
762.863281	326.233887
761.672852	401.828491
760.482422	512.474854
759.291992	814.356323
758.100586	830.030762
756.909180	425.565125
755.717773	443.293518
754.525391	515.851868
753.333008	570.686707
752.140625	544.097351
750.948242	295.572601
749.754883	415.980896
748.561523	507.693329
747.368164	68.095573
746.173828	133.319763
744.979492	336.637939
743.785156	467.389191
742.590820	288.801331
741.395508	169.408905
740.200195	-105.624672
739.003906	70.801643
737.808594	115.625076
736.612305	28.942827
735.416016	-191.337006
734.218750	315.250031
733.021484	375.043915
731.824219	154.665802
730.626953	306.246674
729.428711	171.192459
728.230469	-7.572386
727.032227	180.981720
725.833984	284.173462
724.634766	109.778099
723.435547	378.917633
722.235352	346.502075
721.036133	379.595612
719.835938	294.775726
718.635742	484.988831
717.434570	358.717377
716.233398	143.064026
715.032227	516.392700
713.831055	444.735199
712.628906	152.945084
711.426758	186.056702
710.224609	463.220978
709.021484	101.998459
707.818359	150.431198
706.615234	316.461029
705.412109	356.193817
704.208008	380.719330
703.003906	152.880096
701.799805	79.656693
700.594727	-130.493942
699.389648	474.912872
698.184570	-30.749996
696.979492	176.761398
695.773438	73.530678
694.567383	87.733215
693.361328	191.055847
692.154297	-287.503998
690.947266	-29.841888
689.740234	-95.585991
688.533203	-419.415436
687.325195	133.401184
686.117188	37.586224
684.909180	-8.213903
683.700195	-413.742950
682.491211	15.423664
681.282227	-218.541168
680.072266	-131.682571
678.863281	-114.064545
677.653320	-256.577454
676.442383	-13.590458
675.232422	-303.020660
674.021484	-116.184830
672.810547	-145.659836
671.598633	-136.088470
670.386719	-342.646332
669.174805	162.201004
667.962891	-26.852402
666.750000	-3.974374
665.537109	189.637726
664.324219	-210.686890
663.110352	17.589575
661.897461	163.795013
660.683594	225.827484
659.468750	227.472961
658.254883	110.514183
657.040039	-47.324375
655.824219	206.784103
654.609375	42.580990
653.393555	-190.500381
652.177734	-70.100739
650.960938	-23.009398
649.745117	-197.806580
648.528320	516.728699
647.311523	219.088959
646.093750	265.877655
644.875977	374.954620
643.658203	686.095032
642.440430	635.639343
641.221680	357.133759
640.002930	358.061249
638.784180	36.409382
637.564453	52.052494
636.344727	-24.926134
635.125000	189.967224
633.905273	-155.970276
632.684570	79.713715
631.463867	89.578499
630.243164	122.663231
629.021484	112.413132
627.799805	-1.233228
626.578125	131.288132
625.356445	389.713440
624.133789	456.698853
622.911133	257.338135
621.688477	188.108643
620.464844	214.603088
619.241211	-29.463646
618.017578	-111.496597
616.793945	83.929321
615.569336	-70.433380
614.344727	-103.718964
613.120117	-133.707596
611.894531	-141.221863
610.668945	40.427914
609.443359	-204.541077
608.216797	-290.380951
606.991211	154.505096
605.764648	147.097183
604.537109	31.443354
