# Supplementary material for: Raman spectroscopy accurately differentiates mucosal healing from non-healing and biochemical changes following biological therapy in inflammatory bowel disease
Source: PLoS One. 2021 Jun 2;16(6):e0252210. doi: 10.1371/journal.pone.0252210 (PMC8172032; doi:10.1371/journal.pone.0252210)
Supplement: S1 Dataset — (ZIP) [file pone.0252210.s003.zip › HC/BRC-ctnf-0007-2_base sub CR removed_23__X_-21396.3__Y_39785.2__Time_256.txt]

1714.793945	195.423309
1713.817383	-23.298565
1712.840820	-59.956448
1711.864258	-96.101044
1710.886719	-48.704365
1709.909180	-35.639748
1708.931641	-332.894318
1707.953125	-26.726194
1706.975586	167.475113
1705.997070	327.273987
1705.018555	-387.886017
1704.040039	-47.461201
1703.060547	-268.636444
1702.081055	32.656338
1701.101563	382.622589
1700.122070	-200.243973
1699.142578	-132.462112
1698.162109	-414.291199
1697.181641	31.622795
1696.201172	-398.354279
1695.220703	302.525604
1694.239258	-550.629456
1693.257813	597.216492
1692.276367	-352.952087
1691.294922	115.207932
1690.313477	413.113434
1689.331055	420.759979
1688.348633	114.419052
1687.366211	758.216797
1686.383789	418.751465
1685.400391	186.707031
1684.416992	243.287430
1683.433594	-152.309006
1682.450195	363.916351
1681.465820	222.836212
1680.482422	348.860260
1679.498047	238.591064
1678.512695	791.641052
1677.528320	275.718903
1676.542969	611.852356
1675.558594	749.175903
1674.572266	969.435303
1673.586914	406.226837
1672.601563	922.936035
1671.615234	656.247803
1670.628906	741.017944
1669.642578	1046.865356
1668.655273	1246.991577
1667.668945	1240.712646
1666.681641	1192.583008
1665.694336	959.398926
1664.706055	1042.602051
1663.718750	1325.400269
1662.730469	1263.938477
1661.742188	924.782715
1660.753906	962.772217
1659.764648	1404.085205
1658.775391	1276.218750
1657.787109	1530.483643
1656.796875	990.684875
1655.807617	1153.358276
1654.818359	1115.373901
1653.828125	1040.865967
1652.837891	1043.678101
1651.846680	779.824219
1650.856445	566.927368
1649.865234	500.021332
1648.874023	1031.080078
1647.882813	735.206665
1646.891602	14.562567
1645.899414	124.160240
1644.907227	12.338374
1643.915039	96.437958
1642.922852	220.557724
1641.930664	-13.879425
1640.937500	-197.683182
1639.944336	-520.802734
1638.951172	-550.584839
1637.957031	-92.146561
1636.963867	-313.664703
1635.969727	166.395508
1634.975586	-483.913483
1633.981445	-245.676788
1632.986328	-157.380737
1631.991211	-671.860779
1630.996094	-390.619965
1630.000977	-501.407410
1629.005859	-506.558167
1628.009766	209.509583
1627.013672	-252.978745
1626.017578	-465.123718
1625.021484	22.544445
1624.024414	-99.691933
1623.028320	214.723328
1622.031250	271.678314
1621.033203	-427.844513
1620.036133	-147.059875
1619.038086	-118.331909
1618.041016	162.670746
1617.041992	438.410767
1616.043945	399.327026
1615.045898	528.352295
1614.046875	119.685730
1613.047852	-42.121769
1612.048828	-203.724518
1611.048828	-365.160919
1610.049805	149.827927
1609.049805	-213.148956
1608.049805	37.162094
1607.048828	127.645432
1606.048828	364.860168
1605.047852	112.428345
1604.046875	129.775467
1603.045898	401.013794
1602.044922	146.294708
1601.042969	-14.140818
1600.041016	345.953156
1599.039063	99.314331
1598.037109	30.555548
1597.034180	66.336319
1596.031250	47.227112
1595.028320	-37.190113
1594.025391	424.283905
1593.022461	-132.854523
1592.018555	-413.089813
1591.014648	-346.096985
1590.010742	-331.371582
1589.006836	-334.967529
1588.001953	329.092102
1586.997070	17.461025
1585.992188	185.632538
1584.987305	695.131348
1583.982422	568.419800
1582.976563	19.518206
1581.970703	442.440552
1580.964844	13.403558
1579.958984	352.600555
1578.952148	-63.483112
1577.945313	405.440918
1576.938477	720.500000
1575.931641	-385.221222
1574.924805	54.455635
1573.916992	340.320740
1572.909180	498.515259
1571.901367	250.979797
1570.893555	354.237152
1569.884766	85.686821
1568.876953	37.930561
1567.868164	75.693863
1566.858398	-213.957397
1565.849609	-127.189735
1564.839844	138.401566
1563.830078	-138.649170
1562.820313	-407.993835
1561.810547	12.540100
1560.799805	-298.648041
1559.790039	-347.999268
1558.779297	-296.481140
1557.767578	13.922571
1556.756836	-274.504974
1555.745117	436.861694
1554.733398	409.575348
1553.721680	340.653290
1552.709961	196.468460
1551.697266	129.720551
1550.685547	287.957489
1549.672852	-224.220154
1548.659180	541.326111
1547.646484	406.419220
1546.632813	-26.040289
1545.619141	466.858734
1544.605469	-159.716812
1543.591797	63.814259
1542.577148	405.795441
1541.562500	-329.595154
1540.547852	6.684881
1539.533203	25.049210
1538.518555	-315.604034
1537.502930	50.662033
1536.487305	176.597382
1535.471680	299.655243
1534.456055	97.491982
1533.439453	-159.018387
1532.422852	434.992615
1531.406250	453.798920
1530.389648	358.990997
1529.373047	397.936798
1528.355469	305.228455
1527.337891	353.947052
1526.320313	314.878754
1525.302734	404.286407
1524.284180	-101.066292
1523.265625	389.223206
1522.247070	-52.066341
1521.228516	512.117371
1520.208984	150.186096
1519.190430	703.348450
1518.170898	145.754410
1517.151367	366.718353
1516.130859	-273.270203
1515.111328	222.061722
1514.090820	0.495725
1513.070313	-449.683899
1512.049805	-101.635002
1511.028320	361.479004
1510.006836	92.982292
1508.986328	-1.132253
1507.963867	14.760644
1506.942383	189.458984
1505.919922	84.421783
1504.898438	-448.718140
1503.875977	-143.998352
1502.852539	-772.143005
1501.830078	-478.107849
1500.806641	-222.849289
1499.783203	-636.083740
1498.759766	-394.061920
1497.736328	-467.085266
1496.711914	-640.084045
1495.687500	-613.664612
1494.663086	-656.471863
1493.638672	-413.057098
1492.613281	-476.718109
1491.587891	54.982567
1490.563477	-11.563936
1489.537109	-9.368099
1488.511719	41.263691
1487.485352	101.891815
1486.458984	37.251431
1485.432617	-446.102875
1484.406250	-140.835175
1483.379883	90.187248
1482.352539	272.462799
1481.325195	196.957809
1480.297852	159.613724
1479.269531	1090.819458
1478.241211	915.393066
1477.213867	847.012695
1476.184570	760.617737
1475.156250	1247.300293
1474.127930	1099.605347
1473.098633	1158.046753
1472.069336	1850.189087
1471.040039	1597.806274
1470.009766	1866.981934
1468.979492	1980.800781
1467.950195	1692.730347
1466.918945	1468.166016
1465.888672	2115.658203
1464.857422	2292.558105
1463.827148	2296.593262
1462.795898	2145.552002
1461.763672	2746.305908
1460.732422	2379.301514
1459.700195	2616.608398
1458.667969	2269.967773
1457.635742	2958.868164
1456.603516	2208.829346
1455.570313	2691.876221
1454.537109	2730.875244
1453.503906	2896.619629
1452.470703	2654.144531
1451.436523	2857.787842
1450.403320	3357.894531
1449.369141	3667.713867
1448.333984	3240.273193
1447.299805	3215.738037
1446.264648	3072.177979
1445.230469	2587.031250
1444.194336	2757.474609
1443.159180	2976.003906
1442.124023	2966.799805
1441.087891	2368.294434
1440.051758	2359.251221
1439.015625	2019.072998
1437.978516	2629.394531
1436.941406	2400.549561
1435.904297	2252.698242
1434.867188	2039.305176
1433.830078	1863.944702
1432.791992	1671.001953
1431.754883	1155.155151
1430.715820	1002.919739
1429.677734	714.631470
1428.639648	729.269104
1427.600586	332.827484
1426.561523	309.842468
1425.522461	377.715973
1424.482422	690.099304
1423.443359	334.708008
1422.403320	541.349121
1421.363281	234.159271
1420.322266	186.555832
1419.282227	174.378006
1418.241211	225.215073
1417.200195	316.413879
1416.159180	2.586894
1415.117188	-220.465302
1414.076172	94.993340
1413.034180	-102.571716
1411.992188	-61.080196
1410.949219	-273.387299
1409.907227	-784.453735
1408.864258	-179.680222
1407.821289	30.606487
1406.777344	-306.565552
1405.734375	79.724228
1404.690430	-568.283081
1403.646484	-279.727692
1402.602539	-477.911835
1401.557617	-189.213150
1400.513672	-404.564606
1399.468750	-0.325220
1398.423828	637.066833
1397.377930	-242.132751
1396.333008	327.719482
1395.287109	115.765823
1394.241211	177.113922
1393.195313	-6.812428
1392.148438	650.758850
1391.101563	514.692444
1390.054688	138.607254
1389.007813	623.637817
1387.960938	303.105988
1386.913086	110.417366
1385.865234	-92.002090
1384.817383	390.888092
1383.769531	-400.996674
1382.720703	-102.836121
1381.671875	150.435242
1380.623047	94.052979
1379.574219	52.877563
1378.524414	11.886135
1377.475586	572.768372
1376.425781	524.602539
1375.375977	324.452576
1374.325195	-85.000710
1373.274414	109.516953
1372.224609	99.731987
1371.172852	-7.157179
1370.122070	-108.761841
1369.070313	1.663024
1368.019531	331.552582
1366.967773	-215.347336
1365.915039	622.823608
1364.863281	342.944397
1363.810547	-128.323959
1362.757813	-205.944397
1361.705078	137.200363
1360.651367	189.308945
1359.598633	-613.937561
1358.544922	-36.579216
1357.491211	-13.658601
1356.436523	-271.437317
1355.382813	398.068390
1354.328125	453.788727
1353.273438	338.305054
1352.217773	372.051666
1351.163086	423.416656
1350.107422	1023.534851
1349.051758	-170.740128
1347.996094	290.723969
1346.939453	523.932617
1345.883789	831.701050
1344.827148	740.275330
1343.769531	604.444397
1342.712891	1408.311035
1341.655273	1307.497559
1340.598633	882.426086
1339.540039	962.977478
1338.482422	724.276428
1337.423828	1285.564087
1336.366211	1101.768433
1335.307617	1336.459351
1334.248047	1338.628418
1333.189453	1395.467773
1332.129883	413.673431
1331.070313	639.188354
1330.010742	877.159546
1328.950195	739.509155
1327.890625	955.505310
1326.830078	1248.158325
1325.768555	1279.014160
1324.708008	910.026794
1323.646484	652.457825
1322.585938	1451.705811
1321.523438	1071.067627
1320.461914	1433.492676
1319.400391	917.747742
1318.337891	1467.811523
1317.275391	1201.655029
1316.211914	1680.241211
1315.149414	1399.708374
1314.085938	1392.961182
1313.022461	1484.923218
1311.958984	1409.529663
1310.894531	957.541321
1309.831055	1035.265991
1308.766602	1442.922852
1307.701172	1550.299316
1306.636719	1389.631592
1305.571289	1261.139893
1304.505859	1806.706787
1303.440430	1813.712646
1302.375000	1823.318970
1301.308594	1774.053467
1300.242188	1683.180664
1299.175781	1481.940186
1298.109375	1040.227905
1297.041992	1433.704712
1295.975586	1458.924194
1294.908203	1444.952637
1293.839844	1568.514771
1292.772461	1665.186157
1291.704102	1281.143921
1290.635742	1279.955566
1289.567383	1707.954468
1288.498047	1871.114868
1287.428711	1759.832153
1286.360352	1215.056152
1285.290039	1273.176636
1284.220703	1564.079346
1283.150391	1793.708618
1282.080078	1279.131104
1281.009766	931.304993
1279.939453	1555.180420
1278.868164	1413.099731
1277.796875	980.105835
1276.725586	728.351990
1275.654297	1706.538574
1274.582031	1770.180054
1273.509766	1464.865723
1272.437500	1477.374023
1271.365234	1638.959717
1270.291992	1646.653442
1269.218750	1615.340820
1268.145508	1535.284790
1267.072266	1914.146362
1265.999023	1775.618042
1264.924805	1612.785522
1263.850586	1462.260498
1262.776367	1801.977661
1261.701172	1398.015259
1260.625977	1476.859619
1259.550781	1687.297241
1258.475586	2051.168945
1257.400391	1837.643555
1256.324219	1670.487305
1255.248047	1910.022217
1254.171875	1837.909790
1253.094727	1729.314453
1252.018555	2022.273804
1250.941406	1702.104126
1249.864258	1216.713501
1248.786133	1995.868164
1247.708008	1661.335571
1246.630859	1890.836304
1245.551758	1563.752563
1244.473633	1805.290527
1243.394531	1971.407471
1242.316406	1680.968872
1241.236328	1669.779297
1240.157227	1585.802490
1239.077148	1533.370850
1237.998047	2165.123535
1236.917969	1644.424072
1235.836914	1165.137329
1234.756836	1803.746216
1233.675781	1879.669067
1232.594727	1470.853271
1231.512695	1755.096802
1230.431641	978.241821
1229.349609	1073.504028
1228.267578	1425.346191
1227.185547	1324.321045
1226.102539	1395.109131
1225.019531	1008.501953
1223.936523	493.817505
1222.853516	697.624023
1221.769531	985.899231
1220.686523	200.658005
1219.602539	1047.123535
1218.517578	718.754639
1217.433594	844.691406
1216.348633	813.477417
1215.263672	550.404358
1214.178711	434.657959
1213.092773	1047.809692
1212.007813	420.273651
1210.921875	400.905640
1209.834961	1025.485107
1208.749023	904.567017
1207.662109	940.319580
1206.575195	710.824402
1205.488281	970.579773
1204.400391	866.282349
1203.313477	704.175232
1202.225586	-235.878326
1201.136719	-385.848572
1200.048828	-261.382477
1198.959961	-211.687302
1197.871094	112.201981
1196.782227	53.354515
1195.692383	-116.220810
1194.603516	-223.256088
1193.513672	208.142593
1192.423828	-574.520142
1191.333008	-131.438538
1190.242188	152.798431
1189.151367	-230.927231
1188.060547	-453.678833
1186.969727	-758.058716
1185.877930	-841.604919
1184.786133	-514.843445
1183.694336	-574.610657
1182.601563	44.351971
1181.509766	-315.474518
1180.416992	-409.142487
1179.323242	-534.058838
1178.230469	-16.718592
1177.136719	-117.908768
1176.042969	39.548866
1174.949219	204.021286
1173.854492	-424.256439
1172.760742	-22.965864
1171.666016	-234.675735
1170.570313	106.301239
1169.475586	93.002808
1168.379883	182.422470
1167.284180	-421.744934
1166.188477	-179.452362
1165.091797	-503.863342
1163.996094	-190.189117
1162.899414	53.930500
1161.801758	-370.957397
1160.705078	223.913025
1159.607422	61.581425
1158.509766	534.126404
1157.412109	-43.623318
1156.313477	25.301407
1155.215820	208.628296
1154.117188	220.037186
1153.017578	-338.510345
1151.918945	426.049835
1150.819336	-82.438522
1149.719727	197.838440
1148.620117	494.569244
1147.519531	671.957275
1146.418945	418.230804
1145.318359	152.625397
1144.217773	-20.139006
1143.116211	-176.288757
1142.014648	145.678345
1140.913086	457.904205
1139.811523	456.038696
1138.708984	373.238251
1137.606445	330.794495
1136.503906	642.326172
1135.401367	523.662903
1134.297852	34.437782
1133.194336	371.677155
1132.090820	203.046768
1130.987305	487.728058
1129.882813	648.791565
1128.778320	764.638977
1127.673828	837.678528
1126.569336	1138.247925
1125.463867	1237.081787
1124.358398	1288.402588
1123.252930	1249.595093
1122.146484	540.261169
1121.041016	700.484619
1119.934570	289.849854
1118.828125	435.720215
1117.720703	770.783569
1116.613281	327.106537
1115.505859	524.738281
1114.398438	537.735718
1113.291016	276.374756
1112.182617	159.280777
1111.074219	-45.252789
1109.964844	522.993286
1108.856445	-7.630798
1107.747070	494.146942
1106.637695	3.831070
1105.528320	186.596008
1104.417969	779.942383
1103.307617	863.257690
1102.197266	127.810188
1101.086914	579.188477
1099.975586	200.198074
1098.864258	714.960876
1097.752930	416.245209
1096.641602	570.147644
1095.529297	584.927063
1094.416992	1014.298950
1093.304688	320.110077
1092.191406	885.892761
1091.079102	415.700256
1089.965820	479.946136
1088.852539	134.767883
1087.738281	304.916840
1086.624023	500.874237
1085.509766	934.252441
1084.395508	563.499756
1083.280273	1081.305176
1082.166016	659.073242
1081.050781	742.100952
1079.934570	738.204041
1078.819336	379.833405
1077.703125	193.013184
1076.586914	440.521057
1075.469727	310.163910
1074.353516	-268.115784
1073.236328	24.034855
1072.119141	454.455780
1071.000977	258.797913
1069.882813	63.299511
1068.765625	542.839111
1067.646484	150.699738
1066.528320	637.151428
1065.409180	235.970123
1064.290039	237.721756
1063.170898	14.878153
1062.050781	70.653488
1060.930664	325.347778
1059.810547	647.854736
1058.690430	360.013306
1057.569336	416.030304
1056.449219	317.899902
1055.327148	275.955322
1054.206055	287.900635
1053.083984	661.967163
1051.961914	181.321136
1050.839844	543.809326
1049.717773	684.520569
1048.594727	351.568787
1047.471680	562.486816
1046.348633	801.433899
1045.224609	275.524261
1044.101563	160.342758
1042.976563	-315.960571
1041.852539	-379.420685
1040.728516	46.553284
1039.603516	153.349731
1038.478516	236.976730
1037.352539	-175.192719
1036.227539	-307.669800
1035.101563	-456.242340
1033.974609	-695.329102
1032.848633	35.815498
1031.721680	-119.220505
1030.594727	-141.477234
1029.467773	38.664989
1028.340820	-138.955444
1027.212891	-611.378296
1026.084961	-421.433655
1024.956055	-598.309448
1023.828125	-463.778809
1022.699219	-837.469910
1021.570313	-934.635498
1020.440430	-764.783264
1019.311523	-692.195923
1018.181641	-1166.734497
1017.050781	-885.076172
1015.920898	-237.082932
1014.790039	-615.778931
1013.659180	-451.957794
1012.528320	-649.328491
1011.396484	-332.334961
1010.265625	-31.443207
1009.132813	-200.386414
1008.000977	-165.365479
1006.868164	36.426128
1005.736328	384.083038
1004.602539	1314.507202
1003.469727	1733.815308
1002.335938	2511.408936
1001.202148	1638.921753
1000.068359	1182.932861
998.933594	1170.851807
997.799805	-81.027168
996.665039	360.176300
995.529297	602.893616
994.394531	584.995605
993.258789	643.465332
992.123047	328.488556
990.986328	-403.492950
989.849609	264.526306
988.712891	167.250107
987.576172	-379.094391
986.439453	42.688683
985.301758	-180.418915
984.164063	25.141447
983.025391	405.812805
981.887695	436.710327
980.749023	265.329163
979.610352	-239.304474
978.470703	204.167160
977.332031	24.528957
976.192383	194.652679
975.051758	164.976395
973.912109	790.486511
972.771484	179.946579
971.630859	387.630707
970.490234	55.835373
969.348633	-6.963228
968.207031	440.070587
967.065430	233.154968
965.923828	54.117302
964.781250	331.832886
963.638672	423.925293
962.496094	669.831055
961.352539	301.597778
960.208984	605.191956
959.065430	565.245117
957.921875	234.693649
956.777344	-54.257996
955.632813	101.300682
954.488281	339.422943
953.343750	108.591621
952.198242	557.543091
951.052734	-43.282120
949.907227	-456.081024
948.760742	-235.218460
947.614258	152.620300
946.467773	-53.590160
945.321289	110.616913
944.173828	-197.818054
943.026367	-243.276825
941.878906	-156.089752
940.730469	269.058990
939.582031	456.919586
938.433594	320.981842
937.285156	940.235352
936.135742	225.496552
934.987305	420.898529
933.836914	889.895813
932.687500	376.825348
931.537109	882.471313
930.386719	-62.683712
929.236328	74.365051
928.084961	70.395699
926.934570	-231.508545
925.783203	-203.163422
924.630859	-142.798248
923.478516	-143.689804
922.327148	176.212494
921.173828	-85.811386
920.021484	52.451664
918.868164	306.703125
917.714844	13.540035
916.561523	354.318146
915.407227	66.144699
914.252930	200.483337
913.098633	-166.630722
911.944336	-451.740417
910.789063	431.636810
909.633789	260.198242
908.478516	-405.302429
907.322266	-215.772934
906.166016	-19.415089
905.009766	-817.662781
903.853516	-111.332680
902.696289	-544.340210
901.539063	-295.528381
900.381836	-535.659424
899.223633	-12.929696
898.065430	-92.167114
896.907227	477.905090
895.749023	-370.108215
894.589844	238.377945
893.430664	125.605530
892.271484	-167.812897
891.112305	164.797699
889.952148	-19.938473
888.791992	-71.279892
887.630859	299.647736
886.470703	392.823822
885.309570	328.048553
884.148438	-524.030640
882.986328	487.421600
881.825195	-118.404884
880.663086	392.048218
879.500000	374.854279
878.337891	450.093536
877.174805	529.816650
876.011719	138.772171
874.847656	695.936157
873.684570	755.310608
872.520508	128.164993
871.355469	385.650635
870.191406	256.058502
869.026367	418.900330
867.861328	833.494934
866.695313	1018.552673
865.530273	760.723999
864.364258	586.122192
863.197266	923.765625
862.031250	809.765991
860.864258	1034.822144
859.697266	1515.636108
858.530273	1286.953125
857.362305	703.772339
856.194336	1733.741211
855.026367	762.597168
853.857422	1491.448853
852.688477	1988.967407
851.519531	1448.507446
850.350586	1927.705200
849.180664	1456.762695
848.010742	770.937500
846.840820	911.545471
845.670898	646.808716
844.500000	670.773193
843.329102	439.540436
842.157227	508.039063
840.986328	1095.227417
839.814453	657.974548
838.642578	223.023514
837.469727	818.388489
836.296875	973.164368
835.124023	884.245667
833.951172	926.980225
832.777344	114.405609
831.603516	672.609558
830.429688	1036.236938
829.255859	959.995361
828.081055	749.781433
826.906250	1422.590088
825.731445	971.230530
824.555664	588.990051
823.379883	-176.542099
822.204102	-61.868839
821.027344	119.382835
819.851563	-111.611786
818.674805	474.380493
817.497070	314.231750
816.320313	149.516937
815.142578	-151.039154
813.963867	-158.064148
812.786133	81.557297
811.607422	-415.036591
810.428711	-75.886528
809.250000	34.021492
808.070313	527.989624
806.890625	-157.889160
805.710938	-26.498913
804.531250	69.096718
803.350586	-738.925293
802.169922	-395.126923
800.988281	-422.206329
799.807617	-717.855469
798.625977	-403.805603
797.444336	-595.578430
796.261719	-483.856537
795.079102	-106.504745
793.896484	-194.780716
792.713867	-416.113831
791.530273	-380.725830
790.346680	438.082306
789.163086	-173.446518
787.979492	69.188690
786.794922	510.570770
785.610352	111.095390
784.425781	83.060860
783.240234	605.253174
782.054688	295.998627
780.869141	450.682037
779.682617	72.690933
778.496094	381.508942
777.309570	740.763489
776.123047	-50.441250
774.935547	54.524498
773.748047	629.216064
772.560547	669.605225
771.373047	493.664185
770.184570	-154.242920
768.996094	-299.434418
767.806641	386.079010
766.618164	652.478699
765.428711	896.536560
764.239258	814.380798
763.048828	710.055603
761.858398	570.408691
760.667969	734.366821
759.477539	1175.309937
758.286133	747.032654
757.094727	554.118103
755.903320	932.798462
754.710938	1014.407471
753.518555	753.044800
752.326172	368.638519
751.133789	880.499573
749.940430	744.173035
748.747070	987.634644
747.553711	273.875610
746.359375	345.972565
745.166016	540.832336
743.970703	753.046082
742.776367	616.443726
741.581055	203.586044
740.385742	10.075379
739.190430	577.013428
737.994141	-56.951988
736.797852	-162.764832
735.601563	-189.713593
734.405273	243.108734
733.208008	191.983414
732.010742	385.982666
730.813477	376.451385
729.615234	89.155693
728.416992	370.590057
727.218750	260.599762
726.020508	50.186451
724.821289	23.476320
723.622070	158.526611
722.422852	-276.473206
721.222656	50.916164
720.022461	98.814514
718.822266	135.895996
717.621094	413.108246
716.420898	131.852203
715.218750	313.240143
714.017578	909.024170
712.815430	264.231018
711.614258	16.612301
710.411133	991.719788
709.208984	676.889954
708.005859	536.658691
706.802734	261.699738
705.599609	-86.905968
704.395508	-306.700714
703.191406	265.918365
701.987305	148.914917
700.782227	-396.237030
699.577148	83.330276
698.372070	584.705383
697.166992	-352.655975
695.960938	-593.935303
694.754883	108.062103
693.548828	-147.739578
692.341797	209.260071
691.135742	-264.984528
689.927734	-356.675903
688.720703	-220.084305
687.512695	-547.424133
686.304688	142.996292
685.096680	102.772118
683.888672	-307.720551
682.679688	-845.473694
681.470703	-468.125854
680.260742	132.620361
679.050781	-438.171631
677.840820	-410.595673
676.630859	-363.081757
675.419922	299.558441
674.209961	-238.538071
672.998047	173.797241
671.787109	214.447510
670.575195	746.423584
669.363281	500.416046
668.151367	514.398499
666.938477	18.950329
665.725586	438.071930
664.512695	-47.428417
663.299805	247.343033
662.085938	687.152832
660.872070	261.833649
659.658203	335.699493
658.443359	358.305573
657.228516	303.801819
656.013672	-177.069901
654.797852	153.409119
653.583008	167.446594
652.366211	-643.268127
651.150391	63.577919
649.934570	70.638451
648.717773	356.013519
647.500000	79.902046
646.283203	26.126881
645.065430	-242.280396
643.847656	-165.847122
642.629883	-88.941704
641.411133	212.048599
640.192383	122.123573
638.973633	393.794617
637.753906	227.438126
636.534180	-63.005157
635.314453	323.691650
634.094727	-650.808289
632.874023	492.360321
631.653320	-296.367859
630.432617	-187.388016
629.211914	-178.963837
627.990234	-80.124763
626.768555	619.385498
625.545898	182.566360
624.324219	207.020508
623.101563	1084.566406
621.877930	886.393127
620.655273	356.441498
619.431641	724.127563
618.208008	271.742401
616.983398	-306.678223
615.759766	-200.044556
614.535156	19.912271
613.310547	-203.094437
612.084961	-137.403641
610.859375	317.209778
609.633789	365.260193
608.408203	-262.286835
607.181641	-50.185524
605.955078	18.328369
604.728516	-135.723618
