# Supplementary material for: Raman spectroscopy accurately differentiates mucosal healing from non-healing and biochemical changes following biological therapy in inflammatory bowel disease
Source: PLoS One. 2021 Jun 2;16(6):e0252210. doi: 10.1371/journal.pone.0252210 (PMC8172032; doi:10.1371/journal.pone.0252210)
Supplement: S1 Dataset — (ZIP) [file pone.0252210.s003.zip › HC/BRC-ctnf-0010 base sub CR removed_56__X_-19864.6__Y_20278.6__Z_57.1845__Time_644.txt]

1714.640625	149.033539
1713.664063	113.941727
1712.687500	56.803936
1711.709961	378.761414
1710.733398	119.913635
1709.755859	-135.168182
1708.778320	-88.982071
1707.799805	-127.588875
1706.821289	-41.950249
1705.843750	-11.520567
1704.864258	-25.729996
1703.885742	-129.885483
1702.907227	-26.947496
1701.927734	-113.087524
1700.948242	-112.616714
1699.968750	70.671478
1698.988281	-263.899963
1698.007813	-113.548187
1697.028320	149.970428
1696.046875	21.451653
1695.066406	147.733658
1694.084961	130.619202
1693.104492	154.518936
1692.123047	104.518288
1691.140625	247.543640
1690.159180	447.466461
1689.176758	429.384979
1688.194336	348.168579
1687.211914	505.152466
1686.228516	265.667358
1685.246094	456.260834
1684.262695	466.363373
1683.279297	280.138275
1682.295898	449.033447
1681.311523	506.771820
1680.327148	748.963074
1679.342773	800.179932
1678.358398	591.356140
1677.374023	1077.747803
1676.388672	830.517029
1675.403320	1089.378296
1674.417969	1170.714722
1673.432617	1194.244873
1672.446289	992.547424
1671.459961	1214.066406
1670.473633	1590.221680
1669.487305	1528.684692
1668.500977	1600.580566
1667.513672	1853.563110
1666.526367	1419.701660
1665.539063	1679.162231
1664.550781	1636.678589
1663.563477	1748.655640
1662.575195	1784.245850
1661.586914	2236.591309
1660.598633	2371.250732
1659.609375	1918.124878
1658.620117	2149.229248
1657.631836	2147.698730
1656.641602	2204.897949
1655.652344	1974.024048
1654.662109	1780.777466
1653.672852	1662.210693
1652.681641	1795.465576
1651.691406	1527.083618
1650.701172	1518.424072
1649.709961	1652.957275
1648.718750	1232.752808
1647.727539	1138.203369
1646.735352	1015.015076
1645.744141	799.829468
1644.751953	593.023926
1643.759766	384.037323
1642.766602	397.229889
1641.774414	315.759827
1640.781250	635.726440
1639.788086	172.358566
1638.794922	194.811111
1637.801758	425.871948
1636.807617	85.018883
1635.813477	429.899536
1634.819336	-194.854202
1633.825195	74.061485
1632.830078	200.858154
1631.834961	-80.348557
1630.839844	-92.651039
1629.844727	-167.903290
1628.849609	401.859131
1627.853516	-222.982727
1626.857422	-273.895966
1625.861328	-124.728287
1624.865234	-70.114494
1623.868164	-152.074799
1622.871094	186.673370
1621.874023	215.349075
1620.876953	118.038681
1619.879883	26.148979
1618.881836	-120.741425
1617.883789	202.483856
1616.885742	357.677246
1615.887695	61.515511
1614.888672	261.429626
1613.889648	122.946152
1612.890625	181.277359
1611.891602	-43.538189
1610.892578	568.016663
1609.892578	115.278114
1608.892578	-30.664581
1607.892578	106.405365
1606.892578	125.568123
1605.891602	435.381073
1604.890625	82.709274
1603.889648	130.644989
1602.888672	484.714203
1601.887695	121.749657
1600.885742	-0.452468
1599.883789	23.811436
1598.881836	254.571747
1597.879883	-95.127350
1596.876953	-110.219826
1595.874023	-146.270966
1594.871094	18.769630
1593.868164	-176.754517
1592.864258	-335.728302
1591.861328	-272.811890
1590.857422	-163.044357
1589.853516	-87.345306
1588.848633	-189.197189
1587.844727	201.868073
1586.839844	115.418526
1585.834961	-169.263382
1584.830078	75.202156
1583.824219	-45.428955
1582.819336	117.865845
1581.813477	82.964607
1580.807617	-56.241573
1579.800781	-26.297642
1578.794922	78.984612
1577.788086	-8.546669
1576.781250	213.453781
1575.773438	37.140106
1574.766602	102.637787
1573.758789	97.710228
1572.750977	56.209652
1571.743164	-120.619232
1570.735352	-84.457382
1569.726563	99.591286
1568.718750	-153.026657
1567.708984	46.144585
1566.700195	-61.346611
1565.691406	-62.555050
1564.681641	26.862263
1563.671875	-153.829651
1562.662109	-23.332266
1561.652344	80.961632
1560.641602	29.394720
1559.630859	63.194191
1558.620117	-76.905441
1557.609375	132.691772
1556.597656	-80.359329
1555.586914	325.579895
1554.575195	-9.587558
1553.563477	33.203342
1552.550781	308.720276
1551.539063	361.322754
1550.526367	28.107838
1549.513672	-103.403107
1548.500977	155.476700
1547.487305	525.194031
1546.473633	183.538879
1545.459961	164.903290
1544.446289	251.999893
1543.432617	439.590149
1542.417969	229.042221
1541.404297	80.351776
1540.389648	285.218048
1539.374023	182.546783
1538.359375	255.206390
1537.343750	245.014191
1536.328125	371.323730
1535.312500	329.692230
1534.296875	241.428833
1533.280273	232.877167
1532.263672	262.763062
1531.247070	42.429203
1530.230469	172.366791
1529.212891	415.346619
1528.196289	-16.751904
1527.178711	282.355835
1526.160156	267.022064
1525.142578	691.604248
1524.124023	361.807861
1523.106445	242.909302
1522.087891	69.804810
1521.068359	310.559906
1520.049805	479.026642
1519.030273	269.322876
1518.010742	180.282043
1516.991211	55.095528
1515.971680	387.001678
1514.951172	125.263618
1513.930664	-38.995117
1512.910156	215.061646
1511.889648	50.445950
1510.868164	29.379452
1509.846680	-43.189140
1508.826172	27.740435
1507.803711	83.013176
1506.782227	-49.070236
1505.759766	-250.518951
1504.737305	-111.219040
1503.714844	-341.122864
1502.692383	-99.758904
1501.668945	-66.154579
1500.646484	46.663422
1499.623047	-76.290337
1498.599609	-71.385017
1497.575195	-158.796890
1496.550781	-16.080282
1495.527344	-185.620911
1494.502930	61.571091
1493.477539	-223.331635
1492.453125	84.803177
1491.427734	108.952934
1490.402344	416.564423
1489.376953	453.113586
1488.350586	142.132278
1487.325195	423.586212
1486.298828	646.039673
1485.272461	664.076843
1484.245117	753.405029
1483.218750	671.659058
1482.191406	793.865173
1481.164063	788.387512
1480.136719	948.530334
1479.108398	1279.260498
1478.080078	1214.709961
1477.052734	1539.964233
1476.023438	1442.038940
1474.995117	1407.759766
1473.965820	1177.304077
1472.937500	1616.449219
1471.908203	1673.493286
1470.877930	1895.817017
1469.848633	2263.018066
1468.818359	2044.906494
1467.788086	2526.187256
1466.757813	2440.194092
1465.727539	2318.583496
1464.696289	2700.160645
1463.665039	2738.484863
1462.633789	2647.178955
1461.602539	2906.369873
1460.570313	2962.228271
1459.539063	3010.431641
1458.506836	3314.917236
1457.473633	3116.738037
1456.441406	3002.369629
1455.408203	3375.031006
1454.375000	3445.713379
1453.341797	3460.564453
1452.308594	3475.395020
1451.274414	3543.402832
1450.241211	3915.474609
1449.207031	3709.738770
1448.171875	4000.503906
1447.137695	3891.068359
1446.102539	3652.537354
1445.067383	3814.052490
1444.032227	3689.546631
1442.997070	3433.541016
1441.960938	3268.704834
1440.924805	3114.079102
1439.888672	2706.693115
1438.852539	3035.159180
1437.816406	2789.790039
1436.779297	2817.439697
1435.742188	2696.065430
1434.705078	2403.031982
1433.666992	2094.992920
1432.629883	1873.006836
1431.591797	1671.338379
1430.553711	1691.895142
1429.514648	970.680725
1428.476563	1236.198242
1427.437500	848.435425
1426.398438	468.473541
1425.359375	961.005249
1424.320313	629.223022
1423.280273	526.946960
1422.240234	699.410217
1421.200195	672.902893
1420.159180	331.684601
1419.119141	408.676819
1418.078125	518.430969
1417.037109	492.337769
1415.996094	23.521189
1414.954102	204.006836
1413.912109	14.810049
1412.870117	424.259705
1411.828125	26.663191
1410.786133	426.111023
1409.743164	154.541336
1408.700195	69.122978
1407.657227	132.063538
1406.614258	-261.946991
1405.570313	52.342354
1404.527344	25.269039
1403.483398	86.154915
1402.438477	111.998802
1401.394531	132.980942
1400.349609	-29.017517
1399.304688	-308.653534
1398.259766	226.741074
1397.214844	15.137090
1396.168945	272.354797
1395.123047	289.101654
1394.077148	88.074966
1393.031250	12.507068
1391.984375	117.376869
1390.937500	114.726997
1389.890625	144.774063
1388.843750	-90.253700
1387.796875	55.229366
1386.749023	-144.349991
1385.701172	-48.612305
1384.653320	104.754478
1383.604492	-96.713142
1382.556641	36.955372
1381.507813	85.776962
1380.458984	-317.352417
1379.410156	-188.204971
1378.360352	-21.503305
1377.310547	22.995485
1376.260742	102.595245
1375.210938	97.511864
1374.161133	-42.093498
1373.110352	-149.048279
1372.059570	-248.290405
1371.008789	69.030594
1369.957031	-104.629128
1368.906250	-3.894225
1367.854492	-368.919464
1366.802734	46.041588
1365.750000	-61.966454
1364.698242	91.709343
1363.645508	121.032692
1362.592773	227.686584
1361.540039	-270.133301
1360.486328	18.530500
1359.433594	145.623642
1358.379883	39.103703
1357.326172	171.486435
1356.271484	100.181007
1355.216797	531.065979
1354.163086	80.009315
1353.107422	46.606415
1352.052734	363.584076
1350.998047	337.994171
1349.942383	277.846313
1348.886719	570.330139
1347.830078	664.373474
1346.774414	577.500854
1345.717773	976.953125
1344.661133	1078.879883
1343.604492	1007.425110
1342.546875	856.871033
1341.490234	1058.466553
1340.432617	1118.942383
1339.375000	624.759399
1338.316406	1463.260986
1337.258789	1293.942261
1336.200195	1330.326416
1335.141602	1399.060791
1334.082031	1420.932739
1333.023438	1267.369263
1331.963867	1153.619507
1330.904297	1168.687378
1329.844727	892.229980
1328.784180	1236.427856
1327.723633	1004.919006
1326.663086	968.862305
1325.602539	898.428589
1324.541992	1531.991455
1323.480469	1637.112793
1322.418945	1285.726685
1321.357422	1524.478027
1320.295898	1494.373169
1319.233398	1531.050903
1318.170898	1397.721436
1317.108398	1656.664429
1316.045898	1107.108887
1314.982422	1420.561157
1313.918945	1512.281494
1312.855469	1791.359863
1311.791992	1624.685425
1310.728516	1815.301025
1309.664063	1870.586914
1308.599609	1293.437134
1307.535156	1376.205078
1306.469727	1968.369019
1305.404297	1716.734375
1304.338867	1944.914429
1303.273438	1607.649414
1302.208008	1715.609253
1301.141602	1985.866089
1300.075195	2076.787354
1299.008789	2219.402100
1297.942383	1907.735474
1296.875000	1817.332886
1295.807617	2019.248535
1294.740234	1752.421387
1293.672852	1615.901978
1292.604492	1589.968750
1291.537109	1878.142212
1290.468750	1771.499023
1289.399414	1451.722656
1288.331055	1610.200195
1287.261719	1609.430664
1286.192383	1263.314453
1285.123047	1248.163452
1284.052734	1612.729492
1282.983398	1438.581909
1281.913086	1428.630981
1280.841797	1475.077637
1279.771484	1227.986572
1278.700195	1541.321533
1277.628906	1421.706177
1276.557617	1221.548218
1275.486328	1258.716064
1274.414063	1552.598999
1273.341797	1773.134766
1272.269531	1473.268066
1271.197266	1503.373291
1270.124023	1599.480347
1269.050781	1461.237793
1267.977539	1574.558838
1266.904297	1600.046387
1265.830078	1588.994507
1264.756836	1592.656616
1263.681641	1493.945801
1262.607422	1336.826538
1261.533203	1321.231445
1260.458008	1366.628906
1259.382813	1109.910400
1258.307617	1323.544189
1257.231445	1291.131104
1256.155273	1719.018066
1255.079102	1664.715942
1254.002930	1437.663574
1252.926758	1592.814941
1251.849609	1494.902466
1250.772461	1297.338989
1249.695313	1167.988892
1248.617188	1573.621704
1247.540039	1568.297852
1246.461914	1645.627319
1245.382813	1436.232300
1244.304688	1163.790649
1243.225586	1632.230591
1242.146484	1508.011719
1241.067383	1247.914551
1239.988281	956.387573
1238.908203	1113.901611
1237.828125	1659.509888
1236.748047	1426.303589
1235.667969	1224.725342
1234.586914	1200.207031
1233.505859	1178.118164
1232.424805	1054.249268
1231.343750	1041.871094
1230.261719	1206.306152
1229.179688	1058.250366
1228.097656	866.658325
1227.015625	929.296936
1225.932617	1003.980774
1224.850586	541.465942
1223.767578	623.401550
1222.683594	492.441498
1221.600586	600.882813
1220.516602	926.804443
1219.432617	757.082275
1218.347656	510.070007
1217.263672	296.945862
1216.178711	479.970276
1215.093750	790.845520
1214.008789	273.465851
1212.922852	432.081268
1211.836914	694.335754
1210.750977	985.365723
1209.665039	1027.766724
1208.579102	650.484009
1207.492188	974.894287
1206.405273	997.790344
1205.318359	618.156494
1204.230469	751.808899
1203.142578	776.933167
1202.054688	274.556641
1200.966797	268.325867
1199.877930	324.599854
1198.790039	-129.438873
1197.701172	258.785095
1196.611328	40.537392
1195.522461	-23.770498
1194.432617	92.196304
1193.342773	-75.647240
1192.252930	-130.543015
1191.162109	-34.130329
1190.072266	-132.442062
1188.981445	-113.120483
1187.889648	187.041641
1186.798828	-89.206688
1185.707031	-418.240570
1184.615234	383.019897
1183.523438	75.413269
1182.430664	257.151367
1181.337891	59.804722
1180.245117	152.542038
1179.152344	-76.069534
1178.059570	131.468857
1176.965820	89.618820
1175.872070	157.863647
1174.778320	410.368286
1173.683594	437.572754
1172.588867	186.970444
1171.494141	493.988220
1170.399414	647.619324
1169.303711	363.289825
1168.208984	339.660767
1167.113281	-64.264648
1166.016602	67.344658
1164.920898	107.959023
1163.824219	270.288269
1162.727539	379.866211
1161.630859	403.286072
1160.533203	565.061279
1159.435547	819.741760
1158.337891	842.666931
1157.240234	679.326660
1156.141602	718.710754
1155.043945	664.936401
1153.944336	684.967285
1152.845703	478.382294
1151.747070	586.389954
1150.647461	660.850891
1149.547852	506.431488
1148.447266	363.855469
1147.347656	483.179291
1146.247070	595.166748
1145.146484	457.043579
1144.044922	442.595642
1142.944336	399.482025
1141.842773	546.547913
1140.741211	139.308609
1139.638672	561.907227
1138.537109	843.949219
1137.434570	726.464600
1136.332031	756.221252
1135.228516	885.600342
1134.125977	1012.427063
1133.022461	875.506104
1131.917969	1118.328247
1130.814453	1332.447632
1129.709961	1055.168823
1128.605469	1695.954102
1127.500977	1764.743530
1126.396484	1615.235474
1125.291016	1553.376953
1124.185547	1223.607422
1123.080078	1097.650513
1121.973633	1071.121094
1120.868164	1229.239990
1119.761719	946.725952
1118.654297	735.234253
1117.547852	947.406128
1116.440430	792.579285
1115.333008	850.631653
1114.225586	776.095947
1113.117188	765.320984
1112.008789	801.726196
1110.900391	1076.736938
1109.791992	952.157410
1108.682617	1115.750366
1107.573242	1035.883057
1106.463867	955.951660
1105.354492	1114.410889
1104.244141	980.003967
1103.133789	1201.899170
1102.023438	925.787842
1100.913086	880.871033
1099.801758	1406.565430
1098.690430	1158.608398
1097.579102	1280.751709
1096.467773	1207.157715
1095.355469	1298.426392
1094.243164	1033.889282
1093.130859	1087.320068
1092.017578	1373.728760
1090.905273	1335.107056
1089.791992	1279.942261
1088.677734	1191.781250
1087.564453	1002.457825
1086.450195	1217.646484
1085.335938	1364.487915
1084.221680	1384.263794
1083.106445	1413.361206
1081.991211	1228.573486
1080.875977	1407.924316
1079.760742	1124.480835
1078.644531	1075.903442
1077.528320	1104.768921
1076.412109	1006.843384
1075.295898	969.928223
1074.178711	1008.043213
1073.061523	933.531128
1071.944336	936.394348
1070.826172	946.246704
1069.708984	904.517029
1068.590820	1132.228882
1067.471680	818.658386
1066.353516	1282.787354
1065.234375	936.508362
1064.115234	1168.592163
1062.996094	976.939819
1061.875977	1075.499023
1060.755859	788.011353
1059.635742	633.963745
1058.515625	1048.189087
1057.394531	688.418518
1056.273438	852.350342
1055.152344	661.042175
1054.031250	610.000610
1052.909180	509.931519
1051.787109	720.486389
1050.665039	354.341858
1049.541992	784.252625
1048.418945	716.971802
1047.295898	645.082214
1046.172852	647.891541
1045.048828	646.056885
1043.925781	436.788239
1042.801758	584.242737
1041.676758	179.403900
1040.552734	1007.192383
1039.427734	642.128845
1038.302734	417.001312
1037.176758	748.414490
1036.050781	563.029236
1034.924805	468.539764
1033.798828	630.062317
1032.672852	793.900391
1031.545898	715.881836
1030.418945	579.852600
1029.291992	608.981567
1028.164063	401.141541
1027.036133	226.000656
1025.908203	-60.459808
1024.780273	80.561752
1023.651367	89.266571
1022.522461	-226.886612
1021.393555	-224.891159
1020.264648	-338.797089
1019.134766	-197.430191
1018.004883	-248.490356
1016.875000	-35.135094
1015.744141	-69.783691
1014.613281	64.851891
1013.482422	16.520363
1012.351563	118.876640
1011.219727	337.074005
1010.088867	573.821472
1008.956055	472.638489
1007.824219	517.420715
1006.691406	1008.802734
1005.558594	1414.507080
1004.425781	2379.754883
1003.292969	2979.417725
1002.159180	3079.682861
1001.025391	2181.789795
999.891602	1390.730835
998.756836	648.680115
997.622070	329.700806
996.487305	34.105587
995.352539	281.203278
994.216797	94.511894
993.081055	408.685822
991.945313	-33.647888
990.808594	-32.883011
989.672852	-4.282636
988.536133	10.635338
987.398438	-15.773258
986.261719	-177.911209
985.124023	187.628174
983.986328	53.488022
982.847656	-165.601578
981.709961	-179.558517
980.571289	333.608978
979.432617	11.623324
978.292969	-293.935364
977.153320	366.606110
976.013672	270.678802
974.874023	-61.747128
973.734375	490.841339
972.593750	193.351151
971.453125	339.470001
970.311523	368.599182
969.170898	175.234650
968.029297	195.599792
966.886719	202.379730
965.745117	250.655151
964.602539	377.081970
963.459961	714.606079
962.317383	327.753662
961.173828	493.637939
960.030273	467.168976
958.886719	131.652084
957.743164	153.788986
956.598633	366.166077
955.454102	203.215866
954.309570	530.331360
953.165039	441.055847
952.019531	310.849274
950.874023	283.832642
949.727539	151.852829
948.582031	397.337769
947.435547	82.975288
946.289063	198.537766
945.141602	117.794464
943.995117	-38.064728
942.847656	457.102356
941.699219	374.702209
940.551758	504.800446
939.403320	427.409241
938.254883	514.510254
937.105469	458.096161
935.957031	518.203552
934.807617	357.373169
933.658203	470.310211
932.507813	216.562622
931.357422	229.663284
930.207031	60.769524
929.056641	197.261230
927.906250	427.225281
926.754883	263.569519
925.603516	72.890083
924.451172	-1.486992
923.298828	222.293732
922.146484	-229.110886
920.994141	-77.723709
919.841797	-21.661430
918.688477	109.548988
917.535156	193.189560
916.380859	-152.229370
915.227539	6.743255
914.073242	88.655190
912.918945	20.939896
911.763672	-291.591095
910.608398	-236.325119
909.453125	-31.228981
908.297852	-177.468842
907.141602	-148.922226
905.985352	-15.969502
904.829102	-118.528923
903.672852	109.836670
902.515625	111.812584
901.358398	-110.183533
900.201172	-78.396332
899.042969	-14.775027
897.884766	-109.390846
896.726563	223.691086
895.568359	38.923153
894.409180	-16.731413
893.250000	56.628052
892.090820	349.295593
890.930664	59.097916
889.771484	33.441376
888.611328	46.331921
887.450195	276.089142
886.289063	174.081390
885.128906	313.698059
883.966797	347.356171
882.805664	412.692841
881.643555	340.578400
880.481445	399.370636
879.319336	133.691269
878.156250	505.953583
876.993164	393.796295
875.830078	347.112396
874.666016	392.881744
873.502930	263.126434
872.338867	255.073334
871.173828	789.406616
870.009766	241.505157
868.844727	328.195831
867.679688	642.028503
866.513672	355.580963
865.348633	532.315430
864.182617	558.496704
863.015625	369.086060
861.849609	799.683899
860.682617	1028.063110
859.515625	791.712402
858.347656	788.938354
857.180664	952.243225
856.012695	1001.119019
854.843750	1011.893921
853.675781	1204.306396
852.506836	946.100403
851.337891	1080.237061
850.167969	1158.329468
848.999023	1137.836670
847.829102	1072.588745
846.658203	783.492004
845.488281	539.304016
844.317383	651.073730
843.146484	633.023743
841.975586	366.687195
840.803711	324.111023
839.631836	596.793213
838.459961	498.276733
837.287109	589.749084
836.114258	862.126343
834.941406	604.967102
833.768555	816.861328
832.594727	765.179993
831.420898	688.933167
830.247070	934.025146
829.072266	583.278259
827.898438	964.245850
826.722656	774.122559
825.547852	592.942688
824.372070	603.485168
823.196289	937.072937
822.020508	622.130127
820.844727	238.215805
819.667969	190.667618
818.491211	105.215111
817.313477	128.791641
816.136719	294.680603
814.958984	200.121155
813.781250	-96.885178
812.602539	-60.291878
811.423828	-26.034685
810.245117	-363.067810
809.066406	-8.982121
807.886719	629.192627
806.707031	47.618893
805.527344	-131.883789
804.346680	59.322662
803.166992	-304.542206
801.985352	165.964615
800.804688	-51.577599
799.623047	50.232899
798.441406	-127.516380
797.259766	-260.974152
796.078125	115.242142
794.895508	-370.778412
793.712891	84.767265
792.529297	-290.551331
791.346680	-362.496063
790.163086	-60.435848
788.978516	-274.317963
787.794922	135.706116
786.610352	189.245575
785.425781	107.706573
784.241211	530.171875
783.055664	342.185272
781.870117	381.766968
780.684570	-3.046905
779.498047	246.140976
778.311523	278.628784
777.125000	-95.310661
775.938477	159.874893
774.750977	116.856110
773.563477	-224.153824
772.375977	-77.676514
771.187500	-224.728851
769.999023	216.805420
768.810547	203.895294
767.622070	298.816467
766.432617	78.475868
765.243164	162.055206
764.053711	368.758331
762.863281	566.404236
761.672852	160.687073
760.482422	190.731064
759.291992	728.830322
758.100586	714.428772
756.909180	359.028442
755.717773	355.412048
754.525391	195.591965
753.333008	103.822800
752.140625	323.924866
750.948242	541.581909
749.754883	133.153931
748.561523	264.853607
747.368164	-16.287340
746.173828	148.032623
744.979492	309.950653
743.785156	302.776245
742.590820	-125.546234
741.395508	35.944969
740.200195	295.874268
739.003906	419.703522
737.808594	6.620627
736.612305	103.954277
735.416016	183.620758
734.218750	-30.212885
733.021484	9.848556
731.824219	159.207565
730.626953	409.040131
729.428711	319.656067
728.230469	120.898582
727.032227	361.574860
725.833984	307.003937
724.634766	265.499664
723.435547	317.890259
722.235352	536.187012
721.036133	544.706177
719.835938	581.551514
718.635742	415.358459
717.434570	567.780945
716.233398	787.726135
715.032227	719.646667
713.831055	501.122070
712.628906	173.681549
711.426758	314.970917
710.224609	303.661713
709.021484	61.437546
707.818359	30.594774
706.615234	-72.079697
705.412109	323.828003
704.208008	284.288788
703.003906	105.536568
701.799805	240.159088
700.594727	479.152740
699.389648	161.436935
698.184570	89.570099
696.979492	-23.500690
695.773438	315.498413
694.567383	187.349823
693.361328	13.729021
692.154297	-75.051056
690.947266	-139.825500
689.740234	-204.479584
688.533203	-253.818604
687.325195	-229.277664
686.117188	-72.344879
684.909180	-175.569977
683.700195	20.523939
682.491211	-130.116302
681.282227	98.625130
680.072266	73.935951
678.863281	-117.372467
677.653320	-185.030869
676.442383	-85.830078
675.232422	-101.235374
674.021484	-200.868103
672.810547	-81.815155
671.598633	67.620247
670.386719	-9.893692
669.174805	-59.104733
667.962891	138.248825
666.750000	268.695068
665.537109	6.086001
664.324219	89.320938
663.110352	66.886292
661.897461	113.708969
660.683594	-1.188628
659.468750	-40.341976
658.254883	-77.156372
657.040039	-172.016220
655.824219	-83.388145
654.609375	57.095688
653.393555	-35.090549
652.177734	-40.892406
650.960938	-40.073177
649.745117	182.721909
648.528320	188.078888
647.311523	4.125386
646.093750	181.963150
644.875977	699.815857
643.658203	397.913361
642.440430	446.824615
641.221680	125.963158
640.002930	-35.585617
638.784180	99.610031
637.564453	-20.902086
636.344727	-89.754219
635.125000	-167.136520
633.905273	-3.972507
632.684570	373.799438
631.463867	283.482422
630.243164	-49.307224
629.021484	-150.302216
627.799805	59.670296
626.578125	55.012299
625.356445	191.728073
624.133789	379.675415
622.911133	785.936584
621.688477	763.338257
620.464844	609.870361
619.241211	171.408325
618.017578	191.008942
616.793945	-275.594788
615.569336	304.080200
614.344727	174.945206
613.120117	21.910114
611.894531	306.858337
610.668945	191.363022
609.443359	111.705887
608.216797	253.730453
606.991211	-141.217606
605.764648	-115.885880
604.537109	-245.070251
