# Supplementary material for: Raman spectroscopy accurately differentiates mucosal healing from non-healing and biochemical changes following biological therapy in inflammatory bowel disease
Source: PLoS One. 2021 Jun 2;16(6):e0252210. doi: 10.1371/journal.pone.0252210 (PMC8172032; doi:10.1371/journal.pone.0252210)
Supplement: S1 Dataset — (ZIP) [file pone.0252210.s003.zip › HC/brc-ctnf-0014_base sub CR removed_87__X_5922.47__Y_1165.29__Z_1289.74__Time_998.txt]

1714.774414	60.739338
1713.797852	120.709305
1712.820313	-283.764282
1711.843750	108.369499
1710.866211	92.764122
1709.888672	-67.580139
1708.911133	-29.537258
1707.933594	188.020126
1706.955078	121.567924
1705.976563	-19.779814
1704.998047	-0.349642
1704.019531	-4.933522
1703.040039	73.516792
1702.061523	-147.588425
1701.082031	-84.954865
1700.101563	-22.238495
1699.122070	19.230303
1698.141602	-75.514549
1697.161133	204.100113
1696.180664	-117.409302
1695.200195	76.971207
1694.218750	124.547653
1693.238281	236.411407
1692.256836	-78.702957
1691.274414	385.831726
1690.292969	140.646194
1689.310547	554.695862
1688.328125	358.039337
1687.345703	463.028107
1686.363281	482.912537
1685.379883	380.419098
1684.396484	294.221069
1683.413086	408.133301
1682.429688	437.032654
1681.445313	615.292725
1680.461914	689.940735
1679.477539	413.471771
1678.493164	523.267456
1677.507813	604.015747
1676.523438	653.115173
1675.538086	729.056213
1674.552734	871.722107
1673.566406	743.470642
1672.581055	915.889404
1671.594727	1091.164429
1670.608398	902.738220
1669.622070	828.888184
1668.634766	896.074036
1667.648438	1016.633972
1666.661133	1209.076172
1665.673828	1096.588623
1664.685547	1013.610596
1663.698242	965.456604
1662.709961	1363.072998
1661.721680	1153.717896
1660.733398	1061.364014
1659.744141	1186.613647
1658.755859	1097.516479
1657.766602	1082.890991
1656.777344	1084.443237
1655.787109	1070.375366
1654.797852	1048.662964
1653.807617	849.917175
1652.817383	1040.455566
1651.827148	829.112915
1650.835938	890.509949
1649.844727	759.129150
1648.853516	728.515747
1647.862305	547.530334
1646.871094	572.971069
1645.878906	704.306030
1644.886719	434.383026
1643.894531	465.835693
1642.902344	381.356201
1641.910156	371.047791
1640.916992	33.757298
1639.923828	-34.066597
1638.930664	119.918350
1637.936523	-23.940540
1636.943359	24.944651
1635.949219	2.838584
1634.955078	17.838871
1633.960938	-106.608040
1632.965820	240.692596
1631.970703	-262.603790
1630.975586	21.761650
1629.980469	106.119942
1628.985352	-48.878536
1627.989258	93.683327
1626.993164	-71.438545
1625.997070	-60.113400
1625.000977	-145.928284
1624.003906	-142.178421
1623.007813	79.874809
1622.010742	104.882401
1621.012695	153.654175
1620.015625	-175.693207
1619.017578	114.972504
1618.020508	143.088776
1617.021484	47.927761
1616.023438	39.527519
1615.025391	136.187332
1614.026367	104.365135
1613.027344	-110.930267
1612.028320	72.510971
1611.028320	-48.138050
1610.029297	-124.092812
1609.029297	12.305576
1608.029297	-11.090696
1607.028320	272.032471
1606.028320	49.704231
1605.027344	296.158356
1604.026367	210.136536
1603.025391	111.115471
1602.023438	6.944826
1601.022461	12.723729
1600.020508	-52.079979
1599.018555	-30.542061
1598.016602	158.311462
1597.013672	-99.809998
1596.010742	-15.508533
1595.007813	-101.035622
1594.004883	85.109276
1593.001953	41.387680
1591.998047	5.511243
1590.994141	-215.672729
1589.990234	-50.557056
1588.986328	-65.546188
1587.981445	-234.447861
1586.976563	120.881386
1585.971680	137.083145
1584.966797	2.057886
1583.961914	-44.331982
1582.956055	65.592316
1581.950195	97.278358
1580.944336	71.607300
1579.938477	181.302185
1578.931641	-94.400513
1577.924805	-94.144638
1576.917969	-78.332916
1575.911133	36.272583
1574.904297	67.529022
1573.896484	-114.544876
1572.888672	15.386196
1571.880859	126.991119
1570.873047	77.341187
1569.864258	87.387726
1568.855469	-154.632034
1567.846680	-38.223747
1566.837891	-85.541420
1565.829102	126.677025
1564.819336	-32.452106
1563.809570	52.315010
1562.799805	108.409615
1561.790039	-1.626623
1560.779297	-80.604271
1559.768555	84.060036
1558.757813	-220.632858
1557.747070	-32.902706
1556.736328	-340.252411
1555.724609	31.114723
1554.712891	153.573929
1553.701172	-50.396011
1552.689453	84.735466
1551.676758	100.622345
1550.664063	302.693298
1549.651367	-77.553078
1548.638672	369.944366
1547.625977	266.299561
1546.612305	382.329346
1545.598633	231.933044
1544.584961	-32.241947
1543.571289	-4.464209
1542.556641	232.403168
1541.541992	319.239777
1540.527344	150.271408
1539.512695	146.461197
1538.498047	96.058479
1537.482422	37.789734
1536.466797	-61.869747
1535.451172	-12.021981
1534.434570	205.281967
1533.418945	-41.728096
1532.402344	28.278706
1531.385742	340.369476
1530.369141	69.871193
1529.351563	180.596741
1528.334961	185.548080
1527.317383	277.894928
1526.299805	151.237534
1525.281250	240.687347
1524.263672	185.863800
1523.245117	231.250275
1522.226563	410.231964
1521.208008	280.399170
1520.188477	96.478180
1519.168945	-12.956761
1518.150391	260.458252
1517.129883	310.053864
1516.110352	189.953888
1515.089844	77.463348
1514.070313	31.657948
1513.049805	216.778824
1512.028320	116.769852
1511.007813	-11.546231
1509.986328	-111.729683
1508.964844	-37.578457
1507.943359	-84.122704
1506.921875	-74.369080
1505.899414	-308.284668
1504.876953	-98.852318
1503.854492	-63.873466
1502.832031	55.503815
1501.808594	-4.593122
1500.786133	-95.501831
1499.762695	-196.745361
1498.739258	-19.072226
1497.714844	-125.659027
1496.691406	141.234848
1495.666992	24.195038
1494.642578	-18.744158
1493.617188	293.611481
1492.592773	-0.107764
1491.567383	104.874451
1490.541992	69.167229
1489.516602	130.448181
1488.491211	199.260193
1487.464844	472.214111
1486.438477	476.882416
1485.412109	427.848114
1484.385742	371.082977
1483.358398	444.354797
1482.331055	415.467987
1481.303711	394.154114
1480.276367	627.737549
1479.249023	662.296570
1478.220703	686.545105
1477.192383	557.814331
1476.164063	587.008911
1475.135742	937.039185
1474.106445	960.878601
1473.077148	796.233887
1472.047852	977.761536
1471.018555	1143.875977
1469.989258	1139.380249
1468.958984	1101.739868
1467.928711	1333.634399
1466.898438	1555.197266
1465.868164	1453.756714
1464.836914	1700.489258
1463.805664	1759.021973
1462.774414	1680.292847
1461.743164	1741.245605
1460.710938	1959.556519
1459.679688	1657.270996
1458.647461	1784.041626
1457.615234	1380.314453
1456.582031	1765.798462
1455.549805	1859.375610
1454.516602	1909.748901
1453.483398	2061.497314
1452.449219	1916.533081
1451.416016	1771.619019
1450.381836	1928.278320
1449.347656	2049.381104
1448.313477	2056.433350
1447.279297	1810.229126
1446.244141	1966.664551
1445.208984	2034.428101
1444.173828	1985.738892
1443.138672	1797.902344
1442.102539	1782.146851
1441.066406	1551.418701
1440.030273	1801.228027
1438.994141	1651.499023
1437.958008	1671.185425
1436.920898	1329.496216
1435.883789	1331.563110
1434.846680	1283.122681
1433.808594	1191.774902
1432.771484	959.108337
1431.733398	711.400391
1430.695313	506.725830
1429.657227	597.379883
1428.618164	390.331635
1427.579102	554.155640
1426.540039	135.455841
1425.500977	188.404297
1424.461914	372.434906
1423.421875	317.010895
1422.381836	246.536804
1421.341797	77.901466
1420.301758	65.519142
1419.260742	58.210663
1418.219727	199.475922
1417.178711	353.315063
1416.137695	39.130516
1415.096680	-121.407707
1414.054688	-85.654366
1413.012695	118.620514
1411.970703	305.272430
1410.928711	-91.224045
1409.885742	-211.075043
1408.842773	126.458832
1407.799805	217.750534
1406.756836	226.202301
1405.712891	-69.098854
1404.668945	-42.882679
1403.625000	191.708069
1402.581055	-7.813177
1401.537109	28.647099
1400.492188	4.965249
1399.447266	-26.145651
1398.402344	-132.365616
1397.357422	82.379189
1396.311523	-68.763138
1395.265625	133.515717
1394.219727	245.625458
1393.173828	109.850761
1392.126953	-60.837776
1391.081055	31.503868
1390.034180	106.370201
1388.986328	41.169109
1387.939453	121.209167
1386.891602	126.268578
1385.843750	16.404520
1384.795898	131.698273
1383.748047	109.574860
1382.699219	-97.365578
1381.651367	-1.786621
1380.602539	173.784363
1379.552734	-52.696175
1378.503906	212.919922
1377.454102	-25.726166
1376.404297	-86.957451
1375.354492	6.658615
1374.303711	5.541177
1373.253906	-95.211746
1372.203125	33.598625
1371.152344	-131.710831
1370.100586	-119.869080
1369.049805	-217.548706
1367.998047	-3.639971
1366.946289	175.425339
1365.894531	53.198616
1364.841797	-19.062365
1363.789063	-145.934372
1362.736328	23.540115
1361.683594	53.724834
1360.630859	-45.336826
1359.577148	92.041092
1358.523438	47.964619
1357.469727	-40.716316
1356.415039	198.856384
1355.361328	-18.784512
1354.306641	181.184402
1353.251953	199.868362
1352.197266	260.890533
1351.141602	423.806793
1350.085938	154.852692
1349.030273	315.498993
1347.974609	406.728149
1346.918945	406.262726
1345.862305	460.483246
1344.805664	661.110840
1343.749023	522.141541
1342.691406	591.555603
1341.634766	561.956360
1340.577148	639.023560
1339.519531	718.665039
1338.460938	684.478699
1337.403320	655.394897
1336.344727	619.017944
1335.286133	810.471985
1334.226563	729.792664
1333.167969	481.063538
1332.108398	467.522675
1331.048828	577.748535
1329.989258	571.863586
1328.928711	736.642395
1327.869141	728.504944
1326.808594	819.311401
1325.748047	796.582886
1324.686523	694.959473
1323.625977	704.612122
1322.564453	647.729858
1321.502930	867.397766
1320.440430	763.863586
1319.378906	788.773804
1318.316406	710.205139
1317.253906	819.185181
1316.190430	864.134155
1315.127930	872.216858
1314.064453	769.522583
1313.000977	767.996399
1311.937500	894.662659
1310.873047	730.805237
1309.809570	776.406006
1308.745117	753.172424
1307.679688	803.882935
1306.615234	835.001282
1305.549805	890.809570
1304.484375	661.419861
1303.418945	673.196167
1302.353516	911.229004
1301.287109	972.304810
1300.220703	586.251953
1299.154297	880.955750
1298.087891	691.778137
1297.020508	546.980530
1295.954102	912.989197
1294.886719	886.215088
1293.818359	695.127747
1292.750977	693.133301
1291.682617	575.943970
1290.614258	659.988525
1289.545898	856.867126
1288.476563	690.956848
1287.407227	853.604248
1286.338867	536.028564
1285.268555	605.716187
1284.199219	873.835815
1283.128906	576.294006
1282.058594	724.505249
1280.988281	968.180725
1279.917969	636.783691
1278.846680	782.662537
1277.775391	957.899292
1276.704102	697.853638
1275.632813	594.461304
1274.560547	896.932251
1273.488281	893.865845
1272.416016	729.611816
1271.343750	773.121643
1270.270508	1026.697266
1269.197266	564.824280
1268.124023	991.766724
1267.050781	803.559814
1265.977539	808.248779
1264.903320	815.426697
1263.829102	851.918884
1262.753906	825.043152
1261.679688	907.932007
1260.604492	766.593933
1259.529297	778.879517
1258.454102	786.329895
1257.378906	898.550598
1256.302734	823.252380
1255.226563	443.689789
1254.150391	670.423523
1253.073242	497.984619
1251.997070	877.952087
1250.919922	703.169189
1249.841797	793.575500
1248.764648	808.593811
1247.686523	646.172791
1246.608398	726.883301
1245.530273	630.198120
1244.452148	555.439636
1243.373047	684.746582
1242.293945	726.593933
1241.214844	824.272949
1240.135742	771.437927
1239.055664	570.612610
1237.975586	644.029541
1236.895508	639.802368
1235.815430	902.333557
1234.734375	638.640869
1233.654297	612.611389
1232.573242	647.176880
1231.491211	570.275024
1230.410156	672.652405
1229.328125	421.398926
1228.246094	453.536438
1227.163086	454.180359
1226.081055	607.282349
1224.998047	547.377747
1223.915039	443.941467
1222.832031	400.999298
1221.748047	394.330780
1220.664063	363.469543
1219.580078	393.025360
1218.496094	19.004519
1217.412109	336.067566
1216.327148	95.021309
1215.242188	131.757050
1214.157227	-99.535301
1213.071289	296.814301
1211.985352	437.158234
1210.899414	164.844650
1209.813477	418.458069
1208.727539	343.948242
1207.640625	238.090668
1206.553711	513.101196
1205.466797	431.275330
1204.378906	669.898315
1203.291016	368.779846
1202.203125	67.750748
1201.115234	-110.389519
1200.027344	306.101959
1198.938477	26.811079
1197.849609	-199.467743
1196.760742	211.805359
1195.670898	64.852898
1194.582031	117.495842
1193.492188	141.211700
1192.401367	-89.910896
1191.311523	-27.822145
1190.220703	-179.636551
1189.129883	-237.766174
1188.039063	-111.022568
1186.947266	-109.241943
1185.856445	-157.926620
1184.764648	16.523373
1183.671875	-351.391052
1182.580078	-294.638580
1181.487305	45.005459
1180.394531	135.078873
1179.301758	143.545715
1178.208984	178.303680
1177.115234	-93.710312
1176.021484	326.616058
1174.927734	231.776291
1173.833008	342.822418
1172.738281	219.152206
1171.643555	30.847088
1170.548828	72.260017
1169.454102	13.107272
1168.358398	-117.844398
1167.262695	143.338348
1166.166992	-25.981668
1165.070313	5.462217
1163.973633	-73.099518
1162.876953	-60.921135
1161.780273	99.260719
1160.683594	27.666451
1159.585938	61.068394
1158.488281	134.955307
1157.389648	201.570145
1156.291992	456.557220
1155.193359	231.914337
1154.094727	238.611145
1152.996094	133.172913
1151.896484	399.543610
1150.796875	179.568146
1149.697266	97.799232
1148.597656	-5.446663
1147.498047	107.988716
1146.397461	-57.278992
1145.296875	127.367088
1144.195313	88.144081
1143.094727	141.655273
1141.993164	68.985138
1140.891602	103.291962
1139.789063	199.322021
1138.687500	97.931175
1137.584961	362.504303
1136.482422	30.483274
1135.379883	263.915344
1134.276367	357.036835
1133.172852	374.057465
1132.069336	445.596863
1130.964844	602.463562
1129.861328	659.532227
1128.756836	595.505310
1127.652344	998.677002
1126.546875	744.752075
1125.442383	671.051270
1124.336914	324.737518
1123.230469	549.582825
1122.125000	475.757935
1121.018555	337.939178
1119.912109	427.444794
1118.805664	261.154510
1117.699219	433.342560
1116.591797	328.512451
1115.484375	483.910370
1114.376953	355.332214
1113.268555	203.097702
1112.160156	310.933838
1111.051758	458.843567
1109.943359	592.443115
1108.833984	416.415466
1107.725586	601.809937
1106.616211	352.534302
1105.505859	688.837646
1104.396484	467.869232
1103.286133	379.095245
1102.175781	566.356628
1101.064453	602.507996
1099.954102	596.148376
1098.842773	511.929199
1097.731445	338.123322
1096.619141	501.350952
1095.507813	605.561035
1094.395508	820.383362
1093.282227	406.254761
1092.169922	380.776764
1091.056641	480.026276
1089.943359	605.075378
1088.830078	384.153992
1087.716797	739.626831
1086.602539	544.565186
1085.488281	688.146790
1084.373047	622.405701
1083.258789	631.875854
1082.143555	298.254913
1081.028320	502.708984
1079.913086	394.681061
1078.796875	648.271667
1077.680664	610.631470
1076.564453	439.207275
1075.448242	380.469574
1074.331055	260.743439
1073.213867	274.738220
1072.096680	525.539551
1070.979492	424.569000
1069.861328	258.001343
1068.743164	358.626068
1067.625000	328.005432
1066.505859	372.333740
1065.386719	404.929810
1064.267578	472.621521
1063.148438	519.215332
1062.029297	404.330078
1060.909180	434.537140
1059.789063	15.667053
1058.667969	410.734589
1057.547852	300.666626
1056.426758	214.022232
1055.305664	412.510803
1054.183594	356.268250
1053.062500	89.864006
1051.940430	166.853271
1050.818359	138.767715
1049.695313	257.753082
1048.572266	234.360550
1047.449219	220.332108
1046.326172	409.257385
1045.203125	280.985779
1044.079102	178.438583
1042.955078	295.065247
1041.830078	241.552689
1040.706055	59.971764
1039.581055	-144.789749
1038.456055	251.371780
1037.331055	-58.028255
1036.205078	54.039032
1035.079102	228.927155
1033.953125	115.292099
1032.826172	273.887482
1031.700195	-95.406036
1030.573242	179.503082
1029.445313	145.192780
1028.318359	-325.913605
1027.190430	-74.222321
1026.062500	-24.669395
1024.934570	-56.356728
1023.805664	-183.161255
1022.676758	-386.442963
1021.547852	-366.796021
1020.418945	-428.293091
1019.289063	-118.586304
1018.159180	-161.434402
1017.029297	-78.999939
1015.898438	-89.253281
1014.767578	-2.101850
1013.636719	-116.477776
1012.505859	93.548096
1011.375000	111.350227
1010.243164	122.271011
1009.111328	299.920166
1007.978516	324.831635
1006.846680	539.529541
1005.713867	710.258118
1004.581055	1447.546753
1003.447266	1932.573853
1002.313477	1858.107056
1001.179688	1340.080933
1000.045898	605.217590
998.912109	411.273895
997.777344	439.196381
996.642578	111.660095
995.506836	125.974960
994.372070	-198.834930
993.236328	81.052330
992.100586	-21.977737
990.963867	52.699467
989.828125	83.642387
988.691406	-48.982735
987.553711	115.821342
986.416992	-16.541859
985.279297	44.734974
984.141602	119.905678
983.003906	112.267876
981.865234	-5.744741
980.726563	124.931839
979.587891	9.487716
978.448242	-64.391273
977.309570	11.345064
976.169922	245.784592
975.030273	542.283630
973.889648	124.100548
972.749023	312.735931
971.608398	221.180435
970.467773	136.668793
969.326172	217.606125
968.184570	25.486616
967.042969	79.103508
965.901367	43.339844
964.758789	271.470123
963.616211	82.271179
962.473633	335.737305
961.330078	-68.606850
960.186523	274.372589
959.042969	333.234222
957.899414	142.530762
956.754883	-68.574196
955.610352	139.478439
954.465820	157.583038
953.321289	269.612488
952.175781	228.429840
951.030273	237.701050
949.884766	347.693390
948.738281	-42.899803
947.591797	149.618256
946.445313	163.930725
945.298828	-104.923775
944.151367	138.064728
943.003906	326.252625
941.856445	140.076797
940.708008	182.332611
939.559570	142.538101
938.411133	66.374237
937.262695	291.412537
936.113281	254.235672
934.964844	116.881157
933.814453	230.403366
932.665039	220.937607
931.514648	88.572128
930.364258	236.507523
929.213867	272.906830
928.062500	61.267185
926.912109	31.899916
925.759766	-38.301064
924.608398	-372.249481
923.456055	-205.596375
922.303711	156.619720
921.151367	-92.727455
919.999023	155.852966
918.845703	-43.192310
917.692383	53.255852
916.539063	-34.202385
915.384766	7.895426
914.230469	2.394641
913.076172	-55.212101
911.920898	-108.161453
910.766602	118.007523
909.611328	96.963676
908.455078	-234.604950
907.299805	-180.587555
906.143555	9.462378
904.987305	-255.905548
903.830078	-172.230469
902.673828	-206.285034
901.516602	-102.136009
900.359375	-165.468536
899.201172	-20.497400
898.042969	-174.177475
896.884766	117.887749
895.726563	-58.233341
894.567383	77.795357
893.408203	53.337009
892.249023	31.207958
891.088867	149.226807
889.929688	39.105743
888.769531	-14.449582
887.608398	184.933868
886.448242	165.325348
885.287109	141.262772
884.125977	-106.094391
882.963867	-107.435188
881.801758	-27.553356
880.639648	9.494214
879.477539	-25.568129
878.315430	20.544504
877.152344	150.025940
875.989258	304.252136
874.825195	-54.975647
873.661133	-92.076431
872.497070	210.724854
871.333008	103.865364
870.168945	334.526428
869.003906	254.716354
867.838867	395.322662
866.672852	225.640793
865.506836	325.755493
864.340820	237.080414
863.174805	397.810577
862.008789	151.949524
860.841797	386.730225
859.674805	318.337006
858.506836	317.305542
857.339844	374.602509
856.171875	615.819214
855.003906	643.846924
853.834961	353.453918
852.666016	625.851807
851.497070	626.919250
850.328125	704.146240
849.158203	523.707092
847.988281	609.837097
846.818359	317.500916
845.647461	417.019287
844.477539	326.224670
843.306641	313.754944
842.134766	97.699738
840.963867	311.092865
839.791992	410.320160
838.619141	330.635345
837.447266	304.576477
836.274414	240.503815
835.101563	256.829010
833.928711	261.931061
832.754883	525.974365
831.581055	430.462585
830.407227	638.440796
829.232422	549.530457
828.058594	489.596649
826.883789	182.098877
825.708008	131.084183
824.533203	503.533356
823.357422	48.983826
822.181641	218.402832
821.004883	122.616768
819.828125	151.511078
818.651367	166.959381
817.474609	39.876369
816.296875	186.494644
815.119141	101.590691
813.941406	161.223877
812.763672	47.303257
811.584961	-382.333160
810.406250	123.894325
809.226563	-41.281754
808.047852	2.365988
806.868164	59.239159
805.688477	-150.464859
804.507813	99.394638
803.327148	29.441072
802.146484	-56.099579
800.965820	-152.778610
799.784180	-222.881165
798.603516	-191.039505
797.420898	-177.032028
796.239258	-260.643433
795.056641	-78.400627
793.874023	48.283817
792.691406	-245.990540
791.507813	-97.358444
790.324219	-125.987900
789.140625	-63.949039
787.956055	-119.300461
786.772461	-46.410557
785.586914	134.729858
784.402344	50.362473
783.216797	1.317035
782.032227	11.878387
780.845703	40.027809
779.660156	145.392914
778.473633	-3.353052
777.287109	243.113785
776.100586	184.753433
774.913086	-34.766106
773.725586	-71.132210
772.538086	-65.648338
771.349609	-44.806580
770.161133	-37.280228
768.972656	-23.222099
767.784180	3.978724
766.594727	121.429825
765.405273	-3.551299
764.215820	307.501984
763.026367	444.405975
761.835938	389.672607
760.645508	260.078949
759.454102	132.685776
758.262695	192.262589
757.072266	141.797852
755.879883	315.559692
754.688477	42.974094
753.496094	20.988785
752.303711	31.922646
751.110352	115.291779
749.917969	159.050186
748.724609	207.137772
747.530273	110.295448
746.336914	39.797928
745.142578	-26.309435
743.948242	447.169861
742.752930	301.996246
741.558594	139.327682
740.363281	184.945847
739.166992	-139.814163
737.971680	21.930437
736.775391	-2.587445
735.579102	14.502969
734.381836	-77.883339
733.185547	-3.879031
731.988281	-72.143669
730.790039	-107.556709
729.592773	69.219933
728.394531	143.149841
727.196289	107.748497
725.997070	105.171326
724.797852	76.392776
723.598633	117.564697
722.399414	200.247116
721.199219	300.392426
719.999023	280.453491
718.798828	-47.185467
717.598633	419.662445
716.397461	303.850098
715.196289	183.779282
713.994141	153.220856
712.792969	292.779572
711.590820	20.398045
710.388672	72.882080
709.185547	49.160660
707.982422	225.894806
706.779297	10.667415
705.576172	-47.639839
704.372070	66.101151
703.167969	316.953156
701.963867	56.535774
700.759766	303.091583
699.554688	158.219223
698.349609	-60.411884
697.143555	-52.810680
695.938477	65.698708
694.732422	-59.061935
693.525391	-57.696438
692.319336	-134.406860
691.112305	-280.447662
689.905273	-168.045715
688.697266	-23.044628
687.490234	-16.853037
686.282227	-8.391667
685.073242	-119.092003
683.865234	67.354851
682.656250	-84.288528
681.447266	-36.413391
680.237305	-10.120506
679.028320	48.740967
677.818359	-108.859955
676.607422	-30.325613
675.397461	-189.815231
674.186523	-152.231476
672.975586	-125.398232
671.763672	299.466553
670.551758	244.176712
669.339844	5.231683
668.127930	88.501488
666.915039	9.737315
665.703125	-68.935341
664.489258	42.547840
663.276367	-44.636845
662.062500	-30.278364
660.848633	51.010960
659.634766	78.335854
658.419922	159.596313
657.205078	40.236740
655.990234	127.928413
654.775391	120.703293
653.559570	236.306366
652.343750	-53.293201
651.126953	29.882452
649.911133	33.253510
648.694336	-4.370949
647.477539	248.547653
646.259766	186.997437
645.041992	331.915833
643.824219	179.730331
642.606445	244.677979
641.387695	326.610107
640.168945	-36.726482
638.950195	89.922035
637.730469	209.809738
636.511719	153.195587
635.291016	339.011017
634.071289	77.758667
632.850586	-74.241379
631.629883	290.716583
630.409180	52.099548
629.188477	-118.202805
627.966797	-31.518173
626.745117	-194.136627
625.522461	292.376312
624.300781	42.893444
623.078125	155.056778
621.854492	95.111778
620.631836	-81.163750
619.408203	215.157715
618.184570	37.406403
616.960938	68.674942
615.736328	-153.470093
614.511719	137.042709
613.287109	-234.503586
612.061523	124.459938
610.835938	-22.392775
609.610352	-20.682405
608.384766	-35.123199
607.158203	-27.317360
605.931641	-46.456280
604.705078	86.802505
