# Supplementary material for: Raman spectroscopy accurately differentiates mucosal healing from non-healing and biochemical changes following biological therapy in inflammatory bowel disease
Source: PLoS One. 2021 Jun 2;16(6):e0252210. doi: 10.1371/journal.pone.0252210 (PMC8172032; doi:10.1371/journal.pone.0252210)
Supplement: S1 Dataset — (ZIP) [file pone.0252210.s003.zip › HC/BRC-ctnf-0015-1_base sub CR removed_92__X_17197.7__Y_10402.1__Z_2222.51__Time_1046.txt]

1714.774414	100.502419
1713.797852	50.637386
1712.820313	51.438076
1711.843750	-216.268082
1710.866211	110.964149
1709.888672	-135.845718
1708.911133	-313.117676
1707.933594	-21.663921
1706.955078	119.456879
1705.976563	-31.516064
1704.998047	-64.712723
1704.019531	-175.582840
1703.040039	187.211380
1702.061523	9.421807
1701.082031	91.180435
1700.101563	255.835175
1699.122070	30.180655
1698.141602	96.080978
1697.161133	39.161396
1696.180664	46.562649
1695.200195	185.045425
1694.218750	299.612671
1693.238281	344.973846
1692.256836	529.352905
1691.274414	457.681824
1690.292969	423.725098
1689.310547	334.043152
1688.328125	423.424591
1687.345703	483.778229
1686.363281	624.439575
1685.379883	605.464355
1684.396484	536.254272
1683.413086	720.560303
1682.429688	857.248840
1681.445313	839.820129
1680.461914	918.699036
1679.477539	958.026306
1678.493164	1080.276611
1677.507813	1229.504639
1676.523438	988.145569
1675.538086	1098.365234
1674.552734	1145.197144
1673.566406	1181.830200
1672.581055	1418.265259
1671.594727	1139.610962
1670.608398	1440.652466
1669.622070	1285.259033
1668.634766	1459.647339
1667.648438	1499.088745
1666.661133	1467.329834
1665.673828	1438.732910
1664.685547	1461.026978
1663.698242	1486.477783
1662.709961	1613.154175
1661.721680	1517.578613
1660.733398	1634.572021
1659.744141	1320.058350
1658.755859	1679.100708
1657.766602	1617.309326
1656.777344	1571.912842
1655.787109	1746.739990
1654.797852	1392.591919
1653.807617	1340.736328
1652.817383	1011.562012
1651.827148	1217.313477
1650.835938	963.256897
1649.844727	923.924072
1648.853516	702.653564
1647.862305	756.770142
1646.871094	858.851990
1645.878906	499.008942
1644.886719	290.282196
1643.894531	425.320770
1642.902344	114.555672
1641.910156	303.155090
1640.916992	317.891846
1639.923828	185.264297
1638.930664	18.777987
1637.936523	39.948620
1636.943359	269.750610
1635.949219	72.784256
1634.955078	-15.710524
1633.960938	46.341576
1632.965820	95.512054
1631.970703	-197.385254
1630.975586	-50.144444
1629.980469	-242.250107
1628.985352	-202.385147
1627.989258	-59.644909
1626.993164	-266.575806
1625.997070	-36.561020
1625.000977	-166.638138
1624.003906	-256.985657
1623.007813	-155.187164
1622.010742	-132.044342
1621.012695	127.748634
1620.015625	46.175167
1619.017578	117.142868
1618.020508	67.497658
1617.021484	-47.573616
1616.023438	23.905382
1615.025391	-132.754272
1614.026367	167.240585
1613.027344	136.796616
1612.028320	103.878372
1611.028320	-170.077881
1610.029297	27.964998
1609.029297	97.631935
1608.029297	-36.974556
1607.028320	171.681061
1606.028320	275.582642
1605.027344	348.094391
1604.026367	611.715271
1603.025391	132.072479
1602.023438	251.829269
1601.022461	75.990738
1600.020508	2.252167
1599.018555	-215.236984
1598.016602	-66.645828
1597.013672	-38.334053
1596.010742	-7.421510
1595.007813	-162.010605
1594.004883	-78.873558
1593.001953	-14.074463
1591.998047	-267.837769
1590.994141	-111.741737
1589.990234	-78.406754
1588.986328	54.002987
1587.981445	222.813095
1586.976563	161.992828
1585.971680	35.944756
1584.966797	149.689743
1583.961914	101.718513
1582.956055	64.097153
1581.950195	154.041031
1580.944336	223.006104
1579.938477	164.239487
1578.931641	-19.579346
1577.924805	-26.451881
1576.917969	398.521729
1575.911133	261.220032
1574.904297	-40.029144
1573.896484	43.585587
1572.888672	30.818909
1571.880859	28.301842
1570.873047	106.192902
1569.864258	308.604187
1568.855469	235.401825
1567.846680	185.434265
1566.837891	-49.045719
1565.829102	105.805687
1564.819336	-48.461098
1563.809570	152.659302
1562.799805	57.742561
1561.790039	266.151581
1560.779297	155.297913
1559.768555	319.117920
1558.757813	39.407551
1557.747070	-97.851570
1556.736328	192.259827
1555.724609	349.915710
1554.712891	-5.513281
1553.701172	348.477478
1552.689453	306.011932
1551.676758	346.160217
1550.664063	109.185944
1549.651367	112.692917
1548.638672	126.317314
1547.625977	23.337036
1546.612305	173.541565
1545.598633	70.127869
1544.584961	103.498253
1543.571289	136.621567
1542.556641	27.409002
1541.541992	215.019821
1540.527344	296.445740
1539.512695	-81.922066
1538.498047	-6.102353
1537.482422	-93.130760
1536.466797	-102.960541
1535.451172	-118.183395
1534.434570	-25.335255
1533.418945	80.136772
1532.402344	61.586376
1531.385742	228.363754
1530.369141	193.857254
1529.351563	-85.607292
1528.334961	-14.905864
1527.317383	-78.377853
1526.299805	48.450649
1525.281250	110.634491
1524.263672	-53.877865
1523.245117	-115.651764
1522.226563	365.106323
1521.208008	-134.367599
1520.188477	-178.781006
1519.168945	72.214264
1518.150391	17.062067
1517.129883	79.880836
1516.110352	155.311981
1515.089844	-77.722221
1514.070313	79.449554
1513.049805	97.694260
1512.028320	-279.565430
1511.007813	-66.642128
1509.986328	-315.840698
1508.964844	-223.981979
1507.943359	-175.960785
1506.921875	-253.792908
1505.899414	-70.334877
1504.876953	-189.566635
1503.854492	-68.079010
1502.832031	-149.211761
1501.808594	-186.969269
1500.786133	95.208298
1499.762695	-134.955582
1498.739258	57.134739
1497.714844	85.175629
1496.691406	123.286087
1495.666992	97.248070
1494.642578	-26.122177
1493.617188	-175.184357
1492.592773	240.621384
1491.567383	73.367012
1490.541992	245.877365
1489.516602	264.889496
1488.491211	293.967651
1487.464844	350.966400
1486.438477	395.041382
1485.412109	574.248108
1484.385742	416.395081
1483.358398	692.203796
1482.331055	740.750366
1481.303711	875.869751
1480.276367	618.156616
1479.249023	640.859192
1478.220703	1027.888916
1477.192383	831.131165
1476.164063	822.882874
1475.135742	896.050415
1474.106445	956.345825
1473.077148	1393.331665
1472.047852	1295.514893
1471.018555	1398.707031
1469.989258	1331.313721
1468.958984	1530.956909
1467.928711	1562.596802
1466.898438	1573.821533
1465.868164	1633.284546
1464.836914	2030.684814
1463.805664	1983.179077
1462.774414	2250.673828
1461.743164	2119.239746
1460.710938	2279.836914
1459.679688	2346.416016
1458.647461	2486.530762
1457.615234	2405.771484
1456.582031	2246.349121
1455.549805	2518.242920
1454.516602	2650.499023
1453.483398	2285.703857
1452.449219	2641.007080
1451.416016	2512.078369
1450.381836	2560.568359
1449.347656	2735.720215
1448.313477	2784.158691
1447.279297	2566.692383
1446.244141	2751.881348
1445.208984	2607.942627
1444.173828	2469.155518
1443.138672	2532.873291
1442.102539	2439.738037
1441.066406	2169.640381
1440.030273	2243.590088
1438.994141	2062.217529
1437.958008	1999.764526
1436.920898	1967.693604
1435.883789	1147.442139
1434.846680	1517.300415
1433.808594	1427.428467
1432.771484	1178.616455
1431.733398	1073.844727
1430.695313	918.714966
1429.657227	950.445313
1428.618164	762.749451
1427.579102	416.323547
1426.540039	350.027191
1425.500977	306.537231
1424.461914	502.606750
1423.421875	159.394913
1422.381836	446.285736
1421.341797	440.963745
1420.301758	385.379974
1419.260742	146.108963
1418.219727	236.812378
1417.178711	108.633530
1416.137695	66.175629
1415.096680	86.744957
1414.054688	-20.862972
1413.012695	168.417984
1411.970703	141.536545
1410.928711	255.549728
1409.885742	118.331490
1408.842773	-209.639664
1407.799805	130.826935
1406.756836	-30.985325
1405.712891	-64.553764
1404.668945	-100.476776
1403.625000	24.382349
1402.581055	126.751106
1401.537109	66.160629
1400.492188	148.692642
1399.447266	-1.865536
1398.402344	-189.810104
1397.357422	-101.804489
1396.311523	214.348633
1395.265625	51.985546
1394.219727	255.567642
1393.173828	51.013271
1392.126953	-20.602880
1391.081055	-24.421278
1390.034180	72.022575
1388.986328	53.476395
1387.939453	182.718491
1386.891602	81.956322
1385.843750	-83.608582
1384.795898	-193.929459
1383.748047	163.379303
1382.699219	-154.030533
1381.651367	-91.353706
1380.602539	-61.015846
1379.552734	-48.009037
1378.503906	12.621169
1377.454102	128.307404
1376.404297	-107.781181
1375.354492	-193.876648
1374.303711	32.067242
1373.253906	-26.229500
1372.203125	-139.193192
1371.152344	-271.873566
1370.100586	34.358086
1369.049805	-38.136280
1367.998047	113.802170
1366.946289	258.380554
1365.894531	328.365326
1364.841797	92.236351
1363.789063	117.767464
1362.736328	245.507141
1361.683594	-62.073326
1360.630859	-70.817184
1359.577148	-42.080875
1358.523438	155.912201
1357.469727	43.233692
1356.415039	-7.087741
1355.361328	116.749023
1354.306641	123.928017
1353.251953	233.121216
1352.197266	397.075806
1351.141602	466.775085
1350.085938	531.654114
1349.030273	666.166809
1347.974609	535.294678
1346.918945	568.378296
1345.862305	643.770691
1344.805664	855.681152
1343.749023	683.401489
1342.691406	1021.945190
1341.634766	854.988342
1340.577148	1315.073120
1339.519531	982.485901
1338.460938	1113.291382
1337.403320	964.426147
1336.344727	847.958618
1335.286133	964.330750
1334.226563	875.433899
1333.167969	1026.689453
1332.108398	866.397461
1331.048828	993.157288
1329.989258	692.326416
1328.928711	858.904175
1327.869141	951.425659
1326.808594	962.516235
1325.748047	988.563477
1324.686523	775.194031
1323.625977	1001.529602
1322.564453	1005.739563
1321.502930	790.441223
1320.440430	1253.880737
1319.378906	1275.694336
1318.316406	1366.677124
1317.253906	1292.539795
1316.190430	1181.577515
1315.127930	1253.169556
1314.064453	1241.067261
1313.000977	1386.755615
1311.937500	1261.556641
1310.873047	1210.396973
1309.809570	1203.685913
1308.745117	1224.159790
1307.679688	1193.045288
1306.615234	1307.211670
1305.549805	1431.265381
1304.484375	1518.473633
1303.418945	1175.453247
1302.353516	1282.531616
1301.287109	1330.665405
1300.220703	1376.408813
1299.154297	1154.444702
1298.087891	1207.743286
1297.020508	1388.784546
1295.954102	1385.698242
1294.886719	1272.236450
1293.818359	1237.422119
1292.750977	1057.940796
1291.682617	1062.570679
1290.614258	1361.542725
1289.545898	1302.483276
1288.476563	1238.603271
1287.407227	1057.174927
1286.338867	1226.258789
1285.268555	1253.238159
1284.199219	1074.527222
1283.128906	1236.295288
1282.058594	1202.191162
1280.988281	1283.176880
1279.917969	1173.300659
1278.846680	1090.418335
1277.775391	1019.832947
1276.704102	1220.746704
1275.632813	1208.901123
1274.560547	1238.634766
1273.488281	1258.605957
1272.416016	1237.052002
1271.343750	1537.958862
1270.270508	1323.453979
1269.197266	1372.750244
1268.124023	1436.681152
1267.050781	1217.487915
1265.977539	1491.275635
1264.903320	1447.814697
1263.829102	1150.720093
1262.753906	1414.586670
1261.679688	1327.277832
1260.604492	1308.243530
1259.529297	1291.643555
1258.454102	1265.294067
1257.378906	1309.575195
1256.302734	1322.159912
1255.226563	1164.294312
1254.150391	1471.390015
1253.073242	1410.852295
1251.997070	1442.771851
1250.919922	1474.646851
1249.841797	1477.289673
1248.764648	1316.990112
1247.686523	1341.473267
1246.608398	1412.081177
1245.530273	1385.424805
1244.452148	1271.281494
1243.373047	1057.562134
1242.293945	1237.259644
1241.214844	1307.582764
1240.135742	1118.115356
1239.055664	984.491150
1237.975586	1144.421875
1236.895508	1236.309814
1235.815430	959.494934
1234.734375	1036.710327
1233.654297	1164.731934
1232.573242	1292.627563
1231.491211	1061.815308
1230.410156	1109.600586
1229.328125	1048.312988
1228.246094	933.711792
1227.163086	949.801575
1226.081055	999.689331
1224.998047	606.682556
1223.915039	591.148621
1222.832031	565.865112
1221.748047	758.127441
1220.664063	401.451660
1219.580078	443.642914
1218.496094	633.129517
1217.412109	484.216736
1216.327148	431.893066
1215.242188	278.077423
1214.157227	392.217804
1213.071289	366.214661
1211.985352	393.217743
1210.899414	654.138062
1209.813477	601.267456
1208.727539	572.437012
1207.640625	753.275391
1206.553711	591.640015
1205.466797	632.410889
1204.378906	709.197021
1203.291016	385.967590
1202.203125	356.596771
1201.115234	218.781113
1200.027344	-29.816021
1198.938477	-201.400299
1197.849609	-24.115185
1196.760742	-20.226858
1195.670898	67.726822
1194.582031	-152.256256
1193.492188	-98.192673
1192.401367	-140.411255
1191.311523	-262.015930
1190.220703	-20.915350
1189.129883	-149.928604
1188.039063	4.364961
1186.947266	-11.988938
1185.856445	-172.463165
1184.764648	-141.003265
1183.671875	-138.466995
1182.580078	-162.428070
1181.487305	12.550325
1180.394531	-78.799965
1179.301758	103.042656
1178.208984	258.328369
1177.115234	-10.669140
1176.021484	55.706390
1174.927734	-14.574056
1173.833008	-123.250595
1172.738281	-97.938057
1171.643555	152.221405
1170.548828	191.591522
1169.454102	118.397415
1168.358398	83.385025
1167.262695	-267.354706
1166.166992	-163.830917
1165.070313	70.983414
1163.973633	-169.937531
1162.876953	52.610100
1161.780273	67.150558
1160.683594	246.344818
1159.585938	160.344650
1158.488281	274.771393
1157.389648	324.604797
1156.291992	247.872482
1155.193359	404.818237
1154.094727	168.114624
1152.996094	36.317486
1151.896484	107.082138
1150.796875	127.671410
1149.697266	143.385330
1148.597656	156.615784
1147.498047	98.299599
1146.397461	104.191505
1145.296875	440.863495
1144.195313	160.900330
1143.094727	-221.328217
1141.993164	119.666260
1140.891602	-24.743023
1139.789063	61.456249
1138.687500	185.574051
1137.584961	159.817078
1136.482422	191.014038
1135.379883	485.805267
1134.276367	490.622803
1133.172852	417.002655
1132.069336	502.395844
1130.964844	582.919800
1129.861328	829.444458
1128.756836	798.216675
1127.652344	688.665527
1126.546875	1046.222900
1125.442383	995.800171
1124.336914	817.341187
1123.230469	719.459106
1122.125000	604.989502
1121.018555	575.772522
1119.912109	539.409607
1118.805664	550.357971
1117.699219	700.900818
1116.591797	612.309631
1115.484375	563.930420
1114.376953	373.610840
1113.268555	337.034515
1112.160156	234.236984
1111.051758	464.726227
1109.943359	517.838379
1108.833984	611.046082
1107.725586	451.447845
1106.616211	605.967102
1105.505859	495.943909
1104.396484	815.560974
1103.286133	759.770874
1102.175781	576.578369
1101.064453	582.147278
1099.954102	707.982788
1098.842773	621.535522
1097.731445	438.470306
1096.619141	653.748047
1095.507813	550.852356
1094.395508	556.345276
1093.282227	413.453827
1092.169922	635.589294
1091.056641	375.048187
1089.943359	486.475800
1088.830078	619.034668
1087.716797	499.838501
1086.602539	575.898987
1085.488281	673.101807
1084.373047	702.095337
1083.258789	536.033081
1082.143555	811.799500
1081.028320	537.764526
1079.913086	684.280090
1078.796875	607.680359
1077.680664	533.493347
1076.564453	478.151001
1075.448242	507.339264
1074.331055	400.480408
1073.213867	629.096252
1072.096680	360.548584
1070.979492	368.792755
1069.861328	95.823418
1068.743164	397.111481
1067.625000	119.674873
1066.505859	327.230957
1065.386719	398.936096
1064.267578	299.769012
1063.148438	357.522949
1062.029297	277.252808
1060.909180	110.519997
1059.789063	4.740218
1058.667969	158.627304
1057.547852	342.916290
1056.426758	104.138229
1055.305664	64.169411
1054.183594	155.114517
1053.062500	227.420822
1051.940430	208.699936
1050.818359	192.405930
1049.695313	383.924957
1048.572266	393.433533
1047.449219	190.728500
1046.326172	151.479752
1045.203125	156.648102
1044.079102	208.530197
1042.955078	230.184799
1041.830078	163.373535
1040.706055	-38.421371
1039.581055	211.833237
1038.456055	173.326553
1037.331055	186.165695
1036.205078	166.513000
1035.079102	142.326782
1033.953125	457.930908
1032.826172	217.595306
1031.700195	405.368805
1030.573242	118.893318
1029.445313	46.500694
1028.318359	-130.300079
1027.190430	-176.802078
1026.062500	-197.608627
1024.934570	-292.591431
1023.805664	-357.226044
1022.676758	-333.502930
1021.547852	-453.536102
1020.418945	-601.222900
1019.289063	-268.583344
1018.159180	-436.854675
1017.029297	-308.158875
1015.898438	-75.092003
1014.767578	-117.754982
1013.636719	-109.293373
1012.505859	112.397255
1011.375000	114.134148
1010.243164	227.132233
1009.111328	-4.659461
1007.978516	286.776886
1006.846680	432.472382
1005.713867	989.954163
1004.581055	1588.944092
1003.447266	2194.731689
1002.313477	1845.782593
1001.179688	1245.257568
1000.045898	894.674500
998.912109	405.817017
997.777344	136.707657
996.642578	45.643200
995.506836	-75.240410
994.372070	-15.919294
993.236328	-244.863922
992.100586	6.206152
990.963867	-90.896965
989.828125	26.605223
988.691406	-72.461945
987.553711	-53.809059
986.416992	6.456695
985.279297	4.651544
984.141602	-100.623032
983.003906	-157.353577
981.865234	-48.186268
980.726563	-95.397102
979.587891	41.613174
978.448242	204.009201
977.309570	175.618820
976.169922	296.824463
975.030273	54.966461
973.889648	144.270325
972.749023	95.837723
971.608398	176.197311
970.467773	357.703888
969.326172	295.921143
968.184570	225.133728
967.042969	21.430637
965.901367	-147.618683
964.758789	39.063534
963.616211	44.649864
962.473633	311.723297
961.330078	72.283745
960.186523	137.858734
959.042969	272.271393
957.899414	232.688507
956.754883	-38.010803
955.610352	48.684757
954.465820	119.453606
953.321289	-38.500488
952.175781	39.385471
951.030273	12.159269
949.884766	67.391754
948.738281	-37.295273
947.591797	31.893579
946.445313	-138.748291
945.298828	138.570496
944.151367	121.257225
943.003906	268.477783
941.856445	82.451195
940.708008	291.475555
939.559570	3.089405
938.411133	13.796825
937.262695	118.121422
936.113281	5.896683
934.964844	276.809601
933.814453	274.216064
932.665039	230.715378
931.514648	84.830200
930.364258	-92.767181
929.213867	94.132187
928.062500	62.508698
926.912109	181.202194
925.759766	88.335846
924.608398	302.702240
923.456055	169.098495
922.303711	-209.917145
921.151367	-245.415222
919.999023	57.815014
918.845703	-204.769089
917.692383	103.021225
916.539063	226.787231
915.384766	-96.716698
914.230469	152.043640
913.076172	139.769073
911.920898	-137.885483
910.766602	131.331635
909.611328	-180.075989
908.455078	-89.956261
907.299805	-144.897705
906.143555	78.998062
904.987305	-12.088882
903.830078	-32.852966
902.673828	138.931335
901.516602	59.373642
900.359375	102.134308
899.201172	9.140132
898.042969	434.342377
896.884766	235.084351
895.726563	103.799187
894.567383	92.445007
893.408203	198.664368
892.249023	124.079865
891.088867	374.899689
889.929688	232.598663
888.769531	-45.101631
887.608398	135.665588
886.448242	20.673849
885.287109	221.683929
884.125977	501.574554
882.963867	409.184937
881.801758	301.061768
880.639648	271.901917
879.477539	402.790894
878.315430	333.064270
877.152344	522.457825
875.989258	765.815125
874.825195	551.938354
873.661133	455.223938
872.497070	320.280853
871.333008	441.913544
870.168945	379.000671
869.003906	376.834625
867.838867	365.655701
866.672852	595.012146
865.506836	556.777161
864.340820	572.464294
863.174805	448.833069
862.008789	650.895142
860.841797	379.052368
859.674805	437.303070
858.506836	728.908447
857.339844	672.541321
856.171875	681.220276
855.003906	1006.084534
853.834961	859.889343
852.666016	868.393250
851.497070	612.389404
850.328125	618.612305
849.158203	667.348511
847.988281	639.862671
846.818359	536.209778
845.647461	593.729065
844.477539	246.080948
843.306641	252.064651
842.134766	307.199982
840.963867	272.786530
839.791992	546.881104
838.619141	152.419647
837.447266	296.663086
836.274414	391.621216
835.101563	707.606506
833.928711	594.592346
832.754883	582.036987
831.581055	951.114563
830.407227	782.118896
829.232422	892.021790
828.058594	743.044495
826.883789	714.487122
825.708008	505.280304
824.533203	597.001221
823.357422	757.688049
822.181641	247.607590
821.004883	374.729614
819.828125	230.032120
818.651367	225.578949
817.474609	212.141037
816.296875	9.479027
815.119141	49.329216
813.941406	338.191193
812.763672	73.125191
811.584961	181.598755
810.406250	65.444382
809.226563	89.256577
808.047852	279.589874
806.868164	192.113937
805.688477	-84.154617
804.507813	-236.056961
803.327148	-150.484451
802.146484	14.842314
800.965820	164.474258
799.784180	-211.697403
798.603516	-334.993561
797.420898	-72.579025
796.239258	-366.680878
795.056641	-137.790543
793.874023	-172.716385
792.691406	-163.412964
791.507813	-253.838852
790.324219	-116.292274
789.140625	36.600456
787.956055	-49.631004
786.772461	-49.631798
785.586914	76.353531
784.402344	31.942247
783.216797	109.054153
782.032227	258.984283
780.845703	234.212097
779.660156	388.305023
778.473633	175.639587
777.287109	7.158993
776.100586	26.317528
774.913086	23.326271
773.725586	-176.105606
772.538086	-121.834274
771.349609	-21.345959
770.161133	-6.962451
768.972656	-52.166752
767.784180	-7.060973
766.594727	-8.307199
765.405273	-66.888969
764.215820	189.417877
763.026367	262.802399
761.835938	303.077026
760.645508	226.637436
759.454102	394.401581
758.262695	298.071869
757.072266	349.079559
755.879883	305.473694
754.688477	191.501602
753.496094	253.341003
752.303711	222.831451
751.110352	262.584076
749.917969	100.241302
748.724609	-62.064281
747.530273	306.854614
746.336914	368.339874
745.142578	284.961456
743.948242	164.301422
742.752930	-0.191331
741.558594	-85.707878
740.363281	118.118446
739.166992	-212.870682
737.971680	-131.844742
736.775391	87.111664
735.579102	16.889359
734.381836	154.667618
733.185547	126.017334
731.988281	62.353760
730.790039	-95.364258
729.592773	208.490875
728.394531	55.168274
727.196289	30.898664
725.997070	174.935425
724.797852	56.677189
723.598633	200.637466
722.399414	145.771133
721.199219	313.665466
719.999023	313.383087
718.798828	313.109314
717.598633	378.304749
716.397461	244.955032
715.196289	231.638321
713.994141	181.269867
712.792969	331.506195
711.590820	115.521957
710.388672	111.024025
709.185547	381.040863
707.982422	75.955017
706.779297	-28.636488
705.576172	-39.544861
704.372070	173.754379
703.167969	382.625916
701.963867	-26.405628
700.759766	165.070969
699.554688	25.968754
698.349609	341.314270
697.143555	41.463844
695.938477	267.631409
694.732422	117.897789
693.525391	-3.497918
692.319336	-157.373352
691.112305	-128.786392
689.905273	-35.066551
688.697266	-21.640892
687.490234	-186.071686
686.282227	-185.557449
685.073242	-61.406334
683.865234	-19.655594
682.656250	-162.111176
681.447266	-211.288773
680.237305	53.716343
679.028320	15.417214
677.818359	-24.990171
676.607422	-6.890593
675.397461	160.578217
674.186523	-24.696339
672.975586	12.976398
671.763672	-81.264702
670.551758	66.755234
669.339844	126.107986
668.127930	-97.660126
666.915039	162.730286
665.703125	66.585831
664.489258	13.716475
663.276367	-15.343523
662.062500	-253.761490
660.848633	69.123100
659.634766	247.315170
658.419922	-27.576015
657.205078	55.717255
655.990234	-63.692783
654.775391	-105.410744
653.559570	-116.909462
652.343750	31.078529
651.126953	-197.980179
649.911133	-258.916840
648.694336	-123.849854
647.477539	222.150192
646.259766	81.586990
645.041992	384.380157
643.824219	362.200287
642.606445	174.432892
641.387695	120.087532
640.168945	31.382648
638.950195	265.131500
637.730469	90.501953
636.511719	152.281738
635.291016	-39.403904
634.071289	22.391872
632.850586	-29.614857
631.629883	-4.324541
630.409180	-54.148167
629.188477	89.142036
627.966797	301.005524
626.745117	-162.709717
625.522461	51.264538
624.300781	80.808586
623.078125	191.772171
621.854492	47.739258
620.631836	270.045654
619.408203	81.094345
618.184570	-120.613350
616.960938	-9.717326
615.736328	71.175110
614.511719	32.226109
613.287109	6.134339
612.061523	12.140905
610.835938	24.572794
609.610352	-161.780640
608.384766	-29.614124
607.158203	23.461197
605.931641	-34.542850
604.705078	-28.427361
