# Supplementary material for: Raman spectroscopy accurately differentiates mucosal healing from non-healing and biochemical changes following biological therapy in inflammatory bowel disease
Source: PLoS One. 2021 Jun 2;16(6):e0252210. doi: 10.1371/journal.pone.0252210 (PMC8172032; doi:10.1371/journal.pone.0252210)
Supplement: S1 Dataset — (ZIP) [file pone.0252210.s003.zip › HC/BRC-ctnf-0015-1_base sub CR removed_36__X_17193.7__Y_10396.1__Z_2222.5__Time_409.txt]

1714.774414	146.332001
1713.797852	147.539001
1712.820313	46.224396
1711.843750	-19.368076
1710.866211	-62.778378
1709.888672	-156.332870
1708.911133	-40.057571
1707.933594	-97.215317
1706.955078	-156.308762
1705.976563	69.256607
1704.998047	-148.951248
1704.019531	-117.353058
1703.040039	-71.670662
1702.061523	17.614553
1701.082031	-165.264069
1700.101563	-210.950989
1699.122070	51.668156
1698.141602	240.037399
1697.161133	124.414688
1696.180664	164.569809
1695.200195	125.317184
1694.218750	140.204529
1693.238281	129.169067
1692.256836	145.531387
1691.274414	221.298386
1690.292969	153.714478
1689.310547	297.596100
1688.328125	274.107788
1687.345703	597.987610
1686.363281	442.574951
1685.379883	471.802704
1684.396484	565.667480
1683.413086	609.566711
1682.429688	712.725525
1681.445313	640.735168
1680.461914	699.930908
1679.477539	576.076843
1678.493164	798.877197
1677.507813	899.815735
1676.523438	982.760742
1675.538086	925.328735
1674.552734	794.105408
1673.566406	910.738586
1672.581055	1288.395630
1671.594727	1246.662354
1670.608398	1120.537476
1669.622070	1159.711182
1668.634766	1350.763428
1667.648438	1332.612793
1666.661133	1230.075073
1665.673828	1435.928955
1664.685547	1498.957153
1663.698242	1681.860840
1662.709961	1438.274414
1661.721680	1752.026367
1660.733398	1530.751709
1659.744141	1543.239502
1658.755859	1749.622925
1657.766602	1476.958984
1656.777344	1482.932983
1655.787109	1481.402344
1654.797852	1292.404297
1653.807617	1307.679443
1652.817383	1172.567261
1651.827148	1154.321411
1650.835938	924.910645
1649.844727	1045.007202
1648.853516	948.681091
1647.862305	942.635315
1646.871094	730.865601
1645.878906	445.569183
1644.886719	226.775726
1643.894531	470.508514
1642.902344	698.626770
1641.910156	483.556183
1640.916992	287.352997
1639.923828	-24.540531
1638.930664	104.475182
1637.936523	207.334366
1636.943359	-53.391586
1635.949219	81.627052
1634.955078	166.772644
1633.960938	-119.364738
1632.965820	-336.661865
1631.970703	-87.500656
1630.975586	117.011856
1629.980469	89.991364
1628.985352	-42.086983
1627.989258	-181.819305
1626.993164	75.919525
1625.997070	20.741556
1625.000977	-60.543785
1624.003906	-183.707428
1623.007813	79.705597
1622.010742	138.166489
1621.012695	-121.166946
1620.015625	-83.445786
1619.017578	27.892048
1618.020508	-112.752075
1617.021484	164.108841
1616.023438	34.172558
1615.025391	-119.240501
1614.026367	204.901474
1613.027344	219.498230
1612.028320	247.254913
1611.028320	151.834625
1610.029297	344.804260
1609.029297	194.453094
1608.029297	125.409561
1607.028320	-129.555237
1606.028320	131.481201
1605.027344	-70.992004
1604.026367	284.146088
1603.025391	16.296869
1602.023438	-8.139145
1601.022461	-231.375610
1600.020508	3.112199
1599.018555	-42.304157
1598.016602	-155.705170
1597.013672	0.081560
1596.010742	-110.773186
1595.007813	-258.212830
1594.004883	-110.516617
1593.001953	-83.073059
1591.998047	87.864723
1590.994141	-31.076553
1589.990234	118.730568
1588.986328	-162.101959
1587.981445	230.055695
1586.976563	319.428650
1585.971680	46.244450
1584.966797	62.410450
1583.961914	133.183716
1582.956055	250.696091
1581.950195	227.359314
1580.944336	112.747223
1579.938477	-179.015442
1578.931641	-15.214872
1577.924805	593.448364
1576.917969	176.425476
1575.911133	87.240158
1574.904297	206.029434
1573.896484	220.577271
1572.888672	117.957817
1571.880859	137.390472
1570.873047	219.018600
1569.864258	-63.331013
1568.855469	215.377747
1567.846680	270.431183
1566.837891	-191.444901
1565.829102	11.284083
1564.819336	0.899689
1563.809570	0.710925
1562.799805	132.645248
1561.790039	-174.024048
1560.779297	79.374924
1559.768555	93.939438
1558.757813	144.587616
1557.747070	226.114670
1556.736328	133.802200
1555.724609	217.466263
1554.712891	383.768066
1553.701172	42.272755
1552.689453	120.104179
1551.676758	241.679565
1550.664063	132.684738
1549.651367	72.683311
1548.638672	82.330788
1547.625977	208.130402
1546.612305	297.452026
1545.598633	169.387238
1544.584961	72.174004
1543.571289	80.722183
1542.556641	29.621904
1541.541992	138.452301
1540.527344	22.371578
1539.512695	311.434540
1538.498047	228.487045
1537.482422	300.171417
1536.466797	-87.621223
1535.451172	-21.491972
1534.434570	16.007755
1533.418945	128.062332
1532.402344	340.369171
1531.385742	356.504425
1530.369141	125.064629
1529.351563	19.718540
1528.334961	169.199783
1527.317383	-127.081001
1526.299805	171.242813
1525.281250	47.097275
1524.263672	28.321388
1523.245117	55.639015
1522.226563	-20.152481
1521.208008	-196.407043
1520.188477	-87.417961
1519.168945	404.335571
1518.150391	155.535263
1517.129883	17.092125
1516.110352	258.729675
1515.089844	-175.430237
1514.070313	-93.448570
1513.049805	-106.700165
1512.028320	-227.960785
1511.007813	-177.401474
1509.986328	-50.103024
1508.964844	-53.858658
1507.943359	-188.585983
1506.921875	-118.315842
1505.899414	69.641281
1504.876953	-145.024551
1503.854492	-162.472916
1502.832031	-31.502060
1501.808594	-138.967789
1500.786133	-28.873407
1499.762695	408.685913
1498.739258	-60.194256
1497.714844	-73.543999
1496.691406	61.372993
1495.666992	111.644180
1494.642578	44.106052
1493.617188	42.905922
1492.592773	225.640671
1491.567383	137.223022
1490.541992	306.783081
1489.516602	373.948944
1488.491211	223.854523
1487.464844	426.064575
1486.438477	638.276184
1485.412109	334.672302
1484.385742	597.609497
1483.358398	582.191406
1482.331055	816.650696
1481.303711	818.820801
1480.276367	963.671753
1479.249023	820.294739
1478.220703	890.943237
1477.192383	1236.661255
1476.164063	1133.762573
1475.135742	1290.617920
1474.106445	1284.314331
1473.077148	1267.747681
1472.047852	1554.011353
1471.018555	1412.536377
1469.989258	1685.773438
1468.958984	1579.774414
1467.928711	1984.943237
1466.898438	1812.683838
1465.868164	2349.696777
1464.836914	2294.203613
1463.805664	2370.813965
1462.774414	2274.587646
1461.743164	2285.031982
1460.710938	2381.743652
1459.679688	2399.693848
1458.647461	2298.269531
1457.615234	2790.703369
1456.582031	2516.614990
1455.549805	2671.349121
1454.516602	2709.302490
1453.483398	2455.621338
1452.449219	2833.244141
1451.416016	3139.749512
1450.381836	3126.802002
1449.347656	3085.985107
1448.313477	2619.648438
1447.279297	2741.025146
1446.244141	3158.551758
1445.208984	2738.042969
1444.173828	2747.954590
1443.138672	2568.106689
1442.102539	2436.388184
1441.066406	2625.947754
1440.030273	2481.671387
1438.994141	2405.737793
1437.958008	2284.370850
1436.920898	2286.883789
1435.883789	1887.723511
1434.846680	1690.846069
1433.808594	1506.691895
1432.771484	1365.608032
1431.733398	1201.888306
1430.695313	806.101990
1429.657227	973.211121
1428.618164	1069.646362
1427.579102	850.830383
1426.540039	548.957581
1425.500977	426.270905
1424.461914	480.140259
1423.421875	559.230835
1422.381836	482.152466
1421.341797	347.249634
1420.301758	338.399933
1419.260742	536.067566
1418.219727	424.110016
1417.178711	319.836395
1416.137695	64.721794
1415.096680	388.409302
1414.054688	-17.359278
1413.012695	218.358856
1411.970703	-11.023877
1410.928711	58.899105
1409.885742	-49.549999
1408.842773	20.533882
1407.799805	-34.899841
1406.756836	213.670471
1405.712891	45.428623
1404.668945	226.300583
1403.625000	-267.910889
1402.581055	13.550059
1401.537109	247.345459
1400.492188	318.110687
1399.447266	5.308028
1398.402344	113.948997
1397.357422	400.631012
1396.311523	288.847229
1395.265625	112.100258
1394.219727	283.741272
1393.173828	-118.054375
1392.126953	53.808426
1391.081055	143.147964
1390.034180	360.207672
1388.986328	579.791992
1387.939453	234.069931
1386.891602	136.228897
1385.843750	-48.948917
1384.795898	-46.395908
1383.748047	-36.198849
1382.699219	-225.798889
1381.651367	-302.716675
1380.602539	294.963348
1379.552734	225.717163
1378.503906	41.819954
1377.454102	62.830597
1376.404297	39.062748
1375.354492	-89.340263
1374.303711	66.843361
1373.253906	8.637071
1372.203125	45.352974
1371.152344	159.495132
1370.100586	104.235023
1369.049805	216.141495
1367.998047	61.553154
1366.946289	358.049408
1365.894531	315.886414
1364.841797	271.392487
1363.789063	363.994080
1362.736328	205.349579
1361.683594	226.088013
1360.630859	388.779816
1359.577148	310.290924
1358.523438	396.117065
1357.469727	283.178162
1356.415039	409.051422
1355.361328	445.586151
1354.306641	261.132263
1353.251953	509.127869
1352.197266	652.877380
1351.141602	106.466377
1350.085938	372.183960
1349.030273	695.027710
1347.974609	476.977722
1346.918945	834.713196
1345.862305	778.244080
1344.805664	778.993225
1343.749023	579.092834
1342.691406	1130.437988
1341.634766	730.142883
1340.577148	895.037598
1339.519531	1062.498901
1338.460938	1168.115845
1337.403320	1120.352661
1336.344727	1015.815979
1335.286133	1146.590698
1334.226563	1341.780029
1333.167969	1190.723877
1332.108398	1156.113770
1331.048828	1069.740967
1329.989258	785.784058
1328.928711	986.524475
1327.869141	1073.667603
1326.808594	1049.732422
1325.748047	741.901978
1324.686523	989.969788
1323.625977	1287.464111
1322.564453	1278.877808
1321.502930	1218.607788
1320.440430	1131.352417
1319.378906	1367.435669
1318.316406	1221.269043
1317.253906	1230.643677
1316.190430	1185.900757
1315.127930	1503.626709
1314.064453	1284.153931
1313.000977	1298.948608
1311.937500	1402.532593
1310.873047	1053.085205
1309.809570	1363.734863
1308.745117	1354.373413
1307.679688	1327.899780
1306.615234	1409.824341
1305.549805	1617.273926
1304.484375	1404.205933
1303.418945	1326.579224
1302.353516	1642.413330
1301.287109	1695.238525
1300.220703	1549.118530
1299.154297	1263.143188
1298.087891	1338.439575
1297.020508	1337.676636
1295.954102	1494.143188
1294.886719	1491.091431
1293.818359	1461.136719
1292.750977	1384.682495
1291.682617	1529.104614
1290.614258	1097.255005
1289.545898	1374.252563
1288.476563	1256.555908
1287.407227	1026.260986
1286.338867	1251.892822
1285.268555	1286.416138
1284.199219	1171.615723
1283.128906	1162.222046
1282.058594	986.439880
1280.988281	1459.397827
1279.917969	1249.509644
1278.846680	1443.437622
1277.775391	1165.284546
1276.704102	1197.878296
1275.632813	1215.851440
1274.560547	1236.309570
1273.488281	1344.792969
1272.416016	1436.178223
1271.343750	1366.357544
1270.270508	1313.706543
1269.197266	1444.245361
1268.124023	1318.458130
1267.050781	1544.207642
1265.977539	1052.534790
1264.903320	1558.856201
1263.829102	1572.322876
1262.753906	1337.093628
1261.679688	1228.775391
1260.604492	1296.014648
1259.529297	1124.444580
1258.454102	1276.998413
1257.378906	1485.527466
1256.302734	1469.938843
1255.226563	1566.371704
1254.150391	1302.524658
1253.073242	1447.643311
1251.997070	1490.528809
1250.919922	1314.469116
1249.841797	1335.477539
1248.764648	1217.894531
1247.686523	1452.840088
1246.608398	1206.468628
1245.530273	1225.053345
1244.452148	1340.797119
1243.373047	1344.753906
1242.293945	1212.718750
1241.214844	1112.289307
1240.135742	1429.359619
1239.055664	1132.335571
1237.975586	1075.607910
1236.895508	1406.967529
1235.815430	991.259888
1234.734375	1247.281372
1233.654297	945.667542
1232.573242	1206.376221
1231.491211	1239.186646
1230.410156	1061.213257
1229.328125	975.304260
1228.246094	978.983704
1227.163086	1043.133789
1226.081055	790.179688
1224.998047	820.383667
1223.915039	642.488770
1222.832031	662.948120
1221.748047	593.878113
1220.664063	495.775909
1219.580078	699.786133
1218.496094	698.256653
1217.412109	493.736481
1216.327148	644.300903
1215.242188	449.420044
1214.157227	452.535522
1213.071289	477.304626
1211.985352	381.338226
1210.899414	652.072266
1209.813477	867.139893
1208.727539	631.076843
1207.640625	790.452148
1206.553711	887.012024
1205.466797	607.499146
1204.378906	573.791199
1203.291016	585.790771
1202.203125	108.810966
1201.115234	265.219666
1200.027344	171.122971
1198.938477	218.974625
1197.849609	168.068314
1196.760742	117.100105
1195.670898	130.998230
1194.582031	226.568802
1193.492188	-269.397034
1192.401367	-140.324371
1191.311523	-37.822552
1190.220703	-254.993347
1189.129883	-157.507080
1188.039063	33.494732
1186.947266	56.248562
1185.856445	-122.717300
1184.764648	-287.309875
1183.671875	-3.280193
1182.580078	74.248299
1181.487305	-49.811497
1180.394531	-61.226646
1179.301758	47.117470
1178.208984	73.829643
1177.115234	155.526825
1176.021484	-292.309540
1174.927734	134.097412
1173.833008	-45.576893
1172.738281	442.608337
1171.643555	138.285538
1170.548828	302.977875
1169.454102	41.675259
1168.358398	136.738419
1167.262695	-217.885361
1166.166992	-10.659152
1165.070313	-35.480198
1163.973633	-34.109829
1162.876953	-51.960201
1161.780273	-108.123116
1160.683594	353.815521
1159.585938	163.669128
1158.488281	481.903595
1157.389648	582.722839
1156.291992	351.778015
1155.193359	216.228760
1154.094727	407.340302
1152.996094	400.374634
1151.896484	400.445679
1150.796875	340.836548
1149.697266	119.135559
1148.597656	9.384198
1147.498047	-52.792057
1146.397461	25.419662
1145.296875	70.168350
1144.195313	224.255081
1143.094727	371.044342
1141.993164	146.565353
1140.891602	552.321167
1139.789063	56.630150
1138.687500	188.648697
1137.584961	308.614502
1136.482422	532.974426
1135.379883	391.301575
1134.276367	370.711121
1133.172852	561.361145
1132.069336	775.569092
1130.964844	894.639404
1129.861328	925.780701
1128.756836	1222.501221
1127.652344	1265.217529
1126.546875	933.157715
1125.442383	892.767395
1124.336914	1160.417725
1123.230469	1195.623413
1122.125000	1083.859985
1121.018555	1097.584106
1119.912109	829.425964
1118.805664	954.308838
1117.699219	863.665710
1116.591797	673.583862
1115.484375	668.049255
1114.376953	771.245056
1113.268555	500.674377
1112.160156	771.563660
1111.051758	685.340393
1109.943359	1017.367432
1108.833984	893.177246
1107.725586	825.682678
1106.616211	1039.163574
1105.505859	551.252563
1104.396484	835.390137
1103.286133	1069.766113
1102.175781	928.838196
1101.064453	837.439331
1099.954102	977.157043
1098.842773	845.602844
1097.731445	758.845947
1096.619141	669.711548
1095.507813	1098.937866
1094.395508	776.472168
1093.282227	675.472656
1092.169922	821.720825
1091.056641	737.157898
1089.943359	890.298828
1088.830078	1071.569580
1087.716797	1019.841187
1086.602539	1170.349121
1085.488281	852.854492
1084.373047	678.860107
1083.258789	1038.438965
1082.143555	1043.014648
1081.028320	852.590576
1079.913086	1023.922852
1078.796875	908.684326
1077.680664	791.138245
1076.564453	835.577820
1075.448242	795.519104
1074.331055	617.050903
1073.213867	365.954163
1072.096680	731.662781
1070.979492	548.639954
1069.861328	424.287201
1068.743164	778.010437
1067.625000	815.319763
1066.505859	541.105042
1065.386719	878.184204
1064.267578	903.764648
1063.148438	737.430725
1062.029297	664.792236
1060.909180	791.045837
1059.789063	779.273010
1058.667969	699.705627
1057.547852	332.670135
1056.426758	477.682770
1055.305664	503.490875
1054.183594	295.689758
1053.062500	562.175964
1051.940430	314.840820
1050.818359	163.382843
1049.695313	352.795898
1048.572266	430.163025
1047.449219	166.933853
1046.326172	514.971924
1045.203125	508.461212
1044.079102	471.688843
1042.955078	453.641815
1041.830078	386.714844
1040.706055	410.758179
1039.581055	353.324585
1038.456055	233.111755
1037.331055	224.776154
1036.205078	125.730331
1035.079102	378.185364
1033.953125	14.086815
1032.826172	441.044617
1031.700195	81.913651
1030.573242	443.730133
1029.445313	170.912430
1028.318359	123.730835
1027.190430	-55.774040
1026.062500	-91.095001
1024.934570	36.250404
1023.805664	-166.051132
1022.676758	-597.945862
1021.547852	-194.138870
1020.418945	-245.140030
1019.289063	-47.836533
1018.159180	-170.532562
1017.029297	82.519814
1015.898438	-253.179703
1014.767578	48.652233
1013.636719	-200.933807
1012.505859	124.140038
1011.375000	80.986786
1010.243164	225.489365
1009.111328	423.285889
1007.978516	803.915710
1006.846680	529.771729
1005.713867	965.964355
1004.581055	1589.392822
1003.447266	2316.688721
1002.313477	2526.026123
1001.179688	1792.574585
1000.045898	863.224060
998.912109	380.229767
997.777344	142.366196
996.642578	264.910400
995.506836	242.113632
994.372070	207.943817
993.236328	120.859375
992.100586	-37.543011
990.963867	309.279297
989.828125	54.373070
988.691406	85.531616
987.553711	167.514023
986.416992	136.729462
985.279297	228.176956
984.141602	322.033997
983.003906	291.682190
981.865234	192.438309
980.726563	-5.553870
979.587891	125.690620
978.448242	-51.188877
977.309570	333.263062
976.169922	223.402802
975.030273	74.677826
973.889648	365.075531
972.749023	540.627075
971.608398	325.791687
970.467773	221.440628
969.326172	445.585144
968.184570	82.206764
967.042969	217.106323
965.901367	388.809235
964.758789	381.684479
963.616211	19.296812
962.473633	21.753534
961.330078	237.521561
960.186523	240.241272
959.042969	330.175995
957.899414	353.805939
956.754883	210.422531
955.610352	209.204483
954.465820	240.186417
953.321289	-90.225937
952.175781	71.524910
951.030273	86.980125
949.884766	15.693689
948.738281	90.903053
947.591797	65.670288
946.445313	-43.940994
945.298828	118.507751
944.151367	-248.843338
943.003906	185.604172
941.856445	83.526962
940.708008	-16.069359
939.559570	210.825195
938.411133	401.262177
937.262695	334.039124
936.113281	481.328033
934.964844	446.324127
933.814453	329.430939
932.665039	399.579987
931.514648	278.480194
930.364258	405.825653
929.213867	219.032791
928.062500	148.559204
926.912109	-172.089432
925.759766	140.088333
924.608398	154.255539
923.456055	43.462280
922.303711	-103.530144
921.151367	-132.120117
919.999023	-1.483445
918.845703	-54.825996
917.692383	78.247658
916.539063	-122.465744
915.384766	-77.750031
914.230469	330.258545
913.076172	-6.192249
911.920898	238.471375
910.766602	-102.111832
909.611328	-75.038162
908.455078	-18.395655
907.299805	81.391304
906.143555	-136.038788
904.987305	22.836868
903.830078	131.899048
902.673828	-14.898582
901.516602	467.883789
900.359375	94.899391
899.201172	-49.256027
898.042969	-102.759552
896.884766	-45.320919
895.726563	-121.255333
894.567383	316.144470
893.408203	-64.838104
892.249023	28.993402
891.088867	-19.487644
889.929688	230.274109
888.769531	30.594667
887.608398	257.774017
886.448242	207.269485
885.287109	405.071136
884.125977	422.344604
882.963867	35.916538
881.801758	240.528641
880.639648	262.472839
879.477539	448.982422
878.315430	592.626709
877.152344	380.281250
875.989258	422.582031
874.825195	651.791443
873.661133	547.726929
872.497070	277.176544
871.333008	560.324707
870.168945	321.428070
869.003906	260.340881
867.838867	170.058334
866.672852	902.626038
865.506836	585.242188
864.340820	560.120605
863.174805	478.846130
862.008789	449.259460
860.841797	675.658203
859.674805	686.426147
858.506836	708.398132
857.339844	568.784241
856.171875	1028.174927
855.003906	702.358521
853.834961	679.370850
852.666016	927.609497
851.497070	548.169312
850.328125	605.797363
849.158203	773.125244
847.988281	698.458984
846.818359	505.114166
845.647461	663.261414
844.477539	246.117554
843.306641	616.706299
842.134766	329.409668
840.963867	256.882355
839.791992	331.895905
838.619141	312.928101
837.447266	448.104858
836.274414	493.777557
835.101563	729.225830
833.928711	721.068298
832.754883	641.393433
831.581055	731.320984
830.407227	843.442444
829.232422	734.551270
828.058594	621.161438
826.883789	848.938171
825.708008	615.006226
824.533203	809.059814
823.357422	735.514099
822.181641	686.415405
821.004883	285.311066
819.828125	169.339661
818.651367	411.763184
817.474609	257.775421
816.296875	177.189102
815.119141	272.293854
813.941406	98.113686
812.763672	108.475441
811.584961	125.393021
810.406250	-133.419525
809.226563	-50.012783
808.047852	33.242500
806.868164	3.068535
805.688477	12.764046
804.507813	-10.961840
803.327148	20.693865
802.146484	-63.169785
800.965820	-138.236847
799.784180	-122.452545
798.603516	-173.314301
797.420898	4.065543
796.239258	30.529480
795.056641	-158.074356
793.874023	-180.558701
792.691406	-105.702644
791.507813	-183.785416
790.324219	-29.507837
789.140625	-121.088181
787.956055	-354.358398
786.772461	95.927200
785.586914	-37.996048
784.402344	33.665466
783.216797	189.178864
782.032227	443.958893
780.845703	207.982468
779.660156	385.095428
778.473633	131.353668
777.287109	146.995987
776.100586	67.604042
774.913086	-168.554352
773.725586	153.519958
772.538086	34.160877
771.349609	382.290588
770.161133	40.041588
768.972656	-4.558500
767.784180	195.391037
766.594727	40.421841
765.405273	288.542175
764.215820	-44.934837
763.026367	363.643921
761.835938	410.944946
760.645508	227.074844
759.454102	582.251038
758.262695	145.312836
757.072266	493.607727
755.879883	252.432281
754.688477	393.781708
753.496094	299.859406
752.303711	331.157776
751.110352	327.240265
749.917969	437.473358
748.724609	75.570251
747.530273	34.261276
746.336914	69.745445
745.142578	138.083633
743.948242	243.647980
742.752930	22.388996
741.558594	152.002243
740.363281	14.122947
739.166992	-134.664490
737.971680	-46.771652
736.775391	-105.682343
735.579102	78.505440
734.381836	153.144913
733.185547	72.357880
731.988281	133.859970
730.790039	339.737976
729.592773	-75.626511
728.394531	486.695221
727.196289	-201.726654
725.997070	120.004433
724.797852	43.923447
723.598633	389.570374
722.399414	141.016418
721.199219	224.547043
719.999023	489.302521
718.798828	358.949768
717.598633	296.374359
716.397461	122.643181
715.196289	-57.469059
713.994141	37.340916
712.792969	363.289124
711.590820	115.955917
710.388672	119.429993
709.185547	53.290073
707.982422	311.819824
706.779297	171.857452
705.576172	19.018408
704.372070	-87.923241
703.167969	9.854430
701.963867	18.523165
700.759766	9.924478
699.554688	-63.769215
698.349609	82.282555
697.143555	-49.790844
695.938477	16.085478
694.732422	121.182465
693.525391	-16.871916
692.319336	-193.787338
691.112305	-81.732185
689.905273	-104.133873
688.697266	-213.160522
687.490234	5.608974
686.282227	105.150795
685.073242	13.995450
683.865234	33.613155
682.656250	-0.797385
681.447266	-217.037659
680.237305	-266.200836
679.028320	-57.440235
677.818359	-197.231339
676.607422	81.020294
675.397461	-108.190277
674.186523	-260.368286
672.975586	147.981796
671.763672	24.245291
670.551758	136.406738
669.339844	-200.995331
668.127930	-32.350613
666.915039	13.183563
665.703125	11.299445
664.489258	74.335968
663.276367	260.539917
662.062500	291.332611
660.848633	127.962646
659.634766	94.229401
658.419922	-196.125931
657.205078	-270.595428
655.990234	-47.401367
654.775391	7.582769
653.559570	-94.758217
652.343750	-33.265419
651.126953	13.123970
649.911133	188.712326
648.694336	71.343163
647.477539	141.281158
646.259766	62.616608
645.041992	366.930603
643.824219	399.939240
642.606445	514.541199
641.387695	93.513580
640.168945	98.179710
638.950195	229.462234
637.730469	167.068039
636.511719	138.832855
635.291016	215.580017
634.071289	229.713684
632.850586	481.807800
631.629883	252.631271
630.409180	61.785366
629.188477	454.135590
627.966797	281.723572
626.745117	563.493347
625.522461	117.793129
624.300781	601.950928
623.078125	425.228210
621.854492	305.745178
620.631836	543.300659
619.408203	58.296070
618.184570	84.378128
616.960938	212.315948
615.736328	-37.381207
614.511719	71.482353
613.287109	-158.708908
612.061523	-137.565475
610.835938	-100.495049
609.610352	-45.433773
608.384766	147.213287
607.158203	24.319107
605.931641	83.746429
604.705078	-191.516205
