# Supplementary material for: Raman spectroscopy accurately differentiates mucosal healing from non-healing and biochemical changes following biological therapy in inflammatory bowel disease
Source: PLoS One. 2021 Jun 2;16(6):e0252210. doi: 10.1371/journal.pone.0252210 (PMC8172032; doi:10.1371/journal.pone.0252210)
Supplement: S1 Dataset — (ZIP) [file pone.0252210.s003.zip › HC/BRC-ctnf-0013_Copy base sub CR removed_29__X_5614.96__Y_10622.4__Z_2157.91__Time_326.txt]

1714.774414	-105.332237
1713.797852	78.464020
1712.820313	161.605621
1711.843750	-105.826637
1710.866211	104.728111
1709.888672	-88.838760
1708.911133	-171.734085
1707.933594	6.006588
1706.955078	-137.089813
1705.976563	-19.635221
1704.998047	-96.952034
1704.019531	3.160277
1703.040039	138.698242
1702.061523	-75.535637
1701.082031	13.276871
1700.101563	121.453758
1699.122070	118.066978
1698.141602	-261.540588
1697.161133	73.310692
1696.180664	-10.746796
1695.200195	133.018494
1694.218750	-0.351190
1693.238281	-148.918335
1692.256836	149.059021
1691.274414	-16.807928
1690.292969	327.789825
1689.310547	328.769470
1688.328125	205.097610
1687.345703	-149.807495
1686.363281	506.507263
1685.379883	278.302399
1684.396484	50.878479
1683.413086	151.914307
1682.429688	61.799438
1681.445313	579.491455
1680.461914	301.612640
1679.477539	487.605164
1678.493164	538.439697
1677.507813	196.097061
1676.523438	546.138916
1675.538086	667.910034
1674.552734	734.401367
1673.566406	992.820068
1672.581055	741.497437
1671.594727	892.040527
1670.608398	774.798340
1669.622070	1157.458862
1668.634766	1001.479492
1667.648438	1053.200806
1666.661133	972.713318
1665.673828	1091.796387
1664.685547	778.914795
1663.698242	803.537476
1662.709961	1319.178589
1661.721680	1432.122803
1660.733398	1105.526001
1659.744141	1489.685425
1658.755859	1471.470581
1657.766602	1543.748169
1656.777344	1412.534424
1655.787109	1205.012939
1654.797852	1000.672668
1653.807617	1130.252686
1652.817383	1498.296753
1651.827148	1366.632446
1650.835938	1290.927368
1649.844727	916.857117
1648.853516	662.266541
1647.862305	593.139404
1646.871094	492.676300
1645.878906	392.572235
1644.886719	527.891418
1643.894531	475.986847
1642.902344	405.926300
1641.910156	415.369476
1640.916992	26.622503
1639.923828	-76.759651
1638.930664	10.072296
1637.936523	31.179251
1636.943359	-8.106045
1635.949219	26.649405
1634.955078	177.564011
1633.960938	-198.313431
1632.965820	-323.592438
1631.970703	-366.985168
1630.975586	-181.104721
1629.980469	20.664442
1628.985352	-253.847214
1627.989258	-96.572205
1626.993164	205.468231
1625.997070	39.362606
1625.000977	-66.062172
1624.003906	-100.350967
1623.007813	-31.995287
1622.010742	94.234901
1621.012695	-18.580837
1620.015625	-36.692150
1619.017578	87.079155
1618.020508	113.735268
1617.021484	363.536774
1616.023438	295.749756
1615.025391	222.789871
1614.026367	246.948013
1613.027344	386.521301
1612.028320	-103.234207
1611.028320	162.214996
1610.029297	34.429916
1609.029297	221.129883
1608.029297	116.950340
1607.028320	109.702637
1606.028320	-41.577133
1605.027344	16.615963
1604.026367	184.683502
1603.025391	276.749847
1602.023438	177.722549
1601.022461	141.476486
1600.020508	97.331352
1599.018555	-148.189362
1598.016602	-161.021210
1597.013672	-113.822708
1596.010742	71.758301
1595.007813	-66.766068
1594.004883	42.800041
1593.001953	-299.525116
1591.998047	-370.308105
1590.994141	15.601218
1589.990234	-191.135956
1588.986328	11.706188
1587.981445	109.988937
1586.976563	127.257851
1585.971680	308.647308
1584.966797	98.813370
1583.961914	79.177773
1582.956055	7.283470
1581.950195	88.968292
1580.944336	-97.796761
1579.938477	-159.646042
1578.931641	137.619553
1577.924805	-75.551674
1576.917969	221.237564
1575.911133	52.033092
1574.904297	-88.658150
1573.896484	215.216293
1572.888672	128.783844
1571.880859	380.131866
1570.873047	-36.716595
1569.864258	-121.004196
1568.855469	69.919128
1567.846680	455.358032
1566.837891	-112.521408
1565.829102	-67.677948
1564.819336	67.776306
1563.809570	-194.050064
1562.799805	-74.588165
1561.790039	114.654869
1560.779297	155.783463
1559.768555	152.616348
1558.757813	1.492426
1557.747070	132.711639
1556.736328	38.249821
1555.724609	166.384796
1554.712891	112.964180
1553.701172	261.327393
1552.689453	295.513153
1551.676758	18.865416
1550.664063	65.590332
1549.651367	73.277756
1548.638672	91.099663
1547.625977	150.079681
1546.612305	74.363945
1545.598633	249.207001
1544.584961	87.798782
1543.571289	189.800018
1542.556641	20.290030
1541.541992	23.684664
1540.527344	104.336319
1539.512695	-57.924004
1538.498047	112.635178
1537.482422	151.291916
1536.466797	104.590347
1535.451172	-86.737770
1534.434570	82.829422
1533.418945	123.232552
1532.402344	-60.864910
1531.385742	180.152847
1530.369141	-63.530918
1529.351563	37.864925
1528.334961	280.701141
1527.317383	456.270630
1526.299805	67.780266
1525.281250	-19.612265
1524.263672	49.842144
1523.245117	-158.797119
1522.226563	-92.302696
1521.208008	81.993660
1520.188477	24.616287
1519.168945	-45.765381
1518.150391	61.063694
1517.129883	-76.467484
1516.110352	53.080322
1515.089844	2.598405
1514.070313	231.890396
1513.049805	-60.254486
1512.028320	-36.749969
1511.007813	-180.187912
1509.986328	-51.787617
1508.964844	-46.715538
1507.943359	-154.632874
1506.921875	-149.833588
1505.899414	331.594025
1504.876953	-197.095901
1503.854492	-92.800758
1502.832031	-311.468628
1501.808594	-225.410843
1500.786133	-78.036667
1499.762695	66.565308
1498.739258	-60.332302
1497.714844	-120.785233
1496.691406	-50.817066
1495.666992	-247.044434
1494.642578	124.446388
1493.617188	45.642376
1492.592773	58.821560
1491.567383	5.419385
1490.541992	355.668396
1489.516602	-22.404627
1488.491211	110.418526
1487.464844	480.554138
1486.438477	431.752686
1485.412109	553.910156
1484.385742	711.664673
1483.358398	356.422638
1482.331055	534.391785
1481.303711	617.854919
1480.276367	509.989166
1479.249023	705.467957
1478.220703	984.884888
1477.192383	1131.627686
1476.164063	1247.688110
1475.135742	1223.565674
1474.106445	1153.547119
1473.077148	1315.200073
1472.047852	1588.746704
1471.018555	1676.370117
1469.989258	1214.351074
1468.958984	1777.620728
1467.928711	1709.905029
1466.898438	1621.857666
1465.868164	1932.948730
1464.836914	1710.130981
1463.805664	1792.327515
1462.774414	2151.399170
1461.743164	2147.096924
1460.710938	2196.098389
1459.679688	2311.123047
1458.647461	2294.082764
1457.615234	2180.623047
1456.582031	2285.403809
1455.549805	2770.691162
1454.516602	2322.449951
1453.483398	2579.331299
1452.449219	2493.864258
1451.416016	2555.492188
1450.381836	2720.994873
1449.347656	2622.979736
1448.313477	2712.483398
1447.279297	2713.354492
1446.244141	2828.176514
1445.208984	2803.776123
1444.173828	2511.171875
1443.138672	2360.440674
1442.102539	2528.541260
1441.066406	2175.625977
1440.030273	2007.510254
1438.994141	2170.706299
1437.958008	2136.752197
1436.920898	1976.507202
1435.883789	2058.941406
1434.846680	1729.694092
1433.808594	1456.195190
1432.771484	1359.655029
1431.733398	922.436707
1430.695313	912.001892
1429.657227	770.450623
1428.618164	747.590027
1427.579102	833.283752
1426.540039	520.623901
1425.500977	316.597015
1424.461914	226.181824
1423.421875	327.396606
1422.381836	159.092697
1421.341797	386.432220
1420.301758	178.106644
1419.260742	254.466537
1418.219727	106.868484
1417.178711	165.818207
1416.137695	350.669067
1415.096680	160.723572
1414.054688	1.135482
1413.012695	-60.196514
1411.970703	89.799507
1410.928711	-39.142471
1409.885742	274.354279
1408.842773	-218.646225
1407.799805	-271.726532
1406.756836	200.218231
1405.712891	36.832733
1404.668945	-194.124405
1403.625000	9.332447
1402.581055	-68.190071
1401.537109	-2.550183
1400.492188	-4.542237
1399.447266	196.718430
1398.402344	217.527740
1397.357422	98.103455
1396.311523	304.628143
1395.265625	-132.688065
1394.219727	-198.949860
1393.173828	270.896271
1392.126953	4.541129
1391.081055	381.810425
1390.034180	508.772644
1388.986328	102.834999
1387.939453	-10.062536
1386.891602	580.035950
1385.843750	-37.756931
1384.795898	-217.622406
1383.748047	15.158620
1382.699219	-266.817841
1381.651367	36.134136
1380.602539	-295.379608
1379.552734	132.582993
1378.503906	161.038788
1377.454102	22.365927
1376.404297	11.186996
1375.354492	42.585960
1374.303711	188.862839
1373.253906	30.960474
1372.203125	-94.321747
1371.152344	24.924887
1370.100586	283.836761
1369.049805	-60.257954
1367.998047	12.007583
1366.946289	39.556919
1365.894531	-87.159180
1364.841797	413.757935
1363.789063	167.815216
1362.736328	101.322693
1361.683594	-134.192871
1360.630859	292.275696
1359.577148	84.463577
1358.523438	113.118927
1357.469727	82.244934
1356.415039	56.487209
1355.361328	222.251556
1354.306641	72.542900
1353.251953	394.995270
1352.197266	267.955353
1351.141602	359.592773
1350.085938	498.497986
1349.030273	637.486328
1347.974609	352.256073
1346.918945	868.569702
1345.862305	707.687195
1344.805664	589.168823
1343.749023	770.812256
1342.691406	756.688293
1341.634766	1131.776733
1340.577148	884.964661
1339.519531	1190.758789
1338.460938	1060.681396
1337.403320	985.275635
1336.344727	927.345581
1335.286133	958.660889
1334.226563	1259.775635
1333.167969	1006.770752
1332.108398	1248.634888
1331.048828	884.703369
1329.989258	1250.338013
1328.928711	921.394165
1327.869141	530.943604
1326.808594	859.698547
1325.748047	951.302490
1324.686523	1161.501587
1323.625977	828.563965
1322.564453	925.372620
1321.502930	1180.189575
1320.440430	1245.005493
1319.378906	1132.298706
1318.316406	1209.634277
1317.253906	1257.449707
1316.190430	1519.802368
1315.127930	1249.782959
1314.064453	1196.806885
1313.000977	1163.656860
1311.937500	1610.909058
1310.873047	1346.377197
1309.809570	1283.941895
1308.745117	1514.521484
1307.679688	1494.061523
1306.615234	1650.850464
1305.549805	1465.720947
1304.484375	1620.136475
1303.418945	1607.364624
1302.353516	1572.547852
1301.287109	1427.213501
1300.220703	1520.355591
1299.154297	1350.669556
1298.087891	1451.291870
1297.020508	1306.369141
1295.954102	1706.596313
1294.886719	1394.901489
1293.818359	1331.237793
1292.750977	1400.153198
1291.682617	1420.025391
1290.614258	1263.373413
1289.545898	1106.839600
1288.476563	1445.571167
1287.407227	1492.561279
1286.338867	1635.143433
1285.268555	1628.256836
1284.199219	1494.067261
1283.128906	1389.349731
1282.058594	1059.493774
1280.988281	1251.136108
1279.917969	1222.499268
1278.846680	1438.539185
1277.775391	1285.180542
1276.704102	977.854980
1275.632813	1122.984253
1274.560547	1214.287964
1273.488281	1227.370728
1272.416016	1506.777100
1271.343750	1407.460327
1270.270508	1449.835571
1269.197266	1260.251221
1268.124023	1537.005981
1267.050781	1320.656616
1265.977539	1331.327881
1264.903320	1183.425537
1263.829102	1108.756836
1262.753906	1216.993042
1261.679688	1544.596436
1260.604492	1126.219971
1259.529297	1132.022705
1258.454102	1203.596436
1257.378906	1506.521362
1256.302734	1176.144409
1255.226563	1296.308350
1254.150391	1197.335449
1253.073242	1042.408936
1251.997070	1403.344604
1250.919922	946.770264
1249.841797	1329.395020
1248.764648	1108.841675
1247.686523	810.560181
1246.608398	1025.190063
1245.530273	906.811890
1244.452148	975.507874
1243.373047	1095.136841
1242.293945	1051.987183
1241.214844	372.770050
1240.135742	1006.899963
1239.055664	1354.362671
1237.975586	1148.485718
1236.895508	1027.552856
1235.815430	875.103455
1234.734375	817.222961
1233.654297	936.277344
1232.573242	1064.913330
1231.491211	970.533752
1230.410156	1065.094727
1229.328125	832.612000
1228.246094	747.874573
1227.163086	847.082886
1226.081055	791.310730
1224.998047	425.784454
1223.915039	933.654724
1222.832031	722.928223
1221.748047	502.551331
1220.664063	533.629944
1219.580078	542.879883
1218.496094	687.378052
1217.412109	710.955627
1216.327148	391.467072
1215.242188	226.598785
1214.157227	298.336151
1213.071289	391.684021
1211.985352	277.385651
1210.899414	609.408936
1209.813477	786.835083
1208.727539	542.085266
1207.640625	574.628967
1206.553711	963.836792
1205.466797	530.999207
1204.378906	541.603149
1203.291016	388.320282
1202.203125	367.486053
1201.115234	382.703308
1200.027344	275.061401
1198.938477	54.262085
1197.849609	-96.739311
1196.760742	-125.064323
1195.670898	-283.343323
1194.582031	77.769081
1193.492188	87.633675
1192.401367	133.455017
1191.311523	-296.606567
1190.220703	8.578955
1189.129883	155.020386
1188.039063	-135.737534
1186.947266	260.176483
1185.856445	19.765436
1184.764648	-417.415436
1183.671875	52.409004
1182.580078	-56.130848
1181.487305	-23.228064
1180.394531	222.962906
1179.301758	178.914780
1178.208984	-32.956356
1177.115234	-335.877167
1176.021484	24.797155
1174.927734	198.420273
1173.833008	127.644302
1172.738281	6.544028
1171.643555	-42.784592
1170.548828	96.852104
1169.454102	-19.623669
1168.358398	-40.475986
1167.262695	-99.658905
1166.166992	-130.209122
1165.070313	183.329910
1163.973633	307.873535
1162.876953	-124.358971
1161.780273	-21.458883
1160.683594	131.459137
1159.585938	117.101440
1158.488281	322.258850
1157.389648	364.965820
1156.291992	338.399506
1155.193359	-57.955841
1154.094727	-63.117661
1152.996094	93.768326
1151.896484	52.656303
1150.796875	404.697083
1149.697266	106.069221
1148.597656	-104.361168
1147.498047	54.359921
1146.397461	-101.358398
1145.296875	130.926102
1144.195313	58.403740
1143.094727	161.927216
1141.993164	-51.053509
1140.891602	542.218567
1139.789063	428.964905
1138.687500	384.651978
1137.584961	620.721619
1136.482422	174.685059
1135.379883	332.180145
1134.276367	698.529724
1133.172852	504.278473
1132.069336	547.450989
1130.964844	1029.612305
1129.861328	1186.430908
1128.756836	1018.104126
1127.652344	966.016541
1126.546875	937.598389
1125.442383	880.709961
1124.336914	1105.833496
1123.230469	875.823608
1122.125000	754.865173
1121.018555	773.645203
1119.912109	690.548828
1118.805664	562.466125
1117.699219	571.683716
1116.591797	550.078918
1115.484375	549.738159
1114.376953	175.641495
1113.268555	314.822418
1112.160156	420.805054
1111.051758	200.518616
1109.943359	540.370850
1108.833984	530.354370
1107.725586	685.676147
1106.616211	661.409607
1105.505859	677.251526
1104.396484	1080.192261
1103.286133	595.582581
1102.175781	736.411560
1101.064453	537.468567
1099.954102	786.693359
1098.842773	856.583008
1097.731445	457.341583
1096.619141	814.750732
1095.507813	785.591858
1094.395508	874.204041
1093.282227	1165.290039
1092.169922	592.139099
1091.056641	793.695801
1089.943359	837.476685
1088.830078	674.180603
1087.716797	948.502686
1086.602539	766.429565
1085.488281	1221.645874
1084.373047	684.626709
1083.258789	613.219849
1082.143555	647.574890
1081.028320	400.028748
1079.913086	774.989319
1078.796875	933.755981
1077.680664	843.626404
1076.564453	767.643311
1075.448242	989.706726
1074.331055	864.483337
1073.213867	704.161377
1072.096680	520.488525
1070.979492	683.880493
1069.861328	329.244324
1068.743164	450.469208
1067.625000	496.705200
1066.505859	336.832092
1065.386719	446.348328
1064.267578	787.616821
1063.148438	487.463348
1062.029297	784.180481
1060.909180	633.954895
1059.789063	481.503418
1058.667969	441.393646
1057.547852	572.020569
1056.426758	555.375061
1055.305664	433.628998
1054.183594	463.828613
1053.062500	538.460144
1051.940430	342.221954
1050.818359	377.252411
1049.695313	543.013916
1048.572266	396.070435
1047.449219	412.560089
1046.326172	-112.021591
1045.203125	392.063049
1044.079102	399.389923
1042.955078	369.483551
1041.830078	36.709019
1040.706055	244.666336
1039.581055	352.426147
1038.456055	218.032181
1037.331055	337.528656
1036.205078	226.607056
1035.079102	360.144836
1033.953125	321.537689
1032.826172	403.957764
1031.700195	246.915848
1030.573242	269.028534
1029.445313	163.359619
1028.318359	183.317841
1027.190430	112.731117
1026.062500	283.823792
1024.934570	-278.887543
1023.805664	-158.702942
1022.676758	-112.761658
1021.547852	70.155991
1020.418945	-431.324097
1019.289063	-482.515442
1018.159180	-338.803772
1017.029297	-2.637535
1015.898438	20.539131
1014.767578	148.080338
1013.636719	-6.993624
1012.505859	-247.598053
1011.375000	2.929849
1010.243164	54.327885
1009.111328	392.808990
1007.978516	16.167685
1006.846680	354.695709
1005.713867	929.083130
1004.581055	1202.681152
1003.447266	1887.764893
1002.313477	1911.572266
1001.179688	1390.111206
1000.045898	1028.405762
998.912109	151.893707
997.777344	377.389862
996.642578	76.498352
995.506836	182.076965
994.372070	70.805641
993.236328	204.231750
992.100586	-8.279338
990.963867	265.970306
989.828125	-86.879326
988.691406	-29.190382
987.553711	-121.216354
986.416992	162.439850
985.279297	-111.333366
984.141602	-50.976215
983.003906	108.460533
981.865234	-38.207462
980.726563	-69.639519
979.587891	476.500214
978.448242	-42.448967
977.309570	170.212921
976.169922	238.035782
975.030273	-11.253633
973.889648	217.637390
972.749023	159.357224
971.608398	218.350906
970.467773	-87.690506
969.326172	-90.450562
968.184570	274.132660
967.042969	-35.984188
965.901367	147.385925
964.758789	314.715973
963.616211	190.852539
962.473633	450.002136
961.330078	161.337143
960.186523	393.074860
959.042969	297.203003
957.899414	334.318604
956.754883	-134.542465
955.610352	90.578850
954.465820	128.013870
953.321289	21.371252
952.175781	-2.769878
951.030273	288.826385
949.884766	72.752991
948.738281	206.643951
947.591797	249.144989
946.445313	-37.322910
945.298828	87.645599
944.151367	166.966034
943.003906	40.834457
941.856445	143.140503
940.708008	275.155334
939.559570	329.617676
938.411133	281.487396
937.262695	498.029053
936.113281	-1.427361
934.964844	491.091705
933.814453	-242.706558
932.665039	580.191040
931.514648	79.242699
930.364258	268.694183
929.213867	244.102875
928.062500	39.760059
926.912109	306.704529
925.759766	41.164352
924.608398	60.174545
923.456055	38.315304
922.303711	-183.551102
921.151367	40.304462
919.999023	186.857224
918.845703	-5.140177
917.692383	-90.212517
916.539063	172.295074
915.384766	-196.466187
914.230469	270.365417
913.076172	503.288422
911.920898	384.473755
910.766602	52.555847
909.611328	-140.809586
908.455078	-184.389465
907.299805	-248.291931
906.143555	-237.325775
904.987305	299.331116
903.830078	-24.978243
902.673828	-61.471752
901.516602	182.842896
900.359375	-335.728027
899.201172	-61.950726
898.042969	-147.995590
896.884766	-154.789978
895.726563	-25.851042
894.567383	281.672333
893.408203	255.555038
892.249023	97.851700
891.088867	164.322159
889.929688	356.460358
888.769531	257.226166
887.608398	-187.358444
886.448242	307.272644
885.287109	-179.930267
884.125977	82.143227
882.963867	161.414856
881.801758	247.436340
880.639648	193.663147
879.477539	327.011658
878.315430	93.007698
877.152344	138.487137
875.989258	440.732086
874.825195	260.953522
873.661133	90.277222
872.497070	-35.286598
871.333008	237.502716
870.168945	474.174866
869.003906	71.983871
867.838867	115.211784
866.672852	421.448547
865.506836	518.519226
864.340820	251.527756
863.174805	606.937561
862.008789	816.192383
860.841797	261.894104
859.674805	877.445801
858.506836	691.457153
857.339844	388.876495
856.171875	692.115906
855.003906	537.676208
853.834961	665.815552
852.666016	805.089417
851.497070	664.137207
850.328125	597.176270
849.158203	704.956909
847.988281	319.960571
846.818359	557.580505
845.647461	233.199768
844.477539	358.782837
843.306641	162.089340
842.134766	202.574997
840.963867	471.134125
839.791992	352.725494
838.619141	471.293213
837.447266	386.407501
836.274414	446.753662
835.101563	587.458069
833.928711	424.343903
832.754883	948.938721
831.581055	450.923767
830.407227	452.989410
829.232422	497.405396
828.058594	443.621490
826.883789	626.209412
825.708008	632.531433
824.533203	364.646912
823.357422	154.787613
822.181641	-6.001539
821.004883	205.213211
819.828125	113.430016
818.651367	244.280884
817.474609	145.765091
816.296875	122.902252
815.119141	24.366537
813.941406	-125.334923
812.763672	-52.636375
811.584961	131.130203
810.406250	-9.747511
809.226563	-132.835876
808.047852	17.343735
806.868164	-194.637695
805.688477	261.816345
804.507813	-12.391814
803.327148	44.178234
802.146484	34.104183
800.965820	-186.778442
799.784180	-50.524429
798.603516	-326.822235
797.420898	-671.776978
796.239258	-243.112305
795.056641	-379.750031
793.874023	-77.745316
792.691406	-334.067139
791.507813	27.448328
790.324219	-173.550735
789.140625	105.755836
787.956055	132.617722
786.772461	-48.527409
785.586914	-99.164635
784.402344	305.655792
783.216797	237.155975
782.032227	-25.851021
780.845703	-54.585072
779.660156	33.712795
778.473633	148.412827
777.287109	-74.820442
776.100586	59.599033
774.913086	10.721487
773.725586	39.028072
772.538086	7.706437
771.349609	2.802847
770.161133	75.013496
768.972656	-29.212191
767.784180	208.141647
766.594727	163.304749
765.405273	103.008743
764.215820	-49.808609
763.026367	180.493637
761.835938	-93.452538
760.645508	141.033951
759.454102	399.549896
758.262695	398.331146
757.072266	126.570793
755.879883	512.261475
754.688477	293.243378
753.496094	131.404877
752.303711	343.091492
751.110352	170.227966
749.917969	133.552078
748.724609	74.877686
747.530273	255.431747
746.336914	205.436676
745.142578	102.749130
743.948242	482.621216
742.752930	-98.241226
741.558594	79.700974
740.363281	77.765129
739.166992	297.111847
737.971680	-7.305356
736.775391	341.092346
735.579102	-232.637878
734.381836	21.412699
733.185547	-77.095070
731.988281	327.698669
730.790039	69.360825
729.592773	69.204819
728.394531	-66.577644
727.196289	125.590401
725.997070	109.984718
724.797852	39.713596
723.598633	91.777695
722.399414	178.724564
721.199219	136.751740
719.999023	166.803589
718.798828	247.001907
717.598633	255.120804
716.397461	-9.509454
715.196289	347.559570
713.994141	597.576050
712.792969	398.350342
711.590820	231.874268
710.388672	483.819031
709.185547	432.792084
707.982422	220.585800
706.779297	302.407959
705.576172	327.563995
704.372070	200.321503
703.167969	203.664368
701.963867	-151.969162
700.759766	-242.121246
699.554688	-169.176682
698.349609	66.754784
697.143555	-173.438187
695.938477	105.793724
694.732422	37.277840
693.525391	-224.531921
692.319336	87.019402
691.112305	-33.612041
689.905273	-327.836578
688.697266	-407.128784
687.490234	-150.142197
686.282227	147.911438
685.073242	-157.002090
683.865234	-303.524414
682.656250	-62.043098
681.447266	348.324738
680.237305	-49.555492
679.028320	-1.094797
677.818359	-257.981415
676.607422	108.707703
675.397461	89.979736
674.186523	105.869179
672.975586	110.931107
671.763672	-13.785213
670.551758	-62.763664
669.339844	65.551964
668.127930	416.424988
666.915039	376.026001
665.703125	-182.813202
664.489258	-86.974571
663.276367	95.204834
662.062500	180.162582
660.848633	198.184845
659.634766	-42.718418
658.419922	-63.454082
657.205078	-122.981812
655.990234	117.267212
654.775391	-11.208378
653.559570	-189.174286
652.343750	156.589874
651.126953	-90.212547
649.911133	57.294029
648.694336	161.697342
647.477539	179.983810
646.259766	-143.911972
645.041992	216.672440
643.824219	366.315094
642.606445	253.547287
641.387695	108.632622
640.168945	101.445045
638.950195	182.453979
637.730469	16.384701
636.511719	183.469193
635.291016	337.671356
634.071289	-205.993317
632.850586	-47.284653
631.629883	315.359955
630.409180	-109.588394
629.188477	-105.146637
627.966797	-209.973450
626.745117	75.662598
625.522461	108.318489
624.300781	389.750610
623.078125	182.621078
621.854492	455.649628
620.631836	227.518784
619.408203	-13.177805
618.184570	44.023422
616.960938	137.788742
615.736328	60.527042
614.511719	-40.012146
613.287109	120.694267
612.061523	22.811026
610.835938	-318.501251
609.610352	112.270279
608.384766	45.201496
607.158203	-77.090637
605.931641	-19.577000
604.705078	-117.652664
