# Supplementary material for: Raman spectroscopy accurately differentiates mucosal healing from non-healing and biochemical changes following biological therapy in inflammatory bowel disease
Source: PLoS One. 2021 Jun 2;16(6):e0252210. doi: 10.1371/journal.pone.0252210 (PMC8172032; doi:10.1371/journal.pone.0252210)
Supplement: S1 Dataset — (ZIP) [file pone.0252210.s003.zip › HC/BRC-ctnf-0008-1_base sub CR removed_30__X_-11639.4__Y_45453.2__Z_88.4673__Time_337.txt]

1714.640625	473.555328
1713.664063	230.870911
1712.687500	-249.458923
1711.709961	-187.495895
1710.733398	373.653198
1709.755859	-171.980347
1708.778320	65.631599
1707.799805	180.369278
1706.821289	-92.771240
1705.843750	-8.996308
1704.864258	-377.270599
1703.885742	277.760284
1702.907227	-172.112289
1701.927734	-182.462341
1700.948242	-245.684906
1699.968750	100.907532
1698.988281	-14.618593
1698.007813	-239.045181
1697.028320	-112.571510
1696.046875	-169.975494
1695.066406	-93.071075
1694.084961	21.792360
1693.104492	3.833400
1692.123047	216.063583
1691.140625	-168.993286
1690.159180	-251.640045
1689.176758	290.598297
1688.194336	313.204498
1687.211914	160.502884
1686.228516	443.022278
1685.246094	643.524475
1684.262695	420.899323
1683.279297	374.873627
1682.295898	380.156250
1681.311523	215.640472
1680.327148	243.549911
1679.342773	256.150726
1678.358398	567.447021
1677.374023	352.505035
1676.388672	675.559448
1675.403320	767.770081
1674.417969	669.170837
1673.432617	183.189972
1672.446289	649.387756
1671.459961	435.861542
1670.473633	1099.632324
1669.487305	1022.795288
1668.500977	896.163818
1667.513672	1197.538452
1666.526367	870.406494
1665.539063	1276.330811
1664.550781	1146.780884
1663.563477	986.084167
1662.575195	1348.355469
1661.586914	1138.425903
1660.598633	1104.072144
1659.609375	1210.691406
1658.620117	1407.881958
1657.631836	1417.505249
1656.641602	1575.870972
1655.652344	1414.381714
1654.662109	1454.597900
1653.672852	1148.673828
1652.681641	1203.124023
1651.691406	1152.262817
1650.701172	951.161255
1649.709961	1120.728516
1648.718750	772.583740
1647.727539	403.896851
1646.735352	284.144379
1645.744141	133.203156
1644.751953	281.145966
1643.759766	-148.820618
1642.766602	129.250214
1641.774414	-27.861973
1640.781250	-10.405437
1639.788086	231.652756
1638.794922	-143.217102
1637.801758	-248.607193
1636.807617	-10.908415
1635.813477	-31.292458
1634.819336	-162.031189
1633.825195	113.334045
1632.830078	-193.273865
1631.834961	-488.922394
1630.839844	-357.633270
1629.844727	-249.826675
1628.849609	50.311661
1627.853516	-33.602402
1626.857422	-90.934441
1625.861328	-27.026289
1624.865234	-139.098633
1623.868164	-151.038422
1622.871094	81.663063
1621.874023	-16.636576
1620.876953	481.650848
1619.879883	-60.222332
1618.881836	207.088684
1617.883789	293.287292
1616.885742	124.985397
1615.887695	33.002079
1614.888672	360.952606
1613.889648	82.946289
1612.890625	67.423569
1611.891602	-113.171120
1610.892578	-73.393234
1609.892578	-167.231949
1608.892578	77.062569
1607.892578	90.790657
1606.892578	91.475395
1605.891602	-266.543579
1604.890625	100.819672
1603.889648	70.213524
1602.888672	-151.377533
1601.887695	-66.746223
1600.885742	2.147073
1599.883789	-130.341888
1598.881836	-239.243744
1597.879883	-301.053894
1596.876953	-67.548637
1595.874023	19.514973
1594.871094	-11.041677
1593.868164	263.954498
1592.864258	-38.295788
1591.861328	-68.939789
1590.857422	2.149307
1589.853516	-378.292511
1588.848633	-226.431412
1587.844727	-189.460617
1586.839844	35.164757
1585.834961	-55.865444
1584.830078	410.876953
1583.824219	108.511238
1582.819336	98.017448
1581.813477	254.123947
1580.807617	-30.091639
1579.800781	227.283066
1578.794922	-145.547958
1577.788086	155.744995
1576.781250	45.642773
1575.773438	252.827377
1574.766602	134.680023
1573.758789	-4.380186
1572.750977	-281.320587
1571.743164	465.855133
1570.735352	-157.001129
1569.726563	-34.074509
1568.718750	223.737289
1567.708984	135.822830
1566.700195	-248.204788
1565.691406	-206.491348
1564.681641	291.805206
1563.671875	356.372284
1562.662109	182.062851
1561.652344	404.487793
1560.641602	286.910919
1559.630859	44.751190
1558.620117	-21.227745
1557.609375	130.323776
1556.597656	185.727966
1555.586914	-18.094601
1554.575195	192.326508
1553.563477	239.337830
1552.550781	278.343323
1551.539063	247.277237
1550.526367	164.249634
1549.513672	78.471504
1548.500977	481.379517
1547.487305	508.928131
1546.473633	285.473694
1545.459961	185.988434
1544.446289	481.737549
1543.432617	322.419983
1542.417969	351.513245
1541.404297	60.167259
1540.389648	447.802002
1539.374023	-89.145401
1538.359375	52.757591
1537.343750	36.957542
1536.328125	338.286377
1535.312500	-162.884247
1534.296875	-119.924820
1533.280273	77.477333
1532.263672	-50.188492
1531.247070	7.547361
1530.230469	281.486664
1529.212891	166.105804
1528.196289	-224.966690
1527.178711	-18.724464
1526.160156	-245.283920
1525.142578	135.500458
1524.124023	114.474007
1523.106445	-410.951294
1522.087891	-259.903259
1521.068359	-47.419762
1520.049805	87.681976
1519.030273	24.585829
1518.010742	601.241699
1516.991211	-60.969429
1515.971680	96.376343
1514.951172	-142.066193
1513.930664	7.138165
1512.910156	117.601089
1511.889648	4.547561
1510.868164	-21.414871
1509.846680	278.290497
1508.826172	-355.919159
1507.803711	-87.406380
1506.782227	173.177032
1505.759766	200.191498
1504.737305	219.351410
1503.714844	0.061894
1502.692383	62.501545
1501.668945	-646.172058
1500.646484	-307.367126
1499.623047	-173.685501
1498.599609	-24.841362
1497.575195	-608.095398
1496.550781	49.600121
1495.527344	-208.800186
1494.502930	-81.094414
1493.477539	248.384354
1492.453125	33.159687
1491.427734	-302.242767
1490.402344	-180.247055
1489.376953	429.509521
1488.350586	139.843781
1487.325195	-27.204021
1486.298828	352.015991
1485.272461	378.744415
1484.245117	81.247124
1483.218750	276.221313
1482.191406	476.089752
1481.164063	349.363007
1480.136719	520.919495
1479.108398	330.309998
1478.080078	458.283600
1477.052734	476.597351
1476.023438	476.935394
1474.995117	558.745605
1473.965820	1002.016418
1472.937500	1065.739136
1471.908203	1310.066162
1470.877930	1439.684326
1469.848633	1431.847168
1468.818359	1230.613037
1467.788086	1746.594604
1466.757813	1367.322754
1465.727539	1631.320557
1464.696289	1328.376831
1463.665039	1808.162720
1462.633789	2087.025879
1461.602539	1751.094360
1460.570313	1935.821045
1459.539063	2110.338379
1458.506836	2401.497559
1457.473633	2060.598633
1456.441406	2085.230957
1455.408203	2355.871094
1454.375000	1809.775757
1453.341797	2762.440918
1452.308594	2779.287598
1451.274414	2522.382080
1450.241211	2432.879639
1449.207031	2563.803223
1448.171875	2611.078369
1447.137695	2329.196045
1446.102539	2371.496094
1445.067383	2110.067139
1444.032227	2177.775635
1442.997070	2318.867188
1441.960938	2543.388184
1440.924805	2085.009277
1439.888672	2276.706299
1438.852539	1995.642456
1437.816406	2399.695557
1436.779297	2101.119629
1435.742188	1888.627808
1434.705078	1671.238403
1433.666992	1282.256348
1432.629883	1221.764282
1431.591797	1158.814087
1430.553711	613.946777
1429.514648	1000.392822
1428.476563	804.070129
1427.437500	418.726563
1426.398438	250.488220
1425.359375	561.392822
1424.320313	237.110916
1423.280273	132.260315
1422.240234	380.259552
1421.200195	404.079773
1420.159180	601.721924
1419.119141	396.577972
1418.078125	93.424828
1417.037109	525.375488
1415.996094	240.162689
1414.954102	-283.829529
1413.912109	110.507507
1412.870117	494.738373
1411.828125	-121.631042
1410.786133	31.491089
1409.743164	74.075226
1408.700195	-189.735672
1407.657227	101.802406
1406.614258	335.585785
1405.570313	-123.590515
1404.527344	-529.694092
1403.483398	-363.316223
1402.438477	-61.408047
1401.394531	-37.910809
1400.349609	143.690399
1399.304688	132.279068
1398.259766	-219.928589
1397.214844	129.955521
1396.168945	38.774200
1395.123047	165.742188
1394.077148	89.919266
1393.031250	249.677689
1391.984375	-216.443985
1390.937500	341.600189
1389.890625	-13.915318
1388.843750	-23.829426
1387.796875	51.468163
1386.749023	366.969696
1385.701172	-80.170540
1384.653320	153.040390
1383.604492	-231.080673
1382.556641	-352.462006
1381.507813	-213.829956
1380.458984	-75.093842
1379.410156	-158.510941
1378.360352	-44.513832
1377.310547	82.081291
1376.260742	580.642029
1375.210938	380.508484
1374.161133	285.403687
1373.110352	-78.877838
1372.059570	-51.356457
1371.008789	-120.903107
1369.957031	68.937294
1368.906250	174.161240
1367.854492	-216.305496
1366.802734	-33.539036
1365.750000	17.302938
1364.698242	337.211456
1363.645508	34.812695
1362.592773	178.193741
1361.540039	5.678554
1360.486328	313.496765
1359.433594	183.641449
1358.379883	208.150360
1357.326172	86.140816
1356.271484	-70.469566
1355.216797	-28.052210
1354.163086	51.801991
1353.107422	171.480621
1352.052734	129.880005
1350.998047	-62.992218
1349.942383	243.294052
1348.886719	408.151306
1347.830078	545.787231
1346.774414	408.190430
1345.717773	833.781067
1344.661133	684.080200
1343.604492	606.497070
1342.546875	1002.482178
1341.490234	1145.717651
1340.432617	1080.917969
1339.375000	1207.025146
1338.316406	1323.306519
1337.258789	1011.388245
1336.200195	924.989807
1335.141602	1316.411865
1334.082031	1532.121460
1333.023438	810.375977
1331.963867	484.775146
1330.904297	876.521118
1329.844727	801.018738
1328.784180	656.470093
1327.723633	927.256470
1326.663086	1091.837402
1325.602539	1271.301147
1324.541992	714.947083
1323.480469	1277.348877
1322.418945	1020.152649
1321.357422	1496.138062
1320.295898	1110.975342
1319.233398	1128.168335
1318.170898	1387.171143
1317.108398	1579.614868
1316.045898	1496.005615
1314.982422	1341.070435
1313.918945	1447.508545
1312.855469	1009.588074
1311.791992	1190.185913
1310.728516	1720.487915
1309.664063	1534.244751
1308.599609	1628.788330
1307.535156	1282.917358
1306.469727	1362.922119
1305.404297	1696.356445
1304.338867	1690.378784
1303.273438	1554.198120
1302.208008	1251.023315
1301.141602	1427.305298
1300.075195	1301.386353
1299.008789	1730.799927
1297.942383	1089.301514
1296.875000	1071.850342
1295.807617	1086.413208
1294.740234	1275.324219
1293.672852	1503.503052
1292.604492	1253.252808
1291.537109	1263.203613
1290.468750	1194.748901
1289.399414	1136.195557
1288.331055	999.321289
1287.261719	1114.989014
1286.192383	777.406799
1285.123047	1037.740601
1284.052734	783.720032
1282.983398	1031.836914
1281.913086	802.540710
1280.841797	957.642029
1279.771484	1102.968384
1278.700195	851.961792
1277.628906	706.298584
1276.557617	861.523560
1275.486328	1004.513672
1274.414063	1440.784058
1273.341797	1060.721924
1272.269531	871.442200
1271.197266	921.665771
1270.124023	1213.665771
1269.050781	936.700134
1267.977539	923.524780
1266.904297	1452.180664
1265.830078	1612.195068
1264.756836	1381.882446
1263.681641	1051.684448
1262.607422	1267.862549
1261.533203	1259.697998
1260.458008	1383.159912
1259.382813	1228.806763
1258.307617	1047.749756
1257.231445	1339.294189
1256.155273	1328.775635
1255.079102	1381.578979
1254.002930	1229.913330
1252.926758	1034.526855
1251.849609	771.099792
1250.772461	1096.452271
1249.695313	1112.816772
1248.617188	1046.502686
1247.540039	1291.378296
1246.461914	962.591309
1245.382813	1158.761230
1244.304688	730.553101
1243.225586	1130.696899
1242.146484	1290.274414
1241.067383	867.147339
1239.988281	1053.399902
1238.908203	1120.646240
1237.828125	957.386414
1236.748047	816.013184
1235.667969	1225.146240
1234.586914	984.337219
1233.505859	1027.207275
1232.424805	1021.579163
1231.343750	1028.045044
1230.261719	806.781982
1229.179688	931.903137
1228.097656	1187.684448
1227.015625	859.960693
1225.932617	653.346191
1224.850586	616.174561
1223.767578	578.984619
1222.683594	544.181335
1221.600586	591.586853
1220.516602	544.650024
1219.432617	874.730652
1218.347656	755.177490
1217.263672	541.441956
1216.178711	1047.496216
1215.093750	167.239349
1214.008789	455.799225
1212.922852	749.005249
1211.836914	730.748657
1210.750977	738.997314
1209.665039	752.023804
1208.579102	605.842834
1207.492188	799.615906
1206.405273	829.347839
1205.318359	919.264404
1204.230469	621.175476
1203.142578	573.691589
1202.054688	263.675323
1200.966797	254.719803
1199.877930	243.295029
1198.790039	-133.974426
1197.701172	-193.530731
1196.611328	13.898889
1195.522461	189.927643
1194.432617	-535.882874
1193.342773	166.547165
1192.252930	260.533813
1191.162109	51.648567
1190.072266	-56.283920
1188.981445	-161.839005
1187.889648	-265.009216
1186.798828	-137.704025
1185.707031	-675.385559
1184.615234	-437.785950
1183.523438	5.981439
1182.430664	-116.594009
1181.337891	-279.935547
1180.245117	314.363007
1179.152344	174.852478
1178.059570	-17.369503
1176.965820	188.147415
1175.872070	-416.125153
1174.778320	107.789444
1173.683594	-132.385025
1172.588867	-465.864227
1171.494141	208.301224
1170.399414	190.623337
1169.303711	113.075790
1168.208984	-356.702087
1167.113281	-405.509186
1166.016602	-523.685120
1164.920898	-297.687897
1163.824219	183.812347
1162.727539	461.983337
1161.630859	-50.580688
1160.533203	-23.324011
1159.435547	-416.301361
1158.337891	85.890198
1157.240234	279.977814
1156.141602	70.732002
1155.043945	-31.124672
1153.944336	-35.242870
1152.845703	-77.536942
1151.747070	161.400436
1150.647461	233.355392
1149.547852	257.582367
1148.447266	250.773727
1147.347656	-196.620789
1146.247070	41.817947
1145.146484	184.891464
1144.044922	227.893692
1142.944336	-40.830795
1141.842773	75.863602
1140.741211	111.606720
1139.638672	-190.342636
1138.537109	163.899460
1137.434570	-178.396500
1136.332031	-102.397362
1135.228516	436.737732
1134.125977	42.260124
1133.022461	179.780106
1131.917969	-138.587891
1130.814453	43.942772
1129.709961	577.521423
1128.605469	510.653412
1127.500977	970.308716
1126.396484	561.883179
1125.291016	1059.186401
1124.185547	1096.442627
1123.080078	823.254822
1121.973633	251.655197
1120.868164	855.079285
1119.761719	546.543640
1118.654297	200.237106
1117.547852	325.095215
1116.440430	527.958740
1115.333008	236.274750
1114.225586	240.364960
1113.117188	128.558792
1112.008789	333.600128
1110.900391	351.814728
1109.791992	703.211914
1108.682617	114.140709
1107.573242	250.473923
1106.463867	-14.704841
1105.354492	369.500519
1104.244141	557.603149
1103.133789	554.479858
1102.023438	374.417328
1100.913086	185.014847
1099.801758	311.695862
1098.690430	643.450378
1097.579102	779.424500
1096.467773	788.096436
1095.355469	664.823425
1094.243164	598.161682
1093.130859	489.163757
1092.017578	467.335297
1090.905273	688.013611
1089.791992	694.442932
1088.677734	507.945343
1087.564453	295.709473
1086.450195	869.069641
1085.335938	452.339752
1084.221680	588.244080
1083.106445	594.851257
1081.991211	580.346130
1080.875977	570.585815
1079.760742	603.146240
1078.644531	337.525757
1077.528320	515.741211
1076.412109	332.493378
1075.295898	496.647247
1074.178711	315.920227
1073.061523	271.356110
1071.944336	489.479980
1070.826172	365.286804
1069.708984	484.963562
1068.590820	133.662567
1067.471680	213.608261
1066.353516	689.397522
1065.234375	368.905518
1064.115234	668.984253
1062.996094	344.092346
1061.875977	618.420410
1060.755859	555.828003
1059.635742	547.125244
1058.515625	437.958191
1057.394531	817.490479
1056.273438	540.167175
1055.152344	559.810181
1054.031250	299.190399
1052.909180	62.112385
1051.787109	182.489624
1050.665039	125.475922
1049.541992	-8.459981
1048.418945	436.442780
1047.295898	284.009827
1046.172852	383.633179
1045.048828	-337.507172
1043.925781	-107.048218
1042.801758	477.653839
1041.676758	130.096680
1040.552734	1.798960
1039.427734	55.319057
1038.302734	-93.672997
1037.176758	11.253345
1036.050781	37.096004
1034.924805	-165.007080
1033.798828	-439.027374
1032.672852	-84.830910
1031.545898	555.314087
1030.418945	381.600159
1029.291992	26.782408
1028.164063	-204.614258
1027.036133	-205.792099
1025.908203	-483.250092
1024.780273	-428.401306
1023.651367	-347.939148
1022.522461	-0.472701
1021.393555	-643.895569
1020.264648	-549.159912
1019.134766	-438.119080
1018.004883	-477.738037
1016.875000	-385.066803
1015.744141	-206.567688
1014.613281	57.715656
1013.482422	90.326973
1012.351563	-103.932228
1011.219727	116.511215
1010.088867	374.036621
1008.956055	282.049896
1007.824219	671.564392
1006.691406	487.276978
1005.558594	1052.596069
1004.425781	1805.088501
1003.292969	2115.797852
1002.159180	2493.516602
1001.025391	1593.332397
999.891602	1530.007324
998.756836	626.111572
997.622070	235.408035
996.487305	191.311020
995.352539	392.031799
994.216797	405.875397
993.081055	309.111786
991.945313	701.502869
990.808594	217.592316
989.672852	587.043457
988.536133	-6.970536
987.398438	-15.281293
986.261719	352.070618
985.124023	127.458183
983.986328	82.693039
982.847656	629.741394
981.709961	364.205963
980.571289	39.101349
979.432617	399.851807
978.292969	-122.634720
977.153320	6.007202
976.013672	61.167969
974.874023	249.745773
973.734375	486.630981
972.593750	493.806274
971.453125	354.128418
970.311523	437.381073
969.170898	369.222504
968.029297	611.075928
966.886719	260.937317
965.745117	-233.418655
964.602539	660.177917
963.459961	237.313263
962.317383	867.021912
961.173828	398.732788
960.030273	336.379272
958.886719	212.335724
957.743164	631.285034
956.598633	640.304932
955.454102	537.277466
954.309570	496.225189
953.165039	347.780182
952.019531	469.477570
950.874023	200.151855
949.727539	-132.942902
948.582031	400.651398
947.435547	-190.333557
946.289063	692.869751
945.141602	100.062645
943.995117	-85.813461
942.847656	180.622375
941.699219	437.920197
940.551758	524.055908
939.403320	179.028137
938.254883	669.193359
937.105469	655.224487
935.957031	221.842606
934.807617	383.750214
933.658203	502.393066
932.507813	295.272614
931.357422	172.650681
930.207031	357.647095
929.056641	278.553467
927.906250	-55.346363
926.754883	95.769691
925.603516	-576.723816
924.451172	-204.692123
923.298828	83.125793
922.146484	18.490200
920.994141	-0.545675
919.841797	503.227631
918.688477	73.046745
917.535156	-66.081718
916.380859	-27.905340
915.227539	-46.413998
914.073242	409.594055
912.918945	-53.621075
911.763672	288.915924
910.608398	-244.183517
909.453125	-207.737411
908.297852	234.619751
907.141602	-100.628609
905.985352	42.527012
904.829102	-317.270538
903.672852	-334.788605
902.515625	-225.402908
901.358398	-337.869904
900.201172	-24.667919
899.042969	-134.711548
897.884766	-149.609085
896.726563	-1.573211
895.568359	-294.500244
894.409180	195.019623
893.250000	-215.215912
892.090820	174.756195
890.930664	15.619317
889.771484	14.724005
888.611328	-19.983011
887.450195	-350.362762
886.289063	-95.946083
885.128906	156.146194
883.966797	153.245880
882.805664	308.275299
881.643555	21.314587
880.481445	253.051392
879.319336	112.831551
878.156250	306.221710
876.993164	12.952400
875.830078	-133.743851
874.666016	131.742706
873.502930	313.839447
872.338867	16.494291
871.173828	421.369537
870.009766	256.927582
868.844727	384.975891
867.679688	398.315002
866.513672	234.082214
865.348633	312.677246
864.182617	51.966343
863.015625	206.990707
861.849609	802.153870
860.682617	669.556580
859.515625	375.409393
858.347656	483.142822
857.180664	321.585999
856.012695	588.574219
854.843750	447.273682
853.675781	285.865173
852.506836	720.812866
851.337891	783.534546
850.167969	940.335571
848.999023	637.849854
847.829102	577.373718
846.658203	602.007141
845.488281	284.137848
844.317383	507.991913
843.146484	469.951904
841.975586	311.133423
840.803711	575.045105
839.631836	237.389893
838.459961	101.049049
837.287109	139.070328
836.114258	101.094246
834.941406	467.412231
833.768555	185.917297
832.594727	335.434570
831.420898	502.714050
830.247070	471.277710
829.072266	571.462402
827.898438	892.386963
826.722656	26.787418
825.547852	249.538269
824.372070	400.822388
823.196289	-120.969368
822.020508	-49.939854
820.844727	-248.488815
819.667969	-86.236519
818.491211	49.184673
817.313477	-80.361137
816.136719	-140.910553
814.958984	-268.210724
813.781250	-451.100800
812.602539	-442.712891
811.423828	81.387459
810.245117	-397.199341
809.066406	275.424042
807.886719	-127.546349
806.707031	198.117035
805.527344	-371.282104
804.346680	-369.934570
803.166992	26.417103
801.985352	-205.422531
800.804688	132.915909
799.623047	-564.702209
798.441406	-630.111328
797.259766	-363.023224
796.078125	-568.188721
794.895508	-545.095642
793.712891	-114.468750
792.529297	61.196209
791.346680	-254.830353
790.163086	-21.781296
788.978516	213.303513
787.794922	80.921387
786.610352	-436.371674
785.425781	72.684456
784.241211	-234.442032
783.055664	26.612335
781.870117	99.627457
780.684570	139.395813
779.498047	311.612823
778.311523	72.914085
777.125000	57.252357
775.938477	23.873341
774.750977	-97.836266
773.563477	31.962620
772.375977	130.746277
771.187500	304.393494
769.999023	180.243637
768.810547	433.007416
767.622070	299.922943
766.432617	129.372803
765.243164	533.739685
764.053711	517.222656
762.863281	610.723816
761.672852	422.364349
760.482422	286.831787
759.291992	721.118286
758.100586	836.184448
756.909180	722.425232
755.717773	780.129822
754.525391	400.329010
753.333008	273.347717
752.140625	304.533875
750.948242	6.165085
749.754883	414.959473
748.561523	186.816635
747.368164	-19.345106
746.173828	358.231384
744.979492	667.547546
743.785156	469.982758
742.590820	-146.392181
741.395508	-1.812336
740.200195	-4.217351
739.003906	-41.752514
737.808594	179.175446
736.612305	277.279266
735.416016	167.240753
734.218750	70.324768
733.021484	52.186016
731.824219	250.622269
730.626953	-253.345993
729.428711	257.710114
728.230469	339.879272
727.032227	424.139191
725.833984	283.178436
724.634766	181.554901
723.435547	285.279510
722.235352	450.050751
721.036133	232.569382
719.835938	469.215515
718.635742	-162.960449
717.434570	341.954926
716.233398	0.152877
715.032227	424.002319
713.831055	524.895691
712.628906	649.676086
711.426758	-158.456818
710.224609	-149.137848
709.021484	396.038910
707.818359	315.855316
706.615234	54.950371
705.412109	168.572464
704.208008	234.229294
703.003906	-204.980392
701.799805	-80.577408
700.594727	-219.417114
699.389648	505.025391
698.184570	209.565567
696.979492	-5.352205
695.773438	275.237457
694.567383	340.625610
693.361328	-45.758617
692.154297	80.472412
690.947266	50.352310
689.740234	-209.798737
688.533203	-59.715099
687.325195	-452.016357
686.117188	-501.437897
684.909180	151.719971
683.700195	-444.048523
682.491211	100.494354
681.282227	-135.216858
680.072266	-284.124786
678.863281	-12.746728
677.653320	-339.054626
676.442383	131.484604
675.232422	370.299316
674.021484	-61.686970
672.810547	477.909241
671.598633	72.221359
670.386719	-60.741741
669.174805	199.897995
667.962891	-151.102219
666.750000	-244.697433
665.537109	-370.530457
664.324219	-219.722168
663.110352	-12.703020
661.897461	215.960129
660.683594	-211.429337
659.468750	-211.221191
658.254883	2.736661
657.040039	14.046260
655.824219	-118.914490
654.609375	117.026161
653.393555	172.038712
652.177734	50.572441
650.960938	-111.524620
649.745117	-109.600136
648.528320	36.855457
647.311523	166.307983
646.093750	270.174500
644.875977	129.003387
643.658203	229.164520
642.440430	252.196274
641.221680	41.194500
640.002930	125.185150
638.784180	-216.026199
637.564453	210.440140
636.344727	-134.092209
635.125000	-7.659678
633.905273	39.733135
632.684570	285.094818
631.463867	271.148590
630.243164	-94.178535
629.021484	201.976929
627.799805	-252.125793
626.578125	-74.991089
625.356445	381.381317
624.133789	47.301163
622.911133	352.614929
621.688477	-72.061462
620.464844	236.710938
619.241211	81.416298
618.017578	-51.619801
616.793945	-177.356003
615.569336	-248.687012
614.344727	12.505522
613.120117	454.156494
611.894531	51.880333
610.668945	48.425362
609.443359	167.823441
608.216797	40.350998
606.991211	127.661552
605.764648	-296.561646
604.537109	-157.751953
