# Supplementary material for: Raman spectroscopy accurately differentiates mucosal healing from non-healing and biochemical changes following biological therapy in inflammatory bowel disease
Source: PLoS One. 2021 Jun 2;16(6):e0252210. doi: 10.1371/journal.pone.0252210 (PMC8172032; doi:10.1371/journal.pone.0252210)
Supplement: S1 Dataset — (ZIP) [file pone.0252210.s003.zip › HC/BRC-ctnf-0010 base sub CR removed_23__X_-19864.6__Y_20275.6__Z_55.351__Time_265.txt]

1714.640625	377.805298
1713.664063	238.111893
1712.687500	-53.460945
1711.709961	23.130535
1710.733398	-38.927811
1709.755859	162.371140
1708.778320	-85.887398
1707.799805	41.693771
1706.821289	-322.903717
1705.843750	-432.154633
1704.864258	10.743068
1703.885742	-97.172005
1702.907227	-54.475101
1701.927734	47.702641
1700.948242	-149.041946
1699.968750	-61.533733
1698.988281	-214.058594
1698.007813	-221.479568
1697.028320	-212.123642
1696.046875	145.129486
1695.066406	107.613480
1694.084961	126.808205
1693.104492	197.443466
1692.123047	306.024963
1691.140625	444.513367
1690.159180	242.110504
1689.176758	200.442780
1688.194336	748.833862
1687.211914	660.339478
1686.228516	383.184113
1685.246094	834.421753
1684.262695	571.899597
1683.279297	579.163818
1682.295898	30.371090
1681.311523	808.439880
1680.327148	838.664368
1679.342773	619.255432
1678.358398	1036.494385
1677.374023	1031.103760
1676.388672	1145.910645
1675.403320	1056.451904
1674.417969	624.602112
1673.432617	998.864807
1672.446289	1453.162720
1671.459961	1580.979248
1670.473633	899.083496
1669.487305	1439.595825
1668.500977	1685.644287
1667.513672	1547.122925
1666.526367	1724.949585
1665.539063	1892.549438
1664.550781	1888.063477
1663.563477	1754.113525
1662.575195	2005.100220
1661.586914	1922.384644
1660.598633	2052.161133
1659.609375	1782.139160
1658.620117	1968.303223
1657.631836	1728.394287
1656.641602	2066.174072
1655.652344	2025.640625
1654.662109	1741.954712
1653.672852	1950.995483
1652.681641	1691.943604
1651.691406	1832.800049
1650.701172	1458.249268
1649.709961	1285.102173
1648.718750	1276.238159
1647.727539	1161.976440
1646.735352	1164.296997
1645.744141	868.444458
1644.751953	718.235596
1643.759766	771.680847
1642.766602	632.636414
1641.774414	372.536255
1640.781250	125.972801
1639.788086	539.283691
1638.794922	411.960419
1637.801758	472.143066
1636.807617	221.400543
1635.813477	-110.723381
1634.819336	55.552109
1633.825195	-9.894475
1632.830078	82.889610
1631.834961	-153.368912
1630.839844	-131.326508
1629.844727	88.290092
1628.849609	-86.788712
1627.853516	59.332367
1626.857422	-65.417419
1625.861328	-268.881714
1624.865234	-85.603317
1623.868164	-62.670479
1622.871094	60.236355
1621.874023	-3.370711
1620.876953	169.586929
1619.879883	163.953552
1618.881836	-122.600365
1617.883789	181.764053
1616.885742	278.699921
1615.887695	152.598755
1614.888672	338.795654
1613.889648	218.059204
1612.890625	629.788940
1611.891602	115.822014
1610.892578	-109.539497
1609.892578	-114.655144
1608.892578	-20.181984
1607.892578	-250.583298
1606.892578	-103.728516
1605.891602	223.714615
1604.890625	388.694763
1603.889648	179.295914
1602.888672	160.996628
1601.887695	19.717003
1600.885742	404.195953
1599.883789	-50.984539
1598.881836	189.463074
1597.879883	168.357712
1596.876953	-116.772430
1595.874023	50.190277
1594.871094	34.150970
1593.868164	83.346909
1592.864258	-517.756042
1591.861328	-392.908722
1590.857422	-427.432281
1589.853516	-221.962067
1588.848633	12.003025
1587.844727	-197.622833
1586.839844	202.936691
1585.834961	159.992203
1584.830078	-143.710312
1583.824219	211.920166
1582.819336	173.869492
1581.813477	-90.941910
1580.807617	152.094437
1579.800781	233.432755
1578.794922	56.907860
1577.788086	33.857635
1576.781250	73.125755
1575.773438	-80.306282
1574.766602	-17.903090
1573.758789	156.114014
1572.750977	303.906006
1571.743164	56.380314
1570.735352	21.905367
1569.726563	52.212437
1568.718750	-154.016327
1567.708984	-46.125286
1566.700195	-127.966087
1565.691406	-142.447861
1564.681641	-164.909927
1563.671875	-351.009491
1562.662109	124.337532
1561.652344	-15.409718
1560.641602	-41.211910
1559.630859	-251.256500
1558.620117	25.915956
1557.609375	-47.070946
1556.597656	-332.701599
1555.586914	-51.065929
1554.575195	51.524857
1553.563477	-42.900318
1552.550781	-77.966812
1551.539063	-1.887797
1550.526367	11.833075
1549.513672	154.706223
1548.500977	126.613876
1547.487305	225.016174
1546.473633	175.814941
1545.459961	87.666100
1544.446289	-3.227510
1543.432617	-14.182469
1542.417969	-505.832825
1541.404297	149.241455
1540.389648	-125.735428
1539.374023	149.036896
1538.359375	188.659485
1537.343750	222.871277
1536.328125	321.369659
1535.312500	110.108208
1534.296875	35.419468
1533.280273	43.031788
1532.263672	596.901367
1531.247070	317.942932
1530.230469	129.087082
1529.212891	375.424988
1528.196289	224.882263
1527.178711	143.695099
1526.160156	330.051605
1525.142578	153.265289
1524.124023	-201.221405
1523.106445	126.050362
1522.087891	10.553749
1521.068359	36.320950
1520.049805	164.772903
1519.030273	148.999161
1518.010742	7.127181
1516.991211	474.076569
1515.971680	-79.178291
1514.951172	446.268860
1513.930664	203.561920
1512.910156	22.398106
1511.889648	-258.958954
1510.868164	142.177917
1509.846680	-65.062202
1508.826172	389.426971
1507.803711	122.877983
1506.782227	-141.120972
1505.759766	-369.319427
1504.737305	30.307211
1503.714844	140.073776
1502.692383	-75.697067
1501.668945	92.606834
1500.646484	-238.587112
1499.623047	-270.299255
1498.599609	-56.429775
1497.575195	180.199570
1496.550781	-151.381363
1495.527344	-124.818008
1494.502930	-223.744995
1493.477539	127.187729
1492.453125	56.105042
1491.427734	-76.448547
1490.402344	312.178802
1489.376953	18.443050
1488.350586	559.846008
1487.325195	419.158264
1486.298828	-96.904655
1485.272461	145.208160
1484.245117	315.619385
1483.218750	626.213684
1482.191406	645.748901
1481.164063	897.245300
1480.136719	1031.256592
1479.108398	1068.209839
1478.080078	1367.563110
1477.052734	1134.200195
1476.023438	1081.645874
1474.995117	1762.600464
1473.965820	1753.067139
1472.937500	2077.013916
1471.908203	2176.721191
1470.877930	2077.785889
1469.848633	2431.742676
1468.818359	2536.164795
1467.788086	2564.190186
1466.757813	1956.494385
1465.727539	2475.146729
1464.696289	2429.265625
1463.665039	2652.707764
1462.633789	2787.093994
1461.602539	2967.099121
1460.570313	3380.575928
1459.539063	3151.563477
1458.506836	3003.806152
1457.473633	3003.229492
1456.441406	3258.927490
1455.408203	3529.679443
1454.375000	3376.764648
1453.341797	3682.843018
1452.308594	3352.491455
1451.274414	3270.609375
1450.241211	3224.279297
1449.207031	3780.874512
1448.171875	3709.042725
1447.137695	3267.577148
1446.102539	3537.690918
1445.067383	3445.741455
1444.032227	3493.032715
1442.997070	3595.985352
1441.960938	3458.561768
1440.924805	3126.486084
1439.888672	3285.116699
1438.852539	2786.433105
1437.816406	2750.520752
1436.779297	2724.724365
1435.742188	2471.611572
1434.705078	2726.341553
1433.666992	2438.032715
1432.629883	2286.273682
1431.591797	2099.251709
1430.553711	1400.060913
1429.514648	1072.089844
1428.476563	1102.570679
1427.437500	1238.984009
1426.398438	505.490356
1425.359375	947.151184
1424.320313	587.199646
1423.280273	824.657166
1422.240234	265.972839
1421.200195	435.547852
1420.159180	134.177231
1419.119141	162.884430
1418.078125	309.940491
1417.037109	250.657166
1415.996094	108.466728
1414.954102	207.891144
1413.912109	206.769119
1412.870117	427.028870
1411.828125	154.563446
1410.786133	128.636948
1409.743164	-276.650085
1408.700195	-88.737061
1407.657227	694.507202
1406.614258	51.131878
1405.570313	224.104996
1404.527344	-59.694344
1403.483398	-107.378937
1402.438477	-52.079102
1401.394531	-162.201843
1400.349609	-156.812378
1399.304688	199.753860
1398.259766	-37.844936
1397.214844	311.295441
1396.168945	339.636261
1395.123047	275.407745
1394.077148	-237.013367
1393.031250	-165.570633
1391.984375	116.264038
1390.937500	-87.494728
1389.890625	344.658569
1388.843750	51.163010
1387.796875	370.836517
1386.749023	-29.815699
1385.701172	-37.553417
1384.653320	-17.633070
1383.604492	107.380638
1382.556641	-52.339653
1381.507813	-239.342590
1380.458984	-188.810898
1379.410156	-312.946533
1378.360352	82.428642
1377.310547	173.264038
1376.260742	-197.474442
1375.210938	-13.957692
1374.161133	488.959778
1373.110352	-28.281530
1372.059570	-250.885635
1371.008789	-134.172012
1369.957031	39.956478
1368.906250	-79.824829
1367.854492	42.251900
1366.802734	186.872177
1365.750000	-298.475677
1364.698242	137.815628
1363.645508	71.237869
1362.592773	432.928772
1361.540039	127.810616
1360.486328	-15.326809
1359.433594	167.617844
1358.379883	-104.405037
1357.326172	-100.180725
1356.271484	137.831131
1355.216797	756.122131
1354.163086	651.393982
1353.107422	248.764481
1352.052734	67.545601
1350.998047	460.113770
1349.942383	80.678192
1348.886719	528.010315
1347.830078	526.206238
1346.774414	675.936646
1345.717773	771.194885
1344.661133	1050.083496
1343.604492	1244.746704
1342.546875	1206.504150
1341.490234	1334.508545
1340.432617	1415.540039
1339.375000	1397.645630
1338.316406	1548.301392
1337.258789	1496.084595
1336.200195	991.065552
1335.141602	1251.145752
1334.082031	1167.344971
1333.023438	1237.160645
1331.963867	1072.144897
1330.904297	907.377991
1329.844727	943.097229
1328.784180	996.252930
1327.723633	1341.143311
1326.663086	1490.888428
1325.602539	981.264587
1324.541992	1020.247314
1323.480469	1442.033691
1322.418945	1355.330933
1321.357422	1434.177002
1320.295898	1727.808960
1319.233398	1693.381226
1318.170898	1691.194336
1317.108398	1373.570923
1316.045898	1615.830078
1314.982422	1914.810547
1313.918945	1844.213989
1312.855469	1823.078125
1311.791992	1523.791870
1310.728516	1685.271973
1309.664063	1411.056763
1308.599609	1658.925293
1307.535156	1360.536011
1306.469727	2272.869385
1305.404297	1718.938110
1304.338867	2021.205200
1303.273438	1888.301880
1302.208008	2323.433350
1301.141602	2269.432129
1300.075195	2316.333496
1299.008789	2363.354492
1297.942383	1857.891479
1296.875000	1863.504028
1295.807617	2362.691650
1294.740234	2076.382080
1293.672852	2180.495117
1292.604492	1730.219849
1291.537109	1589.336670
1290.468750	1299.033813
1289.399414	1845.001221
1288.331055	1927.596558
1287.261719	1703.919067
1286.192383	1779.376953
1285.123047	1536.464355
1284.052734	1675.808228
1282.983398	1727.073730
1281.913086	1670.697144
1280.841797	1372.133545
1279.771484	1416.391235
1278.700195	1235.649170
1277.628906	1505.119019
1276.557617	1503.142578
1275.486328	1669.947876
1274.414063	1792.764526
1273.341797	1387.776489
1272.269531	1999.411133
1271.197266	1804.799072
1270.124023	1673.834106
1269.050781	1494.176392
1267.977539	1907.847168
1266.904297	1662.484619
1265.830078	1534.404907
1264.756836	1177.167847
1263.681641	1549.344116
1262.607422	1723.940430
1261.533203	1415.843140
1260.458008	1005.560364
1259.382813	1462.993530
1258.307617	1389.198730
1257.231445	1183.949829
1256.155273	1227.229980
1255.079102	1326.536987
1254.002930	1364.997314
1252.926758	1573.838867
1251.849609	1539.316284
1250.772461	1502.420288
1249.695313	1521.511841
1248.617188	1387.447144
1247.540039	1557.342529
1246.461914	840.123840
1245.382813	1406.148193
1244.304688	1473.977051
1243.225586	1179.915283
1242.146484	936.996460
1241.067383	1213.714233
1239.988281	1002.488281
1238.908203	1199.014771
1237.828125	1342.096802
1236.748047	1116.458618
1235.667969	1599.007935
1234.586914	1472.816284
1233.505859	1281.241211
1232.424805	1193.956421
1231.343750	1266.611694
1230.261719	1506.357056
1229.179688	627.163086
1228.097656	1014.625366
1227.015625	1268.769043
1225.932617	593.462585
1224.850586	641.907776
1223.767578	610.468811
1222.683594	1065.131958
1221.600586	932.024719
1220.516602	697.413757
1219.432617	856.832520
1218.347656	139.009094
1217.263672	788.836731
1216.178711	221.035217
1215.093750	616.935059
1214.008789	252.155396
1212.922852	874.670349
1211.836914	886.353394
1210.750977	823.202759
1209.665039	844.462524
1208.579102	359.252106
1207.492188	677.053345
1206.405273	804.240051
1205.318359	552.966675
1204.230469	366.797211
1203.142578	411.902496
1202.054688	220.921463
1200.966797	87.758690
1199.877930	566.013306
1198.790039	110.224396
1197.701172	-104.822227
1196.611328	-353.530579
1195.522461	-347.236176
1194.432617	12.436441
1193.342773	359.865692
1192.252930	-307.184174
1191.162109	25.588934
1190.072266	-165.556107
1188.981445	44.400349
1187.889648	-281.312653
1186.798828	190.111069
1185.707031	-270.051270
1184.615234	129.001328
1183.523438	-71.990044
1182.430664	14.846853
1181.337891	-126.249214
1180.245117	-61.181599
1179.152344	-197.568466
1178.059570	3.925173
1176.965820	528.671448
1175.872070	346.460449
1174.778320	272.013947
1173.683594	379.465729
1172.588867	-20.702438
1171.494141	-164.698318
1170.399414	198.528214
1169.303711	154.821747
1168.208984	-132.887741
1167.113281	-138.426010
1166.016602	92.592911
1164.920898	29.458906
1163.824219	269.709198
1162.727539	220.693665
1161.630859	202.658066
1160.533203	482.997559
1159.435547	111.378761
1158.337891	346.078796
1157.240234	501.827942
1156.141602	557.193115
1155.043945	409.719757
1153.944336	898.874329
1152.845703	486.545746
1151.747070	620.140808
1150.647461	374.659973
1149.547852	617.602844
1148.447266	17.118141
1147.347656	193.162766
1146.247070	197.588745
1145.146484	551.825867
1144.044922	337.018890
1142.944336	481.504242
1141.842773	592.504700
1140.741211	401.333374
1139.638672	193.494186
1138.537109	370.761871
1137.434570	533.581421
1136.332031	672.473450
1135.228516	656.781616
1134.125977	1011.519653
1133.022461	860.237671
1131.917969	851.346375
1130.814453	972.926453
1129.709961	1049.254272
1128.605469	762.511230
1127.500977	1220.526489
1126.396484	1749.383057
1125.291016	1265.635376
1124.185547	1078.289551
1123.080078	933.592712
1121.973633	736.743896
1120.868164	1122.567383
1119.761719	785.897461
1118.654297	1050.602295
1117.547852	971.932495
1116.440430	784.354919
1115.333008	419.352997
1114.225586	678.869507
1113.117188	741.904175
1112.008789	421.846802
1110.900391	572.230286
1109.791992	698.845215
1108.682617	655.210693
1107.573242	859.545105
1106.463867	754.369690
1105.354492	587.799500
1104.244141	699.751953
1103.133789	707.762268
1102.023438	1088.484497
1100.913086	1103.369873
1099.801758	953.097412
1098.690430	1142.355103
1097.579102	789.332153
1096.467773	867.683044
1095.355469	1219.239380
1094.243164	807.396118
1093.130859	911.448303
1092.017578	673.997192
1090.905273	1041.596558
1089.791992	698.251526
1088.677734	802.050171
1087.564453	908.148071
1086.450195	1148.198730
1085.335938	983.702881
1084.221680	1016.717712
1083.106445	1543.203735
1081.991211	958.068298
1080.875977	1190.661255
1079.760742	941.684326
1078.644531	1124.821045
1077.528320	955.747986
1076.412109	1354.698242
1075.295898	692.900818
1074.178711	770.324463
1073.061523	596.767090
1071.944336	803.141479
1070.826172	981.275818
1069.708984	1049.208618
1068.590820	613.324646
1067.471680	878.067810
1066.353516	618.109375
1065.234375	1297.217041
1064.115234	1142.645630
1062.996094	985.831421
1061.875977	1074.782715
1060.755859	740.301331
1059.635742	887.803955
1058.515625	1166.218994
1057.394531	560.855835
1056.273438	416.238708
1055.152344	1000.772705
1054.031250	753.425354
1052.909180	326.381256
1051.787109	667.812927
1050.665039	670.641052
1049.541992	468.116821
1048.418945	480.420410
1047.295898	474.120941
1046.172852	605.498535
1045.048828	543.324158
1043.925781	541.880371
1042.801758	176.902039
1041.676758	648.684937
1040.552734	763.913635
1039.427734	308.522522
1038.302734	114.226204
1037.176758	613.843140
1036.050781	377.833923
1034.924805	67.564499
1033.798828	201.877380
1032.672852	733.954895
1031.545898	931.022278
1030.418945	672.441833
1029.291992	479.169312
1028.164063	-227.460434
1027.036133	-78.722115
1025.908203	-50.714695
1024.780273	-331.439514
1023.651367	-249.768402
1022.522461	-291.023438
1021.393555	-494.565369
1020.264648	-161.977646
1019.134766	-205.174622
1018.004883	-231.982864
1016.875000	144.744583
1015.744141	136.667938
1014.613281	367.417206
1013.482422	317.877563
1012.351563	157.336472
1011.219727	601.376526
1010.088867	68.417702
1008.956055	237.133179
1007.824219	449.908966
1006.691406	887.138977
1005.558594	1451.533813
1004.425781	2062.080078
1003.292969	2795.037598
1002.159180	2949.974365
1001.025391	2282.373779
999.891602	1478.956421
998.756836	883.942932
997.622070	501.827881
996.487305	337.078003
995.352539	211.827911
994.216797	338.322205
993.081055	368.050659
991.945313	891.534485
990.808594	232.010941
989.672852	54.827190
988.536133	-313.399475
987.398438	-95.979492
986.261719	10.968364
985.124023	-220.523651
983.986328	239.098907
982.847656	173.800720
981.709961	-84.585526
980.571289	-142.463791
979.432617	112.762413
978.292969	-149.437775
977.153320	-66.390205
976.013672	-8.457094
974.874023	136.999283
973.734375	411.276764
972.593750	239.950653
971.453125	728.088440
970.311523	49.718731
969.170898	515.146118
968.029297	241.524948
966.886719	280.305634
965.745117	282.592102
964.602539	-19.956341
963.459961	411.620514
962.317383	448.909027
961.173828	502.435120
960.030273	689.060608
958.886719	348.922424
957.743164	-162.604263
956.598633	97.971878
955.454102	88.523354
954.309570	-174.742813
953.165039	237.345154
952.019531	523.634583
950.874023	290.844666
949.727539	-85.673172
948.582031	313.174316
947.435547	344.090485
946.289063	-24.648022
945.141602	6.771820
943.995117	207.410110
942.847656	115.905121
941.699219	207.280182
940.551758	454.035431
939.403320	894.833557
938.254883	610.226746
937.105469	937.181274
935.957031	714.703308
934.807617	68.538780
933.658203	375.531891
932.507813	245.118118
931.357422	83.086403
930.207031	-12.603683
929.056641	-108.043396
927.906250	-312.488129
926.754883	-4.575990
925.603516	387.586151
924.451172	88.243248
923.298828	-37.911301
922.146484	-113.781631
920.994141	276.575714
919.841797	-108.005272
918.688477	241.662323
917.535156	146.145706
916.380859	359.721863
915.227539	-1.032678
914.073242	358.133484
912.918945	100.048386
911.763672	-284.784088
910.608398	-349.423065
909.453125	98.667984
908.297852	258.787354
907.141602	-41.130955
905.985352	76.239723
904.829102	-186.896301
903.672852	-3.518330
902.515625	112.003296
901.358398	-225.165710
900.201172	148.713882
899.042969	-405.231903
897.884766	462.040985
896.726563	-59.744045
895.568359	79.183342
894.409180	166.195572
893.250000	-110.597687
892.090820	-93.352074
890.930664	-39.827751
889.771484	492.641937
888.611328	-54.397518
887.450195	279.414063
886.289063	98.579849
885.128906	57.856476
883.966797	256.412903
882.805664	15.166651
881.643555	134.933823
880.481445	647.021545
879.319336	169.519882
878.156250	131.747360
876.993164	533.381836
875.830078	342.575775
874.666016	669.847046
873.502930	308.175507
872.338867	104.304100
871.173828	224.631363
870.009766	34.523346
868.844727	278.649078
867.679688	567.697327
866.513672	733.029968
865.348633	633.133667
864.182617	490.650452
863.015625	838.002075
861.849609	688.893616
860.682617	1011.420288
859.515625	911.805664
858.347656	1124.228271
857.180664	890.068481
856.012695	833.261719
854.843750	920.038330
853.675781	1248.938721
852.506836	1241.453125
851.337891	1077.101685
850.167969	1038.305054
848.999023	685.920044
847.829102	797.276855
846.658203	857.074463
845.488281	453.470459
844.317383	589.384766
843.146484	640.189087
841.975586	860.945740
840.803711	1018.950500
839.631836	544.118042
838.459961	614.877991
837.287109	511.256439
836.114258	461.258240
834.941406	580.992676
833.768555	774.311157
832.594727	1079.111084
831.420898	1343.530151
830.247070	822.244324
829.072266	671.490601
827.898438	1011.447449
826.722656	1018.900024
825.547852	611.591003
824.372070	427.283264
823.196289	-193.790894
822.020508	92.075943
820.844727	567.040466
819.667969	175.448883
818.491211	253.690262
817.313477	-111.135330
816.136719	-15.276990
814.958984	443.050781
813.781250	120.362648
812.602539	-180.053940
811.423828	-69.172310
810.245117	228.231262
809.066406	369.817993
807.886719	-213.011414
806.707031	-167.147568
805.527344	-390.124268
804.346680	143.877029
803.166992	391.172760
801.985352	540.582703
800.804688	-46.729149
799.623047	-287.928101
798.441406	-112.297890
797.259766	-533.227112
796.078125	56.516769
794.895508	-180.654144
793.712891	25.176567
792.529297	-181.184555
791.346680	-68.765259
790.163086	-259.829773
788.978516	235.100861
787.794922	506.164032
786.610352	108.876358
785.425781	-14.148765
784.241211	-15.681543
783.055664	-81.481979
781.870117	89.048485
780.684570	769.718140
779.498047	336.583344
778.311523	100.032501
777.125000	210.065704
775.938477	-170.156723
774.750977	131.546570
773.563477	55.654922
772.375977	354.618134
771.187500	318.066772
769.999023	219.633301
768.810547	180.592194
767.622070	304.483643
766.432617	366.457733
765.243164	368.769165
764.053711	425.974152
762.863281	758.191650
761.672852	137.005203
760.482422	310.377777
759.291992	1037.940430
758.100586	610.226135
756.909180	318.905548
755.717773	583.805420
754.525391	540.708923
753.333008	748.006165
752.140625	368.473633
750.948242	564.458130
749.754883	235.379639
748.561523	84.156708
747.368164	437.710846
746.173828	420.118408
744.979492	380.474426
743.785156	79.728157
742.590820	421.516510
741.395508	337.716858
740.200195	567.288330
739.003906	-103.977463
737.808594	-106.825836
736.612305	-280.607758
735.416016	-3.300703
734.218750	361.359741
733.021484	189.537170
731.824219	367.842255
730.626953	189.405334
729.428711	264.702026
728.230469	-108.357330
727.032227	572.439941
725.833984	-62.876949
724.634766	42.820232
723.435547	677.110352
722.235352	417.785797
721.036133	368.190063
719.835938	648.249817
718.635742	391.263031
717.434570	42.745163
716.233398	353.224762
715.032227	543.618530
713.831055	158.288315
712.628906	723.640564
711.426758	-73.413193
710.224609	284.801636
709.021484	213.734558
707.818359	216.808838
706.615234	243.894470
705.412109	177.427780
704.208008	-49.992992
703.003906	399.480957
701.799805	215.793808
700.594727	301.969666
699.389648	214.259430
698.184570	522.341492
696.979492	-104.148811
695.773438	508.297180
694.567383	488.429749
693.361328	-26.467558
692.154297	145.149124
690.947266	-317.048706
689.740234	-292.723145
688.533203	-109.852936
687.325195	-514.788696
686.117188	154.186798
684.909180	25.098326
683.700195	-97.252594
682.491211	32.045650
681.282227	219.978058
680.072266	234.713150
678.863281	-324.284302
677.653320	-259.224854
676.442383	-200.487366
675.232422	-37.679279
674.021484	809.012390
672.810547	240.757339
671.598633	551.063049
670.386719	-31.565987
669.174805	88.867714
667.962891	190.013443
666.750000	142.248749
665.537109	1.837489
664.324219	-159.881027
663.110352	-55.717678
661.897461	150.082550
660.683594	-0.101978
659.468750	29.089811
658.254883	-193.914078
657.040039	-209.556427
655.824219	-74.048355
654.609375	-39.718807
653.393555	-343.585815
652.177734	481.961212
650.960938	66.465942
649.745117	36.856880
648.528320	343.328857
647.311523	-6.769219
646.093750	-470.634888
644.875977	328.926331
643.658203	689.382080
642.440430	383.042755
641.221680	117.789192
640.002930	415.975494
638.784180	172.463562
637.564453	343.822449
636.344727	-150.847366
635.125000	308.328094
633.905273	449.475403
632.684570	373.682129
631.463867	250.641205
630.243164	155.455734
629.021484	64.482216
627.799805	205.042328
626.578125	10.840209
625.356445	433.941742
624.133789	620.829407
622.911133	582.354309
621.688477	172.948334
620.464844	453.053009
619.241211	145.893600
618.017578	138.158432
616.793945	27.201893
615.569336	-319.629517
614.344727	143.965042
613.120117	35.615223
611.894531	-167.461411
610.668945	216.757523
609.443359	74.184128
608.216797	163.749939
606.991211	-157.845718
605.764648	-219.690338
604.537109	-212.090836
