# Supplementary material for: Raman spectroscopy accurately differentiates mucosal healing from non-healing and biochemical changes following biological therapy in inflammatory bowel disease
Source: PLoS One. 2021 Jun 2;16(6):e0252210. doi: 10.1371/journal.pone.0252210 (PMC8172032; doi:10.1371/journal.pone.0252210)
Supplement: S1 Dataset — (ZIP) [file pone.0252210.s003.zip › HC/BRC-ctnf-0005-2 this one++_base sub CR removed_94__X_-5041.64__Y_12466.1__Z_128.635__Time_1074.txt]

1714.708984	-322.991577
1713.732422	-122.866669
1712.755859	100.603889
1711.779297	324.478271
1710.801758	605.643005
1709.824219	721.840210
1708.846680	839.742798
1707.868164	1238.501831
1706.890625	1411.839355
1705.912109	1298.930542
1704.933594	1620.425171
1703.954102	1953.558716
1702.975586	2038.941040
1701.996094	2093.953613
1701.016602	2177.732178
1700.037109	2365.473877
1699.056641	2539.831055
1698.077148	2447.113770
1697.096680	2550.213623
1696.116211	2525.974854
1695.134766	2791.500732
1694.154297	2826.091553
1693.172852	2953.265869
1692.191406	2591.294678
1691.209961	3051.175049
1690.227539	3356.014893
1689.245117	3076.697021
1688.263672	3368.721924
1687.280273	3335.927490
1686.297852	3384.068604
1685.314453	3273.370117
1684.332031	3214.754883
1683.347656	3421.381836
1682.364258	3262.186768
1681.380859	3246.180176
1680.396484	3591.701416
1679.412109	3510.906982
1678.427734	3552.449463
1677.442383	3649.844727
1676.458008	3806.027588
1675.472656	3576.890137
1674.487305	3502.634521
1673.500977	3623.112549
1672.515625	3741.846680
1671.529297	3853.518311
1670.542969	3480.218750
1669.556641	3727.191162
1668.569336	3935.600342
1667.583008	3874.828857
1666.595703	3505.200928
1665.608398	3838.059082
1664.620117	3822.471680
1663.632813	3702.958008
1662.644531	3917.034668
1661.656250	3770.110352
1660.667969	3554.074463
1659.678711	3491.562988
1658.689453	3330.984131
1657.700195	3755.840576
1656.710938	3505.358154
1655.721680	3265.762695
1654.731445	3142.913574
1653.742188	2991.442383
1652.750977	2985.792236
1651.760742	2615.692383
1650.770508	2545.141846
1649.779297	2290.079346
1648.788086	2125.683594
1647.796875	1753.318848
1646.804688	1519.222412
1645.813477	1547.679443
1644.821289	1307.550415
1643.829102	1121.279297
1642.836914	1292.460815
1641.843750	978.888000
1640.850586	714.021667
1639.857422	658.790833
1638.864258	689.127747
1637.871094	551.859009
1636.876953	434.236725
1635.882813	157.114716
1634.888672	300.377411
1633.894531	236.721634
1632.899414	-12.687687
1631.905273	205.536224
1630.910156	169.545395
1629.915039	24.375254
1628.918945	-45.729298
1627.922852	-138.094528
1626.927734	-202.653549
1625.930664	-0.259771
1624.934570	-156.714462
1623.938477	-243.324982
1622.941406	23.667957
1621.944336	-173.130478
1620.947266	-97.811111
1619.949219	133.830750
1618.952148	38.603386
1617.954102	223.099060
1616.956055	30.963934
1615.957031	-133.459824
1614.958984	-12.985608
1613.959961	132.417206
1612.960938	-103.732529
1611.961914	41.813324
1610.961914	26.117340
1609.962891	-116.578644
1608.962891	9.391904
1607.962891	63.309628
1606.961914	257.330719
1605.961914	230.050034
1604.960938	366.381775
1603.959961	124.424278
1602.958984	-126.613022
1601.957031	196.672928
1600.956055	-15.135325
1599.954102	-3.352557
1598.952148	-11.280530
1597.949219	-28.486397
1596.947266	-107.215843
1595.944336	-234.418854
1594.941406	-287.288696
1593.938477	86.697548
1592.934570	-162.481003
1591.931641	-444.407471
1590.927734	-143.130371
1589.923828	-240.213577
1588.918945	5.506307
1587.915039	-170.445999
1586.910156	277.889771
1585.905273	-112.568993
1584.900391	-40.569599
1583.894531	40.095757
1582.889648	100.748337
1581.883789	237.748962
1580.877930	164.540970
1579.871094	89.545723
1578.865234	265.265167
1577.858398	163.147964
1576.851563	217.919205
1575.844727	57.418598
1574.836914	19.898817
1573.829102	401.713654
1572.822266	141.788635
1571.813477	-200.610382
1570.805664	97.004616
1569.797852	-15.497059
1568.789063	-122.236084
1567.780273	-223.248550
1566.770508	-274.413849
1565.761719	-166.766449
1564.751953	-9.432015
1563.742188	-17.848375
1562.732422	-88.159111
1561.722656	-417.476349
1560.711914	-276.953735
1559.702148	-398.060669
1558.691406	-456.628601
1557.679688	-527.873535
1556.668945	-370.863495
1555.657227	-120.453194
1554.645508	75.641243
1553.633789	-57.036236
1552.622070	-111.857430
1551.609375	1.699677
1550.596680	-464.332611
1549.583984	94.395439
1548.571289	195.114746
1547.558594	-99.836067
1546.544922	34.539341
1545.531250	88.713875
1544.517578	233.284912
1543.503906	191.713455
1542.489258	41.602394
1541.474609	-170.517365
1540.459961	159.587646
1539.445313	76.377846
1538.429688	-102.429733
1537.415039	113.480530
1536.399414	262.049255
1535.383789	-4.914477
1534.367188	91.639069
1533.351563	216.278412
1532.334961	108.637428
1531.318359	-22.412045
1530.301758	83.365166
1529.284180	371.712738
1528.266602	224.377380
1527.249023	200.386444
1526.231445	204.390656
1525.213867	236.361450
1524.195313	118.716599
1523.177734	188.557571
1522.159180	34.213345
1521.139648	249.856934
1520.121094	99.909554
1519.101563	247.794754
1518.082031	30.252771
1517.062500	-12.911813
1516.042969	226.072784
1515.022461	-69.711769
1514.001953	42.442783
1512.981445	225.955826
1511.960938	242.075287
1510.939453	121.693047
1509.918945	144.537689
1508.897461	20.658634
1507.875000	-49.825050
1506.853516	79.190308
1505.831055	202.494507
1504.809570	-187.343155
1503.787109	-31.790005
1502.763672	-220.119766
1501.741211	134.061310
1500.717773	-86.048141
1499.694336	-109.489708
1498.670898	-248.659164
1497.646484	-91.492676
1496.623047	-9.144170
1495.598633	8.645893
1494.574219	-25.286665
1493.549805	280.279327
1492.524414	89.219215
1491.499023	237.576492
1490.473633	359.743225
1489.448242	463.398956
1488.422852	346.786011
1487.396484	806.731689
1486.370117	745.096375
1485.343750	552.736511
1484.317383	678.874268
1483.290039	712.521484
1482.262695	993.010620
1481.235352	1078.988403
1480.208008	988.434082
1479.180664	1106.383545
1478.152344	1277.224365
1477.124023	1602.865479
1476.095703	1665.413818
1475.067383	2180.748535
1474.038086	1949.183594
1473.008789	1905.566772
1471.979492	2406.136963
1470.950195	2167.957764
1469.919922	2405.105957
1468.890625	2491.565674
1467.860352	2587.616699
1466.830078	2817.870605
1465.798828	2574.659668
1464.768555	3004.583252
1463.737305	3050.106445
1462.706055	3069.710205
1461.674805	3302.173340
1460.642578	3175.976318
1459.610352	3351.482178
1458.578125	3513.756348
1457.545898	3693.263672
1456.513672	3765.677979
1455.480469	3738.660645
1454.447266	3683.317139
1453.414063	3576.857178
1452.380859	3888.306641
1451.346680	4189.041016
1450.313477	4066.097900
1449.279297	3998.517090
1448.244141	3991.337158
1447.209961	3836.933350
1446.174805	4051.838867
1445.139648	3990.382568
1444.104492	3759.042969
1443.069336	3727.343262
1442.033203	3298.135010
1440.998047	3455.573242
1439.961914	3283.883545
1438.924805	3225.688232
1437.888672	3048.466064
1436.851563	2870.998047
1435.814453	2943.446777
1434.777344	2217.424072
1433.740234	2269.256836
1432.702148	1843.601685
1431.664063	1963.132568
1430.625977	1623.070801
1429.587891	1227.430908
1428.548828	1308.496216
1427.509766	1111.902344
1426.471680	887.508423
1425.431641	645.318787
1424.392578	614.826721
1423.352539	878.988342
1422.312500	472.738953
1421.272461	378.868500
1420.232422	169.077103
1419.191406	165.684418
1418.150391	212.538422
1417.109375	586.454468
1416.068359	537.417725
1415.027344	385.194763
1413.985352	-234.863922
1412.943359	166.201279
1411.901367	169.844254
1410.858398	-37.705620
1409.816406	53.891964
1408.773438	-163.615982
1407.730469	-144.910599
1406.687500	-138.753036
1405.643555	-165.249924
1404.599609	-161.576752
1403.555664	-100.135452
1402.511719	-116.447144
1401.466797	-130.214142
1400.422852	-81.157944
1399.377930	278.861450
1398.333008	332.970520
1397.287109	409.683929
1396.242188	526.611023
1395.196289	398.050629
1394.150391	322.282745
1393.104492	366.898834
1392.057617	303.952881
1391.010742	398.901917
1389.963867	288.762909
1388.916992	328.982391
1387.870117	211.774368
1386.822266	117.292831
1385.774414	110.579430
1384.726563	-175.913910
1383.677734	-177.151917
1382.629883	-293.070190
1381.581055	-198.862564
1380.532227	-396.694183
1379.483398	-364.426147
1378.433594	-579.118347
1377.383789	-334.130249
1376.333984	-588.106689
1375.284180	-417.501129
1374.234375	-426.284698
1373.183594	-200.340607
1372.132813	-128.782516
1371.082031	-121.751892
1370.031250	-174.216568
1368.979492	-169.035599
1367.927734	-310.509949
1366.875977	-376.848083
1365.824219	-246.063309
1364.771484	-67.695557
1363.718750	-145.432449
1362.666016	-312.356110
1361.613281	-244.935532
1360.560547	-271.688690
1359.506836	-342.836029
1358.453125	43.981052
1357.399414	-312.300781
1356.344727	-300.188385
1355.291016	-205.637680
1354.236328	-135.581177
1353.181641	-176.909058
1352.126953	-36.503838
1351.071289	250.736282
1350.015625	12.038571
1348.959961	168.484909
1347.904297	144.176498
1346.847656	6.192753
1345.791992	389.574799
1344.735352	381.444946
1343.677734	517.541748
1342.621094	569.790039
1341.563477	701.757568
1340.505859	477.377289
1339.448242	483.919037
1338.390625	609.797058
1337.332031	708.843201
1336.273438	263.747803
1335.214844	341.508575
1334.156250	441.982452
1333.097656	589.897217
1332.038086	92.711342
1330.978516	261.369781
1329.917969	190.632324
1328.858398	93.240036
1327.797852	184.164825
1326.737305	310.124664
1325.676758	374.772125
1324.616211	247.263412
1323.554688	174.604233
1322.493164	228.353851
1321.431641	371.414154
1320.370117	228.694748
1319.307617	458.999329
1318.245117	450.468750
1317.182617	232.846085
1316.120117	299.300049
1315.056641	220.789886
1313.993164	17.133720
1312.929688	299.368958
1311.866211	365.220337
1310.802734	382.275787
1309.738281	426.878906
1308.673828	329.178772
1307.609375	323.049988
1306.543945	607.712097
1305.479492	440.125061
1304.414063	585.404419
1303.347656	477.833771
1302.282227	306.866211
1301.215820	507.537354
1300.150391	293.329681
1299.083008	143.538467
1298.016602	4.091897
1296.949219	275.223816
1295.882813	301.188202
1294.815430	60.048386
1293.747070	189.992981
1292.679688	1.378619
1291.611328	191.014862
1290.542969	-173.224228
1289.474609	308.977142
1288.405273	203.095367
1287.335938	-238.071289
1286.266602	328.380585
1285.197266	468.756592
1284.127930	308.233398
1283.057617	238.776901
1281.987305	-16.307156
1280.916992	377.690735
1279.845703	101.438454
1278.775391	361.441681
1277.704102	472.508606
1276.632813	241.546158
1275.560547	617.359924
1274.489258	411.624481
1273.416992	524.019348
1272.344727	714.889343
1271.271484	483.441406
1270.199219	713.979980
1269.125977	1125.427124
1268.052734	948.721802
1266.979492	1187.295044
1265.905273	1308.960449
1264.831055	1472.343384
1263.756836	1770.089478
1262.682617	1614.458008
1261.607422	1968.692749
1260.533203	1699.090698
1259.458008	1951.351807
1258.381836	1957.718018
1257.306641	1472.318726
1256.230469	1868.915405
1255.154297	1766.486328
1254.078125	1664.338867
1253.001953	2100.274658
1251.924805	1757.693481
1250.847656	2057.650635
1249.770508	1754.564575
1248.692383	1872.457031
1247.615234	1839.765747
1246.537109	2006.576050
1245.458984	2015.557129
1244.379883	2029.578735
1243.300781	1754.745361
1242.222656	1861.401245
1241.142578	1657.453491
1240.063477	1752.257813
1238.983398	1364.288208
1237.904297	1738.379883
1236.823242	1566.721191
1235.743164	1788.084106
1234.662109	1362.152344
1233.582031	1690.325195
1232.500977	1213.909790
1231.418945	1336.242920
1230.337891	1172.758423
1229.255859	1283.094116
1228.173828	1274.806030
1227.090820	1278.701050
1226.008789	1306.831665
1224.925781	843.832336
1223.842773	1138.241333
1222.759766	946.428711
1221.675781	633.841919
1220.591797	478.544830
1219.507813	613.356567
1218.423828	784.356262
1217.338867	300.600952
1216.254883	147.932312
1215.169922	273.024353
1214.083984	477.723694
1212.999023	716.075439
1211.913086	307.575714
1210.827148	475.829803
1209.741211	694.610413
1208.654297	594.927856
1207.567383	743.559570
1206.480469	614.850647
1205.393555	674.097595
1204.306641	395.920990
1203.218750	262.323334
1202.130859	227.432251
1201.042969	-248.168488
1199.954102	-247.017532
1198.865234	-164.150879
1197.776367	-427.929871
1196.687500	-417.475464
1195.598633	-335.002411
1194.508789	-252.690201
1193.418945	-425.384399
1192.329102	-261.660828
1191.238281	-463.400330
1190.147461	-569.111938
1189.056641	-461.173889
1187.965820	-555.165588
1186.875000	-430.818604
1185.783203	-601.926270
1184.691406	-321.994476
1183.599609	-306.289703
1182.506836	-130.066483
1181.414063	-169.949066
1180.321289	17.749462
1179.228516	-329.385468
1178.135742	-182.897171
1177.041992	-166.064117
1175.948242	183.502594
1174.854492	-27.716667
1173.759766	170.370453
1172.665039	451.919342
1171.570313	249.660690
1170.475586	284.131927
1169.380859	-195.979034
1168.285156	251.847336
1167.189453	89.484833
1166.093750	34.514259
1164.997070	189.642273
1163.900391	81.591316
1162.803711	-95.957863
1161.707031	36.800617
1160.609375	250.422485
1159.512695	349.073486
1158.415039	292.268036
1157.316406	452.366394
1156.218750	454.645508
1155.120117	497.192871
1154.021484	458.357178
1152.922852	240.439285
1151.823242	298.831726
1150.723633	137.665527
1149.624023	610.023193
1148.524414	410.157288
1147.423828	398.223358
1146.323242	264.568787
1145.222656	316.340973
1144.122070	505.820313
1143.020508	133.403946
1141.918945	560.110657
1140.817383	484.518066
1139.715820	444.321014
1138.613281	489.416046
1137.510742	648.259033
1136.408203	711.683960
1135.305664	781.899658
1134.202148	780.528809
1133.098633	947.434937
1131.995117	691.407532
1130.891602	966.820068
1129.787109	938.083496
1128.682617	1563.801392
1127.578125	1541.445068
1126.473633	1741.687500
1125.368164	1557.485718
1124.262695	1517.644043
1123.157227	1892.194946
1122.050781	1794.833496
1120.944336	1656.950806
1119.837891	1282.036865
1118.731445	1501.220215
1117.625000	1568.526123
1116.517578	1500.625366
1115.410156	1318.901245
1114.302734	1373.498535
1113.194336	1515.275024
1112.085938	1474.656128
1110.977539	1542.499756
1109.869141	1406.802612
1108.759766	1275.607300
1107.651367	1363.869141
1106.541016	1366.792847
1105.431641	1841.640381
1104.321289	1799.064209
1103.211914	1659.490479
1102.100586	1717.891113
1100.990234	1469.363159
1099.878906	2166.352539
1098.768555	1808.869873
1097.656250	1835.507568
1096.544922	1517.822632
1095.432617	1581.718750
1094.320313	1322.634399
1093.208008	1489.690674
1092.095703	1477.496704
1090.982422	1429.759277
1089.869141	1666.582275
1088.755859	1467.793823
1087.641602	1504.102295
1086.527344	1377.907227
1085.413086	1230.398193
1084.298828	1557.595581
1083.183594	1259.287109
1082.069336	1000.871216
1080.954102	1169.907593
1079.837891	1348.062500
1078.722656	1462.567505
1077.606445	1079.163086
1076.490234	1219.129639
1075.373047	1168.793701
1074.255859	1054.976929
1073.139648	1325.697144
1072.021484	998.196533
1070.904297	1071.575073
1069.786133	1217.417358
1068.667969	908.477905
1067.549805	964.996216
1066.430664	822.270813
1065.312500	873.847229
1064.193359	1002.520447
1063.073242	1098.242676
1061.954102	1076.827759
1060.833984	779.259644
1059.713867	757.715576
1058.592773	701.001526
1057.472656	812.557068
1056.351563	758.023682
1055.230469	628.665039
1054.108398	681.503784
1052.987305	710.909668
1051.865234	464.687897
1050.743164	678.430542
1049.620117	833.663940
1048.497070	774.103333
1047.374023	586.223022
1046.250977	440.378174
1045.127930	527.757996
1044.003906	440.218811
1042.879883	203.532593
1041.754883	300.157227
1040.630859	319.865509
1039.505859	-154.225357
1038.380859	298.693726
1037.254883	290.445892
1036.129883	389.297882
1035.003906	483.462738
1033.876953	298.424500
1032.750977	194.926285
1031.624023	289.159729
1030.497070	241.580109
1029.370117	535.743530
1028.242188	14.176418
1027.115234	-239.904144
1025.986328	-291.753723
1024.858398	-297.051575
1023.730469	-93.326111
1022.601563	-314.378876
1021.471680	-347.290497
1020.342773	-247.844955
1019.212891	-408.136719
1018.083008	-600.715515
1016.953125	-132.363632
1015.823242	-320.060547
1014.692383	-322.181702
1013.561523	-460.867310
1012.430664	-55.054157
1011.298828	170.070053
1010.166992	-67.797539
1009.035156	53.345604
1007.903320	246.314453
1006.770508	865.019165
1005.637695	1328.619019
1004.504883	2178.338867
1003.371094	2701.839355
1002.238281	2568.849121
1001.104492	1832.963989
999.969727	1203.858398
998.835938	665.316711
997.701172	286.533112
996.566406	485.278412
995.430664	111.701920
994.295898	248.476852
993.160156	539.948975
992.024414	616.983643
990.887695	299.859558
989.750977	319.685669
988.614258	383.506104
987.477539	445.208588
986.340820	242.163147
985.203125	-98.769127
984.065430	97.218636
982.926758	178.225998
981.789063	128.235504
980.650391	501.900726
979.511719	344.193359
978.372070	304.094299
977.233398	360.835907
976.093750	422.387543
974.953125	776.046570
973.813477	631.151367
972.672852	654.273621
971.532227	741.943420
970.390625	664.490112
969.250000	738.847412
968.108398	703.250549
966.966797	768.890381
965.824219	642.047791
964.681641	614.147400
963.539063	471.867645
962.396484	699.006165
961.253906	843.788025
960.110352	667.961548
958.966797	490.189850
957.822266	454.764374
956.678711	394.431091
955.534180	551.868408
954.388672	315.832794
953.244141	190.005951
952.098633	252.086853
950.953125	254.939392
949.807617	260.338348
948.661133	330.005798
947.514648	235.347580
946.368164	-34.949768
945.221680	225.130341
944.074219	65.111168
942.926758	163.444061
941.779297	282.535858
940.630859	180.445358
939.483398	195.027252
938.334961	401.476715
937.185547	448.437134
936.037109	465.982330
934.887695	388.025208
933.737305	419.751801
932.587891	449.423767
931.437500	253.808487
930.287109	-34.851318
929.136719	-175.136337
927.985352	508.931274
926.834961	75.468102
925.682617	186.245377
924.531250	-125.912369
923.378906	-35.153637
922.226563	85.342232
921.074219	19.599365
919.921875	-370.881653
918.768555	143.332825
917.615234	-23.953259
916.460938	-13.809989
915.307617	150.917496
914.153320	72.889481
912.999023	-181.921219
911.843750	-359.271851
910.688477	-261.881592
909.533203	-275.475159
908.377930	-352.367310
907.221680	-283.969299
906.066406	-437.525940
904.909180	-287.229034
903.752930	-114.198341
902.595703	-305.679474
901.438477	-193.533966
900.281250	-418.555511
899.123047	-156.776001
897.965820	-327.116364
896.807617	-187.348648
895.648438	-486.215668
894.489258	-90.734268
893.331055	-228.761703
892.170898	78.587685
891.011719	-86.288841
889.851563	17.816154
888.691406	-286.757538
887.531250	151.674408
886.370117	-89.390144
885.208984	-314.457428
884.047852	132.963409
882.885742	-294.881592
881.724609	-156.461288
880.562500	-257.002869
879.399414	-118.513496
878.237305	-189.608887
877.074219	57.040691
875.911133	-135.583374
874.747070	70.497612
873.583008	-52.166668
872.418945	120.098106
871.254883	-27.221251
870.089844	-37.214317
868.925781	-128.169128
867.759766	62.019573
866.594727	13.815970
865.428711	278.046326
864.262695	106.229012
863.096680	296.157654
861.930664	468.008698
860.763672	289.483643
859.596680	185.093323
858.428711	172.746277
857.260742	353.330353
856.092773	302.727295
854.924805	525.713379
853.756836	589.342346
852.587891	218.007111
851.418945	153.820679
850.249023	499.633026
849.080078	489.028839
847.910156	279.039093
846.739258	507.922760
845.569336	96.394051
844.398438	291.464203
843.227539	108.219795
842.056641	-253.987900
840.884766	124.114952
839.712891	175.498260
838.541016	249.097565
837.368164	320.317566
836.196289	145.610977
835.022461	299.232544
833.849609	166.799362
832.675781	27.608919
831.501953	270.042664
830.328125	88.218552
829.154297	437.336761
827.979492	516.257019
826.804688	30.799284
825.628906	350.274506
824.454102	201.357635
823.278320	333.145996
822.102539	453.575775
820.925781	304.284119
819.749023	217.252716
818.572266	-163.774124
817.395508	-248.755051
816.217773	149.027206
815.040039	25.864073
813.862305	-195.274902
812.684570	-274.162201
811.505859	-350.955505
810.327148	-43.371922
809.147461	-91.635513
807.968750	-284.455933
806.789063	-106.440689
805.609375	-212.909210
804.428711	-288.415527
803.248047	-68.870163
802.067383	-135.846832
800.886719	-318.321350
799.705078	-12.939432
798.523438	-408.561493
797.341797	-407.352264
796.160156	-131.486145
794.977539	-124.026543
793.794922	64.917366
792.611328	-1.084959
791.428711	-211.144882
790.245117	14.837626
789.060547	249.411606
787.876953	-89.357155
786.692383	-268.841522
785.507813	-220.595612
784.323242	-274.225525
783.137695	111.930466
781.952148	303.283997
780.766602	213.803818
779.580078	-81.197769
778.393555	-2.956642
777.207031	-2.151980
776.020508	-45.613159
774.833008	-38.406380
773.645508	-73.233215
772.458008	-75.057274
771.270508	92.833794
770.082031	-105.446144
768.893555	-129.580032
767.704102	-87.668625
766.514648	-6.193215
765.325195	-153.909348
764.135742	99.185394
762.946289	-61.814629
761.755859	32.548973
760.565430	-64.631752
759.374023	267.224884
758.183594	348.138519
756.992188	400.406464
755.799805	32.705956
754.608398	383.937988
753.416016	473.497894
752.223633	332.338165
751.030273	294.496429
749.837891	307.204254
748.644531	460.447266
747.450195	470.989532
746.256836	312.603760
745.062500	448.336548
743.868164	590.648804
742.672852	575.083069
741.477539	349.139221
740.282227	265.864960
739.086914	228.747375
737.890625	3.347017
736.695313	-61.939030
735.498047	262.716095
734.301758	296.180664
733.104492	115.276657
731.907227	22.140371
730.709961	80.163254
729.511719	-43.208538
728.313477	238.195953
727.115234	283.549286
725.916992	324.705688
724.717773	261.164429
723.518555	154.173691
722.318359	102.061096
721.119141	-24.042141
719.918945	210.368347
718.718750	241.934128
717.517578	184.278000
716.316406	209.810349
715.115234	431.895935
713.914063	226.770432
712.711914	137.570435
711.509766	196.911697
710.307617	199.871033
709.104492	83.319389
707.902344	-87.320122
706.698242	88.666534
705.495117	53.722771
704.291016	-52.692886
703.086914	-39.048500
701.882813	-57.705002
700.678711	-49.912388
699.473633	-100.479912
698.268555	127.586571
697.062500	99.446266
695.857422	-230.367706
694.651367	-409.766815
693.444336	-321.575165
692.238281	-395.926910
691.031250	-296.204102
689.824219	-560.789185
688.616211	-523.272705
687.409180	-327.064880
686.200195	-366.974762
684.992188	-298.106781
683.784180	-558.428772
682.575195	-441.160217
681.366211	-449.281952
680.156250	-268.580811
678.946289	-438.496857
677.736328	-220.422302
676.526367	-82.232727
675.315430	-378.812958
674.104492	294.417847
672.893555	39.571671
671.682617	-35.375210
670.470703	101.892532
669.258789	75.046608
668.046875	303.474274
666.833984	542.830017
665.621094	626.732788
664.408203	585.509949
663.194336	591.986694
661.981445	490.645935
660.767578	592.362427
659.552734	323.005615
658.338867	181.106766
657.124023	162.269485
655.908203	266.378510
654.693359	351.011536
653.477539	-226.089523
652.261719	43.825329
651.045898	20.527395
649.829102	-13.657879
648.612305	53.196522
647.395508	154.247681
646.177734	313.120178
644.959961	142.394501
643.742188	173.626862
642.524414	84.010269
641.305664	275.699921
640.086914	176.590317
638.868164	380.042603
637.648438	271.243805
636.429688	-25.064028
635.208984	-68.477631
633.989258	-181.358261
632.768555	-28.798164
631.547852	-21.002062
630.327148	161.790421
629.106445	-186.426254
627.884766	-61.558624
626.663086	81.377502
625.440430	190.847595
624.217773	136.043518
622.995117	259.857513
621.772461	101.468399
620.549805	209.314072
619.326172	86.307762
618.102539	-134.747192
616.877930	-94.286003
615.654297	-64.354851
614.429688	-23.661573
613.204102	-325.255127
611.979492	164.407074
610.753906	166.131073
609.528320	101.233543
608.301758	18.780426
607.075195	-96.277588
605.848633	-451.241669
604.622070	-196.121368
