# Supplementary material for: Raman spectroscopy accurately differentiates mucosal healing from non-healing and biochemical changes following biological therapy in inflammatory bowel disease
Source: PLoS One. 2021 Jun 2;16(6):e0252210. doi: 10.1371/journal.pone.0252210 (PMC8172032; doi:10.1371/journal.pone.0252210)
Supplement: S1 Dataset — (ZIP) [file pone.0252210.s003.zip › HC/BRC-ctnf-0004-1_base sub CR removed_60__X_22750__Y_20916.8__Z_667.61__Time_687.txt]

1714.671875	-0.070999
1713.695313	30.860569
1712.718750	242.195435
1711.742188	54.602280
1710.764648	-27.677225
1709.787109	83.750977
1708.809570	-56.094810
1707.831055	139.635529
1706.853516	11.846498
1705.875000	195.345947
1704.896484	-75.767876
1703.916992	-241.800339
1702.938477	-0.391768
1701.958984	-2.019246
1700.979492	-67.290924
1700.000000	-145.367432
1699.019531	52.475441
1698.040039	93.055115
1697.059570	-4.875039
1696.079102	100.782455
1695.097656	145.405243
1694.117188	16.900513
1693.135742	-92.428505
1692.154297	-94.494102
1691.172852	5.281729
1690.190430	-225.451416
1689.208008	-26.190456
1688.225586	-98.661400
1687.243164	-0.067536
1686.260742	8.217150
1685.277344	-41.794357
1684.293945	143.056351
1683.310547	53.771877
1682.327148	140.645126
1681.343750	97.324615
1680.359375	118.214714
1679.375000	-257.183197
1678.390625	-110.553009
1677.405273	73.529633
1676.419922	204.612595
1675.435547	216.256485
1674.449219	177.613678
1673.463867	224.316025
1672.478516	8.153592
1671.492188	209.443924
1670.505859	272.749939
1669.519531	70.682259
1668.532227	97.248093
1667.544922	47.031567
1666.557617	26.234600
1665.570313	387.722351
1664.583008	287.663849
1663.594727	606.859985
1662.607422	488.596710
1661.619141	253.902771
1660.629883	329.561554
1659.641602	82.082932
1658.652344	89.179718
1657.663086	496.362305
1656.673828	379.197235
1655.684570	275.457275
1654.694336	333.342438
1653.704102	256.368774
1652.713867	190.132690
1651.723633	377.972809
1650.732422	269.644745
1649.742188	264.594299
1648.750977	135.400436
1647.758789	59.206268
1646.767578	72.983673
1645.775391	39.284206
1644.784180	238.103012
1643.791992	-38.374020
1642.798828	-63.875397
1641.806641	106.020576
1640.813477	-9.076609
1639.820313	-139.889130
1638.827148	-9.466667
1637.833008	102.486778
1636.839844	111.634880
1635.845703	39.110664
1634.851563	37.815098
1633.856445	-37.214069
1632.862305	-188.550568
1631.867188	-23.775494
1630.872070	6.684103
1629.876953	21.366194
1628.881836	-119.202896
1627.885742	21.840425
1626.889648	12.900331
1625.893555	-145.928284
1624.897461	-36.467464
1623.900391	112.384064
1622.903320	-4.275035
1621.906250	55.181644
1620.909180	12.160854
1619.912109	71.599678
1618.914063	-92.204964
1617.916016	-53.780121
1616.917969	-172.866272
1615.919922	-8.483134
1614.920898	-82.943893
1613.921875	178.378891
1612.922852	-150.498199
1611.923828	-211.802643
1610.924805	214.488083
1609.924805	56.120590
1608.924805	78.601517
1607.924805	187.503372
1606.924805	84.186813
1605.923828	232.264740
1604.922852	-4.591877
1603.921875	98.893761
1602.920898	-1.809121
1601.919922	67.560738
1600.917969	-20.081882
1599.916016	-99.873306
1598.914063	73.951767
1597.912109	195.385223
1596.909180	167.754013
1595.906250	59.098835
1594.903320	26.208578
1593.900391	-48.495018
1592.896484	-112.770935
1591.893555	-192.715744
1590.889648	-103.024063
1589.885742	-57.777782
1588.880859	16.094164
1587.876953	100.330612
1586.872070	-18.934116
1585.867188	-0.011136
1584.862305	-28.064333
1583.856445	115.838654
1582.851563	121.543686
1581.845703	-91.630608
1580.839844	52.040173
1579.833008	62.790081
1578.827148	5.807274
1577.820313	102.345657
1576.813477	60.874084
1575.806641	-180.956619
1574.798828	14.225211
1573.791992	-214.600647
1572.784180	-212.000961
1571.775391	-27.515343
1570.767578	250.400818
1569.759766	-66.856400
1568.750977	104.317894
1567.742188	-54.472969
1566.732422	-96.421043
1565.723633	56.301159
1564.713867	180.337189
1563.704102	-92.756195
1562.694336	-57.067116
1561.684570	-104.455124
1560.673828	27.037935
1559.664063	485.096771
1558.652344	-91.365829
1557.641602	153.884583
1556.630859	132.097214
1555.619141	250.130432
1554.607422	-121.431969
1553.595703	138.893387
1552.583984	-90.227501
1551.571289	6.789207
1550.558594	90.763908
1549.545898	125.487663
1548.533203	-36.441795
1547.519531	-151.826538
1546.506836	286.066681
1545.493164	217.066269
1544.479492	140.281128
1543.464844	53.121933
1542.451172	144.190613
1541.436523	206.738037
1540.421875	91.034531
1539.407227	176.678955
1538.391602	-148.160385
1537.375977	-140.046951
1536.361328	22.807634
1535.344727	329.950500
1534.329102	46.376091
1533.312500	139.271057
1532.296875	237.234650
1531.280273	90.259956
1530.262695	291.112823
1529.246094	97.704315
1528.228516	17.628872
1527.210938	166.695786
1526.193359	328.512878
1525.175781	93.840309
1524.157227	206.586105
1523.138672	203.457275
1522.120117	174.551910
1521.101563	202.178101
1520.082031	-19.665474
1519.063477	77.284943
1518.043945	32.780159
1517.024414	119.279480
1516.003906	213.383026
1514.983398	76.246506
1513.963867	262.665497
1512.943359	102.368874
1511.921875	83.241859
1510.901367	141.068542
1509.879883	-24.395063
1508.858398	-71.848366
1507.836914	-103.943130
1506.815430	151.083954
1505.792969	-1.632157
1504.770508	32.755199
1503.748047	149.072830
1502.725586	75.727631
1501.702148	325.061462
1500.678711	115.893852
1499.655273	-149.549927
1498.631836	61.146801
1497.608398	-247.762344
1496.583984	-34.674877
1495.559570	-95.413651
1494.535156	-69.218193
1493.510742	61.754005
1492.485352	-50.226715
1491.460938	185.390930
1490.435547	109.126396
1489.409180	168.238129
1488.383789	-7.672585
1487.357422	161.166489
1486.331055	342.662323
1485.304688	13.561818
1484.278320	271.499481
1483.250977	-6.500588
1482.224609	335.441559
1481.197266	304.856628
1480.168945	60.064674
1479.141602	-49.533646
1478.113281	-16.406759
1477.084961	197.589905
1476.056641	-47.085808
1475.028320	271.196808
1473.999023	398.320984
1472.969727	538.095520
1471.940430	540.335693
1470.911133	412.766876
1469.881836	399.720032
1468.851563	516.372314
1467.821289	454.931976
1466.791016	589.278748
1465.759766	598.971680
1464.729492	504.451874
1463.698242	501.416534
1462.666992	495.825043
1461.635742	462.279724
1460.603516	631.868896
1459.571289	517.021545
1458.539063	521.509155
1457.506836	333.111755
1456.474609	680.133972
1455.441406	699.751892
1454.408203	830.939636
1453.375000	612.152039
1452.341797	723.003296
1451.307617	843.923462
1450.274414	800.091187
1449.240234	741.057007
1448.205078	562.982971
1447.170898	838.282166
1446.135742	538.728699
1445.100586	780.987183
1444.065430	699.209717
1443.030273	698.431396
1441.994141	687.519775
1440.958984	567.877136
1439.921875	632.841614
1438.885742	530.946838
1437.849609	600.965698
1436.812500	478.898468
1435.775391	346.782715
1434.738281	550.665100
1433.701172	443.855072
1432.663086	286.588440
1431.625000	227.841080
1430.586914	376.069855
1429.548828	269.408447
1428.509766	415.048706
1427.470703	94.055305
1426.431641	174.135147
1425.392578	95.371063
1424.353516	29.257032
1423.313477	-130.064789
1422.273438	60.889118
1421.233398	133.392014
1420.193359	-5.654932
1419.152344	195.258698
1418.111328	-99.787025
1417.070313	264.682312
1416.029297	405.080597
1414.987305	110.225883
1413.946289	-61.227577
1412.904297	-61.612133
1411.862305	-182.644745
1410.819336	93.509369
1409.776367	-32.494751
1408.734375	-67.960205
1407.691406	34.752609
1406.647461	195.195297
1405.604492	-63.685478
1404.560547	6.397522
1403.516602	76.479965
1402.472656	-159.552689
1401.427734	-117.011894
1400.382813	116.154488
1399.337891	48.350456
1398.292969	115.985847
1397.248047	85.872833
1396.202148	-214.842850
1395.156250	-232.288986
1394.110352	-91.886795
1393.064453	-179.400330
1392.018555	176.326324
1390.971680	31.279837
1389.924805	151.619339
1388.877930	81.780945
1387.830078	117.067886
1386.782227	-132.743698
1385.734375	-302.389587
1384.686523	-16.922947
1383.638672	-343.904755
1382.589844	-185.925171
1381.541016	-25.471989
1380.492188	-242.220490
1379.443359	-121.694595
1378.394531	-51.111580
1377.344727	-7.986223
1376.294922	80.088898
1375.245117	95.813461
1374.194336	-50.585979
1373.143555	112.390587
1372.092773	120.744568
1371.041992	-25.423025
1369.991211	-156.526840
1368.939453	56.352268
1367.887695	-24.799667
1366.835938	-105.866058
1365.784180	27.321426
1364.731445	-18.773973
1363.679688	-74.747574
1362.626953	-80.880241
1361.573242	15.043348
1360.520508	106.013458
1359.466797	142.269043
1358.413086	-137.234711
1357.359375	-185.362762
1356.305664	-89.259384
1355.250977	14.300771
1354.196289	147.682785
1353.141602	159.349777
1352.086914	-94.653137
1351.031250	-199.534012
1349.975586	259.163757
1348.919922	47.645405
1347.864258	-12.372089
1346.808594	-22.695225
1345.751953	-147.057236
1344.695313	120.468834
1343.638672	179.693665
1342.581055	256.286469
1341.523438	290.777557
1340.466797	77.571930
1339.408203	260.802460
1338.350586	92.373489
1337.291992	117.180420
1336.234375	223.728195
1335.174805	117.435478
1334.116211	110.223465
1333.057617	-60.193443
1331.998047	145.432587
1330.938477	205.140884
1329.878906	-56.494385
1328.818359	149.157562
1327.757813	228.754974
1326.697266	110.733337
1325.636719	29.867922
1324.576172	141.711365
1323.514648	85.666122
1322.453125	-14.727050
1321.391602	225.537552
1320.330078	85.791794
1319.267578	108.957863
1318.205078	80.380913
1317.142578	202.275574
1316.080078	257.616272
1315.016602	502.751129
1313.953125	550.710571
1312.889648	32.091980
1311.826172	40.834595
1310.761719	167.816025
1309.698242	110.161110
1308.633789	153.492584
1307.569336	391.268188
1306.503906	343.586456
1305.438477	411.588531
1304.373047	182.045578
1303.307617	186.232666
1302.242188	514.948242
1301.175781	383.986328
1300.109375	317.017090
1299.042969	476.131927
1297.976563	180.861725
1296.909180	330.209625
1295.841797	211.949036
1294.774414	309.780731
1293.707031	208.852692
1292.638672	392.599884
1291.571289	385.002625
1290.502930	210.693024
1289.433594	392.004730
1288.365234	122.267334
1287.295898	239.892532
1286.226563	328.112213
1285.157227	455.531311
1284.086914	325.780396
1283.017578	103.094833
1281.947266	188.992157
1280.876953	243.075089
1279.805664	128.333725
1278.734375	184.933151
1277.663086	190.187241
1276.591797	425.337585
1275.520508	371.944122
1274.448242	76.626015
1273.375977	-120.776100
1272.303711	14.221527
1271.231445	83.245209
1270.158203	120.521667
1269.085938	187.126816
1268.011719	224.431671
1266.938477	254.442795
1265.865234	-10.759545
1264.791016	192.551514
1263.716797	137.284561
1262.641602	86.945786
1261.567383	0.100798
1260.492188	61.995186
1259.416992	231.107651
1258.341797	178.484360
1257.265625	179.491058
1256.190430	406.999603
1255.114258	-52.122993
1254.037109	231.362839
1252.960938	132.695969
1251.883789	163.040405
1250.806641	-30.387131
1249.729492	-80.222168
1248.652344	169.048233
1247.574219	197.018524
1246.496094	261.456085
1245.417969	102.346451
1244.338867	91.506844
1243.260742	138.986160
1242.181641	74.765251
1241.102539	-52.529274
1240.022461	223.142502
1238.943359	304.592957
1237.863281	46.375416
1236.783203	183.639786
1235.702148	-86.534851
1234.622070	218.013321
1233.541016	64.322136
1232.459961	82.769966
1231.377930	166.631241
1230.296875	-37.776093
1229.214844	-16.867203
1228.132813	355.113159
1227.050781	-8.939271
1225.967773	21.650373
1224.884766	-68.743538
1223.801758	-205.053406
1222.718750	48.083263
1221.634766	262.419556
1220.550781	39.109066
1219.466797	-22.165350
1218.382813	-129.318527
1217.298828	142.859711
1216.213867	137.155701
1215.128906	-49.650043
1214.042969	219.904617
1212.958008	52.471333
1211.872070	278.447754
1210.786133	393.340973
1209.700195	11.294797
1208.613281	116.538948
1207.526367	190.387177
1206.439453	95.467659
1205.352539	68.060944
1204.265625	14.156565
1203.177734	34.937378
1202.089844	-33.403931
1201.001953	271.477661
1199.913086	-35.227177
1198.824219	-238.315948
1197.735352	-176.648712
1196.646484	-52.474186
1195.557617	40.367153
1194.467773	-383.828552
1193.377930	-129.919296
1192.288086	-51.589321
1191.197266	-74.237770
1190.106445	83.287148
1189.015625	125.437958
1187.924805	-60.573051
1186.833984	-212.904678
1185.742188	-33.959984
1184.650391	-3.895678
1183.557617	-74.632408
1182.465820	-282.074707
1181.373047	-158.512512
1180.280273	-121.336845
1179.187500	-144.126328
1178.093750	-157.346573
1177.000977	-108.280807
1175.907227	161.109039
1174.812500	145.361496
1173.718750	-176.871002
1172.624023	-106.407860
1171.529297	-260.966034
1170.434570	-209.706131
1169.338867	-213.521515
1168.244141	12.244389
1167.148438	-75.358810
1166.051758	164.551254
1164.956055	93.629341
1163.859375	-106.326950
1162.762695	97.510574
1161.666016	48.059547
1160.568359	-101.696510
1159.470703	54.164463
1158.373047	128.774979
1157.275391	50.601536
1156.176758	94.100296
1155.079102	337.910889
1153.979492	71.253777
1152.880859	90.784988
1151.782227	215.154037
1150.682617	24.871714
1149.583008	170.573288
1148.482422	75.593735
1147.382813	-66.997200
1146.282227	-76.230545
1145.181641	123.976387
1144.080078	264.558167
1142.979492	17.233177
1141.877930	-268.078522
1140.776367	-32.471855
1139.673828	17.530684
1138.572266	3.305960
1137.469727	-8.577693
1136.367188	-139.287292
1135.263672	124.351898
1134.161133	74.353706
1133.057617	67.075409
1131.954102	-30.436974
1130.849609	199.575241
1129.745117	341.656219
1128.641602	191.860001
1127.536133	53.942837
1126.431641	131.842072
1125.326172	169.365921
1124.220703	90.703278
1123.115234	208.721497
1122.009766	182.141479
1120.903320	629.231567
1119.796875	375.176941
1118.690430	57.284477
1117.583008	-222.630630
1116.475586	112.796585
1115.368164	123.927719
1114.260742	302.956451
1113.152344	65.676476
1112.044922	126.368500
1110.936523	47.541523
1109.827148	247.561081
1108.718750	119.071327
1107.609375	198.462036
1106.500000	72.340668
1105.389648	47.762623
1104.280273	-9.869918
1103.169922	262.871796
1102.059570	275.937164
1100.948242	201.686249
1099.837891	358.562439
1098.726563	57.937794
1097.615234	-16.285065
1096.502930	123.947304
1095.390625	63.824707
1094.278320	411.218811
1093.166016	0.118480
1092.053711	177.801636
1090.940430	108.212357
1089.827148	231.612854
1088.713867	89.064301
1087.599609	224.127945
1086.485352	178.025085
1085.371094	207.164597
1084.256836	212.767853
1083.141602	288.847290
1082.027344	31.239511
1080.912109	121.390579
1079.795898	303.072693
1078.680664	193.511200
1077.564453	53.464661
1076.448242	112.957275
1075.331055	507.939026
1074.213867	508.623596
1073.096680	105.908279
1071.979492	294.248962
1070.862305	304.333954
1069.744141	40.189453
1068.625977	5.787025
1067.507813	-42.659588
1066.388672	199.319183
1065.270508	-24.773767
1064.151367	43.849476
1063.031250	58.601917
1061.912109	314.365356
1060.791992	345.421875
1059.671875	180.004868
1058.550781	-53.154297
1057.430664	190.707001
1056.309570	193.718628
1055.188477	297.209656
1054.066406	171.710297
1052.945313	235.465622
1051.823242	261.828217
1050.700195	87.414322
1049.578125	-14.550656
1048.455078	315.219574
1047.332031	12.634118
1046.208984	125.359955
1045.084961	182.075943
1043.960938	40.620842
1042.836914	22.774921
1041.712891	182.050888
1040.587891	17.438231
1039.462891	36.920177
1038.337891	-185.758148
1037.212891	210.945251
1036.086914	153.613739
1034.960938	-159.632858
1033.834961	162.401794
1032.708984	35.415913
1031.582031	-65.913277
1030.455078	-122.999229
1029.328125	296.444183
1028.200195	211.465347
1027.072266	-210.308258
1025.944336	-99.969414
1024.816406	-94.144096
1023.687500	-32.578732
1022.558594	-133.479965
1021.429688	-41.700352
1020.300781	-177.281891
1019.170898	-141.136932
1018.041016	110.685966
1016.911133	-68.781029
1015.780273	-116.016548
1014.649414	22.190464
1013.518555	-22.647362
1012.387695	217.468933
1011.255859	49.955399
1010.124023	42.308029
1008.992188	-243.038681
1007.860352	61.869251
1006.727539	-61.319550
1005.594727	377.642670
1004.461914	608.332886
1003.329102	677.134827
1002.195313	796.796753
1001.061523	262.501862
999.927734	280.657104
998.792969	125.624252
997.658203	74.629181
996.523438	92.971489
995.388672	25.960508
994.252930	-64.043793
993.117188	113.666595
991.981445	86.072853
990.844727	118.499908
989.708984	388.434814
988.572266	146.616547
987.434570	93.922928
986.297852	-89.997299
985.160156	69.411591
984.022461	-98.178123
982.884766	-12.384990
981.746094	-115.309547
980.607422	-36.332466
979.468750	258.923737
978.329102	284.999268
977.190430	-59.079258
976.050781	139.613785
974.910156	216.461838
973.770508	17.602417
972.629883	117.551308
971.489258	-28.232958
970.348633	60.337879
969.207031	321.110992
968.065430	143.452896
966.923828	-118.952538
965.781250	116.650200
964.639648	42.588825
963.496094	191.047470
962.353516	231.764297
961.210938	47.924500
960.067383	52.135353
958.923828	1.434514
957.779297	-67.496422
956.635742	170.514862
955.491211	83.407646
954.345703	85.672379
953.201172	-1.228058
952.055664	46.954506
950.910156	60.880135
949.764648	-50.888741
948.618164	13.487988
947.471680	-98.074028
946.325195	69.253174
945.178711	42.399109
944.031250	168.647400
942.883789	93.973869
941.736328	35.389980
940.587891	91.013451
939.439453	48.569824
938.291016	147.650558
937.142578	153.251358
935.993164	6.148319
934.843750	34.713085
933.694336	31.427626
932.544922	326.699646
931.394531	-13.655546
930.244141	-130.592865
929.093750	-299.774963
927.942383	-29.474386
926.791016	-89.226341
925.639648	-26.019758
924.488281	-96.986191
923.335938	-238.357010
922.183594	-120.396324
921.031250	-36.524799
919.877930	-370.790161
918.724609	101.750305
917.571289	22.144560
916.417969	-66.444206
915.263672	149.309448
914.109375	226.554916
912.955078	60.996330
911.800781	61.203007
910.645508	-17.929199
909.490234	43.635509
908.334961	-85.223076
907.178711	-28.099264
906.022461	-156.775848
904.866211	-45.181709
903.709961	80.002304
902.552734	-236.417648
901.395508	-215.298874
900.238281	-65.123070
899.080078	8.085885
897.921875	76.779091
896.763672	136.435699
895.605469	171.232117
894.446289	99.792976
893.287109	-23.561745
892.127930	241.859924
890.967773	204.456070
889.807617	266.487946
888.647461	50.768494
887.487305	-232.543564
886.326172	312.660828
885.165039	-114.939308
884.003906	-57.263508
882.842773	-17.633619
881.680664	-102.020622
880.518555	57.133209
879.356445	20.146591
878.193359	-25.818632
877.030273	176.068588
875.867188	96.341782
874.703125	-55.389946
873.540039	29.343592
872.375977	253.590378
871.210938	106.465965
870.046875	116.893555
868.881836	284.759064
867.716797	337.875732
866.550781	433.680847
865.385742	199.062332
864.219727	204.978394
863.052734	1.974169
861.886719	203.322372
860.719727	364.155029
859.552734	-60.997879
858.384766	126.736397
857.217773	119.163780
856.049805	-29.739998
854.880859	222.855316
853.712891	138.990082
852.543945	203.096985
851.375000	242.501038
850.205078	467.832703
849.036133	392.870758
847.866211	349.270447
846.696289	227.302155
845.525391	203.856094
844.354492	30.448797
843.183594	89.783661
842.012695	-9.760115
840.840820	362.574799
839.668945	195.869537
838.497070	143.202560
837.324219	191.085052
836.151367	147.301422
834.978516	-64.030746
833.805664	314.249084
832.631836	196.656006
831.458008	-119.584023
830.284180	77.539284
829.110352	278.981506
827.935547	134.544724
826.760742	338.004028
825.584961	202.431030
824.410156	64.639381
823.234375	370.306824
822.058594	172.271286
820.881836	70.045677
819.705078	21.249300
818.528320	-49.847515
817.351563	-285.681427
816.173828	-51.942730
814.996094	132.675781
813.818359	-36.506611
812.639648	239.056137
811.461914	169.833511
810.283203	245.043594
809.103516	13.497853
807.923828	19.695465
806.745117	-140.754776
805.564453	16.325657
804.384766	-106.457924
803.204102	-275.866364
802.023438	-21.454632
800.842773	-93.344330
799.661133	47.637451
798.479492	33.264175
797.297852	72.023827
796.115234	95.171310
794.932617	-30.226566
793.750000	39.300766
792.567383	97.645821
791.383789	-178.463837
790.200195	-275.210907
789.016602	68.426208
787.832031	0.272740
786.648438	16.137796
785.463867	87.206871
784.278320	76.351265
783.092773	122.898804
781.908203	158.302628
780.721680	14.639096
779.536133	208.944458
778.349609	327.993713
777.163086	53.904446
775.975586	239.007813
774.789063	271.681244
773.601563	341.771851
772.413086	438.229797
771.225586	353.739655
770.037109	271.423889
768.848633	277.252502
767.660156	249.957352
766.470703	213.797531
765.281250	170.983688
764.091797	18.021353
762.901367	188.714630
761.710938	548.569458
760.520508	309.628693
759.330078	90.548553
758.138672	203.654785
756.947266	182.518234
755.755859	310.844177
754.563477	307.181091
753.371094	-23.954512
752.178711	-69.362991
750.986328	148.790115
749.792969	37.406990
748.599609	-3.700541
747.405273	73.701836
746.211914	76.436676
745.017578	173.477875
743.823242	362.573181
742.627930	29.656301
741.433594	-221.996689
740.238281	63.449558
739.041992	-61.029228
737.846680	-43.049358
736.650391	-114.886658
735.454102	270.970734
734.256836	135.605408
733.059570	-32.521507
731.862305	118.919571
730.665039	75.599998
729.466797	150.420914
728.268555	-26.242329
727.070313	-1.669406
725.872070	27.289698
724.672852	84.671082
723.473633	284.059143
722.273438	-106.322456
721.074219	-26.998133
719.874023	56.694725
718.673828	223.334549
717.472656	178.287827
716.271484	91.869217
715.070313	295.629242
713.869141	52.350735
712.666992	97.011696
711.464844	-6.481676
710.262695	36.141705
709.059570	35.248573
707.856445	-104.950478
706.653320	-72.981361
705.450195	-134.543900
704.246094	32.535355
703.041992	19.030933
701.837891	9.983037
700.632813	190.254578
699.428711	-55.632996
698.222656	218.256638
697.017578	57.455536
695.811523	-244.395477
694.605469	-115.861092
693.399414	-30.706587
692.192383	-43.184483
690.986328	-55.531403
689.778320	-93.794388
688.571289	67.711823
687.363281	83.923203
686.155273	-97.103752
684.947266	348.723785
683.738281	92.105774
682.529297	54.636810
681.320313	-123.522659
680.111328	-6.851106
678.901367	-214.971405
677.691406	-54.763172
676.481445	47.052059
675.270508	224.698471
674.059570	-56.325951
672.848633	89.070732
671.636719	221.547485
670.425781	-147.556473
669.213867	-75.370888
668.000977	133.056213
666.789063	-23.666311
665.576172	50.938488
664.362305	108.334862
663.149414	-192.630035
661.935547	93.816666
660.721680	147.128036
659.507813	116.344116
658.292969	167.621536
657.078125	186.591125
655.863281	-251.515472
654.647461	0.468364
653.431641	6.673344
652.215820	232.688492
651.000000	163.484955
649.783203	249.384857
648.566406	-9.282946
647.349609	39.991459
646.132813	-52.841446
644.915039	91.009819
643.697266	144.372849
642.478516	25.566502
641.259766	257.207642
640.041992	-55.274967
638.822266	287.775635
637.603516	151.327896
636.383789	175.878464
635.164063	82.082596
633.943359	37.485439
632.723633	20.559961
631.502930	-78.201157
630.281250	277.685547
629.060547	360.610626
627.838867	22.737307
626.617188	312.911011
625.394531	257.349731
624.172852	267.792725
622.950195	312.006409
621.726563	278.526550
620.503906	338.727173
619.280273	259.078369
618.056641	202.351257
616.832031	89.283028
615.608398	210.909286
614.383789	252.511322
613.158203	87.891983
611.933594	-101.072876
610.708008	-27.943626
609.482422	-131.137268
608.255859	-128.512848
607.030273	146.464050
605.803711	44.173470
604.576172	-78.559517
