# Supplementary material for: Raman spectroscopy accurately differentiates mucosal healing from non-healing and biochemical changes following biological therapy in inflammatory bowel disease
Source: PLoS One. 2021 Jun 2;16(6):e0252210. doi: 10.1371/journal.pone.0252210 (PMC8172032; doi:10.1371/journal.pone.0252210)
Supplement: S1 Dataset — (ZIP) [file pone.0252210.s003.zip › HC/BRC-ctnf-0005-2 this one++_base sub CR removed_27__X_-5039.84__Y_12459.8__Z_129.8__Time_304.txt]

1714.708984	-37.538078
1713.732422	62.275864
1712.755859	-126.328964
1711.779297	104.897339
1710.801758	402.072693
1709.824219	499.966736
1708.846680	610.644165
1707.868164	753.106384
1706.890625	573.914673
1705.912109	735.002686
1704.933594	826.685547
1703.954102	1146.338867
1702.975586	1073.124268
1701.996094	1107.832764
1701.016602	1237.193481
1700.037109	1207.268677
1699.056641	1475.530640
1698.077148	1325.587036
1697.096680	1201.493652
1696.116211	1365.248413
1695.134766	1437.477051
1694.154297	1698.854004
1693.172852	1802.251831
1692.191406	1494.348511
1691.209961	1885.802612
1690.227539	2101.062256
1689.245117	1569.540283
1688.263672	1841.459106
1687.280273	1599.062012
1686.297852	2029.243042
1685.314453	1876.251221
1684.332031	2238.518555
1683.347656	1890.209473
1682.364258	1849.492554
1681.380859	1671.522339
1680.396484	1995.379761
1679.412109	1838.729248
1678.427734	1994.986450
1677.442383	1966.469849
1676.458008	1992.896240
1675.472656	2289.601318
1674.487305	2237.073975
1673.500977	2093.406006
1672.515625	2143.207520
1671.529297	2128.584473
1670.542969	2206.436768
1669.556641	2281.167725
1668.569336	2326.234619
1667.583008	2442.717529
1666.595703	2221.804199
1665.608398	2377.593506
1664.620117	2488.037842
1663.632813	2378.310303
1662.644531	2265.912842
1661.656250	2355.089600
1660.667969	2465.531006
1659.678711	2483.260986
1658.689453	2106.442627
1657.700195	2267.699951
1656.710938	2132.582031
1655.721680	2368.487793
1654.731445	1786.694580
1653.742188	2184.741699
1652.750977	2098.754150
1651.760742	1881.065674
1650.770508	1923.128662
1649.779297	1442.127686
1648.788086	1218.294434
1647.796875	1367.763916
1646.804688	880.936890
1645.813477	561.424927
1644.821289	620.305786
1643.829102	421.060455
1642.836914	708.320435
1641.843750	550.056824
1640.850586	133.982849
1639.857422	391.548370
1638.864258	385.987152
1637.871094	449.744629
1636.876953	356.008301
1635.882813	-18.942240
1634.888672	-8.194231
1633.894531	24.417892
1632.899414	-158.222275
1631.905273	-63.411964
1630.910156	-12.635623
1629.915039	-113.741714
1628.918945	14.937943
1627.922852	68.078804
1626.927734	-277.790436
1625.930664	132.054871
1624.934570	-114.780792
1623.938477	-8.412960
1622.941406	75.035606
1621.944336	211.822495
1620.947266	141.818893
1619.949219	319.523529
1618.952148	-6.203159
1617.954102	78.552391
1616.956055	-32.799389
1615.957031	-172.210190
1614.958984	172.023315
1613.959961	31.568779
1612.960938	86.016869
1611.961914	-16.119843
1610.961914	-65.057350
1609.962891	154.126144
1608.962891	114.509834
1607.962891	-31.772745
1606.961914	150.089050
1605.961914	217.384689
1604.960938	47.076538
1603.959961	325.108307
1602.958984	1.803659
1601.957031	-168.978134
1600.956055	160.587158
1599.954102	-239.015335
1598.952148	-10.317229
1597.949219	90.776611
1596.947266	-61.063869
1595.944336	-290.667877
1594.941406	-190.449142
1593.938477	-136.734406
1592.934570	-158.248856
1591.931641	-82.616013
1590.927734	-113.537262
1589.923828	-295.298859
1588.918945	167.893082
1587.915039	86.215401
1586.910156	-5.420357
1585.905273	75.500023
1584.900391	339.277954
1583.894531	165.508118
1582.889648	338.761230
1581.883789	395.079834
1580.877930	199.108826
1579.871094	66.055580
1578.865234	201.546585
1577.858398	287.836273
1576.851563	332.759552
1575.844727	302.508667
1574.836914	-0.574454
1573.829102	385.867798
1572.822266	-98.577385
1571.813477	392.166565
1570.805664	251.417908
1569.797852	14.798837
1568.789063	212.278168
1567.780273	118.970490
1566.770508	376.395935
1565.761719	-95.611389
1564.751953	579.905518
1563.742188	186.154785
1562.732422	324.523407
1561.722656	123.144646
1560.711914	-33.989147
1559.702148	-14.675205
1558.691406	-117.147690
1557.679688	-170.301834
1556.668945	-70.520676
1555.657227	-95.113739
1554.645508	51.245049
1553.633789	251.914917
1552.622070	245.382263
1551.609375	-198.591141
1550.596680	82.132050
1549.583984	-40.900623
1548.571289	86.954285
1547.558594	276.746704
1546.544922	298.315308
1545.531250	-34.343864
1544.517578	377.323639
1543.503906	70.413498
1542.489258	83.827400
1541.474609	-256.720642
1540.459961	-49.856949
1539.445313	-39.426292
1538.429688	-214.999344
1537.415039	404.123352
1536.399414	96.616089
1535.383789	292.028992
1534.367188	311.801422
1533.351563	207.623352
1532.334961	252.777985
1531.318359	483.254578
1530.301758	141.413528
1529.284180	317.262695
1528.266602	415.540649
1527.249023	119.573395
1526.231445	122.114799
1525.213867	281.407288
1524.195313	-33.119381
1523.177734	171.928665
1522.159180	-96.667465
1521.139648	143.744965
1520.121094	250.095230
1519.101563	374.099152
1518.082031	158.529266
1517.062500	84.081017
1516.042969	19.645378
1515.022461	162.960358
1514.001953	69.679405
1512.981445	-118.852730
1511.960938	110.757782
1510.939453	42.274063
1509.918945	-190.671555
1508.897461	40.420506
1507.875000	65.924500
1506.853516	14.197796
1505.831055	-163.448669
1504.809570	-38.907867
1503.787109	-414.404816
1502.763672	-47.181393
1501.741211	-220.829361
1500.717773	-102.834694
1499.694336	17.345881
1498.670898	-34.340363
1497.646484	-211.740875
1496.623047	-43.980545
1495.598633	-48.016132
1494.574219	-111.194511
1493.549805	40.102455
1492.524414	160.317749
1491.499023	129.369598
1490.473633	425.177460
1489.448242	-50.960140
1488.422852	185.378540
1487.396484	395.741302
1486.370117	352.955017
1485.343750	807.600037
1484.317383	562.520691
1483.290039	610.619751
1482.262695	479.837067
1481.235352	754.300659
1480.208008	758.074036
1479.180664	715.666321
1478.152344	1039.960083
1477.124023	966.321167
1476.095703	1508.932983
1475.067383	1398.998291
1474.038086	1691.143433
1473.008789	1491.526855
1471.979492	1467.353882
1470.950195	1870.450806
1469.919922	1776.951416
1468.890625	1876.581787
1467.860352	1955.540283
1466.830078	1919.796143
1465.798828	2135.458984
1464.768555	2793.048096
1463.737305	2428.598633
1462.706055	2297.797607
1461.674805	2517.335693
1460.642578	2619.714844
1459.610352	2643.128662
1458.578125	3092.756836
1457.545898	3072.496826
1456.513672	2869.364258
1455.480469	3049.129883
1454.447266	3165.225342
1453.414063	2690.290771
1452.380859	2828.861572
1451.346680	3385.364502
1450.313477	3155.959473
1449.279297	3139.271484
1448.244141	2942.561768
1447.209961	3216.837402
1446.174805	3065.474365
1445.139648	3372.195313
1444.104492	2904.248535
1443.069336	2722.288574
1442.033203	2846.341064
1440.998047	2833.686035
1439.961914	2391.040039
1438.924805	2497.030273
1437.888672	2451.263672
1436.851563	2322.003418
1435.814453	2164.926025
1434.777344	2086.141602
1433.740234	1668.924194
1432.702148	1857.739990
1431.664063	1349.723389
1430.625977	1349.138306
1429.587891	929.661255
1428.548828	802.918762
1427.509766	555.136780
1426.471680	554.578552
1425.431641	536.288574
1424.392578	621.364014
1423.352539	353.574768
1422.312500	194.232925
1421.272461	415.311523
1420.232422	507.871552
1419.191406	71.646889
1418.150391	287.595825
1417.109375	498.449158
1416.068359	14.789222
1415.027344	326.315460
1413.985352	132.193527
1412.943359	-343.419434
1411.901367	123.984489
1410.858398	-39.657448
1409.816406	48.167332
1408.773438	-14.741055
1407.730469	246.490768
1406.687500	55.665428
1405.643555	-14.496416
1404.599609	-21.770262
1403.555664	109.099487
1402.511719	-18.416782
1401.466797	-105.650909
1400.422852	-137.516495
1399.377930	204.356400
1398.333008	300.529114
1397.287109	341.629089
1396.242188	315.227722
1395.196289	311.508301
1394.150391	408.138763
1393.104492	377.168945
1392.057617	298.779541
1391.010742	250.631882
1389.963867	500.502197
1388.916992	192.463440
1387.870117	447.610046
1386.822266	242.607590
1385.774414	-57.135826
1384.726563	170.954437
1383.677734	56.694725
1382.629883	-9.802416
1381.581055	-51.101864
1380.532227	32.726536
1379.483398	9.352688
1378.433594	-330.906433
1377.383789	105.546402
1376.333984	-428.791046
1375.284180	20.438263
1374.234375	-99.066917
1373.183594	-96.090454
1372.132813	-60.452732
1371.082031	-189.121292
1370.031250	116.213562
1368.979492	102.676796
1367.927734	37.085346
1366.875977	310.545502
1365.824219	-58.357983
1364.771484	-63.345238
1363.718750	200.784058
1362.666016	-182.000900
1361.613281	-19.428291
1360.560547	150.814636
1359.506836	-24.467892
1358.453125	-89.981697
1357.399414	11.384501
1356.344727	85.630775
1355.291016	304.286041
1354.236328	145.477600
1353.181641	131.099365
1352.126953	372.810913
1351.071289	125.570313
1350.015625	479.455841
1348.959961	369.396332
1347.904297	497.879150
1346.847656	336.347473
1345.791992	472.828064
1344.735352	408.686951
1343.677734	605.159973
1342.621094	834.096130
1341.563477	1107.823730
1340.505859	866.419617
1339.448242	674.969971
1338.390625	716.693665
1337.332031	738.879395
1336.273438	511.356293
1335.214844	591.116333
1334.156250	544.960205
1333.097656	501.606262
1332.038086	584.695801
1330.978516	551.844971
1329.917969	633.015808
1328.858398	447.540680
1327.797852	699.816772
1326.737305	455.716644
1325.676758	463.962006
1324.616211	657.715942
1323.554688	533.191528
1322.493164	586.744141
1321.431641	477.696838
1320.370117	618.196594
1319.307617	522.109680
1318.245117	788.899475
1317.182617	836.423645
1316.120117	763.430603
1315.056641	991.435730
1313.993164	707.104065
1312.929688	854.304749
1311.866211	913.063110
1310.802734	1100.130981
1309.738281	905.794373
1308.673828	1078.572021
1307.609375	523.133362
1306.543945	676.788574
1305.479492	995.465210
1304.414063	790.446045
1303.347656	925.088623
1302.282227	1109.107910
1301.215820	986.100464
1300.150391	976.444153
1299.083008	765.601379
1298.016602	660.728943
1296.949219	904.831482
1295.882813	812.753296
1294.815430	941.863159
1293.747070	661.353821
1292.679688	869.435425
1291.611328	810.305908
1290.542969	1043.263794
1289.474609	587.411194
1288.405273	627.131470
1287.335938	894.976196
1286.266602	714.551208
1285.197266	497.681091
1284.127930	805.233337
1283.057617	1090.818604
1281.987305	754.702148
1280.916992	759.134094
1279.845703	913.034119
1278.775391	690.317261
1277.704102	815.209656
1276.632813	835.092529
1275.560547	913.827576
1274.489258	1305.582153
1273.416992	930.013245
1272.344727	1062.970093
1271.271484	873.615662
1270.199219	1119.209473
1269.125977	1347.769409
1268.052734	785.491394
1266.979492	1402.386841
1265.905273	1548.248413
1264.831055	1645.408203
1263.756836	1749.986938
1262.682617	1757.125122
1261.607422	1818.033569
1260.533203	1764.492554
1259.458008	2049.819092
1258.381836	1777.247681
1257.306641	1789.893433
1256.230469	1629.753906
1255.154297	1530.663696
1254.078125	1867.423340
1253.001953	1763.669067
1251.924805	2093.136230
1250.847656	1597.948120
1249.770508	1939.655151
1248.692383	1848.512695
1247.615234	1652.962158
1246.537109	1967.947998
1245.458984	1852.796265
1244.379883	1859.227173
1243.300781	1647.141113
1242.222656	1573.613647
1241.142578	1454.052734
1240.063477	1290.909180
1238.983398	1360.838989
1237.904297	1649.126709
1236.823242	1605.036377
1235.743164	1830.170532
1234.662109	1405.498291
1233.582031	1628.213867
1232.500977	1361.341309
1231.418945	1215.747681
1230.337891	1564.381104
1229.255859	1612.574341
1228.173828	1227.359985
1227.090820	1072.287231
1226.008789	982.624634
1224.925781	1248.677612
1223.842773	1255.768188
1222.759766	962.946777
1221.675781	747.618469
1220.591797	549.284607
1219.507813	757.058655
1218.423828	1085.530640
1217.338867	698.742004
1216.254883	428.020416
1215.169922	563.065979
1214.083984	770.433533
1212.999023	758.021423
1211.913086	405.306946
1210.827148	554.526611
1209.741211	766.333252
1208.654297	505.326904
1207.567383	769.974915
1206.480469	294.422272
1205.393555	597.419739
1204.306641	717.092957
1203.218750	364.506775
1202.130859	431.043091
1201.042969	656.378479
1199.954102	361.569916
1198.865234	93.273064
1197.776367	284.582672
1196.687500	141.331772
1195.598633	-11.576143
1194.508789	92.775139
1193.418945	-178.051849
1192.329102	-109.969887
1191.238281	-308.758179
1190.147461	465.411865
1189.056641	52.592484
1187.965820	-127.226555
1186.875000	-71.805397
1185.783203	-338.165619
1184.691406	62.592422
1183.599609	-88.763855
1182.506836	-29.103865
1181.414063	-79.910225
1180.321289	259.975250
1179.228516	93.800636
1178.135742	42.595345
1177.041992	-162.064987
1175.948242	138.662155
1174.854492	125.380547
1173.759766	59.282867
1172.665039	-26.076912
1171.570313	-295.829163
1170.475586	331.665375
1169.380859	497.034210
1168.285156	243.637726
1167.189453	418.214417
1166.093750	169.423340
1164.997070	384.257385
1163.900391	199.791611
1162.803711	524.099304
1161.707031	105.304657
1160.609375	405.290894
1159.512695	743.183533
1158.415039	235.824158
1157.316406	394.305511
1156.218750	204.234589
1155.120117	302.694519
1154.021484	360.406738
1152.922852	615.812317
1151.823242	563.450195
1150.723633	522.862671
1149.624023	527.397400
1148.524414	572.261230
1147.423828	204.945999
1146.323242	611.420654
1145.222656	182.040787
1144.122070	376.205048
1143.020508	263.182251
1141.918945	368.891388
1140.817383	274.618042
1139.715820	603.448608
1138.613281	741.788269
1137.510742	680.271729
1136.408203	506.942627
1135.305664	506.946198
1134.202148	661.152222
1133.098633	656.039856
1131.995117	797.949951
1130.891602	987.106018
1129.787109	1306.518311
1128.682617	1428.725220
1127.578125	1344.376587
1126.473633	1504.149170
1125.368164	938.263855
1124.262695	1792.185669
1123.157227	1247.509888
1122.050781	1143.570313
1120.944336	1030.051392
1119.837891	1155.603027
1118.731445	1257.273682
1117.625000	892.479248
1116.517578	984.404602
1115.410156	1140.020386
1114.302734	1073.093872
1113.194336	1275.626465
1112.085938	1059.468140
1110.977539	1138.734009
1109.869141	955.523743
1108.759766	1015.600159
1107.651367	1484.166504
1106.541016	1421.034058
1105.431641	1371.977905
1104.321289	1353.501587
1103.211914	1358.520386
1102.100586	1063.762451
1100.990234	1408.266113
1099.878906	1191.225586
1098.768555	964.752380
1097.656250	1320.476074
1096.544922	1374.291748
1095.432617	1501.010254
1094.320313	1495.651855
1093.208008	1056.875366
1092.095703	1037.300903
1090.982422	1172.994873
1089.869141	1044.950684
1088.755859	1403.924927
1087.641602	1078.105347
1086.527344	841.723816
1085.413086	1108.537109
1084.298828	909.708374
1083.183594	1408.889771
1082.069336	1137.097900
1080.954102	1281.146240
1079.837891	960.033752
1078.722656	1249.503784
1077.606445	827.479126
1076.490234	982.942322
1075.373047	1225.088623
1074.255859	1122.228882
1073.139648	881.002258
1072.021484	1150.988037
1070.904297	811.312439
1069.786133	1001.421143
1068.667969	809.473022
1067.549805	975.998596
1066.430664	943.333435
1065.312500	737.393921
1064.193359	833.504456
1063.073242	819.539246
1061.954102	566.903015
1060.833984	683.982666
1059.713867	740.187134
1058.592773	494.703766
1057.472656	578.972290
1056.351563	646.825012
1055.230469	656.233398
1054.108398	551.162048
1052.987305	721.761780
1051.865234	1086.095215
1050.743164	290.012756
1049.620117	525.932251
1048.497070	393.078979
1047.374023	556.592896
1046.250977	633.758301
1045.127930	559.355713
1044.003906	139.974976
1042.879883	524.942688
1041.754883	870.145691
1040.630859	430.143951
1039.505859	200.004776
1038.380859	133.023346
1037.254883	492.152954
1036.129883	-65.863220
1035.003906	344.456482
1033.876953	487.099609
1032.750977	406.461212
1031.624023	274.761627
1030.497070	112.975105
1029.370117	692.784241
1028.242188	29.185616
1027.115234	-204.219482
1025.986328	-107.634239
1024.858398	-143.357773
1023.730469	243.551819
1022.601563	173.118698
1021.471680	-270.798737
1020.342773	-422.088654
1019.212891	-86.134857
1018.083008	-54.011112
1016.953125	-223.492249
1015.823242	-184.185181
1014.692383	-181.869965
1013.561523	-38.124817
1012.430664	170.525284
1011.298828	230.984055
1010.166992	182.723648
1009.035156	236.449402
1007.903320	674.409607
1006.770508	827.719177
1005.637695	1217.009766
1004.504883	1710.310913
1003.371094	2850.835205
1002.238281	2453.925049
1001.104492	2184.425781
999.969727	1413.851440
998.835938	768.515869
997.701172	446.898071
996.566406	596.546326
995.430664	503.912323
994.295898	473.777405
993.160156	416.121460
992.024414	388.624847
990.887695	395.880188
989.750977	495.501068
988.614258	277.160706
987.477539	358.645477
986.340820	182.226181
985.203125	448.269318
984.065430	550.856201
982.926758	326.646576
981.789063	482.480530
980.650391	311.645142
979.511719	141.056885
978.372070	497.414856
977.233398	534.155457
976.093750	306.660431
974.953125	709.204346
973.813477	645.265442
972.672852	544.765320
971.532227	929.111145
970.390625	677.381653
969.250000	829.994995
968.108398	473.174530
966.966797	738.545349
965.824219	586.436523
964.681641	778.609375
963.539063	296.716400
962.396484	700.124695
961.253906	470.939667
960.110352	665.951721
958.966797	652.573669
957.822266	625.635010
956.678711	406.538361
955.534180	432.673767
954.388672	456.677979
953.244141	391.612579
952.098633	541.786377
950.953125	314.688660
949.807617	412.564911
948.661133	494.565796
947.514648	300.152740
946.368164	48.879551
945.221680	209.093002
944.074219	399.092621
942.926758	52.581161
941.779297	436.905182
940.630859	193.583237
939.483398	454.813263
938.334961	262.121765
937.185547	610.207153
936.037109	105.516350
934.887695	442.400757
933.737305	343.988251
932.587891	580.720886
931.437500	289.005432
930.287109	384.757294
929.136719	314.396729
927.985352	89.435402
926.834961	67.278572
925.682617	93.066551
924.531250	132.639771
923.378906	652.203491
922.226563	184.886642
921.074219	86.179459
919.921875	374.009644
918.768555	-76.579239
917.615234	68.322380
916.460938	231.465240
915.307617	115.392303
914.153320	290.060364
912.999023	-116.191933
911.843750	-302.043243
910.688477	-156.502945
909.533203	-13.174905
908.377930	-14.901381
907.221680	-36.903702
906.066406	-97.312798
904.909180	-105.459480
903.752930	-77.252312
902.595703	-243.701508
901.438477	167.366135
900.281250	528.549561
899.123047	113.459915
897.965820	119.480400
896.807617	-256.667969
895.648438	-89.807938
894.489258	-40.501385
893.331055	97.017624
892.170898	241.346588
891.011719	-106.828453
889.851563	-59.480991
888.691406	-484.036621
887.531250	136.974457
886.370117	-77.363342
885.208984	-2.690727
884.047852	369.813690
882.885742	124.199234
881.724609	-15.258460
880.562500	296.299988
879.399414	168.262482
878.237305	340.029327
877.074219	49.936722
875.911133	156.437302
874.747070	17.494720
873.583008	225.346664
872.418945	311.603546
871.254883	96.328888
870.089844	97.162308
868.925781	-39.176121
867.759766	397.976471
866.594727	320.139038
865.428711	682.875061
864.262695	553.371155
863.096680	747.433228
861.930664	541.644409
860.763672	412.312469
859.596680	314.475677
858.428711	604.965332
857.260742	661.968201
856.092773	483.399506
854.924805	690.658936
853.756836	803.646301
852.587891	831.395935
851.418945	484.848694
850.249023	651.558594
849.080078	585.199036
847.910156	429.275116
846.739258	398.796143
845.569336	538.427734
844.398438	481.034515
843.227539	524.327087
842.056641	287.951630
840.884766	82.973885
839.712891	-164.422623
838.541016	312.498169
837.368164	13.692730
836.196289	255.671280
835.022461	285.299805
833.849609	357.290222
832.675781	453.764679
831.501953	335.864227
830.328125	298.301788
829.154297	653.372375
827.979492	796.321655
826.804688	258.993988
825.628906	517.795227
824.454102	671.643127
823.278320	29.815748
822.102539	219.232224
820.925781	36.532684
819.749023	236.866928
818.572266	187.690582
817.395508	22.725008
816.217773	-2.034244
815.040039	-29.081442
813.862305	-69.531021
812.684570	254.647171
811.505859	-8.313029
810.327148	-15.624163
809.147461	181.431976
807.968750	282.779480
806.789063	148.574539
805.609375	-129.976990
804.428711	277.499359
803.248047	169.787903
802.067383	-193.135361
800.886719	-54.606853
799.705078	-259.994354
798.523438	-354.501282
797.341797	-242.881882
796.160156	152.289413
794.977539	84.094032
793.794922	-108.210014
792.611328	-39.166321
791.428711	27.542658
790.245117	138.415756
789.060547	233.659943
787.876953	111.933243
786.692383	370.667847
785.507813	472.169556
784.323242	107.005241
783.137695	119.935905
781.952148	132.779510
780.766602	525.571838
779.580078	524.898071
778.393555	678.736755
777.207031	6.647214
776.020508	-111.135269
774.833008	439.747925
773.645508	271.018036
772.458008	-226.386475
771.270508	-59.823872
770.082031	-78.615204
768.893555	-84.245811
767.704102	531.517944
766.514648	98.171394
765.325195	72.465935
764.135742	236.098267
762.946289	707.819885
761.755859	283.376099
760.565430	387.227692
759.374023	396.362152
758.183594	449.422607
756.992188	370.456757
755.799805	623.454468
754.608398	702.629578
753.416016	309.244507
752.223633	438.885712
751.030273	397.087555
749.837891	588.037048
748.644531	438.551117
747.450195	502.002838
746.256836	861.630310
745.062500	698.898804
743.868164	483.563232
742.672852	461.271393
741.477539	568.301758
740.282227	425.383209
739.086914	536.697693
737.890625	590.971130
736.695313	62.575111
735.498047	427.838898
734.301758	256.543457
733.104492	308.560150
731.907227	406.496063
730.709961	294.349670
729.511719	617.503296
728.313477	207.954590
727.115234	362.628021
725.916992	403.569092
724.717773	407.351471
723.518555	655.808899
722.318359	299.155792
721.119141	785.553162
719.918945	688.849121
718.718750	526.721069
717.517578	836.016418
716.316406	303.103973
715.115234	614.529419
713.914063	771.014099
712.711914	545.948303
711.509766	44.220440
710.307617	196.462097
709.104492	398.774567
707.902344	206.810806
706.698242	365.553131
705.495117	108.465904
704.291016	47.425011
703.086914	136.603867
701.882813	-35.264435
700.678711	177.967239
699.473633	308.525482
698.268555	378.216339
697.062500	-356.221741
695.857422	-71.167946
694.651367	311.578583
693.444336	-52.909096
692.238281	-41.506523
691.031250	-377.368011
689.824219	-74.914467
688.616211	147.198395
687.409180	24.360174
686.200195	94.700272
684.992188	-166.663345
683.784180	-239.210556
682.575195	163.012665
681.366211	-19.895451
680.156250	46.511467
678.946289	19.862778
677.736328	-84.624023
676.526367	-225.754852
675.315430	-273.641510
674.104492	-130.979080
672.893555	308.102325
671.682617	184.777405
670.470703	193.536407
669.258789	314.824615
668.046875	198.445709
666.833984	531.695129
665.621094	504.162476
664.408203	332.073547
663.194336	415.001556
661.981445	625.403381
660.767578	788.371765
659.552734	539.289429
658.338867	443.640106
657.124023	44.095749
655.908203	127.902573
654.693359	280.821228
653.477539	170.899841
652.261719	39.653595
651.045898	-59.034416
649.829102	281.880432
648.612305	-141.586548
647.395508	255.541916
646.177734	-96.301819
644.959961	25.612476
643.742188	-108.323219
642.524414	24.716894
641.305664	15.998704
640.086914	274.088654
638.868164	162.614059
637.648438	113.752327
636.429688	-5.741522
635.208984	-127.058022
633.989258	194.285248
632.768555	-106.825966
631.547852	-222.933746
630.327148	-242.135010
629.106445	-209.545883
627.884766	70.003914
626.663086	152.457458
625.440430	479.611420
624.217773	129.643707
622.995117	598.772644
621.772461	157.525543
620.549805	269.465546
619.326172	86.241058
618.102539	79.054863
616.877930	-148.165344
615.654297	-270.004974
614.429688	160.648422
613.204102	76.089478
611.979492	21.978962
610.753906	203.582214
609.528320	124.843025
608.301758	46.697056
607.075195	-127.000763
605.848633	-135.565109
604.622070	-105.079292
