# Supplementary material for: Raman spectroscopy accurately differentiates mucosal healing from non-healing and biochemical changes following biological therapy in inflammatory bowel disease
Source: PLoS One. 2021 Jun 2;16(6):e0252210. doi: 10.1371/journal.pone.0252210 (PMC8172032; doi:10.1371/journal.pone.0252210)
Supplement: S1 Dataset — (ZIP) [file pone.0252210.s003.zip › HC/BRC-ctnf-0013_Copy base sub CR removed_51__X_5613.96__Y_10625.4__Z_2157.48__Time_576.txt]

1714.774414	139.349380
1713.797852	3.764109
1712.820313	94.680122
1711.843750	-161.002136
1710.866211	-122.286880
1709.888672	4.297729
1708.911133	9.710693
1707.933594	52.144047
1706.955078	64.622574
1705.976563	55.261616
1704.998047	-147.238831
1704.019531	-31.456369
1703.040039	-180.996460
1702.061523	-140.756210
1701.082031	-148.952271
1700.101563	262.480957
1699.122070	114.763535
1698.141602	52.468330
1697.161133	139.730576
1696.180664	448.614227
1695.200195	180.279877
1694.218750	93.588730
1693.238281	20.281504
1692.256836	315.355652
1691.274414	407.444611
1690.292969	291.422058
1689.310547	570.290771
1688.328125	585.059875
1687.345703	767.893433
1686.363281	540.204834
1685.379883	520.598816
1684.396484	698.322327
1683.413086	548.430847
1682.429688	502.643097
1681.445313	683.372192
1680.461914	925.463135
1679.477539	917.421387
1678.493164	917.576355
1677.507813	603.985962
1676.523438	865.332520
1675.538086	1195.917480
1674.552734	1188.946045
1673.566406	1036.013550
1672.581055	1104.010986
1671.594727	919.815613
1670.608398	1315.064819
1669.622070	1088.971313
1668.634766	1314.623291
1667.648438	1569.689453
1666.661133	1294.121704
1665.673828	1470.053467
1664.685547	1327.853638
1663.698242	1602.444214
1662.709961	1421.121826
1661.721680	1526.505005
1660.733398	1454.575806
1659.744141	1642.659668
1658.755859	1722.376587
1657.766602	1624.895264
1656.777344	1676.067383
1655.787109	1597.788330
1654.797852	1316.065063
1653.807617	1471.411133
1652.817383	1428.573975
1651.827148	1256.454468
1650.835938	1153.467651
1649.844727	1024.396118
1648.853516	1165.319702
1647.862305	873.061768
1646.871094	906.234619
1645.878906	720.417847
1644.886719	772.678345
1643.894531	587.567322
1642.902344	516.342651
1641.910156	382.092102
1640.916992	348.444489
1639.923828	315.089294
1638.930664	316.313019
1637.936523	257.141144
1636.943359	26.905289
1635.949219	97.506737
1634.955078	239.486389
1633.960938	-145.285995
1632.965820	18.242987
1631.970703	87.132607
1630.975586	6.148739
1629.980469	-114.058052
1628.985352	47.617767
1627.989258	-129.998276
1626.993164	-304.694305
1625.997070	36.388916
1625.000977	232.899551
1624.003906	-48.953541
1623.007813	-91.305634
1622.010742	-73.027718
1621.012695	68.888100
1620.015625	61.203754
1619.017578	37.922234
1618.020508	-32.443298
1617.021484	414.465607
1616.023438	181.627182
1615.025391	-61.463818
1614.026367	-68.237938
1613.027344	-4.072280
1612.028320	12.987604
1611.028320	22.281075
1610.029297	243.979218
1609.029297	324.173615
1608.029297	283.920197
1607.028320	110.183746
1606.028320	292.745972
1605.027344	383.664124
1604.026367	-41.033485
1603.025391	89.303070
1602.023438	57.418392
1601.022461	-3.168040
1600.020508	48.762012
1599.018555	95.478912
1598.016602	-69.535126
1597.013672	81.779373
1596.010742	39.688892
1595.007813	-161.724564
1594.004883	-313.418030
1593.001953	-65.522247
1591.998047	96.102684
1590.994141	-21.631990
1589.990234	-168.036514
1588.986328	-147.421066
1587.981445	188.770508
1586.976563	57.981030
1585.971680	190.547043
1584.966797	-28.894053
1583.961914	33.180008
1582.956055	6.577535
1581.950195	47.661846
1580.944336	122.525764
1579.938477	272.803223
1578.931641	139.173737
1577.924805	237.175034
1576.917969	139.884644
1575.911133	13.936900
1574.904297	-169.272095
1573.896484	115.595459
1572.888672	119.445290
1571.880859	-32.773464
1570.873047	87.847427
1569.864258	-274.981201
1568.855469	45.436203
1567.846680	217.558945
1566.837891	10.383539
1565.829102	-54.044563
1564.819336	6.002983
1563.809570	206.021606
1562.799805	226.809006
1561.790039	211.135666
1560.779297	11.200508
1559.768555	119.740112
1558.757813	-31.129059
1557.747070	-138.022842
1556.736328	-68.830399
1555.724609	362.836456
1554.712891	56.033875
1553.701172	44.392483
1552.689453	138.738373
1551.676758	5.104113
1550.664063	-76.882896
1549.651367	53.144745
1548.638672	69.140480
1547.625977	165.126205
1546.612305	-194.154861
1545.598633	-20.962709
1544.584961	-109.036858
1543.571289	-34.470234
1542.556641	-9.205445
1541.541992	201.826691
1540.527344	-26.376610
1539.512695	-30.062210
1538.498047	82.220413
1537.482422	222.647430
1536.466797	182.236618
1535.451172	-56.951855
1534.434570	62.224754
1533.418945	206.960495
1532.402344	276.685669
1531.385742	-259.436096
1530.369141	52.194859
1529.351563	-102.773247
1528.334961	97.576462
1527.317383	50.446499
1526.299805	90.683365
1525.281250	174.462280
1524.263672	232.305344
1523.245117	-90.841835
1522.226563	172.430771
1521.208008	39.375931
1520.188477	-260.938995
1519.168945	-65.187210
1518.150391	222.837662
1517.129883	-5.928522
1516.110352	-3.554037
1515.089844	6.332446
1514.070313	-30.164814
1513.049805	120.576973
1512.028320	-155.007584
1511.007813	18.448629
1509.986328	-13.600289
1508.964844	74.752861
1507.943359	157.777390
1506.921875	38.047386
1505.899414	13.037173
1504.876953	-150.519012
1503.854492	-88.677795
1502.832031	-193.532837
1501.808594	-157.651138
1500.786133	-165.447189
1499.762695	44.200680
1498.739258	-237.827591
1497.714844	-59.275112
1496.691406	113.960526
1495.666992	-30.222519
1494.642578	60.796658
1493.617188	220.655487
1492.592773	160.490753
1491.567383	381.332642
1490.541992	364.316376
1489.516602	101.930908
1488.491211	345.251221
1487.464844	409.576385
1486.438477	106.116493
1485.412109	417.821564
1484.385742	394.973724
1483.358398	461.303467
1482.331055	1052.972534
1481.303711	588.458435
1480.276367	779.326660
1479.249023	781.373108
1478.220703	571.761475
1477.192383	1162.257690
1476.164063	1133.347290
1475.135742	1188.414063
1474.106445	1233.166504
1473.077148	1491.675537
1472.047852	1739.815430
1471.018555	1631.493530
1469.989258	1423.914185
1468.958984	1541.937988
1467.928711	1794.634277
1466.898438	1757.295410
1465.868164	1902.943848
1464.836914	1824.791748
1463.805664	2003.264282
1462.774414	2069.829346
1461.743164	2108.376709
1460.710938	2177.313965
1459.679688	2197.962891
1458.647461	2117.010010
1457.615234	2373.583252
1456.582031	2213.883057
1455.549805	2528.610596
1454.516602	2566.711670
1453.483398	2358.816650
1452.449219	2457.717285
1451.416016	2523.630615
1450.381836	2472.916260
1449.347656	2718.628662
1448.313477	2498.171143
1447.279297	2627.273682
1446.244141	2487.921143
1445.208984	2561.259766
1444.173828	2303.044678
1443.138672	2513.038330
1442.102539	2378.894043
1441.066406	2209.414063
1440.030273	2115.882813
1438.994141	2242.351563
1437.958008	1989.663696
1436.920898	1939.245605
1435.883789	2070.781982
1434.846680	1532.930054
1433.808594	1745.356689
1432.771484	1483.082642
1431.733398	1359.778442
1430.695313	1009.431458
1429.657227	906.556030
1428.618164	576.711853
1427.579102	635.469910
1426.540039	570.697998
1425.500977	397.607849
1424.461914	305.307495
1423.421875	230.727859
1422.381836	317.490173
1421.341797	381.612610
1420.301758	418.076172
1419.260742	220.421249
1418.219727	161.376144
1417.178711	386.824097
1416.137695	28.499865
1415.096680	236.433105
1414.054688	290.922302
1413.012695	-92.062691
1411.970703	231.650269
1410.928711	138.076981
1409.885742	97.389229
1408.842773	-53.730762
1407.799805	36.453419
1406.756836	-36.538651
1405.712891	299.845917
1404.668945	417.798523
1403.625000	287.340576
1402.581055	-76.305344
1401.537109	-289.166779
1400.492188	62.481339
1399.447266	-9.685895
1398.402344	-179.483246
1397.357422	267.510834
1396.311523	173.125229
1395.265625	103.954308
1394.219727	-147.922333
1393.173828	239.045563
1392.126953	127.693077
1391.081055	116.664841
1390.034180	155.805450
1388.986328	172.522812
1387.939453	-65.789391
1386.891602	-46.268318
1385.843750	120.913216
1384.795898	45.650806
1383.748047	-136.921722
1382.699219	-171.857147
1381.651367	-311.556641
1380.602539	-221.267365
1379.552734	-73.452881
1378.503906	51.982712
1377.454102	-57.162117
1376.404297	-11.380185
1375.354492	-47.819283
1374.303711	30.644321
1373.253906	-212.514221
1372.203125	43.285965
1371.152344	134.578491
1370.100586	-172.844574
1369.049805	88.203484
1367.998047	209.749832
1366.946289	32.479649
1365.894531	82.059174
1364.841797	-256.666260
1363.789063	-79.806984
1362.736328	146.898819
1361.683594	12.861370
1360.630859	227.309174
1359.577148	73.699402
1358.523438	57.069206
1357.469727	-108.569817
1356.415039	73.976120
1355.361328	139.809265
1354.306641	185.876038
1353.251953	125.259506
1352.197266	154.221054
1351.141602	215.583878
1350.085938	373.879730
1349.030273	152.537842
1347.974609	256.485443
1346.918945	350.612579
1345.862305	759.817200
1344.805664	606.108643
1343.749023	695.566284
1342.691406	807.424316
1341.634766	532.813965
1340.577148	919.952393
1339.519531	915.703430
1338.460938	988.354431
1337.403320	1014.086121
1336.344727	881.511108
1335.286133	697.160583
1334.226563	871.794861
1333.167969	715.013428
1332.108398	823.064575
1331.048828	921.312744
1329.989258	606.803711
1328.928711	589.147949
1327.869141	752.031189
1326.808594	984.142395
1325.748047	1243.454590
1324.686523	947.139160
1323.625977	586.894470
1322.564453	686.050903
1321.502930	888.938293
1320.440430	808.111206
1319.378906	1030.864624
1318.316406	984.810852
1317.253906	1185.472656
1316.190430	1260.430298
1315.127930	980.569397
1314.064453	986.774841
1313.000977	926.574463
1311.937500	1324.642456
1310.873047	1057.758667
1309.809570	1150.557495
1308.745117	962.811584
1307.679688	1225.591675
1306.615234	1092.248413
1305.549805	1384.609375
1304.484375	1221.975098
1303.418945	1344.726318
1302.353516	1656.804688
1301.287109	1376.529785
1300.220703	1401.160522
1299.154297	1425.870850
1298.087891	1531.713257
1297.020508	1725.988525
1295.954102	1247.597534
1294.886719	1383.114136
1293.818359	1337.056030
1292.750977	1219.954712
1291.682617	1125.054199
1290.614258	1336.813354
1289.545898	1033.675781
1288.476563	1095.977295
1287.407227	1310.266602
1286.338867	951.191772
1285.268555	1040.617065
1284.199219	1299.062622
1283.128906	1170.576294
1282.058594	1076.477661
1280.988281	987.376160
1279.917969	829.853455
1278.846680	924.433777
1277.775391	1278.290161
1276.704102	1196.765991
1275.632813	1076.208984
1274.560547	1173.287842
1273.488281	933.130432
1272.416016	1272.164307
1271.343750	1471.856079
1270.270508	1148.872925
1269.197266	1094.645020
1268.124023	1230.879272
1267.050781	1076.659668
1265.977539	1351.980103
1264.903320	941.708862
1263.829102	1146.256836
1262.753906	1119.085938
1261.679688	960.306763
1260.604492	1028.285156
1259.529297	1142.549072
1258.454102	940.064941
1257.378906	1300.334839
1256.302734	1134.451782
1255.226563	1046.558838
1254.150391	970.884399
1253.073242	1050.990479
1251.997070	1194.329102
1250.919922	795.153198
1249.841797	1179.239990
1248.764648	797.258545
1247.686523	1166.582764
1246.608398	762.883118
1245.530273	1000.825562
1244.452148	845.107483
1243.373047	1080.470459
1242.293945	791.219910
1241.214844	803.113647
1240.135742	591.684875
1239.055664	953.005554
1237.975586	775.556763
1236.895508	719.438171
1235.815430	903.394165
1234.734375	1201.186035
1233.654297	837.090576
1232.573242	902.059875
1231.491211	470.277679
1230.410156	753.239746
1229.328125	759.954712
1228.246094	601.982239
1227.163086	710.313965
1226.081055	455.535828
1224.998047	699.267639
1223.915039	703.356323
1222.832031	521.167542
1221.748047	554.212463
1220.664063	463.900665
1219.580078	383.246368
1218.496094	275.996094
1217.412109	444.150482
1216.327148	276.435425
1215.242188	161.866333
1214.157227	438.400848
1213.071289	253.727722
1211.985352	479.317657
1210.899414	306.657684
1209.813477	454.822784
1208.727539	774.079346
1207.640625	439.733185
1206.553711	662.294434
1205.466797	489.453400
1204.378906	439.496338
1203.291016	548.478516
1202.203125	252.738815
1201.115234	323.045746
1200.027344	337.880829
1198.938477	297.276184
1197.849609	68.928223
1196.760742	-108.872910
1195.670898	206.373611
1194.582031	16.442968
1193.492188	-303.304993
1192.401367	-137.486404
1191.311523	-15.067822
1190.220703	-214.718948
1189.129883	121.263206
1188.039063	-352.248901
1186.947266	-54.971512
1185.856445	-384.380096
1184.764648	-168.988678
1183.671875	127.791954
1182.580078	-24.194792
1181.487305	145.146133
1180.394531	17.022465
1179.301758	-118.321991
1178.208984	129.755051
1177.115234	-70.425926
1176.021484	153.390121
1174.927734	-116.334122
1173.833008	18.620161
1172.738281	79.213394
1171.643555	163.625168
1170.548828	-130.144592
1169.454102	-100.922081
1168.358398	-55.066814
1167.262695	-104.965492
1166.166992	-4.323125
1165.070313	-252.772781
1163.973633	-18.513334
1162.876953	55.490524
1161.780273	-25.878187
1160.683594	-243.410263
1159.585938	190.817688
1158.488281	250.025253
1157.389648	-77.473610
1156.291992	162.912918
1155.193359	298.144379
1154.094727	101.755280
1152.996094	179.546829
1151.896484	190.467545
1150.796875	308.536560
1149.697266	395.494690
1148.597656	141.701889
1147.498047	168.953659
1146.397461	0.862388
1145.296875	101.750473
1144.195313	12.113026
1143.094727	29.512663
1141.993164	465.479919
1140.891602	356.554382
1139.789063	97.791573
1138.687500	217.047699
1137.584961	150.784546
1136.482422	343.469788
1135.379883	87.012581
1134.276367	165.462402
1133.172852	481.250122
1132.069336	609.279053
1130.964844	699.194336
1129.861328	691.722473
1128.756836	764.830444
1127.652344	935.078308
1126.546875	884.646362
1125.442383	971.681458
1124.336914	916.390503
1123.230469	953.465942
1122.125000	582.986755
1121.018555	584.466248
1119.912109	370.396698
1118.805664	570.670044
1117.699219	399.186127
1116.591797	424.122803
1115.484375	560.185669
1114.376953	348.432739
1113.268555	451.227448
1112.160156	371.877106
1111.051758	34.869461
1109.943359	113.881783
1108.833984	535.379028
1107.725586	500.769684
1106.616211	695.187256
1105.505859	726.555176
1104.396484	557.237122
1103.286133	482.343109
1102.175781	532.491394
1101.064453	667.488708
1099.954102	623.167908
1098.842773	602.400452
1097.731445	642.898560
1096.619141	320.404419
1095.507813	825.051880
1094.395508	1051.464355
1093.282227	724.297791
1092.169922	802.246704
1091.056641	543.506653
1089.943359	459.018555
1088.830078	755.723633
1087.716797	410.076752
1086.602539	483.189240
1085.488281	426.933716
1084.373047	697.435181
1083.258789	556.527100
1082.143555	528.447937
1081.028320	744.687622
1079.913086	707.171631
1078.796875	519.384583
1077.680664	463.144318
1076.564453	463.259369
1075.448242	451.643646
1074.331055	510.402710
1073.213867	461.254944
1072.096680	473.102570
1070.979492	421.660248
1069.861328	531.961365
1068.743164	564.898132
1067.625000	426.819946
1066.505859	356.734894
1065.386719	314.798767
1064.267578	647.472290
1063.148438	682.769043
1062.029297	491.099030
1060.909180	313.568024
1059.789063	449.558258
1058.667969	527.046753
1057.547852	585.840637
1056.426758	71.997749
1055.305664	210.374634
1054.183594	332.362518
1053.062500	274.496796
1051.940430	314.765167
1050.818359	254.668610
1049.695313	537.739075
1048.572266	123.006668
1047.449219	245.096207
1046.326172	208.573822
1045.203125	1.894300
1044.079102	128.732361
1042.955078	220.604218
1041.830078	240.243256
1040.706055	92.201309
1039.581055	116.636925
1038.456055	169.067993
1037.331055	116.771469
1036.205078	73.863808
1035.079102	126.452492
1033.953125	297.734375
1032.826172	506.210815
1031.700195	177.504745
1030.573242	44.301037
1029.445313	327.279083
1028.318359	19.969547
1027.190430	-52.481403
1026.062500	-48.170097
1024.934570	-310.831482
1023.805664	-220.409088
1022.676758	-197.259262
1021.547852	-447.859253
1020.418945	-115.934265
1019.289063	-405.704987
1018.159180	9.704249
1017.029297	-119.810806
1015.898438	-216.734268
1014.767578	-151.309952
1013.636719	60.137123
1012.505859	-131.446609
1011.375000	232.924301
1010.243164	131.865692
1009.111328	-31.540651
1007.978516	168.530197
1006.846680	250.624847
1005.713867	668.161743
1004.581055	1231.292480
1003.447266	1648.604004
1002.313477	1744.542603
1001.179688	1378.374756
1000.045898	1024.034912
998.912109	411.271851
997.777344	258.434601
996.642578	115.011803
995.506836	114.864304
994.372070	96.372215
993.236328	-138.868454
992.100586	71.271057
990.963867	115.390152
989.828125	37.416855
988.691406	88.664658
987.553711	-58.180099
986.416992	126.919273
985.279297	111.653740
984.141602	-195.938705
983.003906	175.886444
981.865234	-133.649750
980.726563	40.316483
979.587891	-107.765396
978.448242	-253.363525
977.309570	-28.544750
976.169922	233.065002
975.030273	14.295558
973.889648	62.302124
972.749023	25.402544
971.608398	75.919121
970.467773	-151.318054
969.326172	-123.505081
968.184570	-242.478943
967.042969	198.627426
965.901367	-71.539589
964.758789	-52.468754
963.616211	-8.062086
962.473633	231.309097
961.330078	51.248043
960.186523	318.225372
959.042969	104.104057
957.899414	165.049728
956.754883	74.951096
955.610352	-40.169033
954.465820	108.093163
953.321289	318.184479
952.175781	-151.152603
951.030273	-165.009094
949.884766	145.960114
948.738281	-25.469057
947.591797	-132.706406
946.445313	43.563778
945.298828	78.229462
944.151367	188.357864
943.003906	67.925369
941.856445	-184.742661
940.708008	21.563776
939.559570	22.523792
938.411133	146.781021
937.262695	376.002502
936.113281	381.765686
934.964844	-13.581254
933.814453	-34.866348
932.665039	85.238304
931.514648	191.720963
930.364258	191.216751
929.213867	138.445267
928.062500	42.546898
926.912109	31.003073
925.759766	40.042183
924.608398	-73.664253
923.456055	-43.941402
922.303711	65.444695
921.151367	8.930216
919.999023	163.894684
918.845703	-167.358917
917.692383	139.953690
916.539063	74.758850
915.384766	-92.491890
914.230469	-211.905167
913.076172	-160.968765
911.920898	182.720184
910.766602	-6.742287
909.611328	42.091770
908.455078	136.330368
907.299805	-163.817657
906.143555	-182.732132
904.987305	-231.016571
903.830078	-184.066544
902.673828	263.773438
901.516602	-173.788162
900.359375	-88.191048
899.201172	92.479874
898.042969	-244.978958
896.884766	234.352585
895.726563	-66.669815
894.567383	-35.136745
893.408203	16.783091
892.249023	-184.365219
891.088867	-3.541290
889.929688	-242.876175
888.769531	96.056480
887.608398	130.094803
886.448242	26.478550
885.287109	24.507330
884.125977	67.703377
882.963867	165.056519
881.801758	178.969757
880.639648	170.370865
879.477539	118.990417
878.315430	105.976891
877.152344	169.603439
875.989258	23.765068
874.825195	443.231049
873.661133	-64.998230
872.497070	295.825317
871.333008	435.983002
870.168945	0.179923
869.003906	167.376877
867.838867	177.111252
866.672852	297.015747
865.506836	315.737030
864.340820	278.290833
863.174805	499.218170
862.008789	675.130432
860.841797	745.435852
859.674805	591.224304
858.506836	513.400208
857.339844	343.616058
856.171875	483.489014
855.003906	634.509460
853.834961	740.610962
852.666016	579.895325
851.497070	558.200500
850.328125	695.593079
849.158203	853.071045
847.988281	452.808533
846.818359	679.655334
845.647461	201.246109
844.477539	190.782639
843.306641	294.419037
842.134766	192.186691
840.963867	280.074524
839.791992	52.638992
838.619141	337.177155
837.447266	339.967133
836.274414	492.422729
835.101563	810.071838
833.928711	685.362061
832.754883	283.820740
831.581055	601.192627
830.407227	487.669586
829.232422	653.050354
828.058594	624.248352
826.883789	466.077484
825.708008	682.499084
824.533203	548.817505
823.357422	379.498871
822.181641	568.909485
821.004883	457.480804
819.828125	285.927002
818.651367	98.818993
817.474609	290.133972
816.296875	234.297440
815.119141	73.865616
813.941406	113.632195
812.763672	-113.523186
811.584961	119.569023
810.406250	-3.138165
809.226563	-50.297527
808.047852	-121.935051
806.868164	126.232735
805.688477	-92.102554
804.507813	-88.396515
803.327148	143.847305
802.146484	-225.430634
800.965820	-286.239075
799.784180	-76.502487
798.603516	59.887085
797.420898	-61.017876
796.239258	-99.935555
795.056641	-247.485657
793.874023	-71.606544
792.691406	-301.191498
791.507813	-488.673035
790.324219	-147.063416
789.140625	-113.330086
787.956055	119.449852
786.772461	-57.209801
785.586914	-271.463196
784.402344	135.626022
783.216797	164.429413
782.032227	69.373535
780.845703	-83.169083
779.660156	69.125572
778.473633	291.933319
777.287109	201.022263
776.100586	310.946808
774.913086	131.625549
773.725586	-49.899670
772.538086	61.958881
771.349609	173.678299
770.161133	258.802673
768.972656	326.167847
767.784180	139.976944
766.594727	50.732353
765.405273	379.970703
764.215820	173.822922
763.026367	251.709091
761.835938	287.648956
760.645508	301.482361
759.454102	240.414520
758.262695	311.271759
757.072266	511.761597
755.879883	349.295898
754.688477	406.637268
753.496094	428.703522
752.303711	329.837067
751.110352	402.264435
749.917969	345.010437
748.724609	456.754242
747.530273	304.962921
746.336914	120.247795
745.142578	56.205627
743.948242	395.702972
742.752930	263.481720
741.558594	324.179169
740.363281	419.836975
739.166992	219.535843
737.971680	220.813858
736.775391	9.548411
735.579102	-41.834728
734.381836	130.036957
733.185547	-24.372005
731.988281	-97.817444
730.790039	-140.673599
729.592773	63.579147
728.394531	366.067535
727.196289	388.508972
725.997070	139.840240
724.797852	214.628494
723.598633	97.066216
722.399414	370.459229
721.199219	337.945343
719.999023	432.004211
718.798828	285.871307
717.598633	292.493256
716.397461	388.496002
715.196289	403.693451
713.994141	59.029968
712.792969	444.798401
711.590820	176.460403
710.388672	448.597687
709.185547	289.205353
707.982422	121.123062
706.779297	316.717468
705.576172	124.665810
704.372070	263.478760
703.167969	367.369232
701.963867	392.850555
700.759766	231.232819
699.554688	226.206360
698.349609	312.451172
697.143555	-44.768196
695.938477	478.186188
694.732422	-15.833984
693.525391	-127.403252
692.319336	49.852909
691.112305	-152.915054
689.905273	-103.849037
688.697266	-224.084824
687.490234	193.723068
686.282227	205.730942
685.073242	18.221916
683.865234	108.274109
682.656250	-237.374130
681.447266	110.518463
680.237305	291.425659
679.028320	-73.546913
677.818359	-195.842422
676.607422	-15.015322
675.397461	76.995270
674.186523	49.947464
672.975586	40.223503
671.763672	-73.311935
670.551758	-46.237434
669.339844	324.564728
668.127930	33.847099
666.915039	69.556664
665.703125	-136.680939
664.489258	104.267097
663.276367	103.291069
662.062500	-290.564941
660.848633	192.062241
659.634766	275.304565
658.419922	144.967087
657.205078	-19.778231
655.990234	-134.810944
654.775391	-113.928490
653.559570	-24.042091
652.343750	111.108330
651.126953	-42.429184
649.911133	94.932228
648.694336	-105.779175
647.477539	115.624695
646.259766	293.946472
645.041992	392.645844
643.824219	489.229095
642.606445	276.136292
641.387695	323.416962
640.168945	349.275269
638.950195	231.214127
637.730469	70.334618
636.511719	167.446274
635.291016	-27.487436
634.071289	239.479492
632.850586	68.486649
631.629883	-42.194782
630.409180	-272.851563
629.188477	35.235619
627.966797	248.957306
626.745117	-109.813293
625.522461	168.488922
624.300781	-91.156685
623.078125	305.235016
621.854492	315.996552
620.631836	134.179489
619.408203	81.139832
618.184570	56.175537
616.960938	5.764411
615.736328	56.192001
614.511719	108.981316
613.287109	-193.070465
612.061523	-158.969070
610.835938	-135.294525
609.610352	-241.730927
608.384766	115.924744
607.158203	35.735664
605.931641	173.790558
604.705078	43.037884
