# Supplementary material for: Raman spectroscopy accurately differentiates mucosal healing from non-healing and biochemical changes following biological therapy in inflammatory bowel disease
Source: PLoS One. 2021 Jun 2;16(6):e0252210. doi: 10.1371/journal.pone.0252210 (PMC8172032; doi:10.1371/journal.pone.0252210)
Supplement: S1 Dataset — (ZIP) [file pone.0252210.s003.zip › HC/BRC-ctnf-0007-2_base sub CR removed_73__X_-21393.3__Y_39790.2__Time_814.txt]

1714.793945	-18.294226
1713.817383	71.087784
1712.840820	-70.959053
1711.864258	-235.428375
1710.886719	-92.513100
1709.909180	-52.438583
1708.931641	77.864738
1707.953125	142.965897
1706.975586	30.525576
1705.997070	-149.555954
1705.018555	-78.546951
1704.040039	176.512482
1703.060547	88.307274
1702.081055	98.613548
1701.101563	36.210964
1700.122070	-53.346870
1699.142578	-156.630844
1698.162109	375.933228
1697.181641	55.405945
1696.201172	108.800278
1695.220703	97.809586
1694.239258	-71.003967
1693.257813	531.726868
1692.276367	301.152710
1691.294922	534.942444
1690.313477	397.640778
1689.331055	401.682404
1688.348633	749.736206
1687.366211	497.657959
1686.383789	456.306396
1685.400391	614.865967
1684.416992	264.454468
1683.433594	215.322174
1682.450195	627.091309
1681.465820	628.673401
1680.482422	688.999268
1679.498047	416.702484
1678.512695	514.556519
1677.528320	937.176086
1676.542969	505.941437
1675.558594	779.874878
1674.572266	460.950226
1673.586914	745.847473
1672.601563	959.124023
1671.615234	959.982300
1670.628906	1186.912720
1669.642578	638.552307
1668.655273	539.426514
1667.668945	745.967468
1666.681641	987.203857
1665.694336	979.238586
1664.706055	891.994263
1663.718750	924.513123
1662.730469	1201.281250
1661.742188	1077.972046
1660.753906	1151.207275
1659.764648	1214.141113
1658.775391	1015.133667
1657.787109	935.806763
1656.796875	1349.371216
1655.807617	1175.408081
1654.818359	1181.892212
1653.828125	839.402710
1652.837891	1005.429688
1651.846680	904.571838
1650.856445	912.595825
1649.865234	865.444458
1648.874023	575.499084
1647.882813	566.202026
1646.891602	166.233566
1645.899414	347.958191
1644.907227	400.564972
1643.915039	355.822968
1642.922852	-26.440353
1641.930664	222.637268
1640.937500	215.985291
1639.944336	151.656570
1638.951172	127.280220
1637.957031	105.881691
1636.963867	16.320156
1635.969727	29.919954
1634.975586	-296.095154
1633.981445	-321.272980
1632.986328	-27.397921
1631.991211	-157.325943
1630.996094	-65.703064
1630.000977	-121.218384
1629.005859	-26.381489
1628.009766	-81.280685
1627.013672	-109.547798
1626.017578	-111.204552
1625.021484	-123.091110
1624.024414	-366.054901
1623.028320	-35.632736
1622.031250	34.746719
1621.033203	37.034695
1620.036133	105.264725
1619.038086	-159.812775
1618.041016	-133.081451
1617.041992	-58.910561
1616.043945	33.848293
1615.045898	-153.952194
1614.046875	70.371613
1613.047852	284.319702
1612.048828	157.509949
1611.048828	30.937061
1610.049805	69.744766
1609.049805	87.738319
1608.049805	29.928267
1607.048828	-273.908752
1606.048828	-6.571959
1605.047852	399.544189
1604.046875	454.886993
1603.045898	586.240417
1602.044922	-22.760162
1601.042969	-244.245316
1600.041016	266.745453
1599.039063	-38.140587
1598.037109	17.952866
1597.034180	377.276611
1596.031250	-149.252121
1595.028320	-173.888275
1594.025391	34.015682
1593.022461	174.009644
1592.018555	99.921242
1591.014648	-177.666489
1590.010742	132.068039
1589.006836	118.200333
1588.001953	-18.230543
1586.997070	210.532288
1585.992188	-95.271362
1584.987305	-72.473854
1583.982422	429.864014
1582.976563	-50.333420
1581.970703	206.907730
1580.964844	3.042528
1579.958984	-112.210159
1578.952148	6.861422
1577.945313	318.469788
1576.938477	-31.048777
1575.931641	316.798401
1574.924805	141.638840
1573.916992	390.387756
1572.909180	56.588345
1571.901367	141.387924
1570.893555	33.777699
1569.884766	-29.688206
1568.876953	106.846191
1567.868164	35.464760
1566.858398	-98.296150
1565.849609	121.002159
1564.839844	179.183716
1563.830078	265.798950
1562.820313	217.377029
1561.810547	140.345657
1560.799805	-120.887222
1559.790039	-148.754349
1558.779297	-28.978901
1557.767578	-18.226778
1556.756836	-95.675865
1555.745117	311.196472
1554.733398	54.752972
1553.721680	-2.325774
1552.709961	168.310837
1551.697266	204.137131
1550.685547	128.559311
1549.672852	112.368797
1548.659180	292.609619
1547.646484	216.632401
1546.632813	189.651978
1545.619141	-95.955086
1544.605469	217.986908
1543.591797	48.472160
1542.577148	15.773646
1541.562500	-197.854141
1540.547852	50.659462
1539.533203	366.031738
1538.518555	115.860947
1537.502930	115.929626
1536.487305	74.557983
1535.471680	174.907059
1534.456055	-80.828773
1533.439453	158.392639
1532.422852	234.949127
1531.406250	148.945526
1530.389648	423.539459
1529.373047	118.230545
1528.355469	3.457122
1527.337891	148.635391
1526.320313	54.161705
1525.302734	222.094589
1524.284180	266.247192
1523.265625	176.429291
1522.247070	171.365707
1521.228516	258.713013
1520.208984	106.723587
1519.190430	13.772738
1518.170898	234.214447
1517.151367	403.008331
1516.130859	165.652618
1515.111328	-282.350800
1514.090820	-26.768011
1513.070313	0.054956
1512.049805	-11.796844
1511.028320	-70.018906
1510.006836	-15.489799
1508.986328	-338.187073
1507.963867	49.422913
1506.942383	-94.009003
1505.919922	5.966225
1504.898438	-276.100952
1503.875977	-109.816605
1502.852539	-156.404007
1501.830078	-274.813629
1500.806641	-175.683441
1499.783203	-501.725830
1498.759766	-249.306000
1497.736328	-94.378967
1496.711914	-459.057159
1495.687500	-332.591278
1494.663086	59.653641
1493.638672	-167.161896
1492.613281	-48.935753
1491.587891	-122.570305
1490.563477	-280.600250
1489.537109	84.972984
1488.511719	74.833527
1487.485352	302.038330
1486.458984	-147.525177
1485.432617	191.706223
1484.406250	285.694183
1483.379883	366.773438
1482.352539	544.619812
1481.325195	304.033539
1480.297852	211.335815
1479.269531	347.983521
1478.241211	487.025360
1477.213867	633.582642
1476.184570	779.937866
1475.156250	750.419922
1474.127930	1097.712158
1473.098633	711.513550
1472.069336	829.392700
1471.040039	1036.216187
1470.009766	1347.170776
1468.979492	1434.069824
1467.950195	1431.875122
1466.918945	1421.940186
1465.888672	1368.755737
1464.857422	1709.461914
1463.827148	1640.881958
1462.795898	1516.360962
1461.763672	1503.577881
1460.732422	2041.840454
1459.700195	1503.312134
1458.667969	1965.087891
1457.635742	2104.329102
1456.603516	2103.925537
1455.570313	2106.005371
1454.537109	1834.148315
1453.503906	1828.628784
1452.470703	2165.330811
1451.436523	2185.025146
1450.403320	2002.000610
1449.369141	2135.704834
1448.333984	2071.749023
1447.299805	2544.710449
1446.264648	1981.912354
1445.230469	2133.215820
1444.194336	2269.222900
1443.159180	1972.534912
1442.124023	1870.772095
1441.087891	1771.572021
1440.051758	1826.676270
1439.015625	1669.419800
1437.978516	1673.991455
1436.941406	1410.724121
1435.904297	1604.890381
1434.867188	1410.012817
1433.830078	763.215332
1432.791992	874.155518
1431.754883	1542.984131
1430.715820	828.505798
1429.677734	742.683350
1428.639648	477.840149
1427.600586	354.376129
1426.561523	533.611877
1425.522461	206.098999
1424.482422	274.483490
1423.443359	103.528259
1422.403320	270.294189
1421.363281	240.583893
1420.322266	306.631470
1419.282227	123.484215
1418.241211	204.783600
1417.200195	258.445038
1416.159180	-7.394278
1415.117188	61.525402
1414.076172	60.101891
1413.034180	-137.393738
1411.992188	27.310720
1410.949219	73.881523
1409.907227	80.342491
1408.864258	-16.134281
1407.821289	126.162323
1406.777344	-188.591431
1405.734375	317.957367
1404.690430	33.633839
1403.646484	-303.164001
1402.602539	-14.914749
1401.557617	177.972290
1400.513672	212.899445
1399.468750	82.407616
1398.423828	49.864723
1397.377930	260.564880
1396.333008	483.846771
1395.287109	524.238464
1394.241211	256.636414
1393.195313	402.493317
1392.148438	593.465027
1391.101563	346.408539
1390.054688	424.946228
1389.007813	110.735619
1387.960938	377.182281
1386.913086	423.528412
1385.865234	39.885944
1384.817383	96.558701
1383.769531	-9.124164
1382.720703	-272.078247
1381.671875	49.860359
1380.623047	-20.371908
1379.574219	241.721893
1378.524414	-20.509808
1377.475586	326.631165
1376.425781	384.241364
1375.375977	189.954208
1374.325195	-46.529854
1373.274414	-230.390274
1372.224609	39.837425
1371.172852	-156.148361
1370.122070	-55.267826
1369.070313	28.255024
1368.019531	-10.169896
1366.967773	-98.266083
1365.915039	47.906578
1364.863281	156.837036
1363.810547	86.622864
1362.757813	-127.759132
1361.705078	-110.488617
1360.651367	3.931062
1359.598633	18.981251
1358.544922	-3.139596
1357.491211	19.651766
1356.436523	104.707870
1355.382813	150.133667
1354.328125	292.572021
1353.273438	112.183487
1352.217773	123.233131
1351.163086	285.900726
1350.107422	250.043015
1349.051758	529.542419
1347.996094	593.201172
1346.939453	706.577820
1345.883789	691.100403
1344.827148	745.193298
1343.769531	588.668823
1342.712891	853.735168
1341.655273	682.678894
1340.598633	910.738831
1339.540039	710.295410
1338.482422	958.335571
1337.423828	520.566711
1336.366211	645.056580
1335.307617	754.770752
1334.248047	777.962524
1333.189453	588.552185
1332.129883	701.084229
1331.070313	840.902832
1330.010742	817.635803
1328.950195	695.634277
1327.890625	442.862030
1326.830078	612.788574
1325.768555	992.709717
1324.708008	735.480957
1323.646484	1068.560669
1322.585938	856.112366
1321.523438	969.620178
1320.461914	1078.280518
1319.400391	503.708801
1318.337891	755.698730
1317.275391	830.166565
1316.211914	1104.390503
1315.149414	1048.358154
1314.085938	829.821167
1313.022461	929.296631
1311.958984	1196.329834
1310.894531	791.076233
1309.831055	1161.647339
1308.766602	1246.621704
1307.701172	1159.392334
1306.636719	924.691162
1305.571289	1019.802246
1304.505859	687.052551
1303.440430	949.569031
1302.375000	1209.609497
1301.308594	975.623230
1300.242188	1134.977661
1299.175781	1092.911011
1298.109375	1176.212280
1297.041992	989.442383
1295.975586	886.317444
1294.908203	1050.853882
1293.839844	1144.223511
1292.772461	1036.460571
1291.704102	1051.456665
1290.635742	1233.281372
1289.567383	1113.528564
1288.498047	1199.794434
1287.428711	1092.484619
1286.360352	1036.751831
1285.290039	1221.160034
1284.220703	1241.465454
1283.150391	1083.066772
1282.080078	799.945007
1281.009766	1087.277832
1279.939453	819.072937
1278.868164	727.173340
1277.796875	1180.805908
1276.725586	925.124939
1275.654297	1112.122314
1274.582031	1010.643433
1273.509766	958.125793
1272.437500	1181.758789
1271.365234	1192.815552
1270.291992	1172.147583
1269.218750	1280.928589
1268.145508	1353.076416
1267.072266	1222.657104
1265.999023	1402.203979
1264.924805	1174.295044
1263.850586	1163.576538
1262.776367	1245.544556
1261.701172	1186.091553
1260.625977	1036.498535
1259.550781	1432.832031
1258.475586	1120.048706
1257.400391	1423.654541
1256.324219	1515.266846
1255.248047	1287.904907
1254.171875	1627.796997
1253.094727	1546.527588
1252.018555	1623.449585
1250.941406	1308.692383
1249.864258	1422.099487
1248.786133	1496.542236
1247.708008	1216.034302
1246.630859	1363.393555
1245.551758	1352.722656
1244.473633	1371.204346
1243.394531	1226.927246
1242.316406	1080.277588
1241.236328	1239.547485
1240.157227	1214.273438
1239.077148	1150.155151
1237.998047	1124.866333
1236.917969	1332.409668
1235.836914	1290.048950
1234.756836	1145.860229
1233.675781	1331.352173
1232.594727	1414.946655
1231.512695	887.905823
1230.431641	1070.808105
1229.349609	1115.546509
1228.267578	920.521912
1227.185547	979.719055
1226.102539	646.773193
1225.019531	507.503174
1223.936523	573.876282
1222.853516	403.152985
1221.769531	447.657837
1220.686523	506.606628
1219.602539	780.581726
1218.517578	339.114868
1217.433594	499.355804
1216.348633	420.345703
1215.263672	358.220337
1214.178711	433.679810
1213.092773	639.382629
1212.007813	634.994629
1210.921875	608.830261
1209.834961	365.515198
1208.749023	674.510681
1207.662109	481.800781
1206.575195	407.226990
1205.488281	337.442719
1204.400391	325.442322
1203.313477	310.982605
1202.225586	58.025749
1201.136719	308.340393
1200.048828	137.209137
1198.959961	-7.448989
1197.871094	-48.645306
1196.782227	-359.329620
1195.692383	140.578156
1194.603516	63.093784
1193.513672	115.383965
1192.423828	314.193695
1191.333008	157.188950
1190.242188	-14.234704
1189.151367	-140.017075
1188.060547	-66.504189
1186.969727	30.909126
1185.877930	-123.837845
1184.786133	-367.382233
1183.694336	-358.972321
1182.601563	-175.549698
1181.509766	-304.032349
1180.416992	-111.266289
1179.323242	-196.730270
1178.230469	-313.378876
1177.136719	-156.917770
1176.042969	368.297913
1174.949219	40.610088
1173.854492	93.688225
1172.760742	-66.374619
1171.666016	-279.104828
1170.570313	237.970306
1169.475586	326.538055
1168.379883	216.468292
1167.284180	-214.042603
1166.188477	44.066307
1165.091797	-128.242722
1163.996094	-149.994522
1162.899414	100.524048
1161.801758	116.778214
1160.705078	-43.746689
1159.607422	-115.947090
1158.509766	-159.543808
1157.412109	-55.239307
1156.313477	-15.479715
1155.215820	284.193695
1154.117188	185.407562
1153.017578	222.482803
1151.918945	350.062164
1150.819336	-46.772854
1149.719727	47.312279
1148.620117	96.029427
1147.519531	175.610046
1146.418945	102.711212
1145.318359	86.912056
1144.217773	140.074936
1143.116211	212.175385
1142.014648	443.564148
1140.913086	-67.224434
1139.811523	301.914276
1138.708984	95.543663
1137.606445	84.094826
1136.503906	181.897141
1135.401367	-133.743484
1134.297852	184.826172
1133.194336	177.896820
1132.090820	337.098724
1130.987305	166.276978
1129.882813	277.844482
1128.778320	510.309052
1127.673828	571.853760
1126.569336	915.507324
1125.463867	758.731567
1124.358398	948.036438
1123.252930	867.075745
1122.146484	1158.053345
1121.041016	184.070068
1119.934570	257.145447
1118.828125	384.609924
1117.720703	-39.521984
1116.613281	7.424006
1115.505859	-85.263329
1114.398438	323.513397
1113.291016	280.408173
1112.182617	346.044922
1111.074219	298.172302
1109.964844	181.763794
1108.856445	549.740967
1107.747070	397.861511
1106.637695	212.979736
1105.528320	200.523209
1104.417969	284.832642
1103.307617	612.168579
1102.197266	507.579803
1101.086914	511.544617
1099.975586	602.747620
1098.864258	590.171997
1097.752930	219.300125
1096.641602	360.004974
1095.529297	630.229004
1094.416992	492.814758
1093.304688	426.127441
1092.191406	114.593979
1091.079102	335.237366
1089.965820	525.182983
1088.852539	180.949127
1087.738281	399.099518
1086.624023	349.058746
1085.509766	491.871643
1084.395508	813.305786
1083.280273	572.897644
1082.166016	346.744080
1081.050781	416.705322
1079.934570	254.138824
1078.819336	310.066986
1077.703125	438.768219
1076.586914	593.264404
1075.469727	344.131348
1074.353516	430.633331
1073.236328	153.592041
1072.119141	111.208839
1071.000977	216.575378
1069.882813	-34.310196
1068.765625	43.034447
1067.646484	307.790924
1066.528320	207.117233
1065.409180	581.882629
1064.290039	614.737366
1063.170898	408.909729
1062.050781	186.851166
1060.930664	189.543671
1059.810547	400.461700
1058.690430	321.399963
1057.569336	130.216370
1056.449219	191.634033
1055.327148	339.535797
1054.206055	118.335205
1053.083984	98.168472
1051.961914	213.532532
1050.839844	298.573608
1049.717773	112.910461
1048.594727	130.421036
1047.471680	43.027668
1046.348633	4.747550
1045.224609	113.470497
1044.101563	89.359116
1042.976563	-104.818489
1041.852539	-182.284470
1040.728516	33.925217
1039.603516	-157.486786
1038.478516	-195.016968
1037.352539	-223.126587
1036.227539	65.439247
1035.101563	256.233215
1033.974609	184.135864
1032.848633	21.479515
1031.721680	-57.288078
1030.594727	126.800583
1029.467773	34.320915
1028.340820	-285.737610
1027.212891	24.058899
1026.084961	-221.303009
1024.956055	-299.244720
1023.828125	-453.642822
1022.699219	-366.462158
1021.570313	-550.705078
1020.440430	-347.312225
1019.311523	-371.192322
1018.181641	-325.375977
1017.050781	-467.256500
1015.920898	-143.052048
1014.790039	18.910501
1013.659180	-175.860443
1012.528320	-435.270386
1011.396484	-136.353073
1010.265625	-82.847496
1009.132813	81.851166
1008.000977	-88.934929
1006.868164	64.382828
1005.736328	580.908081
1004.602539	1092.688354
1003.469727	1326.934814
1002.335938	1533.463379
1001.202148	1166.937256
1000.068359	976.301819
998.933594	566.454102
997.799805	126.917694
996.665039	10.935308
995.529297	149.030960
994.394531	-12.784380
993.258789	65.545212
992.123047	256.990021
990.986328	-88.818123
989.849609	31.375923
988.712891	216.185379
987.576172	0.086706
986.439453	-82.154587
985.301758	36.164097
984.164063	27.910337
983.025391	243.111130
981.887695	115.399323
980.749023	305.438568
979.610352	125.127052
978.470703	96.835831
977.332031	330.841187
976.192383	-48.961971
975.051758	371.410583
973.912109	316.054596
972.771484	100.033524
971.630859	387.260101
970.490234	387.444580
969.348633	392.353180
968.207031	505.265320
967.065430	313.059113
965.923828	224.311829
964.781250	-8.764625
963.638672	361.475708
962.496094	337.356079
961.352539	233.151093
960.208984	422.428162
959.065430	389.522125
957.921875	317.818665
956.777344	310.389465
955.632813	51.258438
954.488281	369.143097
953.343750	352.917206
952.198242	78.305145
951.052734	169.884872
949.907227	263.826935
948.760742	120.086365
947.614258	24.521959
946.467773	-210.270065
945.321289	2.915853
944.173828	156.730331
943.026367	744.430054
941.878906	23.876806
940.730469	351.354126
939.582031	247.524612
938.433594	73.128777
937.285156	373.305573
936.135742	411.217773
934.987305	706.812134
933.836914	330.025818
932.687500	336.312622
931.537109	768.679749
930.386719	214.777145
929.236328	339.763062
928.084961	114.206902
926.934570	-127.090446
925.783203	262.082031
924.630859	312.206940
923.478516	87.203156
922.327148	135.227463
921.173828	301.516174
920.021484	99.629684
918.868164	184.197662
917.714844	500.497864
916.561523	292.102417
915.407227	272.327271
914.252930	-1.612528
913.098633	12.855067
911.944336	-92.873680
910.789063	62.372822
909.633789	-233.702408
908.478516	-348.199249
907.322266	8.897765
906.166016	102.994568
905.009766	-47.602486
903.853516	182.463715
902.696289	131.650131
901.539063	185.050018
900.381836	86.805641
899.223633	-135.821304
898.065430	71.563095
896.907227	7.444839
895.749023	246.415359
894.589844	71.560684
893.430664	222.305847
892.271484	-94.781151
891.112305	379.051300
889.952148	16.940044
888.791992	5.036622
887.630859	385.997437
886.470703	283.752777
885.309570	-123.077538
884.148438	553.212708
882.986328	-173.763077
881.825195	330.843353
880.663086	404.605072
879.500000	485.097931
878.337891	486.670105
877.174805	422.906403
876.011719	280.329437
874.847656	295.439484
873.684570	643.713745
872.520508	588.928406
871.355469	-104.914864
870.191406	627.852722
869.026367	512.319763
867.861328	356.345032
866.695313	706.237366
865.530273	633.392273
864.364258	499.882660
863.197266	209.151810
862.031250	560.864929
860.864258	344.282440
859.697266	527.357056
858.530273	871.899292
857.362305	886.389954
856.194336	575.551453
855.026367	621.417053
853.857422	943.006531
852.688477	863.124512
851.519531	917.702881
850.350586	947.552429
849.180664	887.731812
848.010742	489.702271
846.840820	685.149719
845.670898	569.291260
844.500000	379.572296
843.329102	861.118469
842.157227	203.769638
840.986328	291.392365
839.814453	86.003845
838.642578	256.179291
837.469727	551.352234
836.296875	357.008331
835.124023	359.251740
833.951172	493.178894
832.777344	488.539703
831.603516	526.234192
830.429688	72.874634
829.255859	509.858368
828.081055	578.513367
826.906250	669.353333
825.731445	452.393066
824.555664	674.561951
823.379883	250.288208
822.204102	-173.870331
821.027344	99.265678
819.851563	-33.109875
818.674805	186.256973
817.497070	104.943581
816.320313	484.218658
815.142578	-13.336036
813.963867	158.751602
812.786133	-102.956215
811.607422	84.450188
810.428711	-81.720757
809.250000	-59.027802
808.070313	267.926941
806.890625	-140.543823
805.710938	-149.213516
804.531250	-55.847710
803.350586	-364.349396
802.169922	-149.116211
800.988281	-257.969177
799.807617	-209.390686
798.625977	-402.624451
797.444336	-108.141800
796.261719	4.368984
795.079102	-120.356163
793.896484	-129.918243
792.713867	-130.703369
791.530273	-0.934962
790.346680	108.760117
789.163086	-82.679848
787.979492	77.703026
786.794922	36.614944
785.610352	413.464722
784.425781	122.292419
783.240234	-45.031708
782.054688	318.061676
780.869141	117.468292
779.682617	219.523209
778.496094	312.620331
777.309570	217.921173
776.123047	1.778741
774.935547	308.707733
773.748047	-2.377913
772.560547	-53.089909
771.373047	-11.219585
770.184570	-156.853790
768.996094	85.480453
767.806641	316.614258
766.618164	-38.495964
765.428711	77.892326
764.239258	438.615814
763.048828	248.677490
761.858398	223.867386
760.667969	64.773491
759.477539	-17.289528
758.286133	615.525146
757.094727	476.097687
755.903320	125.625679
754.710938	370.959930
753.518555	119.484726
752.326172	450.315796
751.133789	515.174377
749.940430	549.223755
748.747070	363.676666
747.553711	296.719330
746.359375	517.245667
745.166016	235.233490
743.970703	359.117157
742.776367	355.737335
741.581055	279.996460
740.385742	723.756104
739.190430	187.761276
737.994141	68.269341
736.797852	-42.404869
735.601563	55.011105
734.405273	268.414764
733.208008	-23.885643
732.010742	360.139679
730.813477	418.021149
729.615234	-90.608658
728.416992	181.686340
727.218750	-66.446190
726.020508	11.235149
724.821289	-85.906364
723.622070	83.557533
722.422852	360.005035
721.222656	245.483154
720.022461	148.525620
718.822266	-197.161240
717.621094	83.626038
716.420898	277.072418
715.218750	313.441986
714.017578	83.824905
712.815430	270.769562
711.614258	165.636383
710.411133	-113.712227
709.208984	282.496857
708.005859	410.695313
706.802734	327.693817
705.599609	225.218307
704.395508	96.762024
703.191406	96.834633
701.987305	-46.576191
700.782227	-46.281673
699.577148	45.442467
698.372070	352.451111
697.166992	126.927216
695.960938	384.009125
694.754883	169.666840
693.548828	-111.787735
692.341797	-308.301971
691.135742	-278.830627
689.927734	-60.421246
688.720703	-147.933838
687.512695	-168.023697
686.304688	61.454201
685.096680	212.905426
683.888672	-151.522278
682.679688	-262.048920
681.470703	-32.178383
680.260742	-298.356995
679.050781	143.977554
677.840820	18.949442
676.630859	260.003235
675.419922	-262.900696
674.209961	-108.111176
672.998047	77.067474
671.787109	247.199646
670.575195	49.840397
669.363281	73.257874
668.151367	99.017616
666.938477	287.014557
665.725586	194.278137
664.512695	462.471497
663.299805	59.191395
662.085938	457.224030
660.872070	514.266113
659.658203	327.660553
658.443359	87.420525
657.228516	50.250114
656.013672	-126.843758
654.797852	0.340205
653.583008	155.705551
652.366211	162.553802
651.150391	208.402054
649.934570	222.162766
648.717773	59.585117
647.500000	-160.795959
646.283203	-32.157131
645.065430	-36.736858
643.847656	81.561661
642.629883	262.437012
641.411133	-201.606354
640.192383	24.930279
638.973633	-90.121552
637.753906	-153.268295
636.534180	76.062523
635.314453	-216.359863
634.094727	-70.305222
632.874023	-310.462372
631.653320	119.451492
630.432617	-186.571365
629.211914	181.492645
627.990234	17.768484
626.768555	178.233841
625.545898	107.401169
624.324219	264.114624
623.101563	322.512421
621.877930	469.057190
620.655273	519.474854
619.431641	178.331406
618.208008	49.642933
616.983398	-115.012634
615.759766	251.468140
614.535156	211.650299
613.310547	-30.985474
612.084961	-102.038910
610.859375	24.017456
609.633789	-35.555534
608.408203	-171.641312
607.181641	-125.638054
605.955078	-64.283997
604.728516	240.917267
