# Supplementary material for: Raman spectroscopy accurately differentiates mucosal healing from non-healing and biochemical changes following biological therapy in inflammatory bowel disease
Source: PLoS One. 2021 Jun 2;16(6):e0252210. doi: 10.1371/journal.pone.0252210 (PMC8172032; doi:10.1371/journal.pone.0252210)
Supplement: S1 Dataset — (ZIP) [file pone.0252210.s003.zip › HC/BRC-ctnf-0005-2 this one++_base sub CR removed_56__X_-5043.44__Y_12462.5__Z_129.052__Time_636.txt]

1714.708984	-40.079800
1713.732422	45.658405
1712.755859	358.273315
1711.779297	515.481567
1710.801758	389.051239
1709.824219	598.517090
1708.846680	674.957031
1707.868164	819.706970
1706.890625	861.433777
1705.912109	1145.998169
1704.933594	1154.027100
1703.954102	1158.991577
1702.975586	1086.126587
1701.996094	1211.335571
1701.016602	1382.201538
1700.037109	1566.811279
1699.056641	1588.904907
1698.077148	1675.990845
1697.096680	1590.370605
1696.116211	1866.723022
1695.134766	1802.430664
1694.154297	1945.415161
1693.172852	2354.418457
1692.191406	1913.617798
1691.209961	2163.677734
1690.227539	2087.660645
1689.245117	2067.439941
1688.263672	1900.473755
1687.280273	2146.851318
1686.297852	2321.367676
1685.314453	2296.196289
1684.332031	2316.838379
1683.347656	1869.103638
1682.364258	2034.925781
1681.380859	2124.293213
1680.396484	2267.779053
1679.412109	2356.382324
1678.427734	2339.694336
1677.442383	2233.802002
1676.458008	2549.676514
1675.472656	2433.397461
1674.487305	2539.445557
1673.500977	2405.203125
1672.515625	2429.665527
1671.529297	2711.000732
1670.542969	2715.266602
1669.556641	2655.190674
1668.569336	2801.653320
1667.583008	2560.110352
1666.595703	2628.751465
1665.608398	2548.476807
1664.620117	2672.208008
1663.632813	2981.442383
1662.644531	2640.741699
1661.656250	2435.358398
1660.667969	2746.921875
1659.678711	2568.149658
1658.689453	2633.325439
1657.700195	2682.770996
1656.710938	2525.886475
1655.721680	2313.766357
1654.731445	1967.017944
1653.742188	2031.044189
1652.750977	2097.981445
1651.760742	1998.770386
1650.770508	1741.430542
1649.779297	1524.335083
1648.788086	1418.927246
1647.796875	1491.234863
1646.804688	1196.817017
1645.813477	1016.837830
1644.821289	816.437378
1643.829102	521.785339
1642.836914	621.340454
1641.843750	602.786133
1640.850586	571.828125
1639.857422	586.531982
1638.864258	50.799805
1637.871094	80.448112
1636.876953	224.246948
1635.882813	81.543465
1634.888672	-147.185669
1633.894531	-3.439652
1632.899414	112.118393
1631.905273	-97.975876
1630.910156	-188.627823
1629.915039	229.721802
1628.918945	117.155144
1627.922852	55.561493
1626.927734	134.395706
1625.930664	-133.116531
1624.934570	-325.905273
1623.938477	-165.399170
1622.941406	-127.594376
1621.944336	0.477072
1620.947266	308.078186
1619.949219	345.902618
1618.952148	124.703415
1617.954102	140.782837
1616.956055	73.779991
1615.957031	52.307308
1614.958984	530.293213
1613.959961	-27.201471
1612.960938	-17.079042
1611.961914	54.233788
1610.961914	47.723873
1609.962891	-7.678439
1608.962891	121.197189
1607.962891	290.164063
1606.961914	305.343292
1605.961914	313.513885
1604.960938	162.778885
1603.959961	238.014832
1602.958984	65.410011
1601.957031	184.052292
1600.956055	138.640610
1599.954102	-225.067535
1598.952148	94.537071
1597.949219	247.415131
1596.947266	22.004608
1595.944336	-215.688156
1594.941406	-89.479736
1593.938477	120.923058
1592.934570	-49.360653
1591.931641	-158.873306
1590.927734	-14.550203
1589.923828	-258.495300
1588.918945	-133.894333
1587.915039	-55.707222
1586.910156	153.386902
1585.905273	289.933594
1584.900391	351.355713
1583.894531	475.801819
1582.889648	288.034729
1581.883789	416.022827
1580.877930	500.146698
1579.871094	149.828079
1578.865234	276.505707
1577.858398	164.083206
1576.851563	283.704956
1575.844727	257.963623
1574.836914	-6.701353
1573.829102	309.009583
1572.822266	346.726807
1571.813477	278.165070
1570.805664	139.768234
1569.797852	-211.339722
1568.789063	-8.721108
1567.780273	43.430092
1566.770508	23.089361
1565.761719	-152.776886
1564.751953	175.154175
1563.742188	-142.995529
1562.732422	58.037914
1561.722656	2.360356
1560.711914	-60.927776
1559.702148	10.763698
1558.691406	144.748795
1557.679688	50.720322
1556.668945	-35.405560
1555.657227	357.809357
1554.645508	-64.897552
1553.633789	-150.762787
1552.622070	40.436413
1551.609375	122.869133
1550.596680	-172.525513
1549.583984	-165.112061
1548.571289	119.040077
1547.558594	92.719170
1546.544922	112.901932
1545.531250	21.868425
1544.517578	106.540390
1543.503906	142.001923
1542.489258	-163.627075
1541.474609	21.475645
1540.459961	-7.929350
1539.445313	58.069160
1538.429688	95.513458
1537.415039	241.174606
1536.399414	242.142029
1535.383789	3.066290
1534.367188	29.529079
1533.351563	231.118134
1532.334961	66.393303
1531.318359	280.375916
1530.301758	295.659088
1529.284180	-11.290354
1528.266602	-27.307241
1527.249023	131.540253
1526.231445	199.975204
1525.213867	329.902588
1524.195313	240.785400
1523.177734	233.772812
1522.159180	-120.754860
1521.139648	-35.665852
1520.121094	59.390575
1519.101563	295.493103
1518.082031	14.634153
1517.062500	-114.806618
1516.042969	-195.691483
1515.022461	-17.456108
1514.001953	-57.873569
1512.981445	114.487579
1511.960938	-6.149951
1510.939453	-191.222092
1509.918945	139.139938
1508.897461	-74.765938
1507.875000	-42.736530
1506.853516	176.115173
1505.831055	115.111290
1504.809570	-161.478546
1503.787109	-253.825256
1502.763672	-98.003784
1501.741211	-60.403988
1500.717773	-46.229301
1499.694336	52.065445
1498.670898	239.547791
1497.646484	50.407490
1496.623047	-105.735001
1495.598633	-254.509201
1494.574219	-58.334000
1493.549805	58.138496
1492.524414	373.577881
1491.499023	179.936081
1490.473633	320.747070
1489.448242	93.275581
1488.422852	243.550156
1487.396484	61.431160
1486.370117	139.439484
1485.343750	393.184326
1484.317383	432.109100
1483.290039	516.577393
1482.262695	394.047791
1481.235352	681.819641
1480.208008	721.803711
1479.180664	817.512634
1478.152344	1055.549683
1477.124023	1056.178345
1476.095703	903.624634
1475.067383	1385.011108
1474.038086	1259.792114
1473.008789	1681.676147
1471.979492	1736.530640
1470.950195	1885.207275
1469.919922	1913.907471
1468.890625	1807.494385
1467.860352	2061.937256
1466.830078	2046.451538
1465.798828	2249.281006
1464.768555	2497.506592
1463.737305	2587.775146
1462.706055	2614.216064
1461.674805	2327.959229
1460.642578	3009.041016
1459.610352	2455.687012
1458.578125	2821.178223
1457.545898	2742.149170
1456.513672	2827.827881
1455.480469	2821.882813
1454.447266	3256.990723
1453.414063	2664.764648
1452.380859	3155.036865
1451.346680	3300.158936
1450.313477	3439.963379
1449.279297	2915.715332
1448.244141	3391.955811
1447.209961	3232.201904
1446.174805	3431.820068
1445.139648	3216.039795
1444.104492	3205.164307
1443.069336	2685.555908
1442.033203	3099.418457
1440.998047	2895.871094
1439.961914	2800.960205
1438.924805	2561.822754
1437.888672	2479.379395
1436.851563	2358.908203
1435.814453	2316.681641
1434.777344	1963.673218
1433.740234	1790.005127
1432.702148	1601.126709
1431.664063	1164.857910
1430.625977	1266.232666
1429.587891	1001.619446
1428.548828	875.760376
1427.509766	707.006836
1426.471680	455.079651
1425.431641	525.836060
1424.392578	473.036072
1423.352539	369.787811
1422.312500	289.222260
1421.272461	347.197784
1420.232422	463.047333
1419.191406	173.440598
1418.150391	324.461670
1417.109375	498.068481
1416.068359	153.275497
1415.027344	248.872635
1413.985352	462.627197
1412.943359	492.751953
1411.901367	105.569931
1410.858398	170.985168
1409.816406	-95.261536
1408.773438	-85.011200
1407.730469	76.003273
1406.687500	53.686668
1405.643555	-21.306822
1404.599609	-136.356934
1403.555664	-37.951591
1402.511719	88.100899
1401.466797	-109.445496
1400.422852	-8.318667
1399.377930	17.616024
1398.333008	271.790436
1397.287109	480.831848
1396.242188	469.411530
1395.196289	523.239075
1394.150391	755.022888
1393.104492	310.684662
1392.057617	407.473022
1391.010742	331.648560
1389.963867	343.611145
1388.916992	323.201965
1387.870117	340.494568
1386.822266	252.882629
1385.774414	205.494675
1384.726563	73.312195
1383.677734	91.319031
1382.629883	159.517258
1381.581055	62.965401
1380.532227	124.023064
1379.483398	345.093201
1378.433594	-62.935528
1377.383789	-166.028580
1376.333984	-144.068451
1375.284180	-256.631073
1374.234375	-149.386276
1373.183594	75.246719
1372.132813	-88.976486
1371.082031	-53.442757
1370.031250	351.212860
1368.979492	207.690872
1367.927734	-52.613857
1366.875977	242.919235
1365.824219	-153.731995
1364.771484	67.506569
1363.718750	-116.836777
1362.666016	-79.331360
1361.613281	232.135040
1360.560547	18.846403
1359.506836	34.723373
1358.453125	232.399841
1357.399414	268.680969
1356.344727	141.169525
1355.291016	309.737396
1354.236328	145.587936
1353.181641	170.583572
1352.126953	377.152008
1351.071289	536.736755
1350.015625	249.740204
1348.959961	486.822052
1347.904297	627.339294
1346.847656	755.681519
1345.791992	914.054382
1344.735352	809.809875
1343.677734	515.016357
1342.621094	884.930176
1341.563477	796.547424
1340.505859	1151.985596
1339.448242	871.011047
1338.390625	805.919128
1337.332031	879.808228
1336.273438	929.227844
1335.214844	684.441833
1334.156250	536.575439
1333.097656	782.415710
1332.038086	788.554199
1330.978516	582.358765
1329.917969	495.222015
1328.858398	734.701721
1327.797852	774.230164
1326.737305	828.882507
1325.676758	740.568298
1324.616211	751.386353
1323.554688	843.982483
1322.493164	781.344482
1321.431641	970.768066
1320.370117	923.560730
1319.307617	906.281311
1318.245117	662.427612
1317.182617	892.402466
1316.120117	575.323547
1315.056641	746.676208
1313.993164	812.308289
1312.929688	787.063843
1311.866211	1161.142090
1310.802734	880.339844
1309.738281	1043.102539
1308.673828	1132.252808
1307.609375	842.684875
1306.543945	1006.233337
1305.479492	1091.294678
1304.414063	773.286499
1303.347656	777.791138
1302.282227	880.912231
1301.215820	463.244507
1300.150391	743.865051
1299.083008	1054.114502
1298.016602	996.099609
1296.949219	567.596741
1295.882813	790.121948
1294.815430	742.825378
1293.747070	663.911743
1292.679688	685.883667
1291.611328	784.140686
1290.542969	612.855164
1289.474609	765.531494
1288.405273	523.739807
1287.335938	696.465942
1286.266602	558.188843
1285.197266	726.414551
1284.127930	823.776184
1283.057617	644.641541
1281.987305	997.032227
1280.916992	766.993164
1279.845703	637.601685
1278.775391	638.141052
1277.704102	1064.476685
1276.632813	996.877136
1275.560547	1071.312622
1274.489258	1116.584351
1273.416992	1147.371704
1272.344727	1173.453735
1271.271484	1275.438232
1270.199219	1118.696899
1269.125977	1367.511963
1268.052734	1591.982056
1266.979492	1596.882080
1265.905273	1831.308838
1264.831055	1743.791870
1263.756836	1575.988892
1262.682617	1835.129883
1261.607422	1916.351074
1260.533203	1741.765137
1259.458008	2081.557373
1258.381836	2004.748901
1257.306641	1857.469360
1256.230469	1946.597900
1255.154297	1833.738892
1254.078125	2030.178955
1253.001953	2092.803955
1251.924805	2004.671021
1250.847656	1996.954224
1249.770508	1952.868042
1248.692383	1777.606079
1247.615234	1962.278687
1246.537109	2042.459839
1245.458984	1981.763062
1244.379883	1700.116821
1243.300781	1510.962402
1242.222656	1691.039429
1241.142578	1570.086914
1240.063477	1679.817749
1238.983398	1714.342163
1237.904297	1850.790771
1236.823242	1795.623535
1235.743164	1755.070679
1234.662109	1746.098145
1233.582031	2078.926025
1232.500977	1830.040283
1231.418945	1518.301758
1230.337891	1674.217407
1229.255859	1607.288940
1228.173828	1201.431885
1227.090820	1192.759033
1226.008789	1135.687622
1224.925781	1013.317322
1223.842773	1084.520386
1222.759766	1158.101318
1221.675781	953.577332
1220.591797	923.180542
1219.507813	856.523926
1218.423828	760.872742
1217.338867	757.043396
1216.254883	890.849976
1215.169922	703.399841
1214.083984	564.280823
1212.999023	927.221252
1211.913086	534.639038
1210.827148	849.073364
1209.741211	586.823059
1208.654297	763.536499
1207.567383	720.702271
1206.480469	914.045105
1205.393555	1148.198120
1204.306641	502.741791
1203.218750	440.441406
1202.130859	219.137726
1201.042969	200.098770
1199.954102	255.605499
1198.865234	29.411070
1197.776367	284.453613
1196.687500	-1.984955
1195.598633	149.328537
1194.508789	55.206085
1193.418945	-0.520285
1192.329102	-202.947327
1191.238281	-97.817871
1190.147461	-124.988869
1189.056641	123.946999
1187.965820	60.471344
1186.875000	-320.006409
1185.783203	-258.795776
1184.691406	68.626076
1183.599609	-374.374268
1182.506836	79.782242
1181.414063	44.380630
1180.321289	-106.233765
1179.228516	66.675087
1178.135742	-76.980942
1177.041992	6.898344
1175.948242	481.038391
1174.854492	138.157913
1173.759766	20.345175
1172.665039	630.142639
1171.570313	454.513367
1170.475586	503.717346
1169.380859	169.983459
1168.285156	240.424927
1167.189453	148.071609
1166.093750	84.277550
1164.997070	58.583508
1163.900391	85.297333
1162.803711	102.269363
1161.707031	534.644958
1160.609375	281.327759
1159.512695	295.327423
1158.415039	753.093018
1157.316406	580.494324
1156.218750	474.592804
1155.120117	421.034149
1154.021484	605.782532
1152.922852	358.737732
1151.823242	581.187561
1150.723633	755.690674
1149.624023	417.691925
1148.524414	520.325806
1147.423828	308.375916
1146.323242	10.624353
1145.222656	379.321075
1144.122070	500.163361
1143.020508	206.768326
1141.918945	351.008942
1140.817383	123.996704
1139.715820	496.073730
1138.613281	325.807922
1137.510742	369.327118
1136.408203	476.793884
1135.305664	614.907959
1134.202148	648.274048
1133.098633	859.522888
1131.995117	1063.369873
1130.891602	1136.405884
1129.787109	879.403137
1128.682617	1369.602539
1127.578125	1264.091064
1126.473633	1459.592407
1125.368164	1619.259277
1124.262695	1581.956787
1123.157227	1511.320801
1122.050781	1329.191406
1120.944336	1284.342285
1119.837891	898.354919
1118.731445	1085.289551
1117.625000	1506.290161
1116.517578	1127.098877
1115.410156	1308.609375
1114.302734	1321.936890
1113.194336	1349.278198
1112.085938	1175.488525
1110.977539	989.798462
1109.869141	1170.317383
1108.759766	1249.001465
1107.651367	1740.856323
1106.541016	1370.373413
1105.431641	1342.255005
1104.321289	1396.608521
1103.211914	1677.348999
1102.100586	1367.962402
1100.990234	1351.076782
1099.878906	1440.173706
1098.768555	1437.147705
1097.656250	1259.540527
1096.544922	1477.805786
1095.432617	1267.023926
1094.320313	1178.697754
1093.208008	1271.626709
1092.095703	1430.315430
1090.982422	1252.187988
1089.869141	1252.884277
1088.755859	1267.582886
1087.641602	1223.346313
1086.527344	1181.373657
1085.413086	1125.204834
1084.298828	1160.639648
1083.183594	1228.849854
1082.069336	1202.954224
1080.954102	1526.984375
1079.837891	1369.310303
1078.722656	1185.799561
1077.606445	941.246826
1076.490234	811.721497
1075.373047	1233.574463
1074.255859	1040.541016
1073.139648	826.425293
1072.021484	813.968750
1070.904297	1082.772339
1069.786133	1117.009033
1068.667969	879.362061
1067.549805	728.445862
1066.430664	713.376831
1065.312500	618.662720
1064.193359	657.372742
1063.073242	719.416321
1061.954102	919.457764
1060.833984	964.958618
1059.713867	837.332825
1058.592773	716.739563
1057.472656	1035.685059
1056.351563	898.691284
1055.230469	560.785522
1054.108398	706.593750
1052.987305	742.555969
1051.865234	846.199829
1050.743164	671.980408
1049.620117	740.562805
1048.497070	678.441040
1047.374023	667.677063
1046.250977	164.791931
1045.127930	294.077972
1044.003906	474.598663
1042.879883	116.646858
1041.754883	495.221588
1040.630859	493.914856
1039.505859	623.061218
1038.380859	370.285431
1037.254883	539.029968
1036.129883	111.898186
1035.003906	329.570587
1033.876953	126.087639
1032.750977	183.259399
1031.624023	414.846649
1030.497070	476.667084
1029.370117	268.897644
1028.242188	223.938034
1027.115234	-30.017561
1025.986328	-58.510368
1024.858398	8.297869
1023.730469	-15.398275
1022.601563	-1.878584
1021.471680	-336.372375
1020.342773	-396.866119
1019.212891	-171.965179
1018.083008	-35.200531
1016.953125	92.315353
1015.823242	-385.084747
1014.692383	55.466183
1013.561523	-48.524250
1012.430664	83.885994
1011.298828	170.017227
1010.166992	422.902039
1009.035156	277.667908
1007.903320	588.481323
1006.770508	610.065125
1005.637695	1006.455261
1004.504883	1957.761475
1003.371094	2726.097412
1002.238281	2368.580322
1001.104492	1881.939453
999.969727	1268.583252
998.835938	925.886108
997.701172	650.440796
996.566406	375.256744
995.430664	305.752716
994.295898	552.563538
993.160156	365.667603
992.024414	425.796143
990.887695	453.751160
989.750977	599.413879
988.614258	399.422607
987.477539	63.716282
986.340820	290.446777
985.203125	358.289459
984.065430	299.605133
982.926758	526.567383
981.789063	231.110199
980.650391	669.995605
979.511719	384.155823
978.372070	485.008972
977.233398	749.243469
976.093750	827.296143
974.953125	781.357544
973.813477	747.095764
972.672852	752.065308
971.532227	1161.433350
970.390625	978.337219
969.250000	903.396667
968.108398	987.022583
966.966797	930.801270
965.824219	785.304077
964.681641	855.638245
963.539063	836.680969
962.396484	888.967651
961.253906	957.445618
960.110352	941.274475
958.966797	558.740234
957.822266	430.782013
956.678711	554.933472
955.534180	560.155029
954.388672	354.978058
953.244141	321.683258
952.098633	441.846954
950.953125	349.419617
949.807617	348.668335
948.661133	357.230194
947.514648	420.806976
946.368164	66.372658
945.221680	221.701828
944.074219	420.515900
942.926758	420.752197
941.779297	220.263306
940.630859	70.241585
939.483398	340.297485
938.334961	279.611603
937.185547	419.816071
936.037109	288.778076
934.887695	354.005127
933.737305	576.617371
932.587891	320.789703
931.437500	229.254822
930.287109	42.262394
929.136719	172.002274
927.985352	390.613007
926.834961	-23.415731
925.682617	320.579315
924.531250	120.886536
923.378906	21.501841
922.226563	26.896271
921.074219	-74.408623
919.921875	135.823502
918.768555	57.542347
917.615234	13.505383
916.460938	69.553070
915.307617	80.291336
914.153320	125.207886
912.999023	0.026353
911.843750	42.929272
910.688477	26.956400
909.533203	-127.220734
908.377930	-199.584946
907.221680	-172.058914
906.066406	-87.778915
904.909180	-234.515869
903.752930	58.357563
902.595703	-158.329407
901.438477	91.586922
900.281250	-70.474144
899.123047	-340.975861
897.965820	-79.579468
896.807617	-62.495979
895.648438	167.248734
894.489258	369.843079
893.331055	-153.134201
892.170898	-104.047272
891.011719	-27.793278
889.851563	-77.980942
888.691406	72.911674
887.531250	-214.174835
886.370117	347.622986
885.208984	241.278000
884.047852	110.232735
882.885742	184.569534
881.724609	8.623135
880.562500	-117.577599
879.399414	-16.013876
878.237305	182.443680
877.074219	94.751930
875.911133	189.586411
874.747070	45.736794
873.583008	397.269165
872.418945	48.704155
871.254883	69.367073
870.089844	-67.415184
868.925781	92.775299
867.759766	167.483505
866.594727	212.949921
865.428711	229.204346
864.262695	481.404510
863.096680	322.401245
861.930664	327.437897
860.763672	633.372864
859.596680	458.772156
858.428711	396.482452
857.260742	511.483826
856.092773	545.676025
854.924805	976.812317
853.756836	829.253418
852.587891	558.471252
851.418945	525.369812
850.249023	498.999115
849.080078	506.220551
847.910156	517.910095
846.739258	661.680542
845.569336	290.506836
844.398438	293.227814
843.227539	492.814270
842.056641	121.873367
840.884766	-27.517405
839.712891	167.448853
838.541016	547.818909
837.368164	16.189837
836.196289	114.826355
835.022461	275.929901
833.849609	166.695633
832.675781	133.384186
831.501953	233.970947
830.328125	510.758942
829.154297	562.027710
827.979492	492.778778
826.804688	439.120697
825.628906	356.455322
824.454102	173.466736
823.278320	416.141815
822.102539	340.054413
820.925781	214.948273
819.749023	301.389618
818.572266	153.965256
817.395508	2.095967
816.217773	168.451294
815.040039	-88.034874
813.862305	-64.214951
812.684570	-69.382706
811.505859	-256.907654
810.327148	-95.460869
809.147461	45.847923
807.968750	147.025436
806.789063	-116.160759
805.609375	-43.992592
804.428711	-127.327782
803.248047	297.565704
802.067383	-65.538933
800.886719	-248.850754
799.705078	-185.957947
798.523438	-41.122124
797.341797	-100.378342
796.160156	-48.859264
794.977539	-145.893265
793.794922	-129.971878
792.611328	-306.808228
791.428711	-40.791409
790.245117	-122.517838
789.060547	87.868347
787.876953	196.300873
786.692383	176.314041
785.507813	258.003113
784.323242	36.667778
783.137695	348.118439
781.952148	378.683167
780.766602	223.570007
779.580078	346.804291
778.393555	277.780853
777.207031	157.946228
776.020508	267.682556
774.833008	324.345276
773.645508	43.347240
772.458008	91.102051
771.270508	63.796780
770.082031	-214.892776
768.893555	-156.244736
767.704102	-53.594986
766.514648	123.870346
765.325195	252.744873
764.135742	42.374184
762.946289	208.551224
761.755859	255.750732
760.565430	582.370972
759.374023	101.355522
758.183594	163.835175
756.992188	527.530945
755.799805	411.739838
754.608398	434.452362
753.416016	476.907074
752.223633	481.971466
751.030273	412.333344
749.837891	443.723694
748.644531	439.957275
747.450195	767.618469
746.256836	528.950134
745.062500	735.751404
743.868164	1001.673279
742.672852	425.399811
741.477539	410.644531
740.282227	424.390442
739.086914	582.763184
737.890625	429.972137
736.695313	443.725220
735.498047	464.055908
734.301758	129.730774
733.104492	412.806854
731.907227	321.583710
730.709961	350.749451
729.511719	375.554626
728.313477	306.345612
727.115234	370.558472
725.916992	406.359833
724.717773	374.441681
723.518555	462.732269
722.318359	179.720490
721.119141	436.234680
719.918945	343.381073
718.718750	292.087677
717.517578	688.195007
716.316406	741.664063
715.115234	533.436584
713.914063	565.221802
712.711914	435.733307
711.509766	236.621231
710.307617	229.416946
709.104492	666.699280
707.902344	258.783356
706.698242	42.749386
705.495117	146.901779
704.291016	172.726288
703.086914	124.634018
701.882813	98.394180
700.678711	67.895065
699.473633	189.701752
698.268555	139.795166
697.062500	11.754028
695.857422	-244.344666
694.651367	244.891449
693.444336	25.957832
692.238281	-151.534058
691.031250	-350.558868
689.824219	-343.216797
688.616211	-81.911667
687.409180	-61.439163
686.200195	-197.031631
684.992188	12.292327
683.784180	102.380562
682.575195	-182.420822
681.366211	50.870766
680.156250	-131.777542
678.946289	-201.627625
677.736328	157.378967
676.526367	130.978302
675.315430	277.832733
674.104492	147.746094
672.893555	231.975632
671.682617	549.841003
670.470703	322.758331
669.258789	480.669464
668.046875	385.727661
666.833984	470.268951
665.621094	742.801025
664.408203	581.180054
663.194336	579.509460
661.981445	759.256104
660.767578	671.381958
659.552734	152.082947
658.338867	239.288116
657.124023	-46.581417
655.908203	318.953186
654.693359	-44.261654
653.477539	-133.509720
652.261719	126.426003
651.045898	52.396950
649.829102	68.934113
648.612305	66.146782
647.395508	72.034676
646.177734	71.529198
644.959961	-6.381712
643.742188	311.633606
642.524414	-0.624440
641.305664	14.162358
640.086914	97.784470
638.868164	138.427078
637.648438	140.424149
636.429688	-106.748718
635.208984	-156.155136
633.989258	-274.224152
632.768555	-104.519569
631.547852	163.870255
630.327148	84.542992
629.106445	-91.259048
627.884766	-161.847595
626.663086	69.978401
625.440430	70.190735
624.217773	-30.312014
622.995117	233.545258
621.772461	298.060486
620.549805	383.988831
619.326172	26.629354
618.102539	-0.841014
616.877930	-60.378555
615.654297	-70.656036
614.429688	-89.456604
613.204102	-22.660007
611.979492	-64.938080
610.753906	181.464325
609.528320	75.095634
608.301758	240.213165
607.075195	24.989267
605.848633	-25.623228
604.622070	13.524371
