# Supplementary material for: Raman spectroscopy accurately differentiates mucosal healing from non-healing and biochemical changes following biological therapy in inflammatory bowel disease
Source: PLoS One. 2021 Jun 2;16(6):e0252210. doi: 10.1371/journal.pone.0252210 (PMC8172032; doi:10.1371/journal.pone.0252210)
Supplement: S1 Dataset — (ZIP) [file pone.0252210.s003.zip › HC/BRC-ctnf-0004-1_base sub CR removed_35__X_22754__Y_20913.8__Z_667.968__Time_401.txt]

1714.671875	257.292206
1713.695313	420.574219
1712.718750	270.405273
1711.742188	309.368042
1710.764648	105.621742
1709.787109	222.225372
1708.809570	-56.551567
1707.831055	19.633915
1706.853516	-79.732277
1705.875000	28.284496
1704.896484	-82.122505
1703.916992	236.879456
1702.938477	2.946118
1701.958984	-74.663475
1700.979492	-153.853897
1700.000000	32.776932
1699.019531	35.814167
1698.040039	74.622536
1697.059570	130.373932
1696.079102	-152.281982
1695.097656	-30.574081
1694.117188	27.913773
1693.135742	-51.628746
1692.154297	35.218151
1691.172852	-82.643990
1690.190430	-231.692871
1689.208008	-11.758300
1688.225586	56.822056
1687.243164	110.121063
1686.260742	38.829117
1685.277344	42.872425
1684.293945	-64.311516
1683.310547	-21.593824
1682.327148	-100.763237
1681.343750	-211.219482
1680.359375	-78.775627
1679.375000	-20.320192
1678.390625	-155.568375
1677.405273	-53.438026
1676.419922	99.730263
1675.435547	269.332306
1674.449219	221.319885
1673.463867	-17.536068
1672.478516	209.253479
1671.492188	0.656358
1670.505859	177.764145
1669.519531	387.096771
1668.532227	272.815552
1667.544922	374.005707
1666.557617	273.846161
1665.570313	259.014130
1664.583008	387.802429
1663.594727	336.520111
1662.607422	248.493195
1661.619141	478.932434
1660.629883	611.501770
1659.641602	696.631348
1658.652344	48.165516
1657.663086	414.686462
1656.673828	693.924561
1655.684570	345.846680
1654.694336	239.016785
1653.704102	156.282532
1652.713867	370.121307
1651.723633	219.051758
1650.732422	290.377869
1649.742188	129.204956
1648.750977	79.294624
1647.758789	-52.362370
1646.767578	212.540024
1645.775391	385.009216
1644.784180	153.481918
1643.791992	43.638454
1642.798828	15.792774
1641.806641	138.525909
1640.813477	63.402348
1639.820313	70.194038
1638.827148	48.061047
1637.833008	70.843033
1636.839844	17.245972
1635.845703	48.080429
1634.851563	-58.068699
1633.856445	-45.563858
1632.862305	-33.005535
1631.867188	-1.986252
1630.872070	5.360596
1629.876953	144.350998
1628.881836	-14.083650
1627.885742	11.744291
1626.889648	-59.760960
1625.893555	-86.515175
1624.897461	-126.404648
1623.900391	-82.166878
1622.903320	195.962311
1621.906250	74.542389
1620.909180	8.326341
1619.912109	178.506744
1618.914063	-50.575073
1617.916016	124.724731
1616.917969	294.663635
1615.919922	47.225822
1614.920898	198.645584
1613.921875	155.836990
1612.922852	246.747513
1611.923828	-11.163543
1610.924805	-119.600777
1609.924805	133.613876
1608.924805	35.534031
1607.924805	-2.319962
1606.924805	-179.040878
1605.923828	23.918715
1604.922852	32.982277
1603.921875	102.160889
1602.920898	24.682533
1601.919922	51.802666
1600.917969	295.918488
1599.916016	27.268871
1598.914063	-29.575998
1597.912109	4.999140
1596.909180	-75.538124
1595.906250	-33.334919
1594.903320	40.099297
1593.900391	-129.492889
1592.896484	-249.513000
1591.893555	-103.293182
1590.889648	8.818151
1589.885742	16.391781
1588.880859	-57.032459
1587.876953	242.470291
1586.872070	-60.677349
1585.867188	74.209419
1584.862305	-119.514687
1583.856445	-125.641983
1582.851563	100.025322
1581.845703	398.407257
1580.839844	-136.865189
1579.833008	278.370667
1578.827148	81.550034
1577.820313	64.274055
1576.813477	-192.509155
1575.806641	-20.034082
1574.798828	-185.899979
1573.791992	-120.353806
1572.784180	-281.158478
1571.775391	54.451469
1570.767578	-135.143143
1569.759766	-49.359852
1568.750977	-26.087263
1567.742188	-182.141357
1566.732422	-218.817108
1565.723633	219.488388
1564.713867	122.817558
1563.704102	39.046474
1562.694336	90.103500
1561.684570	73.586967
1560.673828	-246.454666
1559.664063	3.924816
1558.652344	342.187469
1557.641602	73.790886
1556.630859	188.863647
1555.619141	-232.452316
1554.607422	180.237946
1553.595703	188.714722
1552.583984	243.676346
1551.571289	88.852364
1550.558594	58.194923
1549.545898	68.841873
1548.533203	102.661598
1547.519531	-104.145889
1546.506836	102.716286
1545.493164	187.889130
1544.479492	208.319656
1543.464844	161.449829
1542.451172	62.858585
1541.436523	-123.608582
1540.421875	97.878593
1539.407227	30.050047
1538.391602	-19.789249
1537.375977	-90.338020
1536.361328	-140.288803
1535.344727	178.504456
1534.329102	-111.493881
1533.312500	109.017662
1532.296875	76.762321
1531.280273	65.039345
1530.262695	-289.456543
1529.246094	-10.161761
1528.228516	225.138550
1527.210938	285.170380
1526.193359	-138.873199
1525.175781	126.972275
1524.157227	217.638031
1523.138672	97.235115
1522.120117	2.540565
1521.101563	-76.748642
1520.082031	-14.676097
1519.063477	-11.796132
1518.043945	204.312119
1517.024414	32.293266
1516.003906	-116.607399
1514.983398	-90.856483
1513.963867	-13.793477
1512.943359	99.107513
1511.921875	27.092205
1510.901367	39.761299
1509.879883	249.908035
1508.858398	46.954731
1507.836914	110.748779
1506.815430	207.805527
1505.792969	168.905090
1504.770508	96.667168
1503.748047	60.294601
1502.725586	131.496109
1501.702148	138.586807
1500.678711	45.778320
1499.655273	-231.345688
1498.631836	-242.187851
1497.608398	-191.635193
1496.583984	-325.357086
1495.559570	44.860115
1494.535156	-83.782784
1493.510742	-186.825180
1492.485352	-174.827118
1491.460938	102.959358
1490.435547	112.303108
1489.409180	-144.069687
1488.383789	61.960033
1487.357422	73.803658
1486.331055	169.881821
1485.304688	28.537867
1484.278320	134.777206
1483.250977	141.447876
1482.224609	148.131729
1481.197266	407.265503
1480.168945	112.985489
1479.141602	-43.493767
1478.113281	276.668793
1477.084961	252.708145
1476.056641	287.356110
1475.028320	87.676605
1473.999023	244.570389
1472.969727	93.356247
1471.940430	285.838287
1470.911133	269.576416
1469.881836	484.862946
1468.851563	359.198273
1467.821289	528.610046
1466.791016	789.501831
1465.759766	757.942383
1464.729492	746.766724
1463.698242	583.138367
1462.666992	597.436462
1461.635742	759.066284
1460.603516	653.999146
1459.571289	678.483032
1458.539063	720.753296
1457.506836	872.154907
1456.474609	741.892029
1455.441406	852.682068
1454.408203	922.876160
1453.375000	828.260559
1452.341797	875.681946
1451.307617	811.580444
1450.274414	884.395203
1449.240234	708.921448
1448.205078	850.152466
1447.170898	910.343445
1446.135742	537.594666
1445.100586	686.483215
1444.065430	964.416260
1443.030273	905.759949
1441.994141	763.675171
1440.958984	844.272034
1439.921875	598.663086
1438.885742	755.172852
1437.849609	838.366638
1436.812500	598.106873
1435.775391	481.790405
1434.738281	517.123047
1433.701172	686.330017
1432.663086	365.693817
1431.625000	497.081757
1430.586914	116.154579
1429.548828	305.672607
1428.509766	278.201660
1427.470703	177.655670
1426.431641	210.845642
1425.392578	228.949844
1424.353516	249.621078
1423.313477	-231.141068
1422.273438	180.215607
1421.233398	7.082127
1420.193359	-2.230551
1419.152344	31.302710
1418.111328	150.462311
1417.070313	327.512238
1416.029297	49.124737
1414.987305	185.969604
1413.946289	43.661228
1412.904297	-50.769566
1411.862305	68.587997
1410.819336	142.696899
1409.776367	-11.840817
1408.734375	34.752346
1407.691406	247.148392
1406.647461	70.250023
1405.604492	66.744637
1404.560547	-135.019638
1403.516602	-78.142448
1402.472656	-8.682319
1401.427734	-187.556686
1400.382813	-77.867401
1399.337891	6.760566
1398.292969	-79.061447
1397.248047	-109.642029
1396.202148	-62.482376
1395.156250	-27.807793
1394.110352	147.184402
1393.064453	-183.705063
1392.018555	-61.212631
1390.971680	-31.343136
1389.924805	101.183571
1388.877930	6.017755
1387.830078	13.506266
1386.782227	-61.483089
1385.734375	-31.356739
1384.686523	-196.183243
1383.638672	-38.447159
1382.589844	81.782578
1381.541016	-77.800446
1380.492188	102.453918
1379.443359	-169.321777
1378.394531	-48.928604
1377.344727	-295.489899
1376.294922	-217.445297
1375.245117	10.335771
1374.194336	143.267197
1373.143555	144.012634
1372.092773	-22.254402
1371.041992	-225.786255
1369.991211	-67.762985
1368.939453	15.475641
1367.887695	-265.010559
1366.835938	179.524048
1365.784180	247.881836
1364.731445	-34.808064
1363.679688	168.097107
1362.626953	-17.286413
1361.573242	-210.011642
1360.520508	-357.811249
1359.466797	91.402084
1358.413086	155.054672
1357.359375	-109.426239
1356.305664	-55.595848
1355.250977	308.870758
1354.196289	121.686775
1353.141602	-62.882690
1352.086914	-28.787418
1351.031250	228.784012
1349.975586	-42.433949
1348.919922	254.835464
1347.864258	112.847542
1346.808594	119.810677
1345.751953	238.409561
1344.695313	250.380280
1343.638672	289.661713
1342.581055	502.456207
1341.523438	524.398132
1340.466797	296.160828
1339.408203	499.026642
1338.350586	332.877899
1337.291992	530.782410
1336.234375	347.452240
1335.174805	557.711426
1334.116211	634.322510
1333.057617	419.038879
1331.998047	127.209877
1330.938477	317.709534
1329.878906	236.232544
1328.818359	120.214188
1327.757813	320.573364
1326.697266	372.653168
1325.636719	111.060280
1324.576172	276.823364
1323.514648	45.047848
1322.453125	415.683624
1321.391602	408.614777
1320.330078	495.336731
1319.267578	530.240173
1318.205078	727.927246
1317.142578	738.168701
1316.080078	356.475586
1315.016602	302.758301
1313.953125	446.218353
1312.889648	508.345337
1311.826172	607.415894
1310.761719	401.113953
1309.698242	628.235596
1308.633789	454.067413
1307.569336	447.334229
1306.503906	541.489563
1305.438477	369.969208
1304.373047	427.256836
1303.307617	597.638855
1302.242188	915.458252
1301.175781	697.383728
1300.109375	766.901550
1299.042969	377.030640
1297.976563	650.475342
1296.909180	648.792969
1295.841797	769.874207
1294.774414	694.563965
1293.707031	354.281586
1292.638672	887.545410
1291.571289	78.908524
1290.502930	479.603668
1289.433594	281.899780
1288.365234	501.008057
1287.295898	531.319519
1286.226563	319.066498
1285.157227	464.554901
1284.086914	450.791565
1283.017578	265.655548
1281.947266	496.756805
1280.876953	463.438873
1279.805664	760.466431
1278.734375	298.989594
1277.663086	324.445282
1276.591797	217.846558
1275.520508	162.640121
1274.448242	437.424713
1273.375977	394.409027
1272.303711	510.221436
1271.231445	93.490242
1270.158203	424.216614
1269.085938	410.546997
1268.011719	565.294556
1266.938477	395.398987
1265.865234	403.695374
1264.791016	399.778748
1263.716797	669.015991
1262.641602	462.646637
1261.567383	417.268219
1260.492188	289.032196
1259.416992	141.352356
1258.341797	366.474335
1257.265625	364.963867
1256.190430	251.443893
1255.114258	308.380432
1254.037109	394.481995
1252.960938	597.359802
1251.883789	296.503418
1250.806641	462.803101
1249.729492	573.086609
1248.652344	328.332092
1247.574219	98.253769
1246.496094	278.988159
1245.417969	70.868912
1244.338867	275.793854
1243.260742	169.753281
1242.181641	296.842133
1241.102539	285.491913
1240.022461	186.748978
1238.943359	340.408325
1237.863281	452.736755
1236.783203	266.669800
1235.702148	197.058441
1234.622070	372.342316
1233.541016	217.878128
1232.459961	419.697052
1231.377930	219.222458
1230.296875	285.278748
1229.214844	53.410168
1228.132813	288.919434
1227.050781	204.784851
1225.967773	425.595795
1224.884766	249.483170
1223.801758	-144.279770
1222.718750	-259.753754
1221.634766	178.509964
1220.550781	58.136524
1219.466797	164.990997
1218.382813	286.278351
1217.298828	306.031616
1216.213867	55.238625
1215.128906	-142.336716
1214.042969	121.264099
1212.958008	119.237015
1211.872070	237.840988
1210.786133	74.101685
1209.700195	79.263199
1208.613281	19.282101
1207.526367	279.973175
1206.439453	304.307129
1205.352539	338.252655
1204.265625	169.778503
1203.177734	-20.328653
1202.089844	18.421833
1201.001953	-239.018845
1199.913086	184.874283
1198.824219	127.222763
1197.735352	-96.444038
1196.646484	-175.690536
1195.557617	-16.817429
1194.467773	-365.399384
1193.377930	79.478241
1192.288086	-300.248932
1191.197266	-264.126221
1190.106445	-160.770218
1189.015625	-23.850702
1187.924805	187.431259
1186.833984	-163.178085
1185.742188	-316.837372
1184.650391	-211.276337
1183.557617	23.766287
1182.465820	-38.731586
1181.373047	47.453659
1180.280273	-67.810013
1179.187500	-94.346626
1178.093750	183.456696
1177.000977	-18.058771
1175.907227	5.660658
1174.812500	-85.609413
1173.718750	57.802437
1172.624023	45.527996
1171.529297	105.044724
1170.434570	-184.815079
1169.338867	156.963806
1168.244141	17.871267
1167.148438	-188.134750
1166.051758	-140.671127
1164.956055	57.341869
1163.859375	-67.338966
1162.762695	-292.308350
1161.666016	67.971161
1160.568359	-1.748848
1159.470703	62.243587
1158.373047	219.280838
1157.275391	56.480461
1156.176758	75.047188
1155.079102	384.599945
1153.979492	147.900726
1152.880859	-169.749207
1151.782227	-20.086481
1150.682617	127.109299
1149.583008	-49.787724
1148.482422	94.942863
1147.382813	-122.363167
1146.282227	131.824478
1145.181641	35.983456
1144.080078	75.818604
1142.979492	72.816078
1141.877930	-191.860977
1140.776367	-121.096199
1139.673828	-214.436691
1138.572266	22.691595
1137.469727	-37.370411
1136.367188	204.347153
1135.263672	44.486706
1134.161133	186.325378
1133.057617	166.629959
1131.954102	-40.592602
1130.849609	-62.611954
1129.745117	-122.583237
1128.641602	170.949707
1127.536133	336.257080
1126.431641	477.790344
1125.326172	100.082062
1124.220703	258.193848
1123.115234	117.669197
1122.009766	332.569153
1120.903320	47.614372
1119.796875	170.081329
1118.690430	214.374817
1117.583008	227.875732
1116.475586	312.366364
1115.368164	44.323757
1114.260742	-188.110916
1113.152344	151.820221
1112.044922	-307.475159
1110.936523	-95.288399
1109.827148	-303.831848
1108.718750	-176.774078
1107.609375	132.103409
1106.500000	93.711685
1105.389648	159.222839
1104.280273	97.264992
1103.169922	-56.695137
1102.059570	178.716339
1100.948242	-102.549126
1099.837891	297.872772
1098.726563	507.144226
1097.615234	105.828506
1096.502930	270.293152
1095.390625	-222.648621
1094.278320	149.140442
1093.166016	94.520248
1092.053711	313.063568
1090.940430	131.347046
1089.827148	50.929909
1088.713867	299.970856
1087.599609	-41.523705
1086.485352	230.974106
1085.371094	138.927689
1084.256836	72.804337
1083.141602	255.841049
1082.027344	88.733353
1080.912109	330.456696
1079.795898	485.189392
1078.680664	57.581875
1077.564453	174.797256
1076.448242	275.556488
1075.331055	444.333069
1074.213867	127.468987
1073.096680	-67.265755
1071.979492	14.801194
1070.862305	183.594131
1069.744141	73.430435
1068.625977	160.173416
1067.507813	216.450470
1066.388672	375.776337
1065.270508	417.992096
1064.151367	263.568146
1063.031250	315.198425
1061.912109	60.319481
1060.791992	331.939056
1059.671875	182.478714
1058.550781	112.613586
1057.430664	-88.091194
1056.309570	307.313782
1055.188477	209.533173
1054.066406	135.187500
1052.945313	126.316193
1051.823242	77.783012
1050.700195	-8.054119
1049.578125	60.238514
1048.455078	196.200668
1047.332031	-90.119598
1046.208984	111.196053
1045.084961	237.830917
1043.960938	38.069252
1042.836914	-40.363998
1041.712891	-2.208745
1040.587891	31.300493
1039.462891	-77.239723
1038.337891	177.569351
1037.212891	406.694824
1036.086914	-125.347725
1034.960938	-156.801743
1033.834961	60.727581
1032.708984	-105.570053
1031.582031	165.409027
1030.455078	75.960190
1029.328125	-48.267879
1028.200195	-65.507355
1027.072266	75.279175
1025.944336	-255.451035
1024.816406	-19.387213
1023.687500	-126.987968
1022.558594	-234.493439
1021.429688	-372.071411
1020.300781	-245.061523
1019.170898	-331.459351
1018.041016	-174.290405
1016.911133	-156.245926
1015.780273	-184.526428
1014.649414	246.070908
1013.518555	-342.842438
1012.387695	43.676991
1011.255859	61.872200
1010.124023	-160.665512
1008.992188	59.030727
1007.860352	324.951263
1006.727539	197.497391
1005.594727	419.406708
1004.461914	262.026947
1003.329102	796.014343
1002.195313	904.512634
1001.061523	296.663422
999.927734	342.947205
998.792969	33.556625
997.658203	-17.015320
996.523438	200.288010
995.388672	216.734177
994.252930	212.447617
993.117188	97.473839
991.981445	56.410465
990.844727	75.364456
989.708984	424.035828
988.572266	235.554596
987.434570	-1.186604
986.297852	188.439682
985.160156	154.602768
984.022461	-40.359272
982.884766	151.584671
981.746094	-82.321411
980.607422	15.287704
979.468750	214.124756
978.329102	-35.591549
977.190430	170.157990
976.050781	157.455475
974.910156	326.375092
973.770508	364.289276
972.629883	-80.207916
971.489258	201.332275
970.348633	207.239731
969.207031	396.842804
968.065430	414.267853
966.923828	85.239235
965.781250	-110.535683
964.639648	-115.800499
963.496094	-164.594559
962.353516	231.425629
961.210938	35.985020
960.067383	234.797043
958.923828	259.456360
957.779297	293.305359
956.635742	79.888840
955.491211	-156.278015
954.345703	131.820221
953.201172	3.382351
952.055664	58.056614
950.910156	73.867012
949.764648	108.006538
948.618164	-184.734894
947.471680	0.369720
946.325195	25.484032
945.178711	212.820541
944.031250	16.415401
942.883789	46.194618
941.736328	101.108940
940.587891	-133.811234
939.439453	366.133392
938.291016	49.215801
937.142578	115.634796
935.993164	366.748993
934.843750	184.661835
933.694336	187.300583
932.544922	-19.647745
931.394531	-171.795090
930.244141	459.604370
929.093750	227.798233
927.942383	148.649200
926.791016	58.192059
925.639648	67.926308
924.488281	114.083855
923.335938	167.074432
922.183594	-45.948196
921.031250	-258.836121
919.877930	-139.796738
918.724609	-218.449799
917.571289	139.098648
916.417969	-3.108942
915.263672	-127.061111
914.109375	64.596832
912.955078	-52.444263
911.800781	-58.227928
910.645508	-70.789459
909.490234	-400.807526
908.334961	81.033730
907.178711	29.993986
906.022461	117.240196
904.866211	401.580383
903.709961	137.656555
902.552734	-105.740280
901.395508	-115.802650
900.238281	-198.269409
899.080078	235.279419
897.921875	-23.659307
896.763672	-83.406494
895.605469	187.054840
894.446289	-60.323986
893.287109	17.914724
892.127930	227.203964
890.967773	294.079102
889.807617	114.741875
888.647461	-10.296566
887.487305	212.416306
886.326172	100.988152
885.165039	-127.713287
884.003906	70.096535
882.842773	-9.596656
881.680664	-168.163620
880.518555	92.681259
879.356445	6.314341
878.193359	-84.506195
877.030273	119.847023
875.867188	96.633171
874.703125	46.419060
873.540039	102.047821
872.375977	355.718140
871.210938	89.488052
870.046875	-16.881401
868.881836	193.927673
867.716797	67.358978
866.550781	298.291901
865.385742	153.794083
864.219727	186.874878
863.052734	287.338440
861.886719	-41.206642
860.719727	326.469757
859.552734	141.744934
858.384766	237.646759
857.217773	306.582611
856.049805	386.702637
854.880859	325.492645
853.712891	304.674408
852.543945	176.263367
851.375000	38.949242
850.205078	620.926025
849.036133	302.124512
847.866211	344.034729
846.696289	128.438278
845.525391	253.185364
844.354492	-33.909237
843.183594	146.743835
842.012695	-149.144974
840.840820	11.313667
839.668945	-18.354515
838.497070	231.398834
837.324219	103.349792
836.151367	120.580727
834.978516	-25.264263
833.805664	-117.449303
832.631836	-48.852612
831.458008	46.489098
830.284180	219.882050
829.110352	288.325806
827.935547	10.992967
826.760742	-56.598469
825.584961	187.954544
824.410156	158.223648
823.234375	106.210648
822.058594	72.033218
820.881836	-111.374352
819.705078	-34.167782
818.528320	319.049072
817.351563	160.160599
816.173828	179.351135
814.996094	-37.302582
813.818359	-60.361416
812.639648	-234.635208
811.461914	93.590515
810.283203	-60.661041
809.103516	-1.538630
807.923828	-204.604065
806.745117	-223.237473
805.564453	-173.049530
804.384766	-100.697632
803.204102	-203.736786
802.023438	46.068165
800.842773	-37.023235
799.661133	-319.703674
798.479492	-265.230103
797.297852	-173.112488
796.115234	-151.981033
794.932617	-305.924683
793.750000	-96.509995
792.567383	-0.162916
791.383789	-193.943329
790.200195	-2.471362
789.016602	113.647400
787.832031	187.647980
786.648438	-6.066993
785.463867	-62.593758
784.278320	212.544113
783.092773	246.584076
781.908203	214.292908
780.721680	162.106247
779.536133	151.898880
778.349609	417.728760
777.163086	14.413504
775.975586	-220.970093
774.789063	64.564919
773.601563	160.195572
772.413086	19.734314
771.225586	-120.677483
770.037109	347.478943
768.848633	288.574097
767.660156	240.695908
766.470703	18.762880
765.281250	195.608505
764.091797	165.342194
762.901367	253.960571
761.710938	102.592102
760.520508	199.947784
759.330078	380.842163
758.138672	363.666351
756.947266	485.021576
755.755859	395.239899
754.563477	63.694954
753.371094	134.433243
752.178711	-54.125183
750.986328	67.090111
749.792969	-97.246582
748.599609	-28.807360
747.405273	116.400414
746.211914	243.969986
745.017578	101.611107
743.823242	108.452530
742.627930	75.795464
741.433594	-125.667130
740.238281	52.129910
739.041992	-206.246872
737.846680	-149.041931
736.650391	-126.926506
735.454102	188.589600
734.256836	63.899353
733.059570	18.047634
731.862305	81.610817
730.665039	26.995338
729.466797	48.935940
728.268555	-14.426732
727.070313	46.837215
725.872070	276.351044
724.672852	59.972466
723.473633	88.359795
722.273438	147.292618
721.074219	38.052204
719.874023	-86.435280
718.673828	-132.306442
717.472656	380.435120
716.271484	173.014084
715.070313	414.969788
713.869141	-23.523764
712.666992	220.518051
711.464844	285.712585
710.262695	368.298340
709.059570	139.306747
707.856445	289.378662
706.653320	430.658752
705.450195	382.467590
704.246094	-72.708374
703.041992	57.642826
701.837891	290.165894
700.632813	185.456665
699.428711	65.570107
698.222656	167.459366
697.017578	112.812263
695.811523	53.831989
694.605469	77.419136
693.399414	209.579727
692.192383	57.218151
690.986328	132.862030
689.778320	-201.738739
688.571289	27.968971
687.363281	101.365967
686.155273	-37.824890
684.947266	148.289108
683.738281	-140.444412
682.529297	-439.888489
681.320313	-89.160248
680.111328	-327.835754
678.901367	-48.786163
677.691406	-319.856964
676.481445	253.453812
675.270508	-80.342171
674.059570	204.847061
672.848633	-109.326111
671.636719	100.022949
670.425781	51.962917
669.213867	246.030609
668.000977	139.585373
666.789063	100.166595
665.576172	6.752443
664.362305	-151.424713
663.149414	-125.993462
661.935547	324.688354
660.721680	231.275177
659.507813	66.692688
658.292969	107.114456
657.078125	151.823761
655.863281	-23.431423
654.647461	206.661072
653.431641	-74.152596
652.215820	-152.296371
651.000000	310.303833
649.783203	-144.819168
648.566406	-20.516893
647.349609	86.499565
646.132813	309.681183
644.915039	104.545135
643.697266	-42.420300
642.478516	-79.641350
641.259766	354.055847
640.041992	254.401779
638.822266	-8.569427
637.603516	-47.950947
636.383789	267.141174
635.164063	365.148346
633.943359	-37.224930
632.723633	129.484589
631.502930	154.445938
630.281250	194.400955
629.060547	-158.267136
627.838867	91.913315
626.617188	393.428680
625.394531	100.942375
624.172852	7.915729
622.950195	142.056686
621.726563	205.421539
620.503906	448.665070
619.280273	15.098646
618.056641	446.642273
616.832031	458.449524
615.608398	-56.184128
614.383789	137.554550
613.158203	-40.994900
611.933594	-48.394371
610.708008	-47.260326
609.482422	17.981634
608.255859	185.748688
607.030273	9.449792
605.803711	108.755524
604.576172	-364.330505
