# Supplementary material for: Raman spectroscopy accurately differentiates mucosal healing from non-healing and biochemical changes following biological therapy in inflammatory bowel disease
Source: PLoS One. 2021 Jun 2;16(6):e0252210. doi: 10.1371/journal.pone.0252210 (PMC8172032; doi:10.1371/journal.pone.0252210)
Supplement: S1 Dataset — (ZIP) [file pone.0252210.s003.zip › HC/BRC-ctnf-0008-1_base sub CR removed_79__X_-11648.4__Y_45457.2__Z_88__Time_894.txt]

1714.640625	190.640320
1713.664063	102.677025
1712.687500	38.276711
1711.709961	-15.091576
1710.733398	87.431122
1709.755859	56.191353
1708.778320	70.875076
1707.799805	126.061684
1706.821289	-404.989563
1705.843750	-110.593796
1704.864258	90.277275
1703.885742	-150.151215
1702.907227	-79.642715
1701.927734	-48.921429
1700.948242	-122.111656
1699.968750	-269.720367
1698.988281	-74.641808
1698.007813	99.403198
1697.028320	-60.204895
1696.046875	-99.132591
1695.066406	-137.556671
1694.084961	-68.720116
1693.104492	43.297585
1692.123047	225.095322
1691.140625	70.971245
1690.159180	58.826233
1689.176758	65.796043
1688.194336	182.574020
1687.211914	-1.534775
1686.228516	46.800869
1685.246094	87.617912
1684.262695	168.822769
1683.279297	253.122345
1682.295898	247.294708
1681.311523	-186.804657
1680.327148	194.390213
1679.342773	296.406525
1678.358398	175.314209
1677.374023	703.876282
1676.388672	631.509827
1675.403320	679.294800
1674.417969	567.991455
1673.432617	491.738953
1672.446289	559.441589
1671.459961	460.172577
1670.473633	773.107605
1669.487305	685.326233
1668.500977	497.120850
1667.513672	532.377563
1666.526367	735.234802
1665.539063	813.713074
1664.550781	1025.179443
1663.563477	1032.765381
1662.575195	1051.333374
1661.586914	969.552612
1660.598633	816.638000
1659.609375	1096.069336
1658.620117	1089.645020
1657.631836	906.157593
1656.641602	1099.101318
1655.652344	802.565369
1654.662109	1075.568237
1653.672852	824.859070
1652.681641	1082.539795
1651.691406	782.345215
1650.701172	654.508545
1649.709961	500.596375
1648.718750	471.306732
1647.727539	201.851578
1646.735352	175.886124
1645.744141	261.189117
1644.751953	225.245956
1643.759766	181.682602
1642.766602	207.040024
1641.774414	79.592567
1640.781250	97.579758
1639.788086	-169.096359
1638.794922	28.797403
1637.801758	-57.939350
1636.807617	-75.869705
1635.813477	-22.393442
1634.819336	15.470662
1633.825195	-267.889893
1632.830078	165.532974
1631.834961	122.311279
1630.839844	-173.452621
1629.844727	-137.226654
1628.849609	-11.353720
1627.853516	-148.486771
1626.857422	74.998016
1625.861328	174.935562
1624.865234	-200.938766
1623.868164	-95.431488
1622.871094	125.817032
1621.874023	270.901611
1620.876953	155.966019
1619.879883	193.542633
1618.881836	8.001607
1617.883789	148.200180
1616.885742	259.569366
1615.887695	-88.258583
1614.888672	-13.440247
1613.889648	-6.769018
1612.890625	89.141449
1611.891602	-260.652527
1610.892578	-67.598442
1609.892578	-168.108078
1608.892578	-32.697567
1607.892578	-106.872787
1606.892578	133.321365
1605.891602	153.481384
1604.890625	16.585361
1603.889648	115.342545
1602.888672	363.233734
1601.887695	103.476151
1600.885742	-156.167221
1599.883789	-329.393799
1598.881836	-112.976379
1597.879883	-105.779449
1596.876953	-54.176414
1595.874023	-94.061676
1594.871094	69.807961
1593.868164	-121.617218
1592.864258	-64.934959
1591.861328	-420.780151
1590.857422	-11.779019
1589.853516	70.817230
1588.848633	72.444244
1587.844727	337.467804
1586.839844	245.044891
1585.834961	147.387726
1584.830078	26.246262
1583.824219	246.478165
1582.819336	23.608440
1581.813477	324.348633
1580.807617	70.142159
1579.800781	128.411240
1578.794922	431.283417
1577.788086	-5.242951
1576.781250	24.108305
1575.773438	342.116821
1574.766602	121.483444
1573.758789	298.702332
1572.750977	-62.439896
1571.743164	-181.797546
1570.735352	-80.320572
1569.726563	85.942497
1568.718750	-85.668991
1567.708984	-72.951935
1566.700195	25.333132
1565.691406	235.077377
1564.681641	107.189156
1563.671875	352.886566
1562.662109	216.984116
1561.652344	158.819763
1560.641602	232.788071
1559.630859	412.883362
1558.620117	235.057220
1557.609375	85.673347
1556.597656	234.163223
1555.586914	175.222137
1554.575195	90.253548
1553.563477	416.870270
1552.550781	261.687195
1551.539063	326.426392
1550.526367	300.410522
1549.513672	-43.951824
1548.500977	139.326920
1547.487305	337.880859
1546.473633	-48.103359
1545.459961	155.268295
1544.446289	306.714142
1543.432617	-265.506378
1542.417969	92.297157
1541.404297	67.575073
1540.389648	27.202618
1539.374023	221.599258
1538.359375	87.985916
1537.343750	67.797775
1536.328125	96.481476
1535.312500	341.658356
1534.296875	137.871689
1533.280273	57.756580
1532.263672	-9.589072
1531.247070	69.833290
1530.230469	138.760590
1529.212891	47.778782
1528.196289	270.901428
1527.178711	141.002884
1526.160156	77.927368
1525.142578	19.888643
1524.124023	90.371780
1523.106445	152.972092
1522.087891	35.334385
1521.068359	179.885162
1520.049805	87.708992
1519.030273	41.680511
1518.010742	95.753906
1516.991211	-192.065552
1515.971680	-207.606567
1514.951172	-64.063507
1513.930664	63.872028
1512.910156	-113.876518
1511.889648	-94.055595
1510.868164	200.177200
1509.846680	211.941528
1508.826172	-38.040859
1507.803711	-75.230965
1506.782227	-191.996231
1505.759766	-231.954849
1504.737305	-200.261765
1503.714844	-140.520508
1502.692383	-237.188065
1501.668945	-326.268402
1500.646484	-85.091469
1499.623047	-166.715958
1498.599609	-0.145566
1497.575195	-163.880585
1496.550781	-82.047447
1495.527344	50.819588
1494.502930	-87.567551
1493.477539	137.045074
1492.453125	54.733620
1491.427734	210.018143
1490.402344	273.157684
1489.376953	6.635048
1488.350586	215.168182
1487.325195	183.511887
1486.298828	133.896484
1485.272461	186.313934
1484.245117	8.939000
1483.218750	71.406036
1482.191406	90.386292
1481.164063	292.899414
1480.136719	357.572937
1479.108398	287.026642
1478.080078	282.706268
1477.052734	505.118225
1476.023438	419.087372
1474.995117	559.731506
1473.965820	649.312805
1472.937500	738.820435
1471.908203	660.225403
1470.877930	876.791931
1469.848633	1200.097290
1468.818359	851.663086
1467.788086	915.328064
1466.757813	1055.204224
1465.727539	1228.032593
1464.696289	953.424500
1463.665039	1148.982666
1462.633789	1146.276123
1461.602539	1196.881592
1460.570313	1422.639160
1459.539063	1422.343384
1458.506836	1439.776978
1457.473633	1746.468140
1456.441406	1806.930054
1455.408203	1552.789185
1454.375000	1605.617188
1453.341797	1633.062866
1452.308594	1690.912109
1451.274414	1667.614136
1450.241211	1431.494751
1449.207031	1821.211670
1448.171875	1701.644409
1447.137695	1878.438965
1446.102539	1918.432861
1445.067383	1538.240356
1444.032227	1849.105835
1442.997070	1610.813232
1441.960938	1704.005005
1440.924805	1572.092285
1439.888672	1584.389893
1438.852539	1579.013428
1437.816406	1232.465088
1436.779297	1249.952148
1435.742188	1325.574951
1434.705078	1062.741699
1433.666992	817.718628
1432.629883	906.128723
1431.591797	747.154114
1430.553711	656.433594
1429.514648	457.286011
1428.476563	379.378967
1427.437500	687.412415
1426.398438	475.938904
1425.359375	168.815933
1424.320313	270.191986
1423.280273	505.124390
1422.240234	215.991470
1421.200195	143.666290
1420.159180	119.268761
1419.119141	238.480713
1418.078125	224.282364
1417.037109	242.879684
1415.996094	435.155334
1414.954102	139.385742
1413.912109	55.083210
1412.870117	-56.762299
1411.828125	92.973900
1410.786133	147.221146
1409.743164	-203.064163
1408.700195	-193.846848
1407.657227	-219.711349
1406.614258	-21.970631
1405.570313	-87.867287
1404.527344	-151.114883
1403.483398	41.725765
1402.438477	-159.371033
1401.394531	101.314041
1400.349609	-49.351585
1399.304688	-19.312397
1398.259766	58.448433
1397.214844	138.783630
1396.168945	36.240265
1395.123047	51.597916
1394.077148	257.422089
1393.031250	-100.198280
1391.984375	-87.020538
1390.937500	-113.791061
1389.890625	-77.872215
1388.843750	-171.968201
1387.796875	-118.318405
1386.749023	150.496002
1385.701172	156.755249
1384.653320	-171.871964
1383.604492	-130.341553
1382.556641	116.215576
1381.507813	-81.943169
1380.458984	7.352328
1379.410156	29.299870
1378.360352	121.252541
1377.310547	260.712006
1376.260742	28.374025
1375.210938	185.500717
1374.161133	-201.145828
1373.110352	73.412880
1372.059570	203.347672
1371.008789	-107.911522
1369.957031	84.549614
1368.906250	20.395426
1367.854492	-98.432381
1366.802734	27.019424
1365.750000	130.112762
1364.698242	153.626099
1363.645508	-84.130844
1362.592773	36.712517
1361.540039	-240.480591
1360.486328	59.689289
1359.433594	175.819550
1358.379883	23.463154
1357.326172	-31.750338
1356.271484	194.033966
1355.216797	66.978508
1354.163086	322.715942
1353.107422	337.503387
1352.052734	431.887756
1350.998047	-12.416662
1349.942383	345.355743
1348.886719	271.272705
1347.830078	596.805115
1346.774414	684.185730
1345.717773	555.866455
1344.661133	631.049255
1343.604492	624.508972
1342.546875	803.970703
1341.490234	587.005737
1340.432617	702.219482
1339.375000	701.086487
1338.316406	781.779602
1337.258789	815.525269
1336.200195	433.507751
1335.141602	583.845703
1334.082031	897.522705
1333.023438	731.289734
1331.963867	683.941101
1330.904297	794.973877
1329.844727	624.248291
1328.784180	530.316895
1327.723633	594.680115
1326.663086	839.467773
1325.602539	471.710052
1324.541992	793.181213
1323.480469	917.100159
1322.418945	340.060425
1321.357422	535.795288
1320.295898	738.947998
1319.233398	734.899902
1318.170898	955.376892
1317.108398	931.754639
1316.045898	923.029968
1314.982422	850.318787
1313.918945	743.237122
1312.855469	833.373596
1311.791992	822.584167
1310.728516	706.002380
1309.664063	835.744446
1308.599609	876.908264
1307.535156	851.699524
1306.469727	816.738586
1305.404297	1212.333984
1304.338867	958.605530
1303.273438	791.121826
1302.208008	827.817139
1301.141602	1164.397949
1300.075195	694.985046
1299.008789	1097.928223
1297.942383	867.116821
1296.875000	1017.072083
1295.807617	1122.843872
1294.740234	993.016663
1293.672852	841.227539
1292.604492	574.259705
1291.537109	672.946289
1290.468750	671.103516
1289.399414	720.804199
1288.331055	836.732483
1287.261719	724.749878
1286.192383	517.319763
1285.123047	584.389709
1284.052734	558.415283
1282.983398	730.837830
1281.913086	910.576172
1280.841797	637.501709
1279.771484	988.559509
1278.700195	343.832550
1277.628906	477.207581
1276.557617	776.846985
1275.486328	484.764648
1274.414063	918.777954
1273.341797	844.351440
1272.269531	916.585083
1271.197266	830.049377
1270.124023	894.987610
1269.050781	1096.657227
1267.977539	722.187256
1266.904297	1133.744263
1265.830078	896.116272
1264.756836	778.153625
1263.681641	933.409973
1262.607422	876.488403
1261.533203	975.630432
1260.458008	821.268982
1259.382813	703.542053
1258.307617	868.477295
1257.231445	974.894531
1256.155273	1042.314453
1255.079102	985.552063
1254.002930	1140.583984
1252.926758	716.379639
1251.849609	766.791809
1250.772461	1019.077759
1249.695313	1030.497559
1248.617188	1022.457031
1247.540039	960.944702
1246.461914	622.400574
1245.382813	937.600464
1244.304688	946.577881
1243.225586	817.106934
1242.146484	855.223999
1241.067383	939.441406
1239.988281	812.452942
1238.908203	952.422241
1237.828125	1051.073486
1236.748047	681.551575
1235.667969	857.784912
1234.586914	883.603210
1233.505859	870.609436
1232.424805	532.874573
1231.343750	597.447998
1230.261719	814.565735
1229.179688	808.764465
1228.097656	669.775452
1227.015625	847.923462
1225.932617	803.307800
1224.850586	671.583557
1223.767578	665.669373
1222.683594	621.022827
1221.600586	440.963440
1220.516602	742.009216
1219.432617	431.413971
1218.347656	311.804352
1217.263672	602.900391
1216.178711	488.057922
1215.093750	617.113037
1214.008789	294.615479
1212.922852	495.974915
1211.836914	221.816696
1210.750977	657.032471
1209.665039	390.105560
1208.579102	323.404297
1207.492188	671.365540
1206.405273	616.581787
1205.318359	381.028687
1204.230469	439.467377
1203.142578	309.939667
1202.054688	214.132309
1200.966797	-62.266018
1199.877930	162.099442
1198.790039	-191.285843
1197.701172	126.735703
1196.611328	331.489441
1195.522461	57.494358
1194.432617	-187.586288
1193.342773	139.530167
1192.252930	-11.842366
1191.162109	79.478806
1190.072266	55.392227
1188.981445	-4.777146
1187.889648	127.114601
1186.798828	78.837463
1185.707031	40.112679
1184.615234	-291.419067
1183.523438	-351.761993
1182.430664	-131.509048
1181.337891	-156.023148
1180.245117	-43.931538
1179.152344	17.708866
1178.059570	215.854858
1176.965820	-91.697876
1175.872070	79.897057
1174.778320	186.688324
1173.683594	104.209808
1172.588867	167.722198
1171.494141	-87.159325
1170.399414	172.436264
1169.303711	56.271240
1168.208984	30.983061
1167.113281	132.359970
1166.016602	11.296386
1164.920898	-157.571793
1163.824219	-142.446777
1162.727539	-24.672628
1161.630859	-67.040199
1160.533203	153.202789
1159.435547	79.640289
1158.337891	89.583069
1157.240234	-143.941269
1156.141602	259.549927
1155.043945	49.814854
1153.944336	321.787109
1152.845703	116.764229
1151.747070	-81.079651
1150.647461	-95.414360
1149.547852	-328.995117
1148.447266	21.035553
1147.347656	247.018753
1146.247070	-91.432602
1145.146484	96.258614
1144.044922	22.018126
1142.944336	-313.955048
1141.842773	-76.579536
1140.741211	-84.320900
1139.638672	64.797295
1138.537109	-57.189548
1137.434570	51.338745
1136.332031	50.463760
1135.228516	11.517308
1134.125977	-120.079987
1133.022461	156.713654
1131.917969	419.076660
1130.814453	353.758087
1129.709961	402.301514
1128.605469	521.939331
1127.500977	468.336517
1126.396484	639.970581
1125.291016	647.893860
1124.185547	617.844788
1123.080078	789.174133
1121.973633	796.908630
1120.868164	409.067871
1119.761719	433.370605
1118.654297	327.405762
1117.547852	136.247681
1116.440430	387.626831
1115.333008	331.301666
1114.225586	322.267487
1113.117188	258.803040
1112.008789	268.618164
1110.900391	219.305771
1109.791992	181.794830
1108.682617	491.551544
1107.573242	191.739059
1106.463867	265.145660
1105.354492	690.264832
1104.244141	546.301086
1103.133789	761.071838
1102.023438	414.201599
1100.913086	558.091980
1099.801758	694.808777
1098.690430	529.656006
1097.579102	487.129120
1096.467773	399.829132
1095.355469	477.464417
1094.243164	371.317566
1093.130859	444.184906
1092.017578	589.981873
1090.905273	625.075134
1089.791992	335.366425
1088.677734	243.409958
1087.564453	433.773560
1086.450195	402.966461
1085.335938	642.560425
1084.221680	494.178040
1083.106445	698.373474
1081.991211	402.007568
1080.875977	343.034912
1079.760742	234.771469
1078.644531	312.042969
1077.528320	163.930939
1076.412109	497.007202
1075.295898	548.376770
1074.178711	613.797058
1073.061523	1.408209
1071.944336	224.045715
1070.826172	167.625275
1069.708984	289.374695
1068.590820	286.889526
1067.471680	385.147919
1066.353516	190.633408
1065.234375	5.586232
1064.115234	401.208862
1062.996094	391.780090
1061.875977	59.467892
1060.755859	286.441376
1059.635742	237.362198
1058.515625	178.981857
1057.394531	373.126587
1056.273438	571.891174
1055.152344	111.661888
1054.031250	-23.596916
1052.909180	303.681335
1051.787109	98.458504
1050.665039	28.775091
1049.541992	316.252472
1048.418945	122.957848
1047.295898	-128.523407
1046.172852	-15.994511
1045.048828	38.226612
1043.925781	90.151192
1042.801758	193.370529
1041.676758	-50.609909
1040.552734	-52.130795
1039.427734	18.600632
1038.302734	-34.057976
1037.176758	195.050400
1036.050781	-141.466721
1034.924805	-17.029886
1033.798828	130.676682
1032.672852	327.224579
1031.545898	130.755478
1030.418945	150.653854
1029.291992	-129.219650
1028.164063	-55.693958
1027.036133	-54.150417
1025.908203	-210.474533
1024.780273	-371.294006
1023.651367	-364.820343
1022.522461	-160.986008
1021.393555	-170.653152
1020.264648	-368.152679
1019.134766	-145.674362
1018.004883	-458.875641
1016.875000	-284.999603
1015.744141	2.441877
1014.613281	106.773506
1013.482422	-120.148239
1012.351563	-101.361404
1011.219727	116.641899
1010.088867	188.788345
1008.956055	-83.890388
1007.824219	360.999725
1006.691406	583.674988
1005.558594	725.386963
1004.425781	1262.546753
1003.292969	1563.741089
1002.159180	1686.913940
1001.025391	1200.082031
999.891602	713.574280
998.756836	363.659149
997.622070	602.841309
996.487305	779.678101
995.352539	40.226822
994.216797	247.308868
993.081055	-46.223812
991.945313	47.971161
990.808594	333.611847
989.672852	142.013901
988.536133	-26.346071
987.398438	-37.834480
986.261719	-198.950775
985.124023	24.750895
983.986328	-39.382381
982.847656	2.516375
981.709961	-36.047298
980.571289	351.209045
979.432617	179.364441
978.292969	302.104492
977.153320	-44.193226
976.013672	159.225449
974.874023	337.374359
973.734375	145.599365
972.593750	153.887238
971.453125	155.392273
970.311523	134.040817
969.170898	-29.517580
968.029297	68.757263
966.886719	112.021866
965.745117	52.149723
964.602539	19.935410
963.459961	180.462021
962.317383	114.071236
961.173828	111.992683
960.030273	476.650879
958.886719	222.719467
957.743164	319.438416
956.598633	49.854034
955.454102	279.564178
954.309570	181.990387
953.165039	208.136200
952.019531	110.845108
950.874023	64.026917
949.727539	-30.677879
948.582031	-36.074966
947.435547	-221.912186
946.289063	-140.215759
945.141602	-69.874237
943.995117	210.659332
942.847656	66.467834
941.699219	111.921997
940.551758	312.656036
939.403320	148.323578
938.254883	271.604614
937.105469	121.251625
935.957031	128.401901
934.807617	238.233154
933.658203	-39.323181
932.507813	34.243458
931.357422	5.366214
930.207031	295.440643
929.056641	107.333000
927.906250	92.413383
926.754883	-58.949902
925.603516	-212.419983
924.451172	-192.843292
923.298828	-27.633196
922.146484	-17.015396
920.994141	-165.430481
919.841797	199.921173
918.688477	8.539116
917.535156	103.546570
916.380859	-33.041191
915.227539	146.112747
914.073242	-56.077000
912.918945	-171.850891
911.763672	-69.675865
910.608398	77.896866
909.453125	130.235077
908.297852	-1.016115
907.141602	-184.262939
905.985352	-136.195633
904.829102	-149.249237
903.672852	-212.056091
902.515625	137.391861
901.358398	-208.308884
900.201172	-250.468430
899.042969	-102.451698
897.884766	-40.410427
896.726563	96.308098
895.568359	-94.868042
894.409180	-247.455933
893.250000	113.169701
892.090820	-43.795506
890.930664	72.736908
889.771484	180.233505
888.611328	122.890472
887.450195	45.309765
886.289063	82.928787
885.128906	111.549988
883.966797	108.626266
882.805664	250.095779
881.643555	-127.089012
880.481445	95.616470
879.319336	97.380363
878.156250	-51.790596
876.993164	33.437073
875.830078	337.131866
874.666016	248.915848
873.502930	367.881287
872.338867	236.998718
871.173828	245.717529
870.009766	-148.223663
868.844727	76.544220
867.679688	-215.936630
866.513672	114.444214
865.348633	105.313866
864.182617	334.385284
863.015625	287.058990
861.849609	-47.709885
860.682617	396.832733
859.515625	183.443726
858.347656	394.335175
857.180664	151.891830
856.012695	387.377563
854.843750	512.864746
853.675781	295.240143
852.506836	474.488281
851.337891	478.844574
850.167969	281.542603
848.999023	476.334320
847.829102	449.313751
846.658203	321.547363
845.488281	-70.312401
844.317383	-16.650099
843.146484	-1.066181
841.975586	43.572338
840.803711	244.717743
839.631836	184.156387
838.459961	351.599426
837.287109	429.551819
836.114258	353.280518
834.941406	413.272064
833.768555	95.802155
832.594727	334.377655
831.420898	561.646545
830.247070	476.353180
829.072266	295.133423
827.898438	238.867065
826.722656	274.021271
825.547852	135.219467
824.372070	-14.702722
823.196289	350.160736
822.020508	400.675568
820.844727	179.387131
819.667969	4.917439
818.491211	342.526306
817.313477	58.939171
816.136719	216.027084
814.958984	139.392746
813.781250	-6.207637
812.602539	10.529422
811.423828	265.075104
810.245117	10.467221
809.066406	-188.529800
807.886719	-85.364517
806.707031	-199.969727
805.527344	-176.914902
804.346680	-264.935760
803.166992	-4.529012
801.985352	51.547543
800.804688	-194.171021
799.623047	121.274521
798.441406	-191.005081
797.259766	-246.057602
796.078125	-61.799873
794.895508	0.432571
793.712891	-161.178802
792.529297	-3.869942
791.346680	-88.057899
790.163086	-10.684534
788.978516	101.985680
787.794922	17.600639
786.610352	271.626434
785.425781	127.372185
784.241211	155.565964
783.055664	258.827087
781.870117	324.386871
780.684570	363.321198
779.498047	121.618416
778.311523	279.674286
777.125000	258.734650
775.938477	438.592407
774.750977	-6.258327
773.563477	-157.538559
772.375977	79.394287
771.187500	-58.768417
769.999023	232.985062
768.810547	374.627533
767.622070	302.358398
766.432617	300.542786
765.243164	399.970245
764.053711	367.139160
762.863281	395.887268
761.672852	444.352112
760.482422	307.860382
759.291992	263.758331
758.100586	468.147247
756.909180	349.100769
755.717773	634.562927
754.525391	713.197571
753.333008	519.227051
752.140625	204.437363
750.948242	315.837250
749.754883	97.715492
748.561523	296.753937
747.368164	-114.558098
746.173828	362.980316
744.979492	276.397034
743.785156	354.288971
742.590820	164.548111
741.395508	268.599915
740.200195	291.441467
739.003906	110.414307
737.808594	128.775299
736.612305	129.542084
735.416016	246.305878
734.218750	-46.429596
733.021484	124.923210
731.824219	138.590714
730.626953	-0.936925
729.428711	-74.837593
728.230469	411.035278
727.032227	435.353638
725.833984	192.971191
724.634766	-5.639492
723.435547	457.738861
722.235352	446.912903
721.036133	388.018433
719.835938	340.031738
718.635742	392.436096
717.434570	318.225830
716.233398	305.108917
715.032227	187.285324
713.831055	211.230377
712.628906	276.565521
711.426758	248.137772
710.224609	112.940269
709.021484	396.061371
707.818359	-39.678986
706.615234	393.579651
705.412109	352.065063
704.208008	101.635406
703.003906	-107.326668
701.799805	-39.905735
700.594727	131.891373
699.389648	-92.113068
698.184570	236.172333
696.979492	212.243347
695.773438	268.747742
694.567383	14.611501
693.361328	305.760254
692.154297	299.340149
690.947266	25.953047
689.740234	-64.951797
688.533203	-346.704376
687.325195	13.839950
686.117188	-313.230530
684.909180	-17.786638
683.700195	-234.009567
682.491211	89.593361
681.282227	16.602707
680.072266	-125.594002
678.863281	102.710449
677.653320	-63.080318
676.442383	2.931160
675.232422	-381.151642
674.021484	-5.475248
672.810547	-105.777428
671.598633	42.799145
670.386719	-3.174753
669.174805	266.612610
667.962891	110.642906
666.750000	-176.923050
665.537109	8.876030
664.324219	95.391205
663.110352	115.082672
661.897461	16.194994
660.683594	44.852390
659.468750	233.338272
658.254883	63.814621
657.040039	114.539513
655.824219	3.710697
654.609375	24.630144
653.393555	88.844193
652.177734	248.044006
650.960938	123.028030
649.745117	6.901934
648.528320	65.471550
647.311523	203.900391
646.093750	-42.746395
644.875977	205.872253
643.658203	162.059998
642.440430	178.751404
641.221680	-107.481293
640.002930	-68.690018
638.784180	320.696838
637.564453	-145.013168
636.344727	-191.296097
635.125000	147.205109
633.905273	75.730453
632.684570	81.899483
631.463867	-156.281982
630.243164	-42.100952
629.021484	276.182434
627.799805	97.077461
626.578125	147.863922
625.356445	72.511154
624.133789	102.606377
622.911133	336.650482
621.688477	223.923752
620.464844	357.979645
619.241211	96.238487
618.017578	-38.642067
616.793945	-36.035439
615.569336	-165.649872
614.344727	-18.759134
613.120117	-57.556473
611.894531	-74.461418
610.668945	-240.525635
609.443359	40.718288
608.216797	-141.370087
606.991211	-38.708065
605.764648	181.933228
604.537109	168.124802
