# Supplementary material for: Raman spectroscopy accurately differentiates mucosal healing from non-healing and biochemical changes following biological therapy in inflammatory bowel disease
Source: PLoS One. 2021 Jun 2;16(6):e0252210. doi: 10.1371/journal.pone.0252210 (PMC8172032; doi:10.1371/journal.pone.0252210)
Supplement: S1 Dataset — (ZIP) [file pone.0252210.s003.zip › HC/BRC-ctnf-0004-1_base sub CR removed_54__X_22755__Y_20915.8__Z_668.255__Time_618.txt]

1714.671875	33.405296
1713.695313	47.877789
1712.718750	17.348423
1711.742188	-10.126666
1710.764648	209.387497
1709.787109	-216.805069
1708.809570	113.222885
1707.831055	183.546097
1706.853516	-252.034805
1705.875000	105.547501
1704.896484	85.802315
1703.916992	-38.019405
1702.938477	-123.975204
1701.958984	52.599716
1700.979492	109.041466
1700.000000	-53.519470
1699.019531	24.905848
1698.040039	84.909058
1697.059570	70.334976
1696.079102	-13.405664
1695.097656	63.437115
1694.117188	49.750423
1693.135742	-123.867508
1692.154297	1.846437
1691.172852	189.162491
1690.190430	88.479599
1689.208008	-22.560093
1688.225586	-186.627686
1687.243164	-89.052505
1686.260742	-116.558342
1685.277344	96.051987
1684.293945	319.474060
1683.310547	199.382538
1682.327148	106.218735
1681.343750	26.646584
1680.359375	-63.319973
1679.375000	22.650187
1678.390625	127.433968
1677.405273	165.867325
1676.419922	409.309998
1675.435547	317.806488
1674.449219	213.233200
1673.463867	297.650299
1672.478516	299.850281
1671.492188	358.030884
1670.505859	464.194214
1669.519531	169.492722
1668.532227	39.714596
1667.544922	300.392670
1666.557617	494.788818
1665.570313	264.744080
1664.583008	318.819244
1663.594727	365.072998
1662.607422	323.984589
1661.619141	439.473145
1660.629883	345.680115
1659.641602	358.088654
1658.652344	378.582794
1657.663086	221.760269
1656.673828	306.125336
1655.684570	237.044693
1654.694336	401.048309
1653.704102	390.462860
1652.713867	234.502747
1651.723633	311.511230
1650.732422	356.868561
1649.742188	309.802399
1648.750977	252.295502
1647.758789	287.418213
1646.767578	174.686539
1645.775391	-64.689369
1644.784180	137.208450
1643.791992	22.259584
1642.798828	36.807880
1641.806641	80.490448
1640.813477	31.885838
1639.820313	-172.251953
1638.827148	51.070110
1637.833008	147.798477
1636.839844	205.032303
1635.845703	-85.611671
1634.851563	-170.501862
1633.856445	-173.614273
1632.862305	15.641948
1631.867188	28.434036
1630.872070	188.730301
1629.876953	1.554319
1628.881836	75.064445
1627.885742	-46.112202
1626.889648	43.267910
1625.893555	90.581978
1624.897461	53.785358
1623.900391	103.798454
1622.903320	11.906678
1621.906250	209.148468
1620.909180	54.308414
1619.912109	133.339066
1618.914063	18.039141
1617.916016	-39.416409
1616.917969	23.927032
1615.919922	32.162781
1614.920898	92.887627
1613.921875	1.468903
1612.922852	33.372074
1611.923828	60.037258
1610.924805	-26.012392
1609.924805	118.617050
1608.924805	3.790975
1607.924805	-16.665609
1606.924805	190.760803
1605.923828	52.445751
1604.922852	-203.614441
1603.921875	-59.093700
1602.920898	-69.030128
1601.919922	-34.486244
1600.917969	-115.058998
1599.916016	-83.150391
1598.914063	-48.648033
1597.912109	-1.099666
1596.909180	-128.691010
1595.906250	20.726854
1594.903320	23.776194
1593.900391	-109.002716
1592.896484	-38.076763
1591.893555	-136.884384
1590.889648	-311.368408
1589.885742	-73.499748
1588.880859	-52.306801
1587.876953	125.360161
1586.872070	-28.273739
1585.867188	-176.654831
1584.862305	-22.629292
1583.856445	-116.289917
1582.851563	-79.657471
1581.845703	84.560432
1580.839844	-126.363503
1579.833008	-95.082634
1578.827148	183.465637
1577.820313	35.000347
1576.813477	-129.055191
1575.806641	-74.546852
1574.798828	37.109272
1573.791992	159.081772
1572.784180	98.955650
1571.775391	111.582283
1570.767578	311.277069
1569.759766	66.539040
1568.750977	-4.107528
1567.742188	-43.608810
1566.732422	54.465679
1565.723633	121.301079
1564.713867	32.318848
1563.704102	148.317245
1562.694336	64.447845
1561.684570	107.652267
1560.673828	49.639194
1559.664063	90.121872
1558.652344	101.999199
1557.641602	-39.079235
1556.630859	55.622665
1555.619141	2.560529
1554.607422	86.722786
1553.595703	72.395042
1552.583984	117.552383
1551.571289	-215.256912
1550.558594	-84.799927
1549.545898	-91.577095
1548.533203	113.678764
1547.519531	259.296112
1546.506836	166.938171
1545.493164	149.506378
1544.479492	33.812244
1543.464844	-128.413589
1542.451172	-60.723087
1541.436523	283.205658
1540.421875	51.115173
1539.407227	154.655685
1538.391602	2.559639
1537.375977	62.055157
1536.361328	-7.524867
1535.344727	-35.894287
1534.329102	-198.403809
1533.312500	301.678864
1532.296875	144.185989
1531.280273	118.116257
1530.262695	-88.379089
1529.246094	-3.756389
1528.228516	219.827469
1527.210938	219.231339
1526.193359	195.399704
1525.175781	184.378632
1524.157227	49.770142
1523.138672	-17.959160
1522.120117	6.871627
1521.101563	108.772514
1520.082031	-54.264969
1519.063477	214.554245
1518.043945	-51.366192
1517.024414	45.046284
1516.003906	249.232269
1514.983398	19.223438
1513.963867	254.021484
1512.943359	-35.065147
1511.921875	-208.603592
1510.901367	143.928879
1509.879883	67.790627
1508.858398	27.530386
1507.836914	20.563709
1506.815430	75.071777
1505.792969	-37.135078
1504.770508	-41.715816
1503.748047	56.133835
1502.725586	-10.066982
1501.702148	56.868881
1500.678711	-32.479961
1499.655273	-144.889252
1498.631836	72.870193
1497.608398	-21.715631
1496.583984	11.592013
1495.559570	62.735352
1494.535156	118.915283
1493.510742	1.154987
1492.485352	103.217484
1491.460938	330.423615
1490.435547	38.771347
1489.409180	-53.559986
1488.383789	-36.065636
1487.357422	132.015793
1486.331055	223.386826
1485.304688	281.488708
1484.278320	242.545883
1483.250977	81.096527
1482.224609	205.370529
1481.197266	189.270493
1480.168945	285.306915
1479.141602	9.093781
1478.113281	209.534439
1477.084961	180.520355
1476.056641	426.610016
1475.028320	124.953804
1473.999023	442.157959
1472.969727	326.387543
1471.940430	523.705994
1470.911133	400.257813
1469.881836	292.091827
1468.851563	407.772186
1467.821289	401.296173
1466.791016	529.549561
1465.759766	454.336609
1464.729492	529.088745
1463.698242	631.716370
1462.666992	485.305817
1461.635742	580.222351
1460.603516	588.719360
1459.571289	559.103088
1458.539063	613.238708
1457.506836	817.054077
1456.474609	528.540344
1455.441406	620.615112
1454.408203	717.700745
1453.375000	926.290527
1452.341797	437.636353
1451.307617	935.079590
1450.274414	859.631165
1449.240234	817.121094
1448.205078	625.160645
1447.170898	858.713074
1446.135742	466.786957
1445.100586	667.329285
1444.065430	647.602783
1443.030273	724.021606
1441.994141	820.622314
1440.958984	778.086853
1439.921875	636.923157
1438.885742	703.124451
1437.849609	605.006470
1436.812500	484.171295
1435.775391	583.180115
1434.738281	464.922577
1433.701172	589.144897
1432.663086	387.605347
1431.625000	198.775192
1430.586914	-60.635509
1429.548828	214.974838
1428.509766	253.334229
1427.470703	405.175690
1426.431641	322.455322
1425.392578	224.653580
1424.353516	205.035172
1423.313477	-74.129883
1422.273438	54.974369
1421.233398	63.130157
1420.193359	240.020096
1419.152344	-86.715599
1418.111328	82.593422
1417.070313	236.745972
1416.029297	222.267395
1414.987305	-131.805511
1413.946289	57.556152
1412.904297	-107.704895
1411.862305	126.849113
1410.819336	137.613403
1409.776367	118.240509
1408.734375	-26.705996
1407.691406	97.185562
1406.647461	-27.581894
1405.604492	-76.934998
1404.560547	-131.274414
1403.516602	-162.975174
1402.472656	-169.543243
1401.427734	-73.238472
1400.382813	-59.712376
1399.337891	-63.713154
1398.292969	97.779533
1397.248047	58.720600
1396.202148	-35.430923
1395.156250	-81.906845
1394.110352	-63.201508
1393.064453	53.198540
1392.018555	117.005959
1390.971680	180.811783
1389.924805	-138.283051
1388.877930	50.732929
1387.830078	-145.552094
1386.782227	-69.095909
1385.734375	-175.170303
1384.686523	-131.158401
1383.638672	-14.638637
1382.589844	-43.075386
1381.541016	-98.938446
1380.492188	-164.725235
1379.443359	-33.150005
1378.394531	60.961685
1377.344727	-24.661980
1376.294922	39.541130
1375.245117	-148.248734
1374.194336	25.800238
1373.143555	-4.693362
1372.092773	166.853989
1371.041992	-75.463432
1369.991211	-33.484016
1368.939453	-3.943127
1367.887695	-161.219574
1366.835938	-46.870506
1365.784180	15.183607
1364.731445	-87.073685
1363.679688	49.745369
1362.626953	-54.857380
1361.573242	-7.592322
1360.520508	-131.930466
1359.466797	-2.484923
1358.413086	12.576816
1357.359375	-84.183395
1356.305664	-71.484001
1355.250977	-31.410387
1354.196289	85.721207
1353.141602	-13.240309
1352.086914	-107.135490
1351.031250	248.448486
1349.975586	-38.975800
1348.919922	162.687576
1347.864258	356.879242
1346.808594	238.479294
1345.751953	92.897835
1344.695313	185.480087
1343.638672	94.630508
1342.581055	-33.308037
1341.523438	42.065125
1340.466797	75.357422
1339.408203	51.706924
1338.350586	142.049957
1337.291992	-69.649193
1336.234375	275.759430
1335.174805	-10.009235
1334.116211	602.567200
1333.057617	124.032150
1331.998047	130.497421
1330.938477	196.363937
1329.878906	173.267410
1328.818359	125.516151
1327.757813	339.776489
1326.697266	242.721161
1325.636719	187.757324
1324.576172	256.349701
1323.514648	-45.368877
1322.453125	77.660034
1321.391602	77.304482
1320.330078	185.570160
1319.267578	251.905472
1318.205078	402.122528
1317.142578	271.247498
1316.080078	155.280151
1315.016602	216.864410
1313.953125	145.422440
1312.889648	123.341690
1311.826172	266.349426
1310.761719	441.357300
1309.698242	205.214096
1308.633789	321.202423
1307.569336	38.539879
1306.503906	-34.822594
1305.438477	236.272919
1304.373047	224.495010
1303.307617	284.080627
1302.242188	279.784271
1301.175781	120.706512
1300.109375	251.692413
1299.042969	51.040386
1297.976563	368.752960
1296.909180	372.070465
1295.841797	125.035042
1294.774414	418.134460
1293.707031	92.779434
1292.638672	64.467308
1291.571289	33.775211
1290.502930	223.845856
1289.433594	259.418152
1288.365234	47.461468
1287.295898	127.271118
1286.226563	253.648392
1285.157227	203.648392
1284.086914	41.055923
1283.017578	111.200172
1281.947266	122.603462
1280.876953	92.441772
1279.805664	140.635818
1278.734375	455.511841
1277.663086	219.978409
1276.591797	79.961678
1275.520508	18.283291
1274.448242	27.552610
1273.375977	-158.634857
1272.303711	63.312057
1271.231445	143.530380
1270.158203	160.255600
1269.085938	203.877136
1268.011719	181.599884
1266.938477	186.223450
1265.865234	166.484299
1264.791016	-177.655380
1263.716797	-16.757710
1262.641602	166.044830
1261.567383	73.337349
1260.492188	-185.033981
1259.416992	-29.011385
1258.341797	53.891727
1257.265625	246.390701
1256.190430	144.192337
1255.114258	-43.144974
1254.037109	103.092003
1252.960938	130.059052
1251.883789	96.214195
1250.806641	140.250626
1249.729492	-144.010117
1248.652344	26.548368
1247.574219	102.251068
1246.496094	243.564499
1245.417969	-125.409569
1244.338867	91.243744
1243.260742	-39.472649
1242.181641	41.137039
1241.102539	58.615360
1240.022461	8.143892
1238.943359	154.271225
1237.863281	18.932606
1236.783203	-104.199638
1235.702148	-18.719240
1234.622070	54.625340
1233.541016	140.068344
1232.459961	-87.119354
1231.377930	51.645344
1230.296875	105.590385
1229.214844	203.112274
1228.132813	48.800171
1227.050781	124.531219
1225.967773	-44.196358
1224.884766	186.393082
1223.801758	-221.736389
1222.718750	-80.674423
1221.634766	-140.363159
1220.550781	70.734703
1219.466797	88.395744
1218.382813	159.213928
1217.298828	201.017609
1216.213867	8.520928
1215.128906	113.127380
1214.042969	17.306997
1212.958008	42.220005
1211.872070	-34.232796
1210.786133	84.771011
1209.700195	63.822491
1208.613281	83.874146
1207.526367	-57.619774
1206.439453	-44.784008
1205.352539	86.129753
1204.265625	-146.833313
1203.177734	138.199280
1202.089844	54.630013
1201.001953	-0.013470
1199.913086	-100.380180
1198.824219	-128.509003
1197.735352	81.577911
1196.646484	-244.889633
1195.557617	-275.395691
1194.467773	-176.056076
1193.377930	62.661701
1192.288086	-326.042816
1191.197266	11.095454
1190.106445	-252.526749
1189.015625	-78.906113
1187.924805	-80.672157
1186.833984	-118.462204
1185.742188	-221.060974
1184.650391	-107.655609
1183.557617	-35.106056
1182.465820	13.412282
1181.373047	126.637169
1180.280273	28.809244
1179.187500	-167.269272
1178.093750	-291.389008
1177.000977	3.822680
1175.907227	42.569271
1174.812500	7.033839
1173.718750	103.186752
1172.624023	93.944351
1171.529297	-164.212280
1170.434570	101.728104
1169.338867	192.894806
1168.244141	-91.484749
1167.148438	-76.877144
1166.051758	2.240612
1164.956055	-28.636362
1163.859375	-49.970787
1162.762695	31.404163
1161.666016	138.990082
1160.568359	136.655487
1159.470703	-63.851662
1158.373047	3.025929
1157.275391	26.894403
1156.176758	234.421066
1155.079102	386.972565
1153.979492	-202.206467
1152.880859	-78.293800
1151.782227	-73.643600
1150.682617	-57.113003
1149.583008	-212.157867
1148.482422	-324.291595
1147.382813	-198.256546
1146.282227	-122.310783
1145.181641	94.010895
1144.080078	19.865917
1142.979492	14.728000
1141.877930	40.481522
1140.776367	54.302761
1139.673828	-15.136229
1138.572266	-212.930847
1137.469727	14.732860
1136.367188	192.367233
1135.263672	243.984161
1134.161133	-6.064280
1133.057617	-77.955467
1131.954102	75.673683
1130.849609	44.077194
1129.745117	131.103561
1128.641602	350.912933
1127.536133	96.237968
1126.431641	66.914474
1125.326172	182.178925
1124.220703	197.814560
1123.115234	109.153526
1122.009766	60.776028
1120.903320	126.072723
1119.796875	-2.862429
1118.690430	-18.132790
1117.583008	115.681580
1116.475586	-32.186592
1115.368164	118.071495
1114.260742	147.604492
1113.152344	13.924105
1112.044922	-150.451370
1110.936523	285.577423
1109.827148	38.436447
1108.718750	86.708649
1107.609375	116.028435
1106.500000	246.851517
1105.389648	18.716888
1104.280273	276.910797
1103.169922	119.618340
1102.059570	401.205505
1100.948242	288.715179
1099.837891	350.767822
1098.726563	441.054260
1097.615234	260.198425
1096.502930	423.463898
1095.390625	351.023468
1094.278320	78.369789
1093.166016	272.110748
1092.053711	359.789795
1090.940430	124.910690
1089.827148	101.925697
1088.713867	278.921265
1087.599609	-9.950385
1086.485352	-11.789672
1085.371094	449.544586
1084.256836	252.453308
1083.141602	353.897308
1082.027344	281.411774
1080.912109	272.361115
1079.795898	371.325958
1078.680664	99.251717
1077.564453	155.924667
1076.448242	224.291458
1075.331055	287.912537
1074.213867	121.599815
1073.096680	28.055141
1071.979492	18.952997
1070.862305	5.155385
1069.744141	274.931732
1068.625977	239.967102
1067.507813	127.701653
1066.388672	193.469269
1065.270508	217.059357
1064.151367	-30.931286
1063.031250	119.056664
1061.912109	161.339966
1060.791992	226.986160
1059.671875	156.945999
1058.550781	96.279999
1057.430664	234.355728
1056.309570	260.174347
1055.188477	63.993271
1054.066406	143.560547
1052.945313	167.044540
1051.823242	318.940582
1050.700195	410.063965
1049.578125	146.389633
1048.455078	41.508698
1047.332031	74.321152
1046.208984	205.083679
1045.084961	30.315899
1043.960938	186.677582
1042.836914	186.816010
1041.712891	86.763290
1040.587891	-22.558567
1039.462891	66.156654
1038.337891	-105.959358
1037.212891	-166.237808
1036.086914	-61.229237
1034.960938	-19.084532
1033.834961	-90.937614
1032.708984	111.710381
1031.582031	170.103912
1030.455078	49.476799
1029.328125	38.163860
1028.200195	22.222095
1027.072266	-230.657700
1025.944336	39.197193
1024.816406	-171.729996
1023.687500	-189.852859
1022.558594	-154.560791
1021.429688	-14.837348
1020.300781	-118.752007
1019.170898	-57.917526
1018.041016	-96.797600
1016.911133	28.969906
1015.780273	112.979347
1014.649414	34.772789
1013.518555	-117.504440
1012.387695	105.541023
1011.255859	85.366913
1010.124023	208.769073
1008.992188	188.644760
1007.860352	237.984970
1006.727539	236.435043
1005.594727	288.116852
1004.461914	538.679504
1003.329102	715.182434
1002.195313	394.696838
1001.061523	122.928375
999.927734	216.344543
998.792969	18.727633
997.658203	102.964798
996.523438	341.880951
995.388672	292.215027
994.252930	247.225983
993.117188	29.273464
991.981445	-20.157528
990.844727	-2.655594
989.708984	256.958374
988.572266	131.578873
987.434570	-171.133270
986.297852	-42.844906
985.160156	189.074966
984.022461	112.370308
982.884766	-37.917328
981.746094	5.246757
980.607422	156.592667
979.468750	77.865059
978.329102	40.618259
977.190430	185.106415
976.050781	150.258041
974.910156	170.634277
973.770508	4.934245
972.629883	-183.612503
971.489258	130.979492
970.348633	-27.549166
969.207031	192.840515
968.065430	197.436539
966.923828	284.694305
965.781250	-398.852966
964.639648	69.346443
963.496094	-38.170792
962.353516	10.311126
961.210938	15.280488
960.067383	144.038284
958.923828	369.010590
957.779297	-95.456558
956.635742	-58.179562
955.491211	93.599770
954.345703	185.854385
953.201172	218.638626
952.055664	111.916046
950.910156	73.914963
949.764648	129.742859
948.618164	14.148305
947.471680	99.791077
946.325195	27.792250
945.178711	90.667412
944.031250	-38.276108
942.883789	186.820358
941.736328	-37.844070
940.587891	13.811474
939.439453	38.120041
938.291016	53.352959
937.142578	-33.991905
935.993164	52.051197
934.843750	-28.296301
933.694336	-133.616684
932.544922	-245.664108
931.394531	-56.910217
930.244141	-75.434654
929.093750	-34.690868
927.942383	83.484360
926.791016	-114.676346
925.639648	-123.839386
924.488281	-173.886047
923.335938	96.809906
922.183594	-44.101219
921.031250	-203.074997
919.877930	-84.662819
918.724609	-29.870874
917.571289	84.011238
916.417969	-38.292450
915.263672	-178.649658
914.109375	126.019119
912.955078	158.267929
911.800781	24.926176
910.645508	-121.912804
909.490234	-279.970581
908.334961	-20.730293
907.178711	72.963943
906.022461	-125.674080
904.866211	33.800167
903.709961	-67.241074
902.552734	153.379654
901.395508	109.047760
900.238281	100.998711
899.080078	-54.099751
897.921875	-91.432693
896.763672	140.457932
895.605469	48.905178
894.446289	106.649124
893.287109	162.145096
892.127930	149.860840
890.967773	241.540390
889.807617	-91.419685
888.647461	-60.623947
887.487305	-25.292210
886.326172	-206.627655
885.165039	-22.282734
884.003906	-18.475359
882.842773	73.324593
881.680664	52.361252
880.518555	85.540581
879.356445	240.441498
878.193359	260.091339
877.030273	185.138153
875.867188	177.813156
874.703125	1.630057
873.540039	293.805817
872.375977	-15.072363
871.210938	54.240440
870.046875	397.990326
868.881836	273.784149
867.716797	120.418098
866.550781	250.388351
865.385742	148.817841
864.219727	307.952118
863.052734	69.403183
861.886719	284.645447
860.719727	77.664703
859.552734	63.841072
858.384766	281.192169
857.217773	381.766602
856.049805	287.132172
854.880859	383.172363
853.712891	620.423950
852.543945	292.663788
851.375000	312.426208
850.205078	217.904663
849.036133	360.868347
847.866211	277.562836
846.696289	404.751038
845.525391	198.337204
844.354492	182.234650
843.183594	29.643145
842.012695	4.610185
840.840820	361.987335
839.668945	184.816757
838.497070	177.593277
837.324219	65.318771
836.151367	232.353882
834.978516	135.709015
833.805664	68.119194
832.631836	83.140991
831.458008	93.664436
830.284180	50.596462
829.110352	244.010040
827.935547	125.028076
826.760742	472.140381
825.584961	464.567474
824.410156	214.009171
823.234375	239.856979
822.058594	165.399689
820.881836	10.756248
819.705078	-186.165329
818.528320	-9.014585
817.351563	-292.726196
816.173828	-26.710600
814.996094	54.483433
813.818359	-95.721306
812.639648	-23.534077
811.461914	-20.345989
810.283203	233.946915
809.103516	236.974442
807.923828	139.979187
806.745117	-194.669144
805.564453	57.000851
804.384766	157.541534
803.204102	282.394409
802.023438	-120.971016
800.842773	-31.715620
799.661133	119.541039
798.479492	115.456177
797.297852	55.896358
796.115234	-8.129095
794.932617	-98.769379
793.750000	-158.413666
792.567383	-125.068268
791.383789	215.973328
790.200195	257.947052
789.016602	56.391613
787.832031	11.968591
786.648438	188.715225
785.463867	252.527283
784.278320	411.318481
783.092773	169.866333
781.908203	313.011017
780.721680	62.733501
779.536133	37.828159
778.349609	19.495119
777.163086	-248.386124
775.975586	243.140884
774.789063	165.001526
773.601563	66.975792
772.413086	174.077469
771.225586	250.195282
770.037109	90.298523
768.848633	210.363068
767.660156	72.469475
766.470703	29.316360
765.281250	96.262718
764.091797	288.643127
762.901367	196.855499
761.710938	344.979767
760.520508	90.262779
759.330078	178.826462
758.138672	322.281586
756.947266	177.534698
755.755859	360.387512
754.563477	239.771164
753.371094	308.147125
752.178711	-40.991283
750.986328	119.571922
749.792969	71.390961
748.599609	-128.300858
747.405273	-218.199265
746.211914	89.091156
745.017578	-253.201248
743.823242	91.153259
742.627930	42.781250
741.433594	-29.720224
740.238281	-10.169777
739.041992	-30.110796
737.846680	-47.881474
736.650391	107.351875
735.454102	82.921097
734.256836	-96.965118
733.059570	-20.713081
731.862305	-18.918600
730.665039	-39.027050
729.466797	-83.208542
728.268555	-142.695374
727.070313	-51.327351
725.872070	29.055744
724.672852	35.090511
723.473633	141.603409
722.273438	88.613914
721.074219	37.829609
719.874023	52.552982
718.673828	372.827423
717.472656	263.082550
716.271484	-18.950663
715.070313	331.651794
713.869141	150.048355
712.666992	284.637512
711.464844	255.710693
710.262695	220.275970
709.059570	19.302139
707.856445	123.356003
706.653320	7.459246
705.450195	270.424530
704.246094	317.820343
703.041992	234.666412
701.837891	84.138649
700.632813	-48.889816
699.428711	94.325180
698.222656	257.066956
697.017578	106.806061
695.811523	104.403862
694.605469	45.561314
693.399414	12.850453
692.192383	188.644287
690.986328	25.754477
689.778320	-273.752136
688.571289	-121.742180
687.363281	101.829353
686.155273	88.945793
684.947266	-21.452261
683.738281	-285.662079
682.529297	126.500420
681.320313	250.342651
680.111328	81.734413
678.901367	-17.438271
677.691406	-90.523315
676.481445	-42.290016
675.270508	-154.182770
674.059570	-97.190712
672.848633	-57.474297
671.636719	19.043194
670.425781	182.073975
669.213867	70.539146
668.000977	-60.345425
666.789063	-104.680946
665.576172	56.273602
664.362305	57.381794
663.149414	-191.935120
661.935547	35.989155
660.721680	337.232788
659.507813	44.996033
658.292969	-27.033371
657.078125	-83.895439
655.863281	130.982193
654.647461	186.260956
653.431641	-167.963531
652.215820	-9.176600
651.000000	50.452473
649.783203	-23.474911
648.566406	369.887207
647.349609	164.592957
646.132813	-133.165344
644.915039	193.200287
643.697266	213.907089
642.478516	146.383804
641.259766	143.354523
640.041992	196.166061
638.822266	49.002132
637.603516	-188.417282
636.383789	66.143600
635.164063	-31.749899
633.943359	100.051292
632.723633	261.725769
631.502930	103.387062
630.281250	-147.303391
629.060547	-29.045292
627.838867	16.051445
626.617188	22.333345
625.394531	103.428123
624.172852	98.523041
622.950195	14.080033
621.726563	171.491379
620.503906	103.646240
619.280273	170.424606
618.056641	-69.311859
616.832031	90.959373
615.608398	-46.668991
614.383789	52.835411
613.158203	186.078857
611.933594	98.547531
610.708008	27.667156
609.482422	97.380455
608.255859	-83.522377
607.030273	-2.118790
605.803711	1.733750
604.576172	-291.907654
