# Supplementary material for: Raman spectroscopy accurately differentiates mucosal healing from non-healing and biochemical changes following biological therapy in inflammatory bowel disease
Source: PLoS One. 2021 Jun 2;16(6):e0252210. doi: 10.1371/journal.pone.0252210 (PMC8172032; doi:10.1371/journal.pone.0252210)
Supplement: S1 Dataset — (ZIP) [file pone.0252210.s003.zip › HC/brc-ctnf-0012_base sub cr removed_77__X_-7826.56__Y_51231.5__Z_679.648__Time_872.txt]

1714.774414	81.934776
1713.797852	-137.568329
1712.820313	90.758026
1711.843750	-40.620667
1710.866211	238.303757
1709.888672	447.594696
1708.911133	517.816650
1707.933594	427.816498
1706.955078	534.162415
1705.976563	558.350952
1704.998047	634.477600
1704.019531	808.179260
1703.040039	731.671936
1702.061523	945.708252
1701.082031	1078.458618
1700.101563	809.202820
1699.122070	1210.505981
1698.141602	1164.706299
1697.161133	1035.705200
1696.180664	1141.649658
1695.200195	1119.220215
1694.218750	1184.944824
1693.238281	1178.708618
1692.256836	1316.884521
1691.274414	1503.407227
1690.292969	1594.311646
1689.310547	1720.449951
1688.328125	1412.523071
1687.345703	1601.531128
1686.363281	1607.444702
1685.379883	1728.968628
1684.396484	1513.155884
1683.413086	1482.487549
1682.429688	1788.751221
1681.445313	1592.963379
1680.461914	1513.270996
1679.477539	1698.662354
1678.493164	1747.252075
1677.507813	1544.768311
1676.523438	1916.106812
1675.538086	1818.425293
1674.552734	1932.781494
1673.566406	1764.649658
1672.581055	2015.959595
1671.594727	1982.319214
1670.608398	1969.505127
1669.622070	1775.726318
1668.634766	1971.977051
1667.648438	1984.754272
1666.661133	1986.654419
1665.673828	1876.951172
1664.685547	1793.671875
1663.698242	1954.416260
1662.709961	1961.236572
1661.721680	2034.358521
1660.733398	2120.772705
1659.744141	2090.623779
1658.755859	2073.932373
1657.766602	1962.041382
1656.777344	1927.220215
1655.787109	1919.106323
1654.797852	1800.162231
1653.807617	1575.697632
1652.817383	1555.409790
1651.827148	1680.997559
1650.835938	1476.323364
1649.844727	1417.595825
1648.853516	976.057373
1647.862305	1047.904297
1646.871094	911.485840
1645.878906	569.560425
1644.886719	436.974365
1643.894531	458.155243
1642.902344	508.943420
1641.910156	394.022858
1640.916992	287.639404
1639.923828	313.832031
1638.930664	82.160324
1637.936523	75.346474
1636.943359	293.321808
1635.949219	242.972702
1634.955078	16.755753
1633.960938	20.535303
1632.965820	14.430635
1631.970703	-67.350464
1630.975586	-72.042892
1629.980469	34.528763
1628.985352	-160.900314
1627.989258	20.700726
1626.993164	-136.422806
1625.997070	1.801929
1625.000977	-69.683815
1624.003906	9.395983
1623.007813	7.696945
1622.010742	-108.939613
1621.012695	137.712326
1620.015625	222.131485
1619.017578	270.428253
1618.020508	64.750282
1617.021484	198.425980
1616.023438	62.445911
1615.025391	-17.694048
1614.026367	75.989601
1613.027344	120.473427
1612.028320	42.366520
1611.028320	153.681381
1610.029297	113.601181
1609.029297	92.506958
1608.029297	111.353462
1607.028320	183.186493
1606.028320	48.749210
1605.027344	307.673401
1604.026367	111.641495
1603.025391	177.975403
1602.023438	-87.427948
1601.022461	61.158535
1600.020508	121.310623
1599.018555	-139.615631
1598.016602	-229.977188
1597.013672	-293.646057
1596.010742	-220.898254
1595.007813	-103.267067
1594.004883	12.192614
1593.001953	-130.429718
1591.998047	-48.009296
1590.994141	-346.243286
1589.990234	-179.403854
1588.986328	34.758209
1587.981445	-74.200340
1586.976563	38.964554
1585.971680	61.222603
1584.966797	365.380402
1583.961914	41.692738
1582.956055	268.282440
1581.950195	216.382584
1580.944336	216.927612
1579.938477	131.864655
1578.931641	367.357758
1577.924805	324.546875
1576.917969	0.998330
1575.911133	232.014771
1574.904297	145.854965
1573.896484	127.592621
1572.888672	135.571564
1571.880859	167.162033
1570.873047	71.604462
1569.864258	-47.098652
1568.855469	133.173233
1567.846680	56.419582
1566.837891	3.227806
1565.829102	51.454006
1564.819336	16.741528
1563.809570	-157.957413
1562.799805	-44.492474
1561.790039	94.962608
1560.779297	-32.655987
1559.768555	-43.468311
1558.757813	44.292694
1557.747070	-158.185852
1556.736328	175.811646
1555.724609	66.731071
1554.712891	128.656830
1553.701172	37.797138
1552.689453	6.521493
1551.676758	-92.040001
1550.664063	8.677080
1549.651367	-14.859628
1548.638672	204.715134
1547.625977	217.267792
1546.612305	172.880249
1545.598633	-109.365517
1544.584961	-133.127960
1543.571289	137.589920
1542.556641	100.695595
1541.541992	110.203667
1540.527344	235.796249
1539.512695	216.647812
1538.498047	86.397881
1537.482422	28.325371
1536.466797	323.587921
1535.451172	169.763123
1534.434570	160.263779
1533.418945	37.160694
1532.402344	-88.636894
1531.385742	287.991241
1530.369141	355.080688
1529.351563	125.704544
1528.334961	161.508499
1527.317383	124.995750
1526.299805	103.738579
1525.281250	12.781716
1524.263672	274.189270
1523.245117	5.272133
1522.226563	93.778023
1521.208008	-31.435427
1520.188477	61.708618
1519.168945	-27.940344
1518.150391	-120.365685
1517.129883	216.091141
1516.110352	-30.990887
1515.089844	-124.127182
1514.070313	3.347563
1513.049805	240.891953
1512.028320	36.587215
1511.007813	134.907410
1509.986328	4.567944
1508.964844	148.468536
1507.943359	53.526886
1506.921875	-300.616455
1505.899414	-131.960739
1504.876953	51.712852
1503.854492	-34.022926
1502.832031	31.132364
1501.808594	-55.150059
1500.786133	-44.375340
1499.762695	-128.630493
1498.739258	-54.449844
1497.714844	29.634274
1496.691406	-295.965363
1495.666992	-176.646881
1494.642578	-26.986795
1493.617188	129.975266
1492.592773	5.389310
1491.567383	13.451321
1490.541992	95.315048
1489.516602	166.629730
1488.491211	273.378754
1487.464844	527.885010
1486.438477	480.733612
1485.412109	351.630066
1484.385742	362.649170
1483.358398	546.858398
1482.331055	774.067200
1481.303711	694.855591
1480.276367	727.584106
1479.249023	630.006897
1478.220703	868.604736
1477.192383	913.164795
1476.164063	845.336975
1475.135742	876.600525
1474.106445	1134.205444
1473.077148	1172.481079
1472.047852	1355.563477
1471.018555	1523.036743
1469.989258	1524.799438
1468.958984	1531.378418
1467.928711	1629.259155
1466.898438	1810.757568
1465.868164	1836.861938
1464.836914	1783.907593
1463.805664	2241.489990
1462.774414	2139.728271
1461.743164	2136.838379
1460.710938	2095.614258
1459.679688	2417.263184
1458.647461	2195.332031
1457.615234	2211.833008
1456.582031	2073.327393
1455.549805	2515.602051
1454.516602	2457.837402
1453.483398	2602.753174
1452.449219	2544.587402
1451.416016	2364.615234
1450.381836	2602.631592
1449.347656	2551.549561
1448.313477	2330.608887
1447.279297	2535.034912
1446.244141	2751.848633
1445.208984	2257.111084
1444.173828	2212.905273
1443.138672	2171.097900
1442.102539	2235.391357
1441.066406	2236.288330
1440.030273	2067.634033
1438.994141	1891.335938
1437.958008	2023.346680
1436.920898	1776.112427
1435.883789	1622.348877
1434.846680	1410.444946
1433.808594	1231.337769
1432.771484	1011.830444
1431.733398	1155.801392
1430.695313	1117.912231
1429.657227	852.868591
1428.618164	729.108093
1427.579102	855.020264
1426.540039	589.964844
1425.500977	640.092957
1424.461914	488.502625
1423.421875	573.782898
1422.381836	381.843811
1421.341797	257.957397
1420.301758	197.048035
1419.260742	380.343170
1418.219727	241.324326
1417.178711	293.617920
1416.137695	212.518356
1415.096680	121.382530
1414.054688	193.744492
1413.012695	54.854225
1411.970703	86.986504
1410.928711	139.225662
1409.885742	-100.063217
1408.842773	188.382385
1407.799805	-63.322025
1406.756836	11.591331
1405.712891	-49.094437
1404.668945	-87.116112
1403.625000	-4.606380
1402.581055	22.720951
1401.537109	150.441101
1400.492188	135.186905
1399.447266	-53.014263
1398.402344	119.952744
1397.357422	290.417847
1396.311523	533.546204
1395.265625	486.027893
1394.219727	308.368378
1393.173828	195.995087
1392.126953	153.858536
1391.081055	312.128723
1390.034180	225.153458
1388.986328	478.611176
1387.939453	316.821411
1386.891602	365.301453
1385.843750	313.863861
1384.795898	55.076191
1383.748047	203.958038
1382.699219	38.024982
1381.651367	-65.212013
1380.602539	-165.778427
1379.552734	-98.842918
1378.503906	85.588722
1377.454102	-76.902786
1376.404297	-111.877792
1375.354492	-86.785004
1374.303711	-121.422569
1373.253906	-16.182007
1372.203125	-100.341690
1371.152344	-129.436768
1370.100586	90.901016
1369.049805	-5.136575
1367.998047	1.190786
1366.946289	65.000252
1365.894531	-127.533516
1364.841797	105.964157
1363.789063	-26.365934
1362.736328	-19.064220
1361.683594	-4.093081
1360.630859	85.711975
1359.577148	61.264339
1358.523438	39.529579
1357.469727	-88.881760
1356.415039	140.887451
1355.361328	171.991592
1354.306641	93.972961
1353.251953	209.962708
1352.197266	348.479187
1351.141602	-59.081749
1350.085938	372.796875
1349.030273	454.786499
1347.974609	631.263550
1346.918945	579.670654
1345.862305	704.419189
1344.805664	430.126099
1343.749023	783.411621
1342.691406	705.498047
1341.634766	595.656860
1340.577148	647.134338
1339.519531	879.653442
1338.460938	777.985779
1337.403320	550.346069
1336.344727	481.466522
1335.286133	608.375366
1334.226563	535.048035
1333.167969	687.124756
1332.108398	777.542480
1331.048828	482.429657
1329.989258	410.188751
1328.928711	498.876007
1327.869141	686.625000
1326.808594	627.480042
1325.748047	353.716614
1324.686523	892.776306
1323.625977	449.214447
1322.564453	600.975281
1321.502930	400.010712
1320.440430	458.448639
1319.378906	549.180054
1318.316406	728.900696
1317.253906	659.750854
1316.190430	467.608978
1315.127930	709.582581
1314.064453	621.496094
1313.000977	799.757996
1311.937500	758.972534
1310.873047	683.966187
1309.809570	594.465088
1308.745117	643.076660
1307.679688	677.136047
1306.615234	691.737000
1305.549805	480.255646
1304.484375	652.752502
1303.418945	727.053955
1302.353516	676.181580
1301.287109	745.984741
1300.220703	752.096985
1299.154297	493.116028
1298.087891	460.432312
1297.020508	469.723907
1295.954102	474.321869
1294.886719	638.674316
1293.818359	545.504272
1292.750977	673.395264
1291.682617	511.999603
1290.614258	345.977814
1289.545898	538.198547
1288.476563	443.739349
1287.407227	315.213196
1286.338867	446.659973
1285.268555	590.494324
1284.199219	572.817688
1283.128906	413.320099
1282.058594	550.296936
1280.988281	569.917175
1279.917969	508.961121
1278.846680	399.283020
1277.775391	827.929260
1276.704102	398.238708
1275.632813	504.323456
1274.560547	700.973755
1273.488281	704.643433
1272.416016	891.718079
1271.343750	771.088928
1270.270508	819.181519
1269.197266	1045.642212
1268.124023	1084.190552
1267.050781	1188.762451
1265.977539	1242.192627
1264.903320	1278.666748
1263.829102	1207.945679
1262.753906	1351.975220
1261.679688	1527.758057
1260.604492	1596.353149
1259.529297	1470.096924
1258.454102	1100.390137
1257.378906	1381.299805
1256.302734	1489.307129
1255.226563	1441.556641
1254.150391	1449.919922
1253.073242	1341.573853
1251.997070	1620.224121
1250.919922	1409.919800
1249.841797	1134.139893
1248.764648	1284.068237
1247.686523	1310.043213
1246.608398	1377.405762
1245.530273	1296.595825
1244.452148	1364.084106
1243.373047	1249.460449
1242.293945	1251.510864
1241.214844	1406.567505
1240.135742	1398.996094
1239.055664	1296.854980
1237.975586	1306.408691
1236.895508	1318.434814
1235.815430	918.249939
1234.734375	1354.731323
1233.654297	1417.766113
1232.573242	1112.459961
1231.491211	1076.264526
1230.410156	1136.996582
1229.328125	1173.517700
1228.246094	1159.195557
1227.163086	1149.743286
1226.081055	886.188721
1224.998047	874.407227
1223.915039	879.571167
1222.832031	945.200378
1221.748047	778.678345
1220.664063	856.390076
1219.580078	612.607727
1218.496094	383.423462
1217.412109	490.130890
1216.327148	384.232483
1215.242188	394.271820
1214.157227	539.479919
1213.071289	715.982483
1211.985352	416.977325
1210.899414	668.158569
1209.813477	617.675354
1208.727539	564.762878
1207.640625	586.579834
1206.553711	639.678101
1205.466797	543.284912
1204.378906	521.582642
1203.291016	422.748138
1202.203125	396.151550
1201.115234	20.371006
1200.027344	-148.279938
1198.938477	-162.883850
1197.849609	103.973969
1196.760742	-88.842018
1195.670898	194.573807
1194.582031	40.144215
1193.492188	-25.341228
1192.401367	-143.754471
1191.311523	-77.176094
1190.220703	15.716361
1189.129883	55.634384
1188.039063	1.787481
1186.947266	-16.115305
1185.856445	-137.324387
1184.764648	-136.188843
1183.671875	109.568130
1182.580078	134.427261
1181.487305	-44.671871
1180.394531	231.745987
1179.301758	364.103638
1178.208984	148.790665
1177.115234	93.994209
1176.021484	36.707706
1174.927734	101.469368
1173.833008	321.717102
1172.738281	206.604996
1171.643555	438.447784
1170.548828	368.569977
1169.454102	250.751282
1168.358398	192.649063
1167.262695	239.653534
1166.166992	233.907822
1165.070313	63.117912
1163.973633	179.012436
1162.876953	117.930954
1161.780273	319.468994
1160.683594	234.224014
1159.585938	184.689774
1158.488281	318.822327
1157.389648	290.483459
1156.291992	328.811890
1155.193359	433.764496
1154.094727	562.370422
1152.996094	502.421753
1151.896484	380.379608
1150.796875	410.759857
1149.697266	281.345184
1148.597656	280.467072
1147.498047	222.284271
1146.397461	318.736847
1145.296875	543.532104
1144.195313	346.840546
1143.094727	283.328125
1141.993164	22.250013
1140.891602	241.541855
1139.789063	263.230164
1138.687500	389.351440
1137.584961	695.884583
1136.482422	555.420288
1135.379883	612.034912
1134.276367	689.844360
1133.172852	677.236755
1132.069336	868.636353
1130.964844	848.563110
1129.861328	1058.515137
1128.756836	1009.633667
1127.652344	1342.477661
1126.546875	1331.187988
1125.442383	1286.562744
1124.336914	1199.142822
1123.230469	931.518372
1122.125000	1239.554932
1121.018555	1251.232056
1119.912109	1080.420654
1118.805664	1196.000488
1117.699219	1245.109375
1116.591797	1168.627686
1115.484375	985.571350
1114.376953	1303.902588
1113.268555	1056.761230
1112.160156	856.876831
1111.051758	985.494751
1109.943359	738.174866
1108.833984	1072.029663
1107.725586	1218.994629
1106.616211	1120.154541
1105.505859	1113.299316
1104.396484	997.736938
1103.286133	1424.875366
1102.175781	1127.359619
1101.064453	1124.702026
1099.954102	1051.174072
1098.842773	979.909729
1097.731445	1295.138794
1096.619141	1119.908081
1095.507813	1118.998291
1094.395508	993.118713
1093.282227	1001.413757
1092.169922	1162.640991
1091.056641	1187.146240
1089.943359	1065.617065
1088.830078	1035.797852
1087.716797	836.516785
1086.602539	914.734497
1085.488281	952.842285
1084.373047	1122.468628
1083.258789	918.242004
1082.143555	1092.305908
1081.028320	1085.313721
1079.913086	747.080261
1078.796875	1054.626343
1077.680664	880.701477
1076.564453	767.794312
1075.448242	830.842834
1074.331055	687.336609
1073.213867	668.122925
1072.096680	552.708252
1070.979492	802.981812
1069.861328	806.971985
1068.743164	567.200378
1067.625000	475.064087
1066.505859	474.243713
1065.386719	691.132141
1064.267578	568.413635
1063.148438	539.317444
1062.029297	617.822815
1060.909180	619.033936
1059.789063	826.021790
1058.667969	658.728516
1057.547852	594.342407
1056.426758	539.289856
1055.305664	561.341248
1054.183594	557.641724
1053.062500	745.448181
1051.940430	706.626343
1050.818359	548.735718
1049.695313	586.946899
1048.572266	529.448242
1047.449219	555.947632
1046.326172	554.432190
1045.203125	361.691711
1044.079102	318.232727
1042.955078	554.483887
1041.830078	550.598206
1040.706055	420.918549
1039.581055	93.314522
1038.456055	147.763611
1037.331055	374.477509
1036.205078	393.937317
1035.079102	569.311890
1033.953125	323.527740
1032.826172	410.480042
1031.700195	450.913818
1030.573242	454.147980
1029.445313	320.265320
1028.318359	232.959869
1027.190430	234.001862
1026.062500	0.485660
1024.934570	96.864990
1023.805664	-29.646469
1022.676758	8.744705
1021.547852	-409.986328
1020.418945	-225.272644
1019.289063	-158.892639
1018.159180	-25.240671
1017.029297	136.224747
1015.898438	-170.542282
1014.767578	21.118368
1013.636719	201.169968
1012.505859	207.483948
1011.375000	294.914154
1010.243164	424.037903
1009.111328	240.700455
1007.978516	238.014343
1006.846680	721.257141
1005.713867	1137.269043
1004.581055	1564.730713
1003.447266	2334.235352
1002.313477	2130.371826
1001.179688	1489.942871
1000.045898	1101.723755
998.912109	549.784973
997.777344	312.245178
996.642578	495.093018
995.506836	98.601646
994.372070	348.532867
993.236328	227.001602
992.100586	271.701050
990.963867	385.660431
989.828125	361.347687
988.691406	378.640076
987.553711	186.328415
986.416992	392.788116
985.279297	212.303162
984.141602	317.559845
983.003906	363.024353
981.865234	489.140533
980.726563	76.846191
979.587891	474.679657
978.448242	226.122009
977.309570	124.978264
976.169922	463.107910
975.030273	624.223389
973.889648	560.188965
972.749023	588.206909
971.608398	682.948059
970.467773	584.881958
969.326172	539.791077
968.184570	318.119263
967.042969	372.044983
965.901367	488.019989
964.758789	434.340607
963.616211	376.235260
962.473633	471.890015
961.330078	503.454865
960.186523	331.200745
959.042969	727.311523
957.899414	298.834381
956.754883	340.109070
955.610352	214.382370
954.465820	242.197357
953.321289	393.702545
952.175781	254.732101
951.030273	333.245026
949.884766	238.075226
948.738281	234.527771
947.591797	66.561134
946.445313	-5.219440
945.298828	329.804901
944.151367	276.539093
943.003906	253.120636
941.856445	138.531525
940.708008	181.614426
939.559570	393.662567
938.411133	65.089424
937.262695	236.283020
936.113281	263.875366
934.964844	252.836746
933.814453	253.330414
932.665039	372.439575
931.514648	97.524971
930.364258	255.595322
929.213867	24.358641
928.062500	244.091904
926.912109	315.915863
925.759766	-58.133118
924.608398	168.666092
923.456055	-132.144836
922.303711	138.015930
921.151367	108.108070
919.999023	10.155619
918.845703	14.615726
917.692383	14.649743
916.539063	153.334335
915.384766	-295.994263
914.230469	40.418587
913.076172	-2.213809
911.920898	141.337509
910.766602	78.508224
909.611328	43.031368
908.455078	-148.764450
907.299805	-265.563324
906.143555	30.252974
904.987305	26.957586
903.830078	150.615799
902.673828	-275.992462
901.516602	4.093354
900.359375	-159.514206
899.201172	-94.384430
898.042969	-158.158905
896.884766	8.906413
895.726563	24.463755
894.567383	-9.639971
893.408203	19.646599
892.249023	3.801793
891.088867	-30.028528
889.929688	-61.511677
888.769531	-115.482651
887.608398	18.033062
886.448242	-22.249456
885.287109	-175.272324
884.125977	152.388184
882.963867	19.829365
881.801758	-69.761505
880.639648	-12.710966
879.477539	57.892708
878.315430	99.221001
877.152344	361.369446
875.989258	62.608978
874.825195	45.515656
873.661133	87.010712
872.497070	-74.041039
871.333008	1.297474
870.168945	18.144960
869.003906	109.247536
867.838867	-38.014771
866.672852	129.559296
865.506836	81.318443
864.340820	125.252502
863.174805	77.085655
862.008789	85.108505
860.841797	191.952087
859.674805	298.760010
858.506836	266.385956
857.339844	177.939728
856.171875	531.478760
855.003906	452.004150
853.834961	590.072754
852.666016	208.001984
851.497070	377.443909
850.328125	201.743958
849.158203	418.146606
847.988281	343.295532
846.818359	416.249115
845.647461	218.300690
844.477539	127.853218
843.306641	173.923340
842.134766	204.301895
840.963867	299.495514
839.791992	88.315773
838.619141	80.633652
837.447266	19.289970
836.274414	103.180237
835.101563	59.679035
833.928711	288.622406
832.754883	289.692505
831.581055	83.137138
830.407227	-16.236837
829.232422	339.547668
828.058594	360.533325
826.883789	361.402679
825.708008	186.101273
824.533203	626.035461
823.357422	169.877823
822.181641	41.396343
821.004883	75.531029
819.828125	-46.282043
818.651367	-50.091034
817.474609	-65.080772
816.296875	115.712204
815.119141	-119.666260
813.941406	-188.170380
812.763672	-9.867593
811.584961	-171.851044
810.406250	-100.437782
809.226563	-177.998306
808.047852	-57.862560
806.868164	11.071177
805.688477	31.060516
804.507813	-133.284546
803.327148	44.190311
802.146484	1.836120
800.965820	-58.308510
799.784180	-100.744881
798.603516	-105.534065
797.420898	-207.923370
796.239258	33.203175
795.056641	-7.260191
793.874023	-54.416054
792.691406	-203.496841
791.507813	-0.503838
790.324219	-149.658386
789.140625	55.307262
787.956055	16.714132
786.772461	-61.747101
785.586914	78.720146
784.402344	254.431412
783.216797	-40.860176
782.032227	88.255516
780.845703	104.562958
779.660156	56.734047
778.473633	35.371376
777.287109	71.364258
776.100586	16.774117
774.913086	-132.747818
773.725586	70.768196
772.538086	38.098618
771.349609	-47.538883
770.161133	18.942965
768.972656	-128.481949
767.784180	-4.822063
766.594727	70.257538
765.405273	-88.243347
764.215820	235.573242
763.026367	303.788940
761.835938	178.221146
760.645508	153.899353
759.454102	369.365662
758.262695	542.895813
757.072266	368.841919
755.879883	416.893219
754.688477	365.971680
753.496094	119.456642
752.303711	163.038391
751.110352	395.472015
749.917969	258.837463
748.724609	232.015991
747.530273	372.003906
746.336914	198.096176
745.142578	403.804993
743.948242	510.694092
742.752930	534.190613
741.558594	459.003937
740.363281	226.029037
739.166992	339.393311
737.971680	145.980087
736.775391	276.825012
735.579102	9.062430
734.381836	183.668503
733.185547	51.764904
731.988281	127.820992
730.790039	9.140135
729.592773	41.447540
728.394531	69.382561
727.196289	95.136261
725.997070	164.614639
724.797852	317.120056
723.598633	141.879715
722.399414	21.355200
721.199219	407.524872
719.999023	413.683167
718.798828	140.498688
717.598633	271.171234
716.397461	366.921417
715.196289	458.307190
713.994141	233.515991
712.792969	122.240974
711.590820	59.022457
710.388672	305.312683
709.185547	355.476837
707.982422	7.099813
706.779297	122.756149
705.576172	144.811356
704.372070	203.923630
703.167969	-89.431900
701.963867	111.252678
700.759766	329.315308
699.554688	373.396606
698.349609	204.486832
697.143555	14.001993
695.938477	-95.915771
694.732422	-51.457844
693.525391	-22.140049
692.319336	-112.178299
691.112305	-152.154465
689.905273	-155.128159
688.697266	-210.085831
687.490234	-167.308823
686.282227	-13.843664
685.073242	-7.804528
683.865234	-316.018402
682.656250	45.722153
681.447266	-28.149580
680.237305	-69.391861
679.028320	6.432853
677.818359	-38.938622
676.607422	58.689240
675.397461	-3.797678
674.186523	115.607010
672.975586	83.618286
671.763672	-67.213974
670.551758	-92.466255
669.339844	230.436691
668.127930	380.378510
666.915039	236.475159
665.703125	287.151031
664.489258	255.828552
663.276367	-43.152466
662.062500	72.585228
660.848633	196.984650
659.634766	118.572762
658.419922	102.839615
657.205078	-104.764725
655.990234	34.963825
654.775391	-174.544296
653.559570	-11.016418
652.343750	-95.305290
651.126953	-58.851460
649.911133	12.097437
648.694336	111.062134
647.477539	-24.631512
646.259766	65.778336
645.041992	74.412903
643.824219	52.958466
642.606445	76.704567
641.387695	-54.356354
640.168945	-0.457633
638.950195	145.847778
637.730469	4.146316
636.511719	-109.569511
635.291016	49.542034
634.071289	36.770866
632.850586	4.662320
631.629883	120.635643
630.409180	-149.744675
629.188477	15.464490
627.966797	135.502670
626.745117	178.222809
625.522461	319.471222
624.300781	14.737639
623.078125	123.638885
621.854492	326.659363
620.631836	184.618546
619.408203	295.214111
618.184570	208.658096
616.960938	-79.206474
615.736328	-165.930557
614.511719	-15.296662
613.287109	239.902786
612.061523	62.819775
610.835938	234.117798
609.610352	-139.949371
608.384766	142.005569
607.158203	98.840088
605.931641	-64.176102
604.705078	-77.888702
