# Supplementary material for: Raman spectroscopy accurately differentiates mucosal healing from non-healing and biochemical changes following biological therapy in inflammatory bowel disease
Source: PLoS One. 2021 Jun 2;16(6):e0252210. doi: 10.1371/journal.pone.0252210 (PMC8172032; doi:10.1371/journal.pone.0252210)
Supplement: S1 Dataset — (ZIP) [file pone.0252210.s003.zip › HC/BRC-ctnf-0013_Copy base sub CR removed_44__X_5609.96__Y_10624.4__Z_2157.57__Time_496.txt]

1714.774414	308.486176
1713.797852	282.954102
1712.820313	206.182648
1711.843750	-116.624649
1710.866211	-79.485138
1709.888672	-4.240811
1708.911133	-241.968567
1707.933594	27.371513
1706.955078	-48.387444
1705.976563	-83.342255
1704.998047	80.441505
1704.019531	-121.960457
1703.040039	107.145531
1702.061523	47.831055
1701.082031	88.074104
1700.101563	-66.365379
1699.122070	31.228094
1698.141602	156.065811
1697.161133	-74.002136
1696.180664	-65.576141
1695.200195	288.029327
1694.218750	-97.753685
1693.238281	264.878235
1692.256836	123.358971
1691.274414	-54.916142
1690.292969	85.019096
1689.310547	470.855347
1688.328125	379.675537
1687.345703	369.093109
1686.363281	372.400116
1685.379883	424.202881
1684.396484	348.626190
1683.413086	526.711609
1682.429688	438.908600
1681.445313	287.739166
1680.461914	280.955322
1679.477539	644.645935
1678.493164	617.505737
1677.507813	721.230164
1676.523438	535.503967
1675.538086	914.111084
1674.552734	583.161682
1673.566406	845.587097
1672.581055	1036.641846
1671.594727	914.545044
1670.608398	915.160400
1669.622070	1038.400757
1668.634766	1071.742188
1667.648438	1057.754517
1666.661133	1208.737305
1665.673828	1431.729126
1664.685547	1347.301270
1663.698242	1515.311035
1662.709961	1291.197510
1661.721680	1144.468384
1660.733398	1316.254639
1659.744141	1461.836426
1658.755859	1546.822266
1657.766602	1579.153564
1656.777344	1508.563843
1655.787109	1223.901367
1654.797852	1355.298706
1653.807617	984.164795
1652.817383	1177.077759
1651.827148	947.010010
1650.835938	751.731140
1649.844727	932.300476
1648.853516	819.680725
1647.862305	691.551697
1646.871094	621.901611
1645.878906	576.329529
1644.886719	332.975281
1643.894531	126.963890
1642.902344	48.020008
1641.910156	264.971832
1640.916992	484.703033
1639.923828	124.180275
1638.930664	-75.061134
1637.936523	158.470642
1636.943359	418.493927
1635.949219	227.869415
1634.955078	-17.810226
1633.960938	23.998280
1632.965820	-55.204208
1631.970703	-36.751347
1630.975586	-210.337982
1629.980469	-62.529984
1628.985352	-96.223267
1627.989258	-24.507708
1626.993164	-128.932419
1625.997070	-85.889252
1625.000977	-203.133255
1624.003906	-75.718376
1623.007813	-113.819054
1622.010742	-36.178619
1621.012695	133.477753
1620.015625	53.635315
1619.017578	186.621872
1618.020508	238.252533
1617.021484	108.805351
1616.023438	394.141724
1615.025391	128.427673
1614.026367	177.663513
1613.027344	56.463585
1612.028320	97.929207
1611.028320	79.117722
1610.029297	-54.962837
1609.029297	41.628719
1608.029297	159.159210
1607.028320	174.502808
1606.028320	92.968407
1605.027344	-51.363594
1604.026367	296.457458
1603.025391	42.232807
1602.023438	-57.532028
1601.022461	-91.865669
1600.020508	-194.208771
1599.018555	82.594788
1598.016602	-205.393478
1597.013672	-54.226353
1596.010742	26.287764
1595.007813	-57.857719
1594.004883	-131.567749
1593.001953	-314.969818
1591.998047	138.649139
1590.994141	-271.936584
1589.990234	19.555906
1588.986328	21.259264
1587.981445	-198.837952
1586.976563	16.595764
1585.971680	93.667946
1584.966797	35.072124
1583.961914	-44.437508
1582.956055	-4.155540
1581.950195	85.510147
1580.944336	135.968323
1579.938477	254.004791
1578.931641	413.528046
1577.924805	-30.972536
1576.917969	8.619180
1575.911133	175.560074
1574.904297	76.999695
1573.896484	-24.249226
1572.888672	241.018463
1571.880859	170.720184
1570.873047	310.830048
1569.864258	-68.921394
1568.855469	270.931641
1567.846680	59.898727
1566.837891	-99.246849
1565.829102	71.233162
1564.819336	267.442169
1563.809570	159.815781
1562.799805	-10.177034
1561.790039	-159.492996
1560.779297	-135.157806
1559.768555	-48.758427
1558.757813	130.768219
1557.747070	-221.213943
1556.736328	318.116180
1555.724609	-39.259647
1554.712891	61.777847
1553.701172	364.581207
1552.689453	390.092926
1551.676758	22.005463
1550.664063	161.103043
1549.651367	160.271759
1548.638672	-73.514366
1547.625977	127.087952
1546.612305	45.610661
1545.598633	152.702408
1544.584961	-140.992523
1543.571289	151.795212
1542.556641	-41.373466
1541.541992	54.637352
1540.527344	-1.906678
1539.512695	-86.989815
1538.498047	-27.664621
1537.482422	-125.956512
1536.466797	-226.951126
1535.451172	35.625362
1534.434570	-50.233196
1533.418945	260.846161
1532.402344	-101.168907
1531.385742	-99.814072
1530.369141	-44.514408
1529.351563	198.635605
1528.334961	-55.540035
1527.317383	99.636124
1526.299805	133.588409
1525.281250	7.770829
1524.263672	-56.377918
1523.245117	-12.616873
1522.226563	56.690052
1521.208008	128.383942
1520.188477	-108.655846
1519.168945	68.109718
1518.150391	190.694870
1517.129883	58.668026
1516.110352	24.182480
1515.089844	17.797682
1514.070313	-183.864655
1513.049805	-13.352955
1512.028320	-89.478409
1511.007813	106.317162
1509.986328	-88.103188
1508.964844	120.137337
1507.943359	138.376526
1506.921875	28.276461
1505.899414	28.297358
1504.876953	12.810810
1503.854492	84.320793
1502.832031	-177.358124
1501.808594	-464.682037
1500.786133	-122.062645
1499.762695	-66.461121
1498.739258	-69.876068
1497.714844	-188.580292
1496.691406	-84.742287
1495.666992	-114.095444
1494.642578	112.196152
1493.617188	138.826248
1492.592773	47.769798
1491.567383	263.320099
1490.541992	197.602661
1489.516602	453.701935
1488.491211	178.339127
1487.464844	526.051392
1486.438477	219.947037
1485.412109	380.989532
1484.385742	598.017395
1483.358398	822.503052
1482.331055	536.641235
1481.303711	781.284058
1480.276367	839.613831
1479.249023	933.533630
1478.220703	968.701172
1477.192383	919.696289
1476.164063	1260.424072
1475.135742	1109.365601
1474.106445	1470.135498
1473.077148	1293.495605
1472.047852	1737.954468
1471.018555	1497.602661
1469.989258	1598.241699
1468.958984	1640.261353
1467.928711	1745.796753
1466.898438	1874.130005
1465.868164	1600.708984
1464.836914	1911.915771
1463.805664	2106.065186
1462.774414	1883.454712
1461.743164	2125.726074
1460.710938	1986.928711
1459.679688	2058.918701
1458.647461	2054.683350
1457.615234	2184.936279
1456.582031	2426.734863
1455.549805	2376.714355
1454.516602	2598.057617
1453.483398	2185.385986
1452.449219	2330.585449
1451.416016	2338.876709
1450.381836	2291.394043
1449.347656	2522.618164
1448.313477	2708.153564
1447.279297	2574.537598
1446.244141	2605.538818
1445.208984	2416.316162
1444.173828	2373.973633
1443.138672	2040.691284
1442.102539	2565.114990
1441.066406	2090.326660
1440.030273	2134.130127
1438.994141	2332.154297
1437.958008	2401.223877
1436.920898	1707.123657
1435.883789	1907.720459
1434.846680	1678.864502
1433.808594	1414.771729
1432.771484	1097.833618
1431.733398	982.999451
1430.695313	969.212280
1429.657227	884.831787
1428.618164	787.906189
1427.579102	691.075439
1426.540039	377.488403
1425.500977	442.252625
1424.461914	340.696503
1423.421875	241.747391
1422.381836	29.533138
1421.341797	502.616364
1420.301758	250.280426
1419.260742	141.622772
1418.219727	211.811844
1417.178711	360.066437
1416.137695	344.783081
1415.096680	178.647202
1414.054688	-213.716049
1413.012695	226.501846
1411.970703	269.396454
1410.928711	-67.176895
1409.885742	-112.030380
1408.842773	31.659664
1407.799805	82.439873
1406.756836	178.499405
1405.712891	-26.700201
1404.668945	-256.818207
1403.625000	-110.274940
1402.581055	174.313965
1401.537109	75.057434
1400.492188	-36.608059
1399.447266	238.048172
1398.402344	63.933769
1397.357422	-42.319050
1396.311523	69.583931
1395.265625	91.357193
1394.219727	135.779327
1393.173828	90.140594
1392.126953	-190.739044
1391.081055	372.244354
1390.034180	231.815506
1388.986328	121.575409
1387.939453	331.736603
1386.891602	326.813446
1385.843750	-190.604034
1384.795898	-90.161407
1383.748047	197.827774
1382.699219	-31.487688
1381.651367	-123.145012
1380.602539	-247.124664
1379.552734	36.133034
1378.503906	-15.160007
1377.454102	13.563264
1376.404297	-207.169128
1375.354492	143.733231
1374.303711	-91.652367
1373.253906	254.349335
1372.203125	146.484238
1371.152344	136.029510
1370.100586	202.967148
1369.049805	-131.187057
1367.998047	-215.928436
1366.946289	-153.531281
1365.894531	-464.585236
1364.841797	108.517212
1363.789063	4.413338
1362.736328	-37.287354
1361.683594	-83.809387
1360.630859	145.962524
1359.577148	194.194916
1358.523438	98.319153
1357.469727	303.442596
1356.415039	187.962570
1355.361328	-16.777071
1354.306641	168.762573
1353.251953	269.904602
1352.197266	331.404602
1351.141602	569.289307
1350.085938	283.434082
1349.030273	273.318939
1347.974609	409.740417
1346.918945	464.373901
1345.862305	648.080566
1344.805664	385.502380
1343.749023	549.584229
1342.691406	969.013672
1341.634766	1237.244019
1340.577148	1111.557373
1339.519531	1060.366455
1338.460938	798.822205
1337.403320	1062.425415
1336.344727	769.078369
1335.286133	775.443115
1334.226563	908.114258
1333.167969	865.232178
1332.108398	547.955811
1331.048828	708.175171
1329.989258	636.070923
1328.928711	497.378754
1327.869141	494.792358
1326.808594	872.786255
1325.748047	1287.790527
1324.686523	1075.479004
1323.625977	902.891663
1322.564453	881.064514
1321.502930	1002.503357
1320.440430	966.089050
1319.378906	989.019165
1318.316406	920.795105
1317.253906	1025.316650
1316.190430	942.541321
1315.127930	1094.067871
1314.064453	713.377075
1313.000977	983.352539
1311.937500	1019.326904
1310.873047	1321.336060
1309.809570	1199.868408
1308.745117	1066.241577
1307.679688	1427.411255
1306.615234	1289.078125
1305.549805	1478.054321
1304.484375	1268.640625
1303.418945	1288.081299
1302.353516	1418.228394
1301.287109	1641.800415
1300.220703	1398.505371
1299.154297	1322.457031
1298.087891	1148.288452
1297.020508	1251.755493
1295.954102	1284.073975
1294.886719	1201.095093
1293.818359	1150.131714
1292.750977	1634.120117
1291.682617	1122.103271
1290.614258	1181.784424
1289.545898	1334.683594
1288.476563	1438.558716
1287.407227	1660.095581
1286.338867	1153.905151
1285.268555	1120.777832
1284.199219	1212.644165
1283.128906	1417.163574
1282.058594	1173.665527
1280.988281	1123.689453
1279.917969	1076.241211
1278.846680	1094.923096
1277.775391	1037.828369
1276.704102	1112.863403
1275.632813	1114.572998
1274.560547	1121.218018
1273.488281	1000.832886
1272.416016	1271.462402
1271.343750	1036.384033
1270.270508	1033.450439
1269.197266	1162.406860
1268.124023	1032.592896
1267.050781	1078.590820
1265.977539	1166.086060
1264.903320	1207.222656
1263.829102	1145.936646
1262.753906	1140.786377
1261.679688	969.895874
1260.604492	1006.275879
1259.529297	1266.850708
1258.454102	1242.288330
1257.378906	1013.157166
1256.302734	1132.374878
1255.226563	1141.996582
1254.150391	1083.471436
1253.073242	1149.096191
1251.997070	1110.084229
1250.919922	876.493774
1249.841797	1311.803345
1248.764648	1165.816284
1247.686523	1216.795776
1246.608398	754.947327
1245.530273	830.294373
1244.452148	844.872253
1243.373047	995.448242
1242.293945	1165.374390
1241.214844	1099.734863
1240.135742	1133.627319
1239.055664	888.430542
1237.975586	1038.775879
1236.895508	980.446655
1235.815430	1091.874634
1234.734375	1055.339111
1233.654297	1035.770508
1232.573242	764.150940
1231.491211	877.859314
1230.410156	945.468994
1229.328125	673.971619
1228.246094	743.957703
1227.163086	627.485718
1226.081055	784.515747
1224.998047	844.652710
1223.915039	653.141541
1222.832031	393.957214
1221.748047	386.320221
1220.664063	320.626038
1219.580078	385.433655
1218.496094	493.665405
1217.412109	517.249512
1216.327148	417.587921
1215.242188	549.744446
1214.157227	527.280090
1213.071289	478.217957
1211.985352	267.442230
1210.899414	635.742615
1209.813477	605.824707
1208.727539	426.347351
1207.640625	468.700775
1206.553711	831.574097
1205.466797	574.862671
1204.378906	368.798248
1203.291016	365.109344
1202.203125	390.257751
1201.115234	287.714874
1200.027344	298.292145
1198.938477	166.795471
1197.849609	268.690094
1196.760742	-60.146156
1195.670898	284.524200
1194.582031	-116.450684
1193.492188	384.198090
1192.401367	-36.005196
1191.311523	144.653259
1190.220703	-121.704384
1189.129883	-265.522369
1188.039063	-75.563248
1186.947266	80.613289
1185.856445	-224.209793
1184.764648	-68.229225
1183.671875	-231.502548
1182.580078	300.839600
1181.487305	182.955688
1180.394531	-136.357544
1179.301758	2.229365
1178.208984	6.461958
1177.115234	96.858307
1176.021484	-234.473892
1174.927734	-249.613235
1173.833008	132.626205
1172.738281	21.475451
1171.643555	-82.534615
1170.548828	244.113235
1169.454102	166.238983
1168.358398	215.061539
1167.262695	158.562485
1166.166992	152.202499
1165.070313	38.192589
1163.973633	31.674765
1162.876953	323.693817
1161.780273	-139.264008
1160.683594	-21.839432
1159.585938	126.471275
1158.488281	138.572403
1157.389648	124.319130
1156.291992	262.680817
1155.193359	360.330658
1154.094727	309.991760
1152.996094	292.965057
1151.896484	569.031311
1150.796875	353.968567
1149.697266	439.111084
1148.597656	357.382935
1147.498047	49.364555
1146.397461	189.000504
1145.296875	342.766663
1144.195313	163.183746
1143.094727	680.742798
1141.993164	593.760071
1140.891602	109.561592
1139.789063	360.195160
1138.687500	739.006042
1137.584961	594.689087
1136.482422	436.095917
1135.379883	576.807312
1134.276367	560.611145
1133.172852	501.595795
1132.069336	314.330322
1130.964844	573.256775
1129.861328	637.417114
1128.756836	765.511108
1127.652344	1270.576904
1126.546875	1052.097290
1125.442383	1011.448792
1124.336914	1084.496948
1123.230469	967.855835
1122.125000	794.341736
1121.018555	900.310181
1119.912109	478.090729
1118.805664	889.336853
1117.699219	611.547668
1116.591797	861.506653
1115.484375	720.916870
1114.376953	585.052856
1113.268555	737.672729
1112.160156	396.032471
1111.051758	546.129395
1109.943359	710.271423
1108.833984	638.003540
1107.725586	868.061951
1106.616211	918.468811
1105.505859	876.702026
1104.396484	603.580017
1103.286133	627.867126
1102.175781	489.288757
1101.064453	553.569397
1099.954102	844.176514
1098.842773	910.600647
1097.731445	1005.231567
1096.619141	1059.694092
1095.507813	689.991089
1094.395508	961.126709
1093.282227	1024.834839
1092.169922	977.821716
1091.056641	871.927185
1089.943359	573.059021
1088.830078	714.285217
1087.716797	519.021545
1086.602539	907.056763
1085.488281	615.357422
1084.373047	532.968140
1083.258789	817.230530
1082.143555	908.652100
1081.028320	541.922119
1079.913086	776.579529
1078.796875	797.420898
1077.680664	691.465637
1076.564453	634.828857
1075.448242	533.617859
1074.331055	737.394836
1073.213867	741.708679
1072.096680	403.666595
1070.979492	515.872070
1069.861328	410.037750
1068.743164	512.792603
1067.625000	470.249756
1066.505859	568.241089
1065.386719	652.137817
1064.267578	771.113586
1063.148438	691.096130
1062.029297	327.983765
1060.909180	669.202271
1059.789063	474.667603
1058.667969	661.373901
1057.547852	569.819092
1056.426758	454.938782
1055.305664	485.004395
1054.183594	729.994446
1053.062500	234.500549
1051.940430	362.722107
1050.818359	448.889374
1049.695313	114.902969
1048.572266	660.829041
1047.449219	513.646057
1046.326172	476.186035
1045.203125	515.730042
1044.079102	270.858582
1042.955078	441.020386
1041.830078	406.069427
1040.706055	277.998779
1039.581055	327.037872
1038.456055	371.443939
1037.331055	334.392609
1036.205078	127.486069
1035.079102	74.309456
1033.953125	263.167328
1032.826172	291.490082
1031.700195	403.582428
1030.573242	459.873810
1029.445313	344.188354
1028.318359	-99.023056
1027.190430	238.636032
1026.062500	-78.798553
1024.934570	-89.493118
1023.805664	199.365967
1022.676758	-103.713104
1021.547852	117.865067
1020.418945	-224.349075
1019.289063	-56.053413
1018.159180	-91.822128
1017.029297	-220.231781
1015.898438	-413.411713
1014.767578	-161.491104
1013.636719	-245.538742
1012.505859	-190.484772
1011.375000	47.570667
1010.243164	227.717270
1009.111328	134.743378
1007.978516	136.773926
1006.846680	157.414780
1005.713867	714.748535
1004.581055	1306.604004
1003.447266	1657.834961
1002.313477	2013.621704
1001.179688	1322.529907
1000.045898	648.035339
998.912109	424.363770
997.777344	392.556793
996.642578	-8.520430
995.506836	345.455078
994.372070	124.784073
993.236328	-155.665909
992.100586	-25.311453
990.963867	185.795670
989.828125	113.351807
988.691406	-97.247513
987.553711	-111.768692
986.416992	-183.756332
985.279297	11.580161
984.141602	-145.379868
983.003906	-85.739182
981.865234	38.433426
980.726563	45.305969
979.587891	-131.749832
978.448242	15.699414
977.309570	-23.054991
976.169922	124.544609
975.030273	175.661575
973.889648	141.848770
972.749023	128.853241
971.608398	-47.088326
970.467773	-89.635727
969.326172	-272.087402
968.184570	68.984741
967.042969	-101.690536
965.901367	7.724818
964.758789	64.456116
963.616211	520.284363
962.473633	93.397148
961.330078	74.810989
960.186523	1.363096
959.042969	8.260444
957.899414	180.190430
956.754883	130.044891
955.610352	134.996368
954.465820	227.044617
953.321289	97.218697
952.175781	143.729080
951.030273	-58.957397
949.884766	-69.345024
948.738281	-95.607864
947.591797	143.390381
946.445313	158.471466
945.298828	-2.234281
944.151367	141.021210
943.003906	186.145126
941.856445	30.482492
940.708008	253.877304
939.559570	153.275360
938.411133	509.091888
937.262695	456.615082
936.113281	30.331841
934.964844	-67.361031
933.814453	329.670807
932.665039	337.000092
931.514648	264.711029
930.364258	224.457306
929.213867	277.690887
928.062500	96.541634
926.912109	152.283600
925.759766	-178.700958
924.608398	-250.089737
923.456055	44.821770
922.303711	53.211601
921.151367	-158.796616
919.999023	140.750793
918.845703	38.093502
917.692383	151.387527
916.539063	105.756371
915.384766	-85.067970
914.230469	-119.072426
913.076172	-180.199997
911.920898	-213.974411
910.766602	-136.489883
909.611328	-299.340973
908.455078	75.328217
907.299805	-130.385696
906.143555	96.936768
904.987305	-90.385605
903.830078	-327.370331
902.673828	-27.443024
901.516602	34.691273
900.359375	-100.053360
899.201172	116.110405
898.042969	185.184326
896.884766	116.318718
895.726563	-63.254116
894.567383	320.286469
893.408203	140.887238
892.249023	83.665176
891.088867	110.126564
889.929688	-23.735910
888.769531	221.903061
887.608398	-223.366821
886.448242	-47.658695
885.287109	78.372498
884.125977	-30.239204
882.963867	-278.594757
881.801758	30.199148
880.639648	361.435089
879.477539	72.718109
878.315430	146.975586
877.152344	133.372284
875.989258	117.557106
874.825195	167.081558
873.661133	25.254620
872.497070	189.620743
871.333008	257.173615
870.168945	270.723328
869.003906	412.487457
867.838867	500.235779
866.672852	435.086273
865.506836	482.359497
864.340820	316.150604
863.174805	188.216965
862.008789	545.476013
860.841797	404.082977
859.674805	379.493011
858.506836	350.423798
857.339844	361.749146
856.171875	756.668518
855.003906	727.506348
853.834961	765.614929
852.666016	702.812988
851.497070	646.746460
850.328125	628.778259
849.158203	438.309601
847.988281	937.696289
846.818359	827.799255
845.647461	610.476746
844.477539	525.267090
843.306641	303.578583
842.134766	390.658875
840.963867	283.089447
839.791992	428.186737
838.619141	421.169098
837.447266	123.585182
836.274414	467.335175
835.101563	446.769501
833.928711	298.870514
832.754883	483.660400
831.581055	398.216370
830.407227	422.104858
829.232422	316.519867
828.058594	556.663269
826.883789	537.942688
825.708008	409.922577
824.533203	667.510254
823.357422	231.857239
822.181641	286.484863
821.004883	369.971802
819.828125	237.339539
818.651367	378.533783
817.474609	105.584290
816.296875	-13.770146
815.119141	96.004105
813.941406	-36.797424
812.763672	-0.615480
811.584961	-177.961334
810.406250	167.017471
809.226563	-3.788004
808.047852	247.506653
806.868164	94.356606
805.688477	123.273003
804.507813	85.486687
803.327148	40.966118
802.146484	20.784754
800.965820	-123.712418
799.784180	-383.569977
798.603516	-392.829590
797.420898	-351.194214
796.239258	-387.244995
795.056641	-9.014019
793.874023	-346.603973
792.691406	-143.722092
791.507813	-115.961906
790.324219	-17.470560
789.140625	-290.943390
787.956055	-166.102814
786.772461	-132.113205
785.586914	67.631378
784.402344	145.576248
783.216797	-123.676758
782.032227	-3.925830
780.845703	38.334740
779.660156	-27.759068
778.473633	327.906006
777.287109	-1.165088
776.100586	164.296005
774.913086	-3.661674
773.725586	-140.743668
772.538086	112.594002
771.349609	-176.804657
770.161133	201.917740
768.972656	157.141342
767.784180	-19.929342
766.594727	21.123894
765.405273	260.321136
764.215820	96.314392
763.026367	269.169708
761.835938	248.155014
760.645508	130.242126
759.454102	219.124741
758.262695	147.316010
757.072266	156.843002
755.879883	269.624786
754.688477	278.978973
753.496094	68.502022
752.303711	380.961609
751.110352	144.076950
749.917969	124.654999
748.724609	67.860451
747.530273	90.055122
746.336914	285.556183
745.142578	-17.112394
743.948242	165.065918
742.752930	197.994080
741.558594	143.175339
740.363281	-8.100720
739.166992	267.973480
737.971680	241.553787
736.775391	53.031391
735.579102	92.315903
734.381836	-69.861359
733.185547	229.860870
731.988281	100.520248
730.790039	-44.090923
729.592773	-2.720604
728.394531	119.532204
727.196289	-5.319046
725.997070	363.855591
724.797852	114.454330
723.598633	147.002060
722.399414	319.332245
721.199219	297.248688
719.999023	166.036362
718.798828	209.518967
717.598633	220.276016
716.397461	359.765717
715.196289	477.411560
713.994141	272.310486
712.792969	115.309807
711.590820	328.943756
710.388672	252.711731
709.185547	-12.970974
707.982422	170.193710
706.779297	11.458832
705.576172	-181.975403
704.372070	-48.787537
703.167969	25.650137
701.963867	-19.530746
700.759766	174.623611
699.554688	131.741165
698.349609	308.521271
697.143555	-164.564423
695.938477	157.946136
694.732422	-256.068848
693.525391	-31.265455
692.319336	-101.789856
691.112305	-41.945522
689.905273	-84.048180
688.697266	-69.626785
687.490234	-219.990891
686.282227	-40.526146
685.073242	15.346471
683.865234	-173.679764
682.656250	-442.717255
681.447266	-41.980194
680.237305	-20.449709
679.028320	-271.727081
677.818359	-85.401695
676.607422	-232.458801
675.397461	-108.811554
674.186523	17.026398
672.975586	196.975021
671.763672	-16.710114
670.551758	165.489746
669.339844	163.928909
668.127930	101.928123
666.915039	204.245605
665.703125	6.304116
664.489258	39.609989
663.276367	94.555222
662.062500	11.359815
660.848633	51.273060
659.634766	-169.885437
658.419922	-214.012756
657.205078	30.916138
655.990234	-56.321777
654.775391	-117.643402
653.559570	-185.403046
652.343750	274.783234
651.126953	41.048199
649.911133	199.383270
648.694336	-29.997488
647.477539	358.527588
646.259766	-36.642159
645.041992	409.648743
643.824219	223.145432
642.606445	479.684021
641.387695	-42.446880
640.168945	192.254929
638.950195	299.873199
637.730469	216.006027
636.511719	-27.000355
635.291016	-186.359406
634.071289	261.813263
632.850586	95.503403
631.629883	156.493027
630.409180	19.716700
629.188477	170.141190
627.966797	189.284698
626.745117	167.277466
625.522461	-39.529327
624.300781	467.066467
623.078125	162.908432
621.854492	154.019699
620.631836	11.784671
619.408203	91.728180
618.184570	260.927551
616.960938	48.378490
615.736328	64.193687
614.511719	-303.714355
613.287109	-101.129570
612.061523	-224.533478
610.835938	-158.475296
609.610352	-37.794331
608.384766	-22.858807
607.158203	-209.806091
605.931641	61.514038
604.705078	246.156067
