# Supplementary material for: Raman spectroscopy accurately differentiates mucosal healing from non-healing and biochemical changes following biological therapy in inflammatory bowel disease
Source: PLoS One. 2021 Jun 2;16(6):e0252210. doi: 10.1371/journal.pone.0252210 (PMC8172032; doi:10.1371/journal.pone.0252210)
Supplement: S1 Dataset — (ZIP) [file pone.0252210.s003.zip › HC/BRC-ctnf-0007-2_base sub CR removed_19__X_-21399.3__Y_39784.2__Time_211.txt]

1714.793945	337.782654
1713.817383	-14.092257
1712.840820	-1.568717
1711.864258	-45.367893
1710.886719	162.804047
1709.909180	-261.625092
1708.931641	-88.169640
1707.953125	-174.640869
1706.975586	-582.241699
1705.997070	-196.889847
1705.018555	386.628326
1704.040039	512.401489
1703.060547	87.012070
1702.081055	-380.705566
1701.101563	-454.677856
1700.122070	391.683289
1699.142578	82.980476
1698.162109	-113.031799
1697.181641	-530.369934
1696.201172	113.635864
1695.220703	28.521698
1694.239258	-0.112372
1693.257813	134.602249
1692.276367	421.898041
1691.294922	-112.462128
1690.313477	149.072739
1689.331055	336.214233
1688.348633	70.398293
1687.366211	698.509460
1686.383789	585.767395
1685.400391	670.769470
1684.416992	327.286346
1683.433594	626.566589
1682.450195	316.350433
1681.465820	411.527924
1680.482422	848.107788
1679.498047	616.907288
1678.512695	860.001709
1677.528320	536.976379
1676.542969	555.083923
1675.558594	752.038757
1674.572266	965.300598
1673.586914	349.809509
1672.601563	891.231201
1671.615234	845.749207
1670.628906	915.117004
1669.642578	1115.188477
1668.655273	880.237366
1667.668945	1758.343018
1666.681641	1641.336060
1665.694336	1241.054443
1664.706055	1066.960327
1663.718750	1206.563965
1662.730469	1057.589844
1661.742188	1285.708008
1660.753906	1771.389893
1659.764648	1123.208252
1658.775391	1445.525513
1657.787109	1320.686157
1656.796875	1328.733887
1655.807617	1117.643188
1654.818359	801.306641
1653.828125	1001.611145
1652.837891	1220.875122
1651.846680	1464.298584
1650.856445	1285.060547
1649.865234	892.178040
1648.874023	814.528931
1647.882813	626.409607
1646.891602	848.397278
1645.899414	-334.673340
1644.907227	-8.700448
1643.915039	581.634949
1642.922852	414.495514
1641.930664	47.278240
1640.937500	179.319427
1639.944336	187.717773
1638.951172	-325.716064
1637.957031	247.863068
1636.963867	-130.115509
1635.969727	-278.287537
1634.975586	-141.408447
1633.981445	-135.964798
1632.986328	-30.133324
1631.991211	-366.444244
1630.996094	-383.681122
1630.000977	-424.283875
1629.005859	-106.629799
1628.009766	-315.120728
1627.013672	-354.859009
1626.017578	-257.542389
1625.021484	-238.876404
1624.024414	-567.027283
1623.028320	-171.935013
1622.031250	265.219025
1621.033203	-138.340210
1620.036133	136.219269
1619.038086	-98.641701
1618.041016	118.439209
1617.041992	330.269470
1616.043945	12.123249
1615.045898	565.375183
1614.046875	376.135040
1613.047852	289.414459
1612.048828	-88.171204
1611.048828	-413.081818
1610.049805	313.315948
1609.049805	-330.981476
1608.049805	-322.564423
1607.048828	-280.055969
1606.048828	-61.979748
1605.047852	-19.384859
1604.046875	402.802277
1603.045898	448.033722
1602.044922	205.496048
1601.042969	473.137573
1600.041016	434.719482
1599.039063	-390.665161
1598.037109	-175.266830
1597.034180	-265.784973
1596.031250	665.401123
1595.028320	415.377289
1594.025391	81.877838
1593.022461	-6.042387
1592.018555	46.972473
1591.014648	39.903084
1590.010742	-489.125061
1589.006836	-21.337864
1588.001953	-101.636864
1586.997070	190.967026
1585.992188	279.998260
1584.987305	324.598694
1583.982422	254.425888
1582.976563	892.867798
1581.970703	-271.749634
1580.964844	-261.354309
1579.958984	530.102478
1578.952148	258.884003
1577.945313	89.168610
1576.938477	31.302364
1575.931641	66.983086
1574.924805	435.455597
1573.916992	-137.829208
1572.909180	326.386414
1571.901367	-96.152321
1570.893555	331.159424
1569.884766	-452.743011
1568.876953	207.928253
1567.868164	109.720398
1566.858398	-89.949150
1565.849609	335.997894
1564.839844	-152.094879
1563.830078	415.978058
1562.820313	293.518036
1561.810547	-59.939182
1560.799805	190.737015
1559.790039	-230.356674
1558.779297	250.551941
1557.767578	259.319061
1556.756836	-677.808716
1555.745117	118.244820
1554.733398	465.680267
1553.721680	338.901794
1552.709961	12.618328
1551.697266	-179.211731
1550.685547	66.200333
1549.672852	-195.859665
1548.659180	444.637543
1547.646484	890.732239
1546.632813	741.693848
1545.619141	204.749313
1544.605469	337.163361
1543.591797	267.747742
1542.577148	61.155655
1541.562500	376.130890
1540.547852	-215.592545
1539.533203	204.680481
1538.518555	67.043602
1537.502930	231.087112
1536.487305	62.009556
1535.471680	284.842468
1534.456055	218.515915
1533.439453	605.697998
1532.422852	778.533875
1531.406250	98.024216
1530.389648	285.888702
1529.373047	-49.504578
1528.355469	140.371460
1527.337891	458.679108
1526.320313	544.927490
1525.302734	159.891388
1524.284180	-158.363403
1523.265625	364.592255
1522.247070	375.228760
1521.228516	485.938568
1520.208984	-236.720734
1519.190430	92.125572
1518.170898	-54.893532
1517.151367	124.254318
1516.130859	382.688904
1515.111328	-83.408623
1514.090820	-315.910309
1513.070313	-124.915565
1512.049805	-650.320251
1511.028320	294.643463
1510.006836	-82.279350
1508.986328	-564.350647
1507.963867	-84.827866
1506.942383	96.935089
1505.919922	80.986038
1504.898438	-70.911728
1503.875977	-435.656158
1502.852539	-157.478821
1501.830078	-232.990372
1500.806641	-318.940948
1499.783203	-369.177002
1498.759766	-373.491974
1497.736328	-892.335449
1496.711914	-536.167175
1495.687500	-75.434532
1494.663086	-256.961914
1493.638672	-290.253387
1492.613281	279.543488
1491.587891	-237.244507
1490.563477	-276.047882
1489.537109	-281.895477
1488.511719	-287.805328
1487.485352	474.727936
1486.458984	414.734894
1485.432617	191.289963
1484.406250	16.319046
1483.379883	951.169983
1482.352539	171.272934
1481.325195	-100.880051
1480.297852	75.746483
1479.269531	384.699707
1478.241211	349.354797
1477.213867	609.595093
1476.184570	1078.412720
1475.156250	497.636566
1474.127930	1360.899658
1473.098633	1067.795898
1472.069336	1586.747803
1471.040039	1777.119019
1470.009766	1720.495605
1468.979492	1783.401733
1467.950195	1937.853638
1466.918945	2292.936768
1465.888672	2068.285400
1464.857422	1904.629883
1463.827148	2615.209473
1462.795898	2276.160400
1461.763672	2379.120361
1460.732422	2718.250000
1459.700195	2397.045410
1458.667969	2426.265381
1457.635742	3013.788818
1456.603516	2814.502930
1455.570313	2846.087646
1454.537109	2585.996582
1453.503906	2599.890381
1452.470703	2558.015381
1451.436523	2782.246582
1450.403320	2545.283691
1449.369141	3276.170166
1448.333984	2968.207031
1447.299805	3318.905762
1446.264648	3145.333496
1445.230469	3382.024902
1444.194336	2211.418701
1443.159180	2111.717041
1442.124023	2497.826660
1441.087891	2618.201172
1440.051758	1896.558838
1439.015625	2616.302002
1437.978516	2334.845703
1436.941406	2217.837158
1435.904297	2161.593018
1434.867188	2274.694580
1433.830078	2213.591309
1432.791992	1680.393555
1431.754883	927.968994
1430.715820	1028.869629
1429.677734	771.597290
1428.639648	1172.958130
1427.600586	615.781921
1426.561523	454.847382
1425.522461	147.876572
1424.482422	60.387207
1423.443359	653.509949
1422.403320	210.956650
1421.363281	-178.385529
1420.322266	-207.365692
1419.282227	10.614158
1418.241211	-242.147079
1417.200195	250.291519
1416.159180	433.167175
1415.117188	-289.579529
1414.076172	250.788055
1413.034180	235.289017
1411.992188	-285.371216
1410.949219	154.451553
1409.907227	152.023621
1408.864258	-367.853516
1407.821289	94.805916
1406.777344	190.716934
1405.734375	337.034698
1404.690430	-81.406693
1403.646484	-411.653778
1402.602539	-121.806007
1401.557617	-599.616455
1400.513672	-164.010254
1399.468750	-46.940815
1398.423828	481.426910
1397.377930	708.918640
1396.333008	758.630615
1395.287109	948.767212
1394.241211	748.248352
1393.195313	888.606812
1392.148438	866.294006
1391.101563	223.377365
1390.054688	316.741119
1389.007813	350.222504
1387.960938	779.150818
1386.913086	595.267273
1385.865234	384.161530
1384.817383	-164.157639
1383.769531	-69.650200
1382.720703	-532.308655
1381.671875	-15.161703
1380.623047	312.135101
1379.574219	367.285614
1378.524414	222.821472
1377.475586	78.697128
1376.425781	284.194061
1375.375977	362.563019
1374.325195	79.328453
1373.274414	-168.650101
1372.224609	-568.357849
1371.172852	-67.783485
1370.122070	412.905823
1369.070313	-524.396362
1368.019531	-237.716797
1366.967773	101.315514
1365.915039	398.037109
1364.863281	560.443054
1363.810547	103.100883
1362.757813	-122.367188
1361.705078	-282.820862
1360.651367	-54.959988
1359.598633	93.489136
1358.544922	-257.786743
1357.491211	-141.299683
1356.436523	268.602722
1355.382813	69.762466
1354.328125	82.352211
1353.273438	85.210381
1352.217773	753.794739
1351.163086	468.921722
1350.107422	529.390686
1349.051758	840.695190
1347.996094	315.896606
1346.939453	503.453552
1345.883789	924.328491
1344.827148	717.822693
1343.769531	573.544922
1342.712891	1371.448242
1341.655273	1029.257202
1340.598633	813.814331
1339.540039	1185.618652
1338.482422	876.488586
1337.423828	1325.275024
1336.366211	1180.021973
1335.307617	1294.838867
1334.248047	786.224609
1333.189453	1134.003174
1332.129883	1167.667847
1331.070313	1258.387329
1330.010742	807.847290
1328.950195	1506.954468
1327.890625	1042.100830
1326.830078	1165.578369
1325.768555	1101.416870
1324.708008	842.421265
1323.646484	1521.868896
1322.585938	1324.954224
1321.523438	1115.873291
1320.461914	1069.941284
1319.400391	1756.847290
1318.337891	1143.843140
1317.275391	918.391357
1316.211914	1763.064697
1315.149414	1542.828247
1314.085938	1332.665649
1313.022461	1612.999512
1311.958984	1551.007080
1310.894531	1452.207153
1309.831055	1075.445801
1308.766602	1890.286133
1307.701172	1577.781006
1306.636719	2033.228516
1305.571289	2294.255371
1304.505859	1490.415527
1303.440430	2019.722168
1302.375000	2067.117676
1301.308594	1077.426636
1300.242188	1933.624390
1299.175781	1526.864380
1298.109375	1073.737671
1297.041992	1625.217651
1295.975586	1599.677734
1294.908203	1841.762817
1293.839844	2478.900146
1292.772461	1165.438721
1291.704102	2052.852539
1290.635742	1488.193481
1289.567383	2343.482178
1288.498047	1507.075684
1287.428711	1553.392944
1286.360352	1300.899048
1285.290039	1957.351196
1284.220703	2339.338135
1283.150391	1638.929321
1282.080078	1617.019287
1281.009766	1773.863159
1279.939453	1235.770630
1278.868164	1324.240234
1277.796875	1221.963379
1276.725586	1679.788574
1275.654297	1426.025757
1274.582031	1118.626831
1273.509766	889.626587
1272.437500	1354.655029
1271.365234	1169.779663
1270.291992	2003.374756
1269.218750	1540.154541
1268.145508	1743.600342
1267.072266	2064.147217
1265.999023	1308.542236
1264.924805	1126.550781
1263.850586	1883.667847
1262.776367	1694.375122
1261.701172	1934.234985
1260.625977	1891.273560
1259.550781	2243.128906
1258.475586	1386.454590
1257.400391	1976.998047
1256.324219	1605.368774
1255.248047	1326.428711
1254.171875	1198.542603
1253.094727	1808.054443
1252.018555	1495.221680
1250.941406	1921.969482
1249.864258	1246.854980
1248.786133	1602.925659
1247.708008	2024.472900
1246.630859	1619.538574
1245.551758	1707.957031
1244.473633	1784.217285
1243.394531	1697.674316
1242.316406	1511.624878
1241.236328	1536.778564
1240.157227	862.921265
1239.077148	958.533264
1237.998047	1922.661133
1236.917969	1816.629150
1235.836914	1754.232056
1234.756836	2014.321045
1233.675781	1978.509766
1232.594727	1685.800781
1231.512695	751.093750
1230.431641	1514.841553
1229.349609	1256.181396
1228.267578	1394.678467
1227.185547	765.706055
1226.102539	1042.077881
1225.019531	1209.398682
1223.936523	1231.447998
1222.853516	1072.044434
1221.769531	748.197083
1220.686523	136.789368
1219.602539	523.770691
1218.517578	799.327026
1217.433594	1110.974854
1216.348633	1125.311890
1215.263672	499.646759
1214.178711	1202.048340
1213.092773	822.689819
1212.007813	506.205444
1210.921875	901.497620
1209.834961	896.104187
1208.749023	278.128387
1207.662109	390.871063
1206.575195	1091.664673
1205.488281	1539.023804
1204.400391	1027.114136
1203.313477	55.297081
1202.225586	353.006287
1201.136719	313.381470
1200.048828	-564.004395
1198.959961	-18.725752
1197.871094	-121.035393
1196.782227	284.222382
1195.692383	121.564613
1194.603516	-312.778717
1193.513672	-396.046387
1192.423828	-339.959442
1191.333008	174.960144
1190.242188	129.788330
1189.151367	-227.686035
1188.060547	-179.252167
1186.969727	-97.300835
1185.877930	-625.189941
1184.786133	25.360090
1183.694336	56.536808
1182.601563	-233.845840
1181.509766	-440.204590
1180.416992	477.893097
1179.323242	-402.357330
1178.230469	-273.301941
1177.136719	-252.250443
1176.042969	240.624405
1174.949219	-164.911331
1173.854492	-354.879639
1172.760742	-171.360184
1171.666016	-208.233246
1170.570313	-202.131134
1169.475586	-162.578445
1168.379883	101.653801
1167.284180	-7.325119
1166.188477	-293.240967
1165.091797	176.126495
1163.996094	-164.809113
1162.899414	144.110703
1161.801758	-8.199131
1160.705078	326.667542
1159.607422	143.212860
1158.509766	520.679626
1157.412109	-56.618546
1156.313477	-151.836243
1155.215820	592.566040
1154.117188	282.496643
1153.017578	34.448959
1151.918945	-75.255882
1150.819336	91.423180
1149.719727	524.815491
1148.620117	-330.718140
1147.519531	478.699158
1146.418945	-78.970360
1145.318359	601.376526
1144.217773	-25.188107
1143.116211	333.485931
1142.014648	235.228455
1140.913086	893.244385
1139.811523	362.066833
1138.708984	-85.747581
1137.606445	-129.376678
1136.503906	266.556519
1135.401367	415.210266
1134.297852	171.852234
1133.194336	583.921997
1132.090820	509.124725
1130.987305	256.322021
1129.882813	354.758209
1128.778320	1425.771484
1127.673828	1137.246826
1126.569336	1095.444458
1125.463867	1179.257202
1124.358398	1108.953003
1123.252930	1486.526611
1122.146484	1105.769409
1121.041016	954.972656
1119.934570	508.193817
1118.828125	468.818085
1117.720703	535.941895
1116.613281	752.114502
1115.505859	644.072815
1114.398438	221.506912
1113.291016	-210.322769
1112.182617	64.930519
1111.074219	51.698788
1109.964844	170.797699
1108.856445	-201.528824
1107.747070	600.254211
1106.637695	714.492737
1105.528320	823.978699
1104.417969	237.082596
1103.307617	528.377014
1102.197266	-79.354088
1101.086914	903.103088
1099.975586	543.236633
1098.864258	610.329895
1097.752930	576.088745
1096.641602	824.719116
1095.529297	847.061218
1094.416992	728.116638
1093.304688	371.419617
1092.191406	509.372925
1091.079102	16.492117
1089.965820	-92.521439
1088.852539	-248.463272
1087.738281	244.960480
1086.624023	387.805695
1085.509766	90.981560
1084.395508	767.592468
1083.280273	1011.503113
1082.166016	947.625854
1081.050781	712.335510
1079.934570	1153.619629
1078.819336	765.976135
1077.703125	223.631866
1076.586914	233.188705
1075.469727	-45.800518
1074.353516	57.864124
1073.236328	372.652740
1072.119141	232.510406
1071.000977	-242.712692
1069.882813	316.006348
1068.765625	666.080566
1067.646484	568.602478
1066.528320	344.860138
1065.409180	294.598877
1064.290039	499.676758
1063.170898	515.221558
1062.050781	385.787628
1060.930664	525.591919
1059.810547	787.105896
1058.690430	709.597839
1057.569336	449.888245
1056.449219	578.484741
1055.327148	-486.960571
1054.206055	221.460037
1053.083984	429.854462
1051.961914	248.360123
1050.839844	414.971710
1049.717773	37.847904
1048.594727	375.099457
1047.471680	77.800499
1046.348633	130.695572
1045.224609	873.950562
1044.101563	220.600189
1042.976563	57.153610
1041.852539	-87.346939
1040.728516	136.506653
1039.603516	-189.267365
1038.478516	97.747116
1037.352539	-132.048538
1036.227539	816.252502
1035.101563	514.677490
1033.974609	262.275940
1032.848633	70.703323
1031.721680	260.769287
1030.594727	146.403931
1029.467773	-39.742542
1028.340820	271.706635
1027.212891	-534.283203
1026.084961	-494.212677
1024.956055	-665.272339
1023.828125	-450.615143
1022.699219	-871.834595
1021.570313	-1332.080933
1020.440430	-694.536011
1019.311523	-1100.800293
1018.181641	-892.145203
1017.050781	-333.295471
1015.920898	-553.251282
1014.790039	-441.509644
1013.659180	-72.417862
1012.528320	-127.131172
1011.396484	-174.650543
1010.265625	-238.088043
1009.132813	-465.635498
1008.000977	494.314667
1006.868164	426.822968
1005.736328	750.540833
1004.602539	1541.427490
1003.469727	2144.946777
1002.335938	2221.418945
1001.202148	1865.977539
1000.068359	1400.052734
998.933594	770.583008
997.799805	626.622437
996.665039	683.821045
995.529297	736.609497
994.394531	408.883850
993.258789	764.443970
992.123047	476.569794
990.986328	772.482239
989.849609	31.054358
988.712891	214.504700
987.576172	-173.370117
986.439453	478.234253
985.301758	240.688095
984.164063	141.675446
983.025391	376.770020
981.887695	312.807343
980.749023	400.982391
979.610352	498.579559
978.470703	504.352936
977.332031	245.956223
976.192383	107.460999
975.051758	684.077881
973.912109	38.209053
972.771484	10.864708
971.630859	339.795929
970.490234	179.704605
969.348633	15.322714
968.207031	493.939484
967.065430	302.514435
965.923828	781.327271
964.781250	512.415344
963.638672	704.777649
962.496094	766.615601
961.352539	808.021606
960.208984	861.095520
959.065430	680.710266
957.921875	855.653076
956.777344	-205.795517
955.632813	113.939621
954.488281	593.973511
953.343750	687.288391
952.198242	714.430969
951.052734	373.545593
949.907227	197.676804
948.760742	-96.784515
947.614258	185.070847
946.467773	-35.697174
945.321289	-135.075592
944.173828	-419.212036
943.026367	251.450150
941.878906	1015.595642
940.730469	45.006870
939.582031	720.239746
938.433594	19.752205
937.285156	964.181885
936.135742	1028.194458
934.987305	433.558716
933.836914	454.723785
932.687500	1125.460693
931.537109	766.377991
930.386719	585.279785
929.236328	-151.141998
928.084961	141.888504
926.934570	63.981182
925.783203	-129.777466
924.630859	-241.414032
923.478516	359.014954
922.327148	638.717957
921.173828	222.820374
920.021484	550.423706
918.868164	462.209595
917.714844	412.792480
916.561523	145.504395
915.407227	32.856560
914.252930	592.306702
913.098633	-160.133652
911.944336	-263.187195
910.789063	675.095093
909.633789	-162.681305
908.478516	-161.051758
907.322266	121.753273
906.166016	701.393555
905.009766	209.177444
903.853516	-69.789993
902.696289	-51.887417
901.539063	217.403885
900.381836	58.829578
899.223633	-18.129457
898.065430	-104.040779
896.907227	217.302185
895.749023	-291.386230
894.589844	565.789063
893.430664	303.736816
892.271484	236.194687
891.112305	640.916077
889.952148	295.577515
888.791992	-458.311066
887.630859	-552.573120
886.470703	653.354614
885.309570	-136.123474
884.148438	728.502441
882.986328	95.034027
881.825195	-44.278206
880.663086	-64.037498
879.500000	-133.381104
878.337891	453.050873
877.174805	-98.516617
876.011719	190.277725
874.847656	665.821472
873.684570	569.287170
872.520508	972.430847
871.355469	702.529480
870.191406	702.693054
869.026367	79.779305
867.861328	147.454407
866.695313	426.348083
865.530273	718.555176
864.364258	992.573730
863.197266	1059.719849
862.031250	1263.776001
860.864258	800.763794
859.697266	1455.857544
858.530273	1349.717163
857.362305	1364.698975
856.194336	1211.344727
855.026367	970.494385
853.857422	1610.863159
852.688477	1773.337158
851.519531	1187.076538
850.350586	1768.366699
849.180664	1963.961792
848.010742	1377.732910
846.840820	1895.512085
845.670898	711.647644
844.500000	821.768494
843.329102	1437.379028
842.157227	679.069336
840.986328	1021.305298
839.814453	654.465698
838.642578	734.711731
837.469727	1261.734863
836.296875	1372.782471
835.124023	1025.703247
833.951172	517.837952
832.777344	675.393555
831.603516	955.477539
830.429688	940.688843
829.255859	901.196716
828.081055	1062.293823
826.906250	605.424622
825.731445	806.297546
824.555664	672.548889
823.379883	275.717407
822.204102	108.371391
821.027344	159.193756
819.851563	1187.429932
818.674805	805.682007
817.497070	406.119873
816.320313	338.130707
815.142578	238.823914
813.963867	-263.231995
812.786133	150.945145
811.607422	37.815739
810.428711	160.140060
809.250000	-146.660950
808.070313	-848.975220
806.890625	-89.682320
805.710938	-59.298473
804.531250	-180.097595
803.350586	-405.366241
802.169922	-442.115662
800.988281	-736.405884
799.807617	-616.000183
798.625977	-513.604187
797.444336	-593.243835
796.261719	-163.299606
795.079102	-261.132599
793.896484	-252.789108
792.713867	-446.190277
791.530273	-710.576111
790.346680	-432.673767
789.163086	382.713165
787.979492	580.171875
786.794922	193.313889
785.610352	374.834991
784.425781	242.096207
783.240234	9.740255
782.054688	137.541931
780.869141	-44.246693
779.682617	717.110779
778.496094	417.835388
777.309570	661.687378
776.123047	591.786560
774.935547	148.744354
773.748047	557.423523
772.560547	178.225479
771.373047	330.544098
770.184570	295.186096
768.996094	63.507542
767.806641	365.080841
766.618164	593.662598
765.428711	1077.495728
764.239258	735.101501
763.048828	317.857117
761.858398	567.635742
760.667969	324.215271
759.477539	1295.264404
758.286133	796.355835
757.094727	422.902802
755.903320	104.480652
754.710938	874.138855
753.518555	21.517891
752.326172	797.216919
751.133789	902.078430
749.940430	580.083618
748.747070	741.628296
747.553711	16.887804
746.359375	358.923035
745.166016	656.871094
743.970703	836.135620
742.776367	1186.333618
741.581055	854.457825
740.385742	656.416443
739.190430	335.716339
737.994141	37.033257
736.797852	-73.153847
735.601563	-211.767426
734.405273	698.356079
733.208008	535.533630
732.010742	167.103973
730.813477	249.543549
729.615234	360.396271
728.416992	-294.123840
727.218750	-14.782141
726.020508	-122.383057
724.821289	8.289808
723.622070	462.310150
722.422852	99.319183
721.222656	468.088501
720.022461	1022.348145
718.822266	360.723999
717.621094	644.370972
716.420898	227.724426
715.218750	672.904053
714.017578	335.198639
712.815430	558.066528
711.614258	698.184570
710.411133	114.932068
709.208984	381.776245
708.005859	-24.346628
706.802734	181.800797
705.599609	183.423264
704.395508	209.185852
703.191406	-17.252508
701.987305	-78.015121
700.782227	5.032589
699.577148	-255.263443
698.372070	-193.424866
697.166992	-296.527985
695.960938	48.320606
694.754883	-60.737133
693.548828	236.706894
692.341797	-210.468750
691.135742	-674.468567
689.927734	-571.472229
688.720703	-624.390259
687.512695	-171.481537
686.304688	58.190807
685.096680	-301.660553
683.888672	-305.432434
682.679688	-109.423737
681.470703	340.426086
680.260742	-136.728210
679.050781	-704.194031
677.840820	-383.180878
676.630859	-293.507843
675.419922	365.793488
674.209961	376.102661
672.998047	200.823471
671.787109	324.577484
670.575195	-102.627861
669.363281	272.896393
668.151367	387.236725
666.938477	136.863525
665.725586	88.034470
664.512695	-7.750321
663.299805	-351.272156
662.085938	260.104584
660.872070	576.072693
659.658203	534.264465
658.443359	-91.582146
657.228516	-205.393387
656.013672	-346.592285
654.797852	-683.315063
653.583008	-396.394684
652.366211	24.607761
651.150391	-185.188065
649.934570	290.651520
648.717773	-113.805237
647.500000	-26.598715
646.283203	192.493073
645.065430	401.375488
643.847656	328.989197
642.629883	-28.779179
641.411133	121.764999
640.192383	266.450531
638.973633	248.389633
637.753906	301.918182
636.534180	18.799864
635.314453	155.317764
634.094727	-201.440720
632.874023	-203.115616
631.653320	-154.743713
630.432617	10.159649
629.211914	270.070923
627.990234	483.358459
626.768555	328.395691
625.545898	410.027710
624.324219	805.224365
623.101563	1095.926758
621.877930	-26.827139
620.655273	575.865356
619.431641	82.533066
618.208008	58.972176
616.983398	-2.432854
615.759766	-713.730835
614.535156	129.249771
613.310547	-317.339661
612.084961	62.408642
610.859375	47.073513
609.633789	175.592239
608.408203	360.237457
607.181641	-501.505341
605.955078	271.860260
604.728516	-336.269958
