# Supplementary material for: Raman spectroscopy accurately differentiates mucosal healing from non-healing and biochemical changes following biological therapy in inflammatory bowel disease
Source: PLoS One. 2021 Jun 2;16(6):e0252210. doi: 10.1371/journal.pone.0252210 (PMC8172032; doi:10.1371/journal.pone.0252210)
Supplement: S1 Dataset — (ZIP) [file pone.0252210.s003.zip › HC/BRC-ctnf-0008-1_base sub CR removed_0__X_-11648.4__Y_45450.2__Z_89.2__Time_0.txt]

1714.640625	810.312256
1713.664063	-155.487396
1712.687500	244.186615
1711.709961	368.729523
1710.733398	-298.286255
1709.755859	-63.179256
1708.778320	1617.811890
1707.799805	663.025696
1706.821289	535.250610
1705.843750	-160.919693
1704.864258	512.134644
1703.885742	-809.990723
1702.907227	-240.736450
1701.927734	-994.911865
1700.948242	216.072128
1699.968750	66.791008
1698.988281	790.283264
1698.007813	1506.851318
1697.028320	-797.615234
1696.046875	-602.205078
1695.066406	-100.617973
1694.084961	-727.935974
1693.104492	-426.775330
1692.123047	-343.649994
1691.140625	1549.861938
1690.159180	1907.260254
1689.176758	731.570251
1688.194336	264.421417
1687.211914	1339.887207
1686.228516	-764.539612
1685.246094	1288.532715
1684.262695	-253.013718
1683.279297	50.787189
1682.295898	-565.960388
1681.311523	13.961103
1680.327148	-318.423920
1679.342773	-875.792725
1678.358398	-572.384949
1677.374023	-1215.159180
1676.388672	1677.920288
1675.403320	869.090515
1674.417969	1545.111572
1673.432617	438.212524
1672.446289	-253.004288
1671.459961	32.099979
1670.473633	578.254272
1669.487305	790.437500
1668.500977	177.628784
1667.513672	513.310547
1666.526367	454.179138
1665.539063	1170.682373
1664.550781	704.180664
1663.563477	1968.141846
1662.575195	1659.620728
1661.586914	1927.184326
1660.598633	628.968506
1659.609375	667.181580
1658.620117	1813.388306
1657.631836	798.775391
1656.641602	303.638916
1655.652344	691.173828
1654.662109	-1176.270752
1653.672852	538.352173
1652.681641	-536.371460
1651.691406	940.026733
1650.701172	253.104141
1649.709961	1049.858154
1648.718750	480.159973
1647.727539	-228.947006
1646.735352	82.286613
1645.744141	-329.725677
1644.751953	-1409.621460
1643.759766	-1118.312988
1642.766602	556.201904
1641.774414	-205.416824
1640.781250	-1161.958618
1639.788086	-57.430508
1638.794922	-1065.787964
1637.801758	-319.829803
1636.807617	815.886597
1635.813477	667.728271
1634.819336	-455.165771
1633.825195	-15.062461
1632.830078	-378.673431
1631.834961	-1329.194946
1630.839844	-251.830841
1629.844727	993.621277
1628.849609	1657.051758
1627.853516	30.875883
1626.857422	417.897217
1625.861328	1307.131470
1624.865234	776.125977
1623.868164	-696.014954
1622.871094	1577.793335
1621.874023	1425.223877
1620.876953	949.605652
1619.879883	547.674622
1618.881836	1287.911621
1617.883789	171.620667
1616.885742	515.162964
1615.887695	732.493835
1614.888672	-357.248413
1613.889648	182.334335
1612.890625	524.854309
1611.891602	1071.611450
1610.892578	742.437195
1609.892578	80.126984
1608.892578	764.736328
1607.892578	-107.215263
1606.892578	-290.145416
1605.891602	484.866882
1604.890625	251.409454
1603.889648	949.658997
1602.888672	-556.051270
1601.887695	118.018303
1600.885742	-393.679443
1599.883789	496.288666
1598.881836	470.506714
1597.879883	-148.940964
1596.876953	46.679958
1595.874023	-847.633362
1594.871094	-1590.389771
1593.868164	-625.066345
1592.864258	-342.303833
1591.861328	-1385.908447
1590.857422	-868.902710
1589.853516	153.775497
1588.848633	223.079315
1587.844727	-12.888548
1586.839844	454.692108
1585.834961	228.135254
1584.830078	-35.221893
1583.824219	902.261169
1582.819336	507.784637
1581.813477	175.323349
1580.807617	-977.837524
1579.800781	-180.932724
1578.794922	-693.946533
1577.788086	-239.280396
1576.781250	-74.084686
1575.773438	-1803.625732
1574.766602	-1386.790894
1573.758789	-180.295471
1572.750977	-773.944214
1571.743164	-754.365662
1570.735352	312.061676
1569.726563	257.414551
1568.718750	166.248413
1567.708984	975.236877
1566.700195	636.013428
1565.691406	-544.625977
1564.681641	-20.355221
1563.671875	-586.661560
1562.662109	-99.921707
1561.652344	150.081436
1560.641602	-363.201599
1559.630859	-311.599640
1558.620117	-1730.207397
1557.609375	116.599396
1556.597656	-1795.073242
1555.586914	-102.876968
1554.575195	67.526054
1553.563477	40.560349
1552.550781	1335.675049
1551.539063	1180.628418
1550.526367	1255.131226
1549.513672	477.984924
1548.500977	1309.440552
1547.487305	2315.571533
1546.473633	1976.399780
1545.459961	1194.832886
1544.446289	1653.560059
1543.432617	607.864258
1542.417969	-182.463287
1541.404297	762.906860
1540.389648	1846.461426
1539.374023	1454.733154
1538.359375	1785.647705
1537.343750	585.440125
1536.328125	1276.294067
1535.312500	2567.368652
1534.296875	2188.917236
1533.280273	2379.666748
1532.263672	2626.521729
1531.247070	2591.922852
1530.230469	2677.967773
1529.212891	1196.976929
1528.196289	535.477722
1527.178711	620.200378
1526.160156	2761.023193
1525.142578	1423.601196
1524.124023	1359.756714
1523.106445	814.708557
1522.087891	1033.059570
1521.068359	2778.095215
1520.049805	2491.161133
1519.030273	2635.452881
1518.010742	2529.974365
1516.991211	962.168396
1515.971680	1847.853271
1514.951172	690.659668
1513.930664	219.124161
1512.910156	1452.033936
1511.889648	569.113831
1510.868164	1528.337769
1509.846680	1691.431396
1508.826172	1777.495972
1507.803711	2326.658936
1506.782227	1796.149780
1505.759766	826.877869
1504.737305	-677.929626
1503.714844	56.952892
1502.692383	-879.030273
1501.668945	-355.405975
1500.646484	-234.005859
1499.623047	-594.578186
1498.599609	-79.956818
1497.575195	80.706017
1496.550781	755.233093
1495.527344	1122.572876
1494.502930	-4.305301
1493.477539	-533.019104
1492.453125	42.852459
1491.427734	-210.127792
1490.402344	530.707764
1489.376953	238.898132
1488.350586	125.478378
1487.325195	2080.526855
1486.298828	1397.012207
1485.272461	1969.383911
1484.245117	818.458252
1483.218750	132.501694
1482.191406	688.545105
1481.164063	361.819611
1480.136719	-181.666565
1479.108398	39.340408
1478.080078	1320.321899
1477.052734	1940.977905
1476.023438	2178.460205
1474.995117	2385.477295
1473.965820	2171.810303
1472.937500	2202.851318
1471.908203	3816.662354
1470.877930	2971.096191
1469.848633	4288.731445
1468.818359	3466.162842
1467.788086	3656.027100
1466.757813	4112.739746
1465.727539	3674.401855
1464.696289	3594.238281
1463.665039	2708.572998
1462.633789	3162.070557
1461.602539	2368.271240
1460.570313	3105.711182
1459.539063	4754.561523
1458.506836	4635.793457
1457.473633	4793.353027
1456.441406	3291.879395
1455.408203	4771.344238
1454.375000	3643.071533
1453.341797	4102.600098
1452.308594	3144.876465
1451.274414	4067.938477
1450.241211	4737.578613
1449.207031	4210.927246
1448.171875	5363.587891
1447.137695	6171.725586
1446.102539	5695.722656
1445.067383	6202.182129
1444.032227	4438.486328
1442.997070	4530.268555
1441.960938	4948.163086
1440.924805	4038.239502
1439.888672	3841.912109
1438.852539	3749.501465
1437.816406	4850.233887
1436.779297	4012.213135
1435.742188	3917.508057
1434.705078	3378.469971
1433.666992	4094.641113
1432.629883	2738.178467
1431.591797	2508.003174
1430.553711	1162.713379
1429.514648	1523.539673
1428.476563	1609.792480
1427.437500	1161.270630
1426.398438	125.663887
1425.359375	517.635559
1424.320313	-335.369751
1423.280273	-1.181447
1422.240234	23.263361
1421.200195	979.940247
1420.159180	243.927261
1419.119141	319.526611
1418.078125	241.575256
1417.037109	2464.196045
1415.996094	2031.676880
1414.954102	739.034912
1413.912109	156.516602
1412.870117	1304.565674
1411.828125	-946.405518
1410.786133	-1064.671997
1409.743164	-383.714478
1408.700195	533.460571
1407.657227	423.296539
1406.614258	557.142944
1405.570313	-1375.291748
1404.527344	-366.813263
1403.483398	-1690.103760
1402.438477	695.750061
1401.394531	703.157593
1400.349609	-919.560181
1399.304688	512.959900
1398.259766	-398.714569
1397.214844	1775.858765
1396.168945	2824.486328
1395.123047	2976.216309
1394.077148	1600.334351
1393.031250	601.157776
1391.984375	205.994766
1390.937500	712.609558
1389.890625	-592.493530
1388.843750	-14.935346
1387.796875	697.913208
1386.749023	1900.862793
1385.701172	-191.919540
1384.653320	-473.304901
1383.604492	-1104.293579
1382.556641	439.813904
1381.507813	704.295105
1380.458984	-514.561462
1379.410156	1676.435059
1378.360352	1539.724243
1377.310547	2129.999023
1376.260742	1854.543579
1375.210938	1347.641846
1374.161133	701.796692
1373.110352	-1130.674438
1372.059570	-164.113739
1371.008789	298.981171
1369.957031	-10.539390
1368.906250	-897.243469
1367.854492	591.005127
1366.802734	392.829254
1365.750000	68.018860
1364.698242	1350.062744
1363.645508	237.195755
1362.592773	-53.399899
1361.540039	-1040.003906
1360.486328	-1423.854858
1359.433594	-1346.627197
1358.379883	-296.923920
1357.326172	-3212.285156
1356.271484	-1344.041138
1355.216797	-820.420898
1354.163086	-92.437958
1353.107422	-1023.986816
1352.052734	913.953369
1350.998047	525.240845
1349.942383	-843.513489
1348.886719	-803.949829
1347.830078	-372.081055
1346.774414	-1093.067749
1345.717773	899.814392
1344.661133	965.765991
1343.604492	1374.349243
1342.546875	2667.928955
1341.490234	1193.837646
1340.432617	1075.868286
1339.375000	2137.529785
1338.316406	1267.470825
1337.258789	1520.174194
1336.200195	386.906555
1335.141602	2038.799072
1334.082031	2193.377441
1333.023438	775.431152
1331.963867	-216.174225
1330.904297	514.126892
1329.844727	-189.135788
1328.784180	808.660034
1327.723633	190.515182
1326.663086	1658.302856
1325.602539	658.552490
1324.541992	1408.105835
1323.480469	681.244385
1322.418945	1475.777588
1321.357422	1695.484619
1320.295898	3092.550537
1319.233398	1926.384155
1318.170898	2549.260742
1317.108398	2410.490234
1316.045898	1552.538940
1314.982422	1572.630005
1313.918945	1322.223511
1312.855469	1663.691772
1311.791992	2606.500244
1310.728516	1577.021484
1309.664063	2719.668701
1308.599609	2956.554443
1307.535156	3639.301025
1306.469727	4058.729492
1305.404297	4124.325684
1304.338867	4394.492676
1303.273438	4138.913574
1302.208008	4611.554688
1301.141602	3115.677002
1300.075195	2350.731689
1299.008789	2210.590088
1297.942383	2083.248047
1296.875000	2921.251221
1295.807617	3742.172607
1294.740234	3348.289307
1293.672852	3791.816406
1292.604492	3533.769531
1291.537109	4620.636230
1290.468750	2651.766113
1289.399414	2248.187012
1288.331055	3404.414795
1287.261719	3511.520020
1286.192383	2460.101807
1285.123047	3526.030762
1284.052734	2578.576660
1282.983398	3373.124512
1281.913086	2681.593506
1280.841797	1138.856323
1279.771484	2741.731445
1278.700195	596.235413
1277.628906	690.056458
1276.557617	850.283569
1275.486328	2487.474365
1274.414063	2254.309326
1273.341797	980.630798
1272.269531	1398.558716
1271.197266	456.150635
1270.124023	2273.870361
1269.050781	2499.307617
1267.977539	3130.207520
1266.904297	964.440430
1265.830078	422.346313
1264.756836	925.105042
1263.681641	354.467773
1262.607422	1162.298218
1261.533203	1658.124634
1260.458008	230.820877
1259.382813	802.628845
1258.307617	694.793335
1257.231445	1605.252197
1256.155273	285.058167
1255.079102	1154.425049
1254.002930	2160.066406
1252.926758	1525.383545
1251.849609	2190.284668
1250.772461	174.633438
1249.695313	891.174500
1248.617188	972.911316
1247.540039	-140.834030
1246.461914	-43.767998
1245.382813	-733.894531
1244.304688	-757.643860
1243.225586	-1063.063843
1242.146484	-668.762939
1241.067383	645.691284
1239.988281	-1554.612427
1238.908203	456.176636
1237.828125	719.573486
1236.748047	694.448303
1235.667969	1486.796021
1234.586914	2128.468994
1233.505859	1996.918091
1232.424805	1969.826416
1231.343750	700.063965
1230.261719	973.828003
1229.179688	1654.537476
1228.097656	2175.375000
1227.015625	2894.617188
1225.932617	1002.275391
1224.850586	1421.844849
1223.767578	2504.009033
1222.683594	2318.389404
1221.600586	781.604736
1220.516602	1027.090332
1219.432617	898.012817
1218.347656	17.479258
1217.263672	860.168884
1216.178711	1018.925720
1215.093750	1646.196655
1214.008789	1300.414917
1212.922852	2050.533203
1211.836914	230.497498
1210.750977	2580.303955
1209.665039	2862.104736
1208.579102	826.458679
1207.492188	2801.069824
1206.405273	2942.976807
1205.318359	2547.551270
1204.230469	1838.998169
1203.142578	2079.949463
1202.054688	-253.566956
1200.966797	-500.835785
1199.877930	-1443.775879
1198.790039	-915.527954
1197.701172	-48.363602
1196.611328	108.683487
1195.522461	549.721619
1194.432617	-233.456909
1193.342773	1303.653809
1192.252930	-1317.792969
1191.162109	-920.151184
1190.072266	-918.814270
1188.981445	614.762512
1187.889648	-918.922791
1186.798828	-1786.639282
1185.707031	-2618.091064
1184.615234	-1454.991699
1183.523438	-793.781006
1182.430664	-996.467224
1181.337891	-129.483337
1180.245117	705.981323
1179.152344	-335.731262
1178.059570	-677.122864
1176.965820	-323.700409
1175.872070	-1635.209717
1174.778320	1149.129028
1173.683594	-935.565369
1172.588867	-357.382782
1171.494141	-428.011780
1170.399414	-706.734741
1169.303711	260.849579
1168.208984	96.967384
1167.113281	-1463.358887
1166.016602	-687.598145
1164.920898	-1030.462280
1163.824219	-513.115173
1162.727539	125.884026
1161.630859	657.128723
1160.533203	953.959717
1159.435547	104.817566
1158.337891	1425.671021
1157.240234	572.082825
1156.141602	336.644684
1155.043945	-521.013550
1153.944336	-412.834900
1152.845703	-483.281586
1151.747070	125.645050
1150.647461	324.288147
1149.547852	1125.650269
1148.447266	1061.856323
1147.347656	-382.902893
1146.247070	937.028137
1145.146484	1968.401733
1144.044922	2389.937744
1142.944336	73.013451
1141.842773	1865.036133
1140.741211	1492.164185
1139.638672	2553.024658
1138.537109	1733.400391
1137.434570	3618.512695
1136.332031	2430.645020
1135.228516	1421.362793
1134.125977	522.010132
1133.022461	-372.251709
1131.917969	300.486511
1130.814453	301.536774
1129.709961	1410.561646
1128.605469	2466.999756
1127.500977	1910.260498
1126.396484	4007.190430
1125.291016	2592.201904
1124.185547	3386.827148
1123.080078	3479.850342
1121.973633	2305.278809
1120.868164	1114.984375
1119.761719	1521.133911
1118.654297	1507.982056
1117.547852	948.430664
1116.440430	251.773575
1115.333008	2638.198242
1114.225586	666.896118
1113.117188	-778.591736
1112.008789	-1022.297119
1110.900391	-1220.840698
1109.791992	69.594650
1108.682617	487.613678
1107.573242	2315.746582
1106.463867	1014.247803
1105.354492	638.997681
1104.244141	752.508484
1103.133789	1621.309692
1102.023438	1857.593750
1100.913086	1001.835022
1099.801758	872.828491
1098.690430	753.509094
1097.579102	681.601074
1096.467773	1144.891357
1095.355469	1963.739136
1094.243164	1847.328369
1093.130859	1488.633789
1092.017578	1831.765869
1090.905273	1318.334106
1089.791992	440.460449
1088.677734	1073.589600
1087.564453	-189.108292
1086.450195	985.303528
1085.335938	2942.413330
1084.221680	1469.227173
1083.106445	3486.828369
1081.991211	3487.834961
1080.875977	3244.816162
1079.760742	3718.528564
1078.644531	2602.588379
1077.528320	2579.050049
1076.412109	4585.920410
1075.295898	1692.987427
1074.178711	2773.056641
1073.061523	1493.618774
1071.944336	1195.243408
1070.826172	1724.674561
1069.708984	2329.445801
1068.590820	2990.351563
1067.471680	4473.462402
1066.353516	4291.216309
1065.234375	1423.596924
1064.115234	3661.030029
1062.996094	3351.491699
1061.875977	4282.479980
1060.755859	3056.575195
1059.635742	4371.659668
1058.515625	2204.865967
1057.394531	3319.257080
1056.273438	3122.410889
1055.152344	2246.147705
1054.031250	2929.006348
1052.909180	2815.427002
1051.787109	4103.422852
1050.665039	2902.783691
1049.541992	3378.825439
1048.418945	3486.467041
1047.295898	2229.903076
1046.172852	2021.641724
1045.048828	2746.626953
1043.925781	1511.368530
1042.801758	1078.904541
1041.676758	2403.994629
1040.552734	3093.207031
1039.427734	3929.302002
1038.302734	2220.474121
1037.176758	1735.109253
1036.050781	1238.931274
1034.924805	631.947815
1033.798828	-116.052368
1032.672852	-572.311768
1031.545898	232.433899
1030.418945	695.749023
1029.291992	469.234711
1028.164063	-834.873962
1027.036133	-490.577271
1025.908203	-1039.961792
1024.780273	-127.770180
1023.651367	-1643.796021
1022.522461	355.613617
1021.393555	-316.065399
1020.264648	-910.138611
1019.134766	-232.271759
1018.004883	-574.315063
1016.875000	18.863367
1015.744141	1333.193604
1014.613281	780.010437
1013.482422	-24.679493
1012.351563	607.817871
1011.219727	666.404236
1010.088867	1675.077393
1008.956055	1767.250732
1007.824219	2612.398438
1006.691406	2659.664795
1005.558594	1683.127930
1004.425781	3570.605957
1003.292969	4105.636230
1002.159180	4373.001465
1001.025391	3809.212891
999.891602	3195.713867
998.756836	2996.695313
997.622070	1517.041260
996.487305	3160.225342
995.352539	3924.159180
994.216797	4683.880371
993.081055	3263.988037
991.945313	3649.361328
990.808594	3283.603027
989.672852	3868.835205
988.536133	2368.727539
987.398438	1354.036865
986.261719	1412.129517
985.124023	1708.211548
983.986328	2840.998535
982.847656	3467.598389
981.709961	2640.369629
980.571289	2985.587158
979.432617	2135.306396
978.292969	2351.200684
977.153320	1284.854370
976.013672	2760.270264
974.874023	3374.106934
973.734375	2497.304199
972.593750	1943.414673
971.453125	1275.923096
970.311523	2579.789551
969.170898	2042.975586
968.029297	2257.837158
966.886719	1427.128418
965.745117	2701.586182
964.602539	2329.571289
963.459961	1497.842529
962.317383	2723.838135
961.173828	1880.586304
960.030273	2230.217529
958.886719	2791.450439
957.743164	1601.347412
956.598633	1113.377319
955.454102	-1037.615234
954.309570	1857.681274
953.165039	281.578552
952.019531	198.642136
950.874023	-551.069336
949.727539	513.729980
948.582031	-398.285706
947.435547	89.769867
946.289063	-922.611755
945.141602	17.264420
943.995117	-618.091980
942.847656	348.399323
941.699219	1500.269287
940.551758	867.927551
939.403320	1005.740601
938.254883	1226.598145
937.105469	1986.512573
935.957031	2215.854004
934.807617	930.057800
933.658203	2526.571533
932.507813	2368.754150
931.357422	817.894775
930.207031	-558.199646
929.056641	351.058960
927.906250	156.789780
926.754883	-1037.864014
925.603516	-1587.118896
924.451172	-733.986572
923.298828	-332.904572
922.146484	-151.629990
920.994141	-1333.357666
919.841797	370.248657
918.688477	928.805176
917.535156	933.743896
916.380859	2724.526123
915.227539	1398.048828
914.073242	1314.680542
912.918945	-15.932133
911.763672	-176.669662
910.608398	-195.856323
909.453125	23.935678
908.297852	-7.178641
907.141602	1664.766235
905.985352	1498.879272
904.829102	35.650070
903.672852	-1392.088745
902.515625	-216.463425
901.358398	-131.837509
900.201172	299.808624
899.042969	627.850098
897.884766	-500.517090
896.726563	652.351074
895.568359	-777.026733
894.409180	826.663818
893.250000	863.896423
892.090820	-153.498444
890.930664	-89.861435
889.771484	-971.957336
888.611328	-974.578979
887.450195	603.667542
886.289063	283.594574
885.128906	918.855713
883.966797	354.119232
882.805664	448.874664
881.643555	36.740902
880.481445	-183.036072
879.319336	-251.159317
878.156250	312.190338
876.993164	1191.131714
875.830078	2491.336182
874.666016	2577.654785
873.502930	3360.055664
872.338867	3505.569336
871.173828	2231.524414
870.009766	1997.885498
868.844727	2428.154297
867.679688	3288.101074
866.513672	2898.047119
865.348633	2755.765869
864.182617	4952.917969
863.015625	773.954834
861.849609	2620.772705
860.682617	2836.845703
859.515625	2411.003418
858.347656	4382.505371
857.180664	3449.869873
856.012695	4960.729004
854.843750	5215.096191
853.675781	4680.300781
852.506836	3556.318359
851.337891	3244.289307
850.167969	4220.785645
848.999023	5492.604492
847.829102	3998.066895
846.658203	3518.528076
845.488281	2112.534180
844.317383	3963.375244
843.146484	4571.563965
841.975586	5000.487305
840.803711	3783.185791
839.631836	4386.329590
838.459961	4338.616211
837.287109	5182.462891
836.114258	3067.694580
834.941406	3618.541260
833.768555	3592.795410
832.594727	3191.779297
831.420898	1900.099365
830.247070	3614.767578
829.072266	3784.448730
827.898438	3240.034180
826.722656	3065.715332
825.547852	2115.355225
824.372070	2154.709473
823.196289	1768.074463
822.020508	2054.086670
820.844727	381.758240
819.667969	622.596863
818.491211	3336.274658
817.313477	1661.236694
816.136719	1915.848755
814.958984	2634.800781
813.781250	1028.610229
812.602539	-223.778641
811.423828	-1802.940796
810.245117	-205.800293
809.066406	252.312592
807.886719	-19.096630
806.707031	855.055969
805.527344	649.003296
804.346680	-925.124817
803.166992	1016.486694
801.985352	-1255.115601
800.804688	695.333374
799.623047	-383.298065
798.441406	-799.139343
797.259766	-1397.330566
796.078125	339.988770
794.895508	-394.897461
793.712891	1022.978577
792.529297	1489.244141
791.346680	1403.197754
790.163086	1849.794800
788.978516	2844.145996
787.794922	4029.742676
786.610352	2760.631348
785.425781	2981.849609
784.241211	1656.574707
783.055664	2019.806641
781.870117	1517.868042
780.684570	3615.781006
779.498047	4962.920410
778.311523	3324.862061
777.125000	2949.567383
775.938477	3544.780029
774.750977	5208.998535
773.563477	4740.147949
772.375977	4378.661621
771.187500	4358.099609
769.999023	3573.735352
768.810547	5482.378418
767.622070	5370.495605
766.432617	4982.209473
765.243164	5542.518066
764.053711	4976.233398
762.863281	6278.354004
761.672852	5888.444824
760.482422	5763.976074
759.291992	4987.357422
758.100586	4729.149414
756.909180	5699.392090
755.717773	4922.559570
754.525391	4145.025879
753.333008	4470.084961
752.140625	3607.651611
750.948242	4064.735107
749.754883	4428.396973
748.561523	4854.626465
747.368164	2408.810547
746.173828	3307.417969
744.979492	1765.099365
743.785156	3850.494629
742.590820	2076.807617
741.395508	2591.852295
740.200195	2932.692627
739.003906	2332.393799
737.808594	2233.383789
736.612305	-1180.286621
735.416016	1833.827881
734.218750	620.482788
733.021484	698.377319
731.824219	2990.037842
730.626953	1884.680054
729.428711	1933.999390
728.230469	758.171082
727.032227	1582.695557
725.833984	-48.175488
724.634766	-1884.211182
723.435547	791.364380
722.235352	2543.502930
721.036133	2268.163330
719.835938	2719.527344
718.635742	797.940186
717.434570	2344.202393
716.233398	2637.350342
715.032227	2232.273682
713.831055	2540.301025
712.628906	3303.645020
711.426758	2739.348633
710.224609	3558.995117
709.021484	2369.739990
707.818359	3550.818359
706.615234	3671.131104
705.412109	1538.517822
704.208008	1607.547852
703.003906	871.837585
701.799805	1513.981934
700.594727	2706.494141
699.389648	2159.557373
698.184570	3359.178223
696.979492	2089.989746
695.773438	1537.015259
694.567383	2080.067871
693.361328	1600.880127
692.154297	1337.827148
690.947266	242.444153
689.740234	-1172.405396
688.533203	-200.699799
687.325195	-221.677246
686.117188	741.295471
684.909180	2279.995850
683.700195	825.820862
682.491211	639.781189
681.282227	273.691742
680.072266	143.616669
678.863281	-750.992798
677.653320	-818.100708
676.442383	-1088.628296
675.232422	-519.003479
674.021484	249.639771
672.810547	-971.777710
671.598633	827.024719
670.386719	93.718224
669.174805	185.139359
667.962891	389.845428
666.750000	247.573242
665.537109	-1295.474854
664.324219	-665.953369
663.110352	-1434.485107
661.897461	-154.620178
660.683594	433.556091
659.468750	149.407822
658.254883	997.779541
657.040039	836.393555
655.824219	1041.747192
654.609375	-143.172318
653.393555	-186.957809
652.177734	-1264.446167
650.960938	-416.919342
649.745117	870.463440
648.528320	513.244751
647.311523	168.206696
646.093750	571.594727
644.875977	1580.999878
643.658203	-314.660431
642.440430	-510.528870
641.221680	-192.424011
640.002930	215.955078
638.784180	1479.910767
637.564453	1426.617065
636.344727	1406.304565
635.125000	2076.345703
633.905273	808.177795
632.684570	-15.834841
631.463867	1402.806763
630.243164	438.485199
629.021484	1390.216919
627.799805	318.927490
626.578125	1424.819458
625.356445	2294.754150
624.133789	3203.630127
622.911133	1755.793701
621.688477	988.800964
620.464844	1373.769043
619.241211	1466.716675
618.017578	-1808.385742
616.793945	-1130.971802
615.569336	23.587215
614.344727	108.225922
613.120117	-980.919373
611.894531	668.720886
610.668945	798.531555
609.443359	448.687714
608.216797	23.857388
606.991211	53.717098
605.764648	-334.903198
604.537109	75.836357
