# Supplementary material for: Raman spectroscopy accurately differentiates mucosal healing from non-healing and biochemical changes following biological therapy in inflammatory bowel disease
Source: PLoS One. 2021 Jun 2;16(6):e0252210. doi: 10.1371/journal.pone.0252210 (PMC8172032; doi:10.1371/journal.pone.0252210)
Supplement: S1 Dataset — (ZIP) [file pone.0252210.s003.zip › HC/BRC-ctnf-0010 base sub CR removed_84__X_-19863.6__Y_20281.6__Z_58.7693__Time_965.txt]

1714.640625	270.477234
1713.664063	110.299759
1712.687500	141.191437
1711.709961	-145.613190
1710.733398	-84.923492
1709.755859	68.239571
1708.778320	45.883362
1707.799805	142.745468
1706.821289	-246.553894
1705.843750	13.765269
1704.864258	-40.747368
1703.885742	-126.003494
1702.907227	-41.359982
1701.927734	-244.507111
1700.948242	-125.353600
1699.968750	93.896866
1698.988281	-70.818512
1698.007813	-89.953438
1697.028320	33.745892
1696.046875	-162.201477
1695.066406	110.547989
1694.084961	63.736576
1693.104492	58.096672
1692.123047	18.754339
1691.140625	257.963470
1690.159180	748.913757
1689.176758	426.968658
1688.194336	311.489075
1687.211914	487.638824
1686.228516	480.661011
1685.246094	687.838257
1684.262695	581.355347
1683.279297	760.835144
1682.295898	602.833252
1681.311523	938.324768
1680.327148	507.766541
1679.342773	413.562469
1678.358398	636.843262
1677.374023	1142.792603
1676.388672	798.093750
1675.403320	930.282410
1674.417969	1169.474731
1673.432617	960.048279
1672.446289	1110.133545
1671.459961	1298.014038
1670.473633	1497.089844
1669.487305	1558.618408
1668.500977	1599.500244
1667.513672	1638.297241
1666.526367	1465.357300
1665.539063	1696.374390
1664.550781	1898.654907
1663.563477	1852.112183
1662.575195	2111.035400
1661.586914	1630.748535
1660.598633	2200.726074
1659.609375	2187.979004
1658.620117	2215.455811
1657.631836	2269.890137
1656.641602	1983.130005
1655.652344	2009.351318
1654.662109	1898.338867
1653.672852	1605.214478
1652.681641	1976.660522
1651.691406	1652.688110
1650.701172	1432.375366
1649.709961	1434.604370
1648.718750	1072.408936
1647.727539	1075.415527
1646.735352	1184.432007
1645.744141	976.739807
1644.751953	780.003845
1643.759766	591.576965
1642.766602	638.456116
1641.774414	812.286316
1640.781250	189.418961
1639.788086	440.290344
1638.794922	153.245407
1637.801758	338.574615
1636.807617	139.132874
1635.813477	-4.653739
1634.819336	94.267387
1633.825195	90.593536
1632.830078	250.409485
1631.834961	99.588341
1630.839844	22.722340
1629.844727	56.606998
1628.849609	59.045799
1627.853516	-151.501923
1626.857422	-64.567535
1625.861328	-264.218231
1624.865234	1.744560
1623.868164	159.912048
1622.871094	268.174744
1621.874023	187.286346
1620.876953	148.553375
1619.879883	188.710205
1618.881836	307.692902
1617.883789	332.173462
1616.885742	256.951080
1615.887695	-41.250996
1614.888672	376.978577
1613.889648	-78.437943
1612.890625	-14.364881
1611.891602	-21.094133
1610.892578	158.312988
1609.892578	214.463898
1608.892578	-88.384735
1607.892578	193.083115
1606.892578	21.308594
1605.891602	454.471802
1604.890625	130.826004
1603.889648	233.927933
1602.888672	-0.620648
1601.887695	89.307549
1600.885742	-45.804211
1599.883789	43.991409
1598.881836	-12.724843
1597.879883	-194.950226
1596.876953	-32.195374
1595.874023	-277.192017
1594.871094	-498.647980
1593.868164	-223.860870
1592.864258	-241.733780
1591.861328	-283.181061
1590.857422	-155.056976
1589.853516	-293.256226
1588.848633	-66.256020
1587.844727	-118.549644
1586.839844	-32.726089
1585.834961	152.018036
1584.830078	177.559952
1583.824219	187.322754
1582.819336	-165.204727
1581.813477	-160.836716
1580.807617	33.514454
1579.800781	-97.839523
1578.794922	98.743912
1577.788086	37.422565
1576.781250	-125.500137
1575.773438	8.070527
1574.766602	50.403599
1573.758789	45.747959
1572.750977	53.937260
1571.743164	-93.995720
1570.735352	-106.889191
1569.726563	-52.398769
1568.718750	56.463737
1567.708984	157.301971
1566.700195	-128.950607
1565.691406	-199.785355
1564.681641	-141.002777
1563.671875	132.953674
1562.662109	144.588303
1561.652344	124.913307
1560.641602	159.512604
1559.630859	27.986731
1558.620117	67.408676
1557.609375	174.009720
1556.597656	104.182030
1555.586914	127.462219
1554.575195	15.860271
1553.563477	51.706753
1552.550781	136.520386
1551.539063	249.587585
1550.526367	315.827362
1549.513672	224.034195
1548.500977	199.334625
1547.487305	-185.007080
1546.473633	260.534821
1545.459961	-82.686378
1544.446289	65.059654
1543.432617	271.970123
1542.417969	184.103699
1541.404297	-167.334793
1540.389648	-128.940964
1539.374023	53.792686
1538.359375	122.703133
1537.343750	181.055222
1536.328125	-36.859146
1535.312500	57.222225
1534.296875	35.022537
1533.280273	291.070129
1532.263672	330.292664
1531.247070	328.073639
1530.230469	8.745954
1529.212891	75.747581
1528.196289	96.187340
1527.178711	268.330994
1526.160156	162.167358
1525.142578	68.745865
1524.124023	466.647858
1523.106445	172.157974
1522.087891	134.806168
1521.068359	228.419388
1520.049805	-7.263373
1519.030273	204.218597
1518.010742	73.628227
1516.991211	369.431885
1515.971680	27.861553
1514.951172	169.080261
1513.930664	104.646713
1512.910156	-70.322182
1511.889648	75.440964
1510.868164	49.026440
1509.846680	-226.402725
1508.826172	-153.020752
1507.803711	-223.484924
1506.782227	-240.218033
1505.759766	-126.395660
1504.737305	79.480202
1503.714844	-217.088379
1502.692383	-260.077789
1501.668945	-213.582230
1500.646484	-28.963556
1499.623047	-44.277649
1498.599609	96.396408
1497.575195	-280.063354
1496.550781	-60.393845
1495.527344	-101.839317
1494.502930	61.158443
1493.477539	24.501896
1492.453125	-30.143076
1491.427734	162.982285
1490.402344	279.243500
1489.376953	395.330658
1488.350586	439.708862
1487.325195	443.111725
1486.298828	298.302856
1485.272461	283.611389
1484.245117	577.566589
1483.218750	669.754578
1482.191406	626.580750
1481.164063	779.687317
1480.136719	1034.614136
1479.108398	998.706482
1478.080078	1161.507324
1477.052734	1214.600708
1476.023438	1580.878296
1474.995117	1676.952148
1473.965820	1571.711060
1472.937500	1789.778076
1471.908203	1793.842285
1470.877930	1993.750366
1469.848633	1862.770142
1468.818359	2227.772217
1467.788086	2386.554199
1466.757813	2471.464600
1465.727539	2624.910889
1464.696289	2745.167236
1463.665039	2839.904541
1462.633789	3206.374023
1461.602539	2795.424316
1460.570313	3120.991699
1459.539063	3083.347168
1458.506836	3106.569336
1457.473633	3289.594727
1456.441406	3269.553955
1455.408203	3234.244141
1454.375000	3389.123779
1453.341797	3412.061279
1452.308594	3404.541748
1451.274414	3718.858887
1450.241211	3536.393311
1449.207031	3711.174805
1448.171875	3700.944336
1447.137695	3440.034180
1446.102539	3599.475342
1445.067383	3609.503906
1444.032227	3642.300537
1442.997070	3454.961914
1441.960938	3280.330322
1440.924805	3409.268799
1439.888672	3042.570801
1438.852539	3014.792236
1437.816406	3166.490723
1436.779297	2918.868164
1435.742188	2830.532959
1434.705078	2477.046875
1433.666992	1893.916138
1432.629883	1674.651978
1431.591797	1591.797974
1430.553711	1342.452637
1429.514648	1411.142334
1428.476563	985.442078
1427.437500	731.442566
1426.398438	651.583984
1425.359375	738.193359
1424.320313	615.620911
1423.280273	730.004578
1422.240234	509.321259
1421.200195	288.794342
1420.159180	403.331329
1419.119141	195.638718
1418.078125	317.833649
1417.037109	648.929810
1415.996094	245.251892
1414.954102	515.973389
1413.912109	364.133026
1412.870117	556.924622
1411.828125	249.440399
1410.786133	168.380081
1409.743164	110.036507
1408.700195	129.693939
1407.657227	179.577347
1406.614258	-11.547342
1405.570313	86.220474
1404.527344	-29.298355
1403.483398	68.634605
1402.438477	-179.650040
1401.394531	38.896358
1400.349609	224.833099
1399.304688	200.169815
1398.259766	173.125351
1397.214844	196.336456
1396.168945	124.409546
1395.123047	32.589977
1394.077148	-181.801971
1393.031250	-65.416809
1391.984375	-41.612587
1390.937500	-162.876968
1389.890625	189.043732
1388.843750	-149.643661
1387.796875	114.832039
1386.749023	-43.369148
1385.701172	-113.849014
1384.653320	-156.658707
1383.604492	-51.864510
1382.556641	-199.342834
1381.507813	53.104340
1380.458984	70.792343
1379.410156	-173.597763
1378.360352	-270.444183
1377.310547	22.310001
1376.260742	147.877029
1375.210938	-168.099289
1374.161133	-124.561150
1373.110352	-53.472130
1372.059570	-144.336777
1371.008789	148.916306
1369.957031	-293.094116
1368.906250	-146.643387
1367.854492	174.286331
1366.802734	29.449289
1365.750000	61.632717
1364.698242	-67.856186
1363.645508	-20.402771
1362.592773	-10.136376
1361.540039	-32.054348
1360.486328	137.734650
1359.433594	116.127785
1358.379883	20.086849
1357.326172	95.790062
1356.271484	62.254250
1355.216797	-13.340816
1354.163086	365.930023
1353.107422	412.337830
1352.052734	215.545853
1350.998047	416.258514
1349.942383	507.823517
1348.886719	788.134155
1347.830078	740.962280
1346.774414	565.005127
1345.717773	853.067932
1344.661133	1071.750244
1343.604492	1136.811646
1342.546875	899.626404
1341.490234	1051.772583
1340.432617	1013.252014
1339.375000	1524.796265
1338.316406	1253.746460
1337.258789	1418.745728
1336.200195	1242.244507
1335.141602	1283.774048
1334.082031	1219.052979
1333.023438	1050.650879
1331.963867	946.784790
1330.904297	1139.850464
1329.844727	1194.567871
1328.784180	975.080444
1327.723633	1022.728333
1326.663086	1366.985596
1325.602539	1362.998047
1324.541992	986.304016
1323.480469	1170.365601
1322.418945	1386.602173
1321.357422	1383.280640
1320.295898	1335.714355
1319.233398	1369.727417
1318.170898	1379.230591
1317.108398	1374.098022
1316.045898	1687.133179
1314.982422	1697.041382
1313.918945	1364.603760
1312.855469	1438.950195
1311.791992	1476.479736
1310.728516	1592.951050
1309.664063	1497.794434
1308.599609	1456.987549
1307.535156	1674.739868
1306.469727	1803.972656
1305.404297	1992.336304
1304.338867	2018.460571
1303.273438	1848.025513
1302.208008	1616.361816
1301.141602	1657.734619
1300.075195	1743.461792
1299.008789	1944.754761
1297.942383	1630.340332
1296.875000	1625.585938
1295.807617	1954.847656
1294.740234	1641.047852
1293.672852	1781.489136
1292.604492	1531.916504
1291.537109	1383.157593
1290.468750	1582.811035
1289.399414	1267.638916
1288.331055	1342.476196
1287.261719	1412.501953
1286.192383	1247.409180
1285.123047	1268.680054
1284.052734	1721.091309
1282.983398	1326.242188
1281.913086	1340.488647
1280.841797	1313.235229
1279.771484	1388.881226
1278.700195	1484.171997
1277.628906	1731.171997
1276.557617	1398.635132
1275.486328	1533.297607
1274.414063	1716.885864
1273.341797	1399.538452
1272.269531	1106.858521
1271.197266	1671.765747
1270.124023	1533.194214
1269.050781	1480.230957
1267.977539	1219.895142
1266.904297	1250.178711
1265.830078	1451.326416
1264.756836	1157.275513
1263.681641	1421.927246
1262.607422	1398.822998
1261.533203	1534.262207
1260.458008	1508.855103
1259.382813	1490.840454
1258.307617	1507.010864
1257.231445	1316.208984
1256.155273	1429.944824
1255.079102	1431.704224
1254.002930	1358.066895
1252.926758	1566.807617
1251.849609	1286.482422
1250.772461	1093.901611
1249.695313	1339.197632
1248.617188	1426.393433
1247.540039	1350.734375
1246.461914	1221.685181
1245.382813	1493.639771
1244.304688	1070.759644
1243.225586	1216.411621
1242.146484	1243.054199
1241.067383	1075.509155
1239.988281	1194.461304
1238.908203	1075.584473
1237.828125	1194.532104
1236.748047	961.756775
1235.667969	1311.086182
1234.586914	1156.004517
1233.505859	974.343079
1232.424805	1556.116943
1231.343750	1185.493408
1230.261719	1323.708984
1229.179688	912.139648
1228.097656	1149.628662
1227.015625	902.886414
1225.932617	610.268555
1224.850586	639.578308
1223.767578	593.874756
1222.683594	690.872314
1221.600586	620.977844
1220.516602	251.338348
1219.432617	382.140472
1218.347656	442.790497
1217.263672	491.312622
1216.178711	641.230713
1215.093750	170.469833
1214.008789	185.142914
1212.922852	414.591797
1211.836914	566.686890
1210.750977	559.449463
1209.665039	807.851868
1208.579102	675.089172
1207.492188	605.024658
1206.405273	559.052429
1205.318359	850.439880
1204.230469	568.220093
1203.142578	678.713135
1202.054688	302.631836
1200.966797	251.708481
1199.877930	354.812012
1198.790039	-18.709696
1197.701172	-110.608948
1196.611328	115.004730
1195.522461	-118.909073
1194.432617	-158.020889
1193.342773	-108.236557
1192.252930	-207.559875
1191.162109	-218.004944
1190.072266	-48.338055
1188.981445	-203.073914
1187.889648	-240.157822
1186.798828	118.822212
1185.707031	160.730026
1184.615234	125.746437
1183.523438	-151.620377
1182.430664	45.972565
1181.337891	-116.322906
1180.245117	-67.650879
1179.152344	36.039932
1178.059570	-4.197219
1176.965820	-217.019562
1175.872070	-15.438801
1174.778320	320.065247
1173.683594	147.721893
1172.588867	92.652626
1171.494141	264.864044
1170.399414	252.659637
1169.303711	161.411148
1168.208984	218.383377
1167.113281	50.457600
1166.016602	164.583710
1164.920898	-32.148632
1163.824219	-35.358551
1162.727539	-5.230101
1161.630859	144.190933
1160.533203	283.879364
1159.435547	251.503082
1158.337891	450.547699
1157.240234	408.375793
1156.141602	738.274414
1155.043945	307.044342
1153.944336	553.116272
1152.845703	345.988098
1151.747070	374.808228
1150.647461	424.937744
1149.547852	441.571167
1148.447266	384.231537
1147.347656	200.590393
1146.247070	238.326950
1145.146484	321.151978
1144.044922	192.010086
1142.944336	155.603180
1141.842773	145.252365
1140.741211	130.028366
1139.638672	259.717407
1138.537109	389.233246
1137.434570	356.955017
1136.332031	479.012604
1135.228516	572.379456
1134.125977	772.462585
1133.022461	977.075989
1131.917969	894.229431
1130.814453	1008.293457
1129.709961	1148.278931
1128.605469	1411.435913
1127.500977	1278.278564
1126.396484	1477.026123
1125.291016	1213.284302
1124.185547	1409.341064
1123.080078	1131.278931
1121.973633	779.779907
1120.868164	1129.400146
1119.761719	948.319214
1118.654297	734.053162
1117.547852	768.299683
1116.440430	660.429199
1115.333008	545.396545
1114.225586	711.769104
1113.117188	667.486206
1112.008789	549.825439
1110.900391	897.742981
1109.791992	441.947021
1108.682617	874.558350
1107.573242	1101.372559
1106.463867	1183.930176
1105.354492	827.212952
1104.244141	881.257446
1103.133789	1029.568848
1102.023438	932.345825
1100.913086	960.086182
1099.801758	1150.423828
1098.690430	1144.891846
1097.579102	1042.626709
1096.467773	1084.071411
1095.355469	1144.244751
1094.243164	1124.215332
1093.130859	1339.607910
1092.017578	1171.031006
1090.905273	1089.554565
1089.791992	1088.038086
1088.677734	905.264648
1087.564453	1134.161987
1086.450195	1085.358887
1085.335938	1142.311646
1084.221680	912.383789
1083.106445	1206.564209
1081.991211	1134.004883
1080.875977	1214.102539
1079.760742	1153.189331
1078.644531	1181.455688
1077.528320	1068.805542
1076.412109	923.296021
1075.295898	897.462585
1074.178711	1005.292419
1073.061523	1000.449646
1071.944336	693.088989
1070.826172	718.693726
1069.708984	763.005981
1068.590820	718.208496
1067.471680	804.571289
1066.353516	1111.022461
1065.234375	696.103882
1064.115234	735.497742
1062.996094	756.124695
1061.875977	982.618347
1060.755859	708.364014
1059.635742	901.981750
1058.515625	1008.978149
1057.394531	765.242737
1056.273438	820.770325
1055.152344	731.391968
1054.031250	726.151489
1052.909180	456.981384
1051.787109	316.364960
1050.665039	434.945709
1049.541992	385.423828
1048.418945	627.612732
1047.295898	237.491852
1046.172852	677.882446
1045.048828	399.881439
1043.925781	315.538177
1042.801758	559.877563
1041.676758	368.377197
1040.552734	524.125427
1039.427734	600.635681
1038.302734	462.918304
1037.176758	390.478729
1036.050781	299.495361
1034.924805	378.467255
1033.798828	711.032166
1032.672852	680.657837
1031.545898	438.736664
1030.418945	327.175323
1029.291992	141.349838
1028.164063	41.642925
1027.036133	-83.505692
1025.908203	-136.524719
1024.780273	10.254831
1023.651367	66.491333
1022.522461	-67.543755
1021.393555	-199.111191
1020.264648	-356.053772
1019.134766	250.240295
1018.004883	-477.002808
1016.875000	-262.575104
1015.744141	-29.616570
1014.613281	-104.860268
1013.482422	403.843109
1012.351563	326.427979
1011.219727	297.776245
1010.088867	572.534912
1008.956055	326.486908
1007.824219	680.009094
1006.691406	973.329712
1005.558594	1800.921631
1004.425781	2457.137207
1003.292969	2900.485107
1002.159180	3420.021240
1001.025391	2160.154053
999.891602	1037.313721
998.756836	654.232605
997.622070	42.863209
996.487305	115.276375
995.352539	287.050659
994.216797	-161.840759
993.081055	-144.358261
991.945313	154.660660
990.808594	13.257789
989.672852	40.379890
988.536133	468.688446
987.398438	-77.767067
986.261719	327.662231
985.124023	-59.248138
983.986328	56.180702
982.847656	123.376076
981.709961	15.799943
980.571289	-63.941044
979.432617	72.784317
978.292969	-45.680180
977.153320	164.919312
976.013672	-24.407705
974.874023	11.781857
973.734375	-133.387360
972.593750	394.809906
971.453125	213.249435
970.311523	48.037590
969.170898	43.800148
968.029297	23.691746
966.886719	-145.361969
965.745117	117.154198
964.602539	558.639893
963.459961	429.164734
962.317383	95.923035
961.173828	111.412766
960.030273	353.950806
958.886719	19.286072
957.743164	294.210388
956.598633	-3.230948
955.454102	187.283813
954.309570	183.382263
953.165039	124.777847
952.019531	224.256561
950.874023	-76.337364
949.727539	112.743217
948.582031	-8.947897
947.435547	239.880157
946.289063	91.226868
945.141602	299.224640
943.995117	91.677429
942.847656	274.891022
941.699219	54.182285
940.551758	185.258163
939.403320	394.067932
938.254883	402.251831
937.105469	590.818115
935.957031	462.575409
934.807617	238.868805
933.658203	113.478134
932.507813	163.808533
931.357422	-2.077413
930.207031	171.663223
929.056641	329.596008
927.906250	98.409386
926.754883	106.507149
925.603516	155.765045
924.451172	273.454193
923.298828	93.375664
922.146484	281.920685
920.994141	-118.154289
919.841797	-181.495239
918.688477	-171.893005
917.535156	24.170935
916.380859	190.823929
915.227539	-35.193584
914.073242	-47.531506
912.918945	46.991795
911.763672	35.033321
910.608398	-380.485535
909.453125	-147.037567
908.297852	-253.593674
907.141602	-198.975021
905.985352	-200.850967
904.829102	35.344467
903.672852	-219.914566
902.515625	98.060875
901.358398	187.395462
900.201172	36.930294
899.042969	-271.694244
897.884766	85.145836
896.726563	86.865707
895.568359	283.222260
894.409180	-53.899731
893.250000	-178.240326
892.090820	255.789200
890.930664	199.521103
889.771484	68.885132
888.611328	130.402390
887.450195	395.226227
886.289063	-71.232246
885.128906	187.007996
883.966797	-55.560429
882.805664	270.486725
881.643555	48.560257
880.481445	356.644745
879.319336	168.849854
878.156250	298.986908
876.993164	636.430603
875.830078	349.942902
874.666016	464.510956
873.502930	527.336365
872.338867	506.961884
871.173828	248.182617
870.009766	293.303070
868.844727	145.073380
867.679688	399.482544
866.513672	422.311066
865.348633	496.882233
864.182617	596.212219
863.015625	408.027527
861.849609	415.371735
860.682617	667.523010
859.515625	513.291992
858.347656	1001.056946
857.180664	627.021179
856.012695	1116.851807
854.843750	1083.947021
853.675781	1021.929688
852.506836	1255.871338
851.337891	1151.318726
850.167969	1131.982178
848.999023	794.574341
847.829102	739.520325
846.658203	655.399780
845.488281	748.146179
844.317383	563.352478
843.146484	580.000916
841.975586	437.811707
840.803711	505.895599
839.631836	515.795349
838.459961	442.959839
837.287109	680.767273
836.114258	496.159058
834.941406	584.109436
833.768555	779.166931
832.594727	632.502808
831.420898	813.972656
830.247070	841.324341
829.072266	562.959412
827.898438	918.117310
826.722656	769.083008
825.547852	1012.421021
824.372070	861.059509
823.196289	359.829407
822.020508	366.709351
820.844727	502.681976
819.667969	418.054901
818.491211	224.286514
817.313477	-149.768692
816.136719	21.425499
814.958984	239.159821
813.781250	114.160767
812.602539	-153.197708
811.423828	-82.630180
810.245117	-134.458099
809.066406	44.711994
807.886719	-127.324188
806.707031	-6.231652
805.527344	90.248550
804.346680	-19.900419
803.166992	200.554123
801.985352	218.861725
800.804688	50.666420
799.623047	-221.826706
798.441406	-447.771454
797.259766	-361.187439
796.078125	-221.602051
794.895508	-294.944397
793.712891	-352.896606
792.529297	-147.421082
791.346680	82.148140
790.163086	17.038435
788.978516	173.121201
787.794922	96.635788
786.610352	-165.786545
785.425781	171.087906
784.241211	268.844299
783.055664	180.711639
781.870117	527.822815
780.684570	149.894287
779.498047	308.758545
778.311523	5.818834
777.125000	166.514709
775.938477	117.266312
774.750977	109.808434
773.563477	179.410751
772.375977	78.962578
771.187500	-52.471169
769.999023	34.262856
768.810547	6.173542
767.622070	163.045334
766.432617	297.656128
765.243164	288.865479
764.053711	350.389893
762.863281	422.741730
761.672852	541.125122
760.482422	610.888000
759.291992	528.659546
758.100586	301.153351
756.909180	553.002563
755.717773	520.977417
754.525391	167.916626
753.333008	515.889648
752.140625	367.046173
750.948242	215.944244
749.754883	69.178619
748.561523	-29.340433
747.368164	111.310829
746.173828	183.752686
744.979492	343.804352
743.785156	299.690796
742.590820	387.062866
741.395508	250.675827
740.200195	291.797058
739.003906	43.556969
737.808594	-9.673653
736.612305	298.435577
735.416016	-328.698700
734.218750	296.632294
733.021484	240.913864
731.824219	434.616364
730.626953	107.505142
729.428711	357.910248
728.230469	234.239563
727.032227	296.409088
725.833984	406.604401
724.634766	309.136322
723.435547	792.799805
722.235352	638.468323
721.036133	562.811890
719.835938	98.604530
718.635742	669.151245
717.434570	713.571716
716.233398	208.243256
715.032227	571.221130
713.831055	480.515503
712.628906	348.470856
711.426758	393.069916
710.224609	400.656891
709.021484	266.695374
707.818359	137.216797
706.615234	288.758545
705.412109	52.811077
704.208008	102.166130
703.003906	164.641678
701.799805	288.091187
700.594727	328.939087
699.389648	-12.819467
698.184570	319.594360
696.979492	106.451385
695.773438	86.916031
694.567383	-99.755875
693.361328	141.643402
692.154297	-101.141983
690.947266	-85.345497
689.740234	-147.543335
688.533203	-209.565933
687.325195	-80.509613
686.117188	-181.252075
684.909180	121.511993
683.700195	40.597683
682.491211	-107.303864
681.282227	-81.632652
680.072266	-36.310799
678.863281	-27.665396
677.653320	-237.550247
676.442383	-113.797501
675.232422	-121.961212
674.021484	-216.507355
672.810547	61.228642
671.598633	313.042450
670.386719	-57.832569
669.174805	94.755608
667.962891	-20.576847
666.750000	28.502462
665.537109	-8.716007
664.324219	-160.259064
663.110352	57.619541
661.897461	44.517391
660.683594	9.943125
659.468750	165.354828
658.254883	70.530319
657.040039	-127.705978
655.824219	124.854706
654.609375	34.566765
653.393555	239.612793
652.177734	-141.525513
650.960938	35.446392
649.745117	-69.844673
648.528320	25.108793
647.311523	72.574257
646.093750	466.430389
644.875977	259.631256
643.658203	680.934814
642.440430	346.941162
641.221680	318.221313
640.002930	121.582710
638.784180	154.719986
637.564453	451.823151
636.344727	269.364746
635.125000	462.451691
633.905273	285.675354
632.684570	138.552460
631.463867	-150.689682
630.243164	177.614014
629.021484	33.169556
627.799805	-0.361851
626.578125	-81.792786
625.356445	455.589081
624.133789	385.295959
622.911133	631.260620
621.688477	409.089874
620.464844	348.744476
619.241211	163.102188
618.017578	-164.957367
616.793945	2.430765
615.569336	-24.214354
614.344727	82.490227
613.120117	-143.916458
611.894531	0.237182
610.668945	89.161362
609.443359	-191.414017
608.216797	133.112930
606.991211	149.970108
605.764648	45.057327
604.537109	-230.778961
