# Supplementary material for: Raman spectroscopy accurately differentiates mucosal healing from non-healing and biochemical changes following biological therapy in inflammatory bowel disease
Source: PLoS One. 2021 Jun 2;16(6):e0252210. doi: 10.1371/journal.pone.0252210 (PMC8172032; doi:10.1371/journal.pone.0252210)
Supplement: S1 Dataset — (ZIP) [file pone.0252210.s003.zip › HC/BRC-ctnf-0004-1_base sub CR removed_56__X_22753__Y_20915.8__Z_667.972__Time_641.txt]

1714.671875	145.645218
1713.695313	147.573318
1712.718750	53.789341
1711.742188	-68.803802
1710.764648	-11.114129
1709.787109	-54.674625
1708.809570	25.670452
1707.831055	-59.543736
1706.853516	75.548035
1705.875000	18.335526
1704.896484	-40.945084
1703.916992	141.250519
1702.938477	291.844208
1701.958984	-145.700226
1700.979492	-117.073822
1700.000000	-26.412922
1699.019531	-159.871643
1698.040039	-92.246536
1697.059570	-120.371048
1696.079102	-22.401815
1695.097656	-62.907841
1694.117188	-60.156548
1693.135742	4.459281
1692.154297	53.497845
1691.172852	124.324905
1690.190430	-87.278389
1689.208008	-58.259098
1688.225586	11.186133
1687.243164	65.025749
1686.260742	9.959689
1685.277344	-161.961975
1684.293945	-8.323070
1683.310547	39.076477
1682.327148	121.461197
1681.343750	-88.729462
1680.359375	7.679784
1679.375000	-100.542122
1678.390625	94.989738
1677.405273	14.073925
1676.419922	79.819290
1675.435547	289.471100
1674.449219	113.812515
1673.463867	209.676483
1672.478516	45.364513
1671.492188	30.189159
1670.505859	179.995026
1669.519531	226.438156
1668.532227	363.390717
1667.544922	179.347046
1666.557617	112.411659
1665.570313	244.750641
1664.583008	170.355362
1663.594727	93.561539
1662.607422	239.766205
1661.619141	394.064728
1660.629883	150.937729
1659.641602	220.805603
1658.652344	470.974182
1657.663086	196.793716
1656.673828	328.065765
1655.684570	165.587158
1654.694336	199.206848
1653.704102	299.131073
1652.713867	290.693024
1651.723633	184.537567
1650.732422	75.918877
1649.742188	223.953979
1648.750977	202.870926
1647.758789	39.204956
1646.767578	-21.219431
1645.775391	37.360043
1644.784180	138.283249
1643.791992	28.020119
1642.798828	-129.624207
1641.806641	259.226898
1640.813477	51.639935
1639.820313	-145.226303
1638.827148	-41.253151
1637.833008	28.454773
1636.839844	48.110687
1635.845703	-108.788994
1634.851563	63.835506
1633.856445	-79.731194
1632.862305	92.901794
1631.867188	-58.426548
1630.872070	-41.148983
1629.876953	15.636240
1628.881836	-90.747169
1627.885742	-10.256017
1626.889648	38.649803
1625.893555	34.945648
1624.897461	-89.701630
1623.900391	64.362900
1622.903320	81.690376
1621.906250	-63.911457
1620.909180	-38.691395
1619.912109	83.689751
1618.914063	6.421490
1617.916016	-107.586182
1616.917969	72.419258
1615.919922	-88.834953
1614.920898	64.793121
1613.921875	-219.739258
1612.922852	-71.457520
1611.923828	-12.425122
1610.924805	7.221346
1609.924805	16.328184
1608.924805	347.680359
1607.924805	81.548782
1606.924805	27.634077
1605.923828	44.384258
1604.922852	74.163895
1603.921875	82.933647
1602.920898	-75.836960
1601.919922	-35.762295
1600.917969	-58.552437
1599.916016	93.817993
1598.914063	34.274891
1597.912109	-14.856362
1596.909180	103.218117
1595.906250	-40.120274
1594.903320	-107.711952
1593.900391	-191.021271
1592.896484	-172.541443
1591.893555	10.328915
1590.889648	-83.633453
1589.885742	-107.179115
1588.880859	171.831497
1587.876953	215.892242
1586.872070	179.002213
1585.867188	-105.645264
1584.862305	91.978287
1583.856445	44.447895
1582.851563	228.751724
1581.845703	105.491875
1580.839844	39.493286
1579.833008	-65.632950
1578.827148	-118.728821
1577.820313	-114.641869
1576.813477	-66.410851
1575.806641	7.723703
1574.798828	-165.372360
1573.791992	74.998192
1572.784180	130.569275
1571.775391	154.822983
1570.767578	67.234543
1569.759766	143.280258
1568.750977	8.778927
1567.742188	-29.663416
1566.732422	214.832489
1565.723633	-117.170082
1564.713867	72.551071
1563.704102	109.000977
1562.694336	57.136055
1561.684570	57.077801
1560.673828	-7.911940
1559.664063	90.382736
1558.652344	217.037308
1557.641602	180.291855
1556.630859	187.518661
1555.619141	-79.939583
1554.607422	35.928150
1553.595703	-267.808075
1552.583984	-82.227570
1551.571289	-72.820816
1550.558594	-22.100737
1549.545898	25.925730
1548.533203	172.136429
1547.519531	300.089539
1546.506836	-55.556046
1545.493164	77.397064
1544.479492	-32.709858
1543.464844	146.518082
1542.451172	152.529541
1541.436523	194.607407
1540.421875	22.277889
1539.407227	167.476730
1538.391602	111.210915
1537.375977	44.575321
1536.361328	81.103539
1535.344727	45.301243
1534.329102	125.502190
1533.312500	135.976700
1532.296875	120.616356
1531.280273	120.648293
1530.262695	56.189907
1529.246094	45.804047
1528.228516	218.206848
1527.210938	158.735168
1526.193359	3.979276
1525.175781	240.449371
1524.157227	13.565989
1523.138672	41.422112
1522.120117	-167.424179
1521.101563	45.508091
1520.082031	3.753566
1519.063477	190.755112
1518.043945	-185.201660
1517.024414	-36.886745
1516.003906	29.104542
1514.983398	-148.963516
1513.963867	14.526040
1512.943359	123.981552
1511.921875	-77.225441
1510.901367	-75.648529
1509.879883	31.066717
1508.858398	-152.143311
1507.836914	-96.813210
1506.815430	130.244095
1505.792969	-165.763275
1504.770508	97.021095
1503.748047	-98.979385
1502.725586	50.910633
1501.702148	31.662878
1500.678711	176.281296
1499.655273	118.572098
1498.631836	-159.251282
1497.608398	-183.634613
1496.583984	-3.362109
1495.559570	-145.474686
1494.535156	-287.539215
1493.510742	-0.014168
1492.485352	57.302517
1491.460938	-54.076756
1490.435547	176.961578
1489.409180	-97.930618
1488.383789	-204.127701
1487.357422	95.713387
1486.331055	209.058517
1485.304688	49.245037
1484.278320	63.029240
1483.250977	145.683441
1482.224609	34.459164
1481.197266	216.552963
1480.168945	-9.390200
1479.141602	121.667198
1478.113281	137.977432
1477.084961	319.915375
1476.056641	147.682526
1475.028320	207.311432
1473.999023	159.966003
1472.969727	171.212433
1471.940430	307.193542
1470.911133	343.888123
1469.881836	245.739716
1468.851563	414.732666
1467.821289	357.332336
1466.791016	538.987122
1465.759766	540.087646
1464.729492	533.601257
1463.698242	575.410583
1462.666992	876.356689
1461.635742	427.926971
1460.603516	396.164459
1459.571289	608.173828
1458.539063	589.140564
1457.506836	631.054077
1456.474609	487.767731
1455.441406	747.895020
1454.408203	642.744446
1453.375000	560.497498
1452.341797	420.016449
1451.307617	586.295654
1450.274414	770.294312
1449.240234	683.166321
1448.205078	611.302307
1447.170898	838.338806
1446.135742	693.136047
1445.100586	674.600464
1444.065430	673.832520
1443.030273	688.291809
1441.994141	781.196594
1440.958984	633.857544
1439.921875	678.773926
1438.885742	842.547363
1437.849609	644.871643
1436.812500	505.436859
1435.775391	404.008270
1434.738281	658.816895
1433.701172	539.822205
1432.663086	383.047363
1431.625000	254.157806
1430.586914	332.318024
1429.548828	168.275467
1428.509766	314.625763
1427.470703	27.171658
1426.431641	128.210403
1425.392578	166.235474
1424.353516	-65.388542
1423.313477	-14.639123
1422.273438	134.398407
1421.233398	-86.839180
1420.193359	-81.279388
1419.152344	-17.768686
1418.111328	0.461776
1417.070313	38.875057
1416.029297	130.167587
1414.987305	7.642471
1413.946289	-46.856865
1412.904297	-30.878633
1411.862305	45.486172
1410.819336	3.734159
1409.776367	2.263430
1408.734375	-1.651217
1407.691406	152.729599
1406.647461	113.722443
1405.604492	125.014343
1404.560547	-19.283905
1403.516602	-80.642845
1402.472656	26.194239
1401.427734	-150.438766
1400.382813	31.714893
1399.337891	-97.085175
1398.292969	27.432306
1397.248047	-98.690872
1396.202148	-59.322784
1395.156250	35.203110
1394.110352	-128.253113
1393.064453	209.277039
1392.018555	378.966095
1390.971680	75.519432
1389.924805	150.163757
1388.877930	-90.438187
1387.830078	-100.743996
1386.782227	-203.531082
1385.734375	-223.701233
1384.686523	83.690468
1383.638672	-63.899380
1382.589844	-101.428185
1381.541016	3.519655
1380.492188	58.517872
1379.443359	111.046448
1378.394531	213.538467
1377.344727	-88.361694
1376.294922	166.460403
1375.245117	206.637054
1374.194336	-42.538864
1373.143555	-49.631775
1372.092773	23.119459
1371.041992	33.562870
1369.991211	6.659768
1368.939453	62.042103
1367.887695	-66.918350
1366.835938	18.436949
1365.784180	-95.426834
1364.731445	106.999352
1363.679688	13.166162
1362.626953	91.131432
1361.573242	243.742264
1360.520508	-93.730667
1359.466797	257.906433
1358.413086	246.390121
1357.359375	304.528229
1356.305664	79.331718
1355.250977	440.715240
1354.196289	-57.633743
1353.141602	-56.467934
1352.086914	98.702126
1351.031250	112.310699
1349.975586	91.196465
1348.919922	365.452362
1347.864258	195.484863
1346.808594	370.437683
1345.751953	250.201263
1344.695313	105.250801
1343.638672	379.355988
1342.581055	492.259918
1341.523438	295.391724
1340.466797	244.814285
1339.408203	484.071106
1338.350586	334.463684
1337.291992	524.130554
1336.234375	490.967560
1335.174805	289.542023
1334.116211	338.132629
1333.057617	381.775543
1331.998047	286.916260
1330.938477	464.107635
1329.878906	529.996338
1328.818359	180.645004
1327.757813	404.741272
1326.697266	352.060669
1325.636719	254.959732
1324.576172	412.266754
1323.514648	530.010315
1322.453125	346.576202
1321.391602	343.384430
1320.330078	429.027924
1319.267578	465.303955
1318.205078	738.329590
1317.142578	202.503433
1316.080078	569.159607
1315.016602	763.135498
1313.953125	676.129211
1312.889648	325.568604
1311.826172	310.132568
1310.761719	395.661438
1309.698242	350.680176
1308.633789	379.556732
1307.569336	452.717743
1306.503906	515.999634
1305.438477	608.771484
1304.373047	430.985565
1303.307617	481.934113
1302.242188	714.763794
1301.175781	691.888245
1300.109375	725.531982
1299.042969	174.494034
1297.976563	257.345947
1296.909180	445.735718
1295.841797	737.144775
1294.774414	461.447296
1293.707031	546.583069
1292.638672	518.812500
1291.571289	601.427063
1290.502930	482.902435
1289.433594	494.353088
1288.365234	405.295319
1287.295898	747.574829
1286.226563	528.610474
1285.157227	557.138062
1284.086914	245.211853
1283.017578	347.214447
1281.947266	383.054993
1280.876953	311.174988
1279.805664	442.398254
1278.734375	465.905640
1277.663086	526.071533
1276.591797	437.028259
1275.520508	656.047668
1274.448242	491.197784
1273.375977	409.485687
1272.303711	491.481140
1271.231445	531.894653
1270.158203	389.104675
1269.085938	551.556885
1268.011719	713.901367
1266.938477	500.321991
1265.865234	416.130981
1264.791016	449.036865
1263.716797	374.593842
1262.641602	358.671631
1261.567383	442.687805
1260.492188	473.014038
1259.416992	564.219299
1258.341797	204.659668
1257.265625	286.080811
1256.190430	520.857605
1255.114258	363.527527
1254.037109	301.159607
1252.960938	102.521431
1251.883789	368.633881
1250.806641	415.680420
1249.729492	433.493835
1248.652344	285.937195
1247.574219	403.369324
1246.496094	275.259003
1245.417969	239.506485
1244.338867	317.906097
1243.260742	473.965271
1242.181641	450.234802
1241.102539	183.720840
1240.022461	329.891510
1238.943359	330.380432
1237.863281	389.054718
1236.783203	256.058319
1235.702148	384.976532
1234.622070	259.249847
1233.541016	390.470856
1232.459961	364.085388
1231.377930	502.421875
1230.296875	383.913269
1229.214844	260.574829
1228.132813	263.160187
1227.050781	517.460388
1225.967773	277.905365
1224.884766	246.508636
1223.801758	290.084747
1222.718750	420.675751
1221.634766	529.406860
1220.550781	258.523254
1219.466797	-150.033630
1218.382813	127.802803
1217.298828	316.100098
1216.213867	419.740295
1215.128906	180.410980
1214.042969	254.995163
1212.958008	211.254837
1211.872070	56.490902
1210.786133	77.886261
1209.700195	24.467535
1208.613281	-19.317907
1207.526367	127.354553
1206.439453	122.074074
1205.352539	73.388809
1204.265625	236.722900
1203.177734	375.857666
1202.089844	184.967468
1201.001953	109.706985
1199.913086	101.846756
1198.824219	-120.230736
1197.735352	-22.218449
1196.646484	-20.500767
1195.557617	-175.138809
1194.467773	-327.337646
1193.377930	-152.547623
1192.288086	147.119354
1191.197266	160.671112
1190.106445	44.464958
1189.015625	91.613693
1187.924805	366.843384
1186.833984	17.725761
1185.742188	-117.644440
1184.650391	-8.205675
1183.557617	-181.946274
1182.465820	30.558258
1181.373047	70.276062
1180.280273	196.270737
1179.187500	-188.376099
1178.093750	-105.561974
1177.000977	-101.861259
1175.907227	59.908947
1174.812500	68.310738
1173.718750	-143.576874
1172.624023	-25.049500
1171.529297	126.915581
1170.434570	-22.684917
1169.338867	203.331543
1168.244141	32.230637
1167.148438	-79.035271
1166.051758	-163.976303
1164.956055	-143.720291
1163.859375	-18.354906
1162.762695	-86.560448
1161.666016	-224.007156
1160.568359	-43.823002
1159.470703	28.842020
1158.373047	115.789360
1157.275391	104.853683
1156.176758	110.609177
1155.079102	161.682953
1153.979492	93.481743
1152.880859	34.850204
1151.782227	107.341042
1150.682617	-139.538925
1149.583008	47.304501
1148.482422	-101.799583
1147.382813	-134.141068
1146.282227	-2.193274
1145.181641	-284.484100
1144.080078	130.627090
1142.979492	417.083801
1141.877930	132.510406
1140.776367	26.435606
1139.673828	112.992317
1138.572266	-164.170990
1137.469727	231.355301
1136.367188	96.857681
1135.263672	-54.210587
1134.161133	124.925827
1133.057617	21.426641
1131.954102	-53.529118
1130.849609	222.804825
1129.745117	166.834030
1128.641602	61.090950
1127.536133	100.067001
1126.431641	186.471390
1125.326172	-108.832832
1124.220703	100.846916
1123.115234	-21.293356
1122.009766	238.049774
1120.903320	106.486000
1119.796875	-58.153500
1118.690430	4.573354
1117.583008	-32.126026
1116.475586	167.843124
1115.368164	133.530319
1114.260742	103.983063
1113.152344	-147.819641
1112.044922	92.273666
1110.936523	50.997631
1109.827148	-106.035690
1108.718750	-59.782433
1107.609375	102.203148
1106.500000	49.247959
1105.389648	362.282288
1104.280273	120.511909
1103.169922	209.253815
1102.059570	92.723473
1100.948242	122.511414
1099.837891	-31.620232
1098.726563	64.259048
1097.615234	9.264939
1096.502930	-22.113464
1095.390625	-20.457819
1094.278320	77.804688
1093.166016	-80.639854
1092.053711	125.966896
1090.940430	21.784063
1089.827148	134.196594
1088.713867	103.070221
1087.599609	133.146194
1086.485352	-13.137944
1085.371094	-128.752426
1084.256836	157.693832
1083.141602	-122.348824
1082.027344	194.585556
1080.912109	213.072998
1079.795898	100.065216
1078.680664	174.998596
1077.564453	167.767731
1076.448242	245.071442
1075.331055	148.741150
1074.213867	106.450180
1073.096680	-78.842117
1071.979492	5.641952
1070.862305	-134.917587
1069.744141	52.742470
1068.625977	-17.388397
1067.507813	219.438156
1066.388672	-54.375874
1065.270508	11.509031
1064.151367	44.627026
1063.031250	-48.615250
1061.912109	-38.808243
1060.791992	188.598053
1059.671875	200.770401
1058.550781	131.138336
1057.430664	145.749710
1056.309570	-176.163559
1055.188477	114.326820
1054.066406	89.345818
1052.945313	17.720146
1051.823242	301.096130
1050.700195	28.767017
1049.578125	218.744736
1048.455078	37.662178
1047.332031	89.999939
1046.208984	56.064732
1045.084961	131.784561
1043.960938	132.915207
1042.836914	231.986038
1041.712891	4.831042
1040.587891	45.735779
1039.462891	23.785892
1038.337891	-26.049877
1037.212891	-196.873123
1036.086914	2.502256
1034.960938	-28.537569
1033.834961	54.481956
1032.708984	84.015839
1031.582031	185.664352
1030.455078	-66.053719
1029.328125	265.783386
1028.200195	-76.372414
1027.072266	-102.365784
1025.944336	-332.691010
1024.816406	-163.459579
1023.687500	-112.662766
1022.558594	-17.741207
1021.429688	12.211164
1020.300781	9.715626
1019.170898	-287.300995
1018.041016	-162.095963
1016.911133	-247.868729
1015.780273	208.803711
1014.649414	162.464737
1013.518555	157.895325
1012.387695	-279.750519
1011.255859	-38.668808
1010.124023	-98.615204
1008.992188	33.618961
1007.860352	-26.226410
1006.727539	138.404770
1005.594727	268.309326
1004.461914	548.506470
1003.329102	775.441101
1002.195313	641.743713
1001.061523	528.949158
999.927734	409.320709
998.792969	416.819031
997.658203	41.035480
996.523438	85.639565
995.388672	-19.761715
994.252930	-245.068970
993.117188	178.041443
991.981445	95.875710
990.844727	-0.050681
989.708984	376.718201
988.572266	248.581055
987.434570	76.758179
986.297852	75.537300
985.160156	111.202065
984.022461	-74.170357
982.884766	131.948822
981.746094	216.016754
980.607422	-187.748917
979.468750	13.754838
978.329102	90.994980
977.190430	-54.811676
976.050781	142.023300
974.910156	168.712341
973.770508	280.448608
972.629883	-92.575356
971.489258	10.041387
970.348633	238.936951
969.207031	125.691818
968.065430	-65.506035
966.923828	-4.174762
965.781250	-50.669353
964.639648	88.669640
963.496094	12.421057
962.353516	-116.489243
961.210938	89.312286
960.067383	136.933670
958.923828	74.597778
957.779297	188.668549
956.635742	-123.189072
955.491211	304.552185
954.345703	109.581284
953.201172	38.291515
952.055664	-12.358053
950.910156	149.740067
949.764648	-118.092453
948.618164	119.432327
947.471680	2.615179
946.325195	269.744598
945.178711	132.427383
944.031250	-107.585533
942.883789	22.434298
941.736328	17.724566
940.587891	38.137798
939.439453	154.388718
938.291016	-62.450962
937.142578	101.694351
935.993164	163.169449
934.843750	-30.682096
933.694336	30.824720
932.544922	-51.230572
931.394531	53.555477
930.244141	64.930702
929.093750	48.990284
927.942383	55.827168
926.791016	60.398155
925.639648	101.380470
924.488281	-219.331879
923.335938	-119.155609
922.183594	-84.954285
921.031250	-255.345566
919.877930	-91.576225
918.724609	-0.584040
917.571289	-182.211258
916.417969	190.375626
915.263672	122.322487
914.109375	165.533356
912.955078	-133.949249
911.800781	-192.787842
910.645508	-135.912689
909.490234	-178.841629
908.334961	-4.090698
907.178711	-58.361576
906.022461	27.900169
904.866211	114.123848
903.709961	32.689953
902.552734	121.139030
901.395508	-109.683456
900.238281	143.993652
899.080078	-25.625011
897.921875	65.016991
896.763672	-2.717375
895.605469	33.601284
894.446289	54.076092
893.287109	-85.939606
892.127930	133.409378
890.967773	81.546524
889.807617	316.559570
888.647461	-51.469673
887.487305	0.591354
886.326172	75.195480
885.165039	-17.223816
884.003906	-215.635483
882.842773	-66.610008
881.680664	-59.721889
880.518555	55.370609
879.356445	46.442719
878.193359	-59.380798
877.030273	150.235962
875.867188	19.656158
874.703125	-14.044249
873.540039	55.826248
872.375977	96.400169
871.210938	125.696960
870.046875	-38.490276
868.881836	157.250305
867.716797	251.707840
866.550781	89.837219
865.385742	352.820313
864.219727	339.295502
863.052734	60.692505
861.886719	238.134583
860.719727	251.576569
859.552734	186.436600
858.384766	98.880569
857.217773	267.152924
856.049805	130.257309
854.880859	125.742661
853.712891	340.960815
852.543945	320.696777
851.375000	237.689011
850.205078	275.705017
849.036133	356.262787
847.866211	103.086693
846.696289	266.481689
845.525391	107.453629
844.354492	55.918755
843.183594	31.256090
842.012695	147.522415
840.840820	140.731369
839.668945	53.451618
838.497070	133.855164
837.324219	312.547455
836.151367	-107.621567
834.978516	176.022049
833.805664	193.783157
832.631836	28.454723
831.458008	-85.459030
830.284180	14.913147
829.110352	128.620239
827.935547	182.049011
826.760742	242.139191
825.584961	340.099792
824.410156	79.157837
823.234375	94.658897
822.058594	52.226330
820.881836	174.637497
819.705078	-74.888550
818.528320	169.939346
817.351563	-284.238037
816.173828	-37.250748
814.996094	138.428818
813.818359	64.917999
812.639648	173.781265
811.461914	131.421295
810.283203	82.414185
809.103516	-15.456750
807.923828	-75.513565
806.745117	-139.978714
805.564453	-126.700050
804.384766	2.016148
803.204102	-244.416168
802.023438	-182.297607
800.842773	-100.243370
799.661133	-231.142151
798.479492	-339.804413
797.297852	-342.005493
796.115234	92.406891
794.932617	-215.668793
793.750000	-93.838005
792.567383	-330.848846
791.383789	-317.543213
790.200195	-129.360550
789.016602	178.245926
787.832031	91.858101
786.648438	82.938835
785.463867	131.525040
784.278320	250.841171
783.092773	73.890999
781.908203	71.617744
780.721680	142.255493
779.536133	22.893923
778.349609	91.302292
777.163086	-25.785273
775.975586	-28.035089
774.789063	51.372883
773.601563	-83.274605
772.413086	-85.513069
771.225586	326.850525
770.037109	4.817674
768.848633	66.479797
767.660156	128.109879
766.470703	64.121506
765.281250	143.336456
764.091797	112.400711
762.901367	103.489487
761.710938	105.584656
760.520508	76.863373
759.330078	166.953934
758.138672	162.412292
756.947266	408.560089
755.755859	403.947418
754.563477	348.770782
753.371094	144.179855
752.178711	-49.339752
750.986328	-23.130651
749.792969	-69.414436
748.599609	64.335472
747.405273	-131.231506
746.211914	224.079269
745.017578	129.454178
743.823242	146.722458
742.627930	-18.046682
741.433594	-90.674225
740.238281	-29.589220
739.041992	222.090073
737.846680	-10.533469
736.650391	24.140232
735.454102	23.739212
734.256836	-143.073837
733.059570	-123.790009
731.862305	70.515327
730.665039	-170.651138
729.466797	76.005936
728.268555	9.823606
727.070313	-91.337997
725.872070	-67.903885
724.672852	75.665306
723.473633	109.900009
722.273438	303.521149
721.074219	121.436752
719.874023	240.662079
718.673828	-4.698105
717.472656	151.510605
716.271484	176.711380
715.070313	313.088562
713.869141	423.191742
712.666992	12.171269
711.464844	63.348949
710.262695	299.666962
709.059570	80.521736
707.856445	72.688309
706.653320	228.116776
705.450195	15.516988
704.246094	364.476685
703.041992	328.079773
701.837891	148.065582
700.632813	181.217072
699.428711	266.481049
698.222656	299.468140
697.017578	12.894175
695.811523	2.345642
694.605469	-84.292084
693.399414	193.919830
692.192383	118.004684
690.986328	-7.865023
689.778320	-16.546034
688.571289	-23.115913
687.363281	67.869057
686.155273	74.162338
684.947266	-23.691170
683.738281	-17.511635
682.529297	-169.613480
681.320313	-46.525673
680.111328	-220.341537
678.901367	-49.783306
677.691406	137.954468
676.481445	-14.326560
675.270508	201.325485
674.059570	126.870956
672.848633	-49.280602
671.636719	163.885590
670.425781	113.106384
669.213867	42.835938
668.000977	9.285211
666.789063	51.328648
665.576172	-1.747176
664.362305	66.099457
663.149414	-168.418198
661.935547	61.262337
660.721680	163.465546
659.507813	49.814339
658.292969	-152.260223
657.078125	-63.102676
655.863281	-103.380196
654.647461	-163.055405
653.431641	-99.862427
652.215820	-286.651062
651.000000	-152.366455
649.783203	-56.903385
648.566406	-32.523823
647.349609	114.576286
646.132813	-16.001722
644.915039	62.237759
643.697266	63.046112
642.478516	253.175812
641.259766	215.355667
640.041992	52.947556
638.822266	54.038670
637.603516	-157.495499
636.383789	88.758194
635.164063	103.060165
633.943359	-80.065254
632.723633	142.795547
631.502930	18.006149
630.281250	69.407585
629.060547	-14.175276
627.838867	112.680649
626.617188	93.885895
625.394531	109.642410
624.172852	91.362450
622.950195	43.366085
621.726563	104.950836
620.503906	6.188186
619.280273	-25.806890
618.056641	-10.322863
616.832031	-43.689301
615.608398	210.121597
614.383789	-164.743820
613.158203	-205.299774
611.933594	39.070232
610.708008	-2.644336
609.482422	-5.317247
608.255859	-13.821012
607.030273	61.610195
605.803711	11.626140
604.576172	-18.437538
