# Supplementary material for: Raman spectroscopy accurately differentiates mucosal healing from non-healing and biochemical changes following biological therapy in inflammatory bowel disease
Source: PLoS One. 2021 Jun 2;16(6):e0252210. doi: 10.1371/journal.pone.0252210 (PMC8172032; doi:10.1371/journal.pone.0252210)
Supplement: S1 Dataset — (ZIP) [file pone.0252210.s003.zip › HC/BRC-ctnf-0008-1_base sub CR removed_35__X_-11644.4__Y_45453.2__Z_88.6559__Time_394.txt]

1714.640625	445.861145
1713.664063	21.220873
1712.687500	34.900330
1711.709961	-27.925005
1710.733398	84.955658
1709.755859	-58.272373
1708.778320	8.905703
1707.799805	128.194443
1706.821289	13.030896
1705.843750	-71.253265
1704.864258	-76.713928
1703.885742	-134.353821
1702.907227	-335.207794
1701.927734	-240.481567
1700.948242	-310.390717
1699.968750	-84.867393
1698.988281	26.748827
1698.007813	-237.367813
1697.028320	-358.462311
1696.046875	-227.283722
1695.066406	225.616791
1694.084961	57.167599
1693.104492	207.732513
1692.123047	159.105560
1691.140625	42.184036
1690.159180	222.650391
1689.176758	217.347931
1688.194336	-242.924500
1687.211914	-245.967072
1686.228516	-42.734100
1685.246094	156.167801
1684.262695	25.547110
1683.279297	242.317688
1682.295898	111.083038
1681.311523	233.813293
1680.327148	141.817352
1679.342773	-82.266418
1678.358398	107.147583
1677.374023	95.205452
1676.388672	451.192230
1675.403320	451.573730
1674.417969	543.228333
1673.432617	154.592957
1672.446289	513.688416
1671.459961	716.697449
1670.473633	790.273865
1669.487305	710.588745
1668.500977	801.645508
1667.513672	752.711060
1666.526367	821.321533
1665.539063	638.575928
1664.550781	679.430969
1663.563477	999.476318
1662.575195	1150.343506
1661.586914	912.127441
1660.598633	1104.036865
1659.609375	1362.723511
1658.620117	1319.917236
1657.631836	1079.124634
1656.641602	1294.444092
1655.652344	1240.239990
1654.662109	990.738708
1653.672852	916.576233
1652.681641	927.602112
1651.691406	920.652893
1650.701172	871.902100
1649.709961	651.793030
1648.718750	929.206665
1647.727539	350.712280
1646.735352	697.662964
1645.744141	371.312500
1644.751953	40.228390
1643.759766	89.916939
1642.766602	-81.784164
1641.774414	61.057751
1640.781250	267.515778
1639.788086	302.759216
1638.794922	232.826996
1637.801758	128.971191
1636.807617	94.004990
1635.813477	-296.477386
1634.819336	-407.168823
1633.825195	-151.324493
1632.830078	-329.963501
1631.834961	39.486290
1630.839844	-293.970123
1629.844727	-129.548248
1628.849609	-20.254471
1627.853516	-200.246597
1626.857422	-124.804497
1625.861328	153.292526
1624.865234	-147.041351
1623.868164	-360.349335
1622.871094	115.188263
1621.874023	17.810337
1620.876953	15.173943
1619.879883	193.883575
1618.881836	409.364319
1617.883789	207.404678
1616.885742	191.974960
1615.887695	42.785809
1614.888672	308.251526
1613.889648	219.532120
1612.890625	298.735260
1611.891602	102.628914
1610.892578	-219.196426
1609.892578	46.186287
1608.892578	-165.427536
1607.892578	118.166367
1606.892578	-292.440857
1605.891602	93.137543
1604.890625	420.924194
1603.889648	-0.047836
1602.888672	209.776245
1601.887695	241.552917
1600.885742	239.239899
1599.883789	103.487816
1598.881836	-199.610764
1597.879883	-215.117386
1596.876953	-167.995804
1595.874023	-3.408916
1594.871094	-162.919708
1593.868164	-275.456207
1592.864258	-69.507271
1591.861328	-263.177551
1590.857422	-109.764732
1589.853516	-81.803123
1588.848633	34.701038
1587.844727	140.591965
1586.839844	105.458435
1585.834961	330.911774
1584.830078	321.511780
1583.824219	265.033630
1582.819336	49.491707
1581.813477	60.489796
1580.807617	347.377106
1579.800781	74.125992
1578.794922	178.299728
1577.788086	-6.672444
1576.781250	-92.871696
1575.773438	-38.753441
1574.766602	228.444855
1573.758789	305.479736
1572.750977	-5.103655
1571.743164	105.336647
1570.735352	69.989594
1569.726563	151.354599
1568.718750	302.625092
1567.708984	14.676662
1566.700195	-29.274473
1565.691406	90.123039
1564.681641	211.829254
1563.671875	104.913864
1562.662109	-168.212357
1561.652344	15.052938
1560.641602	-367.316833
1559.630859	-140.481094
1558.620117	-372.766815
1557.609375	-141.299683
1556.597656	-158.911255
1555.586914	183.339218
1554.575195	175.566452
1553.563477	224.529068
1552.550781	102.365791
1551.539063	564.970764
1550.526367	431.975037
1549.513672	301.390503
1548.500977	646.551514
1547.487305	440.504547
1546.473633	141.242889
1545.459961	159.814148
1544.446289	320.285553
1543.432617	90.316216
1542.417969	136.598541
1541.404297	335.029999
1540.389648	-78.820099
1539.374023	57.123131
1538.359375	208.291916
1537.343750	348.832703
1536.328125	-47.517853
1535.312500	144.163757
1534.296875	206.607834
1533.280273	126.986237
1532.263672	397.743744
1531.247070	536.743713
1530.230469	433.277252
1529.212891	-12.982217
1528.196289	478.226471
1527.178711	201.681412
1526.160156	403.853210
1525.142578	88.434082
1524.124023	290.146576
1523.106445	-148.992081
1522.087891	-96.884865
1521.068359	-60.445641
1520.049805	109.512070
1519.030273	9.285557
1518.010742	-67.950287
1516.991211	-242.967926
1515.971680	-40.469444
1514.951172	218.244339
1513.930664	130.034714
1512.910156	-197.054153
1511.889648	-246.970291
1510.868164	-204.673080
1509.846680	-118.939117
1508.826172	46.145046
1507.803711	-253.210220
1506.782227	-124.390213
1505.759766	-41.938797
1504.737305	229.983551
1503.714844	-85.104080
1502.692383	-261.860291
1501.668945	-346.499207
1500.646484	-228.916092
1499.623047	83.029541
1498.599609	115.734688
1497.575195	260.871643
1496.550781	-13.746274
1495.527344	-45.332722
1494.502930	-233.037186
1493.477539	-254.604294
1492.453125	-122.859222
1491.427734	-144.637482
1490.402344	58.353374
1489.376953	-96.472740
1488.350586	343.743378
1487.325195	316.429260
1486.298828	365.606140
1485.272461	36.934113
1484.245117	203.361954
1483.218750	155.370468
1482.191406	132.816391
1481.164063	143.363907
1480.136719	345.077301
1479.108398	401.323181
1478.080078	166.955276
1477.052734	597.714172
1476.023438	630.777893
1474.995117	910.874329
1473.965820	650.947571
1472.937500	971.590271
1471.908203	1134.230713
1470.877930	1192.413696
1469.848633	1072.483765
1468.818359	1392.621216
1467.788086	1198.888794
1466.757813	1216.272583
1465.727539	1513.268311
1464.696289	1444.131104
1463.665039	1847.644043
1462.633789	1664.150879
1461.602539	1691.557129
1460.570313	1724.012573
1459.539063	2137.325928
1458.506836	2070.715088
1457.473633	2270.589355
1456.441406	1846.284912
1455.408203	2167.937256
1454.375000	2121.751465
1453.341797	2052.801025
1452.308594	2019.409302
1451.274414	2013.925171
1450.241211	2028.789551
1449.207031	2167.806396
1448.171875	2283.990479
1447.137695	2633.180664
1446.102539	2131.575928
1445.067383	2523.774414
1444.032227	2250.298584
1442.997070	2052.909668
1441.960938	1969.479614
1440.924805	2108.716309
1439.888672	1954.661621
1438.852539	2028.271118
1437.816406	2000.832886
1436.779297	1814.266602
1435.742188	1403.021240
1434.705078	1368.388428
1433.666992	1371.713867
1432.629883	935.856750
1431.591797	894.033325
1430.553711	844.754395
1429.514648	649.229065
1428.476563	564.917297
1427.437500	392.445892
1426.398438	220.161072
1425.359375	53.104073
1424.320313	297.058228
1423.280273	147.897156
1422.240234	44.267166
1421.200195	49.107700
1420.159180	129.593430
1419.119141	26.400330
1418.078125	263.172760
1417.037109	1.673259
1415.996094	-83.459709
1414.954102	306.999695
1413.912109	-124.995049
1412.870117	-249.903366
1411.828125	-57.860470
1410.786133	51.295250
1409.743164	-505.393494
1408.700195	-177.360901
1407.657227	-261.261963
1406.614258	69.381134
1405.570313	-280.411926
1404.527344	-29.942469
1403.483398	117.644127
1402.438477	21.907934
1401.394531	-81.140907
1400.349609	217.270935
1399.304688	54.324627
1398.259766	197.450684
1397.214844	180.259232
1396.168945	-87.381447
1395.123047	316.681610
1394.077148	365.042816
1393.031250	15.358956
1391.984375	-46.110657
1390.937500	200.500992
1389.890625	497.217743
1388.843750	68.348564
1387.796875	5.057845
1386.749023	257.062469
1385.701172	-23.490368
1384.653320	221.235458
1383.604492	51.089962
1382.556641	-43.837376
1381.507813	-58.635601
1380.458984	-0.826535
1379.410156	-77.734467
1378.360352	-89.555664
1377.310547	-93.718819
1376.260742	-95.224152
1375.210938	305.150726
1374.161133	-142.653061
1373.110352	-218.503098
1372.059570	-92.188499
1371.008789	-279.881561
1369.957031	85.972321
1368.906250	-111.331207
1367.854492	-36.842453
1366.802734	600.703125
1365.750000	261.907532
1364.698242	187.350082
1363.645508	-287.799683
1362.592773	222.936829
1361.540039	71.754120
1360.486328	37.692219
1359.433594	170.453705
1358.379883	-77.153809
1357.326172	73.265259
1356.271484	87.052193
1355.216797	369.356110
1354.163086	373.454407
1353.107422	308.112061
1352.052734	228.065659
1350.998047	371.652740
1349.942383	515.305054
1348.886719	122.983177
1347.830078	475.318268
1346.774414	482.848785
1345.717773	857.557251
1344.661133	1128.102783
1343.604492	773.944824
1342.546875	799.273682
1341.490234	866.868530
1340.432617	922.166199
1339.375000	1116.278076
1338.316406	1201.465088
1337.258789	808.915466
1336.200195	1084.984863
1335.141602	950.249023
1334.082031	1179.395020
1333.023438	869.308960
1331.963867	885.925842
1330.904297	1013.922119
1329.844727	842.854492
1328.784180	924.067078
1327.723633	884.274902
1326.663086	1311.534668
1325.602539	894.000854
1324.541992	726.167603
1323.480469	1225.094238
1322.418945	1143.850586
1321.357422	1045.473755
1320.295898	1201.368164
1319.233398	1177.210571
1318.170898	1123.566406
1317.108398	1449.754028
1316.045898	1056.079956
1314.982422	1259.080811
1313.918945	1274.821533
1312.855469	1211.807861
1311.791992	1542.983276
1310.728516	1504.735962
1309.664063	1407.485962
1308.599609	1113.449829
1307.535156	1671.071045
1306.469727	1283.753784
1305.404297	1464.886597
1304.338867	1505.838379
1303.273438	1699.278809
1302.208008	1496.940308
1301.141602	1115.336670
1300.075195	1574.285889
1299.008789	1141.371460
1297.942383	956.759521
1296.875000	1449.987549
1295.807617	1479.068359
1294.740234	867.593628
1293.672852	1009.772095
1292.604492	1166.645508
1291.537109	953.135681
1290.468750	1271.894775
1289.399414	1014.389465
1288.331055	1117.373413
1287.261719	1100.256592
1286.192383	1017.032166
1285.123047	1024.510376
1284.052734	902.209900
1282.983398	880.387817
1281.913086	983.443054
1280.841797	736.483032
1279.771484	800.420837
1278.700195	705.327515
1277.628906	1006.523804
1276.557617	950.585815
1275.486328	992.484070
1274.414063	887.710327
1273.341797	1208.194702
1272.269531	1071.681030
1271.197266	947.445007
1270.124023	1548.556274
1269.050781	1443.804443
1267.977539	1541.699097
1266.904297	1051.398682
1265.830078	1390.879150
1264.756836	1071.577148
1263.681641	1286.499268
1262.607422	1198.978638
1261.533203	1435.710449
1260.458008	1084.936646
1259.382813	1024.274902
1258.307617	1141.465576
1257.231445	1511.883423
1256.155273	1012.782959
1255.079102	1380.592163
1254.002930	1030.172607
1252.926758	1475.643677
1251.849609	1575.395874
1250.772461	1305.347900
1249.695313	1273.716797
1248.617188	1176.412598
1247.540039	1453.473877
1246.461914	1443.593262
1245.382813	1535.722412
1244.304688	1161.372559
1243.225586	1423.455078
1242.146484	1267.740845
1241.067383	1048.935181
1239.988281	730.673645
1238.908203	1150.162964
1237.828125	975.053040
1236.748047	1083.752563
1235.667969	1534.268066
1234.586914	1366.306519
1233.505859	1035.971069
1232.424805	800.236938
1231.343750	1090.298340
1230.261719	1377.741089
1229.179688	1166.129272
1228.097656	1148.251221
1227.015625	873.730652
1225.932617	984.059509
1224.850586	1055.579224
1223.767578	945.567383
1222.683594	799.253540
1221.600586	1073.678589
1220.516602	1050.561523
1219.432617	628.607910
1218.347656	912.333130
1217.263672	879.407349
1216.178711	626.631409
1215.093750	878.574585
1214.008789	722.341675
1212.922852	788.154785
1211.836914	870.755371
1210.750977	473.150726
1209.665039	495.344147
1208.579102	505.401581
1207.492188	674.490479
1206.405273	898.875977
1205.318359	559.171082
1204.230469	711.039124
1203.142578	344.870667
1202.054688	253.337296
1200.966797	561.454407
1199.877930	-45.392105
1198.790039	-288.623169
1197.701172	298.283295
1196.611328	141.510666
1195.522461	155.505524
1194.432617	-39.788342
1193.342773	-61.983501
1192.252930	-165.962738
1191.162109	162.542542
1190.072266	-6.457792
1188.981445	57.510868
1187.889648	-272.449921
1186.798828	-18.939219
1185.707031	-183.271713
1184.615234	-398.000641
1183.523438	-367.992889
1182.430664	-709.866760
1181.337891	34.660641
1180.245117	21.160093
1179.152344	-752.254700
1178.059570	147.330750
1176.965820	159.938644
1175.872070	0.000846
1174.778320	223.236649
1173.683594	233.195511
1172.588867	322.071289
1171.494141	-103.705727
1170.399414	262.623016
1169.303711	-21.967384
1168.208984	241.199921
1167.113281	126.379219
1166.016602	90.414902
1164.920898	-201.316605
1163.824219	-227.760437
1162.727539	397.914703
1161.630859	543.182373
1160.533203	-231.013657
1159.435547	100.400322
1158.337891	519.917480
1157.240234	235.245911
1156.141602	62.755070
1155.043945	164.595886
1153.944336	156.612885
1152.845703	-268.626038
1151.747070	-212.247467
1150.647461	-146.432739
1149.547852	300.501831
1148.447266	-88.894691
1147.347656	81.478577
1146.247070	-74.465034
1145.146484	24.309984
1144.044922	106.321419
1142.944336	-68.692795
1141.842773	-148.538223
1140.741211	192.547409
1139.638672	50.765476
1138.537109	-162.290314
1137.434570	-85.359261
1136.332031	-136.807785
1135.228516	158.538116
1134.125977	-40.251015
1133.022461	245.374496
1131.917969	229.349747
1130.814453	640.514954
1129.709961	332.501801
1128.605469	472.951935
1127.500977	1037.855225
1126.396484	945.662537
1125.291016	725.465942
1124.185547	839.532166
1123.080078	901.398010
1121.973633	607.854797
1120.868164	359.446136
1119.761719	156.116241
1118.654297	307.960541
1117.547852	384.003204
1116.440430	493.118164
1115.333008	202.365204
1114.225586	283.078156
1113.117188	82.345291
1112.008789	200.863205
1110.900391	416.235229
1109.791992	123.451508
1108.682617	36.334740
1107.573242	315.378357
1106.463867	244.802994
1105.354492	174.274490
1104.244141	585.295410
1103.133789	665.765381
1102.023438	-39.434845
1100.913086	394.989563
1099.801758	348.142853
1098.690430	466.381561
1097.579102	671.805237
1096.467773	617.931335
1095.355469	514.618103
1094.243164	524.452576
1093.130859	517.823242
1092.017578	744.311218
1090.905273	582.349792
1089.791992	411.071930
1088.677734	145.784317
1087.564453	188.826294
1086.450195	17.866207
1085.335938	164.447678
1084.221680	184.068634
1083.106445	551.537048
1081.991211	622.841675
1080.875977	327.707001
1079.760742	333.377014
1078.644531	339.089569
1077.528320	368.329315
1076.412109	547.816711
1075.295898	227.510666
1074.178711	517.317139
1073.061523	194.935364
1071.944336	315.925629
1070.826172	179.053574
1069.708984	110.297134
1068.590820	107.240532
1067.471680	165.151306
1066.353516	269.967896
1065.234375	236.653793
1064.115234	451.579376
1062.996094	425.418182
1061.875977	188.752731
1060.755859	66.910118
1059.635742	235.220093
1058.515625	354.442017
1057.394531	34.189953
1056.273438	377.939056
1055.152344	-65.828690
1054.031250	189.204620
1052.909180	119.559593
1051.787109	362.937500
1050.665039	249.124939
1049.541992	368.849762
1048.418945	446.621521
1047.295898	109.211105
1046.172852	196.545654
1045.048828	29.767405
1043.925781	203.552994
1042.801758	-65.478447
1041.676758	99.127777
1040.552734	-27.425039
1039.427734	-423.993774
1038.302734	11.035459
1037.176758	-103.444534
1036.050781	-124.652168
1034.924805	-122.465240
1033.798828	31.058750
1032.672852	-99.122116
1031.545898	152.225250
1030.418945	245.495026
1029.291992	-242.221970
1028.164063	-285.762695
1027.036133	-55.022461
1025.908203	-476.922272
1024.780273	-234.379196
1023.651367	-302.913452
1022.522461	-343.436554
1021.393555	-627.455566
1020.264648	-512.184509
1019.134766	-566.155029
1018.004883	-302.283112
1016.875000	-314.279053
1015.744141	-342.365479
1014.613281	-164.068314
1013.482422	-245.187759
1012.351563	-527.637390
1011.219727	-82.717514
1010.088867	112.111664
1008.956055	253.741272
1007.824219	552.804443
1006.691406	368.348907
1005.558594	769.288879
1004.425781	1822.280884
1003.292969	2095.825195
1002.159180	2177.544189
1001.025391	1850.355103
999.891602	878.910706
998.756836	901.224060
997.622070	318.669220
996.487305	225.961121
995.352539	389.634949
994.216797	255.700317
993.081055	304.222076
991.945313	85.317314
990.808594	-52.636814
989.672852	270.698975
988.536133	-141.221664
987.398438	-75.820450
986.261719	-5.692525
985.124023	-331.614075
983.986328	-148.341873
982.847656	343.470581
981.709961	305.828522
980.571289	208.519226
979.432617	139.000031
978.292969	-250.042282
977.153320	-70.799095
976.013672	14.252497
974.874023	154.565063
973.734375	113.423164
972.593750	-35.536747
971.453125	346.266602
970.311523	188.415131
969.170898	313.149231
968.029297	-142.714096
966.886719	101.633308
965.745117	-85.283859
964.602539	280.762207
963.459961	165.242279
962.317383	554.257019
961.173828	333.564880
960.030273	170.397934
958.886719	777.165344
957.743164	16.459784
956.598633	-132.385681
955.454102	522.489319
954.309570	440.220337
953.165039	385.579742
952.019531	63.439888
950.874023	-219.546417
949.727539	142.532486
948.582031	349.115295
947.435547	57.491421
946.289063	209.399048
945.141602	36.972805
943.995117	86.283249
942.847656	357.167419
941.699219	233.120331
940.551758	118.372009
939.403320	430.474854
938.254883	51.341942
937.105469	313.362305
935.957031	616.409607
934.807617	-99.545013
933.658203	256.086731
932.507813	-49.102695
931.357422	447.791229
930.207031	359.259064
929.056641	81.885048
927.906250	-343.219177
926.754883	46.714966
925.603516	-239.197632
924.451172	291.749237
923.298828	156.201538
922.146484	-177.002686
920.994141	151.517593
919.841797	-6.360504
918.688477	17.682817
917.535156	187.179733
916.380859	-88.432671
915.227539	-16.459831
914.073242	-44.318645
912.918945	32.307869
911.763672	31.833590
910.608398	224.235489
909.453125	-32.398499
908.297852	221.285156
907.141602	-91.756516
905.985352	-3.472605
904.829102	100.693520
903.672852	-114.506195
902.515625	-180.083282
901.358398	80.450386
900.201172	-184.211853
899.042969	307.133423
897.884766	65.274986
896.726563	-189.992325
895.568359	140.599030
894.409180	86.748734
893.250000	195.706268
892.090820	22.184444
890.930664	-6.620844
889.771484	-134.759735
888.611328	170.767029
887.450195	-49.835415
886.289063	47.943878
885.128906	206.631409
883.966797	227.663025
882.805664	20.907440
881.643555	102.907219
880.481445	24.825548
879.319336	192.476837
878.156250	188.818954
876.993164	674.034607
875.830078	127.496712
874.666016	385.104706
873.502930	489.514832
872.338867	132.500473
871.173828	304.446411
870.009766	84.883873
868.844727	328.738647
867.679688	-81.845680
866.513672	312.553741
865.348633	650.577576
864.182617	361.538422
863.015625	571.336609
861.849609	709.155884
860.682617	593.179871
859.515625	587.239685
858.347656	601.492676
857.180664	404.806244
856.012695	791.438171
854.843750	482.636688
853.675781	460.952820
852.506836	515.472534
851.337891	744.749817
850.167969	747.598206
848.999023	584.647156
847.829102	856.216858
846.658203	610.422729
845.488281	689.281250
844.317383	595.752991
843.146484	627.529053
841.975586	301.353943
840.803711	91.580109
839.631836	362.566711
838.459961	150.562225
837.287109	360.981598
836.114258	571.254395
834.941406	345.816742
833.768555	620.659302
832.594727	180.884491
831.420898	330.539337
830.247070	518.009216
829.072266	442.072205
827.898438	491.023499
826.722656	394.950043
825.547852	336.762268
824.372070	200.533310
823.196289	131.154388
822.020508	-100.883476
820.844727	16.816965
819.667969	-101.642128
818.491211	87.111290
817.313477	115.460564
816.136719	226.057571
814.958984	100.716988
813.781250	-238.153671
812.602539	-38.815701
811.423828	-113.084068
810.245117	-434.100311
809.066406	91.572174
807.886719	225.925873
806.707031	-237.306946
805.527344	-231.880981
804.346680	-4.534348
803.166992	-272.308807
801.985352	-171.694595
800.804688	-452.769287
799.623047	-95.051453
798.441406	-194.351151
797.259766	-377.926788
796.078125	-384.192993
794.895508	-315.208405
793.712891	-237.474136
792.529297	-77.916107
791.346680	-270.578400
790.163086	65.835991
788.978516	-80.462563
787.794922	277.701111
786.610352	529.428406
785.425781	-74.929466
784.241211	156.685806
783.055664	-104.839508
781.870117	402.752350
780.684570	81.461243
779.498047	374.321716
778.311523	386.486420
777.125000	482.455261
775.938477	410.532928
774.750977	-69.718803
773.563477	85.599167
772.375977	-46.005260
771.187500	142.135040
769.999023	186.786682
768.810547	162.996719
767.622070	734.140381
766.432617	205.521362
765.243164	406.156708
764.053711	511.913910
762.863281	84.733284
761.672852	445.679047
760.482422	-56.279587
759.291992	583.768005
758.100586	642.734558
756.909180	714.786438
755.717773	681.185852
754.525391	401.341614
753.333008	-5.911724
752.140625	318.539764
750.948242	401.149963
749.754883	602.214355
748.561523	388.169312
747.368164	316.816528
746.173828	355.134949
744.979492	503.049713
743.785156	881.124207
742.590820	454.168060
741.395508	560.070374
740.200195	398.451874
739.003906	306.951660
737.808594	83.982559
736.612305	126.063713
735.416016	303.824158
734.218750	12.930210
733.021484	87.624420
731.824219	146.900391
730.626953	92.326012
729.428711	11.466074
728.230469	195.168976
727.032227	359.053558
725.833984	-80.433197
724.634766	271.242310
723.435547	133.346893
722.235352	-98.456970
721.036133	102.151993
719.835938	516.555603
718.635742	376.349243
717.434570	565.648621
716.233398	294.518097
715.032227	191.409134
713.831055	445.917847
712.628906	423.410217
711.426758	222.161850
710.224609	-188.203506
709.021484	48.598209
707.818359	167.655518
706.615234	208.244690
705.412109	72.466354
704.208008	19.440840
703.003906	110.034447
701.799805	224.504318
700.594727	495.506256
699.389648	120.590477
698.184570	-60.676929
696.979492	210.207718
695.773438	244.127243
694.567383	417.077667
693.361328	-163.667389
692.154297	-153.517654
690.947266	-147.691574
689.740234	-70.215927
688.533203	-92.550934
687.325195	-364.308716
686.117188	118.843559
684.909180	90.106300
683.700195	158.985199
682.491211	115.192383
681.282227	-75.856369
680.072266	125.353172
678.863281	-403.314758
677.653320	-182.473816
676.442383	-351.304840
675.232422	-58.966850
674.021484	53.744034
672.810547	-119.033119
671.598633	-16.946070
670.386719	-161.273407
669.174805	176.672379
667.962891	-146.737366
666.750000	-139.254379
665.537109	-88.406593
664.324219	152.643036
663.110352	-547.668457
661.897461	-21.300365
660.683594	40.995804
659.468750	-116.613029
658.254883	32.398193
657.040039	-122.528549
655.824219	85.106819
654.609375	-28.303467
653.393555	261.634094
652.177734	84.135765
650.960938	19.038715
649.745117	-215.870422
648.528320	-24.007133
647.311523	-92.380867
646.093750	76.371826
644.875977	185.167740
643.658203	236.209976
642.440430	115.561485
641.221680	-15.360189
640.002930	-49.055302
638.784180	-303.654541
637.564453	205.149139
636.344727	-231.038315
635.125000	-20.029339
633.905273	421.168884
632.684570	25.469147
631.463867	44.763622
630.243164	229.871399
629.021484	-163.720856
627.799805	170.610321
626.578125	398.240936
625.356445	77.633720
624.133789	480.214233
622.911133	238.357040
621.688477	301.605530
620.464844	391.342834
619.241211	546.120239
618.017578	-49.762264
616.793945	224.531448
615.569336	-61.011230
614.344727	-165.744003
613.120117	143.387146
611.894531	331.543152
610.668945	-124.972435
609.443359	176.499268
608.216797	-87.292641
606.991211	103.151527
605.764648	-249.916504
604.537109	-50.552666
