# Supplementary material for: Raman spectroscopy accurately differentiates mucosal healing from non-healing and biochemical changes following biological therapy in inflammatory bowel disease
Source: PLoS One. 2021 Jun 2;16(6):e0252210. doi: 10.1371/journal.pone.0252210 (PMC8172032; doi:10.1371/journal.pone.0252210)
Supplement: S1 Dataset — (ZIP) [file pone.0252210.s003.zip › HC/BRC-ctnf-0015-1_base sub CR removed_79__X_17190.7__Y_10400.1__Z_2222.27__Time_897.txt]

1714.774414	-144.465256
1713.797852	-99.169746
1712.820313	175.301804
1711.843750	0.551572
1710.866211	143.512527
1709.888672	46.483772
1708.911133	63.339474
1707.933594	-68.577209
1706.955078	-3.705404
1705.976563	140.024902
1704.998047	-20.318899
1704.019531	-273.089081
1703.040039	-179.405609
1702.061523	-237.074570
1701.082031	51.426903
1700.101563	-105.747314
1699.122070	-69.210335
1698.141602	297.128571
1697.161133	-132.049347
1696.180664	-22.950264
1695.200195	103.139854
1694.218750	112.621323
1693.238281	147.144958
1692.256836	137.193069
1691.274414	138.830002
1690.292969	120.079239
1689.310547	120.883469
1688.328125	423.957520
1687.345703	149.143875
1686.363281	600.426819
1685.379883	420.646301
1684.396484	574.854065
1683.413086	295.554504
1682.429688	464.634979
1681.445313	288.212738
1680.461914	325.636841
1679.477539	281.248474
1678.493164	705.959961
1677.507813	583.106995
1676.523438	740.318604
1675.538086	799.723694
1674.552734	944.847534
1673.566406	678.528381
1672.581055	925.890320
1671.594727	1094.036255
1670.608398	1289.279297
1669.622070	1068.076660
1668.634766	1264.395264
1667.648438	1333.790527
1666.661133	1241.798950
1665.673828	1248.562500
1664.685547	1346.029663
1663.698242	1512.938721
1662.709961	1550.328857
1661.721680	1402.618164
1660.733398	1374.716431
1659.744141	1190.933350
1658.755859	1524.302124
1657.766602	1378.535522
1656.777344	1643.713013
1655.787109	1422.032593
1654.797852	1346.443481
1653.807617	1252.741577
1652.817383	1291.745483
1651.827148	1050.710938
1650.835938	1270.283936
1649.844727	974.525696
1648.853516	758.532104
1647.862305	1039.807739
1646.871094	520.668579
1645.878906	469.625336
1644.886719	387.201996
1643.894531	144.022751
1642.902344	487.281219
1641.910156	149.699524
1640.916992	150.268784
1639.923828	90.399094
1638.930664	57.160637
1637.936523	-83.966095
1636.943359	23.009525
1635.949219	-154.537994
1634.955078	-136.804504
1633.960938	-126.801140
1632.965820	-285.215729
1631.970703	-232.713013
1630.975586	6.864196
1629.980469	-0.959528
1628.985352	-148.125320
1627.989258	-203.007095
1626.993164	-60.442616
1625.997070	-159.791565
1625.000977	-38.111732
1624.003906	-50.464577
1623.007813	-180.991714
1622.010742	-140.576447
1621.012695	-68.577545
1620.015625	-130.495178
1619.017578	149.059708
1618.020508	42.606472
1617.021484	-50.633724
1616.023438	3.175436
1615.025391	203.926193
1614.026367	87.208321
1613.027344	369.202240
1612.028320	163.387894
1611.028320	-3.007800
1610.029297	58.694145
1609.029297	78.437386
1608.029297	153.179199
1607.028320	157.152786
1606.028320	273.709503
1605.027344	36.748466
1604.026367	134.898361
1603.025391	55.018112
1602.023438	82.398972
1601.022461	-0.138095
1600.020508	194.517212
1599.018555	12.523548
1598.016602	0.462124
1597.013672	147.760178
1596.010742	23.178431
1595.007813	-122.324654
1594.004883	11.620628
1593.001953	-92.199890
1591.998047	-104.692802
1590.994141	-273.879700
1589.990234	-88.191269
1588.986328	-121.837326
1587.981445	81.789223
1586.976563	201.768127
1585.971680	-59.079872
1584.966797	245.730103
1583.961914	120.273857
1582.956055	153.687759
1581.950195	145.281082
1580.944336	194.049850
1579.938477	333.802704
1578.931641	153.145584
1577.924805	11.471663
1576.917969	197.600571
1575.911133	94.722160
1574.904297	137.406281
1573.896484	299.543854
1572.888672	133.864059
1571.880859	209.851089
1570.873047	-93.781288
1569.864258	168.983566
1568.855469	10.644341
1567.846680	-2.344701
1566.837891	-179.077087
1565.829102	150.335205
1564.819336	108.276627
1563.809570	284.043976
1562.799805	-2.231376
1561.790039	-78.454018
1560.779297	286.031708
1559.768555	-114.660126
1558.757813	-201.702423
1557.747070	-8.990713
1556.736328	103.140106
1555.724609	98.466354
1554.712891	267.141418
1553.701172	324.222260
1552.689453	269.781525
1551.676758	230.703491
1550.664063	274.268555
1549.651367	115.836647
1548.638672	192.670166
1547.625977	106.368484
1546.612305	312.070282
1545.598633	44.461445
1544.584961	94.660072
1543.571289	157.574402
1542.556641	-81.973686
1541.541992	-114.984879
1540.527344	104.883812
1539.512695	-106.649551
1538.498047	79.204445
1537.482422	-34.551216
1536.466797	-132.960983
1535.451172	-105.120010
1534.434570	108.189194
1533.418945	27.317446
1532.402344	13.306558
1531.385742	79.014587
1530.369141	-84.802773
1529.351563	42.353683
1528.334961	158.989044
1527.317383	-118.583794
1526.299805	51.732605
1525.281250	118.833481
1524.263672	-130.770645
1523.245117	-35.706459
1522.226563	92.584297
1521.208008	112.640022
1520.188477	-160.602600
1519.168945	85.355743
1518.150391	20.085327
1517.129883	65.133987
1516.110352	143.410980
1515.089844	-120.115814
1514.070313	-90.945976
1513.049805	202.464035
1512.028320	-25.467524
1511.007813	-117.436523
1509.986328	-219.799561
1508.964844	-6.769279
1507.943359	247.049713
1506.921875	-22.438356
1505.899414	-15.126370
1504.876953	-125.857117
1503.854492	-13.762412
1502.832031	44.344337
1501.808594	-120.558052
1500.786133	-24.322548
1499.762695	-153.572708
1498.739258	-1.349585
1497.714844	-38.709866
1496.691406	-50.582573
1495.666992	1.352220
1494.642578	-41.484989
1493.617188	15.270633
1492.592773	-132.605789
1491.567383	202.480270
1490.541992	46.705723
1489.516602	46.716492
1488.491211	268.823578
1487.464844	220.027054
1486.438477	189.015121
1485.412109	346.793121
1484.385742	463.569611
1483.358398	511.288788
1482.331055	367.574707
1481.303711	583.418274
1480.276367	528.802429
1479.249023	680.602844
1478.220703	773.612976
1477.192383	1047.413452
1476.164063	969.446350
1475.135742	1008.595154
1474.106445	1246.254639
1473.077148	1308.066528
1472.047852	1234.873047
1471.018555	1403.399780
1469.989258	1556.522217
1468.958984	1798.523682
1467.928711	1903.024658
1466.898438	1979.451660
1465.868164	1997.317017
1464.836914	1992.226196
1463.805664	2172.581055
1462.774414	2317.243652
1461.743164	2057.939453
1460.710938	2347.197266
1459.679688	2263.094238
1458.647461	2448.033447
1457.615234	2719.141357
1456.582031	2581.580078
1455.549805	2702.811279
1454.516602	2737.710449
1453.483398	2671.144775
1452.449219	2759.203613
1451.416016	2636.856934
1450.381836	2702.042236
1449.347656	3050.931885
1448.313477	2781.623779
1447.279297	2783.388184
1446.244141	2767.398926
1445.208984	2829.883789
1444.173828	2198.908447
1443.138672	2522.100342
1442.102539	2463.152344
1441.066406	2540.808594
1440.030273	2244.208008
1438.994141	2417.965088
1437.958008	2300.995850
1436.920898	2191.653809
1435.883789	2170.802002
1434.846680	1581.651733
1433.808594	1523.081543
1432.771484	1146.457397
1431.733398	1141.072632
1430.695313	1009.534363
1429.657227	973.968018
1428.618164	847.615540
1427.579102	532.196960
1426.540039	738.923767
1425.500977	464.085297
1424.461914	214.615662
1423.421875	108.919052
1422.381836	242.664368
1421.341797	300.840271
1420.301758	278.456818
1419.260742	235.980927
1418.219727	188.547974
1417.178711	251.933609
1416.137695	383.294342
1415.096680	122.222168
1414.054688	-65.749390
1413.012695	146.248993
1411.970703	-38.987629
1410.928711	9.685403
1409.885742	-4.428646
1408.842773	-46.093666
1407.799805	166.041946
1406.756836	-234.597992
1405.712891	0.233422
1404.668945	117.070663
1403.625000	90.894127
1402.581055	142.604111
1401.537109	-64.006546
1400.492188	145.897232
1399.447266	-168.277588
1398.402344	51.783203
1397.357422	259.315704
1396.311523	113.504890
1395.265625	15.462272
1394.219727	50.328133
1393.173828	205.494675
1392.126953	195.434326
1391.081055	370.751862
1390.034180	223.232483
1388.986328	88.385735
1387.939453	198.893799
1386.891602	-55.711510
1385.843750	-87.536758
1384.795898	75.776787
1383.748047	261.638611
1382.699219	-132.239792
1381.651367	-103.568550
1380.602539	72.574081
1379.552734	-188.288879
1378.503906	-91.846916
1377.454102	-60.238171
1376.404297	96.275070
1375.354492	227.900864
1374.303711	-174.275543
1373.253906	-4.970466
1372.203125	34.712265
1371.152344	131.855255
1370.100586	7.241422
1369.049805	17.401272
1367.998047	-14.676281
1366.946289	274.731293
1365.894531	-135.646759
1364.841797	353.115540
1363.789063	-101.642609
1362.736328	100.975891
1361.683594	243.930573
1360.630859	-3.602280
1359.577148	114.715973
1358.523438	409.680695
1357.469727	277.052094
1356.415039	281.319458
1355.361328	216.161591
1354.306641	640.613525
1353.251953	235.385742
1352.197266	344.546844
1351.141602	677.256592
1350.085938	364.560974
1349.030273	387.192444
1347.974609	846.664734
1346.918945	658.616638
1345.862305	460.862793
1344.805664	647.694214
1343.749023	544.532776
1342.691406	976.931702
1341.634766	1020.247192
1340.577148	1281.703125
1339.519531	1013.118958
1338.460938	1205.409668
1337.403320	1051.147095
1336.344727	882.235657
1335.286133	824.914124
1334.226563	720.742432
1333.167969	787.464905
1332.108398	846.873718
1331.048828	928.658081
1329.989258	785.587036
1328.928711	805.842102
1327.869141	764.464905
1326.808594	876.414856
1325.748047	832.851013
1324.686523	1105.533447
1323.625977	1143.699829
1322.564453	1036.347656
1321.502930	1131.549316
1320.440430	1145.420898
1319.378906	1369.112793
1318.316406	1245.094116
1317.253906	1020.172974
1316.190430	1199.774414
1315.127930	1140.368042
1314.064453	1098.367188
1313.000977	982.610718
1311.937500	1083.788818
1310.873047	941.258728
1309.809570	1202.697510
1308.745117	1060.467041
1307.679688	1071.000244
1306.615234	1268.652832
1305.549805	1454.041504
1304.484375	1314.849365
1303.418945	1170.924561
1302.353516	1432.797241
1301.287109	1129.401367
1300.220703	1278.378662
1299.154297	1260.360352
1298.087891	1254.751465
1297.020508	856.367188
1295.954102	1229.156616
1294.886719	1039.814575
1293.818359	1130.415894
1292.750977	1098.424683
1291.682617	1078.817383
1290.614258	1101.017456
1289.545898	941.884705
1288.476563	976.571045
1287.407227	1060.364868
1286.338867	1029.069702
1285.268555	919.490845
1284.199219	1081.919189
1283.128906	1004.409058
1282.058594	1020.054626
1280.988281	1285.436279
1279.917969	1093.210327
1278.846680	698.101868
1277.775391	831.571838
1276.704102	1104.460327
1275.632813	1000.808411
1274.560547	1146.603027
1273.488281	1155.566528
1272.416016	983.808472
1271.343750	1183.494751
1270.270508	1055.919312
1269.197266	1331.343262
1268.124023	1289.377808
1267.050781	1137.679443
1265.977539	1083.716553
1264.903320	1212.805054
1263.829102	1156.543213
1262.753906	1258.864136
1261.679688	1263.690918
1260.604492	1188.139526
1259.529297	1334.431152
1258.454102	1088.473999
1257.378906	1144.711304
1256.302734	1003.722717
1255.226563	1366.821045
1254.150391	980.100037
1253.073242	1024.336548
1251.997070	1161.056519
1250.919922	1112.884399
1249.841797	1278.786743
1248.764648	1140.726929
1247.686523	1272.591187
1246.608398	1090.914551
1245.530273	1247.097412
1244.452148	1337.649536
1243.373047	867.146729
1242.293945	1020.928894
1241.214844	946.464539
1240.135742	942.443115
1239.055664	841.376221
1237.975586	1111.560547
1236.895508	1010.535156
1235.815430	1183.592773
1234.734375	849.872070
1233.654297	1163.495728
1232.573242	820.251160
1231.491211	600.726074
1230.410156	936.011841
1229.328125	777.108765
1228.246094	850.713806
1227.163086	735.465820
1226.081055	535.559570
1224.998047	488.171204
1223.915039	839.946960
1222.832031	241.060608
1221.748047	169.555298
1220.664063	289.047974
1219.580078	350.464417
1218.496094	513.324158
1217.412109	374.105652
1216.327148	416.076752
1215.242188	426.610352
1214.157227	144.987701
1213.071289	478.960938
1211.985352	168.434296
1210.899414	526.316101
1209.813477	536.663086
1208.727539	628.961731
1207.640625	533.118408
1206.553711	536.107788
1205.466797	382.408630
1204.378906	481.722137
1203.291016	275.015411
1202.203125	338.093414
1201.115234	162.718063
1200.027344	131.809601
1198.938477	-53.171139
1197.849609	-269.403198
1196.760742	187.992615
1195.670898	-59.577560
1194.582031	-150.795959
1193.492188	-213.184738
1192.401367	32.039581
1191.311523	7.958819
1190.220703	55.896271
1189.129883	24.482023
1188.039063	9.824021
1186.947266	-96.128914
1185.856445	-214.104828
1184.764648	-125.724220
1183.671875	-78.246407
1182.580078	120.257256
1181.487305	-93.888710
1180.394531	-99.424637
1179.301758	-81.066589
1178.208984	49.842457
1177.115234	-68.577148
1176.021484	198.645569
1174.927734	168.693115
1173.833008	349.371277
1172.738281	127.715736
1171.643555	52.067326
1170.548828	-45.172604
1169.454102	259.440308
1168.358398	-165.645782
1167.262695	160.191284
1166.166992	31.571762
1165.070313	-175.956757
1163.973633	113.536842
1162.876953	106.571335
1161.780273	85.181160
1160.683594	149.672256
1159.585938	185.383011
1158.488281	337.936493
1157.389648	311.344818
1156.291992	353.859314
1155.193359	331.848480
1154.094727	264.437866
1152.996094	258.945313
1151.896484	258.117096
1150.796875	321.532166
1149.697266	446.760529
1148.597656	445.585052
1147.498047	63.273037
1146.397461	-78.499855
1145.296875	260.525665
1144.195313	242.310272
1143.094727	338.213287
1141.993164	541.009766
1140.891602	275.094238
1139.789063	399.134247
1138.687500	287.679382
1137.584961	209.437775
1136.482422	304.581757
1135.379883	242.793137
1134.276367	532.420776
1133.172852	684.094543
1132.069336	655.177856
1130.964844	820.781250
1129.861328	1031.297729
1128.756836	1132.481323
1127.652344	1129.157593
1126.546875	1256.143921
1125.442383	780.818604
1124.336914	1030.870483
1123.230469	1015.301880
1122.125000	928.573608
1121.018555	706.770691
1119.912109	681.512695
1118.805664	890.546326
1117.699219	1146.723877
1116.591797	756.653259
1115.484375	669.493530
1114.376953	667.427185
1113.268555	743.296265
1112.160156	485.678314
1111.051758	622.820190
1109.943359	755.078430
1108.833984	721.793030
1107.725586	879.769226
1106.616211	725.850159
1105.505859	753.698853
1104.396484	960.851563
1103.286133	1009.697998
1102.175781	886.201233
1101.064453	1017.421814
1099.954102	1068.324341
1098.842773	883.335388
1097.731445	1165.080444
1096.619141	1144.949951
1095.507813	1136.540039
1094.395508	972.577759
1093.282227	952.263367
1092.169922	990.756042
1091.056641	1236.299927
1089.943359	947.425720
1088.830078	870.375061
1087.716797	1150.850708
1086.602539	911.366028
1085.488281	820.057373
1084.373047	1036.664429
1083.258789	949.943359
1082.143555	936.029968
1081.028320	1128.787720
1079.913086	1046.614868
1078.796875	1084.163086
1077.680664	795.336975
1076.564453	692.001709
1075.448242	924.205994
1074.331055	778.552734
1073.213867	651.684998
1072.096680	602.210266
1070.979492	705.093323
1069.861328	693.034729
1068.743164	711.404358
1067.625000	483.751068
1066.505859	642.605469
1065.386719	869.263428
1064.267578	920.205383
1063.148438	865.775452
1062.029297	785.602600
1060.909180	726.486938
1059.789063	723.511658
1058.667969	807.025635
1057.547852	598.267212
1056.426758	649.018066
1055.305664	522.138794
1054.183594	250.452988
1053.062500	642.220520
1051.940430	618.141174
1050.818359	460.997314
1049.695313	675.024841
1048.572266	485.260040
1047.449219	643.195557
1046.326172	831.386414
1045.203125	669.715820
1044.079102	482.472321
1042.955078	374.577179
1041.830078	441.504578
1040.706055	762.369812
1039.581055	482.165833
1038.456055	383.745453
1037.331055	555.456726
1036.205078	382.625610
1035.079102	684.616455
1033.953125	386.265717
1032.826172	520.702087
1031.700195	573.733826
1030.573242	475.653198
1029.445313	524.079895
1028.318359	347.132477
1027.190430	-113.132851
1026.062500	49.349186
1024.934570	-215.473724
1023.805664	-150.458817
1022.676758	-41.316315
1021.547852	-29.629845
1020.418945	-245.250595
1019.289063	-17.697674
1018.159180	-189.042923
1017.029297	-100.580940
1015.898438	-118.721268
1014.767578	157.518707
1013.636719	218.244751
1012.505859	211.849747
1011.375000	325.951141
1010.243164	347.465881
1009.111328	482.469879
1007.978516	275.005157
1006.846680	895.982544
1005.713867	1216.060181
1004.581055	1973.137817
1003.447266	2096.482422
1002.313477	2522.655518
1001.179688	1504.452271
1000.045898	1179.915771
998.912109	257.405334
997.777344	164.436356
996.642578	64.691025
995.506836	20.489492
994.372070	290.263763
993.236328	158.587814
992.100586	170.094498
990.963867	57.182400
989.828125	138.106812
988.691406	11.667028
987.553711	164.232300
986.416992	123.334526
985.279297	377.398560
984.141602	189.343414
983.003906	289.283997
981.865234	276.519897
980.726563	224.778351
979.587891	449.267853
978.448242	229.870316
977.309570	288.965088
976.169922	138.955200
975.030273	437.358063
973.889648	455.411377
972.749023	361.030670
971.608398	466.664429
970.467773	250.913483
969.326172	92.803009
968.184570	127.712685
967.042969	222.420914
965.901367	-29.178696
964.758789	244.722610
963.616211	115.070213
962.473633	489.993896
961.330078	12.267550
960.186523	-48.029243
959.042969	226.334732
957.899414	33.491035
956.754883	317.182678
955.610352	225.453323
954.465820	83.578934
953.321289	-64.934128
952.175781	155.100861
951.030273	155.631119
949.884766	215.776138
948.738281	65.734650
947.591797	375.322418
946.445313	289.623657
945.298828	-3.756061
944.151367	274.148010
943.003906	161.629333
941.856445	-35.138229
940.708008	138.087631
939.559570	236.097870
938.411133	311.417725
937.262695	329.849640
936.113281	20.093407
934.964844	228.125702
933.814453	123.988014
932.665039	63.358715
931.514648	119.100922
930.364258	-173.474518
929.213867	78.442329
928.062500	-306.991180
926.912109	93.097725
925.759766	-159.862137
924.608398	-230.557068
923.456055	131.053406
922.303711	308.481873
921.151367	-93.680901
919.999023	-34.144947
918.845703	-135.799149
917.692383	-132.756683
916.539063	-149.999237
915.384766	-205.677200
914.230469	188.279297
913.076172	-175.791321
911.920898	-56.261856
910.766602	-145.332413
909.611328	-290.907288
908.455078	-209.534576
907.299805	-55.520824
906.143555	23.779127
904.987305	-121.121025
903.830078	-354.152191
902.673828	-258.567383
901.516602	-337.222626
900.359375	168.289551
899.201172	137.362747
898.042969	138.255722
896.884766	-197.754364
895.726563	-35.968536
894.567383	17.346811
893.408203	50.414673
892.249023	131.043243
891.088867	73.938972
889.929688	215.742416
888.769531	174.681335
887.608398	233.091354
886.448242	131.319397
885.287109	106.429565
884.125977	151.592926
882.963867	-30.970127
881.801758	237.653412
880.639648	298.831848
879.477539	202.298691
878.315430	295.185852
877.152344	171.844803
875.989258	316.674255
874.825195	517.816772
873.661133	293.448181
872.497070	235.819366
871.333008	171.536636
870.168945	-7.377685
869.003906	99.502258
867.838867	170.418259
866.672852	243.614609
865.506836	168.495041
864.340820	176.603210
863.174805	126.347977
862.008789	431.026855
860.841797	329.186920
859.674805	474.376160
858.506836	543.229553
857.339844	416.865601
856.171875	647.282166
855.003906	570.359131
853.834961	677.364258
852.666016	674.497681
851.497070	629.064514
850.328125	758.438293
849.158203	486.787323
847.988281	336.209961
846.818359	268.552429
845.647461	391.205597
844.477539	198.236832
843.306641	401.388336
842.134766	391.932129
840.963867	337.732422
839.791992	332.736511
838.619141	338.905853
837.447266	445.608704
836.274414	373.499329
835.101563	457.754364
833.928711	142.190781
832.754883	492.086151
831.581055	627.490234
830.407227	628.886230
829.232422	585.619812
828.058594	584.698730
826.883789	465.538544
825.708008	408.809814
824.533203	488.012726
823.357422	134.797058
822.181641	225.043304
821.004883	221.632324
819.828125	222.604919
818.651367	268.028503
817.474609	35.126759
816.296875	-137.658966
815.119141	92.237968
813.941406	57.256245
812.763672	111.149071
811.584961	-84.066154
810.406250	49.669907
809.226563	185.472260
808.047852	-1.025487
806.868164	-29.836887
805.688477	38.967102
804.507813	-10.025932
803.327148	-34.689384
802.146484	53.716850
800.965820	-130.902985
799.784180	-268.969208
798.603516	-180.914551
797.420898	-132.918121
796.239258	-226.913696
795.056641	29.115370
793.874023	-60.687328
792.691406	-177.149384
791.507813	-236.109222
790.324219	-115.858177
789.140625	232.167038
787.956055	106.385796
786.772461	-74.774315
785.586914	153.177246
784.402344	128.816681
783.216797	362.973846
782.032227	296.315887
780.845703	-11.282760
779.660156	248.843689
778.473633	22.842991
777.287109	-64.085602
776.100586	-45.151100
774.913086	-24.152969
773.725586	-100.385429
772.538086	-13.482935
771.349609	364.354675
770.161133	7.660013
768.972656	-84.480293
767.784180	237.604446
766.594727	334.667542
765.405273	383.092194
764.215820	81.203705
763.026367	294.532684
761.835938	208.266068
760.645508	401.399261
759.454102	165.283371
758.262695	274.496277
757.072266	220.801956
755.879883	523.185669
754.688477	249.406509
753.496094	243.743042
752.303711	290.698151
751.110352	240.869141
749.917969	265.619659
748.724609	143.151825
747.530273	213.794403
746.336914	358.915802
745.142578	207.686783
743.948242	501.699554
742.752930	258.215790
741.558594	-149.668427
740.363281	325.879608
739.166992	154.668060
737.971680	-132.653488
736.775391	61.956554
735.579102	304.581970
734.381836	47.865662
733.185547	66.997131
731.988281	219.543365
730.790039	293.203979
729.592773	93.379990
728.394531	140.702850
727.196289	76.466377
725.997070	333.522827
724.797852	181.797119
723.598633	152.462128
722.399414	241.063904
721.199219	410.402222
719.999023	610.216797
718.798828	76.571442
717.598633	250.180374
716.397461	244.822113
715.196289	346.349915
713.994141	162.190811
712.792969	302.971710
711.590820	214.857880
710.388672	166.044373
709.185547	43.218246
707.982422	153.543304
706.779297	61.358986
705.576172	-45.967922
704.372070	97.113045
703.167969	-49.213051
701.963867	85.236900
700.759766	139.227982
699.554688	154.134949
698.349609	229.994003
697.143555	-26.628637
695.938477	8.142153
694.732422	45.169876
693.525391	27.990868
692.319336	-54.208057
691.112305	-118.885498
689.905273	-278.906952
688.697266	110.252571
687.490234	-138.434402
686.282227	57.745575
685.073242	0.275058
683.865234	-87.374657
682.656250	-276.704956
681.447266	-41.095177
680.237305	32.082508
679.028320	-41.897881
677.818359	-100.530006
676.607422	-113.512764
675.397461	-225.888260
674.186523	-45.931633
672.975586	-64.921730
671.763672	264.474915
670.551758	-72.109497
669.339844	28.311024
668.127930	-156.442047
666.915039	-47.077461
665.703125	73.197090
664.489258	29.434938
663.276367	-50.863689
662.062500	-61.888012
660.848633	-12.325329
659.634766	-33.848145
658.419922	89.319992
657.205078	-31.153074
655.990234	-119.098068
654.775391	-47.354256
653.559570	-20.788237
652.343750	143.776215
651.126953	241.578491
649.911133	-84.883736
648.694336	-126.881607
647.477539	-13.795341
646.259766	56.241959
645.041992	300.578522
643.824219	482.433655
642.606445	307.170197
641.387695	355.609985
640.168945	201.911362
638.950195	-9.800529
637.730469	158.860886
636.511719	194.149246
635.291016	203.536133
634.071289	0.186101
632.850586	170.316895
631.629883	374.517822
630.409180	147.076736
629.188477	46.067104
627.966797	-87.355461
626.745117	94.191795
625.522461	-11.983086
624.300781	55.118240
623.078125	426.053040
621.854492	273.594757
620.631836	152.822418
619.408203	151.471100
618.184570	166.643707
616.960938	-52.150726
615.736328	94.389175
614.511719	-8.072079
613.287109	4.210426
612.061523	-35.704853
610.835938	-147.082184
609.610352	116.814476
608.384766	-75.652267
607.158203	-21.311804
605.931641	-121.980194
604.705078	-181.148224
