# Supplementary material for: Raman spectroscopy accurately differentiates mucosal healing from non-healing and biochemical changes following biological therapy in inflammatory bowel disease
Source: PLoS One. 2021 Jun 2;16(6):e0252210. doi: 10.1371/journal.pone.0252210 (PMC8172032; doi:10.1371/journal.pone.0252210)
Supplement: S1 Dataset — (ZIP) [file pone.0252210.s003.zip › HC/BRC-ctnf-0010 base sub CR removed_50__X_-19858.6__Y_20278.6__Z_56.4987__Time_575.txt]

1714.640625	110.820732
1713.664063	350.776306
1712.687500	33.943760
1711.709961	212.203339
1710.733398	67.678490
1709.755859	15.850576
1708.778320	137.106903
1707.799805	24.008492
1706.821289	164.250229
1705.843750	-28.744633
1704.864258	-131.977570
1703.885742	68.808571
1702.907227	-451.610413
1701.927734	-258.796600
1700.948242	-420.449890
1699.968750	-358.717163
1698.988281	51.824577
1698.007813	115.995049
1697.028320	71.911560
1696.046875	109.148613
1695.066406	40.818024
1694.084961	-114.448845
1693.104492	-65.473839
1692.123047	182.135544
1691.140625	115.819527
1690.159180	365.566040
1689.176758	74.739899
1688.194336	147.849167
1687.211914	504.633972
1686.228516	419.741882
1685.246094	325.303009
1684.262695	471.686066
1683.279297	373.906281
1682.295898	514.183167
1681.311523	775.133057
1680.327148	682.825195
1679.342773	580.823425
1678.358398	381.303101
1677.374023	544.564697
1676.388672	833.581482
1675.403320	1000.981506
1674.417969	964.409546
1673.432617	1205.090698
1672.446289	1212.556885
1671.459961	1188.900269
1670.473633	1152.719604
1669.487305	1385.506104
1668.500977	1398.526855
1667.513672	1632.527344
1666.526367	1415.934814
1665.539063	1632.589111
1664.550781	1775.486084
1663.563477	1807.582397
1662.575195	1675.849365
1661.586914	1751.543823
1660.598633	1920.541748
1659.609375	1803.825195
1658.620117	1881.097290
1657.631836	1847.646484
1656.641602	1835.859009
1655.652344	1935.791504
1654.662109	1848.214966
1653.672852	1713.535767
1652.681641	1595.198853
1651.691406	1392.731079
1650.701172	1436.716919
1649.709961	1459.920532
1648.718750	1010.354309
1647.727539	1092.560547
1646.735352	633.435974
1645.744141	526.217712
1644.751953	675.546082
1643.759766	811.936157
1642.766602	663.460693
1641.774414	409.799896
1640.781250	589.263672
1639.788086	394.317535
1638.794922	33.558327
1637.801758	282.342743
1636.807617	159.515701
1635.813477	26.425259
1634.819336	-182.807648
1633.825195	-20.263092
1632.830078	-36.727402
1631.834961	-95.135941
1630.839844	204.724731
1629.844727	49.224476
1628.849609	49.215782
1627.853516	-98.013748
1626.857422	54.836853
1625.861328	52.569798
1624.865234	92.483574
1623.868164	3.652093
1622.871094	188.288589
1621.874023	-89.552063
1620.876953	-67.705467
1619.879883	69.758606
1618.881836	-144.678482
1617.883789	226.485977
1616.885742	-255.545776
1615.887695	202.143433
1614.888672	-69.747421
1613.889648	-31.984657
1612.890625	294.245911
1611.891602	-16.813635
1610.892578	610.711792
1609.892578	231.527847
1608.892578	271.724396
1607.892578	91.809814
1606.892578	100.509453
1605.891602	145.798950
1604.890625	136.034561
1603.889648	157.617859
1602.888672	220.991623
1601.887695	409.842896
1600.885742	-39.717426
1599.883789	-96.902390
1598.881836	-329.333038
1597.879883	102.191925
1596.876953	5.496531
1595.874023	-135.687958
1594.871094	-237.745682
1593.868164	17.925671
1592.864258	-194.054840
1591.861328	-293.805389
1590.857422	-12.598365
1589.853516	218.763870
1588.848633	-116.269516
1587.844727	-237.408813
1586.839844	-173.514847
1585.834961	-177.595901
1584.830078	130.961380
1583.824219	79.561203
1582.819336	272.946594
1581.813477	-67.956978
1580.807617	-10.420067
1579.800781	140.633270
1578.794922	-190.151688
1577.788086	80.225853
1576.781250	82.277802
1575.773438	393.704865
1574.766602	288.656250
1573.758789	-92.211998
1572.750977	-127.332039
1571.743164	-162.637665
1570.735352	87.730408
1569.726563	-220.851700
1568.718750	374.492767
1567.708984	416.151459
1566.700195	-92.870041
1565.691406	-124.226601
1564.681641	-62.368687
1563.671875	287.272308
1562.662109	-48.349651
1561.652344	-345.143768
1560.641602	161.837540
1559.630859	230.222733
1558.620117	127.280632
1557.609375	8.608325
1556.597656	322.430328
1555.586914	-34.998848
1554.575195	301.555450
1553.563477	150.953979
1552.550781	158.082916
1551.539063	4.534799
1550.526367	3.474610
1549.513672	-106.468086
1548.500977	-56.228539
1547.487305	-94.180916
1546.473633	214.100174
1545.459961	139.464890
1544.446289	157.671677
1543.432617	121.387314
1542.417969	128.785843
1541.404297	115.320290
1540.389648	-58.476528
1539.374023	278.696625
1538.359375	132.887970
1537.343750	-134.380402
1536.328125	34.239666
1535.312500	199.993698
1534.296875	-65.193047
1533.280273	-101.046051
1532.263672	200.573029
1531.247070	287.950989
1530.230469	300.362976
1529.212891	-94.471649
1528.196289	221.499954
1527.178711	606.626770
1526.160156	-20.353466
1525.142578	11.646608
1524.124023	-72.390182
1523.106445	481.462219
1522.087891	309.516174
1521.068359	196.566330
1520.049805	142.633774
1519.030273	-63.151711
1518.010742	142.152420
1516.991211	79.968567
1515.971680	246.254333
1514.951172	47.565342
1513.930664	231.372345
1512.910156	145.373306
1511.889648	-140.958328
1510.868164	42.223621
1509.846680	9.656353
1508.826172	-197.451630
1507.803711	-9.769131
1506.782227	-68.428185
1505.759766	-55.478222
1504.737305	-232.331512
1503.714844	8.384091
1502.692383	-166.144745
1501.668945	-233.207458
1500.646484	-226.094910
1499.623047	-265.234802
1498.599609	-324.972076
1497.575195	-98.241051
1496.550781	274.090240
1495.527344	101.343643
1494.502930	5.234972
1493.477539	-21.951519
1492.453125	147.618347
1491.427734	-22.935867
1490.402344	179.522476
1489.376953	11.371740
1488.350586	264.573456
1487.325195	471.638550
1486.298828	336.387024
1485.272461	270.016541
1484.245117	685.853577
1483.218750	619.259399
1482.191406	626.549500
1481.164063	1036.693359
1480.136719	1008.038391
1479.108398	1338.719238
1478.080078	1001.455750
1477.052734	1607.084961
1476.023438	1371.644897
1474.995117	1411.354614
1473.965820	1514.616699
1472.937500	1829.125610
1471.908203	1988.150879
1470.877930	1971.438354
1469.848633	2494.104248
1468.818359	2065.133057
1467.788086	2134.768066
1466.757813	2717.946777
1465.727539	2428.922363
1464.696289	2729.595215
1463.665039	2587.989990
1462.633789	2659.821289
1461.602539	3044.018066
1460.570313	3090.269775
1459.539063	2814.098877
1458.506836	3200.497803
1457.473633	2967.492920
1456.441406	3072.068115
1455.408203	3354.137451
1454.375000	3367.272217
1453.341797	3306.878174
1452.308594	3061.470459
1451.274414	3614.519531
1450.241211	3670.731201
1449.207031	3476.109619
1448.171875	3866.657959
1447.137695	3659.476318
1446.102539	3806.834717
1445.067383	3356.800049
1444.032227	3440.977539
1442.997070	3256.967529
1441.960938	3065.467529
1440.924805	2990.435059
1439.888672	3107.658447
1438.852539	3138.937500
1437.816406	3079.279297
1436.779297	2524.404541
1435.742188	2866.692383
1434.705078	2395.591309
1433.666992	1846.450806
1432.629883	1555.173828
1431.591797	1834.543335
1430.553711	1253.304932
1429.514648	1323.332275
1428.476563	1020.112976
1427.437500	714.555786
1426.398438	598.339355
1425.359375	933.521057
1424.320313	429.353516
1423.280273	812.476440
1422.240234	699.228210
1421.200195	510.572174
1420.159180	551.238281
1419.119141	740.575073
1418.078125	204.965622
1417.037109	598.348999
1415.996094	350.071320
1414.954102	-124.410568
1413.912109	155.951263
1412.870117	174.807480
1411.828125	151.050903
1410.786133	449.152405
1409.743164	88.854477
1408.700195	83.087029
1407.657227	-168.694809
1406.614258	-123.899200
1405.570313	-56.416065
1404.527344	-116.803459
1403.483398	-347.710236
1402.438477	186.885391
1401.394531	159.510269
1400.349609	52.008522
1399.304688	160.355225
1398.259766	5.579345
1397.214844	234.510590
1396.168945	125.178047
1395.123047	191.427078
1394.077148	-25.236980
1393.031250	116.472450
1391.984375	173.127899
1390.937500	29.671558
1389.890625	81.651558
1388.843750	378.987091
1387.796875	-74.113640
1386.749023	83.383476
1385.701172	-1.560929
1384.653320	-58.797379
1383.604492	-155.853882
1382.556641	194.641174
1381.507813	47.962914
1380.458984	-130.948669
1379.410156	387.145508
1378.360352	-23.625652
1377.310547	-4.686089
1376.260742	109.261734
1375.210938	21.234055
1374.161133	0.786135
1373.110352	-12.014931
1372.059570	-351.273926
1371.008789	-126.787300
1369.957031	-350.878174
1368.906250	-504.887268
1367.854492	-58.242386
1366.802734	326.126312
1365.750000	359.361145
1364.698242	168.709503
1363.645508	-183.493347
1362.592773	211.259003
1361.540039	95.950951
1360.486328	-53.965916
1359.433594	425.624817
1358.379883	-176.475098
1357.326172	-89.498703
1356.271484	87.084290
1355.216797	261.298218
1354.163086	279.127533
1353.107422	321.933990
1352.052734	332.648102
1350.998047	142.437027
1349.942383	317.367035
1348.886719	547.011841
1347.830078	538.527893
1346.774414	567.460144
1345.717773	1050.415161
1344.661133	851.453979
1343.604492	1017.189087
1342.546875	1106.183960
1341.490234	1376.231567
1340.432617	1007.147034
1339.375000	1274.970703
1338.316406	1201.102539
1337.258789	1159.650269
1336.200195	1415.410767
1335.141602	1220.837646
1334.082031	1466.917358
1333.023438	1163.927856
1331.963867	1138.218140
1330.904297	1221.494751
1329.844727	1042.865967
1328.784180	1022.646790
1327.723633	1291.719238
1326.663086	960.519348
1325.602539	1340.975464
1324.541992	1388.062866
1323.480469	1156.300171
1322.418945	1512.267700
1321.357422	1875.647339
1320.295898	1370.551025
1319.233398	1558.974609
1318.170898	1417.001343
1317.108398	1795.504395
1316.045898	1779.579956
1314.982422	1440.943237
1313.918945	1538.742920
1312.855469	1786.922729
1311.791992	1894.758057
1310.728516	1653.028442
1309.664063	1790.668335
1308.599609	1583.798584
1307.535156	1987.452148
1306.469727	2186.853027
1305.404297	1872.215210
1304.338867	1737.376465
1303.273438	2259.201904
1302.208008	2100.021729
1301.141602	1670.693237
1300.075195	2069.722168
1299.008789	2083.024658
1297.942383	1993.293701
1296.875000	2168.902588
1295.807617	1895.306274
1294.740234	1685.760254
1293.672852	1738.988770
1292.604492	2165.205322
1291.537109	2000.234253
1290.468750	1749.602539
1289.399414	2067.984131
1288.331055	1793.151367
1287.261719	1435.214111
1286.192383	1418.098511
1285.123047	1660.747559
1284.052734	1847.051147
1282.983398	1861.980103
1281.913086	1492.652954
1280.841797	1725.641602
1279.771484	1691.912598
1278.700195	1526.166626
1277.628906	1847.301636
1276.557617	2161.041992
1275.486328	1469.923950
1274.414063	1690.869629
1273.341797	1327.757080
1272.269531	1969.005615
1271.197266	1320.343262
1270.124023	1873.528198
1269.050781	1874.742676
1267.977539	1646.562500
1266.904297	1987.176392
1265.830078	1739.659180
1264.756836	1709.424194
1263.681641	1684.114990
1262.607422	1736.899536
1261.533203	1855.532227
1260.458008	1328.271606
1259.382813	1722.365967
1258.307617	1487.793335
1257.231445	1604.085815
1256.155273	1284.475952
1255.079102	1371.613403
1254.002930	1602.351196
1252.926758	1341.448730
1251.849609	1686.484985
1250.772461	1291.930786
1249.695313	1797.373291
1248.617188	1497.825439
1247.540039	2024.910522
1246.461914	1812.961304
1245.382813	1421.303589
1244.304688	1260.611206
1243.225586	1493.436035
1242.146484	1354.650757
1241.067383	1800.983521
1239.988281	1472.881226
1238.908203	1251.681030
1237.828125	1355.654419
1236.748047	1001.162048
1235.667969	1330.643188
1234.586914	1029.614746
1233.505859	1225.594238
1232.424805	1302.727905
1231.343750	1576.052246
1230.261719	1270.307251
1229.179688	1172.939941
1228.097656	1237.807495
1227.015625	1360.712524
1225.932617	893.023560
1224.850586	730.375793
1223.767578	1247.504639
1222.683594	1036.392456
1221.600586	387.690155
1220.516602	633.672180
1219.432617	710.317322
1218.347656	318.107544
1217.263672	730.490967
1216.178711	560.554382
1215.093750	542.769043
1214.008789	643.230713
1212.922852	591.526672
1211.836914	653.202393
1210.750977	574.861633
1209.665039	851.061157
1208.579102	688.181946
1207.492188	1258.236938
1206.405273	873.436279
1205.318359	1040.606323
1204.230469	798.033264
1203.142578	719.290833
1202.054688	616.432007
1200.966797	212.568573
1199.877930	-150.275070
1198.790039	-154.429794
1197.701172	43.439976
1196.611328	-90.843163
1195.522461	-143.367447
1194.432617	-106.992882
1193.342773	-159.672394
1192.252930	362.010681
1191.162109	3.893035
1190.072266	111.918533
1188.981445	66.078209
1187.889648	-107.117615
1186.798828	-160.279175
1185.707031	-31.103283
1184.615234	-91.663109
1183.523438	-41.928417
1182.430664	-1.918322
1181.337891	-67.541573
1180.245117	-49.322514
1179.152344	9.534865
1178.059570	370.217224
1176.965820	57.369328
1175.872070	238.008774
1174.778320	286.744232
1173.683594	258.720276
1172.588867	292.845581
1171.494141	231.115601
1170.399414	408.576691
1169.303711	179.170105
1168.208984	330.039093
1167.113281	-11.847372
1166.016602	179.392868
1164.920898	205.536499
1163.824219	40.388054
1162.727539	489.158081
1161.630859	376.342468
1160.533203	683.718018
1159.435547	496.667603
1158.337891	848.999695
1157.240234	807.331482
1156.141602	658.201233
1155.043945	1000.379822
1153.944336	936.880676
1152.845703	947.217957
1151.747070	1090.918335
1150.647461	700.633240
1149.547852	417.621735
1148.447266	568.124878
1147.347656	230.274567
1146.247070	606.712891
1145.146484	430.633026
1144.044922	449.650940
1142.944336	604.180603
1141.842773	889.343994
1140.741211	622.538025
1139.638672	591.112793
1138.537109	740.264343
1137.434570	558.887695
1136.332031	1163.946655
1135.228516	1098.728516
1134.125977	978.820984
1133.022461	865.973877
1131.917969	1337.031738
1130.814453	1171.731079
1129.709961	1528.403564
1128.605469	1574.048828
1127.500977	1325.484497
1126.396484	1406.520264
1125.291016	1575.122925
1124.185547	1316.937256
1123.080078	1492.398071
1121.973633	980.655701
1120.868164	1364.350830
1119.761719	973.446838
1118.654297	1096.343384
1117.547852	1133.900391
1116.440430	1083.784180
1115.333008	915.312256
1114.225586	772.853333
1113.117188	911.756653
1112.008789	889.754272
1110.900391	806.226624
1109.791992	942.421570
1108.682617	884.735107
1107.573242	1188.384033
1106.463867	1111.627808
1105.354492	949.839478
1104.244141	1371.055664
1103.133789	1117.091064
1102.023438	858.459229
1100.913086	1026.818481
1099.801758	989.853760
1098.690430	1285.282471
1097.579102	812.083252
1096.467773	928.199524
1095.355469	907.539001
1094.243164	1091.764648
1093.130859	1158.109131
1092.017578	1132.530762
1090.905273	1041.029541
1089.791992	1163.664673
1088.677734	933.258606
1087.564453	872.299927
1086.450195	1100.585938
1085.335938	950.186401
1084.221680	1135.966919
1083.106445	1389.772583
1081.991211	1272.196899
1080.875977	1241.566284
1079.760742	1520.930176
1078.644531	1154.434692
1077.528320	1156.641724
1076.412109	726.995483
1075.295898	1198.545288
1074.178711	966.101318
1073.061523	675.124146
1071.944336	578.889954
1070.826172	773.365173
1069.708984	541.218506
1068.590820	775.450623
1067.471680	1058.759644
1066.353516	1222.517212
1065.234375	1041.989990
1064.115234	1128.435303
1062.996094	1088.469482
1061.875977	1048.527710
1060.755859	1041.379517
1059.635742	952.398560
1058.515625	940.654053
1057.394531	744.241943
1056.273438	608.728210
1055.152344	678.935913
1054.031250	891.653015
1052.909180	648.862366
1051.787109	821.864136
1050.665039	527.934631
1049.541992	742.982544
1048.418945	885.643982
1047.295898	753.019348
1046.172852	671.826355
1045.048828	870.532532
1043.925781	190.340164
1042.801758	561.677673
1041.676758	522.782532
1040.552734	689.001038
1039.427734	615.308960
1038.302734	795.544983
1037.176758	677.774719
1036.050781	485.664734
1034.924805	458.948303
1033.798828	841.780457
1032.672852	373.261688
1031.545898	393.364258
1030.418945	418.203522
1029.291992	459.403198
1028.164063	114.936012
1027.036133	-113.098770
1025.908203	146.832779
1024.780273	144.358276
1023.651367	-273.568787
1022.522461	-600.665955
1021.393555	-291.672882
1020.264648	-189.176849
1019.134766	24.713545
1018.004883	-266.876068
1016.875000	-85.259613
1015.744141	-235.045410
1014.613281	500.559723
1013.482422	-19.691765
1012.351563	361.429047
1011.219727	200.650192
1010.088867	401.257202
1008.956055	631.988403
1007.824219	666.082642
1006.691406	850.681824
1005.558594	1481.745728
1004.425781	2339.292236
1003.292969	2854.444336
1002.159180	2678.423584
1001.025391	2146.794189
999.891602	1257.496094
998.756836	731.391052
997.622070	801.469055
996.487305	-3.275731
995.352539	-165.821960
994.216797	465.669556
993.081055	259.605865
991.945313	238.336334
990.808594	196.501343
989.672852	147.962234
988.536133	-278.365234
987.398438	113.712433
986.261719	-194.534363
985.124023	-221.458557
983.986328	5.122539
982.847656	-111.235794
981.709961	111.004776
980.571289	123.933952
979.432617	-72.286018
978.292969	223.978806
977.153320	71.913628
976.013672	382.207092
974.874023	-15.335076
973.734375	-19.555595
972.593750	360.082458
971.453125	528.446777
970.311523	350.207275
969.170898	107.991547
968.029297	47.416149
966.886719	149.994080
965.745117	-235.894592
964.602539	27.680223
963.459961	268.420410
962.317383	-95.947044
961.173828	323.905243
960.030273	384.033813
958.886719	437.481934
957.743164	117.804535
956.598633	238.126343
955.454102	-67.180664
954.309570	209.199966
953.165039	185.924454
952.019531	190.329010
950.874023	48.581493
949.727539	238.662888
948.582031	-190.627594
947.435547	365.543427
946.289063	25.975592
945.141602	271.591827
943.995117	295.783264
942.847656	-42.873226
941.699219	479.462128
940.551758	433.491638
939.403320	31.812622
938.254883	66.242470
937.105469	427.005768
935.957031	464.041321
934.807617	104.627441
933.658203	493.123413
932.507813	305.187927
931.357422	507.082153
930.207031	96.468811
929.056641	273.694214
927.906250	109.596779
926.754883	-104.289253
925.603516	-229.125839
924.451172	58.023838
923.298828	304.309845
922.146484	11.820261
920.994141	-107.567825
919.841797	98.272621
918.688477	463.263306
917.535156	212.693756
916.380859	16.939026
915.227539	-117.229790
914.073242	-301.079987
912.918945	-205.526108
911.763672	-46.298157
910.608398	-23.065048
909.453125	-124.387817
908.297852	-130.261139
907.141602	6.850953
905.985352	-44.022076
904.829102	143.195221
903.672852	-258.433472
902.515625	-89.035934
901.358398	168.740738
900.201172	-30.664968
899.042969	-17.099306
897.884766	-59.944382
896.726563	137.140488
895.568359	74.230331
894.409180	-4.329429
893.250000	233.730728
892.090820	431.145813
890.930664	398.167725
889.771484	-81.885201
888.611328	434.263702
887.450195	352.037109
886.289063	150.348038
885.128906	201.597351
883.966797	451.482269
882.805664	144.255386
881.643555	276.998993
880.481445	193.367630
879.319336	749.974731
878.156250	580.846130
876.993164	465.964203
875.830078	394.016449
874.666016	576.646057
873.502930	486.867493
872.338867	437.732758
871.173828	271.695160
870.009766	49.557617
868.844727	365.134247
867.679688	757.074463
866.513672	872.388794
865.348633	724.743103
864.182617	1103.010376
863.015625	825.202026
861.849609	904.655518
860.682617	604.654114
859.515625	641.549866
858.347656	1190.166016
857.180664	1141.702881
856.012695	1008.053345
854.843750	1127.912354
853.675781	1075.077759
852.506836	1463.883911
851.337891	1233.971558
850.167969	1266.320435
848.999023	1401.689209
847.829102	677.017578
846.658203	1139.348145
845.488281	493.404694
844.317383	886.146362
843.146484	1146.675049
841.975586	735.994446
840.803711	795.111267
839.631836	284.033813
838.459961	720.914124
837.287109	842.450378
836.114258	932.600098
834.941406	926.605408
833.768555	507.427002
832.594727	695.661438
831.420898	959.637573
830.247070	728.007874
829.072266	824.388123
827.898438	838.105042
826.722656	1217.467163
825.547852	604.451355
824.372070	658.089966
823.196289	776.236084
822.020508	597.925171
820.844727	112.223953
819.667969	528.513672
818.491211	679.573730
817.313477	278.465057
816.136719	-31.335123
814.958984	23.751560
813.781250	152.083282
812.602539	542.630920
811.423828	268.151459
810.245117	287.051971
809.066406	261.372406
807.886719	346.646088
806.707031	-107.967056
805.527344	-91.758804
804.346680	112.991470
803.166992	11.213365
801.985352	42.476250
800.804688	-21.821493
799.623047	-26.361219
798.441406	-354.786163
797.259766	-625.582886
796.078125	-413.257233
794.895508	-329.710052
793.712891	-246.372696
792.529297	-515.372620
791.346680	207.532013
790.163086	77.670174
788.978516	421.309570
787.794922	78.697067
786.610352	-93.596664
785.425781	3.826861
784.241211	89.970589
783.055664	80.843559
781.870117	87.009102
780.684570	42.173660
779.498047	379.330566
778.311523	7.239274
777.125000	54.641762
775.938477	-1.907376
774.750977	-80.680527
773.563477	-128.710068
772.375977	204.707397
771.187500	248.893219
769.999023	30.503342
768.810547	215.417374
767.622070	461.768982
766.432617	372.934113
765.243164	83.515205
764.053711	318.173676
762.863281	466.683868
761.672852	531.301453
760.482422	661.735107
759.291992	846.935913
758.100586	543.572815
756.909180	578.840027
755.717773	420.454712
754.525391	409.242004
753.333008	441.826752
752.140625	430.297577
750.948242	480.118256
749.754883	338.715637
748.561523	219.180450
747.368164	378.308929
746.173828	633.770203
744.979492	448.003418
743.785156	540.742798
742.590820	473.226501
741.395508	-2.161351
740.200195	535.167847
739.003906	167.113937
737.808594	164.979919
736.612305	7.221480
735.416016	269.865692
734.218750	-247.089798
733.021484	161.925476
731.824219	170.217346
730.626953	206.857376
729.428711	4.991826
728.230469	128.953720
727.032227	88.826691
725.833984	398.354614
724.634766	143.910614
723.435547	191.004120
722.235352	388.727112
721.036133	525.179138
719.835938	561.104736
718.635742	529.322571
717.434570	96.030319
716.233398	452.640533
715.032227	577.882385
713.831055	40.188076
712.628906	100.060333
711.426758	360.423737
710.224609	213.214691
709.021484	135.803223
707.818359	25.785936
706.615234	227.228226
705.412109	-2.409964
704.208008	-53.430199
703.003906	195.904724
701.799805	-126.945213
700.594727	2.800612
699.389648	-41.390270
698.184570	236.258469
696.979492	294.359070
695.773438	-377.553772
694.567383	-127.969940
693.361328	-484.339874
692.154297	-86.972527
690.947266	-126.006706
689.740234	-240.850113
688.533203	11.194876
687.325195	165.643616
686.117188	-267.573303
684.909180	-91.141426
683.700195	-49.037647
682.491211	216.445160
681.282227	-332.734558
680.072266	-131.948349
678.863281	196.706787
677.653320	-80.877090
676.442383	-76.718491
675.232422	258.763611
674.021484	328.148926
672.810547	196.524368
671.598633	-36.478436
670.386719	83.281120
669.174805	291.833008
667.962891	-39.804905
666.750000	-183.083725
665.537109	51.963089
664.324219	-56.272812
663.110352	107.827019
661.897461	-269.765778
660.683594	50.145233
659.468750	-126.143425
658.254883	-226.627563
657.040039	339.584015
655.824219	88.543968
654.609375	-88.875259
653.393555	-93.584030
652.177734	-50.674484
650.960938	91.510742
649.745117	227.363525
648.528320	309.514923
647.311523	359.517670
646.093750	295.604797
644.875977	675.151245
643.658203	759.951843
642.440430	513.644226
641.221680	495.513031
640.002930	157.194641
638.784180	281.234009
637.564453	104.487236
636.344727	-110.775940
635.125000	-63.845848
633.905273	73.290726
632.684570	88.020691
631.463867	199.331589
630.243164	-9.153719
629.021484	-28.794390
627.799805	11.565089
626.578125	146.164642
625.356445	342.750580
624.133789	198.313248
622.911133	585.190125
621.688477	149.013596
620.464844	406.760956
619.241211	184.441071
618.017578	-68.060860
616.793945	-100.341743
615.569336	119.509102
614.344727	71.392746
613.120117	-197.488632
611.894531	46.452309
610.668945	-642.446838
609.443359	-119.712608
608.216797	-16.741989
606.991211	134.588394
605.764648	186.801056
604.537109	-13.856131
