# Supplementary material for: Raman spectroscopy accurately differentiates mucosal healing from non-healing and biochemical changes following biological therapy in inflammatory bowel disease
Source: PLoS One. 2021 Jun 2;16(6):e0252210. doi: 10.1371/journal.pone.0252210 (PMC8172032; doi:10.1371/journal.pone.0252210)
Supplement: S1 Dataset — (ZIP) [file pone.0252210.s003.zip › HC/BRC-ctnf-0007-2_base sub CR removed_10__X_-21390.3__Y_39784.2__Time_111.txt]

1714.793945	151.858887
1713.817383	168.134964
1712.840820	-35.548294
1711.864258	78.920197
1710.886719	189.438293
1709.909180	-223.825516
1708.931641	-126.106804
1707.953125	265.064819
1706.975586	277.485199
1705.997070	-238.863785
1705.018555	-89.373428
1704.040039	120.552322
1703.060547	-626.205688
1702.081055	-121.546234
1701.101563	-500.914551
1700.122070	-383.772339
1699.142578	-243.706940
1698.162109	-404.325012
1697.181641	-103.630798
1696.201172	11.442724
1695.220703	-432.952148
1694.239258	29.628748
1693.257813	146.406738
1692.276367	355.407471
1691.294922	213.531143
1690.313477	270.646149
1689.331055	134.358002
1688.348633	-45.755032
1687.366211	303.619415
1686.383789	742.246460
1685.400391	590.282654
1684.416992	226.611145
1683.433594	669.042725
1682.450195	71.216095
1681.465820	268.440399
1680.482422	-230.502411
1679.498047	323.352905
1678.512695	465.686890
1677.528320	399.170929
1676.542969	341.808746
1675.558594	511.875458
1674.572266	536.645508
1673.586914	639.804749
1672.601563	730.816528
1671.615234	660.789490
1670.628906	1024.920410
1669.642578	927.915222
1668.655273	1094.838745
1667.668945	1053.156372
1666.681641	1429.144287
1665.694336	1198.383667
1664.706055	1085.396118
1663.718750	1294.466187
1662.730469	944.855103
1661.742188	577.818726
1660.753906	903.648376
1659.764648	779.706421
1658.775391	1613.113037
1657.787109	799.641052
1656.796875	2171.910156
1655.807617	979.054871
1654.818359	576.337891
1653.828125	1137.791016
1652.837891	845.201111
1651.846680	878.789124
1650.856445	706.894104
1649.865234	490.777130
1648.874023	679.901489
1647.882813	-34.222286
1646.891602	473.345917
1645.899414	-35.777462
1644.907227	63.391926
1643.915039	126.146172
1642.922852	126.105614
1641.930664	-591.281128
1640.937500	193.582428
1639.944336	-116.228035
1638.951172	-143.169739
1637.957031	-557.331726
1636.963867	120.718521
1635.969727	-163.246994
1634.975586	-517.810730
1633.981445	-495.046265
1632.986328	-424.547333
1631.991211	-335.280090
1630.996094	-414.200348
1630.000977	86.376831
1629.005859	537.042908
1628.009766	-714.652527
1627.013672	-521.285828
1626.017578	6.281806
1625.021484	-630.997925
1624.024414	-168.940613
1623.028320	-87.910515
1622.031250	-43.568245
1621.033203	40.289368
1620.036133	-1.741590
1619.038086	111.273911
1618.041016	232.322327
1617.041992	411.065826
1616.043945	259.225922
1615.045898	31.466839
1614.046875	275.992462
1613.047852	255.593613
1612.048828	193.303131
1611.048828	110.036774
1610.049805	-22.898497
1609.049805	-124.391121
1608.049805	-419.696289
1607.048828	-413.748688
1606.048828	5.978121
1605.047852	255.237503
1604.046875	101.251740
1603.045898	-91.990990
1602.044922	214.497787
1601.042969	-46.926243
1600.041016	-72.961533
1599.039063	-57.259495
1598.037109	311.216217
1597.034180	208.907928
1596.031250	-63.342487
1595.028320	-246.810394
1594.025391	-508.708435
1593.022461	72.774490
1592.018555	-265.199951
1591.014648	-699.795837
1590.010742	-275.849762
1589.006836	259.895660
1588.001953	-347.366272
1586.997070	237.209778
1585.992188	547.538208
1584.987305	1076.463379
1583.982422	684.939331
1582.976563	394.878204
1581.970703	456.377563
1580.964844	587.899963
1579.958984	315.494110
1578.952148	-326.818390
1577.945313	69.382248
1576.938477	574.418884
1575.931641	90.309868
1574.924805	337.027039
1573.916992	619.669983
1572.909180	670.489075
1571.901367	442.839569
1570.893555	152.592560
1569.884766	189.472534
1568.876953	278.035187
1567.868164	337.600464
1566.858398	64.367638
1565.849609	154.441666
1564.839844	-38.843006
1563.830078	-286.872192
1562.820313	183.508240
1561.810547	360.241699
1560.799805	-376.354370
1559.790039	211.970535
1558.779297	-68.748413
1557.767578	445.853973
1556.756836	53.085239
1555.745117	-246.676895
1554.733398	227.717545
1553.721680	-26.052105
1552.709961	721.803101
1551.697266	940.904297
1550.685547	574.813843
1549.672852	-254.655579
1548.659180	465.175354
1547.646484	566.355774
1546.632813	708.431335
1545.619141	-132.177979
1544.605469	-88.924019
1543.591797	592.163391
1542.577148	94.563507
1541.562500	185.682602
1540.547852	-219.344650
1539.533203	250.608810
1538.518555	356.092010
1537.502930	479.177338
1536.487305	1138.499756
1535.471680	682.913513
1534.456055	474.749420
1533.439453	366.821442
1532.422852	191.586609
1531.406250	531.532471
1530.389648	850.404419
1529.373047	377.963745
1528.355469	672.836121
1527.337891	341.550842
1526.320313	499.236725
1525.302734	708.030457
1524.284180	64.580490
1523.265625	578.847473
1522.247070	789.085510
1521.228516	-163.451096
1520.208984	149.034088
1519.190430	324.953339
1518.170898	-170.339249
1517.151367	464.868896
1516.130859	382.725220
1515.111328	-344.223053
1514.090820	-385.591949
1513.070313	-67.784927
1512.049805	-312.476593
1511.028320	194.495483
1510.006836	-610.021240
1508.986328	83.657433
1507.963867	-169.671921
1506.942383	253.861053
1505.919922	12.981483
1504.898438	-473.969818
1503.875977	-392.158966
1502.852539	-733.377686
1501.830078	-672.440247
1500.806641	-619.498047
1499.783203	-646.123047
1498.759766	-199.395538
1497.736328	-702.442505
1496.711914	-450.774872
1495.687500	-7.534323
1494.663086	-53.105640
1493.638672	-272.678223
1492.613281	154.361771
1491.587891	136.365311
1490.563477	-29.870895
1489.537109	-375.166138
1488.511719	-212.079758
1487.485352	55.429775
1486.458984	235.901489
1485.432617	102.239845
1484.406250	78.271202
1483.379883	327.212524
1482.352539	244.263016
1481.325195	686.626099
1480.297852	825.307800
1479.269531	846.499390
1478.241211	852.334106
1477.213867	830.156128
1476.184570	1049.785034
1475.156250	1142.007080
1474.127930	1361.474121
1473.098633	1766.580811
1472.069336	2413.303955
1471.040039	1291.032227
1470.009766	2273.300537
1468.979492	2021.398438
1467.950195	2138.458740
1466.918945	2883.332275
1465.888672	2415.383057
1464.857422	2661.737305
1463.827148	2788.670654
1462.795898	2547.106934
1461.763672	2767.864014
1460.732422	2914.998047
1459.700195	2597.409668
1458.667969	2967.895264
1457.635742	4157.983398
1456.603516	3926.750244
1455.570313	3865.551270
1454.537109	3142.494385
1453.503906	2924.413574
1452.470703	3636.884033
1451.436523	3020.941650
1450.403320	3550.811279
1449.369141	3581.356689
1448.333984	3895.598389
1447.299805	3657.831299
1446.264648	3992.380127
1445.230469	3575.187500
1444.194336	3489.648682
1443.159180	2541.541748
1442.124023	2808.223145
1441.087891	2743.518066
1440.051758	3151.821289
1439.015625	2730.887451
1437.978516	2411.292236
1436.941406	2994.117188
1435.904297	2700.171143
1434.867188	2888.958252
1433.830078	2355.568359
1432.791992	1739.164307
1431.754883	1663.479736
1430.715820	931.658569
1429.677734	1050.736572
1428.639648	1535.727417
1427.600586	767.114685
1426.561523	334.391144
1425.522461	996.177490
1424.482422	589.105896
1423.443359	61.523697
1422.403320	-299.425079
1421.363281	294.649384
1420.322266	374.848755
1419.282227	145.619583
1418.241211	-252.040863
1417.200195	397.662201
1416.159180	320.114288
1415.117188	240.238190
1414.076172	-236.694275
1413.034180	-4.160345
1411.992188	95.265923
1410.949219	142.015839
1409.907227	-441.688049
1408.864258	-329.040009
1407.821289	-482.459167
1406.777344	-171.044800
1405.734375	273.626343
1404.690430	-561.958496
1403.646484	-646.524597
1402.602539	-193.835938
1401.557617	-160.108017
1400.513672	-116.037918
1399.468750	31.012318
1398.423828	77.971909
1397.377930	633.915222
1396.333008	633.627014
1395.287109	180.043961
1394.241211	505.945435
1393.195313	1027.308838
1392.148438	174.037674
1391.101563	375.285187
1390.054688	434.052002
1389.007813	613.174500
1387.960938	649.887634
1386.913086	564.220886
1385.865234	373.841217
1384.817383	901.327026
1383.769531	-158.337234
1382.720703	-810.019592
1381.671875	30.429855
1380.623047	-10.981204
1379.574219	-34.620144
1378.524414	216.606766
1377.475586	-535.449463
1376.425781	23.297501
1375.375977	452.315613
1374.325195	83.051079
1373.274414	-714.778870
1372.224609	-115.505051
1371.172852	239.323013
1370.122070	173.096939
1369.070313	97.125305
1368.019531	58.893902
1366.967773	140.438858
1365.915039	90.150505
1364.863281	548.153320
1363.810547	-308.210327
1362.757813	408.968536
1361.705078	421.922913
1360.651367	-94.820229
1359.598633	254.516800
1358.544922	-124.690025
1357.491211	31.036947
1356.436523	398.155243
1355.382813	-136.638016
1354.328125	941.425720
1353.273438	215.916428
1352.217773	710.269104
1351.163086	795.030029
1350.107422	-13.710034
1349.051758	965.047302
1347.996094	613.651489
1346.939453	592.522766
1345.883789	688.267090
1344.827148	1220.571289
1343.769531	1596.621216
1342.712891	1462.200684
1341.655273	1489.083984
1340.598633	1332.897583
1339.540039	1335.403442
1338.482422	1645.271729
1337.423828	1811.552124
1336.366211	1470.587524
1335.307617	1733.779907
1334.248047	2100.923828
1333.189453	1350.025391
1332.129883	1123.924683
1331.070313	1367.935791
1330.010742	1253.571289
1328.950195	1156.699951
1327.890625	370.677032
1326.830078	1408.399414
1325.768555	1321.942871
1324.708008	1230.817383
1323.646484	1292.928833
1322.585938	1291.067871
1321.523438	1770.506348
1320.461914	1230.950317
1319.400391	1481.175659
1318.337891	2264.107666
1317.275391	1873.174194
1316.211914	1953.363403
1315.149414	1962.251831
1314.085938	1779.029907
1313.022461	2394.242188
1311.958984	1945.283447
1310.894531	2752.494141
1309.831055	2281.777344
1308.766602	2387.324951
1307.701172	2005.641846
1306.636719	2534.645752
1305.571289	2591.201172
1304.505859	2483.078125
1303.440430	2483.303955
1302.375000	2579.508057
1301.308594	2609.383789
1300.242188	1931.676514
1299.175781	2020.843506
1298.109375	2336.029785
1297.041992	2282.796387
1295.975586	2573.432861
1294.908203	2117.806885
1293.839844	2339.711914
1292.772461	1729.945435
1291.704102	2145.781494
1290.635742	2340.792480
1289.567383	2168.029785
1288.498047	2164.492676
1287.428711	2183.081543
1286.360352	1799.938232
1285.290039	1906.857178
1284.220703	2520.810791
1283.150391	2297.067139
1282.080078	2024.518433
1281.009766	1734.997192
1279.939453	1631.617310
1278.868164	1310.542969
1277.796875	2261.517578
1276.725586	1739.983032
1275.654297	1729.686157
1274.582031	2415.994629
1273.509766	2293.143799
1272.437500	1794.099365
1271.365234	1722.772095
1270.291992	1536.646973
1269.218750	2026.951660
1268.145508	2111.831543
1267.072266	1964.822510
1265.999023	2132.640381
1264.924805	2080.778320
1263.850586	2406.971680
1262.776367	2367.256348
1261.701172	2554.212158
1260.625977	2572.901855
1259.550781	1838.596558
1258.475586	2407.996582
1257.400391	2243.966064
1256.324219	2703.350342
1255.248047	2936.080322
1254.171875	2876.582764
1253.094727	2016.375000
1252.018555	1993.532104
1250.941406	2396.302002
1249.864258	2081.420410
1248.786133	1686.349609
1247.708008	1787.317871
1246.630859	2206.615479
1245.551758	2700.900879
1244.473633	2454.042236
1243.394531	1485.834839
1242.316406	1482.057251
1241.236328	1798.578857
1240.157227	2042.135498
1239.077148	1792.873901
1237.998047	2254.541992
1236.917969	2376.317383
1235.836914	2010.495239
1234.756836	2168.495605
1233.675781	2049.972900
1232.594727	1335.281006
1231.512695	1946.078125
1230.431641	1723.300415
1229.349609	2026.024170
1228.267578	1449.611450
1227.185547	1715.787109
1226.102539	1645.303589
1225.019531	1354.577637
1223.936523	720.389282
1222.853516	964.323303
1221.769531	1050.850586
1220.686523	861.697571
1219.602539	607.229370
1218.517578	794.937012
1217.433594	1076.742676
1216.348633	626.425476
1215.263672	758.176575
1214.178711	925.995178
1213.092773	1197.383667
1212.007813	1398.616455
1210.921875	1548.948975
1209.834961	1334.833740
1208.749023	1224.459717
1207.662109	1068.175903
1206.575195	1642.252686
1205.488281	1095.330200
1204.400391	1047.246704
1203.313477	758.254761
1202.225586	394.578003
1201.136719	721.950562
1200.048828	760.258301
1198.959961	422.943390
1197.871094	701.667664
1196.782227	376.337555
1195.692383	765.330322
1194.603516	353.368652
1193.513672	114.527260
1192.423828	-316.586151
1191.333008	-464.109863
1190.242188	-770.232849
1189.151367	95.826729
1188.060547	-685.953979
1186.969727	-291.066437
1185.877930	24.288538
1184.786133	-56.561806
1183.694336	-178.257248
1182.601563	-748.600098
1181.509766	-215.576782
1180.416992	-915.308350
1179.323242	132.588913
1178.230469	-198.027176
1177.136719	-32.660629
1176.042969	-360.928741
1174.949219	-186.205200
1173.854492	-176.901642
1172.760742	-33.589237
1171.666016	-48.428413
1170.570313	10.769702
1169.475586	443.114014
1168.379883	140.873703
1167.284180	319.315033
1166.188477	-284.130585
1165.091797	-748.804382
1163.996094	-365.003021
1162.899414	40.003448
1161.801758	389.771545
1160.705078	257.004822
1159.607422	267.417664
1158.509766	-192.441788
1157.412109	-191.594879
1156.313477	-152.687286
1155.215820	3.070903
1154.117188	-377.902771
1153.017578	247.307999
1151.918945	2.212008
1150.819336	553.086304
1149.719727	305.502899
1148.620117	353.354858
1147.519531	377.285889
1146.418945	-36.928783
1145.318359	770.150940
1144.217773	444.019745
1143.116211	-227.045670
1142.014648	374.808258
1140.913086	567.310730
1139.811523	108.206657
1138.708984	10.569759
1137.606445	53.175564
1136.503906	140.901855
1135.401367	-23.232918
1134.297852	1123.649902
1133.194336	54.622692
1132.090820	-593.741272
1130.987305	246.318710
1129.882813	1047.978394
1128.778320	919.325928
1127.673828	1255.614136
1126.569336	1705.580566
1125.463867	1482.018433
1124.358398	988.382751
1123.252930	1362.278198
1122.146484	1994.201538
1121.041016	1323.223511
1119.934570	437.029602
1118.828125	820.238831
1117.720703	22.160707
1116.613281	623.031250
1115.505859	322.275604
1114.398438	-65.814018
1113.291016	35.835915
1112.182617	-281.035034
1111.074219	-11.503548
1109.964844	-209.993942
1108.856445	321.774048
1107.747070	510.808105
1106.637695	159.039017
1105.528320	1150.907471
1104.417969	626.935120
1103.307617	1002.411804
1102.197266	1288.145386
1101.086914	585.475159
1099.975586	828.852783
1098.864258	140.887970
1097.752930	936.037170
1096.641602	566.709778
1095.529297	218.819016
1094.416992	636.763123
1093.304688	757.889099
1092.191406	325.704193
1091.079102	2.172466
1089.965820	-17.546299
1088.852539	-34.781033
1087.738281	-44.875557
1086.624023	563.708069
1085.509766	99.941780
1084.395508	-64.921326
1083.280273	722.220825
1082.166016	1163.798584
1081.050781	1624.052124
1079.934570	686.781860
1078.819336	891.299988
1077.703125	354.019470
1076.586914	361.640747
1075.469727	-43.600292
1074.353516	396.091431
1073.236328	75.794243
1072.119141	255.270294
1071.000977	765.334229
1069.882813	665.966553
1068.765625	1347.154785
1067.646484	303.924072
1066.528320	439.496948
1065.409180	1188.641724
1064.290039	888.853271
1063.170898	970.892151
1062.050781	826.074280
1060.930664	1023.081543
1059.810547	476.432007
1058.690430	701.893799
1057.569336	195.682098
1056.449219	641.233521
1055.327148	355.306305
1054.206055	-40.024940
1053.083984	763.191956
1051.961914	809.675842
1050.839844	338.092926
1049.717773	387.437622
1048.594727	364.614014
1047.471680	428.355408
1046.348633	384.999817
1045.224609	309.217529
1044.101563	16.939667
1042.976563	65.244110
1041.852539	391.111389
1040.728516	6.508712
1039.603516	25.240139
1038.478516	470.349243
1037.352539	363.702972
1036.227539	266.713135
1035.101563	381.737122
1033.974609	-240.574417
1032.848633	-83.100410
1031.721680	-30.130524
1030.594727	-232.662369
1029.467773	132.305283
1028.340820	2.398631
1027.212891	-52.880779
1026.084961	-1494.524048
1024.956055	-346.044678
1023.828125	-1338.341919
1022.699219	-1053.342529
1021.570313	-529.187012
1020.440430	-879.685242
1019.311523	-997.762146
1018.181641	-802.490845
1017.050781	-447.104401
1015.920898	-494.873260
1014.790039	-306.017639
1013.659180	-471.438385
1012.528320	-441.939850
1011.396484	-798.931702
1010.265625	-196.968628
1009.132813	50.783089
1008.000977	745.364929
1006.868164	1506.950684
1005.736328	1042.608032
1004.602539	2014.736450
1003.469727	2642.240967
1002.335938	2349.773926
1001.202148	2251.836670
1000.068359	1798.437012
998.933594	1003.643982
997.799805	736.044739
996.665039	863.606323
995.529297	1187.547485
994.394531	547.063171
993.258789	857.645081
992.123047	1092.237549
990.986328	-49.705837
989.849609	632.774109
988.712891	130.488892
987.576172	-848.296936
986.439453	115.790474
985.301758	-21.310167
984.164063	150.499496
983.025391	868.096069
981.887695	651.175598
980.749023	1134.141235
979.610352	149.363480
978.470703	0.211880
977.332031	456.200500
976.192383	160.437408
975.051758	1280.905884
973.912109	1433.712158
972.771484	892.863892
971.630859	1234.518555
970.490234	976.931824
969.348633	951.568542
968.207031	327.413300
967.065430	816.721680
965.923828	688.928894
964.781250	829.766113
963.638672	374.583832
962.496094	1554.442139
961.352539	313.596191
960.208984	831.137756
959.065430	998.150208
957.921875	20.123064
956.777344	354.851135
955.632813	359.987701
954.488281	314.990875
953.343750	114.639061
952.198242	118.188576
951.052734	240.877609
949.907227	308.851563
948.760742	-84.812408
947.614258	504.709015
946.467773	241.850159
945.321289	-38.954681
944.173828	651.215942
943.026367	-460.338959
941.878906	590.697510
940.730469	596.098755
939.582031	971.334961
938.433594	632.551086
937.285156	747.962341
936.135742	950.131836
934.987305	67.282326
933.836914	698.313538
932.687500	650.216980
931.537109	588.622864
930.386719	502.163696
929.236328	-210.258011
928.084961	61.202915
926.934570	-8.686302
925.783203	-378.754944
924.630859	420.735718
923.478516	599.104614
922.327148	429.654480
921.173828	1.242650
920.021484	814.050781
918.868164	869.961914
917.714844	196.786423
916.561523	278.028076
915.407227	2.861283
914.252930	13.947515
913.098633	-74.717300
911.944336	295.073700
910.789063	587.651489
909.633789	-72.315102
908.478516	-26.752083
907.322266	846.234314
906.166016	37.343746
905.009766	107.994026
903.853516	-380.803406
902.696289	-140.115433
901.539063	-465.492706
900.381836	-98.009666
899.223633	61.141956
898.065430	-467.526154
896.907227	447.231812
895.749023	59.021137
894.589844	-7.935634
893.430664	709.521423
892.271484	118.231865
891.112305	-373.347412
889.952148	-376.790527
888.791992	-140.836182
887.630859	237.238480
886.470703	628.702148
885.309570	503.207825
884.148438	418.391693
882.986328	-4.734154
881.825195	93.255142
880.663086	766.075256
879.500000	559.503540
878.337891	195.292953
877.174805	-13.332849
876.011719	706.090576
874.847656	810.380066
873.684570	775.023315
872.520508	906.196960
871.355469	548.951965
870.191406	763.268250
869.026367	909.947632
867.861328	779.931396
866.695313	1627.825562
865.530273	571.602722
864.364258	1477.455078
863.197266	1142.730713
862.031250	1493.136719
860.864258	879.998291
859.697266	1847.483643
858.530273	1914.456909
857.362305	805.516235
856.194336	1296.502197
855.026367	1338.614868
853.857422	1672.085327
852.688477	1182.613770
851.519531	1367.869141
850.350586	2128.785889
849.180664	1919.251709
848.010742	1732.099731
846.840820	1336.710327
845.670898	1037.651123
844.500000	1604.707520
843.329102	1222.698364
842.157227	1489.447998
840.986328	1201.346802
839.814453	597.976257
838.642578	508.905304
837.469727	1085.700806
836.296875	730.400818
835.124023	748.175293
833.951172	1132.061157
832.777344	1307.968994
831.603516	1200.171753
830.429688	1288.675659
829.255859	1055.721191
828.081055	1404.890503
826.906250	1006.691895
825.731445	849.319092
824.555664	462.276184
823.379883	498.673462
822.204102	-810.771545
821.027344	-95.039299
819.851563	464.335541
818.674805	903.049438
817.497070	-31.953543
816.320313	308.456970
815.142578	78.984810
813.963867	105.230568
812.786133	-413.479187
811.607422	1.621451
810.428711	-1.487853
809.250000	39.684780
808.070313	-494.732086
806.890625	-371.617584
805.710938	-819.401489
804.531250	198.088226
803.350586	407.026794
802.169922	60.957802
800.988281	-114.310692
799.807617	-178.729858
798.625977	-979.472900
797.444336	-1097.198486
796.261719	-900.317505
795.079102	-841.074097
793.896484	159.501160
792.713867	-424.121948
791.530273	-668.862183
790.346680	-709.978577
789.163086	300.061310
787.979492	-106.655327
786.794922	285.241791
785.610352	1227.517822
784.425781	367.119568
783.240234	225.425156
782.054688	77.020576
780.869141	61.118584
779.682617	109.128448
778.496094	223.230515
777.309570	-31.588768
776.123047	1234.524292
774.935547	608.541504
773.748047	234.245438
772.560547	543.841675
771.373047	63.645172
770.184570	-279.770752
768.996094	278.431915
767.806641	591.607727
766.618164	675.399658
765.428711	505.717133
764.239258	677.352112
763.048828	1064.534058
761.858398	1039.820801
760.667969	1413.340576
759.477539	1078.143555
758.286133	1147.724976
757.094727	748.768372
755.903320	802.823975
754.710938	480.887177
753.518555	389.766785
752.326172	856.685364
751.133789	859.834167
749.940430	674.021301
748.747070	1304.977783
747.553711	342.020325
746.359375	377.925720
745.166016	132.965240
743.970703	609.680054
742.776367	996.225159
741.581055	235.915985
740.385742	10.750032
739.190430	-845.447815
737.994141	421.654388
736.797852	49.765358
735.601563	214.553909
734.405273	296.056183
733.208008	-86.512741
732.010742	255.407639
730.813477	45.869259
729.615234	63.884369
728.416992	3.201119
727.218750	388.559174
726.020508	410.932587
724.821289	376.490265
723.622070	160.793076
722.422852	58.815235
721.222656	633.835449
720.022461	254.633255
718.822266	255.433228
717.621094	243.201889
716.420898	508.133057
715.218750	72.849548
714.017578	634.412354
712.815430	229.999557
711.614258	170.288879
710.411133	424.435760
709.208984	38.125420
708.005859	865.240051
706.802734	481.418549
705.599609	504.995575
704.395508	694.095825
703.191406	93.373711
701.987305	-324.164001
700.782227	302.608032
699.577148	244.312881
698.372070	364.488770
697.166992	-745.388489
695.960938	-642.067505
694.754883	-356.113007
693.548828	-176.517670
692.341797	57.470711
691.135742	-674.442078
689.927734	-713.482483
688.720703	-847.705444
687.512695	-634.550354
686.304688	-475.457306
685.096680	-151.387039
683.888672	-353.971954
682.679688	-569.207336
681.470703	-563.049316
680.260742	-628.086243
679.050781	-62.524494
677.840820	98.160431
676.630859	-303.756805
675.419922	-242.003387
674.209961	140.340485
672.998047	-63.439442
671.787109	392.921539
670.575195	345.602692
669.363281	-112.040749
668.151367	200.345169
666.938477	783.083618
665.725586	-16.626781
664.512695	-148.150162
663.299805	180.758942
662.085938	119.207291
660.872070	228.658661
659.658203	-41.250122
658.443359	-99.113472
657.228516	203.719559
656.013672	330.121033
654.797852	-146.641968
653.583008	-141.985870
652.366211	483.772888
651.150391	-109.490440
649.934570	-432.678925
648.717773	-214.646469
647.500000	201.967194
646.283203	55.117142
645.065430	-338.478821
643.847656	443.391693
642.629883	132.979752
641.411133	636.234009
640.192383	95.147942
638.973633	864.005249
637.753906	169.898453
636.534180	226.680267
635.314453	445.307831
634.094727	613.129517
632.874023	114.039627
631.653320	300.749969
630.432617	275.813873
629.211914	69.441521
627.990234	35.688965
626.768555	-115.028969
625.545898	393.503021
624.324219	77.602211
623.101563	253.614258
621.877930	-30.009285
620.655273	126.702606
619.431641	-574.256226
618.208008	670.279175
616.983398	-184.385727
615.759766	122.450813
614.535156	38.871990
613.310547	-764.207092
612.084961	46.855320
610.859375	247.443237
609.633789	-223.968887
608.408203	-236.405457
607.181641	-97.778175
605.955078	132.031830
604.728516	98.503883
