# Supplementary material for: Raman spectroscopy accurately differentiates mucosal healing from non-healing and biochemical changes following biological therapy in inflammatory bowel disease
Source: PLoS One. 2021 Jun 2;16(6):e0252210. doi: 10.1371/journal.pone.0252210 (PMC8172032; doi:10.1371/journal.pone.0252210)
Supplement: S1 Dataset — (ZIP) [file pone.0252210.s003.zip › HC/brc-ctnf-0014_base sub CR removed_48__X_5923.47__Y_1161.29__Z_1288.84__Time_551.txt]

1714.774414	228.641113
1713.797852	3.499268
1712.820313	101.097504
1711.843750	105.088280
1710.866211	-22.067303
1709.888672	-44.354336
1708.911133	-197.652390
1707.933594	-23.722452
1706.955078	67.361900
1705.976563	-109.073418
1704.998047	25.472618
1704.019531	-134.147949
1703.040039	-84.651955
1702.061523	-40.137192
1701.082031	-64.871933
1700.101563	-25.083094
1699.122070	60.549740
1698.141602	-107.459564
1697.161133	-120.005592
1696.180664	89.611481
1695.200195	-101.168701
1694.218750	-251.442459
1693.238281	55.372791
1692.256836	162.205368
1691.274414	344.090271
1690.292969	475.641632
1689.310547	308.728607
1688.328125	206.314667
1687.345703	333.678223
1686.363281	202.808319
1685.379883	392.216614
1684.396484	640.578430
1683.413086	449.672821
1682.429688	325.856781
1681.445313	415.513580
1680.461914	335.188995
1679.477539	29.040804
1678.493164	322.191254
1677.507813	599.631653
1676.523438	457.120148
1675.538086	748.522034
1674.552734	947.144348
1673.566406	670.250610
1672.581055	779.251099
1671.594727	816.837646
1670.608398	767.144958
1669.622070	741.767151
1668.634766	926.523376
1667.648438	909.859924
1666.661133	882.946350
1665.673828	1095.227051
1664.685547	832.912598
1663.698242	976.894836
1662.709961	1261.693481
1661.721680	1255.109863
1660.733398	1243.586548
1659.744141	1261.546143
1658.755859	932.811646
1657.766602	1081.304321
1656.777344	1018.221497
1655.787109	1087.852295
1654.797852	975.161072
1653.807617	1003.075012
1652.817383	816.987305
1651.827148	850.837402
1650.835938	776.530579
1649.844727	509.542725
1648.853516	499.377533
1647.862305	-23.207466
1646.871094	630.515869
1645.878906	457.370087
1644.886719	274.003082
1643.894531	43.449516
1642.902344	79.884682
1641.910156	-173.774002
1640.916992	140.240387
1639.923828	66.539139
1638.930664	-17.446737
1637.936523	-85.365707
1636.943359	189.716125
1635.949219	209.194061
1634.955078	-358.796478
1633.960938	-67.428024
1632.965820	68.579666
1631.970703	-137.648376
1630.975586	32.908672
1629.980469	198.300934
1628.985352	226.932068
1627.989258	55.725826
1626.993164	105.722404
1625.997070	-167.653000
1625.000977	-112.078690
1624.003906	48.750629
1623.007813	162.342133
1622.010742	-34.085491
1621.012695	84.944260
1620.015625	43.820728
1619.017578	-96.982666
1618.020508	250.723846
1617.021484	-141.874924
1616.023438	-67.071693
1615.025391	-7.964426
1614.026367	-174.414383
1613.027344	23.822500
1612.028320	159.105591
1611.028320	95.144279
1610.029297	36.514194
1609.029297	-69.221214
1608.029297	210.236740
1607.028320	-125.915779
1606.028320	108.978745
1605.027344	286.187469
1604.026367	157.091232
1603.025391	127.506981
1602.023438	338.637177
1601.022461	162.555481
1600.020508	-128.534866
1599.018555	-327.993011
1598.016602	-260.739929
1597.013672	-117.752449
1596.010742	103.540146
1595.007813	105.269890
1594.004883	-352.710419
1593.001953	-277.834961
1591.998047	-135.166367
1590.994141	80.479965
1589.990234	-254.630753
1588.986328	-153.948044
1587.981445	123.993034
1586.976563	5.357957
1585.971680	-303.620880
1584.966797	221.615128
1583.961914	-126.513954
1582.956055	67.382690
1581.950195	16.242744
1580.944336	-92.257622
1579.938477	-161.740982
1578.931641	42.054581
1577.924805	16.622105
1576.917969	-24.510344
1575.911133	-8.490375
1574.904297	179.091125
1573.896484	103.818329
1572.888672	-41.732838
1571.880859	36.218094
1570.873047	371.305206
1569.864258	165.671188
1568.855469	11.959120
1567.846680	-1.561885
1566.837891	122.418381
1565.829102	-26.369860
1564.819336	-97.371971
1563.809570	52.093266
1562.799805	-203.364777
1561.790039	-95.712791
1560.779297	169.929871
1559.768555	-326.938354
1558.757813	176.835266
1557.747070	-53.172684
1556.736328	167.612534
1555.724609	310.428772
1554.712891	46.418098
1553.701172	-106.285873
1552.689453	206.909500
1551.676758	-72.904663
1550.664063	185.486877
1549.651367	-68.637428
1548.638672	217.786087
1547.625977	315.153229
1546.612305	270.105560
1545.598633	261.107513
1544.584961	213.191788
1543.571289	240.067001
1542.556641	346.837372
1541.541992	254.536514
1540.527344	146.621307
1539.512695	56.665878
1538.498047	-12.763370
1537.482422	183.449127
1536.466797	-4.990022
1535.451172	77.325615
1534.434570	-273.812836
1533.418945	483.714325
1532.402344	374.625732
1531.385742	311.812653
1530.369141	377.701447
1529.351563	296.549622
1528.334961	117.423943
1527.317383	473.790009
1526.299805	119.311638
1525.281250	323.339783
1524.263672	383.036316
1523.245117	72.061302
1522.226563	365.532471
1521.208008	-22.762003
1520.188477	108.301926
1519.168945	59.221455
1518.150391	-105.616936
1517.129883	112.276962
1516.110352	216.919540
1515.089844	74.789429
1514.070313	53.284184
1513.049805	77.837120
1512.028320	-15.851347
1511.007813	-312.345673
1509.986328	-47.002182
1508.964844	-189.753525
1507.943359	-40.222939
1506.921875	134.749573
1505.899414	-49.382935
1504.876953	7.344038
1503.854492	-194.876175
1502.832031	102.409554
1501.808594	66.464531
1500.786133	-292.210419
1499.762695	-51.803658
1498.739258	-144.363403
1497.714844	-295.880524
1496.691406	13.105707
1495.666992	316.709045
1494.642578	-62.752964
1493.617188	-68.880844
1492.592773	272.568298
1491.567383	69.367737
1490.541992	310.761261
1489.516602	204.518829
1488.491211	261.689728
1487.464844	109.327408
1486.438477	370.527649
1485.412109	325.230469
1484.385742	461.051575
1483.358398	614.569641
1482.331055	584.277405
1481.303711	643.181213
1480.276367	355.213318
1479.249023	515.958435
1478.220703	424.219513
1477.192383	324.808014
1476.164063	531.080078
1475.135742	981.718018
1474.106445	762.348938
1473.077148	1105.669312
1472.047852	825.164185
1471.018555	979.894836
1469.989258	1360.953857
1468.958984	1095.657593
1467.928711	1239.890259
1466.898438	1180.601807
1465.868164	1538.212891
1464.836914	1491.492920
1463.805664	1587.056885
1462.774414	1403.090820
1461.743164	1429.990234
1460.710938	1322.239258
1459.679688	1435.416626
1458.647461	1540.884521
1457.615234	1504.169922
1456.582031	1170.571533
1455.549805	1549.945435
1454.516602	1601.954590
1453.483398	1811.143555
1452.449219	2048.098145
1451.416016	1702.023804
1450.381836	2012.384399
1449.347656	2059.130859
1448.313477	1989.349609
1447.279297	1858.826660
1446.244141	1923.297852
1445.208984	1757.405640
1444.173828	1826.958984
1443.138672	1605.525024
1442.102539	1619.443481
1441.066406	1893.881714
1440.030273	1520.902710
1438.994141	1643.612427
1437.958008	1488.273315
1436.920898	1610.976929
1435.883789	1096.999878
1434.846680	1363.784058
1433.808594	1259.241577
1432.771484	962.924316
1431.733398	608.695435
1430.695313	978.981445
1429.657227	675.462341
1428.618164	573.913818
1427.579102	303.482758
1426.540039	48.351162
1425.500977	466.509521
1424.461914	277.106445
1423.421875	196.181549
1422.381836	183.383255
1421.341797	422.547699
1420.301758	185.710098
1419.260742	-365.704987
1418.219727	-71.004593
1417.178711	22.307428
1416.137695	-10.153686
1415.096680	113.449928
1414.054688	239.576263
1413.012695	104.214630
1411.970703	-315.088196
1410.928711	-52.965210
1409.885742	-29.618299
1408.842773	137.017532
1407.799805	-53.013054
1406.756836	-39.448597
1405.712891	-0.705596
1404.668945	-323.360199
1403.625000	-5.793619
1402.581055	50.780819
1401.537109	-130.889267
1400.492188	-207.055969
1399.447266	65.471489
1398.402344	97.311684
1397.357422	119.221840
1396.311523	218.897476
1395.265625	73.110786
1394.219727	188.009506
1393.173828	12.467925
1392.126953	92.486557
1391.081055	-87.734734
1390.034180	80.102798
1388.986328	27.774036
1387.939453	85.681129
1386.891602	-23.909760
1385.843750	174.242874
1384.795898	-45.074886
1383.748047	-39.217606
1382.699219	91.692978
1381.651367	15.320969
1380.602539	-240.757599
1379.552734	-191.936096
1378.503906	-63.088459
1377.454102	-88.956306
1376.404297	-67.262505
1375.354492	-17.998659
1374.303711	-43.483006
1373.253906	-275.817505
1372.203125	-54.102062
1371.152344	-86.638496
1370.100586	-26.822796
1369.049805	-143.810883
1367.998047	68.243599
1366.946289	115.940468
1365.894531	-8.083300
1364.841797	-44.789589
1363.789063	-53.959961
1362.736328	41.540504
1361.683594	-59.436520
1360.630859	56.200851
1359.577148	191.805679
1358.523438	91.261551
1357.469727	-143.353439
1356.415039	12.491826
1355.361328	46.654964
1354.306641	-53.235279
1353.251953	-220.011017
1352.197266	75.337296
1351.141602	249.020981
1350.085938	13.180044
1349.030273	184.595444
1347.974609	202.235580
1346.918945	378.771973
1345.862305	768.652710
1344.805664	300.534607
1343.749023	502.122253
1342.691406	797.928528
1341.634766	858.342224
1340.577148	515.014709
1339.519531	771.398804
1338.460938	735.572266
1337.403320	407.750854
1336.344727	463.871948
1335.286133	745.313538
1334.226563	576.427185
1333.167969	573.499756
1332.108398	706.719543
1331.048828	540.813538
1329.989258	533.325806
1328.928711	194.760666
1327.869141	805.378235
1326.808594	415.270294
1325.748047	830.684509
1324.686523	801.522156
1323.625977	513.268738
1322.564453	625.134094
1321.502930	593.935669
1320.440430	972.436340
1319.378906	598.528809
1318.316406	668.820313
1317.253906	914.264282
1316.190430	947.700317
1315.127930	747.104004
1314.064453	578.731812
1313.000977	634.733887
1311.937500	641.560242
1310.873047	803.621033
1309.809570	749.078186
1308.745117	574.044678
1307.679688	1026.714722
1306.615234	893.735962
1305.549805	704.331177
1304.484375	1070.913330
1303.418945	1034.199463
1302.353516	1120.512695
1301.287109	1020.091797
1300.220703	745.355225
1299.154297	807.389343
1298.087891	768.790161
1297.020508	862.892883
1295.954102	1052.798096
1294.886719	810.712708
1293.818359	811.754639
1292.750977	665.684021
1291.682617	674.286499
1290.614258	785.965698
1289.545898	811.864441
1288.476563	761.836060
1287.407227	552.608093
1286.338867	789.493713
1285.268555	578.046753
1284.199219	469.637726
1283.128906	804.535889
1282.058594	843.142212
1280.988281	1062.915894
1279.917969	467.818176
1278.846680	628.987976
1277.775391	543.115051
1276.704102	643.189819
1275.632813	914.419556
1274.560547	503.623169
1273.488281	598.921753
1272.416016	916.569336
1271.343750	811.544739
1270.270508	440.415070
1269.197266	770.244507
1268.124023	584.908325
1267.050781	992.754333
1265.977539	731.901794
1264.903320	749.301086
1263.829102	417.965210
1262.753906	771.998901
1261.679688	957.711060
1260.604492	638.842041
1259.529297	658.863770
1258.454102	618.003113
1257.378906	579.627380
1256.302734	704.448914
1255.226563	471.349640
1254.150391	990.519287
1253.073242	694.230713
1251.997070	797.122498
1250.919922	807.546814
1249.841797	684.220947
1248.764648	811.410034
1247.686523	481.546753
1246.608398	815.331177
1245.530273	743.199158
1244.452148	581.227234
1243.373047	698.635803
1242.293945	718.873047
1241.214844	663.849426
1240.135742	494.778229
1239.055664	714.036194
1237.975586	445.557892
1236.895508	257.242035
1235.815430	134.481689
1234.734375	494.235687
1233.654297	802.927368
1232.573242	401.419434
1231.491211	506.450592
1230.410156	613.852417
1229.328125	614.634155
1228.246094	596.033081
1227.163086	364.396942
1226.081055	164.317062
1224.998047	537.755859
1223.915039	139.321854
1222.832031	248.941391
1221.748047	186.803955
1220.664063	308.402893
1219.580078	393.670532
1218.496094	198.570389
1217.412109	59.097286
1216.327148	337.507111
1215.242188	185.928192
1214.157227	181.658127
1213.071289	249.765305
1211.985352	298.503174
1210.899414	122.809998
1209.813477	388.577271
1208.727539	287.631989
1207.640625	292.773010
1206.553711	220.738342
1205.466797	259.554321
1204.378906	401.912292
1203.291016	332.185272
1202.203125	62.551971
1201.115234	289.007507
1200.027344	-264.640411
1198.938477	-16.647690
1197.849609	-50.338394
1196.760742	-170.664520
1195.670898	-76.932793
1194.582031	-252.598633
1193.492188	-146.968002
1192.401367	-63.074982
1191.311523	-248.394196
1190.220703	-142.993500
1189.129883	-280.286285
1188.039063	173.168259
1186.947266	158.197998
1185.856445	-173.653534
1184.764648	-92.659584
1183.671875	218.562027
1182.580078	85.840271
1181.487305	118.585342
1180.394531	146.462540
1179.301758	147.903091
1178.208984	-399.519196
1177.115234	-77.015556
1176.021484	-51.752487
1174.927734	-67.273247
1173.833008	-1.443474
1172.738281	-141.573929
1171.643555	347.737518
1170.548828	-22.233953
1169.454102	-255.742401
1168.358398	-305.052002
1167.262695	-19.639130
1166.166992	-116.914055
1165.070313	-113.830452
1163.973633	-335.427002
1162.876953	-126.963432
1161.780273	110.007507
1160.683594	313.380432
1159.585938	139.385178
1158.488281	280.471680
1157.389648	-218.106796
1156.291992	302.213989
1155.193359	197.297821
1154.094727	180.604691
1152.996094	6.504012
1151.896484	-322.522583
1150.796875	311.305511
1149.697266	-1.081691
1148.597656	-32.308842
1147.498047	-27.859909
1146.397461	-137.763123
1145.296875	-283.382050
1144.195313	-98.200027
1143.094727	-300.979462
1141.993164	57.660149
1140.891602	104.531326
1139.789063	110.896744
1138.687500	-44.435238
1137.584961	199.515289
1136.482422	155.793488
1135.379883	126.292618
1134.276367	229.742111
1133.172852	112.269363
1132.069336	369.879028
1130.964844	456.429413
1129.861328	307.985535
1128.756836	669.601074
1127.652344	276.778809
1126.546875	583.591797
1125.442383	420.831970
1124.336914	649.168152
1123.230469	690.146057
1122.125000	193.288406
1121.018555	267.423981
1119.912109	249.134048
1118.805664	240.278961
1117.699219	283.463287
1116.591797	506.424164
1115.484375	329.416779
1114.376953	22.362171
1113.268555	183.626343
1112.160156	115.452957
1111.051758	-219.818924
1109.943359	205.964203
1108.833984	352.724976
1107.725586	407.277985
1106.616211	180.746628
1105.505859	594.110596
1104.396484	365.223694
1103.286133	676.830322
1102.175781	535.270264
1101.064453	197.958221
1099.954102	282.926025
1098.842773	412.625000
1097.731445	414.953583
1096.619141	108.529747
1095.507813	374.785736
1094.395508	438.313538
1093.282227	325.159515
1092.169922	492.244232
1091.056641	402.648010
1089.943359	402.517426
1088.830078	261.203552
1087.716797	195.227371
1086.602539	576.113220
1085.488281	441.890533
1084.373047	129.062149
1083.258789	385.138580
1082.143555	561.200256
1081.028320	187.489517
1079.913086	398.753967
1078.796875	581.742615
1077.680664	212.988922
1076.564453	489.834167
1075.448242	222.190063
1074.331055	616.213989
1073.213867	465.949005
1072.096680	390.804840
1070.979492	416.515472
1069.861328	266.443481
1068.743164	444.510712
1067.625000	428.078156
1066.505859	409.324768
1065.386719	104.930222
1064.267578	95.677330
1063.148438	456.259064
1062.029297	105.352737
1060.909180	178.069214
1059.789063	54.316456
1058.667969	309.461243
1057.547852	225.552063
1056.426758	246.889313
1055.305664	90.663994
1054.183594	46.680519
1053.062500	297.061279
1051.940430	101.356941
1050.818359	533.789612
1049.695313	100.132591
1048.572266	532.455505
1047.449219	148.091934
1046.326172	323.740570
1045.203125	184.559143
1044.079102	-31.446354
1042.955078	319.090271
1041.830078	61.315712
1040.706055	71.647987
1039.581055	238.084167
1038.456055	-126.423904
1037.331055	-80.952942
1036.205078	-51.738819
1035.079102	-264.480286
1033.953125	274.400146
1032.826172	152.524261
1031.700195	205.189743
1030.573242	116.080154
1029.445313	1.509487
1028.318359	-101.303101
1027.190430	-197.031128
1026.062500	-569.036133
1024.934570	120.440941
1023.805664	-337.214111
1022.676758	-40.218555
1021.547852	-425.520447
1020.418945	-515.915527
1019.289063	-293.062683
1018.159180	-306.755707
1017.029297	-512.780640
1015.898438	-55.721996
1014.767578	-106.278160
1013.636719	-355.959869
1012.505859	-223.254425
1011.375000	-83.569077
1010.243164	-133.702789
1009.111328	-262.415131
1007.978516	178.286102
1006.846680	267.229797
1005.713867	589.835022
1004.581055	1511.318359
1003.447266	1812.871338
1002.313477	1647.485718
1001.179688	1276.615479
1000.045898	610.300232
998.912109	651.189148
997.777344	167.962448
996.642578	-44.816479
995.506836	-167.377380
994.372070	60.987141
993.236328	-52.098969
992.100586	-26.633406
990.963867	77.328186
989.828125	137.552841
988.691406	163.278458
987.553711	-115.080231
986.416992	-47.616257
985.279297	178.848236
984.141602	48.392754
983.003906	187.466766
981.865234	117.132355
980.726563	40.038963
979.587891	20.608597
978.448242	196.801987
977.309570	359.235199
976.169922	227.427231
975.030273	286.567871
973.889648	-120.688477
972.749023	287.931641
971.608398	-82.157822
970.467773	-45.513607
969.326172	126.673203
968.184570	158.882584
967.042969	159.067429
965.901367	131.832947
964.758789	45.087921
963.616211	-238.709686
962.473633	62.336239
961.330078	308.343658
960.186523	224.375610
959.042969	227.613251
957.899414	33.987698
956.754883	406.154297
955.610352	-89.392830
954.465820	115.765625
953.321289	-216.796768
952.175781	144.075562
951.030273	36.018810
949.884766	-154.200226
948.738281	21.550802
947.591797	384.737732
946.445313	-72.456680
945.298828	169.714706
944.151367	14.470397
943.003906	-15.011375
941.856445	90.311363
940.708008	-112.428650
939.559570	109.436676
938.411133	-49.669926
937.262695	222.449646
936.113281	241.440048
934.964844	285.592529
933.814453	432.376740
932.665039	294.365509
931.514648	40.331978
930.364258	189.624939
929.213867	63.424709
928.062500	7.942683
926.912109	29.955088
925.759766	-89.029831
924.608398	-107.781036
923.456055	78.243118
922.303711	-113.179649
921.151367	-22.554785
919.999023	84.016518
918.845703	-213.824295
917.692383	145.039948
916.539063	42.785324
915.384766	138.186203
914.230469	11.156361
913.076172	72.619835
911.920898	-95.037560
910.766602	120.803810
909.611328	150.645828
908.455078	-404.427216
907.299805	49.532043
906.143555	263.117523
904.987305	-42.185345
903.830078	-175.135117
902.673828	-129.066147
901.516602	32.504482
900.359375	37.860722
899.201172	-194.353516
898.042969	-254.463776
896.884766	-108.661537
895.726563	-21.685156
894.567383	311.726563
893.408203	466.452911
892.249023	96.862907
891.088867	-19.477497
889.929688	279.875610
888.769531	-258.678192
887.608398	-119.642868
886.448242	204.435059
885.287109	117.679893
884.125977	-120.168037
882.963867	296.224854
881.801758	51.717983
880.639648	244.711502
879.477539	104.041161
878.315430	321.741882
877.152344	350.106323
875.989258	112.687119
874.825195	337.007385
873.661133	59.190041
872.497070	-65.446724
871.333008	397.278503
870.168945	142.131119
869.003906	-2.689965
867.838867	174.098358
866.672852	346.298462
865.506836	172.281433
864.340820	130.904465
863.174805	264.757263
862.008789	290.720490
860.841797	392.994995
859.674805	317.850311
858.506836	395.334900
857.339844	160.861298
856.171875	494.024506
855.003906	445.727081
853.834961	830.171753
852.666016	647.245422
851.497070	576.428589
850.328125	514.566956
849.158203	468.374908
847.988281	818.565735
846.818359	503.547760
845.647461	255.787216
844.477539	193.845978
843.306641	243.758057
842.134766	-86.683533
840.963867	202.456451
839.791992	247.694260
838.619141	266.029999
837.447266	223.953995
836.274414	380.689331
835.101563	613.233337
833.928711	555.283691
832.754883	249.466553
831.581055	229.443665
830.407227	158.031876
829.232422	282.919891
828.058594	421.060059
826.883789	389.577271
825.708008	43.671204
824.533203	404.441223
823.357422	216.761948
822.181641	-102.356506
821.004883	-147.430710
819.828125	70.203979
818.651367	-164.295273
817.474609	197.752213
816.296875	421.575867
815.119141	-42.245117
813.941406	-101.121765
812.763672	-371.310699
811.584961	125.538574
810.406250	-293.672058
809.226563	113.860939
808.047852	-220.906921
806.868164	-22.547581
805.688477	55.716381
804.507813	167.151337
803.327148	-203.191589
802.146484	-149.627151
800.965820	-402.327423
799.784180	-335.619843
798.603516	-428.689850
797.420898	-373.279358
796.239258	-129.597626
795.056641	-171.969437
793.874023	-114.723488
792.691406	-179.412277
791.507813	12.689401
790.324219	-264.703735
789.140625	44.441895
787.956055	262.626892
786.772461	336.830017
785.586914	198.585129
784.402344	186.351837
783.216797	-20.502134
782.032227	4.713780
780.845703	-160.195679
779.660156	269.114990
778.473633	313.854980
777.287109	-153.763382
776.100586	-51.719410
774.913086	72.258865
773.725586	74.743553
772.538086	-176.533569
771.349609	130.187790
770.161133	165.487915
768.972656	83.866386
767.784180	385.670471
766.594727	226.767868
765.405273	197.833130
764.215820	221.694214
763.026367	335.747467
761.835938	288.987549
760.645508	250.987930
759.454102	124.934769
758.262695	236.440796
757.072266	97.140480
755.879883	272.242401
754.688477	480.181061
753.496094	373.715332
752.303711	14.587368
751.110352	261.821289
749.917969	295.883820
748.724609	77.400970
747.530273	-160.777206
746.336914	366.992157
745.142578	146.336914
743.948242	110.001801
742.752930	-3.100319
741.558594	192.955032
740.363281	29.420713
739.166992	389.674469
737.971680	79.344063
736.775391	64.834732
735.579102	4.334885
734.381836	-29.881123
733.185547	-64.081795
731.988281	247.472076
730.790039	71.002182
729.592773	95.849472
728.394531	33.218025
727.196289	-35.936008
725.997070	32.648178
724.797852	168.956009
723.598633	-79.286865
722.399414	371.539734
721.199219	175.813812
719.999023	436.479736
718.798828	282.354858
717.598633	21.410872
716.397461	214.393021
715.196289	440.038422
713.994141	366.875519
712.792969	396.258209
711.590820	175.021774
710.388672	-41.704384
709.185547	225.352325
707.982422	485.805450
706.779297	134.313766
705.576172	98.709785
704.372070	148.064850
703.167969	173.525253
701.963867	-51.139248
700.759766	211.561752
699.554688	50.189682
698.349609	169.403915
697.143555	-46.074032
695.938477	-63.636978
694.732422	-63.734474
693.525391	-191.900070
692.319336	-81.066429
691.112305	-402.214386
689.905273	-158.826538
688.697266	-314.730743
687.490234	-88.663544
686.282227	-18.777754
685.073242	-143.992813
683.865234	12.760377
682.656250	-16.868420
681.447266	-204.578461
680.237305	-184.147644
679.028320	-46.686016
677.818359	-153.887924
676.607422	-96.432144
675.397461	127.734169
674.186523	33.791328
672.975586	238.506607
671.763672	276.663269
670.551758	100.807152
669.339844	-213.252182
668.127930	2.419488
666.915039	-229.231552
665.703125	-207.960526
664.489258	-7.382898
663.276367	-50.849186
662.062500	112.996475
660.848633	-70.682190
659.634766	52.167603
658.419922	90.852989
657.205078	-58.100361
655.990234	-27.996431
654.775391	-204.858429
653.559570	-28.168060
652.343750	172.131622
651.126953	111.647705
649.911133	-13.447515
648.694336	445.021210
647.477539	201.413528
646.259766	61.166252
645.041992	-31.744907
643.824219	262.538818
642.606445	147.932266
641.387695	65.521889
640.168945	-216.910202
638.950195	177.689514
637.730469	60.526276
636.511719	9.845383
635.291016	-62.483635
634.071289	242.951538
632.850586	178.756851
631.629883	-18.727230
630.409180	-10.381979
629.188477	-25.925373
627.966797	277.818756
626.745117	34.268497
625.522461	152.794983
624.300781	20.112341
623.078125	212.808212
621.854492	124.322441
620.631836	69.694443
619.408203	51.006962
618.184570	-79.517769
616.960938	-298.286591
615.736328	-290.700867
614.511719	150.590576
613.287109	180.347610
612.061523	143.113266
610.835938	-57.310120
609.610352	-162.203201
608.384766	99.738136
607.158203	46.645451
605.931641	-133.324020
604.705078	-139.000748
