# Supplementary material for: Raman spectroscopy accurately differentiates mucosal healing from non-healing and biochemical changes following biological therapy in inflammatory bowel disease
Source: PLoS One. 2021 Jun 2;16(6):e0252210. doi: 10.1371/journal.pone.0252210 (PMC8172032; doi:10.1371/journal.pone.0252210)
Supplement: S1 Dataset — (ZIP) [file pone.0252210.s003.zip › HC/brc-ctnf-0014_base sub CR removed_67__X_5922.47__Y_1163.29__Z_1289.13__Time_768.txt]

1714.774414	264.157440
1713.797852	153.165955
1712.820313	31.376610
1711.843750	-118.944725
1710.866211	-61.951996
1709.888672	87.002853
1708.911133	-55.352280
1707.933594	172.931778
1706.955078	-144.514038
1705.976563	-276.195099
1704.998047	-249.013931
1704.019531	-33.641857
1703.040039	-31.670540
1702.061523	-55.590435
1701.082031	-73.373833
1700.101563	-285.601959
1699.122070	-66.421577
1698.141602	-309.025421
1697.161133	184.209427
1696.180664	165.002884
1695.200195	-37.733959
1694.218750	-7.293928
1693.238281	13.250154
1692.256836	261.412872
1691.274414	157.887054
1690.292969	257.967682
1689.310547	201.312027
1688.328125	140.070221
1687.345703	159.562927
1686.363281	91.778656
1685.379883	331.199127
1684.396484	310.060791
1683.413086	257.638885
1682.429688	46.100990
1681.445313	319.934998
1680.461914	59.201614
1679.477539	139.894958
1678.493164	170.617844
1677.507813	252.475525
1676.523438	422.702942
1675.538086	489.718811
1674.552734	533.363464
1673.566406	590.837830
1672.581055	1047.504883
1671.594727	529.408691
1670.608398	708.053162
1669.622070	887.153748
1668.634766	833.029419
1667.648438	806.005920
1666.661133	994.457214
1665.673828	981.659424
1664.685547	754.458862
1663.698242	909.765198
1662.709961	927.565552
1661.721680	1134.034546
1660.733398	1287.843018
1659.744141	1097.518921
1658.755859	984.541992
1657.766602	922.335327
1656.777344	942.645813
1655.787109	963.325684
1654.797852	1095.554443
1653.807617	836.424622
1652.817383	802.654419
1651.827148	684.600281
1650.835938	963.612549
1649.844727	745.755981
1648.853516	697.490845
1647.862305	379.984467
1646.871094	261.080048
1645.878906	332.707855
1644.886719	-7.429913
1643.894531	194.150833
1642.902344	263.902954
1641.910156	138.560730
1640.916992	24.056051
1639.923828	33.824631
1638.930664	-140.824814
1637.936523	254.399948
1636.943359	246.282608
1635.949219	-83.223045
1634.955078	-143.603836
1633.960938	-169.534897
1632.965820	-153.152298
1631.970703	-39.179409
1630.975586	-117.318398
1629.980469	-68.931488
1628.985352	13.775485
1627.989258	-61.310848
1626.993164	-188.867142
1625.997070	-221.579376
1625.000977	0.880268
1624.003906	-205.190552
1623.007813	-35.231220
1622.010742	69.027885
1621.012695	165.417221
1620.015625	-3.459677
1619.017578	-180.098068
1618.020508	-235.837769
1617.021484	54.960590
1616.023438	-257.932648
1615.025391	-19.675402
1614.026367	189.631287
1613.027344	189.047806
1612.028320	196.331329
1611.028320	-11.357083
1610.029297	77.202057
1609.029297	-57.027771
1608.029297	36.696068
1607.028320	-42.519619
1606.028320	11.820705
1605.027344	24.202343
1604.026367	-178.100220
1603.025391	302.651825
1602.023438	68.868477
1601.022461	86.247498
1600.020508	93.084923
1599.018555	-9.964975
1598.016602	-11.098276
1597.013672	-103.787521
1596.010742	56.934647
1595.007813	26.792452
1594.004883	-147.077637
1593.001953	-206.076111
1591.998047	-205.110886
1590.994141	-71.135437
1589.990234	-133.042084
1588.986328	149.351212
1587.981445	196.742065
1586.976563	163.148636
1585.971680	165.950546
1584.966797	111.275642
1583.961914	-50.357491
1582.956055	199.627686
1581.950195	222.730957
1580.944336	331.633362
1579.938477	148.713333
1578.931641	108.904785
1577.924805	-248.570831
1576.917969	138.198471
1575.911133	282.695068
1574.904297	-23.010571
1573.896484	131.550430
1572.888672	-20.907011
1571.880859	-53.882465
1570.873047	-164.967194
1569.864258	-70.905319
1568.855469	-101.736786
1567.846680	-47.011520
1566.837891	145.150345
1565.829102	56.689320
1564.819336	-26.715147
1563.809570	-66.136871
1562.799805	179.673538
1561.790039	113.953896
1560.779297	71.422447
1559.768555	-2.370558
1558.757813	94.781700
1557.747070	44.002148
1556.736328	68.214584
1555.724609	141.457260
1554.712891	191.189865
1553.701172	10.277872
1552.689453	93.332924
1551.676758	194.291428
1550.664063	108.723404
1549.651367	108.400925
1548.638672	304.490662
1547.625977	58.118294
1546.612305	54.708164
1545.598633	234.663498
1544.584961	246.393463
1543.571289	229.531891
1542.556641	34.258629
1541.541992	-31.957735
1540.527344	72.116463
1539.512695	93.373146
1538.498047	-6.844516
1537.482422	32.154625
1536.466797	-21.894127
1535.451172	158.649460
1534.434570	-225.814728
1533.418945	168.387009
1532.402344	59.601692
1531.385742	2.257013
1530.369141	11.782544
1529.351563	283.905914
1528.334961	393.525116
1527.317383	85.798523
1526.299805	71.547401
1525.281250	100.907249
1524.263672	124.986244
1523.245117	290.410736
1522.226563	77.518234
1521.208008	-96.837425
1520.188477	-191.556274
1519.168945	34.959480
1518.150391	127.634239
1517.129883	-62.524261
1516.110352	-54.895870
1515.089844	-214.345978
1514.070313	-183.804779
1513.049805	23.734995
1512.028320	-102.607178
1511.007813	214.959854
1509.986328	80.724174
1508.964844	-271.584259
1507.943359	-216.083862
1506.921875	-129.932129
1505.899414	-172.098358
1504.876953	36.825596
1503.854492	-266.891876
1502.832031	-135.062515
1501.808594	-172.429260
1500.786133	-66.443260
1499.762695	-60.442852
1498.739258	-397.501770
1497.714844	-112.658089
1496.691406	-63.368267
1495.666992	-323.695709
1494.642578	96.295937
1493.617188	83.921890
1492.592773	-191.785553
1491.567383	7.924293
1490.541992	49.073891
1489.516602	-124.433502
1488.491211	143.949890
1487.464844	-16.843706
1486.438477	121.097015
1485.412109	246.179214
1484.385742	256.335419
1483.358398	467.997711
1482.331055	442.311920
1481.303711	317.150024
1480.276367	357.753082
1479.249023	469.694244
1478.220703	456.669159
1477.192383	540.462402
1476.164063	626.754395
1475.135742	409.903412
1474.106445	654.036682
1473.077148	780.946594
1472.047852	711.805664
1471.018555	871.733887
1469.989258	901.837402
1468.958984	1099.805908
1467.928711	1157.820435
1466.898438	1139.543579
1465.868164	1182.298218
1464.836914	1430.907104
1463.805664	1293.185547
1462.774414	1432.462280
1461.743164	1393.907837
1460.710938	1474.731567
1459.679688	1388.000732
1458.647461	1288.631592
1457.615234	1270.548462
1456.582031	1610.248047
1455.549805	1665.746338
1454.516602	1404.223511
1453.483398	1505.451294
1452.449219	1768.912720
1451.416016	1725.646729
1450.381836	1517.722412
1449.347656	2064.913330
1448.313477	1664.612183
1447.279297	1917.895386
1446.244141	1573.595581
1445.208984	1659.829590
1444.173828	1773.927734
1443.138672	1733.700439
1442.102539	1567.056763
1441.066406	1726.814453
1440.030273	1578.084595
1438.994141	1371.347656
1437.958008	1154.666016
1436.920898	1375.306274
1435.883789	1080.536865
1434.846680	1104.238159
1433.808594	953.745422
1432.771484	884.213684
1431.733398	587.596863
1430.695313	707.611694
1429.657227	403.765625
1428.618164	657.634338
1427.579102	238.080780
1426.540039	181.909103
1425.500977	133.419495
1424.461914	175.787109
1423.421875	-6.058603
1422.381836	66.734917
1421.341797	346.149353
1420.301758	182.314743
1419.260742	101.727234
1418.219727	71.623589
1417.178711	-96.780327
1416.137695	99.842667
1415.096680	60.016972
1414.054688	-14.907426
1413.012695	88.844551
1411.970703	59.418274
1410.928711	-226.261627
1409.885742	-76.977699
1408.842773	-48.238651
1407.799805	-59.588741
1406.756836	-193.876938
1405.712891	73.725853
1404.668945	117.915375
1403.625000	-58.653576
1402.581055	337.066376
1401.537109	168.288544
1400.492188	-10.345098
1399.447266	137.202225
1398.402344	-68.688332
1397.357422	136.698364
1396.311523	412.270264
1395.265625	-98.860397
1394.219727	14.066356
1393.173828	-20.691547
1392.126953	132.461639
1391.081055	-44.751179
1390.034180	-91.634636
1388.986328	116.835037
1387.939453	5.135792
1386.891602	131.201859
1385.843750	87.294510
1384.795898	48.526859
1383.748047	24.894791
1382.699219	-8.612638
1381.651367	-104.435135
1380.602539	-265.053253
1379.552734	-15.922112
1378.503906	-196.224380
1377.454102	48.032616
1376.404297	120.095093
1375.354492	147.333664
1374.303711	-24.908443
1373.253906	-67.250824
1372.203125	52.616631
1371.152344	-228.834061
1370.100586	53.256298
1369.049805	180.847137
1367.998047	-137.483063
1366.946289	114.860161
1365.894531	280.045990
1364.841797	248.566818
1363.789063	-19.272350
1362.736328	-62.892288
1361.683594	-21.784121
1360.630859	208.484833
1359.577148	227.344879
1358.523438	345.770264
1357.469727	-90.148216
1356.415039	-207.626495
1355.361328	264.010406
1354.306641	283.362915
1353.251953	330.135132
1352.197266	367.056366
1351.141602	195.493088
1350.085938	562.773987
1349.030273	545.313904
1347.974609	493.222961
1346.918945	582.654175
1345.862305	687.015442
1344.805664	719.517639
1343.749023	925.636047
1342.691406	945.858826
1341.634766	916.608093
1340.577148	959.301025
1339.519531	935.187012
1338.460938	1044.891113
1337.403320	961.518494
1336.344727	628.248474
1335.286133	760.474609
1334.226563	989.218811
1333.167969	841.934875
1332.108398	689.842041
1331.048828	646.692749
1329.989258	667.913208
1328.928711	681.777649
1327.869141	520.270325
1326.808594	924.653992
1325.748047	694.137756
1324.686523	673.691284
1323.625977	828.620667
1322.564453	665.118774
1321.502930	1017.536987
1320.440430	854.187012
1319.378906	671.239502
1318.316406	843.567627
1317.253906	1129.301758
1316.190430	1126.536865
1315.127930	968.558594
1314.064453	1059.572388
1313.000977	1268.852905
1311.937500	1039.666138
1310.873047	1152.914063
1309.809570	948.567078
1308.745117	1253.870361
1307.679688	1143.185547
1306.615234	1145.771973
1305.549805	1261.546875
1304.484375	1340.419189
1303.418945	1200.463623
1302.353516	1141.727173
1301.287109	1306.694336
1300.220703	1147.277710
1299.154297	1137.815796
1298.087891	1263.470825
1297.020508	1256.492920
1295.954102	1141.529297
1294.886719	982.453003
1293.818359	1059.045776
1292.750977	1184.696655
1291.682617	959.546692
1290.614258	1023.889099
1289.545898	1056.345337
1288.476563	735.816345
1287.407227	817.360901
1286.338867	1102.250977
1285.268555	1061.211548
1284.199219	1127.965698
1283.128906	959.629028
1282.058594	1077.791870
1280.988281	1239.964355
1279.917969	1269.928345
1278.846680	984.285706
1277.775391	1163.491943
1276.704102	1188.555542
1275.632813	893.332214
1274.560547	1082.201538
1273.488281	1219.662109
1272.416016	985.681152
1271.343750	1000.950623
1270.270508	1062.598022
1269.197266	1146.182617
1268.124023	1244.361206
1267.050781	1130.153809
1265.977539	1164.822876
1264.903320	1038.447144
1263.829102	948.693298
1262.753906	1434.419434
1261.679688	1117.854614
1260.604492	1128.003540
1259.529297	1152.745972
1258.454102	1021.529724
1257.378906	1021.875183
1256.302734	897.993896
1255.226563	1063.863403
1254.150391	820.695435
1253.073242	791.756287
1251.997070	1198.316650
1250.919922	960.045105
1249.841797	1018.539978
1248.764648	877.599670
1247.686523	1147.503906
1246.608398	1174.214844
1245.530273	1120.690430
1244.452148	1108.449341
1243.373047	940.728516
1242.293945	804.605469
1241.214844	731.622437
1240.135742	750.858643
1239.055664	995.710999
1237.975586	958.987854
1236.895508	881.001038
1235.815430	921.825928
1234.734375	1054.713013
1233.654297	1107.506714
1232.573242	755.517456
1231.491211	706.486572
1230.410156	822.149536
1229.328125	898.957031
1228.246094	622.178955
1227.163086	752.145752
1226.081055	485.097168
1224.998047	588.315735
1223.915039	664.823547
1222.832031	397.807648
1221.748047	346.055359
1220.664063	630.299866
1219.580078	411.638580
1218.496094	669.051514
1217.412109	242.602783
1216.327148	487.743744
1215.242188	491.241180
1214.157227	617.805725
1213.071289	541.498108
1211.985352	684.766846
1210.899414	683.154785
1209.813477	599.474243
1208.727539	583.297424
1207.640625	685.204346
1206.553711	148.222168
1205.466797	534.440613
1204.378906	344.566620
1203.291016	258.301422
1202.203125	311.701630
1201.115234	-63.574482
1200.027344	57.160683
1198.938477	192.215485
1197.849609	-67.464401
1196.760742	-69.681541
1195.670898	-69.557335
1194.582031	137.311676
1193.492188	122.850494
1192.401367	62.664719
1191.311523	185.080017
1190.220703	-55.390919
1189.129883	-274.194397
1188.039063	47.351551
1186.947266	-337.153931
1185.856445	-351.892395
1184.764648	-165.105377
1183.671875	-156.007431
1182.580078	-125.371582
1181.487305	-73.228622
1180.394531	225.790115
1179.301758	-115.396873
1178.208984	6.048862
1177.115234	-102.635063
1176.021484	-79.573860
1174.927734	-207.452454
1173.833008	59.742111
1172.738281	8.382855
1171.643555	-57.359623
1170.548828	-63.304935
1169.454102	76.631615
1168.358398	-111.210930
1167.262695	-100.551048
1166.166992	-156.878204
1165.070313	-60.267471
1163.973633	14.750346
1162.876953	10.851851
1161.780273	226.651169
1160.683594	-204.815659
1159.585938	84.852760
1158.488281	259.782135
1157.389648	238.909012
1156.291992	213.241913
1155.193359	292.490936
1154.094727	323.975311
1152.996094	131.297577
1151.896484	-68.486618
1150.796875	98.779961
1149.697266	-110.503220
1148.597656	249.575027
1147.498047	-83.546745
1146.397461	40.583534
1145.296875	-18.661846
1144.195313	-199.287857
1143.094727	174.529236
1141.993164	-60.823139
1140.891602	-215.234299
1139.789063	-108.058830
1138.687500	-31.847839
1137.584961	165.504776
1136.482422	6.338336
1135.379883	96.655945
1134.276367	232.032700
1133.172852	6.411494
1132.069336	208.186096
1130.964844	205.734314
1129.861328	186.669373
1128.756836	433.294525
1127.652344	442.617218
1126.546875	354.698883
1125.442383	22.637115
1124.336914	228.739136
1123.230469	619.564758
1122.125000	247.371811
1121.018555	247.197968
1119.912109	301.488190
1118.805664	410.202698
1117.699219	170.932617
1116.591797	270.157440
1115.484375	411.925598
1114.376953	336.025482
1113.268555	-44.897377
1112.160156	51.935936
1111.051758	-87.635422
1109.943359	169.876160
1108.833984	488.702179
1107.725586	301.918610
1106.616211	155.370026
1105.505859	169.444473
1104.396484	119.805664
1103.286133	176.394028
1102.175781	400.492218
1101.064453	357.951019
1099.954102	317.816803
1098.842773	183.403183
1097.731445	131.580612
1096.619141	572.344482
1095.507813	315.522217
1094.395508	167.195175
1093.282227	16.602945
1092.169922	435.912537
1091.056641	179.459457
1089.943359	285.588501
1088.830078	245.820419
1087.716797	123.773544
1086.602539	331.068542
1085.488281	627.655579
1084.373047	491.596710
1083.258789	212.286850
1082.143555	332.581543
1081.028320	215.602554
1079.913086	486.237762
1078.796875	423.363861
1077.680664	351.172852
1076.564453	229.775177
1075.448242	131.945328
1074.331055	144.460602
1073.213867	271.942383
1072.096680	204.796036
1070.979492	186.963959
1069.861328	162.155212
1068.743164	-54.729713
1067.625000	309.521057
1066.505859	205.228088
1065.386719	-100.335365
1064.267578	69.532829
1063.148438	183.210541
1062.029297	259.456482
1060.909180	47.972218
1059.789063	77.552200
1058.667969	88.470360
1057.547852	204.656036
1056.426758	-127.910126
1055.305664	-6.932046
1054.183594	284.594849
1053.062500	115.935295
1051.940430	152.906281
1050.818359	38.182487
1049.695313	75.288208
1048.572266	7.440920
1047.449219	23.682310
1046.326172	0.337259
1045.203125	-113.867035
1044.079102	19.172098
1042.955078	-85.517746
1041.830078	68.568542
1040.706055	-26.616539
1039.581055	-172.926590
1038.456055	-132.801163
1037.331055	112.254364
1036.205078	-82.637436
1035.079102	132.192963
1033.953125	246.964767
1032.826172	266.396393
1031.700195	297.528870
1030.573242	133.433380
1029.445313	-156.022263
1028.318359	-108.309265
1027.190430	-246.399002
1026.062500	-191.560196
1024.934570	-248.128494
1023.805664	-197.795227
1022.676758	-551.272705
1021.547852	-936.990479
1020.418945	-303.960052
1019.289063	-197.665482
1018.159180	-253.659348
1017.029297	-209.853638
1015.898438	-193.800613
1014.767578	-152.180130
1013.636719	-279.619049
1012.505859	-311.947449
1011.375000	-89.450439
1010.243164	-140.162430
1009.111328	272.158112
1007.978516	166.014038
1006.846680	469.505066
1005.713867	883.959167
1004.581055	1221.996460
1003.447266	1925.240967
1002.313477	1773.029541
1001.179688	1380.646973
1000.045898	475.644043
998.912109	328.750824
997.777344	105.804710
996.642578	-17.680401
995.506836	225.970810
994.372070	61.147175
993.236328	318.676208
992.100586	209.428818
990.963867	-199.464325
989.828125	157.330215
988.691406	-200.488449
987.553711	211.606857
986.416992	-203.488403
985.279297	-90.852081
984.141602	187.612686
983.003906	169.040192
981.865234	-12.864314
980.726563	-166.990555
979.587891	189.770294
978.448242	114.029922
977.309570	160.278214
976.169922	29.561356
975.030273	211.571228
973.889648	-77.500221
972.749023	168.929321
971.608398	431.396332
970.467773	119.741913
969.326172	97.572311
968.184570	-30.092995
967.042969	-139.266434
965.901367	6.332526
964.758789	-79.717026
963.616211	242.510315
962.473633	78.640739
961.330078	70.773026
960.186523	260.043274
959.042969	-61.580524
957.899414	347.644928
956.754883	-308.031036
955.610352	124.088020
954.465820	189.866440
953.321289	-192.815765
952.175781	179.687454
951.030273	323.361237
949.884766	101.171501
948.738281	338.649170
947.591797	-45.589893
946.445313	118.812744
945.298828	52.465553
944.151367	221.452362
943.003906	70.742294
941.856445	98.223076
940.708008	244.427887
939.559570	506.989716
938.411133	-22.111910
937.262695	-76.522476
936.113281	-82.972321
934.964844	211.543259
933.814453	-18.219370
932.665039	128.135773
931.514648	96.785919
930.364258	-32.433208
929.213867	102.580917
928.062500	155.627548
926.912109	254.208817
925.759766	66.097549
924.608398	28.255278
923.456055	-84.577728
922.303711	-15.419553
921.151367	-359.974304
919.999023	70.649628
918.845703	-69.193565
917.692383	270.370514
916.539063	73.842789
915.384766	129.474106
914.230469	-37.347622
913.076172	-206.324509
911.920898	-279.893188
910.766602	-115.220398
909.611328	-204.588516
908.455078	-289.348022
907.299805	-79.363068
906.143555	-164.056503
904.987305	82.109825
903.830078	22.390930
902.673828	8.016224
901.516602	52.539654
900.359375	22.368443
899.201172	103.124893
898.042969	-3.922479
896.884766	-110.897598
895.726563	71.659584
894.567383	89.107819
893.408203	158.553467
892.249023	180.526932
891.088867	8.211235
889.929688	231.272995
888.769531	115.512711
887.608398	130.769485
886.448242	51.229382
885.287109	-16.972971
884.125977	-94.157028
882.963867	342.973663
881.801758	401.066467
880.639648	190.858917
879.477539	138.535828
878.315430	-46.704311
877.152344	245.761246
875.989258	148.441162
874.825195	166.018799
873.661133	143.069214
872.497070	151.646484
871.333008	108.468666
870.168945	150.804688
869.003906	274.093811
867.838867	33.053734
866.672852	495.780029
865.506836	169.398590
864.340820	382.457733
863.174805	568.458801
862.008789	368.065399
860.841797	57.744156
859.674805	93.283203
858.506836	694.383606
857.339844	258.546082
856.171875	145.948608
855.003906	419.156769
853.834961	616.000610
852.666016	530.289795
851.497070	538.746582
850.328125	488.936951
849.158203	660.919495
847.988281	228.128922
846.818359	279.170410
845.647461	318.991180
844.477539	278.217102
843.306641	217.321213
842.134766	80.393051
840.963867	211.888565
839.791992	305.304291
838.619141	242.198471
837.447266	-89.066582
836.274414	133.919708
835.101563	359.025848
833.928711	264.663727
832.754883	451.659546
831.581055	127.391663
830.407227	323.238739
829.232422	304.798523
828.058594	241.742050
826.883789	56.054089
825.708008	151.365250
824.533203	257.762726
823.357422	165.768326
822.181641	113.908920
821.004883	-0.303706
819.828125	-110.018402
818.651367	-293.165039
817.474609	-162.394135
816.296875	77.345085
815.119141	56.657734
813.941406	-104.157509
812.763672	-164.842987
811.584961	-92.119423
810.406250	-361.733215
809.226563	-44.586731
808.047852	-225.246780
806.868164	-48.236748
805.688477	161.982178
804.507813	134.548584
803.327148	-134.813171
802.146484	-88.966553
800.965820	-256.128510
799.784180	-279.056976
798.603516	-308.644806
797.420898	-324.927277
796.239258	-288.025726
795.056641	-319.846588
793.874023	-218.749466
792.691406	-323.689636
791.507813	9.826775
790.324219	-15.454354
789.140625	-465.675842
787.956055	-251.892700
786.772461	158.652786
785.586914	-23.729471
784.402344	70.345390
783.216797	-54.490417
782.032227	-33.420471
780.845703	137.872696
779.660156	-64.261078
778.473633	71.585625
777.287109	105.779808
776.100586	203.955856
774.913086	-26.767769
773.725586	-133.844391
772.538086	189.258759
771.349609	-89.877090
770.161133	87.499832
768.972656	158.963242
767.784180	95.936440
766.594727	48.340359
765.405273	121.895500
764.215820	173.368866
763.026367	123.511780
761.835938	42.836815
760.645508	263.666016
759.454102	266.550934
758.262695	117.628059
757.072266	364.590637
755.879883	488.285736
754.688477	233.819870
753.496094	102.507370
752.303711	245.855865
751.110352	-39.218235
749.917969	3.012193
748.724609	56.167839
747.530273	186.087555
746.336914	337.854034
745.142578	57.302582
743.948242	241.854904
742.752930	75.413353
741.558594	-69.068108
740.363281	163.483765
739.166992	67.177170
737.971680	108.895905
736.775391	-276.564423
735.579102	-13.703872
734.381836	58.516251
733.185547	-186.719269
731.988281	106.425858
730.790039	69.032349
729.592773	68.785202
728.394531	293.719604
727.196289	129.345474
725.997070	41.495998
724.797852	-9.223157
723.598633	-51.238995
722.399414	-250.552750
721.199219	24.018225
719.999023	381.355133
718.798828	380.511444
717.598633	261.771118
716.397461	398.265808
715.196289	150.759735
713.994141	306.706787
712.792969	307.726898
711.590820	114.693794
710.388672	167.913025
709.185547	155.676163
707.982422	36.648335
706.779297	292.133179
705.576172	157.737106
704.372070	343.271118
703.167969	330.625336
701.963867	93.834061
700.759766	205.064423
699.554688	168.299271
698.349609	333.647919
697.143555	201.073654
695.938477	122.802353
694.732422	-118.449654
693.525391	-72.979836
692.319336	-179.614426
691.112305	48.032734
689.905273	-128.203354
688.697266	-102.644409
687.490234	-61.994579
686.282227	-207.973297
685.073242	53.681343
683.865234	52.820656
682.656250	-186.532578
681.447266	122.356483
680.237305	-75.907570
679.028320	-129.046478
677.818359	-123.777527
676.607422	-254.976364
675.397461	-124.303192
674.186523	-8.916511
672.975586	82.549225
671.763672	-64.009392
670.551758	105.131195
669.339844	142.257080
668.127930	177.144867
666.915039	-23.573668
665.703125	175.405060
664.489258	-87.959625
663.276367	95.727013
662.062500	100.107048
660.848633	-91.958412
659.634766	-12.083145
658.419922	-148.002396
657.205078	-251.525726
655.990234	-184.666122
654.775391	15.817722
653.559570	149.391434
652.343750	-156.664917
651.126953	-227.746048
649.911133	-55.384689
648.694336	80.323547
647.477539	-188.712326
646.259766	-74.459076
645.041992	-63.477329
643.824219	72.353836
642.606445	122.181335
641.387695	45.218830
640.168945	-20.842054
638.950195	40.071388
637.730469	159.120514
636.511719	69.889191
635.291016	53.902134
634.071289	-41.332016
632.850586	22.558987
631.629883	84.507553
630.409180	-155.888657
629.188477	138.298996
627.966797	-118.588303
626.745117	-179.900421
625.522461	25.001244
624.300781	144.437790
623.078125	37.062057
621.854492	37.278320
620.631836	104.338676
619.408203	56.205975
618.184570	17.164703
616.960938	45.032917
615.736328	-76.337624
614.511719	111.039368
613.287109	106.456482
612.061523	40.540539
610.835938	176.344955
609.610352	-116.806122
608.384766	-270.122253
607.158203	194.945770
605.931641	-16.455065
604.705078	-222.558899
