# Supplementary material for: Raman spectroscopy accurately differentiates mucosal healing from non-healing and biochemical changes following biological therapy in inflammatory bowel disease
Source: PLoS One. 2021 Jun 2;16(6):e0252210. doi: 10.1371/journal.pone.0252210 (PMC8172032; doi:10.1371/journal.pone.0252210)
Supplement: S1 Dataset — (ZIP) [file pone.0252210.s003.zip › HC/BRC-ctnf-0013_Copy base sub CR removed_17__X_5607.96__Y_10621.4__Z_2158.12__Time_190.txt]

1714.774414	272.463928
1713.797852	-15.773491
1712.820313	-163.448334
1711.843750	28.261333
1710.866211	-81.797760
1709.888672	-77.909363
1708.911133	481.987518
1707.933594	-39.475567
1706.955078	-55.945259
1705.976563	92.184662
1704.998047	-34.307201
1704.019531	92.061119
1703.040039	-18.689240
1702.061523	-173.664398
1701.082031	-185.728439
1700.101563	110.815727
1699.122070	36.724812
1698.141602	-124.527840
1697.161133	-68.182945
1696.180664	162.840714
1695.200195	82.231979
1694.218750	-237.757721
1693.238281	337.896088
1692.256836	9.244889
1691.274414	188.719482
1690.292969	-172.582779
1689.310547	-23.338503
1688.328125	212.067474
1687.345703	426.901703
1686.363281	-34.647129
1685.379883	96.492828
1684.396484	-24.757475
1683.413086	206.502106
1682.429688	180.078156
1681.445313	276.882416
1680.461914	259.948334
1679.477539	624.336609
1678.493164	339.966461
1677.507813	330.417358
1676.523438	390.744934
1675.538086	472.953888
1674.552734	808.351929
1673.566406	665.740601
1672.581055	927.790039
1671.594727	916.630127
1670.608398	515.582275
1669.622070	922.637024
1668.634766	1226.488525
1667.648438	763.610535
1666.661133	1110.905151
1665.673828	1219.758179
1664.685547	1257.413330
1663.698242	1173.567505
1662.709961	1169.758423
1661.721680	1550.811890
1660.733398	1184.723999
1659.744141	1698.960571
1658.755859	1450.429321
1657.766602	1183.855347
1656.777344	1693.687744
1655.787109	1247.908203
1654.797852	1136.236572
1653.807617	1144.038330
1652.817383	1056.939331
1651.827148	1158.025513
1650.835938	889.130554
1649.844727	850.696472
1648.853516	910.391296
1647.862305	1009.992798
1646.871094	520.614685
1645.878906	470.216095
1644.886719	195.611404
1643.894531	24.354235
1642.902344	146.445724
1641.910156	287.186005
1640.916992	681.383911
1639.923828	310.548553
1638.930664	-133.775375
1637.936523	107.888069
1636.943359	173.005219
1635.949219	-62.243011
1634.955078	98.066246
1633.960938	-289.558624
1632.965820	-44.698689
1631.970703	-123.737778
1630.975586	-147.323318
1629.980469	-157.618179
1628.985352	3.269581
1627.989258	-85.798378
1626.993164	-358.877655
1625.997070	-50.505608
1625.000977	-13.029890
1624.003906	-183.201233
1623.007813	138.281158
1622.010742	-84.288994
1621.012695	-314.612152
1620.015625	-108.754707
1619.017578	149.548538
1618.020508	-211.831146
1617.021484	-95.331825
1616.023438	128.744659
1615.025391	111.344444
1614.026367	442.820068
1613.027344	97.507675
1612.028320	145.643356
1611.028320	235.667938
1610.029297	32.105927
1609.029297	59.175232
1608.029297	400.570038
1607.028320	100.055763
1606.028320	263.142029
1605.027344	159.046997
1604.026367	211.990829
1603.025391	364.294800
1602.023438	173.707153
1601.022461	202.875290
1600.020508	9.646369
1599.018555	-149.588654
1598.016602	-21.289146
1597.013672	200.935928
1596.010742	-368.750397
1595.007813	-76.201729
1594.004883	-285.345734
1593.001953	100.858810
1591.998047	-306.876648
1590.994141	131.131409
1589.990234	315.707733
1588.986328	-60.844322
1587.981445	-46.110157
1586.976563	138.002808
1585.971680	149.825592
1584.966797	-106.978668
1583.961914	-84.945915
1582.956055	-44.839359
1581.950195	127.965935
1580.944336	92.199928
1579.938477	-99.932686
1578.931641	-37.017513
1577.924805	-101.815430
1576.917969	291.253540
1575.911133	246.921799
1574.904297	-81.066422
1573.896484	-198.447311
1572.888672	6.462746
1571.880859	55.156315
1570.873047	90.672913
1569.864258	388.418701
1568.855469	80.597748
1567.846680	-81.814575
1566.837891	181.518463
1565.829102	234.289169
1564.819336	180.430710
1563.809570	-3.324303
1562.799805	-52.263760
1561.790039	165.806915
1560.779297	-7.993869
1559.768555	-251.897369
1558.757813	149.572479
1557.747070	-128.303467
1556.736328	-297.412262
1555.724609	-31.446480
1554.712891	91.779839
1553.701172	155.221649
1552.689453	114.906273
1551.676758	-49.829922
1550.664063	62.211658
1549.651367	199.896439
1548.638672	254.576202
1547.625977	-177.119827
1546.612305	218.519272
1545.598633	280.357300
1544.584961	91.308815
1543.571289	263.897827
1542.556641	110.721588
1541.541992	262.195557
1540.527344	-61.685337
1539.512695	-210.053131
1538.498047	-404.990906
1537.482422	8.953514
1536.466797	203.253372
1535.451172	10.392112
1534.434570	75.300186
1533.418945	42.063225
1532.402344	227.751938
1531.385742	-53.272736
1530.369141	183.558868
1529.351563	337.661102
1528.334961	-28.691196
1527.317383	-142.729309
1526.299805	-45.778809
1525.281250	179.638702
1524.263672	8.537729
1523.245117	207.805130
1522.226563	51.866081
1521.208008	-45.010124
1520.188477	-46.892426
1519.168945	-41.214481
1518.150391	38.871853
1517.129883	80.179077
1516.110352	126.490250
1515.089844	-299.967743
1514.070313	-38.183296
1513.049805	-28.269758
1512.028320	-254.664917
1511.007813	9.067510
1509.986328	-163.629822
1508.964844	184.324677
1507.943359	-242.482849
1506.921875	115.336510
1505.899414	72.956772
1504.876953	304.698395
1503.854492	-63.362160
1502.832031	-16.378826
1501.808594	-136.041168
1500.786133	48.985992
1499.762695	85.301674
1498.739258	298.105957
1497.714844	-208.410095
1496.691406	-80.277695
1495.666992	265.091766
1494.642578	-57.267159
1493.617188	32.035492
1492.592773	159.578659
1491.567383	62.038261
1490.541992	488.267578
1489.516602	398.181244
1488.491211	47.529835
1487.464844	391.484283
1486.438477	439.060333
1485.412109	494.196045
1484.385742	314.452698
1483.358398	476.567322
1482.331055	600.280579
1481.303711	723.872498
1480.276367	875.392456
1479.249023	759.118530
1478.220703	1111.756348
1477.192383	974.945374
1476.164063	1309.440063
1475.135742	1284.608398
1474.106445	1213.866821
1473.077148	1565.733765
1472.047852	1443.961792
1471.018555	1737.014648
1469.989258	1889.961182
1468.958984	1859.620239
1467.928711	1989.483154
1466.898438	2254.020996
1465.868164	2025.240601
1464.836914	2236.198730
1463.805664	2218.343750
1462.774414	1959.123657
1461.743164	1976.857300
1460.710938	2471.945557
1459.679688	1811.645508
1458.647461	1979.083984
1457.615234	2519.502441
1456.582031	2207.129395
1455.549805	2557.003418
1454.516602	2455.255371
1453.483398	2173.520996
1452.449219	2662.552002
1451.416016	2799.106201
1450.381836	2664.438965
1449.347656	2433.568604
1448.313477	2496.630859
1447.279297	2752.143311
1446.244141	2734.096924
1445.208984	2551.541260
1444.173828	2837.282959
1443.138672	2351.207764
1442.102539	2381.392090
1441.066406	2424.244385
1440.030273	2462.048584
1438.994141	2307.744385
1437.958008	2017.052856
1436.920898	1759.351563
1435.883789	2029.826050
1434.846680	1522.252319
1433.808594	1944.242188
1432.771484	1303.187622
1431.733398	1159.705200
1430.695313	1034.007568
1429.657227	729.272522
1428.618164	714.803833
1427.579102	811.372437
1426.540039	575.113281
1425.500977	724.739258
1424.461914	229.119659
1423.421875	275.542755
1422.381836	412.716553
1421.341797	653.178162
1420.301758	296.761505
1419.260742	23.634045
1418.219727	385.054138
1417.178711	467.043182
1416.137695	330.169342
1415.096680	183.375839
1414.054688	71.916382
1413.012695	151.697159
1411.970703	-39.983234
1410.928711	183.240128
1409.885742	-254.480301
1408.842773	247.729919
1407.799805	-300.147156
1406.756836	36.304092
1405.712891	171.818420
1404.668945	-229.823990
1403.625000	-325.004517
1402.581055	-96.354507
1401.537109	-133.614777
1400.492188	-40.354832
1399.447266	-157.662399
1398.402344	289.272430
1397.357422	-123.603767
1396.311523	325.835144
1395.265625	38.598530
1394.219727	380.328186
1393.173828	376.427551
1392.126953	367.609131
1391.081055	196.228775
1390.034180	215.225937
1388.986328	21.617647
1387.939453	476.176880
1386.891602	242.824203
1385.843750	264.759033
1384.795898	-90.701416
1383.748047	91.517960
1382.699219	-31.119551
1381.651367	-208.514587
1380.602539	8.938392
1379.552734	114.017860
1378.503906	-427.470734
1377.454102	79.828918
1376.404297	-156.697861
1375.354492	-56.136417
1374.303711	17.047680
1373.253906	57.939625
1372.203125	-103.064056
1371.152344	-84.360100
1370.100586	-399.550354
1369.049805	212.577988
1367.998047	124.453735
1366.946289	-167.754166
1365.894531	180.333481
1364.841797	172.337997
1363.789063	-395.615143
1362.736328	-19.939829
1361.683594	27.270336
1360.630859	211.417801
1359.577148	219.011124
1358.523438	172.038239
1357.469727	140.139755
1356.415039	13.922245
1355.361328	260.672607
1354.306641	107.428268
1353.251953	68.656761
1352.197266	494.436035
1351.141602	326.740387
1350.085938	397.564148
1349.030273	202.938309
1347.974609	467.577423
1346.918945	186.473358
1345.862305	1143.229858
1344.805664	601.992798
1343.749023	750.324158
1342.691406	799.566345
1341.634766	868.767822
1340.577148	861.250549
1339.519531	1289.823486
1338.460938	893.669312
1337.403320	1178.721924
1336.344727	681.542603
1335.286133	959.338074
1334.226563	895.674255
1333.167969	673.866638
1332.108398	803.469604
1331.048828	708.134644
1329.989258	553.638306
1328.928711	742.875061
1327.869141	855.576965
1326.808594	1042.455811
1325.748047	564.947510
1324.686523	744.634338
1323.625977	758.969910
1322.564453	1222.659180
1321.502930	997.735046
1320.440430	847.034058
1319.378906	777.942383
1318.316406	787.904175
1317.253906	1054.420288
1316.190430	1155.757568
1315.127930	1190.636963
1314.064453	1087.612793
1313.000977	1159.666016
1311.937500	1325.396851
1310.873047	1146.400879
1309.809570	1398.459961
1308.745117	1581.582886
1307.679688	1316.838867
1306.615234	1293.446777
1305.549805	1656.357300
1304.484375	1662.616455
1303.418945	1487.027588
1302.353516	1877.011230
1301.287109	1657.405762
1300.220703	1496.971680
1299.154297	1422.688110
1298.087891	1382.920532
1297.020508	1279.406250
1295.954102	1772.619751
1294.886719	1386.993774
1293.818359	1605.285034
1292.750977	1305.916504
1291.682617	1534.122314
1290.614258	1141.876831
1289.545898	901.901123
1288.476563	1211.186890
1287.407227	1527.770630
1286.338867	1131.305664
1285.268555	1185.805908
1284.199219	897.496277
1283.128906	1165.210083
1282.058594	1021.608154
1280.988281	1005.411560
1279.917969	1351.450684
1278.846680	1183.643433
1277.775391	1267.904541
1276.704102	1141.900146
1275.632813	1160.257446
1274.560547	1049.109619
1273.488281	1180.007568
1272.416016	1235.168335
1271.343750	1109.605835
1270.270508	1140.441650
1269.197266	1159.113159
1268.124023	870.251465
1267.050781	1025.749268
1265.977539	1098.268921
1264.903320	1385.467285
1263.829102	1233.574585
1262.753906	776.982422
1261.679688	1181.214722
1260.604492	854.099365
1259.529297	1041.331177
1258.454102	1533.052734
1257.378906	986.977051
1256.302734	1091.355469
1255.226563	876.784729
1254.150391	932.524719
1253.073242	1139.139282
1251.997070	936.952393
1250.919922	1262.722534
1249.841797	783.377563
1248.764648	985.077271
1247.686523	841.513855
1246.608398	605.674500
1245.530273	948.256653
1244.452148	676.094421
1243.373047	943.232300
1242.293945	950.446594
1241.214844	952.813538
1240.135742	1108.097046
1239.055664	731.880920
1237.975586	833.769226
1236.895508	1015.658752
1235.815430	809.469666
1234.734375	1119.770020
1233.654297	993.633362
1232.573242	535.533569
1231.491211	835.972961
1230.410156	789.892029
1229.328125	651.784424
1228.246094	528.254333
1227.163086	593.569214
1226.081055	542.685425
1224.998047	433.725342
1223.915039	179.652740
1222.832031	397.290192
1221.748047	387.502869
1220.664063	476.820892
1219.580078	437.973206
1218.496094	394.286377
1217.412109	48.606560
1216.327148	623.283264
1215.242188	265.565521
1214.157227	369.096436
1213.071289	260.131714
1211.985352	283.904877
1210.899414	703.309021
1209.813477	326.487335
1208.727539	439.348572
1207.640625	595.507813
1206.553711	416.495697
1205.466797	548.404602
1204.378906	200.720734
1203.291016	209.666214
1202.203125	136.677261
1201.115234	20.330788
1200.027344	188.047455
1198.938477	-349.549927
1197.849609	17.776682
1196.760742	187.619873
1195.670898	-222.315536
1194.582031	-115.122261
1193.492188	1.571406
1192.401367	48.443962
1191.311523	-72.964165
1190.220703	-2.191613
1189.129883	200.593872
1188.039063	254.344467
1186.947266	17.491388
1185.856445	-178.498596
1184.764648	-115.305069
1183.671875	7.762352
1182.580078	-363.407288
1181.487305	-204.497757
1180.394531	-170.402725
1179.301758	201.591873
1178.208984	-54.538128
1177.115234	-15.928121
1176.021484	-207.373871
1174.927734	-343.719757
1173.833008	-266.991913
1172.738281	65.771973
1171.643555	32.137745
1170.548828	-54.195908
1169.454102	53.204102
1168.358398	-35.653328
1167.262695	-45.633595
1166.166992	-0.705870
1165.070313	-211.626968
1163.973633	-90.383125
1162.876953	-69.607483
1161.780273	-53.694885
1160.683594	205.698151
1159.585938	-108.091576
1158.488281	201.149338
1157.389648	-29.148624
1156.291992	91.301437
1155.193359	259.309875
1154.094727	389.008453
1152.996094	468.498657
1151.896484	299.960815
1150.796875	152.870667
1149.697266	146.337631
1148.597656	156.396942
1147.498047	99.693176
1146.397461	-78.503616
1145.296875	178.907761
1144.195313	457.529297
1143.094727	379.059875
1141.993164	467.050934
1140.891602	302.826721
1139.789063	286.000824
1138.687500	578.147644
1137.584961	266.408234
1136.482422	337.282898
1135.379883	410.420502
1134.276367	288.684509
1133.172852	546.841125
1132.069336	678.984680
1130.964844	689.935547
1129.861328	919.120850
1128.756836	958.329346
1127.652344	1218.019165
1126.546875	1204.811279
1125.442383	895.211670
1124.336914	1014.664856
1123.230469	951.511414
1122.125000	805.417542
1121.018555	905.632568
1119.912109	513.185303
1118.805664	613.279785
1117.699219	351.123901
1116.591797	164.725281
1115.484375	557.976440
1114.376953	347.835449
1113.268555	629.575439
1112.160156	473.741486
1111.051758	478.651093
1109.943359	100.660759
1108.833984	190.567062
1107.725586	464.631683
1106.616211	948.669312
1105.505859	785.501282
1104.396484	636.530273
1103.286133	490.365692
1102.175781	669.351257
1101.064453	583.133240
1099.954102	647.336487
1098.842773	639.852356
1097.731445	1002.212585
1096.619141	856.184753
1095.507813	476.452911
1094.395508	1015.838318
1093.282227	718.224365
1092.169922	712.685364
1091.056641	770.644897
1089.943359	386.094452
1088.830078	782.848145
1087.716797	452.497253
1086.602539	879.537415
1085.488281	737.339355
1084.373047	1041.797119
1083.258789	749.146851
1082.143555	726.800110
1081.028320	958.143311
1079.913086	618.646912
1078.796875	816.970581
1077.680664	679.481384
1076.564453	563.161438
1075.448242	376.485138
1074.331055	924.123901
1073.213867	380.905792
1072.096680	628.125549
1070.979492	364.167694
1069.861328	526.867859
1068.743164	621.530640
1067.625000	524.040710
1066.505859	735.737549
1065.386719	265.933746
1064.267578	824.064636
1063.148438	658.721924
1062.029297	549.618347
1060.909180	508.394379
1059.789063	1065.952393
1058.667969	615.413147
1057.547852	843.075684
1056.426758	687.316772
1055.305664	-146.012146
1054.183594	633.018677
1053.062500	507.824982
1051.940430	611.533936
1050.818359	309.000732
1049.695313	751.170898
1048.572266	805.802063
1047.449219	636.470276
1046.326172	516.228210
1045.203125	148.894196
1044.079102	413.538849
1042.955078	477.646149
1041.830078	210.845444
1040.706055	433.469696
1039.581055	97.006195
1038.456055	317.290314
1037.331055	232.534821
1036.205078	678.533325
1035.079102	675.257813
1033.953125	434.733551
1032.826172	366.476959
1031.700195	409.941223
1030.573242	388.329254
1029.445313	462.064941
1028.318359	75.733955
1027.190430	-96.636284
1026.062500	114.386597
1024.934570	-208.719070
1023.805664	-132.307526
1022.676758	120.541618
1021.547852	-315.857391
1020.418945	-480.541870
1019.289063	-359.795532
1018.159180	-2.495219
1017.029297	-326.893127
1015.898438	23.418669
1014.767578	-52.733833
1013.636719	-151.934937
1012.505859	-371.452545
1011.375000	-148.480408
1010.243164	123.077240
1009.111328	-75.266602
1007.978516	4.248015
1006.846680	220.332443
1005.713867	993.829285
1004.581055	1096.446411
1003.447266	1758.584717
1002.313477	2110.787842
1001.179688	1940.678223
1000.045898	1100.761108
998.912109	591.635498
997.777344	-67.262169
996.642578	179.263397
995.506836	421.148712
994.372070	166.911331
993.236328	309.704346
992.100586	235.730362
990.963867	157.273880
989.828125	141.234283
988.691406	530.968506
987.553711	395.224060
986.416992	335.704224
985.279297	211.825134
984.141602	154.901703
983.003906	105.036430
981.865234	158.877731
980.726563	51.736206
979.587891	-13.817021
978.448242	-7.926257
977.309570	464.906586
976.169922	162.868729
975.030273	375.957489
973.889648	265.056244
972.749023	-121.349709
971.608398	211.466766
970.467773	66.627281
969.326172	163.031174
968.184570	170.006851
967.042969	-24.820274
965.901367	186.640015
964.758789	260.506134
963.616211	341.355835
962.473633	406.247986
961.330078	93.059029
960.186523	728.811584
959.042969	150.216660
957.899414	334.723633
956.754883	358.982666
955.610352	1.050874
954.465820	-29.282717
953.321289	-139.553360
952.175781	173.573090
951.030273	10.965539
949.884766	228.143311
948.738281	-226.758423
947.591797	29.492020
946.445313	-175.812744
945.298828	-278.087158
944.151367	-165.496536
943.003906	-180.692673
941.856445	418.339539
940.708008	512.821716
939.559570	-54.328087
938.411133	-14.262890
937.262695	57.848625
936.113281	166.525269
934.964844	434.867859
933.814453	217.750961
932.665039	351.770935
931.514648	-81.381119
930.364258	-193.073639
929.213867	18.743126
928.062500	-186.009186
926.912109	25.951910
925.759766	-16.910976
924.608398	124.632484
923.456055	-277.326904
922.303711	39.521034
921.151367	-271.059448
919.999023	-147.296280
918.845703	-103.009514
917.692383	118.559616
916.539063	296.983826
915.384766	-17.267721
914.230469	258.930511
913.076172	144.768265
911.920898	-137.140549
910.766602	21.260332
909.611328	127.528526
908.455078	2.576572
907.299805	140.737396
906.143555	-79.141899
904.987305	-239.909561
903.830078	16.283031
902.673828	-194.064087
901.516602	-71.400154
900.359375	-145.636414
899.201172	11.075919
898.042969	-130.850433
896.884766	-127.859062
895.726563	51.602493
894.567383	47.926147
893.408203	-283.425049
892.249023	58.878624
891.088867	-21.391922
889.929688	-255.148849
888.769531	-93.539345
887.608398	138.039764
886.448242	98.722763
885.287109	104.612701
884.125977	-121.820328
882.963867	166.171356
881.801758	413.491272
880.639648	-193.703003
879.477539	186.667892
878.315430	100.448952
877.152344	381.528595
875.989258	-15.443901
874.825195	227.326126
873.661133	132.323746
872.497070	329.991547
871.333008	133.811081
870.168945	371.939728
869.003906	139.906616
867.838867	350.977844
866.672852	179.791855
865.506836	352.579559
864.340820	356.771667
863.174805	506.990295
862.008789	140.580276
860.841797	813.973022
859.674805	609.297791
858.506836	739.122742
857.339844	368.513702
856.171875	715.922485
855.003906	814.208679
853.834961	744.268616
852.666016	954.559570
851.497070	1281.270020
850.328125	1303.076782
849.158203	964.192566
847.988281	629.914490
846.818359	378.614716
845.647461	42.330051
844.477539	391.001740
843.306641	790.924988
842.134766	304.788391
840.963867	483.052856
839.791992	263.200989
838.619141	615.643982
837.447266	672.874329
836.274414	318.913605
835.101563	646.356262
833.928711	524.707520
832.754883	505.750000
831.581055	634.059021
830.407227	494.440552
829.232422	546.692871
828.058594	560.926575
826.883789	592.916626
825.708008	424.148590
824.533203	578.589111
823.357422	512.251038
822.181641	735.487732
821.004883	201.210480
819.828125	170.366577
818.651367	364.309296
817.474609	364.415405
816.296875	201.975052
815.119141	95.131287
813.941406	-441.043671
812.763672	308.241241
811.584961	270.049469
810.406250	402.915253
809.226563	26.734035
808.047852	-209.415421
806.868164	29.743959
805.688477	-6.674891
804.507813	223.203827
803.327148	275.298035
802.146484	112.008713
800.965820	112.838417
799.784180	69.182411
798.603516	-460.179321
797.420898	-350.964966
796.239258	-275.169373
795.056641	-150.794022
793.874023	237.017868
792.691406	-327.839966
791.507813	13.066633
790.324219	39.333221
789.140625	-339.564178
787.956055	-78.949287
786.772461	163.718491
785.586914	169.480453
784.402344	161.845612
783.216797	39.127701
782.032227	-41.666611
780.845703	89.546013
779.660156	249.287933
778.473633	4.657578
777.287109	-28.020794
776.100586	-157.945953
774.913086	135.784760
773.725586	-217.234253
772.538086	91.552437
771.349609	62.633400
770.161133	123.998177
768.972656	138.917313
767.784180	41.306004
766.594727	461.379395
765.405273	81.530159
764.215820	661.912048
763.026367	277.542236
761.835938	489.753052
760.645508	468.473114
759.454102	532.886353
758.262695	715.933533
757.072266	478.754944
755.879883	-37.659950
754.688477	202.207687
753.496094	204.512863
752.303711	457.173828
751.110352	206.601151
749.917969	654.387451
748.724609	-0.281331
747.530273	47.648251
746.336914	367.585876
745.142578	208.994736
743.948242	548.305969
742.752930	328.168671
741.558594	386.501221
740.363281	-153.662994
739.166992	-169.914474
737.971680	76.681374
736.775391	-86.506165
735.579102	-153.326233
734.381836	-38.469345
733.185547	-365.843994
731.988281	350.680756
730.790039	338.284515
729.592773	-336.866516
728.394531	-86.766434
727.196289	38.568428
725.997070	373.635315
724.797852	15.812536
723.598633	-31.641670
722.399414	-4.824548
721.199219	310.194885
719.999023	-45.161854
718.798828	352.648773
717.598633	446.959320
716.397461	600.126709
715.196289	85.818634
713.994141	430.899902
712.792969	263.537354
711.590820	115.877892
710.388672	-7.707652
709.185547	578.981506
707.982422	359.570068
706.779297	-16.476643
705.576172	254.263809
704.372070	172.328201
703.167969	197.110428
701.963867	187.134293
700.759766	159.825897
699.554688	286.975952
698.349609	192.391891
697.143555	271.798035
695.938477	81.812401
694.732422	104.891159
693.525391	395.178802
692.319336	242.464523
691.112305	115.962311
689.905273	-188.357559
688.697266	-184.318054
687.490234	-69.525772
686.282227	403.170807
685.073242	478.938599
683.865234	-169.267654
682.656250	-80.171463
681.447266	76.175941
680.237305	-129.217117
679.028320	300.203949
677.818359	-160.413483
676.607422	82.869263
675.397461	118.394348
674.186523	164.836227
672.975586	129.176117
671.763672	80.670975
670.551758	123.129219
669.339844	176.498886
668.127930	-42.358315
666.915039	-21.155329
665.703125	188.109467
664.489258	-17.308771
663.276367	-82.155792
662.062500	-90.747498
660.848633	-189.877487
659.634766	-92.507637
658.419922	-53.342026
657.205078	-113.320679
655.990234	-339.223633
654.775391	-258.827606
653.559570	-424.116211
652.343750	-41.950233
651.126953	234.521393
649.911133	-85.697403
648.694336	-181.799026
647.477539	-129.299744
646.259766	-111.265472
645.041992	154.215561
643.824219	357.156799
642.606445	230.895035
641.387695	96.028755
640.168945	232.032608
638.950195	-113.564102
637.730469	112.478500
636.511719	297.475433
635.291016	106.356827
634.071289	119.161873
632.850586	-119.420731
631.629883	-14.692760
630.409180	136.957260
629.188477	-1.352566
627.966797	265.478210
626.745117	293.830963
625.522461	544.779541
624.300781	402.981934
623.078125	228.679398
621.854492	452.484650
620.631836	285.869812
619.408203	431.440430
618.184570	184.577530
616.960938	29.259745
615.736328	-195.138351
614.511719	-112.044189
613.287109	119.996124
612.061523	154.381256
610.835938	-128.531006
609.610352	162.793488
608.384766	96.140945
607.158203	171.641434
605.931641	-341.379913
604.705078	-231.705673
