# Supplementary material for: Raman spectroscopy accurately differentiates mucosal healing from non-healing and biochemical changes following biological therapy in inflammatory bowel disease
Source: PLoS One. 2021 Jun 2;16(6):e0252210. doi: 10.1371/journal.pone.0252210 (PMC8172032; doi:10.1371/journal.pone.0252210)
Supplement: S1 Dataset — (ZIP) [file pone.0252210.s003.zip › HC/BRC-ctnf-0007-2_base sub CR removed_99__X_-21399.3__Y_39792.2__Time_1103.txt]

1714.793945	215.861191
1713.817383	-11.190269
1712.840820	113.918877
1711.864258	-16.312716
1710.886719	-205.986420
1709.909180	-275.410767
1708.931641	-130.833115
1707.953125	56.134380
1706.975586	-242.115494
1705.997070	131.595200
1705.018555	-14.546077
1704.040039	117.513962
1703.060547	-21.021658
1702.081055	265.727356
1701.101563	-25.593269
1700.122070	-94.944359
1699.142578	-113.567078
1698.162109	159.075684
1697.181641	3.939910
1696.201172	41.220970
1695.220703	38.408192
1694.239258	86.320045
1693.257813	-63.341022
1692.276367	94.108894
1691.294922	-31.338577
1690.313477	398.363983
1689.331055	155.691422
1688.348633	107.952950
1687.366211	353.687775
1686.383789	458.178406
1685.400391	288.237152
1684.416992	294.425476
1683.433594	316.793365
1682.450195	166.233734
1681.465820	391.398712
1680.482422	518.222961
1679.498047	136.816635
1678.512695	418.418518
1677.528320	825.229431
1676.542969	391.566284
1675.558594	495.586578
1674.572266	528.001892
1673.586914	544.774597
1672.601563	532.607727
1671.615234	626.998230
1670.628906	724.313965
1669.642578	739.571289
1668.655273	731.217651
1667.668945	529.434692
1666.681641	609.362793
1665.694336	856.748779
1664.706055	650.701843
1663.718750	983.506653
1662.730469	571.365173
1661.742188	724.417725
1660.753906	875.091003
1659.764648	684.179443
1658.775391	504.290131
1657.787109	661.229614
1656.796875	987.868042
1655.807617	650.199036
1654.818359	575.065063
1653.828125	614.069336
1652.837891	817.432251
1651.846680	465.528717
1650.856445	664.210388
1649.865234	749.418274
1648.874023	615.514954
1647.882813	532.206360
1646.891602	253.731491
1645.899414	86.627876
1644.907227	94.224602
1643.915039	-114.390381
1642.922852	-3.176156
1641.930664	-92.297073
1640.937500	-6.939567
1639.944336	28.551090
1638.951172	-154.603210
1637.957031	187.358780
1636.963867	54.910023
1635.969727	-29.775654
1634.975586	28.155474
1633.981445	-50.678860
1632.986328	-0.159241
1631.991211	-154.821762
1630.996094	-56.400562
1630.000977	31.692402
1629.005859	-182.669754
1628.009766	-112.546501
1627.013672	-242.155319
1626.017578	96.671646
1625.021484	-90.335350
1624.024414	-64.119904
1623.028320	-113.920349
1622.031250	-263.367706
1621.033203	-134.086716
1620.036133	-46.688141
1619.038086	198.405121
1618.041016	123.269058
1617.041992	98.179993
1616.043945	-78.932281
1615.045898	-24.920620
1614.046875	241.683044
1613.047852	-207.662247
1612.048828	-22.134712
1611.048828	-177.363480
1610.049805	-219.687149
1609.049805	42.074062
1608.049805	164.985977
1607.048828	86.261787
1606.048828	91.478065
1605.047852	196.264816
1604.046875	89.076195
1603.045898	369.320190
1602.044922	340.791504
1601.042969	-148.045914
1600.041016	-194.634583
1599.039063	28.166056
1598.037109	26.111891
1597.034180	-54.309292
1596.031250	-233.948273
1595.028320	-32.064632
1594.025391	-117.538986
1593.022461	131.291107
1592.018555	-79.461098
1591.014648	328.492401
1590.010742	112.593559
1589.006836	121.163261
1588.001953	304.483063
1586.997070	161.733810
1585.992188	0.781520
1584.987305	327.343933
1583.982422	215.904419
1582.976563	174.826935
1581.970703	185.837631
1580.964844	168.158463
1579.958984	220.751678
1578.952148	182.149384
1577.945313	271.050842
1576.938477	-1.849001
1575.931641	-45.743748
1574.924805	66.385948
1573.916992	-8.849516
1572.909180	261.673645
1571.901367	-42.464367
1570.893555	243.390930
1569.884766	149.680084
1568.876953	352.077606
1567.868164	182.890182
1566.858398	346.040039
1565.849609	101.454369
1564.839844	147.560760
1563.830078	-89.304543
1562.820313	146.005920
1561.810547	-119.500938
1560.799805	-128.282944
1559.790039	-43.825226
1558.779297	-143.573837
1557.767578	160.880539
1556.756836	-32.387688
1555.745117	64.427017
1554.733398	129.996658
1553.721680	65.940262
1552.709961	431.525391
1551.697266	-90.963753
1550.685547	2.523801
1549.672852	20.794691
1548.659180	18.214146
1547.646484	69.816597
1546.632813	66.949219
1545.619141	69.110191
1544.605469	420.015076
1543.591797	-20.020828
1542.577148	54.042191
1541.562500	138.255920
1540.547852	-66.913689
1539.533203	288.061890
1538.518555	-43.821911
1537.502930	111.984138
1536.487305	192.755615
1535.471680	177.904190
1534.456055	237.693237
1533.439453	5.943248
1532.422852	-37.686501
1531.406250	132.456253
1530.389648	160.658630
1529.373047	-12.237517
1528.355469	54.297043
1527.337891	269.996887
1526.320313	485.452179
1525.302734	72.639862
1524.284180	156.485397
1523.265625	24.030857
1522.247070	-64.789536
1521.228516	221.739731
1520.208984	40.036060
1519.190430	146.182907
1518.170898	267.537689
1517.151367	278.206268
1516.130859	152.554977
1515.111328	-24.538433
1514.090820	-142.660675
1513.070313	-150.480499
1512.049805	116.196701
1511.028320	164.477188
1510.006836	-285.133392
1508.986328	65.630867
1507.963867	-130.172348
1506.942383	-154.222610
1505.919922	-334.785919
1504.898438	-533.325134
1503.875977	-37.538326
1502.852539	-213.297058
1501.830078	-125.284065
1500.806641	-78.424477
1499.783203	-118.753891
1498.759766	-64.483246
1497.736328	-130.630035
1496.711914	-496.231506
1495.687500	-119.988693
1494.663086	-316.877930
1493.638672	289.056061
1492.613281	163.496521
1491.587891	-31.122232
1490.563477	-46.879147
1489.537109	-55.108284
1488.511719	324.812286
1487.485352	398.019806
1486.458984	29.425804
1485.432617	263.280731
1484.406250	86.081230
1483.379883	18.579762
1482.352539	264.752045
1481.325195	411.273743
1480.297852	305.223633
1479.269531	173.624146
1478.241211	187.280167
1477.213867	521.942200
1476.184570	581.205200
1475.156250	614.924866
1474.127930	541.611816
1473.098633	781.395630
1472.069336	791.927429
1471.040039	1212.121948
1470.009766	853.493652
1468.979492	1146.174072
1467.950195	1283.562744
1466.918945	970.743774
1465.888672	1049.527222
1464.857422	1189.210205
1463.827148	1303.403564
1462.795898	1506.408081
1461.763672	1274.933594
1460.732422	1510.804077
1459.700195	1325.066162
1458.667969	1157.148926
1457.635742	1570.439941
1456.603516	1712.045410
1455.570313	1818.036011
1454.537109	1693.172729
1453.503906	1446.637939
1452.470703	1788.342773
1451.436523	1617.892822
1450.403320	1799.760498
1449.369141	1723.111694
1448.333984	1798.451172
1447.299805	1655.997192
1446.264648	1794.624756
1445.230469	1910.442627
1444.194336	1988.216187
1443.159180	1833.210693
1442.124023	1602.397339
1441.087891	1910.389648
1440.051758	1325.672974
1439.015625	1390.945190
1437.978516	1365.202759
1436.941406	1415.311768
1435.904297	1495.747437
1434.867188	1126.572510
1433.830078	792.945984
1432.791992	820.532288
1431.754883	646.226318
1430.715820	598.185181
1429.677734	686.484985
1428.639648	572.983765
1427.600586	298.143036
1426.561523	141.988297
1425.522461	336.385101
1424.482422	160.218948
1423.443359	473.084808
1422.403320	-106.021835
1421.363281	15.439632
1420.322266	240.145950
1419.282227	268.457031
1418.241211	9.835526
1417.200195	78.575630
1416.159180	31.614841
1415.117188	180.954330
1414.076172	202.058517
1413.034180	-23.216705
1411.992188	186.619537
1410.949219	175.240494
1409.907227	-130.042587
1408.864258	100.021286
1407.821289	-109.505249
1406.777344	-45.132286
1405.734375	124.780579
1404.690430	-144.600952
1403.646484	-44.837837
1402.602539	19.850721
1401.557617	-166.273575
1400.513672	129.364044
1399.468750	139.092209
1398.423828	103.794571
1397.377930	329.276093
1396.333008	201.444519
1395.287109	18.638952
1394.241211	-141.435272
1393.195313	-55.902016
1392.148438	-98.006729
1391.101563	77.805077
1390.054688	-29.153074
1389.007813	244.385437
1387.960938	277.763336
1386.913086	273.708191
1385.865234	7.211246
1384.817383	-91.547005
1383.769531	-122.655617
1382.720703	101.250031
1381.671875	47.853863
1380.623047	-100.318062
1379.574219	-235.815903
1378.524414	45.824898
1377.475586	187.692657
1376.425781	22.628077
1375.375977	144.712555
1374.325195	-167.221817
1373.274414	-132.207245
1372.224609	-114.518707
1371.172852	67.800842
1370.122070	-66.367188
1369.070313	275.610443
1368.019531	-7.776345
1366.967773	25.422550
1365.915039	135.922440
1364.863281	-256.432129
1363.810547	-68.489235
1362.757813	0.039452
1361.705078	46.273041
1360.651367	-96.463036
1359.598633	158.955566
1358.544922	145.820465
1357.491211	-190.371765
1356.436523	-86.357857
1355.382813	186.735352
1354.328125	169.141815
1353.273438	268.429626
1352.217773	256.034393
1351.163086	305.859314
1350.107422	311.096222
1349.051758	594.420044
1347.996094	359.162262
1346.939453	451.577301
1345.883789	496.967285
1344.827148	408.548615
1343.769531	602.903015
1342.712891	529.620911
1341.655273	706.765076
1340.598633	757.614746
1339.540039	506.348175
1338.482422	946.256287
1337.423828	432.851776
1336.366211	526.272339
1335.307617	634.609192
1334.248047	468.357849
1333.189453	618.950134
1332.129883	643.448608
1331.070313	697.722839
1330.010742	633.426086
1328.950195	843.611145
1327.890625	228.481842
1326.830078	777.355713
1325.768555	417.122620
1324.708008	691.825500
1323.646484	514.688782
1322.585938	564.840881
1321.523438	731.047424
1320.461914	635.759094
1319.400391	696.025024
1318.337891	591.117615
1317.275391	614.574585
1316.211914	753.978943
1315.149414	691.326721
1314.085938	793.886902
1313.022461	829.981873
1311.958984	824.284058
1310.894531	973.814331
1309.831055	692.530579
1308.766602	837.282715
1307.701172	765.491333
1306.636719	735.656738
1305.571289	811.683960
1304.505859	833.660278
1303.440430	710.640625
1302.375000	754.918518
1301.308594	804.163696
1300.242188	919.810791
1299.175781	1229.559326
1298.109375	942.417419
1297.041992	969.777893
1295.975586	962.836609
1294.908203	933.871094
1293.839844	917.249146
1292.772461	851.642639
1291.704102	916.126404
1290.635742	1044.407593
1289.567383	731.371338
1288.498047	646.492859
1287.428711	801.883423
1286.360352	918.068115
1285.290039	946.056702
1284.220703	751.224670
1283.150391	972.784485
1282.080078	1003.348999
1281.009766	835.701721
1279.939453	1235.877930
1278.868164	1029.197266
1277.796875	1050.121948
1276.725586	828.986206
1275.654297	903.817627
1274.582031	915.096008
1273.509766	748.012024
1272.437500	930.419373
1271.365234	897.824219
1270.291992	1143.677124
1269.218750	1133.082886
1268.145508	1022.436035
1267.072266	858.174377
1265.999023	952.653748
1264.924805	1139.809326
1263.850586	1219.593140
1262.776367	1216.454712
1261.701172	886.657593
1260.625977	1149.296265
1259.550781	1134.039063
1258.475586	1082.259277
1257.400391	1218.068481
1256.324219	952.013733
1255.248047	854.078064
1254.171875	1291.701294
1253.094727	943.084595
1252.018555	1044.744751
1250.941406	1309.337646
1249.864258	1174.969482
1248.786133	999.322021
1247.708008	794.579590
1246.630859	1219.397339
1245.551758	1121.594971
1244.473633	1210.894653
1243.394531	986.829468
1242.316406	1139.236450
1241.236328	859.425781
1240.157227	1021.475037
1239.077148	1052.395874
1237.998047	942.582153
1236.917969	968.625488
1235.836914	1128.010864
1234.756836	1100.628296
1233.675781	973.850769
1232.594727	902.847229
1231.512695	710.703857
1230.431641	952.223083
1229.349609	929.629211
1228.267578	897.335693
1227.185547	906.181030
1226.102539	527.759277
1225.019531	597.108887
1223.936523	494.640808
1222.853516	189.027740
1221.769531	567.810974
1220.686523	595.863708
1219.602539	677.037170
1218.517578	552.734558
1217.433594	628.973816
1216.348633	543.307251
1215.263672	134.054932
1214.178711	277.813568
1213.092773	329.737732
1212.007813	285.076172
1210.921875	450.287354
1209.834961	468.233582
1208.749023	199.156128
1207.662109	636.583618
1206.575195	451.857971
1205.488281	435.867188
1204.400391	460.789124
1203.313477	410.980804
1202.225586	385.224426
1201.136719	186.058365
1200.048828	157.855515
1198.959961	40.558144
1197.871094	-71.926819
1196.782227	-28.043242
1195.692383	80.699158
1194.603516	-212.220718
1193.513672	-72.339386
1192.423828	-122.452705
1191.333008	-148.576309
1190.242188	-366.939545
1189.151367	48.845997
1188.060547	-95.130188
1186.969727	-414.360535
1185.877930	-354.261200
1184.786133	-246.252487
1183.694336	-68.770172
1182.601563	-294.412079
1181.509766	-37.971321
1180.416992	21.682774
1179.323242	83.641800
1178.230469	114.370758
1177.136719	-41.868958
1176.042969	-143.001053
1174.949219	-150.742310
1173.854492	135.963608
1172.760742	-61.066128
1171.666016	139.218597
1170.570313	92.890038
1169.475586	-20.449139
1168.379883	76.667007
1167.284180	-70.215889
1166.188477	-18.667917
1165.091797	147.515549
1163.996094	62.674068
1162.899414	223.874847
1161.801758	9.948149
1160.705078	3.819821
1159.607422	-7.142344
1158.509766	270.654694
1157.412109	354.980927
1156.313477	133.824005
1155.215820	72.536110
1154.117188	101.830437
1153.017578	-178.890274
1151.918945	26.734276
1150.819336	36.790154
1149.719727	282.661957
1148.620117	397.363953
1147.519531	-83.415108
1146.418945	47.875561
1145.318359	224.285461
1144.217773	41.207893
1143.116211	-6.221215
1142.014648	407.808929
1140.913086	-82.126701
1139.811523	46.316452
1138.708984	119.975441
1137.606445	157.905411
1136.503906	69.845505
1135.401367	352.368835
1134.297852	470.835876
1133.194336	318.520691
1132.090820	187.600037
1130.987305	120.783798
1129.882813	255.641403
1128.778320	694.060364
1127.673828	359.043701
1126.569336	633.553345
1125.463867	561.773865
1124.358398	553.987488
1123.252930	527.216858
1122.146484	400.916046
1121.041016	530.457336
1119.934570	475.195221
1118.828125	495.691406
1117.720703	319.687103
1116.613281	602.818359
1115.505859	336.916412
1114.398438	265.072235
1113.291016	335.122925
1112.182617	275.081238
1111.074219	238.682907
1109.964844	69.936737
1108.856445	435.213501
1107.747070	608.969055
1106.637695	489.800598
1105.528320	472.195679
1104.417969	730.750977
1103.307617	243.442688
1102.197266	558.537659
1101.086914	472.476563
1099.975586	285.031982
1098.864258	510.277710
1097.752930	172.037323
1096.641602	317.069885
1095.529297	544.491760
1094.416992	557.447083
1093.304688	523.296448
1092.191406	413.808624
1091.079102	407.959930
1089.965820	395.050140
1088.852539	429.209656
1087.738281	94.029541
1086.624023	356.378448
1085.509766	237.706909
1084.395508	203.729172
1083.280273	649.216003
1082.166016	391.965759
1081.050781	341.565613
1079.934570	387.489563
1078.819336	459.246826
1077.703125	345.528137
1076.586914	330.457886
1075.469727	418.648804
1074.353516	450.531708
1073.236328	88.393326
1072.119141	565.896912
1071.000977	164.090897
1069.882813	165.624817
1068.765625	532.737976
1067.646484	309.340668
1066.528320	306.249756
1065.409180	111.176147
1064.290039	94.146164
1063.170898	325.256744
1062.050781	305.912018
1060.930664	345.100983
1059.810547	197.201904
1058.690430	531.114380
1057.569336	-84.247627
1056.449219	410.936096
1055.327148	293.692352
1054.206055	321.404846
1053.083984	353.812714
1051.961914	407.271759
1050.839844	138.585815
1049.717773	329.881042
1048.594727	276.112701
1047.471680	138.439163
1046.348633	103.509872
1045.224609	404.434601
1044.101563	299.631836
1042.976563	10.788206
1041.852539	225.480850
1040.728516	395.870270
1039.603516	74.777359
1038.478516	89.219231
1037.352539	168.897705
1036.227539	62.406166
1035.101563	130.547729
1033.974609	131.249252
1032.848633	-21.486174
1031.721680	428.189850
1030.594727	410.428619
1029.467773	374.150879
1028.340820	7.982464
1027.212891	4.475196
1026.084961	-475.112518
1024.956055	-92.886894
1023.828125	-279.555084
1022.699219	-101.658417
1021.570313	-67.641937
1020.440430	-383.894928
1019.311523	-287.048950
1018.181641	-493.959320
1017.050781	-390.033417
1015.920898	-209.583084
1014.790039	-121.834267
1013.659180	-481.185852
1012.528320	46.833366
1011.396484	-76.030678
1010.265625	180.936707
1009.132813	241.113190
1008.000977	477.219574
1006.868164	352.382355
1005.736328	505.252960
1004.602539	817.686523
1003.469727	1100.008179
1002.335938	1282.890015
1001.202148	1470.392944
1000.068359	888.560059
998.933594	685.882202
997.799805	349.454773
996.665039	571.971924
995.529297	469.015991
994.394531	126.207359
993.258789	14.349885
992.123047	151.738083
990.986328	33.179428
989.849609	-117.512238
988.712891	-104.395523
987.576172	17.107672
986.439453	110.997292
985.301758	-23.100542
984.164063	-182.378387
983.025391	231.756805
981.887695	240.692841
980.749023	-104.669212
979.610352	256.506989
978.470703	-109.226364
977.332031	327.842102
976.192383	298.092438
975.051758	137.426987
973.912109	220.507645
972.771484	423.095825
971.630859	368.429413
970.490234	242.687759
969.348633	66.581703
968.207031	283.126251
967.065430	410.162720
965.923828	273.397644
964.781250	359.256958
963.638672	284.643951
962.496094	338.530670
961.352539	461.233856
960.208984	684.785400
959.065430	560.092834
957.921875	206.499237
956.777344	105.034492
955.632813	129.610916
954.488281	-5.959720
953.343750	206.423431
952.198242	123.669289
951.052734	-231.142227
949.907227	-7.191564
948.760742	205.295547
947.614258	138.920258
946.467773	166.337997
945.321289	260.065460
944.173828	-32.167805
943.026367	242.094498
941.878906	176.150269
940.730469	420.703827
939.582031	163.217041
938.433594	325.669434
937.285156	540.571716
936.135742	151.188889
934.987305	259.019257
933.836914	460.303314
932.687500	235.464462
931.537109	85.969521
930.386719	285.062958
929.236328	144.856995
928.084961	-6.607707
926.934570	-23.661892
925.783203	-211.305069
924.630859	-55.305820
923.478516	259.874878
922.327148	-91.245644
921.173828	53.410717
920.021484	336.683411
918.868164	90.467957
917.714844	405.500366
916.561523	441.093872
915.407227	77.104034
914.252930	51.561569
913.098633	-264.415619
911.944336	-164.986954
910.789063	181.691483
909.633789	-222.410278
908.478516	-141.076736
907.322266	-21.207956
906.166016	51.052639
905.009766	168.627594
903.853516	202.373047
902.696289	224.812836
901.539063	118.219429
900.381836	16.236050
899.223633	-155.822357
898.065430	-142.247894
896.907227	400.649567
895.749023	359.866730
894.589844	-316.181732
893.430664	54.659225
892.271484	102.193016
891.112305	-279.540680
889.952148	-35.396618
888.791992	-89.434700
887.630859	136.521561
886.470703	125.388802
885.309570	-27.890825
884.148438	324.277069
882.986328	37.971367
881.825195	85.555878
880.663086	250.359589
879.500000	318.174255
878.337891	16.404655
877.174805	-111.743202
876.011719	113.793785
874.847656	278.428589
873.684570	447.491760
872.520508	305.871033
871.355469	29.305458
870.191406	378.283752
869.026367	241.277740
867.861328	-102.542068
866.695313	174.272552
865.530273	194.726013
864.364258	630.864380
863.197266	379.362213
862.031250	370.534607
860.864258	348.228394
859.697266	577.348572
858.530273	359.722168
857.362305	391.248688
856.194336	530.426941
855.026367	638.125061
853.857422	534.984680
852.688477	694.155090
851.519531	729.969360
850.350586	503.590515
849.180664	456.507904
848.010742	232.499863
846.840820	180.983444
845.670898	-107.813698
844.500000	268.185608
843.329102	558.959045
842.157227	39.798710
840.986328	325.963715
839.814453	-85.627075
838.642578	300.969086
837.469727	166.639908
836.296875	65.859428
835.124023	407.380859
833.951172	489.656586
832.777344	272.679871
831.603516	334.794006
830.429688	305.349976
829.255859	226.802216
828.081055	476.151733
826.906250	366.310394
825.731445	298.848053
824.555664	275.960907
823.379883	199.566895
822.204102	-184.283661
821.027344	118.052765
819.851563	19.369820
818.674805	32.013603
817.497070	69.094986
816.320313	-96.379227
815.142578	-25.988840
813.963867	-2.382678
812.786133	-14.405249
811.607422	0.217055
810.428711	-125.235947
809.250000	153.758972
808.070313	-136.152771
806.890625	31.576372
805.710938	-160.545914
804.531250	-148.373245
803.350586	-71.883324
802.169922	-108.639664
800.988281	-167.604355
799.807617	1.865393
798.625977	-52.746315
797.444336	-342.362152
796.261719	-405.815369
795.079102	86.895340
793.896484	45.441936
792.713867	41.619480
791.530273	6.756836
790.346680	91.410172
789.163086	251.233994
787.979492	8.232432
786.794922	373.650330
785.610352	174.885895
784.425781	0.498002
783.240234	-134.057587
782.054688	29.771791
780.869141	142.666168
779.682617	27.936779
778.496094	-327.502258
777.309570	-135.230576
776.123047	112.099922
774.935547	440.931305
773.748047	-256.413910
772.560547	-38.017220
771.373047	-20.446434
770.184570	-119.779060
768.996094	47.626007
767.806641	9.962740
766.618164	201.428986
765.428711	157.074234
764.239258	266.865936
763.048828	70.533211
761.858398	461.986969
760.667969	250.237747
759.477539	269.577271
758.286133	352.666351
757.094727	299.345734
755.903320	175.667023
754.710938	280.621063
753.518555	178.929657
752.326172	86.050690
751.133789	243.598358
749.940430	231.954147
748.747070	540.838074
747.553711	281.055695
746.359375	89.402702
745.166016	-18.804813
743.970703	267.835480
742.776367	102.587418
741.581055	329.840027
740.385742	160.239349
739.190430	-64.076805
737.994141	90.716553
736.797852	-115.978600
735.601563	288.376068
734.405273	16.035671
733.208008	194.706146
732.010742	119.449760
730.813477	85.791260
729.615234	141.821411
728.416992	-318.245087
727.218750	-61.014248
726.020508	191.726303
724.821289	-101.950104
723.622070	-131.135300
722.422852	143.299225
721.222656	-246.221527
720.022461	80.523209
718.822266	199.775330
717.621094	201.147476
716.420898	174.175339
715.218750	-155.943085
714.017578	135.580200
712.815430	-15.568037
711.614258	216.979965
710.411133	79.002693
709.208984	196.006882
708.005859	-44.212936
706.802734	133.792908
705.599609	-145.422653
704.395508	60.884705
703.191406	47.360031
701.987305	112.197098
700.782227	-155.724716
699.577148	-53.816895
698.372070	58.960262
697.166992	-45.609344
695.960938	-171.807983
694.754883	271.285065
693.548828	-69.831177
692.341797	-200.102661
691.135742	-356.296356
689.927734	-199.812332
688.720703	-71.538956
687.512695	-36.532497
686.304688	297.839050
685.096680	42.342979
683.888672	-173.925171
682.679688	-88.741943
681.470703	35.501446
680.260742	60.132385
679.050781	-159.882767
677.840820	-362.367706
676.630859	-90.544395
675.419922	192.089325
674.209961	-16.472042
672.998047	-40.928055
671.787109	-21.982872
670.575195	124.669044
669.363281	262.750549
668.151367	-115.634895
666.938477	132.946716
665.725586	133.140396
664.512695	-34.959484
663.299805	209.622559
662.085938	210.331741
660.872070	181.014694
659.658203	328.850739
658.443359	-71.129593
657.228516	68.492912
656.013672	-91.453102
654.797852	231.812332
653.583008	-15.990391
652.366211	247.267258
651.150391	-86.081017
649.934570	7.451352
648.717773	79.691978
647.500000	7.956929
646.283203	95.827515
645.065430	-112.973267
643.847656	14.256765
642.629883	72.943993
641.411133	-68.019402
640.192383	156.922852
638.973633	53.292252
637.753906	139.211868
636.534180	161.053040
635.314453	-44.362385
634.094727	102.926689
632.874023	-67.121124
631.653320	23.098825
630.432617	-186.649872
629.211914	-18.200674
627.990234	-282.557709
626.768555	-33.726658
625.545898	63.355034
624.324219	308.873627
623.101563	102.748589
621.877930	79.476341
620.655273	-221.585693
619.431641	255.540039
618.208008	-198.161911
616.983398	55.454391
615.759766	144.928818
614.535156	183.821167
613.310547	-187.169891
612.084961	48.078484
610.859375	140.857468
609.633789	-101.087013
608.408203	-23.551014
607.181641	-118.109718
605.955078	-91.988129
604.728516	193.583511
