# Supplementary material for: Raman spectroscopy accurately differentiates mucosal healing from non-healing and biochemical changes following biological therapy in inflammatory bowel disease
Source: PLoS One. 2021 Jun 2;16(6):e0252210. doi: 10.1371/journal.pone.0252210 (PMC8172032; doi:10.1371/journal.pone.0252210)
Supplement: S1 Dataset — (ZIP) [file pone.0252210.s003.zip › HC/brc-ctnf-0012_base sub cr removed_66__X_-7822.56__Y_51230.5__Z_679.805__Time_747.txt]

1714.774414	29.465153
1713.797852	14.781295
1712.820313	-71.436760
1711.843750	454.506256
1710.866211	305.564178
1709.888672	415.079346
1708.911133	383.742004
1707.933594	460.958618
1706.955078	753.966614
1705.976563	582.530518
1704.998047	744.954102
1704.019531	652.263062
1703.040039	815.915039
1702.061523	949.560913
1701.082031	809.946289
1700.101563	1130.132202
1699.122070	1091.769775
1698.141602	1176.376953
1697.161133	1314.497925
1696.180664	1249.709229
1695.200195	1281.440063
1694.218750	1209.416016
1693.238281	1303.516602
1692.256836	1382.174316
1691.274414	1496.201660
1690.292969	1226.789429
1689.310547	1545.281128
1688.328125	1477.910522
1687.345703	1571.653076
1686.363281	1645.207397
1685.379883	1544.054443
1684.396484	1513.571411
1683.413086	1681.665527
1682.429688	1800.577148
1681.445313	1710.606323
1680.461914	1640.990479
1679.477539	1597.040527
1678.493164	1938.091187
1677.507813	1639.618408
1676.523438	1747.535156
1675.538086	1918.502441
1674.552734	2083.452148
1673.566406	1888.874146
1672.581055	2185.556641
1671.594727	1905.056763
1670.608398	1932.417480
1669.622070	1946.136841
1668.634766	2009.957520
1667.648438	1874.447021
1666.661133	2022.725220
1665.673828	2000.961182
1664.685547	2260.243896
1663.698242	1965.066772
1662.709961	1972.228516
1661.721680	2064.224121
1660.733398	2132.366455
1659.744141	2171.365723
1658.755859	1977.365356
1657.766602	1894.797363
1656.777344	1963.385132
1655.787109	1857.372314
1654.797852	1844.326050
1653.807617	1818.276367
1652.817383	1567.640625
1651.827148	1365.044800
1650.835938	1231.598877
1649.844727	1098.574341
1648.853516	997.716370
1647.862305	1095.521118
1646.871094	781.518860
1645.878906	835.252625
1644.886719	680.780396
1643.894531	608.711182
1642.902344	724.603271
1641.910156	474.086182
1640.916992	445.822754
1639.923828	275.646790
1638.930664	111.370598
1637.936523	390.710663
1636.943359	224.973740
1635.949219	289.175751
1634.955078	198.457886
1633.960938	129.452515
1632.965820	-12.705038
1631.970703	177.635040
1630.975586	-139.652969
1629.980469	-58.692608
1628.985352	-103.469406
1627.989258	10.247186
1626.993164	0.905183
1625.997070	-34.100098
1625.000977	260.232483
1624.003906	160.708755
1623.007813	27.721735
1622.010742	131.904449
1621.012695	-75.982567
1620.015625	152.900452
1619.017578	151.202423
1618.020508	105.524223
1617.021484	-68.167168
1616.023438	-78.427452
1615.025391	158.572815
1614.026367	-57.743092
1613.027344	-55.672729
1612.028320	-26.774084
1611.028320	10.564234
1610.029297	-103.510498
1609.029297	73.898941
1608.029297	52.714748
1607.028320	218.069748
1606.028320	25.188236
1605.027344	-57.097584
1604.026367	204.101639
1603.025391	138.624405
1602.023438	47.543354
1601.022461	69.527069
1600.020508	21.406033
1599.018555	-75.854294
1598.016602	-141.193909
1597.013672	-4.775118
1596.010742	-147.508621
1595.007813	-208.715881
1594.004883	-185.846405
1593.001953	-178.192673
1591.998047	-172.709457
1590.994141	-213.768646
1589.990234	-189.139664
1588.986328	-153.664337
1587.981445	-31.722048
1586.976563	-97.197609
1585.971680	228.837372
1584.966797	31.157911
1583.961914	-121.763809
1582.956055	-39.762775
1581.950195	102.464363
1580.944336	91.299782
1579.938477	72.652016
1578.931641	163.662750
1577.924805	111.782272
1576.917969	23.782314
1575.911133	100.003944
1574.904297	-109.661964
1573.896484	-92.734550
1572.888672	28.428413
1571.880859	-47.782173
1570.873047	130.949432
1569.864258	-9.774827
1568.855469	0.430556
1567.846680	-85.275795
1566.837891	49.945473
1565.829102	45.088043
1564.819336	-102.363220
1563.809570	-42.011745
1562.799805	179.299438
1561.790039	40.097527
1560.779297	-306.392639
1559.768555	-100.385033
1558.757813	-143.221420
1557.747070	122.440186
1556.736328	1.994610
1555.724609	47.451733
1554.712891	357.111237
1553.701172	-156.740143
1552.689453	15.692228
1551.676758	69.012566
1550.664063	99.031570
1549.651367	141.971970
1548.638672	122.807632
1547.625977	41.567226
1546.612305	-137.912048
1545.598633	-45.935089
1544.584961	76.968597
1543.571289	130.001099
1542.556641	95.117104
1541.541992	284.870850
1540.527344	35.498085
1539.512695	101.095955
1538.498047	-88.953987
1537.482422	87.400932
1536.466797	-169.862045
1535.451172	179.018936
1534.434570	120.166016
1533.418945	-96.072258
1532.402344	33.053085
1531.385742	149.086090
1530.369141	290.678131
1529.351563	135.797089
1528.334961	119.888519
1527.317383	461.728058
1526.299805	236.868164
1525.281250	58.241554
1524.263672	90.507744
1523.245117	197.166214
1522.226563	-5.092455
1521.208008	98.547684
1520.188477	289.341461
1519.168945	-0.864193
1518.150391	14.657585
1517.129883	-47.149326
1516.110352	88.640030
1515.089844	23.793638
1514.070313	-149.116776
1513.049805	-88.587486
1512.028320	89.725647
1511.007813	141.964645
1509.986328	-190.926285
1508.964844	-39.145084
1507.943359	86.655769
1506.921875	55.728218
1505.899414	39.913998
1504.876953	-211.956757
1503.854492	-25.843489
1502.832031	172.714432
1501.808594	-33.778587
1500.786133	-66.338699
1499.762695	-137.583862
1498.739258	-73.433304
1497.714844	-1.933843
1496.691406	192.054535
1495.666992	7.079289
1494.642578	77.625290
1493.617188	221.982132
1492.592773	194.713608
1491.567383	379.274750
1490.541992	233.833755
1489.516602	60.050640
1488.491211	447.946838
1487.464844	301.668579
1486.438477	471.724731
1485.412109	378.501404
1484.385742	420.267700
1483.358398	454.050201
1482.331055	645.669922
1481.303711	732.344727
1480.276367	897.726074
1479.249023	815.464600
1478.220703	949.565613
1477.192383	943.165771
1476.164063	1033.282349
1475.135742	1161.273560
1474.106445	1202.323853
1473.077148	1321.990479
1472.047852	1594.043945
1471.018555	1539.951538
1469.989258	1386.370850
1468.958984	1560.706177
1467.928711	1762.664307
1466.898438	1999.856201
1465.868164	1908.735962
1464.836914	1987.655640
1463.805664	2338.166016
1462.774414	2055.671631
1461.743164	2199.750977
1460.710938	2544.108154
1459.679688	2436.156494
1458.647461	2218.830566
1457.615234	2338.877197
1456.582031	2336.820068
1455.549805	2446.154297
1454.516602	2519.678467
1453.483398	2450.939453
1452.449219	2366.770020
1451.416016	2599.247314
1450.381836	2714.819824
1449.347656	2723.715820
1448.313477	2686.801025
1447.279297	2801.634521
1446.244141	2584.520996
1445.208984	2648.274170
1444.173828	2375.208740
1443.138672	2228.579590
1442.102539	2582.681152
1441.066406	2230.816406
1440.030273	2235.454590
1438.994141	2088.233643
1437.958008	2148.164307
1436.920898	1803.564209
1435.883789	1557.484009
1434.846680	1614.463013
1433.808594	1605.586914
1432.771484	1344.108643
1431.733398	1115.396851
1430.695313	1035.549072
1429.657227	958.130005
1428.618164	1064.752563
1427.579102	941.697205
1426.540039	818.580627
1425.500977	839.108398
1424.461914	441.121002
1423.421875	421.179108
1422.381836	360.842133
1421.341797	496.918335
1420.301758	255.102600
1419.260742	491.676208
1418.219727	556.904053
1417.178711	398.049347
1416.137695	241.719269
1415.096680	357.094177
1414.054688	253.532257
1413.012695	99.680458
1411.970703	121.840218
1410.928711	-87.282730
1409.885742	-228.515793
1408.842773	-7.920927
1407.799805	6.590396
1406.756836	-189.866943
1405.712891	110.871788
1404.668945	-110.652817
1403.625000	-173.963638
1402.581055	-101.737831
1401.537109	0.578831
1400.492188	-120.372307
1399.447266	154.955994
1398.402344	109.297577
1397.357422	356.958557
1396.311523	223.628204
1395.265625	85.394508
1394.219727	212.792969
1393.173828	302.631500
1392.126953	179.650330
1391.081055	144.429459
1390.034180	226.906052
1388.986328	31.660622
1387.939453	-70.830940
1386.891602	91.910912
1385.843750	-87.903755
1384.795898	47.468204
1383.748047	140.394897
1382.699219	-4.032421
1381.651367	-145.762192
1380.602539	67.370705
1379.552734	-146.535004
1378.503906	41.793018
1377.454102	95.352524
1376.404297	-147.967239
1375.354492	28.158432
1374.303711	-114.984192
1373.253906	91.288620
1372.203125	-41.523262
1371.152344	-179.102890
1370.100586	-206.806198
1369.049805	-139.612076
1367.998047	-161.986435
1366.946289	-121.901283
1365.894531	-21.881132
1364.841797	-23.823343
1363.789063	-23.085430
1362.736328	17.665333
1361.683594	98.407104
1360.630859	-59.505077
1359.577148	-130.113480
1358.523438	-31.392134
1357.469727	-79.183495
1356.415039	-216.237427
1355.361328	-109.463448
1354.306641	-0.049004
1353.251953	27.572472
1352.197266	-88.629349
1351.141602	13.925470
1350.085938	27.303583
1349.030273	152.595520
1347.974609	290.476715
1346.918945	190.389084
1345.862305	313.790283
1344.805664	477.059845
1343.749023	444.655151
1342.691406	538.909302
1341.634766	365.760345
1340.577148	544.735718
1339.519531	399.406738
1338.460938	276.675537
1337.403320	337.489655
1336.344727	299.510956
1335.286133	586.020386
1334.226563	402.541840
1333.167969	503.907196
1332.108398	165.250732
1331.048828	262.209473
1329.989258	292.649841
1328.928711	-72.122200
1327.869141	245.575775
1326.808594	150.815735
1325.748047	137.887329
1324.686523	211.665604
1323.625977	460.994598
1322.564453	377.252747
1321.502930	239.534912
1320.440430	519.129028
1319.378906	312.933289
1318.316406	346.329895
1317.253906	209.859573
1316.190430	347.361755
1315.127930	253.417740
1314.064453	211.536484
1313.000977	320.235870
1311.937500	145.923828
1310.873047	471.852814
1309.809570	332.618652
1308.745117	247.871216
1307.679688	475.975922
1306.615234	409.024841
1305.549805	187.407425
1304.484375	244.072418
1303.418945	468.188843
1302.353516	345.876770
1301.287109	388.560242
1300.220703	431.503021
1299.154297	329.762451
1298.087891	115.364639
1297.020508	51.119053
1295.954102	176.217239
1294.886719	70.808960
1293.818359	127.674644
1292.750977	201.963058
1291.682617	205.352631
1290.614258	255.602188
1289.545898	78.077034
1288.476563	11.199422
1287.407227	74.502625
1286.338867	138.038406
1285.268555	40.125500
1284.199219	236.407608
1283.128906	-7.888588
1282.058594	73.764725
1280.988281	136.052658
1279.917969	159.410217
1278.846680	324.895935
1277.775391	358.472046
1276.704102	411.838928
1275.632813	150.034988
1274.560547	240.562683
1273.488281	509.679962
1272.416016	282.932770
1271.343750	667.185364
1270.270508	289.542450
1269.197266	564.200317
1268.124023	609.495667
1267.050781	740.403992
1265.977539	620.148560
1264.903320	900.231262
1263.829102	1095.034668
1262.753906	938.830566
1261.679688	916.973816
1260.604492	1053.755249
1259.529297	1102.943481
1258.454102	962.273071
1257.378906	1099.525757
1256.302734	1061.569580
1255.226563	760.869324
1254.150391	1027.626465
1253.073242	975.646973
1251.997070	972.512817
1250.919922	1127.666138
1249.841797	1273.189453
1248.764648	942.239807
1247.686523	1063.744507
1246.608398	1003.069214
1245.530273	779.770325
1244.452148	1003.699463
1243.373047	795.360901
1242.293945	893.201599
1241.214844	862.465515
1240.135742	865.851746
1239.055664	869.364929
1237.975586	860.865479
1236.895508	915.550537
1235.815430	771.472473
1234.734375	802.134399
1233.654297	878.931946
1232.573242	948.533569
1231.491211	928.562256
1230.410156	678.561584
1229.328125	571.651611
1228.246094	803.846069
1227.163086	762.484375
1226.081055	660.703186
1224.998047	505.812622
1223.915039	646.187439
1222.832031	433.452209
1221.748047	404.647888
1220.664063	400.082611
1219.580078	144.209137
1218.496094	284.783020
1217.412109	285.216064
1216.327148	242.217224
1215.242188	230.664841
1214.157227	120.158188
1213.071289	156.972778
1211.985352	396.496613
1210.899414	339.174713
1209.813477	527.926758
1208.727539	193.289551
1207.640625	300.032867
1206.553711	264.507599
1205.466797	277.194031
1204.378906	282.645081
1203.291016	235.084778
1202.203125	67.110611
1201.115234	84.593552
1200.027344	58.713188
1198.938477	-366.698212
1197.849609	-5.121520
1196.760742	-127.284332
1195.670898	-275.880768
1194.582031	-241.714935
1193.492188	-298.960266
1192.401367	-103.854088
1191.311523	-245.317368
1190.220703	-122.500282
1189.129883	-91.075539
1188.039063	31.520552
1186.947266	-390.992249
1185.856445	-47.704056
1184.764648	40.985508
1183.671875	-23.990780
1182.580078	-307.311340
1181.487305	-190.096863
1180.394531	-164.136414
1179.301758	-248.549545
1178.208984	-50.234138
1177.115234	-0.655361
1176.021484	178.149185
1174.927734	31.055244
1173.833008	-20.303925
1172.738281	258.594086
1171.643555	175.856613
1170.548828	152.854675
1169.454102	105.815819
1168.358398	39.540977
1167.262695	102.286758
1166.166992	148.136307
1165.070313	208.174561
1163.973633	81.660561
1162.876953	136.625885
1161.780273	272.627533
1160.683594	269.921844
1159.585938	331.530792
1158.488281	242.587463
1157.389648	160.691849
1156.291992	205.116364
1155.193359	406.790894
1154.094727	460.361908
1152.996094	177.575394
1151.896484	378.629578
1150.796875	460.269226
1149.697266	470.223877
1148.597656	351.374573
1147.498047	294.321045
1146.397461	513.307007
1145.296875	427.327332
1144.195313	365.004364
1143.094727	419.114014
1141.993164	180.426895
1140.891602	234.186905
1139.789063	363.824585
1138.687500	293.529510
1137.584961	479.756836
1136.482422	463.741547
1135.379883	392.902588
1134.276367	652.031311
1133.172852	766.005981
1132.069336	772.907898
1130.964844	1012.201904
1129.861328	892.889343
1128.756836	1349.906738
1127.652344	1339.278076
1126.546875	1088.960083
1125.442383	1134.893188
1124.336914	1019.434631
1123.230469	1301.925537
1122.125000	1112.637573
1121.018555	1347.204590
1119.912109	972.884705
1118.805664	1365.592041
1117.699219	1241.930054
1116.591797	1205.676758
1115.484375	1117.189087
1114.376953	1250.881348
1113.268555	1081.617188
1112.160156	822.386841
1111.051758	882.173279
1109.943359	877.926270
1108.833984	1223.145752
1107.725586	1258.579834
1106.616211	1194.610474
1105.505859	1508.228271
1104.396484	1271.522217
1103.286133	1124.401001
1102.175781	1165.901978
1101.064453	1256.719604
1099.954102	1359.098999
1098.842773	1274.969116
1097.731445	1065.753052
1096.619141	1106.248413
1095.507813	1323.250732
1094.395508	1009.947632
1093.282227	1235.908569
1092.169922	1080.152710
1091.056641	1190.279053
1089.943359	970.690918
1088.830078	1052.194824
1087.716797	992.341370
1086.602539	1381.532959
1085.488281	1241.327881
1084.373047	1091.606689
1083.258789	1165.059814
1082.143555	1137.268433
1081.028320	1236.174561
1079.913086	1064.780762
1078.796875	1083.490356
1077.680664	1151.330078
1076.564453	1078.159912
1075.448242	1007.214661
1074.331055	900.952332
1073.213867	1202.681519
1072.096680	659.987061
1070.979492	895.699707
1069.861328	880.370850
1068.743164	860.223999
1067.625000	879.771667
1066.505859	868.721497
1065.386719	1023.795288
1064.267578	1054.595703
1063.148438	982.270386
1062.029297	935.595703
1060.909180	914.548523
1059.789063	1122.603394
1058.667969	888.490845
1057.547852	853.099243
1056.426758	833.966553
1055.305664	929.239746
1054.183594	865.494934
1053.062500	818.043152
1051.940430	737.814270
1050.818359	961.028198
1049.695313	887.618164
1048.572266	863.159729
1047.449219	661.328186
1046.326172	755.728760
1045.203125	605.163818
1044.079102	732.019592
1042.955078	674.614258
1041.830078	568.226563
1040.706055	361.661377
1039.581055	530.123108
1038.456055	540.105896
1037.331055	410.349762
1036.205078	529.649048
1035.079102	355.644653
1033.953125	446.902771
1032.826172	575.289978
1031.700195	638.486877
1030.573242	545.851624
1029.445313	578.739563
1028.318359	149.171265
1027.190430	370.284180
1026.062500	259.137360
1024.934570	171.256119
1023.805664	-2.498866
1022.676758	-50.832169
1021.547852	-15.601298
1020.418945	-24.456736
1019.289063	-102.893227
1018.159180	-229.972824
1017.029297	162.345383
1015.898438	-22.652039
1014.767578	102.984497
1013.636719	400.034149
1012.505859	261.528046
1011.375000	579.317566
1010.243164	642.324158
1009.111328	411.389771
1007.978516	499.945648
1006.846680	565.388428
1005.713867	1204.473511
1004.581055	1871.071777
1003.447266	2149.009277
1002.313477	2290.512207
1001.179688	1683.308838
1000.045898	1027.947510
998.912109	719.435791
997.777344	669.773499
996.642578	613.295898
995.506836	489.987518
994.372070	592.985291
993.236328	285.362274
992.100586	520.019592
990.963867	581.713379
989.828125	569.716492
988.691406	311.200256
987.553711	555.265686
986.416992	191.126373
985.279297	343.209869
984.141602	276.580444
983.003906	419.612091
981.865234	426.895538
980.726563	266.326569
979.587891	395.841553
978.448242	378.222809
977.309570	282.574249
976.169922	559.545654
975.030273	583.701782
973.889648	499.985443
972.749023	597.953308
971.608398	438.783600
970.467773	693.177856
969.326172	697.366272
968.184570	508.916473
967.042969	277.117706
965.901367	492.954529
964.758789	394.624237
963.616211	266.703400
962.473633	776.338440
961.330078	584.551147
960.186523	567.181091
959.042969	178.866653
957.899414	429.933777
956.754883	316.972870
955.610352	327.871490
954.465820	313.773590
953.321289	244.950058
952.175781	256.411682
951.030273	213.166077
949.884766	261.595245
948.738281	166.167252
947.591797	203.537476
946.445313	126.833748
945.298828	-57.007584
944.151367	113.438965
943.003906	290.853149
941.856445	226.397644
940.708008	342.470886
939.559570	57.093628
938.411133	362.895142
937.262695	262.785828
936.113281	167.480865
934.964844	350.538757
933.814453	262.495667
932.665039	106.338768
931.514648	406.059357
930.364258	125.080460
929.213867	290.718170
928.062500	162.819153
926.912109	133.042419
925.759766	12.466228
924.608398	28.634130
923.456055	-82.367065
922.303711	-36.229366
921.151367	44.181080
919.999023	-27.517597
918.845703	-64.903854
917.692383	-256.547638
916.539063	-30.034224
915.384766	51.253517
914.230469	-146.512939
913.076172	-185.135910
911.920898	-300.693329
910.766602	-75.754662
909.611328	90.299156
908.455078	-149.384781
907.299805	-173.433762
906.143555	-108.905739
904.987305	62.257500
903.830078	-273.876984
902.673828	-183.932114
901.516602	171.042816
900.359375	61.991863
899.201172	-33.257904
898.042969	93.424614
896.884766	229.259460
895.726563	98.341629
894.567383	-12.003515
893.408203	112.932404
892.249023	36.839855
891.088867	8.380325
889.929688	-164.483063
888.769531	-260.336487
887.608398	-67.018723
886.448242	-70.028465
885.287109	-424.931885
884.125977	48.446636
882.963867	52.579460
881.801758	-218.278076
880.639648	52.190788
879.477539	-159.695236
878.315430	86.073868
877.152344	45.728508
875.989258	208.218536
874.825195	109.532234
873.661133	-88.066376
872.497070	126.412956
871.333008	50.603027
870.168945	-20.582169
869.003906	-105.140541
867.838867	354.587830
866.672852	31.847237
865.506836	215.029816
864.340820	211.691956
863.174805	174.722031
862.008789	117.615822
860.841797	69.578697
859.674805	232.635162
858.506836	139.812851
857.339844	242.281906
856.171875	432.236633
855.003906	348.517761
853.834961	444.254456
852.666016	539.970947
851.497070	579.633545
850.328125	431.079681
849.158203	237.813553
847.988281	170.062393
846.818359	494.181183
845.647461	81.680061
844.477539	222.144745
843.306641	56.010006
842.134766	26.396463
840.963867	144.376266
839.791992	9.630263
838.619141	33.638424
837.447266	310.127411
836.274414	14.483003
835.101563	516.387756
833.928711	428.439026
832.754883	472.221069
831.581055	444.498596
830.407227	262.749939
829.232422	342.072998
828.058594	140.234375
826.883789	424.578461
825.708008	383.210571
824.533203	248.163391
823.357422	465.201050
822.181641	294.391846
821.004883	168.128464
819.828125	188.807571
818.651367	171.533035
817.474609	249.877487
816.296875	-128.100388
815.119141	54.639236
813.941406	112.624329
812.763672	132.664200
811.584961	-143.098602
810.406250	-9.881338
809.226563	16.493681
808.047852	-12.816283
806.868164	97.693649
805.688477	19.273792
804.507813	0.701376
803.327148	66.342354
802.146484	-65.674759
800.965820	-173.367844
799.784180	-270.059296
798.603516	-63.069695
797.420898	-18.151199
796.239258	-132.983063
795.056641	64.522339
793.874023	-267.677338
792.691406	11.406749
791.507813	310.133759
790.324219	-26.780048
789.140625	302.484589
787.956055	-43.433792
786.772461	181.388260
785.586914	-67.345016
784.402344	11.122011
783.216797	-65.350868
782.032227	123.257187
780.845703	212.188431
779.660156	258.940918
778.473633	316.553650
777.287109	36.154083
776.100586	20.621723
774.913086	207.974091
773.725586	225.183289
772.538086	-97.482071
771.349609	-133.455536
770.161133	-233.508301
768.972656	-168.345840
767.784180	-63.700874
766.594727	236.834991
765.405273	167.015182
764.215820	328.312561
763.026367	280.225555
761.835938	117.553383
760.645508	333.333771
759.454102	214.448059
758.262695	445.227570
757.072266	506.431915
755.879883	420.168030
754.688477	276.669769
753.496094	339.687225
752.303711	191.637115
751.110352	311.518311
749.917969	213.827362
748.724609	254.392349
747.530273	308.000641
746.336914	289.071625
745.142578	539.911926
743.948242	340.889038
742.752930	354.590363
741.558594	607.176697
740.363281	475.991669
739.166992	537.636353
737.971680	397.633606
736.775391	351.823273
735.579102	321.310699
734.381836	251.357651
733.185547	142.003479
731.988281	58.924160
730.790039	258.075134
729.592773	295.257965
728.394531	80.933975
727.196289	233.986816
725.997070	345.438660
724.797852	415.323730
723.598633	297.307098
722.399414	67.973755
721.199219	164.135284
719.999023	148.947266
718.798828	343.338593
717.598633	358.753876
716.397461	118.967850
715.196289	121.458389
713.994141	198.154694
712.792969	296.692474
711.590820	225.262909
710.388672	34.111195
709.185547	-52.284409
707.982422	-51.413288
706.779297	223.934662
705.576172	157.485077
704.372070	-30.689852
703.167969	118.632713
701.963867	-56.118721
700.759766	306.572113
699.554688	123.461014
698.349609	225.379242
697.143555	123.115776
695.938477	101.468246
694.732422	23.525864
693.525391	134.761337
692.319336	-79.578018
691.112305	164.437057
689.905273	-90.651726
688.697266	-210.886032
687.490234	-133.440811
686.282227	-88.353508
685.073242	-38.733414
683.865234	32.760036
682.656250	-303.018066
681.447266	-133.541306
680.237305	-241.204239
679.028320	69.414581
677.818359	-44.285183
676.607422	-175.017365
675.397461	-60.890518
674.186523	-111.036682
672.975586	-173.908875
671.763672	-69.986107
670.551758	-30.754248
669.339844	-86.439110
668.127930	-77.040619
666.915039	57.899628
665.703125	162.737625
664.489258	81.995354
663.276367	120.243233
662.062500	238.542786
660.848633	119.554832
659.634766	-27.257607
658.419922	-163.050491
657.205078	11.946935
655.990234	81.341179
654.775391	-148.830673
653.559570	-115.833916
652.343750	-13.808879
651.126953	-45.316074
649.911133	41.703014
648.694336	221.315887
647.477539	-8.171954
646.259766	-20.169958
645.041992	133.495590
643.824219	147.201721
642.606445	171.572021
641.387695	111.962311
640.168945	-169.192200
638.950195	181.514359
637.730469	252.510406
636.511719	33.198322
635.291016	13.468916
634.071289	-133.267548
632.850586	267.159637
631.629883	-178.669769
630.409180	57.648560
629.188477	128.167282
627.966797	108.026962
626.745117	95.878174
625.522461	166.699585
624.300781	69.590508
623.078125	261.058502
621.854492	196.657776
620.631836	450.546265
619.408203	-52.577084
618.184570	70.803467
616.960938	137.371964
615.736328	-19.830149
614.511719	99.919456
613.287109	-4.182541
612.061523	-24.128611
610.835938	16.426050
609.610352	-2.354934
608.384766	-129.678406
607.158203	-32.276173
605.931641	-212.372726
604.705078	-5.714860
