# Supplementary material for: Raman spectroscopy accurately differentiates mucosal healing from non-healing and biochemical changes following biological therapy in inflammatory bowel disease
Source: PLoS One. 2021 Jun 2;16(6):e0252210. doi: 10.1371/journal.pone.0252210 (PMC8172032; doi:10.1371/journal.pone.0252210)
Supplement: S1 Dataset — (ZIP) [file pone.0252210.s003.zip › HC/BRC-ctnf-0007-2_base sub CR removed_31__X_-21391.3__Y_39786.2__Time_345.txt]

1714.793945	271.462341
1713.817383	-573.839783
1712.840820	88.685089
1711.864258	-223.506149
1710.886719	80.097412
1709.909180	10.121367
1708.931641	-312.526184
1707.953125	-177.693756
1706.975586	36.805252
1705.997070	111.257835
1705.018555	-120.121788
1704.040039	-97.641563
1703.060547	357.818909
1702.081055	-169.279419
1701.101563	274.465393
1700.122070	35.715427
1699.142578	-0.025110
1698.162109	-212.496841
1697.181641	112.079460
1696.201172	43.559052
1695.220703	-33.087120
1694.239258	114.464363
1693.257813	654.382385
1692.276367	451.895508
1691.294922	377.602051
1690.313477	346.052216
1689.331055	165.117661
1688.348633	867.148438
1687.366211	705.026978
1686.383789	572.439148
1685.400391	541.283813
1684.416992	566.284851
1683.433594	514.218567
1682.450195	920.520325
1681.465820	615.831665
1680.482422	620.429626
1679.498047	340.450195
1678.512695	869.810120
1677.528320	667.672241
1676.542969	769.128723
1675.558594	761.913452
1674.572266	741.652222
1673.586914	870.690857
1672.601563	1098.387207
1671.615234	728.510376
1670.628906	970.168945
1669.642578	1557.388184
1668.655273	1079.994629
1667.668945	871.419922
1666.681641	1164.932251
1665.694336	1363.240112
1664.706055	967.637817
1663.718750	1214.562256
1662.730469	1379.595459
1661.742188	1380.663940
1660.753906	1003.193115
1659.764648	912.503967
1658.775391	1225.031738
1657.787109	1357.845825
1656.796875	1287.080566
1655.807617	1399.568604
1654.818359	1136.629028
1653.828125	1437.918823
1652.837891	1099.289185
1651.846680	1292.928101
1650.856445	931.658997
1649.865234	1105.073975
1648.874023	1128.219604
1647.882813	1027.624268
1646.891602	562.921692
1645.899414	333.964569
1644.907227	7.858577
1643.915039	-69.427834
1642.922852	299.932861
1641.930664	294.806976
1640.937500	15.661367
1639.944336	74.773514
1638.951172	-321.995056
1637.957031	128.287933
1636.963867	-531.091675
1635.969727	-77.462570
1634.975586	139.214706
1633.981445	203.402130
1632.986328	-717.236511
1631.991211	-478.308136
1630.996094	190.082214
1630.000977	-326.006592
1629.005859	-199.328430
1628.009766	-346.019135
1627.013672	-347.594666
1626.017578	-125.254616
1625.021484	-483.784576
1624.024414	-210.909348
1623.028320	-355.696411
1622.031250	-145.379807
1621.033203	-81.994576
1620.036133	7.967670
1619.038086	-316.760590
1618.041016	-66.043434
1617.041992	-216.834167
1616.043945	157.618988
1615.045898	146.475311
1614.046875	442.477142
1613.047852	88.180946
1612.048828	421.253357
1611.048828	442.421783
1610.049805	70.696495
1609.049805	-180.153717
1608.049805	119.461449
1607.048828	246.235062
1606.048828	189.867126
1605.047852	227.917175
1604.046875	224.236465
1603.045898	-27.891054
1602.044922	575.783447
1601.042969	269.012817
1600.041016	271.100861
1599.039063	-163.340134
1598.037109	-40.674454
1597.034180	-64.347748
1596.031250	-140.173721
1595.028320	-155.797668
1594.025391	-171.333603
1593.022461	215.342850
1592.018555	-173.494446
1591.014648	-298.483490
1590.010742	-162.417679
1589.006836	-8.113691
1588.001953	62.656021
1586.997070	446.362915
1585.992188	45.116318
1584.987305	212.318710
1583.982422	335.146057
1582.976563	353.654633
1581.970703	643.062378
1580.964844	187.440048
1579.958984	13.206339
1578.952148	10.804588
1577.945313	-249.320251
1576.938477	94.332817
1575.931641	164.604767
1574.924805	182.758560
1573.916992	307.425446
1572.909180	49.765987
1571.901367	117.055283
1570.893555	314.170074
1569.884766	287.620758
1568.876953	-102.674095
1567.868164	-67.000153
1566.858398	280.109436
1565.849609	188.242203
1564.839844	70.307579
1563.830078	141.721970
1562.820313	-264.394592
1561.810547	-141.336014
1560.799805	51.513775
1559.790039	179.342178
1558.779297	-240.012283
1557.767578	543.121521
1556.756836	162.412628
1555.745117	-143.207047
1554.733398	284.083557
1553.721680	128.405777
1552.709961	195.256012
1551.697266	83.273705
1550.685547	103.157944
1549.672852	409.984131
1548.659180	421.584686
1547.646484	908.843689
1546.632813	113.269554
1545.619141	-377.145966
1544.605469	243.727463
1543.591797	176.832855
1542.577148	-99.518829
1541.562500	156.071701
1540.547852	163.454086
1539.533203	255.814041
1538.518555	118.204643
1537.502930	269.413116
1536.487305	-49.210426
1535.471680	-24.858631
1534.456055	-178.681061
1533.439453	340.234283
1532.422852	487.512238
1531.406250	271.116913
1530.389648	580.219543
1529.373047	190.847092
1528.355469	7.418897
1527.337891	117.389565
1526.320313	201.337112
1525.302734	158.902191
1524.284180	651.468689
1523.265625	9.004272
1522.247070	138.251434
1521.228516	-113.387001
1520.208984	190.171783
1519.190430	498.552917
1518.170898	9.835476
1517.151367	276.520233
1516.130859	54.732563
1515.111328	-213.373016
1514.090820	-250.523254
1513.070313	-154.384186
1512.049805	139.127670
1511.028320	214.133362
1510.006836	19.498978
1508.986328	309.568054
1507.963867	-370.171265
1506.942383	-544.687744
1505.919922	-383.577637
1504.898438	-166.318390
1503.875977	217.149490
1502.852539	-501.359741
1501.830078	-653.689453
1500.806641	-675.605103
1499.783203	-523.620789
1498.759766	-136.413559
1497.736328	132.718491
1496.711914	-857.280640
1495.687500	-296.924011
1494.663086	-320.083710
1493.638672	-379.213806
1492.613281	-200.804245
1491.587891	36.132889
1490.563477	584.578308
1489.537109	87.664993
1488.511719	-225.260925
1487.485352	-91.386063
1486.458984	266.938660
1485.432617	145.079910
1484.406250	127.748268
1483.379883	776.189453
1482.352539	396.166595
1481.325195	595.079773
1480.297852	421.499084
1479.269531	897.863281
1478.241211	550.666626
1477.213867	792.153748
1476.184570	990.008301
1475.156250	474.527008
1474.127930	1181.468994
1473.098633	1809.026733
1472.069336	1451.124756
1471.040039	1599.696899
1470.009766	1552.146362
1468.979492	1825.030884
1467.950195	1690.830688
1466.918945	2001.477295
1465.888672	1823.851929
1464.857422	1880.002808
1463.827148	1887.815918
1462.795898	1910.749390
1461.763672	2225.650879
1460.732422	2464.211670
1459.700195	2324.268311
1458.667969	2856.989014
1457.635742	2554.483398
1456.603516	2574.290527
1455.570313	2507.751221
1454.537109	2560.396484
1453.503906	2767.652588
1452.470703	2508.328369
1451.436523	2809.177979
1450.403320	3185.940430
1449.369141	3195.119385
1448.333984	2945.867676
1447.299805	2876.560791
1446.264648	3113.577637
1445.230469	2720.239014
1444.194336	2638.260010
1443.159180	2789.148682
1442.124023	3000.694092
1441.087891	2683.517822
1440.051758	2277.991211
1439.015625	1928.278198
1437.978516	2574.535889
1436.941406	2424.544922
1435.904297	1888.102783
1434.867188	1791.435791
1433.830078	1543.325317
1432.791992	1262.498657
1431.754883	1325.184937
1430.715820	1211.147949
1429.677734	1036.698120
1428.639648	925.453186
1427.600586	602.414001
1426.561523	625.036560
1425.522461	435.949615
1424.482422	378.044830
1423.443359	395.885834
1422.403320	91.264023
1421.363281	-24.220652
1420.322266	187.772934
1419.282227	-305.173004
1418.241211	216.604721
1417.200195	-36.896133
1416.159180	525.062134
1415.117188	27.746880
1414.076172	-39.112705
1413.034180	87.745216
1411.992188	41.200401
1410.949219	515.043945
1409.907227	59.050690
1408.864258	35.475555
1407.821289	49.717102
1406.777344	-146.913696
1405.734375	-154.971405
1404.690430	-476.715820
1403.646484	-657.635925
1402.602539	-47.935963
1401.557617	54.855629
1400.513672	-414.059692
1399.468750	-80.237297
1398.423828	-277.897644
1397.377930	201.400070
1396.333008	257.183899
1395.287109	215.348785
1394.241211	253.853058
1393.195313	477.831696
1392.148438	408.894135
1391.101563	225.001892
1390.054688	717.106201
1389.007813	293.361359
1387.960938	457.870789
1386.913086	44.685936
1385.865234	51.958546
1384.817383	91.912971
1383.769531	37.050865
1382.720703	-255.044586
1381.671875	232.691437
1380.623047	40.971329
1379.574219	204.155869
1378.524414	187.649094
1377.475586	-230.524841
1376.425781	-144.215317
1375.375977	-42.777061
1374.325195	-325.403076
1373.274414	-223.608795
1372.224609	242.445023
1371.172852	179.892975
1370.122070	97.668602
1369.070313	140.245239
1368.019531	-208.118927
1366.967773	39.167358
1365.915039	-485.504059
1364.863281	384.615753
1363.810547	-97.173866
1362.757813	-33.504253
1361.705078	221.941330
1360.651367	186.389740
1359.598633	-62.803146
1358.544922	513.851379
1357.491211	133.318161
1356.436523	-105.202576
1355.382813	-102.325699
1354.328125	308.185028
1353.273438	182.188019
1352.217773	225.298035
1351.163086	613.753784
1350.107422	16.722694
1349.051758	120.030785
1347.996094	345.087769
1346.939453	513.165527
1345.883789	956.715149
1344.827148	943.991821
1343.769531	638.905701
1342.712891	765.472839
1341.655273	577.441833
1340.598633	974.425354
1339.540039	1467.985596
1338.482422	537.601501
1337.423828	1088.398071
1336.366211	752.998108
1335.307617	947.531006
1334.248047	865.031433
1333.189453	943.589478
1332.129883	539.999817
1331.070313	908.271423
1330.010742	658.531982
1328.950195	426.372314
1327.890625	807.364563
1326.830078	605.305176
1325.768555	1159.326050
1324.708008	1046.560547
1323.646484	904.376465
1322.585938	940.195313
1321.523438	1250.065063
1320.461914	1214.582764
1319.400391	1248.367432
1318.337891	1247.761353
1317.275391	1104.325073
1316.211914	1039.987305
1315.149414	1392.404785
1314.085938	1150.964111
1313.022461	1313.830444
1311.958984	1274.822021
1310.894531	1282.758667
1309.831055	1458.303223
1308.766602	1040.699219
1307.701172	1447.819946
1306.636719	1330.885620
1305.571289	1600.331909
1304.505859	1621.424316
1303.440430	1382.031250
1302.375000	1654.209229
1301.308594	1515.954956
1300.242188	1358.251465
1299.175781	1190.932617
1298.109375	1328.386353
1297.041992	1252.262207
1295.975586	1382.554810
1294.908203	1311.635986
1293.839844	1353.734253
1292.772461	1292.928833
1291.704102	825.073181
1290.635742	1196.250488
1289.567383	1341.821289
1288.498047	1614.889282
1287.428711	1437.025635
1286.360352	1332.879028
1285.290039	1277.840332
1284.220703	931.513245
1283.150391	984.542053
1282.080078	1204.122070
1281.009766	1367.414673
1279.939453	1222.413330
1278.868164	1280.609131
1277.796875	1018.454895
1276.725586	475.291565
1275.654297	1428.698486
1274.582031	1042.272705
1273.509766	526.579712
1272.437500	939.624634
1271.365234	1096.080566
1270.291992	1560.236084
1269.218750	1679.988647
1268.145508	1772.909546
1267.072266	1424.117188
1265.999023	1766.065796
1264.924805	1119.915771
1263.850586	1320.423096
1262.776367	1854.960205
1261.701172	1657.937500
1260.625977	1492.732056
1259.550781	1422.685059
1258.475586	1983.711548
1257.400391	1433.836182
1256.324219	1602.606445
1255.248047	1486.485352
1254.171875	1708.794189
1253.094727	1592.748657
1252.018555	1561.956421
1250.941406	1864.445313
1249.864258	1349.677734
1248.786133	1501.354126
1247.708008	1577.624390
1246.630859	1930.962891
1245.551758	1598.905396
1244.473633	1393.348389
1243.394531	1537.613159
1242.316406	1494.865601
1241.236328	1182.630127
1240.157227	1200.646729
1239.077148	1191.940186
1237.998047	1741.250488
1236.917969	1133.313232
1235.836914	1624.141724
1234.756836	1608.050171
1233.675781	1351.961792
1232.594727	1115.358887
1231.512695	1104.153076
1230.431641	1240.709473
1229.349609	653.052917
1228.267578	755.685303
1227.185547	921.186462
1226.102539	1209.995605
1225.019531	1133.282471
1223.936523	449.373322
1222.853516	793.621399
1221.769531	849.915161
1220.686523	161.581131
1219.602539	217.909958
1218.517578	474.716064
1217.433594	1248.380859
1216.348633	265.683258
1215.263672	29.547434
1214.178711	264.248993
1213.092773	520.496765
1212.007813	125.035873
1210.921875	547.567017
1209.834961	670.729004
1208.749023	183.665863
1207.662109	369.421844
1206.575195	723.769348
1205.488281	533.242188
1204.400391	412.588104
1203.313477	354.572815
1202.225586	626.443481
1201.136719	-127.633385
1200.048828	42.979385
1198.959961	-128.338379
1197.871094	-59.032288
1196.782227	7.767610
1195.692383	-168.479919
1194.603516	126.597321
1193.513672	495.972656
1192.423828	-564.994385
1191.333008	-133.329468
1190.242188	-590.848633
1189.151367	-527.025391
1188.060547	50.580898
1186.969727	-200.440613
1185.877930	-65.010178
1184.786133	-390.474609
1183.694336	-406.381378
1182.601563	-539.924255
1181.509766	-517.588379
1180.416992	82.454048
1179.323242	-648.258423
1178.230469	-17.476156
1177.136719	-304.754303
1176.042969	-158.411423
1174.949219	-151.131348
1173.854492	-31.428251
1172.760742	128.850693
1171.666016	-388.357819
1170.570313	8.590497
1169.475586	-147.311142
1168.379883	-150.184875
1167.284180	-645.727356
1166.188477	-481.321228
1165.091797	-386.414429
1163.996094	-207.981583
1162.899414	512.565613
1161.801758	-169.358536
1160.705078	-323.306396
1159.607422	410.818024
1158.509766	113.401001
1157.412109	-47.947590
1156.313477	-82.886696
1155.215820	115.879860
1154.117188	173.752350
1153.017578	136.125854
1151.918945	-23.109219
1150.819336	206.060471
1149.719727	32.397045
1148.620117	15.944346
1147.519531	-2.987950
1146.418945	97.053978
1145.318359	392.168793
1144.217773	80.205208
1143.116211	-86.581825
1142.014648	32.090012
1140.913086	324.241425
1139.811523	28.897102
1138.708984	204.268967
1137.606445	115.682678
1136.503906	38.948181
1135.401367	126.094193
1134.297852	372.234985
1133.194336	290.520813
1132.090820	441.425812
1130.987305	331.127258
1129.882813	526.891785
1128.778320	594.401245
1127.673828	972.528259
1126.569336	824.005066
1125.463867	753.707642
1124.358398	790.048523
1123.252930	1105.935669
1122.146484	848.284363
1121.041016	313.605591
1119.934570	131.938828
1118.828125	205.993744
1117.720703	284.681580
1116.613281	396.427032
1115.505859	134.275024
1114.398438	224.637772
1113.291016	281.822021
1112.182617	-27.538298
1111.074219	13.044250
1109.964844	552.184143
1108.856445	413.002563
1107.747070	517.128784
1106.637695	314.187012
1105.528320	503.245911
1104.417969	685.095825
1103.307617	479.822083
1102.197266	361.923035
1101.086914	727.635376
1099.975586	604.976196
1098.864258	465.866791
1097.752930	621.469666
1096.641602	661.521545
1095.529297	435.289703
1094.416992	659.089905
1093.304688	741.487183
1092.191406	-42.637959
1091.079102	390.652191
1089.965820	301.260925
1088.852539	183.699341
1087.738281	127.344299
1086.624023	308.574066
1085.509766	612.012268
1084.395508	240.673141
1083.280273	995.265808
1082.166016	476.039978
1081.050781	591.329285
1079.934570	600.894287
1078.819336	734.968689
1077.703125	380.714722
1076.586914	343.510223
1075.469727	332.158508
1074.353516	379.537415
1073.236328	206.457993
1072.119141	232.821365
1071.000977	449.099060
1069.882813	67.684227
1068.765625	223.126068
1067.646484	418.342102
1066.528320	316.107483
1065.409180	396.617004
1064.290039	460.775208
1063.170898	-511.864594
1062.050781	343.521271
1060.930664	183.278488
1059.810547	238.374451
1058.690430	518.014771
1057.569336	542.773438
1056.449219	196.010132
1055.327148	209.313141
1054.206055	269.454559
1053.083984	451.103790
1051.961914	527.691528
1050.839844	296.185120
1049.717773	316.969757
1048.594727	407.838898
1047.471680	-133.449081
1046.348633	379.877747
1045.224609	-303.187683
1044.101563	-127.858604
1042.976563	275.886475
1041.852539	-205.910782
1040.728516	-480.007385
1039.603516	371.125336
1038.478516	-65.739761
1037.352539	-558.163635
1036.227539	-182.021637
1035.101563	443.058258
1033.974609	-48.741749
1032.848633	-35.419022
1031.721680	-263.819519
1030.594727	-340.851166
1029.467773	386.523132
1028.340820	-152.753296
1027.212891	-373.357605
1026.084961	-282.460144
1024.956055	-156.632416
1023.828125	-416.077454
1022.699219	-953.787598
1021.570313	-451.472992
1020.440430	-1111.571777
1019.311523	-915.292419
1018.181641	-702.719849
1017.050781	-483.133179
1015.920898	-288.956787
1014.790039	-39.099014
1013.659180	-252.537018
1012.528320	-518.968628
1011.396484	-491.022400
1010.265625	-680.515198
1009.132813	-131.405304
1008.000977	341.283691
1006.868164	62.024414
1005.736328	164.740707
1004.602539	896.550354
1003.469727	1366.986206
1002.335938	1888.221069
1001.202148	1448.092041
1000.068359	765.771851
998.933594	1035.582397
997.799805	298.648041
996.665039	478.791656
995.529297	326.655182
994.394531	-111.341652
993.258789	-193.656082
992.123047	44.867218
990.986328	-30.144094
989.849609	-100.308594
988.712891	196.233459
987.576172	-92.462929
986.439453	-551.319336
985.301758	-235.855957
984.164063	-49.286224
983.025391	-74.426903
981.887695	303.457458
980.749023	320.077148
979.610352	219.561447
978.470703	-313.132446
977.332031	182.533920
976.192383	-92.009155
975.051758	495.691711
973.912109	632.947083
972.771484	701.399231
971.630859	448.472504
970.490234	221.119537
969.348633	267.259583
968.207031	623.441345
967.065430	385.328156
965.923828	163.591248
964.781250	49.947155
963.638672	246.115524
962.496094	194.806412
961.352539	881.728943
960.208984	633.609802
959.065430	94.854301
957.921875	582.648743
956.777344	307.874573
955.632813	33.421719
954.488281	111.765450
953.343750	657.060669
952.198242	419.892426
951.052734	-57.131538
949.907227	147.666946
948.760742	5.068591
947.614258	356.399200
946.467773	230.188339
945.321289	104.207718
944.173828	-265.917755
943.026367	-23.738146
941.878906	-329.380371
940.730469	-75.547310
939.582031	-182.180313
938.433594	591.976379
937.285156	278.030029
936.135742	119.450066
934.987305	565.221069
933.836914	840.005737
932.687500	274.027496
931.537109	262.040222
930.386719	250.210342
929.236328	252.199493
928.084961	311.251129
926.934570	76.839699
925.783203	-234.678116
924.630859	15.968875
923.478516	-126.811821
922.327148	-194.347626
921.173828	-259.448364
920.021484	-28.926956
918.868164	626.496399
917.714844	75.525276
916.561523	-291.101074
915.407227	-55.747707
914.252930	29.796301
913.098633	-77.479897
911.944336	-46.188721
910.789063	-520.655884
909.633789	-421.022614
908.478516	-103.667091
907.322266	227.241440
906.166016	-67.391823
905.009766	-62.710720
903.853516	-173.468552
902.696289	-136.881226
901.539063	-93.426796
900.381836	287.360107
899.223633	238.068420
898.065430	145.891647
896.907227	352.412262
895.749023	271.697174
894.589844	-279.164581
893.430664	-0.159512
892.271484	122.841660
891.112305	361.077606
889.952148	100.059433
888.791992	186.987778
887.630859	-112.149612
886.470703	180.278320
885.309570	134.109970
884.148438	-124.071434
882.986328	-23.465544
881.825195	-13.074447
880.663086	-225.864182
879.500000	167.786697
878.337891	489.157196
877.174805	283.218933
876.011719	171.984528
874.847656	693.574768
873.684570	285.135712
872.520508	439.584381
871.355469	146.159363
870.191406	-95.391739
869.026367	202.957489
867.861328	856.438477
866.695313	668.804749
865.530273	798.140015
864.364258	583.603516
863.197266	1204.824341
862.031250	700.503601
860.864258	885.722229
859.697266	709.399353
858.530273	1363.523682
857.362305	352.372223
856.194336	1248.450073
855.026367	1446.558716
853.857422	1415.802979
852.688477	1331.203857
851.519531	1017.977051
850.350586	1341.181519
849.180664	1307.984863
848.010742	983.588074
846.840820	462.230133
845.670898	807.345459
844.500000	997.796692
843.329102	458.660217
842.157227	771.962769
840.986328	516.977783
839.814453	684.597717
838.642578	261.914948
837.469727	594.690369
836.296875	379.813660
835.124023	634.024231
833.951172	812.069397
832.777344	585.803772
831.603516	526.945557
830.429688	715.703186
829.255859	719.082092
828.081055	780.327271
826.906250	513.595093
825.731445	84.117653
824.555664	486.124268
823.379883	-30.314188
822.204102	360.128357
821.027344	469.595184
819.851563	340.606293
818.674805	645.668945
817.497070	102.406097
816.320313	189.026077
815.142578	-565.511108
813.963867	-163.230850
812.786133	163.107498
811.607422	271.268066
810.428711	-211.996552
809.250000	189.226501
808.070313	-316.318390
806.890625	-330.917084
805.710938	-290.148682
804.531250	-111.904671
803.350586	-60.425182
802.169922	-333.104614
800.988281	-667.925415
799.807617	-767.643311
798.625977	-605.824036
797.444336	-162.689209
796.261719	-575.455811
795.079102	17.811295
793.896484	-552.403625
792.713867	-278.678650
791.530273	-266.527618
790.346680	-19.881811
789.163086	-120.990868
787.979492	558.864441
786.794922	163.123184
785.610352	-97.683990
784.425781	384.420258
783.240234	466.007751
782.054688	255.672348
780.869141	431.954132
779.682617	283.260925
778.496094	677.780884
777.309570	-9.953254
776.123047	24.333399
774.935547	29.751709
773.748047	-134.868561
772.560547	18.091619
771.373047	-140.123627
770.184570	16.877796
768.996094	74.473419
767.806641	297.188141
766.618164	-249.286621
765.428711	464.346771
764.239258	428.747955
763.048828	699.066956
761.858398	33.620007
760.667969	-6.636752
759.477539	1035.494995
758.286133	568.040344
757.094727	-77.433617
755.903320	9.428086
754.710938	423.650543
753.518555	637.598450
752.326172	537.166016
751.133789	269.747833
749.940430	274.658112
748.747070	547.340393
747.553711	354.462860
746.359375	484.183746
745.166016	164.019699
743.970703	78.608818
742.776367	43.618919
741.581055	39.276405
740.385742	330.775940
739.190430	89.591148
737.994141	424.654114
736.797852	-294.035431
735.601563	117.527756
734.405273	-346.854248
733.208008	351.196320
732.010742	539.031250
730.813477	437.976440
729.615234	-107.066727
728.416992	373.730499
727.218750	73.819229
726.020508	285.517883
724.821289	464.345520
723.622070	479.256104
722.422852	-154.509735
721.222656	148.832916
720.022461	262.136780
718.822266	290.322266
717.621094	222.518555
716.420898	102.455727
715.218750	490.695953
714.017578	560.463806
712.815430	593.222656
711.614258	436.428833
710.411133	451.934723
709.208984	286.730011
708.005859	65.067841
706.802734	89.683838
705.599609	212.382004
704.395508	184.957123
703.191406	-25.089712
701.987305	250.233154
700.782227	12.283542
699.577148	100.773254
698.372070	-258.446533
697.166992	49.928448
695.960938	114.959892
694.754883	-93.570473
693.548828	26.157360
692.341797	202.479080
691.135742	55.480526
689.927734	-271.384827
688.720703	-96.617783
687.512695	-520.444153
686.304688	-796.348877
685.096680	161.933456
683.888672	-462.511383
682.679688	-269.307007
681.470703	-177.759476
680.260742	212.984650
679.050781	-747.646790
677.840820	-401.825897
676.630859	-274.513885
675.419922	88.971733
674.209961	60.960640
672.998047	-167.904587
671.787109	-193.009460
670.575195	177.942230
669.363281	-60.553608
668.151367	395.213440
666.938477	-17.517735
665.725586	164.411835
664.512695	122.017082
663.299805	67.086334
662.085938	377.421997
660.872070	243.400314
659.658203	522.004700
658.443359	-12.399163
657.228516	-45.748745
656.013672	-389.154633
654.797852	-182.226852
653.583008	-494.373962
652.366211	-213.344498
651.150391	236.060150
649.934570	478.956421
648.717773	-55.123756
647.500000	-188.040527
646.283203	234.878387
645.065430	-99.331802
643.847656	193.151871
642.629883	290.280121
641.411133	362.078674
640.192383	88.236076
638.973633	311.546356
637.753906	363.387695
636.534180	-248.107758
635.314453	346.173889
634.094727	150.494812
632.874023	479.296753
631.653320	634.654846
630.432617	429.987061
629.211914	-314.663879
627.990234	29.066696
626.768555	-55.662533
625.545898	614.888672
624.324219	87.522957
623.101563	761.038086
621.877930	650.711365
620.655273	331.092194
619.431641	873.097656
618.208008	-21.149376
616.983398	-94.570862
615.759766	29.510784
614.535156	-613.937500
613.310547	-349.553436
612.084961	-103.906303
610.859375	78.083633
609.633789	113.112167
608.408203	-50.023544
607.181641	-47.938702
605.955078	48.740536
604.728516	286.935638
