# Supplementary material for: Raman spectroscopy accurately differentiates mucosal healing from non-healing and biochemical changes following biological therapy in inflammatory bowel disease
Source: PLoS One. 2021 Jun 2;16(6):e0252210. doi: 10.1371/journal.pone.0252210 (PMC8172032; doi:10.1371/journal.pone.0252210)
Supplement: S1 Dataset — (ZIP) [file pone.0252210.s003.zip › HC/brc-ctnf-0012_base sub cr removed_45__X_-7823.56__Y_51228.5__Z_680.086__Time_509.txt]

1714.774414	5.847470
1713.797852	-10.019178
1712.820313	422.891327
1711.843750	288.011322
1710.866211	398.306305
1709.888672	367.748474
1708.911133	461.887146
1707.933594	745.084229
1706.955078	435.234680
1705.976563	665.634827
1704.998047	691.754150
1704.019531	859.165222
1703.040039	758.461670
1702.061523	1029.393921
1701.082031	914.837769
1700.101563	840.383972
1699.122070	905.061218
1698.141602	1028.685059
1697.161133	1109.779541
1696.180664	1025.578003
1695.200195	1251.788574
1694.218750	1385.014404
1693.238281	1187.819214
1692.256836	1391.922852
1691.274414	1583.469604
1690.292969	1437.079956
1689.310547	1441.207886
1688.328125	1585.196289
1687.345703	1519.730225
1686.363281	1527.617432
1685.379883	1563.546631
1684.396484	1795.484253
1683.413086	1597.315918
1682.429688	1712.518311
1681.445313	1701.539063
1680.461914	1655.125610
1679.477539	1706.377319
1678.493164	1464.151978
1677.507813	1697.554932
1676.523438	1722.812012
1675.538086	1813.951294
1674.552734	1992.297119
1673.566406	1795.290161
1672.581055	1802.662354
1671.594727	1764.491211
1670.608398	2161.700439
1669.622070	2181.384766
1668.634766	1951.249023
1667.648438	2010.468994
1666.661133	1814.743896
1665.673828	1905.618896
1664.685547	2115.773438
1663.698242	2238.381836
1662.709961	1920.787476
1661.721680	2329.816162
1660.733398	1750.181030
1659.744141	1957.935303
1658.755859	1959.194092
1657.766602	2063.937256
1656.777344	1814.046509
1655.787109	1866.324707
1654.797852	1651.592529
1653.807617	1749.517944
1652.817383	1696.950439
1651.827148	1626.272339
1650.835938	1135.500122
1649.844727	1330.162964
1648.853516	1207.973022
1647.862305	1046.655884
1646.871094	891.170410
1645.878906	789.042664
1644.886719	687.468994
1643.894531	626.069397
1642.902344	649.708923
1641.910156	468.016327
1640.916992	461.085815
1639.923828	267.416016
1638.930664	346.081299
1637.936523	63.995323
1636.943359	88.486557
1635.949219	21.281467
1634.955078	25.865856
1633.960938	-124.386215
1632.965820	139.571899
1631.970703	-4.162777
1630.975586	-31.357954
1629.980469	-55.281040
1628.985352	-20.664938
1627.989258	-119.652649
1626.993164	42.470509
1625.997070	-18.401266
1625.000977	102.820953
1624.003906	11.652563
1623.007813	-147.159302
1622.010742	128.285370
1621.012695	-131.736237
1620.015625	260.403534
1619.017578	327.339386
1618.020508	284.610596
1617.021484	192.597397
1616.023438	127.494514
1615.025391	47.276871
1614.026367	-24.458481
1613.027344	93.255440
1612.028320	14.847459
1611.028320	-18.400120
1610.029297	-150.642090
1609.029297	-4.523691
1608.029297	139.466385
1607.028320	121.537193
1606.028320	-86.989166
1605.027344	61.147667
1604.026367	408.671600
1603.025391	272.429840
1602.023438	53.016674
1601.022461	-97.783394
1600.020508	89.319420
1599.018555	-99.690872
1598.016602	-165.290237
1597.013672	2.189277
1596.010742	-206.220428
1595.007813	-113.679337
1594.004883	94.168037
1593.001953	-193.795547
1591.998047	-173.175110
1590.994141	-120.847694
1589.990234	-141.226761
1588.986328	-56.863491
1587.981445	38.253471
1586.976563	222.347778
1585.971680	57.326073
1584.966797	148.164276
1583.961914	150.672287
1582.956055	36.230045
1581.950195	161.795715
1580.944336	201.644928
1579.938477	272.996735
1578.931641	248.253647
1577.924805	247.196838
1576.917969	-3.432155
1575.911133	6.442221
1574.904297	8.725627
1573.896484	297.271973
1572.888672	-56.305504
1571.880859	53.150909
1570.873047	-39.978294
1569.864258	85.351143
1568.855469	164.019501
1567.846680	-14.325955
1566.837891	12.668192
1565.829102	55.345688
1564.819336	-55.020645
1563.809570	96.847610
1562.799805	38.594284
1561.790039	110.133812
1560.779297	18.334454
1559.768555	-355.972595
1558.757813	-126.101105
1557.747070	70.018127
1556.736328	-0.794593
1555.724609	-315.064789
1554.712891	5.338875
1553.701172	71.847450
1552.689453	151.260269
1551.676758	23.560112
1550.664063	-93.762749
1549.651367	125.255493
1548.638672	204.458694
1547.625977	40.486736
1546.612305	468.594391
1545.598633	77.028717
1544.584961	130.061859
1543.571289	270.835327
1542.556641	166.042664
1541.541992	149.003082
1540.527344	-43.724476
1539.512695	-9.307429
1538.498047	110.143585
1537.482422	252.634842
1536.466797	59.534744
1535.451172	70.143333
1534.434570	-32.875839
1533.418945	178.540939
1532.402344	54.597557
1531.385742	469.162964
1530.369141	164.499023
1529.351563	-73.242439
1528.334961	121.618088
1527.317383	272.424286
1526.299805	157.803650
1525.281250	86.779091
1524.263672	-257.190369
1523.245117	-94.396667
1522.226563	199.291122
1521.208008	-39.702507
1520.188477	235.396164
1519.168945	70.581482
1518.150391	-76.402138
1517.129883	174.693573
1516.110352	24.695538
1515.089844	-94.668777
1514.070313	83.639915
1513.049805	-41.320442
1512.028320	-27.886234
1511.007813	-145.582657
1509.986328	-132.649567
1508.964844	-25.076939
1507.943359	-146.057175
1506.921875	-213.407562
1505.899414	-6.720574
1504.876953	33.022289
1503.854492	23.791372
1502.832031	-49.752399
1501.808594	-33.905060
1500.786133	-64.423424
1499.762695	25.112268
1498.739258	19.627314
1497.714844	-121.771416
1496.691406	-48.465988
1495.666992	-65.007843
1494.642578	-117.625305
1493.617188	-32.440491
1492.592773	139.354721
1491.567383	142.105820
1490.541992	218.678864
1489.516602	195.308975
1488.491211	215.092728
1487.464844	277.989380
1486.438477	269.099915
1485.412109	96.578964
1484.385742	503.150604
1483.358398	391.329224
1482.331055	394.072876
1481.303711	552.115723
1480.276367	447.198059
1479.249023	691.302307
1478.220703	817.784973
1477.192383	722.265198
1476.164063	853.261902
1475.135742	989.039368
1474.106445	1244.174316
1473.077148	1481.125000
1472.047852	1310.460815
1471.018555	1439.914917
1469.989258	1505.463257
1468.958984	1387.574219
1467.928711	1686.586060
1466.898438	1914.038940
1465.868164	1904.744995
1464.836914	2116.326660
1463.805664	2139.554688
1462.774414	2134.604736
1461.743164	2294.537354
1460.710938	2144.356934
1459.679688	2164.153320
1458.647461	2366.477051
1457.615234	2342.645752
1456.582031	2234.876709
1455.549805	2596.270996
1454.516602	2399.339111
1453.483398	2514.188477
1452.449219	2595.829102
1451.416016	2477.047119
1450.381836	2816.777588
1449.347656	2482.287598
1448.313477	2525.182861
1447.279297	2811.007324
1446.244141	2587.629639
1445.208984	2829.958008
1444.173828	2373.541504
1443.138672	2564.916992
1442.102539	2298.176758
1441.066406	2178.108887
1440.030273	2047.849121
1438.994141	2228.474609
1437.958008	1943.837769
1436.920898	1825.969116
1435.883789	1667.617676
1434.846680	1494.075684
1433.808594	1588.175781
1432.771484	1116.603882
1431.733398	1122.211548
1430.695313	993.975098
1429.657227	1072.616577
1428.618164	646.597351
1427.579102	735.204468
1426.540039	632.070129
1425.500977	596.990601
1424.461914	503.900665
1423.421875	509.060333
1422.381836	456.225830
1421.341797	274.915985
1420.301758	345.485596
1419.260742	426.046112
1418.219727	358.029602
1417.178711	-57.282375
1416.137695	-87.450127
1415.096680	33.327385
1414.054688	133.908600
1413.012695	33.282227
1411.970703	221.824432
1410.928711	214.245346
1409.885742	184.048965
1408.842773	158.915207
1407.799805	282.020966
1406.756836	229.314560
1405.712891	8.423047
1404.668945	81.369904
1403.625000	-104.166168
1402.581055	-189.203796
1401.537109	72.050903
1400.492188	225.383331
1399.447266	140.498138
1398.402344	48.200809
1397.357422	266.828003
1396.311523	107.018799
1395.265625	368.278198
1394.219727	293.860718
1393.173828	179.501236
1392.126953	243.042236
1391.081055	138.960526
1390.034180	152.639725
1388.986328	168.908646
1387.939453	270.364380
1386.891602	-13.294463
1385.843750	148.398605
1384.795898	275.152710
1383.748047	-92.916855
1382.699219	-20.890835
1381.651367	-148.609589
1380.602539	-96.297096
1379.552734	16.060598
1378.503906	83.600578
1377.454102	-168.277359
1376.404297	-120.393677
1375.354492	164.680908
1374.303711	-211.309418
1373.253906	-65.670860
1372.203125	-184.260178
1371.152344	-192.926270
1370.100586	-126.647186
1369.049805	17.060202
1367.998047	-153.050323
1366.946289	130.454514
1365.894531	207.327576
1364.841797	-31.863663
1363.789063	65.307465
1362.736328	25.755690
1361.683594	-1.131667
1360.630859	34.393963
1359.577148	-99.028976
1358.523438	1.563859
1357.469727	-108.989334
1356.415039	93.887779
1355.361328	140.357758
1354.306641	236.705948
1353.251953	166.811295
1352.197266	211.410019
1351.141602	345.590881
1350.085938	115.036629
1349.030273	294.315308
1347.974609	481.194092
1346.918945	452.404877
1345.862305	523.058655
1344.805664	551.768372
1343.749023	622.851563
1342.691406	674.304443
1341.634766	626.866760
1340.577148	671.352112
1339.519531	587.260437
1338.460938	741.178467
1337.403320	625.414001
1336.344727	358.940399
1335.286133	459.105988
1334.226563	403.587952
1333.167969	489.359833
1332.108398	518.449341
1331.048828	570.033630
1329.989258	594.653870
1328.928711	431.663849
1327.869141	479.048004
1326.808594	405.597748
1325.748047	492.984741
1324.686523	341.035980
1323.625977	391.870514
1322.564453	749.009766
1321.502930	546.040222
1320.440430	691.297302
1319.378906	696.142029
1318.316406	609.978271
1317.253906	792.867859
1316.190430	793.496399
1315.127930	809.169983
1314.064453	746.227783
1313.000977	589.943115
1311.937500	697.521973
1310.873047	694.480957
1309.809570	536.588196
1308.745117	691.606812
1307.679688	740.975403
1306.615234	615.884460
1305.549805	508.303253
1304.484375	600.211670
1303.418945	584.131592
1302.353516	996.030090
1301.287109	1019.661438
1300.220703	873.971252
1299.154297	497.655029
1298.087891	529.445129
1297.020508	752.977356
1295.954102	574.019104
1294.886719	670.262146
1293.818359	371.597412
1292.750977	483.005798
1291.682617	614.203430
1290.614258	463.543732
1289.545898	619.635559
1288.476563	550.356140
1287.407227	701.880249
1286.338867	552.171082
1285.268555	451.723450
1284.199219	655.214905
1283.128906	464.592865
1282.058594	494.575836
1280.988281	676.485229
1279.917969	694.558411
1278.846680	698.134644
1277.775391	716.568420
1276.704102	529.768738
1275.632813	612.160400
1274.560547	540.704163
1273.488281	828.687256
1272.416016	1089.838989
1271.343750	811.210632
1270.270508	1026.183594
1269.197266	970.206421
1268.124023	1055.996338
1267.050781	1000.348999
1265.977539	988.801880
1264.903320	855.434143
1263.829102	1253.960815
1262.753906	1203.791504
1261.679688	1499.958252
1260.604492	1252.605713
1259.529297	1273.542236
1258.454102	1406.668213
1257.378906	1430.249878
1256.302734	1178.771240
1255.226563	1380.368164
1254.150391	1362.917847
1253.073242	1360.193604
1251.997070	1316.209961
1250.919922	1352.626953
1249.841797	1206.734131
1248.764648	1360.064697
1247.686523	1282.490234
1246.608398	1324.124023
1245.530273	1399.845215
1244.452148	1101.501343
1243.373047	1335.271118
1242.293945	1520.447021
1241.214844	1392.439331
1240.135742	1165.043091
1239.055664	1102.823730
1237.975586	1154.715942
1236.895508	1274.558105
1235.815430	1117.945679
1234.734375	1053.586914
1233.654297	1314.103027
1232.573242	1254.660156
1231.491211	1062.028076
1230.410156	968.823975
1229.328125	950.772644
1228.246094	1024.759888
1227.163086	793.732483
1226.081055	703.190063
1224.998047	820.795288
1223.915039	921.426147
1222.832031	768.069092
1221.748047	518.067322
1220.664063	497.837891
1219.580078	612.963013
1218.496094	554.046387
1217.412109	640.096252
1216.327148	525.625610
1215.242188	435.334900
1214.157227	642.015381
1213.071289	472.041565
1211.985352	688.225220
1210.899414	631.648743
1209.813477	519.584106
1208.727539	520.871582
1207.640625	589.629761
1206.553711	687.237122
1205.466797	418.434357
1204.378906	470.156494
1203.291016	348.358307
1202.203125	195.247498
1201.115234	167.346237
1200.027344	69.579071
1198.938477	195.617126
1197.849609	-126.027679
1196.760742	-122.840843
1195.670898	-6.690391
1194.582031	-140.753708
1193.492188	37.687344
1192.401367	4.453850
1191.311523	-120.173981
1190.220703	-148.738098
1189.129883	-21.260847
1188.039063	-59.637550
1186.947266	-98.095947
1185.856445	-191.854721
1184.764648	-38.499466
1183.671875	-204.417816
1182.580078	39.797283
1181.487305	127.909378
1180.394531	184.694122
1179.301758	61.551506
1178.208984	72.545601
1177.115234	234.360291
1176.021484	216.314804
1174.927734	133.485123
1173.833008	249.293213
1172.738281	491.789246
1171.643555	123.746643
1170.548828	85.931038
1169.454102	155.641312
1168.358398	127.119385
1167.262695	-47.394180
1166.166992	-104.836670
1165.070313	9.685973
1163.973633	95.330856
1162.876953	412.518311
1161.780273	263.658936
1160.683594	374.993500
1159.585938	438.376617
1158.488281	460.993713
1157.389648	335.492126
1156.291992	460.391632
1155.193359	372.785095
1154.094727	513.985718
1152.996094	325.945648
1151.896484	318.977783
1150.796875	149.796387
1149.697266	252.134964
1148.597656	211.336517
1147.498047	44.169853
1146.397461	307.855774
1145.296875	373.679749
1144.195313	365.524567
1143.094727	328.648499
1141.993164	232.147552
1140.891602	447.065918
1139.789063	442.961731
1138.687500	505.247101
1137.584961	583.966309
1136.482422	669.601868
1135.379883	655.249451
1134.276367	652.601563
1133.172852	528.682312
1132.069336	910.292725
1130.964844	921.300781
1129.861328	1067.385132
1128.756836	921.429932
1127.652344	981.710510
1126.546875	1304.994751
1125.442383	1312.658203
1124.336914	1234.816406
1123.230469	1182.897461
1122.125000	1175.846069
1121.018555	1080.986328
1119.912109	1033.358398
1118.805664	784.348145
1117.699219	1056.005249
1116.591797	1235.075439
1115.484375	1125.264160
1114.376953	965.664124
1113.268555	1129.938965
1112.160156	1286.882324
1111.051758	1171.767090
1109.943359	1271.586792
1108.833984	1149.109985
1107.725586	1220.225586
1106.616211	939.275940
1105.505859	1189.514282
1104.396484	1295.504150
1103.286133	971.776733
1102.175781	1157.674561
1101.064453	885.713562
1099.954102	1059.453003
1098.842773	1155.155518
1097.731445	1375.599731
1096.619141	1435.539917
1095.507813	1148.963989
1094.395508	935.395569
1093.282227	1096.236938
1092.169922	974.334290
1091.056641	828.804688
1089.943359	1055.056763
1088.830078	1041.081055
1087.716797	885.841064
1086.602539	1085.666260
1085.488281	880.856812
1084.373047	899.333984
1083.258789	875.391357
1082.143555	1060.457153
1081.028320	845.972351
1079.913086	800.576477
1078.796875	776.216003
1077.680664	934.871521
1076.564453	957.225464
1075.448242	1031.093140
1074.331055	964.067322
1073.213867	927.468994
1072.096680	949.416260
1070.979492	936.103455
1069.861328	763.326294
1068.743164	703.021423
1067.625000	734.027771
1066.505859	769.619507
1065.386719	641.210022
1064.267578	557.269287
1063.148438	819.696838
1062.029297	599.906006
1060.909180	719.362122
1059.789063	857.416626
1058.667969	745.138428
1057.547852	761.451843
1056.426758	887.550293
1055.305664	814.923889
1054.183594	553.047729
1053.062500	578.547852
1051.940430	692.726624
1050.818359	631.726746
1049.695313	785.447266
1048.572266	633.382446
1047.449219	581.684143
1046.326172	618.623169
1045.203125	438.663849
1044.079102	585.152283
1042.955078	524.124023
1041.830078	379.218231
1040.706055	320.586517
1039.581055	336.507721
1038.456055	275.579926
1037.331055	258.923584
1036.205078	391.238464
1035.079102	297.786591
1033.953125	434.715790
1032.826172	620.438782
1031.700195	513.108948
1030.573242	580.212341
1029.445313	398.601929
1028.318359	238.034424
1027.190430	121.710938
1026.062500	63.551422
1024.934570	-29.370577
1023.805664	-64.171478
1022.676758	-31.593588
1021.547852	-31.463818
1020.418945	-45.196976
1019.289063	91.893402
1018.159180	-142.046616
1017.029297	-206.566666
1015.898438	-120.337593
1014.767578	-10.901067
1013.636719	-45.080250
1012.505859	221.948151
1011.375000	238.837479
1010.243164	403.965973
1009.111328	249.687927
1007.978516	384.825043
1006.846680	478.357788
1005.713867	1106.237305
1004.581055	1877.297729
1003.447266	2225.011719
1002.313477	2202.845703
1001.179688	1792.576172
1000.045898	1036.062866
998.912109	471.726501
997.777344	528.943848
996.642578	186.851120
995.506836	327.434662
994.372070	318.088379
993.236328	128.913605
992.100586	69.123917
990.963867	346.159180
989.828125	362.689453
988.691406	400.084381
987.553711	389.201965
986.416992	302.443756
985.279297	20.080439
984.141602	35.050961
983.003906	24.837683
981.865234	265.652527
980.726563	294.801147
979.587891	374.701202
978.448242	613.416504
977.309570	320.990631
976.169922	323.121643
975.030273	479.409180
973.889648	553.053955
972.749023	553.309509
971.608398	659.384155
970.467773	549.720459
969.326172	483.890747
968.184570	484.819489
967.042969	563.937439
965.901367	363.300232
964.758789	534.490234
963.616211	345.759216
962.473633	372.787659
961.330078	397.681580
960.186523	260.045685
959.042969	124.941040
957.899414	269.502991
956.754883	258.460907
955.610352	11.801426
954.465820	360.518982
953.321289	89.137260
952.175781	81.145790
951.030273	55.040039
949.884766	-14.320580
948.738281	-115.477531
947.591797	-115.842285
946.445313	103.333054
945.298828	379.698639
944.151367	302.100037
943.003906	62.595615
941.856445	384.968109
940.708008	38.645432
939.559570	194.655914
938.411133	286.895386
937.262695	502.427582
936.113281	492.297882
934.964844	398.001129
933.814453	481.692932
932.665039	121.200104
931.514648	389.786560
930.364258	305.406616
929.213867	325.979004
928.062500	-17.514822
926.912109	303.878357
925.759766	-61.864845
924.608398	-33.725906
923.456055	135.568481
922.303711	100.310974
921.151367	-89.345787
919.999023	-167.391846
918.845703	102.395111
917.692383	-370.599304
916.539063	144.695236
915.384766	-112.074921
914.230469	-112.065781
913.076172	-73.324394
911.920898	-159.241318
910.766602	154.258865
909.611328	-146.827393
908.455078	-32.711075
907.299805	-192.792252
906.143555	-246.144272
904.987305	-247.227325
903.830078	-107.734306
902.673828	147.316391
901.516602	-21.011171
900.359375	-112.171989
899.201172	-162.431015
898.042969	36.324780
896.884766	-29.544203
895.726563	51.720821
894.567383	-34.242558
893.408203	94.676163
892.249023	169.401642
891.088867	97.345039
889.929688	25.415007
888.769531	111.694771
887.608398	125.782906
886.448242	137.692947
885.287109	66.192047
884.125977	1.577244
882.963867	47.597836
881.801758	39.550632
880.639648	187.141190
879.477539	183.715698
878.315430	308.801910
877.152344	134.264511
875.989258	22.933109
874.825195	134.643112
873.661133	226.093124
872.497070	146.490479
871.333008	226.733948
870.168945	183.251572
869.003906	45.365208
867.838867	125.697006
866.672852	-36.769035
865.506836	212.173126
864.340820	31.838209
863.174805	249.236237
862.008789	163.346008
860.841797	218.973831
859.674805	231.933105
858.506836	460.354340
857.339844	237.653107
856.171875	656.644897
855.003906	402.604034
853.834961	563.491211
852.666016	495.637390
851.497070	589.162109
850.328125	530.260986
849.158203	496.009949
847.988281	412.476471
846.818359	277.455902
845.647461	234.248764
844.477539	329.776978
843.306641	389.424255
842.134766	240.968460
840.963867	0.841556
839.791992	306.331512
838.619141	164.561890
837.447266	203.816681
836.274414	113.411003
835.101563	248.590820
833.928711	75.458603
832.754883	339.949554
831.581055	12.720090
830.407227	352.827942
829.232422	413.813721
828.058594	320.775299
826.883789	368.195190
825.708008	286.197540
824.533203	464.939423
823.357422	293.639465
822.181641	195.847763
821.004883	238.337326
819.828125	245.078445
818.651367	131.490860
817.474609	17.855650
816.296875	42.139183
815.119141	253.185455
813.941406	39.193810
812.763672	381.119537
811.584961	-86.465584
810.406250	-173.869171
809.226563	-14.687387
808.047852	19.888800
806.868164	-34.511097
805.688477	121.948654
804.507813	25.130844
803.327148	-180.519028
802.146484	-64.443222
800.965820	-106.056580
799.784180	14.136525
798.603516	-371.423492
797.420898	-211.570862
796.239258	-120.628372
795.056641	-58.660843
793.874023	-318.068726
792.691406	-172.176254
791.507813	-232.405685
790.324219	6.122481
789.140625	-74.292549
787.956055	174.895721
786.772461	36.711033
785.586914	88.668777
784.402344	-29.778030
783.216797	307.088074
782.032227	203.870285
780.845703	215.475845
779.660156	3.843848
778.473633	121.259827
777.287109	-83.861015
776.100586	134.830719
774.913086	119.370079
773.725586	-50.645412
772.538086	-50.834740
771.349609	-57.750626
770.161133	237.296890
768.972656	208.066177
767.784180	53.130131
766.594727	-70.983696
765.405273	185.942825
764.215820	158.567001
763.026367	393.120422
761.835938	169.623001
760.645508	337.873779
759.454102	409.154449
758.262695	557.315247
757.072266	639.359009
755.879883	393.700165
754.688477	376.697662
753.496094	357.440918
752.303711	340.335724
751.110352	382.488373
749.917969	428.968414
748.724609	345.845917
747.530273	341.742432
746.336914	772.110779
745.142578	511.152039
743.948242	406.022736
742.752930	754.855164
741.558594	531.294128
740.363281	206.999634
739.166992	121.709259
737.971680	159.148087
736.775391	52.011559
735.579102	71.945213
734.381836	207.915726
733.185547	398.566345
731.988281	254.344727
730.790039	160.539627
729.592773	-42.541718
728.394531	272.765472
727.196289	78.587265
725.997070	225.521698
724.797852	99.300301
723.598633	244.102432
722.399414	343.039093
721.199219	197.438934
719.999023	191.707077
718.798828	229.720078
717.598633	372.549713
716.397461	408.511169
715.196289	311.514923
713.994141	345.507050
712.792969	-41.154507
711.590820	84.680740
710.388672	97.272232
709.185547	-123.115578
707.982422	85.803680
706.779297	140.161560
705.576172	44.427368
704.372070	46.826412
703.167969	290.911591
701.963867	160.860733
700.759766	-21.168129
699.554688	153.663391
698.349609	130.750671
697.143555	-9.341510
695.938477	-120.946335
694.732422	-67.218994
693.525391	-39.396935
692.319336	101.507256
691.112305	94.908699
689.905273	-26.532541
688.697266	-108.668716
687.490234	-145.022720
686.282227	87.769592
685.073242	8.400073
683.865234	-198.650391
682.656250	-4.453514
681.447266	-341.036591
680.237305	-451.976349
679.028320	-21.224594
677.818359	-120.998253
676.607422	84.699821
675.397461	-79.629539
674.186523	5.129919
672.975586	-147.950302
671.763672	-62.885342
670.551758	152.031525
669.339844	155.139084
668.127930	236.189575
666.915039	526.937134
665.703125	191.180069
664.489258	354.612122
663.276367	289.181396
662.062500	159.112686
660.848633	195.373413
659.634766	-12.149099
658.419922	205.467896
657.205078	-133.432175
655.990234	118.671967
654.775391	-293.322418
653.559570	-62.853878
652.343750	238.582932
651.126953	225.305023
649.911133	93.496277
648.694336	108.081764
647.477539	301.224579
646.259766	341.326569
645.041992	159.601181
643.824219	274.646301
642.606445	144.216690
641.387695	142.618408
640.168945	-35.555084
638.950195	200.856934
637.730469	-119.743057
636.511719	-45.291443
635.291016	-93.723701
634.071289	-5.172503
632.850586	-73.888916
631.629883	0.682263
630.409180	184.063614
629.188477	2.004527
627.966797	-41.240177
626.745117	30.594162
625.522461	157.343246
624.300781	143.871048
623.078125	371.653259
621.854492	144.171524
620.631836	72.143425
619.408203	324.563019
618.184570	271.704742
616.960938	-86.288269
615.736328	-122.268303
614.511719	60.782825
613.287109	-61.416832
612.061523	-103.812332
610.835938	21.131660
609.610352	-0.999408
608.384766	84.121445
607.158203	101.113235
605.931641	-63.259960
604.705078	-118.529106
