# Supplementary material for: Raman spectroscopy accurately differentiates mucosal healing from non-healing and biochemical changes following biological therapy in inflammatory bowel disease
Source: PLoS One. 2021 Jun 2;16(6):e0252210. doi: 10.1371/journal.pone.0252210 (PMC8172032; doi:10.1371/journal.pone.0252210)
Supplement: S1 Dataset — (ZIP) [file pone.0252210.s003.zip › HC/BRC-ctnf-0007-2_base sub CR removed_94__X_-21394.3__Y_39792.2__Time_1048.txt]

1714.793945	60.030437
1713.817383	-220.957703
1712.840820	-18.043501
1711.864258	147.131622
1710.886719	172.700058
1709.909180	88.302704
1708.931641	-79.161240
1707.953125	66.858253
1706.975586	-363.030579
1705.997070	10.651763
1705.018555	285.148010
1704.040039	-160.456848
1703.060547	25.753170
1702.081055	-66.276337
1701.101563	-112.671349
1700.122070	-113.449127
1699.142578	-135.465485
1698.162109	134.021179
1697.181641	155.022964
1696.201172	26.580698
1695.220703	10.593948
1694.239258	72.246185
1693.257813	91.378433
1692.276367	164.132767
1691.294922	319.842041
1690.313477	48.819157
1689.331055	44.920006
1688.348633	174.657516
1687.366211	445.952362
1686.383789	424.175964
1685.400391	517.287048
1684.416992	306.896973
1683.433594	350.010529
1682.450195	510.626129
1681.465820	493.055634
1680.482422	324.114655
1679.498047	477.627563
1678.512695	618.080505
1677.528320	530.055298
1676.542969	532.834412
1675.558594	514.729736
1674.572266	826.616211
1673.586914	740.044617
1672.601563	621.993591
1671.615234	626.556030
1670.628906	761.653198
1669.642578	480.114594
1668.655273	658.394775
1667.668945	850.275513
1666.681641	899.109802
1665.694336	1025.250977
1664.706055	889.062317
1663.718750	763.950073
1662.730469	838.122864
1661.742188	663.443176
1660.753906	801.974304
1659.764648	781.806519
1658.775391	995.159912
1657.787109	1108.170532
1656.796875	893.090149
1655.807617	853.238953
1654.818359	768.775085
1653.828125	928.159119
1652.837891	735.951111
1651.846680	509.779785
1650.856445	744.249878
1649.865234	391.981201
1648.874023	600.625488
1647.882813	434.245514
1646.891602	466.454468
1645.899414	176.686951
1644.907227	262.418854
1643.915039	192.659485
1642.922852	239.416153
1641.930664	93.807335
1640.937500	64.668976
1639.944336	281.212921
1638.951172	-48.009129
1637.957031	166.429260
1636.963867	33.082306
1635.969727	39.776691
1634.975586	-124.531723
1633.981445	172.591125
1632.986328	-233.462463
1631.991211	-354.636230
1630.996094	-351.734619
1630.000977	91.041428
1629.005859	-195.130249
1628.009766	-41.518459
1627.013672	-316.521729
1626.017578	-15.173309
1625.021484	-92.365814
1624.024414	-124.615349
1623.028320	213.989090
1622.031250	-277.728973
1621.033203	63.797291
1620.036133	-30.625996
1619.038086	150.919632
1618.041016	114.678841
1617.041992	136.370804
1616.043945	-59.571865
1615.045898	46.484253
1614.046875	155.278763
1613.047852	64.874550
1612.048828	21.867054
1611.048828	-188.753662
1610.049805	-24.329752
1609.049805	-79.954834
1608.049805	-30.627337
1607.048828	110.471565
1606.048828	-109.725983
1605.047852	-99.331955
1604.046875	-70.503456
1603.045898	104.966415
1602.044922	311.858826
1601.042969	-85.500763
1600.041016	-158.310776
1599.039063	30.461998
1598.037109	-172.883575
1597.034180	-271.535217
1596.031250	97.640480
1595.028320	-131.518433
1594.025391	10.355436
1593.022461	-51.458321
1592.018555	-194.142990
1591.014648	-167.067230
1590.010742	-43.416164
1589.006836	150.652496
1588.001953	-4.878156
1586.997070	14.404518
1585.992188	85.837120
1584.987305	204.166473
1583.982422	278.145325
1582.976563	482.358704
1581.970703	170.678436
1580.964844	62.269588
1579.958984	242.926193
1578.952148	144.915131
1577.945313	156.237442
1576.938477	149.306503
1575.931641	155.354156
1574.924805	270.602509
1573.916992	47.678024
1572.909180	295.398651
1571.901367	212.832443
1570.893555	200.412781
1569.884766	19.039642
1568.876953	63.691944
1567.868164	19.941395
1566.858398	108.553520
1565.849609	119.179710
1564.839844	108.946205
1563.830078	-233.521210
1562.820313	-194.552200
1561.810547	33.656490
1560.799805	2.334972
1559.790039	-290.922516
1558.779297	-247.187454
1557.767578	-53.273758
1556.756836	-198.967239
1555.745117	-2.775291
1554.733398	260.558319
1553.721680	194.812088
1552.709961	211.815430
1551.697266	187.267044
1550.685547	-70.277252
1549.672852	117.141167
1548.659180	237.086044
1547.646484	382.719635
1546.632813	181.691483
1545.619141	153.802551
1544.605469	45.671959
1543.591797	25.297834
1542.577148	-201.881226
1541.562500	30.612318
1540.547852	128.589355
1539.533203	141.185059
1538.518555	132.978058
1537.502930	181.381256
1536.487305	-237.357132
1535.471680	48.103451
1534.456055	-58.695141
1533.439453	89.632431
1532.422852	83.075478
1531.406250	94.404579
1530.389648	355.501740
1529.373047	312.352600
1528.355469	271.621399
1527.337891	17.023247
1526.320313	256.661102
1525.302734	-16.164621
1524.284180	215.317490
1523.265625	-111.750832
1522.247070	142.475922
1521.228516	51.827702
1520.208984	189.868652
1519.190430	-6.473046
1518.170898	177.452393
1517.151367	209.537994
1516.130859	97.568283
1515.111328	-122.370796
1514.090820	-36.825722
1513.070313	164.044708
1512.049805	-212.842957
1511.028320	264.783661
1510.006836	-145.659363
1508.986328	54.416561
1507.963867	82.387306
1506.942383	-28.250271
1505.919922	-192.851089
1504.898438	-165.304138
1503.875977	67.041061
1502.852539	-712.791382
1501.830078	-104.238213
1500.806641	-136.290268
1499.783203	-150.560684
1498.759766	-282.718018
1497.736328	-261.426941
1496.711914	-181.466919
1495.687500	-32.626095
1494.663086	11.151765
1493.638672	-88.418846
1492.613281	87.970154
1491.587891	425.156372
1490.563477	-114.361916
1489.537109	48.706760
1488.511719	546.180054
1487.485352	118.886749
1486.458984	289.053925
1485.432617	346.707031
1484.406250	302.129303
1483.379883	316.123657
1482.352539	406.491516
1481.325195	415.087799
1480.297852	612.240906
1479.269531	722.496155
1478.241211	672.019531
1477.213867	440.553497
1476.184570	715.998962
1475.156250	998.881531
1474.127930	871.547485
1473.098633	973.276184
1472.069336	1326.853516
1471.040039	1217.010376
1470.009766	1341.174683
1468.979492	1264.228027
1467.950195	1271.170044
1466.918945	1415.280396
1465.888672	1137.263062
1464.857422	1225.247803
1463.827148	1661.260864
1462.795898	1690.500000
1461.763672	1539.288086
1460.732422	1906.132080
1459.700195	2023.911255
1458.667969	1946.115967
1457.635742	1850.522217
1456.603516	1995.945557
1455.570313	1920.523804
1454.537109	2007.394043
1453.503906	2089.096436
1452.470703	1813.262329
1451.436523	2145.766357
1450.403320	2176.553711
1449.369141	2075.518799
1448.333984	2455.719238
1447.299805	2053.231201
1446.264648	2321.794678
1445.230469	2025.751831
1444.194336	1863.887451
1443.159180	1952.578735
1442.124023	1942.551636
1441.087891	1709.916626
1440.051758	1727.691895
1439.015625	1773.253418
1437.978516	1735.350464
1436.941406	1449.806030
1435.904297	1374.072266
1434.867188	1265.529053
1433.830078	937.321716
1432.791992	1379.304932
1431.754883	1018.401306
1430.715820	591.994873
1429.677734	413.078400
1428.639648	309.930145
1427.600586	592.705627
1426.561523	348.362549
1425.522461	502.472046
1424.482422	354.054871
1423.443359	291.429535
1422.403320	70.111259
1421.363281	219.198166
1420.322266	536.961121
1419.282227	378.782623
1418.241211	394.381409
1417.200195	374.781097
1416.159180	148.906219
1415.117188	214.969193
1414.076172	14.475051
1413.034180	244.092087
1411.992188	166.952972
1410.949219	14.477311
1409.907227	-424.326569
1408.864258	-8.674664
1407.821289	-143.239380
1406.777344	56.311214
1405.734375	-35.386318
1404.690430	-16.539692
1403.646484	-7.663484
1402.602539	121.729042
1401.557617	60.466190
1400.513672	127.251915
1399.468750	-44.150085
1398.423828	133.090759
1397.377930	127.347916
1396.333008	-71.238007
1395.287109	88.612953
1394.241211	-52.095325
1393.195313	501.065033
1392.148438	257.850677
1391.101563	-35.219238
1390.054688	450.296692
1389.007813	9.892628
1387.960938	210.215012
1386.913086	72.891998
1385.865234	-6.747476
1384.817383	123.771072
1383.769531	-110.581841
1382.720703	115.080086
1381.671875	-251.367935
1380.623047	101.864830
1379.574219	52.990952
1378.524414	-108.110741
1377.475586	-51.818043
1376.425781	-247.513504
1375.375977	-163.526001
1374.325195	-34.556400
1373.274414	-277.137054
1372.224609	-25.722784
1371.172852	-11.158595
1370.122070	55.897285
1369.070313	85.669380
1368.019531	-16.463106
1366.967773	-13.806417
1365.915039	183.224976
1364.863281	288.210480
1363.810547	-219.094879
1362.757813	77.845093
1361.705078	-78.058502
1360.651367	-96.936844
1359.598633	-58.434864
1358.544922	-228.692749
1357.491211	-117.796333
1356.436523	-146.001404
1355.382813	81.934456
1354.328125	86.303719
1353.273438	-6.046637
1352.217773	110.391754
1351.163086	199.641129
1350.107422	199.627853
1349.051758	73.200073
1347.996094	118.194145
1346.939453	403.945160
1345.883789	563.254883
1344.827148	328.375183
1343.769531	292.072449
1342.712891	419.549683
1341.655273	557.030334
1340.598633	684.716736
1339.540039	755.510437
1338.482422	573.849792
1337.423828	370.133270
1336.366211	708.788208
1335.307617	601.973328
1334.248047	668.556152
1333.189453	574.488464
1332.129883	359.421906
1331.070313	419.080231
1330.010742	125.353752
1328.950195	516.548279
1327.890625	546.965393
1326.830078	624.457336
1325.768555	324.151154
1324.708008	527.923462
1323.646484	472.516052
1322.585938	461.734558
1321.523438	527.599243
1320.461914	462.834778
1319.400391	561.065857
1318.337891	432.503784
1317.275391	563.055237
1316.211914	437.316528
1315.149414	696.286255
1314.085938	627.556152
1313.022461	605.821350
1311.958984	1337.944092
1310.894531	821.390503
1309.831055	866.555847
1308.766602	847.845703
1307.701172	686.548645
1306.636719	680.486694
1305.571289	576.169739
1304.505859	1109.008301
1303.440430	734.469727
1302.375000	606.064636
1301.308594	718.703308
1300.242188	529.205627
1299.175781	841.081909
1298.109375	752.619873
1297.041992	858.316284
1295.975586	848.724426
1294.908203	544.725830
1293.839844	825.028442
1292.772461	1009.665283
1291.704102	843.582947
1290.635742	542.826355
1289.567383	644.425232
1288.498047	1035.349731
1287.428711	825.798462
1286.360352	667.924927
1285.290039	537.176453
1284.220703	778.879639
1283.150391	572.496521
1282.080078	285.535706
1281.009766	615.593079
1279.939453	935.832947
1278.868164	644.425293
1277.796875	729.927124
1276.725586	810.609985
1275.654297	605.317749
1274.582031	708.199341
1273.509766	662.068970
1272.437500	865.270508
1271.365234	880.395691
1270.291992	893.164063
1269.218750	888.932495
1268.145508	801.800415
1267.072266	990.580383
1265.999023	732.846436
1264.924805	870.504150
1263.850586	861.851135
1262.776367	1138.580566
1261.701172	1276.307251
1260.625977	1102.076538
1259.550781	876.825684
1258.475586	1031.808472
1257.400391	1086.933105
1256.324219	1022.777222
1255.248047	1043.932861
1254.171875	1099.225830
1253.094727	1188.624878
1252.018555	1063.944092
1250.941406	1151.005737
1249.864258	948.684692
1248.786133	834.037598
1247.708008	862.919373
1246.630859	1343.895874
1245.551758	1205.095215
1244.473633	971.665955
1243.394531	1085.697021
1242.316406	551.388184
1241.236328	1053.975464
1240.157227	1022.411804
1239.077148	954.497192
1237.998047	896.356750
1236.917969	1061.421753
1235.836914	877.242554
1234.756836	957.444397
1233.675781	1044.907715
1232.594727	734.920288
1231.512695	740.061279
1230.431641	648.332214
1229.349609	789.151062
1228.267578	644.217712
1227.185547	702.703918
1226.102539	799.895691
1225.019531	686.545776
1223.936523	655.503479
1222.853516	220.583252
1221.769531	772.411011
1220.686523	526.228516
1219.602539	316.405121
1218.517578	244.407471
1217.433594	428.522339
1216.348633	373.427612
1215.263672	313.520569
1214.178711	574.728882
1213.092773	531.674683
1212.007813	211.109711
1210.921875	602.405212
1209.834961	742.643250
1208.749023	275.083344
1207.662109	653.985535
1206.575195	483.096832
1205.488281	627.966125
1204.400391	413.733185
1203.313477	459.732056
1202.225586	455.099609
1201.136719	79.626930
1200.048828	118.345543
1198.959961	-18.687878
1197.871094	-235.102921
1196.782227	-71.364204
1195.692383	113.904305
1194.603516	250.955246
1193.513672	46.518925
1192.423828	46.428902
1191.333008	-76.266983
1190.242188	-126.883484
1189.151367	213.982147
1188.060547	-52.905972
1186.969727	-204.490753
1185.877930	-291.257629
1184.786133	-157.267151
1183.694336	-215.331238
1182.601563	86.367302
1181.509766	-110.942924
1180.416992	-140.397598
1179.323242	156.093613
1178.230469	-62.867229
1177.136719	-274.613312
1176.042969	31.088442
1174.949219	3.686093
1173.854492	158.195847
1172.760742	54.032982
1171.666016	2.488884
1170.570313	238.025208
1169.475586	-115.108345
1168.379883	-16.132357
1167.284180	130.544388
1166.188477	-241.690338
1165.091797	-324.638947
1163.996094	10.542812
1162.899414	-72.588776
1161.801758	59.191841
1160.705078	133.524368
1159.607422	253.093643
1158.509766	525.284668
1157.412109	448.862457
1156.313477	377.157104
1155.215820	319.713440
1154.117188	219.276398
1153.017578	161.706528
1151.918945	418.719177
1150.819336	360.953400
1149.719727	517.552856
1148.620117	388.148102
1147.519531	99.148926
1146.418945	205.423996
1145.318359	259.189819
1144.217773	458.012604
1143.116211	-40.494831
1142.014648	13.009255
1140.913086	446.915344
1139.811523	754.514404
1138.708984	37.313622
1137.606445	506.286041
1136.503906	209.849640
1135.401367	238.906845
1134.297852	486.351410
1133.194336	700.348267
1132.090820	380.020538
1130.987305	484.583374
1129.882813	634.082703
1128.778320	574.658447
1127.673828	757.090210
1126.569336	920.378418
1125.463867	986.293396
1124.358398	717.895508
1123.252930	1060.892212
1122.146484	861.112488
1121.041016	654.235779
1119.934570	852.286682
1118.828125	363.589691
1117.720703	604.038025
1116.613281	477.495453
1115.505859	327.263519
1114.398438	432.469849
1113.291016	532.812561
1112.182617	432.055664
1111.074219	541.630005
1109.964844	993.721436
1108.856445	535.921692
1107.747070	904.970825
1106.637695	1054.147705
1105.528320	1101.650635
1104.417969	828.022644
1103.307617	717.275330
1102.197266	620.659912
1101.086914	592.417603
1099.975586	601.837646
1098.864258	1219.484619
1097.752930	712.377380
1096.641602	912.439026
1095.529297	478.523071
1094.416992	699.598816
1093.304688	616.700806
1092.191406	894.010620
1091.079102	719.169128
1089.965820	565.514771
1088.852539	541.280823
1087.738281	317.035553
1086.624023	791.328857
1085.509766	858.574402
1084.395508	700.056885
1083.280273	753.069153
1082.166016	632.137756
1081.050781	699.129883
1079.934570	815.353699
1078.819336	790.601807
1077.703125	916.045898
1076.586914	769.138733
1075.469727	802.921143
1074.353516	965.680115
1073.236328	502.102814
1072.119141	378.698944
1071.000977	944.528748
1069.882813	605.375427
1068.765625	601.434448
1067.646484	438.144592
1066.528320	574.701660
1065.409180	345.872803
1064.290039	678.974548
1063.170898	541.458191
1062.050781	-52.321205
1060.930664	678.275391
1059.810547	550.140564
1058.690430	786.834961
1057.569336	534.793823
1056.449219	278.191742
1055.327148	460.986755
1054.206055	403.072571
1053.083984	532.020874
1051.961914	291.959106
1050.839844	460.559235
1049.717773	696.768677
1048.594727	561.837280
1047.471680	466.632660
1046.348633	621.049561
1045.224609	444.267517
1044.101563	185.990372
1042.976563	193.539886
1041.852539	208.104370
1040.728516	334.506073
1039.603516	88.188385
1038.478516	130.761032
1037.352539	89.517090
1036.227539	336.947144
1035.101563	442.334473
1033.974609	436.021118
1032.848633	327.413513
1031.721680	265.390839
1030.594727	517.291077
1029.467773	392.571442
1028.340820	77.402046
1027.212891	-151.624939
1026.084961	-11.189226
1024.956055	-421.134064
1023.828125	-378.108429
1022.699219	27.029182
1021.570313	211.583206
1020.440430	-188.547211
1019.311523	-80.456886
1018.181641	-359.626923
1017.050781	-249.121506
1015.920898	-161.772156
1014.790039	-199.540131
1013.659180	-112.115631
1012.528320	-362.830688
1011.396484	-4.334559
1010.265625	9.118587
1009.132813	115.211952
1008.000977	179.691925
1006.868164	362.203583
1005.736328	655.746033
1004.602539	1013.970154
1003.469727	1603.316528
1002.335938	1695.518799
1001.202148	1348.708008
1000.068359	1247.044067
998.933594	579.620483
997.799805	203.573761
996.665039	555.034668
995.529297	280.911346
994.394531	408.552551
993.258789	-31.312885
992.123047	43.492092
990.986328	74.545883
989.849609	54.974468
988.712891	83.923866
987.576172	617.633789
986.439453	-28.365061
985.301758	17.039284
984.164063	23.392082
983.025391	89.709740
981.887695	335.652893
980.749023	178.893738
979.610352	164.967194
978.470703	-30.541677
977.332031	109.901764
976.192383	261.894257
975.051758	227.761383
973.912109	405.187439
972.771484	387.375153
971.630859	332.950226
970.490234	51.347183
969.348633	275.073547
968.207031	271.598358
967.065430	438.064941
965.923828	294.878326
964.781250	197.761261
963.638672	359.943787
962.496094	563.453918
961.352539	524.047729
960.208984	519.171631
959.065430	193.707001
957.921875	269.351532
956.777344	216.865570
955.632813	208.042526
954.488281	281.759644
953.343750	268.630463
952.198242	33.739891
951.052734	171.907974
949.907227	108.931725
948.760742	288.449005
947.614258	65.767616
946.467773	-74.405426
945.321289	276.793121
944.173828	-9.250545
943.026367	4.106655
941.878906	-160.461670
940.730469	334.780579
939.582031	476.255188
938.433594	305.272400
937.285156	205.216553
936.135742	217.075974
934.987305	377.249725
933.836914	229.807449
932.687500	376.510376
931.537109	382.046967
930.386719	-149.767761
929.236328	29.217737
928.084961	274.271637
926.934570	275.829956
925.783203	63.640766
924.630859	331.672211
923.478516	333.622986
922.327148	71.955017
921.173828	156.069489
920.021484	-152.895981
918.868164	145.077271
917.714844	15.980106
916.561523	109.635483
915.407227	123.907982
914.252930	33.881737
913.098633	-62.784500
911.944336	1.812114
910.789063	18.864529
909.633789	-267.860138
908.478516	-150.748260
907.322266	-180.911392
906.166016	-244.936386
905.009766	-220.453888
903.853516	-218.522278
902.696289	-105.508781
901.539063	-148.662933
900.381836	-110.199509
899.223633	-386.206299
898.065430	-331.651947
896.907227	-46.302193
895.749023	15.133905
894.589844	-124.579674
893.430664	31.978481
892.271484	-55.502384
891.112305	144.079041
889.952148	45.504486
888.791992	127.722237
887.630859	-338.628479
886.470703	-202.016617
885.309570	-254.940674
884.148438	-91.175484
882.986328	22.969118
881.825195	-74.839760
880.663086	210.735687
879.500000	167.171631
878.337891	175.521469
877.174805	-30.089638
876.011719	-170.222275
874.847656	245.974045
873.684570	173.497513
872.520508	627.789978
871.355469	-7.184219
870.191406	19.596096
869.026367	307.317200
867.861328	91.253944
866.695313	428.366333
865.530273	120.306122
864.364258	340.482452
863.197266	162.960922
862.031250	266.295441
860.864258	308.987061
859.697266	789.435303
858.530273	591.881409
857.362305	538.047241
856.194336	383.306854
855.026367	809.532349
853.857422	587.560852
852.688477	623.498718
851.519531	547.364563
850.350586	572.098877
849.180664	554.261475
848.010742	108.667633
846.840820	556.662231
845.670898	626.123169
844.500000	579.166992
843.329102	82.485947
842.157227	194.473801
840.986328	313.092468
839.814453	286.304108
838.642578	217.029678
837.469727	147.762527
836.296875	2.531128
835.124023	368.864044
833.951172	471.463623
832.777344	469.041931
831.603516	256.754608
830.429688	584.579468
829.255859	291.953491
828.081055	273.778015
826.906250	132.908218
825.731445	194.933411
824.555664	212.295990
823.379883	341.011505
822.204102	378.259247
821.027344	3.354605
819.851563	93.976204
818.674805	182.261093
817.497070	103.499901
816.320313	42.498680
815.142578	83.792709
813.963867	-81.864388
812.786133	-42.943329
811.607422	-48.584869
810.428711	-112.096504
809.250000	26.549248
808.070313	-297.053070
806.890625	-83.089500
805.710938	-31.419065
804.531250	-133.049210
803.350586	98.204414
802.169922	158.386795
800.988281	49.844368
799.807617	-103.108070
798.625977	-402.436432
797.444336	-389.143921
796.261719	-245.192780
795.079102	-340.724548
793.896484	-99.587791
792.713867	54.951038
791.530273	100.810547
790.346680	197.459213
789.163086	333.790985
787.979492	38.475311
786.794922	-44.442280
785.610352	-105.312904
784.425781	107.913979
783.240234	77.764397
782.054688	-49.723572
780.869141	79.045822
779.682617	143.581039
778.496094	382.449982
777.309570	42.602253
776.123047	-91.899239
774.935547	115.627808
773.748047	-107.302597
772.560547	106.532928
771.373047	-85.630394
770.184570	-41.889515
768.996094	156.030090
767.806641	430.883087
766.618164	311.114777
765.428711	360.913116
764.239258	258.633514
763.048828	118.870506
761.858398	480.954468
760.667969	241.980942
759.477539	172.442001
758.286133	329.404999
757.094727	99.156136
755.903320	297.658508
754.710938	357.501068
753.518555	-156.338058
752.326172	366.999084
751.133789	424.341248
749.940430	490.365479
748.747070	264.281006
747.553711	330.168884
746.359375	84.339058
745.166016	268.581085
743.970703	253.066910
742.776367	257.240509
741.581055	278.894684
740.385742	-21.719219
739.190430	468.847748
737.994141	109.083595
736.797852	-158.554810
735.601563	5.291852
734.405273	-45.524818
733.208008	-260.504791
732.010742	49.777966
730.813477	158.620621
729.615234	-200.677780
728.416992	-120.282707
727.218750	97.798538
726.020508	16.334101
724.821289	356.648682
723.622070	417.172821
722.422852	211.210007
721.222656	210.622269
720.022461	-97.767166
718.822266	161.499649
717.621094	254.829865
716.420898	374.333923
715.218750	389.128082
714.017578	290.570740
712.815430	349.075256
711.614258	28.365082
710.411133	84.838333
709.208984	-102.643112
708.005859	97.721169
706.802734	195.723053
705.599609	67.353806
704.395508	304.779114
703.191406	-10.516077
701.987305	-112.370613
700.782227	-46.605026
699.577148	62.724293
698.372070	46.024429
697.166992	-77.049561
695.960938	89.053017
694.754883	372.513428
693.548828	104.304840
692.341797	-159.303253
691.135742	237.305710
689.927734	-127.937485
688.720703	-100.113785
687.512695	51.502964
686.304688	55.719383
685.096680	-219.628998
683.888672	12.595936
682.679688	-195.098251
681.470703	215.025482
680.260742	-133.089844
679.050781	-108.346550
677.840820	1.011538
676.630859	-294.328003
675.419922	-327.463593
674.209961	0.955216
672.998047	46.012302
671.787109	186.395386
670.575195	102.018677
669.363281	305.388550
668.151367	59.295864
666.938477	232.703506
665.725586	188.024460
664.512695	359.528931
663.299805	401.578491
662.085938	251.658310
660.872070	134.358795
659.658203	-168.282135
658.443359	85.975555
657.228516	-91.078522
656.013672	-205.353302
654.797852	107.434914
653.583008	295.218201
652.366211	-247.410248
651.150391	-31.336363
649.934570	-0.458461
648.717773	168.344421
647.500000	-89.071243
646.283203	385.524078
645.065430	212.298630
643.847656	15.570711
642.629883	373.920013
641.411133	112.871483
640.192383	-124.366699
638.973633	-60.555325
637.753906	87.048683
636.534180	415.047089
635.314453	251.012238
634.094727	235.183426
632.874023	49.705898
631.653320	1.605098
630.432617	-14.386773
629.211914	214.078552
627.990234	285.721527
626.768555	86.961693
625.545898	284.721832
624.324219	287.110809
623.101563	51.378632
621.877930	261.099731
620.655273	125.548210
619.431641	109.630562
618.208008	-65.099281
616.983398	78.762001
615.759766	-280.804138
614.535156	-193.550278
613.310547	53.545170
612.084961	-112.790649
610.859375	60.263935
609.633789	198.362015
608.408203	-136.620483
607.181641	-57.731487
605.955078	52.333630
604.728516	-41.416290
