# Supplementary material for: Raman spectroscopy accurately differentiates mucosal healing from non-healing and biochemical changes following biological therapy in inflammatory bowel disease
Source: PLoS One. 2021 Jun 2;16(6):e0252210. doi: 10.1371/journal.pone.0252210 (PMC8172032; doi:10.1371/journal.pone.0252210)
Supplement: S1 Dataset — (ZIP) [file pone.0252210.s003.zip › HC/BRC-ctnf-0007-2_base sub CR removed_82__X_-21397.3__Y_39791.2__Time_914.txt]

1714.793945	-34.985107
1713.817383	-94.287056
1712.840820	-52.532177
1711.864258	-358.232941
1710.886719	18.411097
1709.909180	28.983507
1708.931641	-1.940502
1707.953125	204.341965
1706.975586	149.565491
1705.997070	101.721802
1705.018555	10.020311
1704.040039	51.212307
1703.060547	120.869194
1702.081055	-136.790024
1701.101563	-127.659882
1700.122070	51.859474
1699.142578	-36.790054
1698.162109	117.159874
1697.181641	371.974945
1696.201172	14.240767
1695.220703	144.984833
1694.239258	267.143066
1693.257813	281.999023
1692.276367	453.946960
1691.294922	406.604218
1690.313477	596.434509
1689.331055	700.490051
1688.348633	734.899231
1687.366211	550.422607
1686.383789	432.485413
1685.400391	567.612732
1684.416992	545.337097
1683.433594	530.963013
1682.450195	836.147339
1681.465820	768.310669
1680.482422	516.823975
1679.498047	425.122528
1678.512695	572.958557
1677.528320	1010.813049
1676.542969	786.190796
1675.558594	843.691589
1674.572266	1084.662109
1673.586914	746.221741
1672.601563	1069.813843
1671.615234	1058.619507
1670.628906	920.112122
1669.642578	752.652466
1668.655273	1273.140747
1667.668945	899.067383
1666.681641	1064.129028
1665.694336	1274.479370
1664.706055	1020.727417
1663.718750	1189.102783
1662.730469	1065.979004
1661.742188	1099.619263
1660.753906	1141.500732
1659.764648	1141.248291
1658.775391	1565.204102
1657.787109	1088.775024
1656.796875	1190.118530
1655.807617	1397.688232
1654.818359	1184.651733
1653.828125	1159.921265
1652.837891	876.271240
1651.846680	884.045410
1650.856445	791.714783
1649.865234	646.878784
1648.874023	706.019348
1647.882813	540.860718
1646.891602	325.942871
1645.899414	283.171661
1644.907227	576.209351
1643.915039	468.133942
1642.922852	217.923355
1641.930664	-39.726002
1640.937500	431.382660
1639.944336	-7.519860
1638.951172	-29.121000
1637.957031	147.405045
1636.963867	205.601212
1635.969727	21.609421
1634.975586	-53.895622
1633.981445	208.229202
1632.986328	-174.793381
1631.991211	-183.333481
1630.996094	-270.516296
1630.000977	-75.652817
1629.005859	-106.876434
1628.009766	-116.725601
1627.013672	-181.487289
1626.017578	-151.213486
1625.021484	-302.073547
1624.024414	-74.007675
1623.028320	-171.632111
1622.031250	-266.304260
1621.033203	101.730659
1620.036133	81.172531
1619.038086	29.374327
1618.041016	198.436905
1617.041992	141.920059
1616.043945	127.698448
1615.045898	171.467255
1614.046875	-67.854713
1613.047852	118.041145
1612.048828	-157.385162
1611.048828	102.307182
1610.049805	170.802155
1609.049805	-22.562452
1608.049805	208.772400
1607.048828	-112.454956
1606.048828	93.017677
1605.047852	86.515945
1604.046875	93.289330
1603.045898	194.447906
1602.044922	243.404495
1601.042969	51.839836
1600.041016	20.043652
1599.039063	-95.256790
1598.037109	-32.605694
1597.034180	-244.278717
1596.031250	-238.855865
1595.028320	-212.412537
1594.025391	38.751320
1593.022461	-221.890793
1592.018555	-205.598206
1591.014648	-157.896683
1590.010742	-89.250084
1589.006836	-320.585144
1588.001953	-275.264130
1586.997070	90.872528
1585.992188	253.542816
1584.987305	-3.484441
1583.982422	213.969833
1582.976563	108.264633
1581.970703	65.163048
1580.964844	-43.001354
1579.958984	325.421478
1578.952148	-40.457077
1577.945313	140.423080
1576.938477	63.608738
1575.931641	135.121384
1574.924805	8.914214
1573.916992	436.653717
1572.909180	258.396515
1571.901367	324.537476
1570.893555	91.752815
1569.884766	282.545288
1568.876953	-7.352484
1567.868164	201.476639
1566.858398	218.006042
1565.849609	-17.331863
1564.839844	217.145706
1563.830078	230.889069
1562.820313	112.243225
1561.810547	128.455673
1560.799805	-21.396233
1559.790039	202.095871
1558.779297	148.032669
1557.767578	-186.002274
1556.756836	29.326006
1555.745117	-201.110519
1554.733398	24.274809
1553.721680	-76.800903
1552.709961	163.779953
1551.697266	181.542191
1550.685547	59.459290
1549.672852	224.467178
1548.659180	-179.779312
1547.646484	62.543873
1546.632813	128.809845
1545.619141	145.802505
1544.605469	92.874741
1543.591797	112.180313
1542.577148	69.327988
1541.562500	-113.114212
1540.547852	-318.861298
1539.533203	177.529968
1538.518555	-31.065323
1537.502930	-177.804184
1536.487305	3.021302
1535.471680	359.015015
1534.456055	-97.631187
1533.439453	177.978333
1532.422852	-39.033474
1531.406250	161.388870
1530.389648	181.203293
1529.373047	298.738922
1528.355469	58.047424
1527.337891	206.118225
1526.320313	129.985840
1525.302734	110.347008
1524.284180	201.186768
1523.265625	507.934998
1522.247070	315.374664
1521.228516	91.872826
1520.208984	138.248276
1519.190430	-139.435638
1518.170898	65.976372
1517.151367	-11.506203
1516.130859	-117.396820
1515.111328	30.875307
1514.090820	-126.668205
1513.070313	-89.196579
1512.049805	-113.509933
1511.028320	-274.000946
1510.006836	-139.539291
1508.986328	158.882935
1507.963867	-63.619507
1506.942383	-32.335072
1505.919922	-137.103210
1504.898438	-341.919678
1503.875977	-139.415375
1502.852539	-265.081512
1501.830078	-298.625671
1500.806641	-345.132507
1499.783203	-442.973419
1498.759766	175.761475
1497.736328	-127.172203
1496.711914	-79.630920
1495.687500	-68.067322
1494.663086	-289.375977
1493.638672	-86.295097
1492.613281	-162.097488
1491.587891	-2.877571
1490.563477	158.714096
1489.537109	-75.912964
1488.511719	172.179947
1487.485352	169.765030
1486.458984	24.252623
1485.432617	-62.616600
1484.406250	230.669586
1483.379883	174.166412
1482.352539	214.481369
1481.325195	535.197449
1480.297852	656.782104
1479.269531	342.264526
1478.241211	455.950806
1477.213867	839.608337
1476.184570	978.387268
1475.156250	959.109863
1474.127930	1041.605957
1473.098633	920.271790
1472.069336	834.533264
1471.040039	1115.203735
1470.009766	1202.276855
1468.979492	1276.512939
1467.950195	1554.117676
1466.918945	1277.171265
1465.888672	1442.628906
1464.857422	1648.585815
1463.827148	1722.275391
1462.795898	1470.657837
1461.763672	1554.339600
1460.732422	1683.659668
1459.700195	1868.699463
1458.667969	1794.696289
1457.635742	1916.086914
1456.603516	1801.411743
1455.570313	1843.995728
1454.537109	2003.186157
1453.503906	1754.032837
1452.470703	1940.988403
1451.436523	2061.911133
1450.403320	2038.337891
1449.369141	2093.265381
1448.333984	2031.606934
1447.299805	2501.784180
1446.264648	2647.643555
1445.230469	2041.651855
1444.194336	1957.201538
1443.159180	1968.953125
1442.124023	2021.173096
1441.087891	2027.821167
1440.051758	2016.769897
1439.015625	1651.799927
1437.978516	1648.407959
1436.941406	1728.419800
1435.904297	1656.826660
1434.867188	1656.008423
1433.830078	1228.423340
1432.791992	619.234314
1431.754883	1035.219971
1430.715820	799.883057
1429.677734	991.125061
1428.639648	498.679321
1427.600586	278.849548
1426.561523	392.005768
1425.522461	479.947693
1424.482422	444.371674
1423.443359	476.922577
1422.403320	224.795120
1421.363281	322.956604
1420.322266	131.501984
1419.282227	370.761047
1418.241211	310.401550
1417.200195	260.200928
1416.159180	-273.017975
1415.117188	-38.683369
1414.076172	120.193710
1413.034180	334.377380
1411.992188	96.021431
1410.949219	-59.227936
1409.907227	129.972931
1408.864258	-165.742218
1407.821289	36.112011
1406.777344	107.357773
1405.734375	-29.709045
1404.690430	-161.622040
1403.646484	-190.482330
1402.602539	-266.905060
1401.557617	-27.124397
1400.513672	17.044947
1399.468750	96.386604
1398.423828	308.675690
1397.377930	-220.966202
1396.333008	169.445908
1395.287109	58.694458
1394.241211	168.536331
1393.195313	150.727081
1392.148438	82.945328
1391.101563	7.802941
1390.054688	215.625656
1389.007813	195.782104
1387.960938	503.789337
1386.913086	289.033356
1385.865234	127.010025
1384.817383	317.695190
1383.769531	-56.464642
1382.720703	-132.971725
1381.671875	-44.414970
1380.623047	-347.935852
1379.574219	-151.713058
1378.524414	-87.791466
1377.475586	-96.134872
1376.425781	-254.099670
1375.375977	-55.039490
1374.325195	263.803833
1373.274414	-160.609253
1372.224609	46.206432
1371.172852	138.358582
1370.122070	88.557175
1369.070313	1.521671
1368.019531	196.224792
1366.967773	430.825928
1365.915039	274.462677
1364.863281	434.542236
1363.810547	124.199371
1362.757813	-4.181610
1361.705078	111.491310
1360.651367	177.491241
1359.598633	467.471802
1358.544922	384.463470
1357.491211	58.000019
1356.436523	288.579529
1355.382813	146.467590
1354.328125	128.775711
1353.273438	93.851341
1352.217773	473.808228
1351.163086	446.570770
1350.107422	362.384247
1349.051758	129.474289
1347.996094	608.938171
1346.939453	520.239746
1345.883789	568.151367
1344.827148	561.620789
1343.769531	629.602905
1342.712891	544.039063
1341.655273	855.135437
1340.598633	1116.705811
1339.540039	823.433777
1338.482422	805.333496
1337.423828	826.983337
1336.366211	385.883026
1335.307617	655.384949
1334.248047	999.129211
1333.189453	764.011169
1332.129883	296.635834
1331.070313	460.143646
1330.010742	878.351929
1328.950195	774.987915
1327.890625	681.699463
1326.830078	739.280090
1325.768555	888.346313
1324.708008	891.794983
1323.646484	804.008179
1322.585938	797.858887
1321.523438	967.039001
1320.461914	887.082520
1319.400391	716.013977
1318.337891	897.811707
1317.275391	894.725342
1316.211914	1333.022339
1315.149414	1204.386230
1314.085938	972.423645
1313.022461	671.698242
1311.958984	950.038452
1310.894531	972.261169
1309.831055	1194.019043
1308.766602	901.339966
1307.701172	970.644409
1306.636719	1074.481079
1305.571289	966.825378
1304.505859	955.234009
1303.440430	796.226685
1302.375000	1475.649292
1301.308594	896.524475
1300.242188	919.757813
1299.175781	994.667908
1298.109375	720.873962
1297.041992	1223.242554
1295.975586	1047.904297
1294.908203	995.451538
1293.839844	1016.718750
1292.772461	665.152100
1291.704102	1260.627930
1290.635742	845.560608
1289.567383	715.165100
1288.498047	744.232422
1287.428711	1319.875977
1286.360352	866.269348
1285.290039	995.936462
1284.220703	875.816284
1283.150391	1020.260864
1282.080078	719.160522
1281.009766	1076.642090
1279.939453	890.799438
1278.868164	947.293091
1277.796875	883.970276
1276.725586	1177.758545
1275.654297	882.267212
1274.582031	718.944397
1273.509766	1073.824341
1272.437500	859.325073
1271.365234	1026.028320
1270.291992	1278.173584
1269.218750	1112.734253
1268.145508	1184.196655
1267.072266	962.798889
1265.999023	1432.062622
1264.924805	1381.537598
1263.850586	1267.658325
1262.776367	1414.770264
1261.701172	1198.597656
1260.625977	1204.345947
1259.550781	1429.429199
1258.475586	1220.783081
1257.400391	1433.632080
1256.324219	1322.520630
1255.248047	1250.431641
1254.171875	1117.535156
1253.094727	1189.127563
1252.018555	900.617981
1250.941406	872.515381
1249.864258	1209.232422
1248.786133	1100.848877
1247.708008	1262.347534
1246.630859	932.850037
1245.551758	1349.445313
1244.473633	1153.679321
1243.394531	1198.438477
1242.316406	1318.453735
1241.236328	1147.078247
1240.157227	980.629272
1239.077148	1316.547852
1237.998047	977.862366
1236.917969	1105.013550
1235.836914	1202.986328
1234.756836	951.781494
1233.675781	1083.646729
1232.594727	1181.506592
1231.512695	642.083740
1230.431641	960.385071
1229.349609	1084.771606
1228.267578	853.154297
1227.185547	863.683960
1226.102539	859.651611
1225.019531	814.456665
1223.936523	636.201172
1222.853516	404.782196
1221.769531	625.596191
1220.686523	481.242554
1219.602539	491.591827
1218.517578	434.234436
1217.433594	304.391083
1216.348633	585.166565
1215.263672	356.251801
1214.178711	315.706085
1213.092773	412.711090
1212.007813	497.567993
1210.921875	661.949829
1209.834961	563.283142
1208.749023	368.152740
1207.662109	534.709961
1206.575195	583.026978
1205.488281	508.360687
1204.400391	202.361404
1203.313477	597.442505
1202.225586	411.868439
1201.136719	394.860901
1200.048828	14.310193
1198.959961	52.640747
1197.871094	-14.978960
1196.782227	6.382008
1195.692383	-107.020706
1194.603516	-225.235596
1193.513672	86.860657
1192.423828	-351.145111
1191.333008	-5.651612
1190.242188	-71.192932
1189.151367	50.578102
1188.060547	-173.565521
1186.969727	-210.409378
1185.877930	-256.910889
1184.786133	-99.478683
1183.694336	-381.240082
1182.601563	-427.877106
1181.509766	-172.385925
1180.416992	-168.833466
1179.323242	-79.061897
1178.230469	111.263184
1177.136719	-149.021133
1176.042969	170.446701
1174.949219	245.420532
1173.854492	313.100922
1172.760742	-117.229729
1171.666016	-44.846077
1170.570313	96.816261
1169.475586	-51.102516
1168.379883	190.814163
1167.284180	-71.981606
1166.188477	-40.679092
1165.091797	-207.843521
1163.996094	-18.949221
1162.899414	105.281326
1161.801758	-105.005234
1160.705078	66.812897
1159.607422	250.417297
1158.509766	223.829102
1157.412109	18.212814
1156.313477	144.239365
1155.215820	186.671829
1154.117188	219.470749
1153.017578	73.370903
1151.918945	153.727570
1150.819336	31.413166
1149.719727	4.394780
1148.620117	-91.750740
1147.519531	-126.002991
1146.418945	377.790863
1145.318359	-51.819580
1144.217773	23.236803
1143.116211	-151.634918
1142.014648	111.210609
1140.913086	67.086746
1139.811523	37.195572
1138.708984	302.022186
1137.606445	153.141891
1136.503906	161.098633
1135.401367	-16.292130
1134.297852	319.339417
1133.194336	213.117645
1132.090820	123.514336
1130.987305	264.122406
1129.882813	475.795959
1128.778320	680.212402
1127.673828	523.980225
1126.569336	654.696411
1125.463867	512.672119
1124.358398	569.764526
1123.252930	622.053040
1122.146484	802.198364
1121.041016	378.255890
1119.934570	364.127899
1118.828125	399.687439
1117.720703	215.064026
1116.613281	678.884705
1115.505859	390.121643
1114.398438	13.944109
1113.291016	127.419952
1112.182617	226.621994
1111.074219	370.665802
1109.964844	53.792137
1108.856445	434.025726
1107.747070	-62.278240
1106.637695	334.290771
1105.528320	588.999939
1104.417969	376.195526
1103.307617	420.704163
1102.197266	460.462982
1101.086914	339.789917
1099.975586	605.914063
1098.864258	515.884888
1097.752930	626.254639
1096.641602	451.411713
1095.529297	528.741455
1094.416992	226.779663
1093.304688	546.695862
1092.191406	308.432159
1091.079102	338.646301
1089.965820	307.650604
1088.852539	415.498352
1087.738281	530.352478
1086.624023	207.719299
1085.509766	755.227478
1084.395508	604.321960
1083.280273	432.335693
1082.166016	467.228851
1081.050781	394.052307
1079.934570	163.561722
1078.819336	-29.222322
1077.703125	104.399681
1076.586914	230.945663
1075.469727	40.678402
1074.353516	195.383881
1073.236328	551.740356
1072.119141	155.275375
1071.000977	21.572142
1069.882813	389.531219
1068.765625	155.158447
1067.646484	412.874268
1066.528320	611.966492
1065.409180	387.170471
1064.290039	281.913849
1063.170898	59.723579
1062.050781	83.368706
1060.930664	252.095062
1059.810547	352.964752
1058.690430	493.590576
1057.569336	166.630432
1056.449219	61.925449
1055.327148	-199.258713
1054.206055	102.770317
1053.083984	432.735199
1051.961914	225.529678
1050.839844	247.270462
1049.717773	591.162048
1048.594727	381.907593
1047.471680	91.162285
1046.348633	59.517349
1045.224609	74.582314
1044.101563	92.052315
1042.976563	151.521057
1041.852539	-84.899460
1040.728516	172.763580
1039.603516	50.717644
1038.478516	-24.622974
1037.352539	-46.314381
1036.227539	-349.543427
1035.101563	33.914379
1033.974609	289.310425
1032.848633	-271.730164
1031.721680	-139.462952
1030.594727	34.676064
1029.467773	32.170368
1028.340820	99.466301
1027.212891	-105.009308
1026.084961	-74.704582
1024.956055	-125.608574
1023.828125	-262.291016
1022.699219	-178.320816
1021.570313	-449.339874
1020.440430	-694.627991
1019.311523	-72.212776
1018.181641	-335.834381
1017.050781	-339.581573
1015.920898	-271.369263
1014.790039	-323.597351
1013.659180	-354.849915
1012.528320	-471.688782
1011.396484	-252.602310
1010.265625	52.151810
1009.132813	143.908371
1008.000977	191.763382
1006.868164	276.710663
1005.736328	398.735748
1004.602539	721.983032
1003.469727	1366.549316
1002.335938	1920.770752
1001.202148	1321.722046
1000.068359	914.817627
998.933594	360.378540
997.799805	178.097717
996.665039	14.474358
995.529297	192.637894
994.394531	82.380188
993.258789	32.261505
992.123047	67.617218
990.986328	229.891876
989.849609	-11.257128
988.712891	-153.069977
987.576172	-38.921677
986.439453	165.135040
985.301758	-112.191261
984.164063	-23.136419
983.025391	118.934052
981.887695	-127.934624
980.749023	320.366516
979.610352	368.263214
978.470703	220.734024
977.332031	13.600547
976.192383	6.683384
975.051758	454.968842
973.912109	62.117710
972.771484	264.579987
971.630859	182.245392
970.490234	74.798988
969.348633	84.590950
968.207031	14.155120
967.065430	258.229248
965.923828	378.412415
964.781250	308.273743
963.638672	162.598572
962.496094	182.163589
961.352539	440.186584
960.208984	398.013062
959.065430	422.398132
957.921875	478.938751
956.777344	308.858795
955.632813	278.608734
954.488281	287.383057
953.343750	-14.949932
952.198242	257.171814
951.052734	115.286201
949.907227	1.003628
948.760742	-19.398827
947.614258	-199.686325
946.467773	106.915520
945.321289	203.294357
944.173828	139.844711
943.026367	222.654465
941.878906	590.872986
940.730469	525.367493
939.582031	211.264786
938.433594	260.116364
937.285156	144.821487
936.135742	278.206665
934.987305	452.646576
933.836914	312.568726
932.687500	457.463013
931.537109	290.278931
930.386719	259.902191
929.236328	659.964294
928.084961	51.460117
926.934570	233.052246
925.783203	-347.610016
924.630859	-20.273901
923.478516	368.387146
922.327148	17.968981
921.173828	-98.073463
920.021484	-7.180369
918.868164	-43.502525
917.714844	290.530396
916.561523	33.993153
915.407227	-77.046623
914.252930	104.856224
913.098633	80.213882
911.944336	137.321732
910.789063	285.196838
909.633789	-142.975647
908.478516	-380.435547
907.322266	-173.443024
906.166016	56.165401
905.009766	-142.502411
903.853516	-153.018311
902.696289	-106.864960
901.539063	68.365067
900.381836	-410.612976
899.223633	-88.207443
898.065430	-96.239532
896.907227	-16.009619
895.749023	113.970993
894.589844	130.881989
893.430664	5.419577
892.271484	-54.413860
891.112305	260.852814
889.952148	-133.245148
888.791992	-41.609276
887.630859	-159.954239
886.470703	-201.472412
885.309570	-123.345482
884.148438	17.937029
882.986328	17.078537
881.825195	-121.316605
880.663086	143.925583
879.500000	16.875956
878.337891	176.084091
877.174805	222.589355
876.011719	-131.834198
874.847656	333.587341
873.684570	485.868347
872.520508	223.950653
871.355469	340.202026
870.191406	98.703262
869.026367	-77.447502
867.861328	146.742599
866.695313	276.410889
865.530273	194.747543
864.364258	196.264862
863.197266	289.887360
862.031250	361.002533
860.864258	575.788757
859.697266	505.367920
858.530273	569.633362
857.362305	297.290833
856.194336	318.938873
855.026367	327.111481
853.857422	447.383698
852.688477	576.555176
851.519531	994.761658
850.350586	971.351685
849.180664	573.837769
848.010742	626.654541
846.840820	468.957336
845.670898	405.334961
844.500000	129.116486
843.329102	381.051086
842.157227	415.864288
840.986328	146.487244
839.814453	185.768341
838.642578	171.359314
837.469727	331.251312
836.296875	372.625427
835.124023	143.668518
833.951172	216.282196
832.777344	183.897079
831.603516	149.268707
830.429688	226.212891
829.255859	501.658752
828.081055	214.839630
826.906250	162.282776
825.731445	207.821671
824.555664	313.490479
823.379883	222.974792
822.204102	5.475385
821.027344	151.118210
819.851563	-88.591988
818.674805	137.087372
817.497070	-142.633148
816.320313	29.479969
815.142578	228.175064
813.963867	-102.626251
812.786133	247.153503
811.607422	-114.688553
810.428711	10.371667
809.250000	-102.431564
808.070313	46.937901
806.890625	-92.540619
805.710938	-38.798782
804.531250	-73.918594
803.350586	-333.225250
802.169922	-55.448204
800.988281	-201.563019
799.807617	-471.848724
798.625977	-245.338593
797.444336	-107.644653
796.261719	-216.066727
795.079102	-224.755814
793.896484	-60.680393
792.713867	-96.047249
791.530273	25.783249
790.346680	-27.361166
789.163086	-343.886414
787.979492	-259.796021
786.794922	-100.561745
785.610352	264.249847
784.425781	-69.856949
783.240234	-5.928059
782.054688	371.772766
780.869141	-13.031344
779.682617	441.750366
778.496094	34.969543
777.309570	63.327854
776.123047	-27.556950
774.935547	261.167572
773.748047	-34.970989
772.560547	141.066971
771.373047	-18.221819
770.184570	-76.033768
768.996094	-237.446655
767.806641	-50.604156
766.618164	17.150169
765.428711	-463.639618
764.239258	-30.287537
763.048828	-15.490009
761.858398	303.048370
760.667969	47.035358
759.477539	6.743099
758.286133	94.031776
757.094727	108.689087
755.903320	-30.577238
754.710938	56.610531
753.518555	-174.907135
752.326172	588.938843
751.133789	344.197968
749.940430	130.304626
748.747070	166.788757
747.553711	451.276062
746.359375	169.446945
745.166016	85.196625
743.970703	248.834366
742.776367	164.587463
741.581055	402.655762
740.385742	366.620056
739.190430	192.537643
737.994141	47.012669
736.797852	144.678635
735.601563	159.081100
734.405273	42.115253
733.208008	-182.050385
732.010742	5.284069
730.813477	328.170013
729.615234	-105.884239
728.416992	319.649323
727.218750	-55.172108
726.020508	151.581711
724.821289	12.977666
723.622070	392.209686
722.422852	207.750977
721.222656	47.402718
720.022461	127.276794
718.822266	161.283829
717.621094	-129.857010
716.420898	277.257141
715.218750	204.343369
714.017578	96.581909
712.815430	385.648865
711.614258	334.575928
710.411133	416.455200
709.208984	406.804657
708.005859	240.349243
706.802734	-6.588436
705.599609	31.784916
704.395508	115.854393
703.191406	445.780426
701.987305	1.092636
700.782227	159.086243
699.577148	134.363068
698.372070	68.356987
697.166992	43.685444
695.960938	10.346839
694.754883	11.792547
693.548828	-8.469348
692.341797	103.745125
691.135742	-168.331528
689.927734	93.648964
688.720703	-124.024368
687.512695	-259.147827
686.304688	22.229939
685.096680	101.829994
683.888672	-54.888325
682.679688	-74.975212
681.470703	-337.727295
680.260742	-325.212280
679.050781	-22.466953
677.840820	-220.037704
676.630859	-1.851692
675.419922	-175.493973
674.209961	-104.522995
672.998047	165.459290
671.787109	283.939117
670.575195	45.601593
669.363281	17.093784
668.151367	148.557327
666.938477	89.835464
665.725586	268.798187
664.512695	689.602966
663.299805	93.208282
662.085938	313.147247
660.872070	-120.950005
659.658203	23.476810
658.443359	437.537537
657.228516	120.284409
656.013672	163.321182
654.797852	-254.962509
653.583008	234.373993
652.366211	53.388126
651.150391	-256.724030
649.934570	-306.031006
648.717773	-96.858864
647.500000	146.721817
646.283203	243.894577
645.065430	87.174965
643.847656	20.954926
642.629883	86.041618
641.411133	359.763214
640.192383	222.824844
638.973633	-281.496704
637.753906	250.256760
636.534180	457.468872
635.314453	91.214325
634.094727	10.845486
632.874023	-148.794830
631.653320	5.139101
630.432617	-117.676872
629.211914	49.337822
627.990234	104.901199
626.768555	186.336914
625.545898	14.930612
624.324219	158.871246
623.101563	-57.067444
621.877930	50.813843
620.655273	366.632477
619.431641	408.434479
618.208008	-84.777863
616.983398	-55.221424
615.759766	-40.387188
614.535156	-68.056969
613.310547	154.859390
612.084961	-68.950790
610.859375	-140.517365
609.633789	151.693405
608.408203	6.052061
607.181641	31.808931
605.955078	-249.624084
604.728516	169.991425
