# Supplementary material for: Raman spectroscopy accurately differentiates mucosal healing from non-healing and biochemical changes following biological therapy in inflammatory bowel disease
Source: PLoS One. 2021 Jun 2;16(6):e0252210. doi: 10.1371/journal.pone.0252210 (PMC8172032; doi:10.1371/journal.pone.0252210)
Supplement: S1 Dataset — (ZIP) [file pone.0252210.s003.zip › HC/BRC-ctnf-0004-1_base sub CR removed_44__X_22754__Y_20914.8__Z_668.04__Time_505.txt]

1714.671875	220.210693
1713.695313	116.515915
1712.718750	67.053795
1711.742188	-3.073845
1710.764648	-53.688564
1709.787109	274.381378
1708.809570	59.040089
1707.831055	104.345596
1706.853516	-42.497189
1705.875000	-73.475548
1704.896484	-261.733124
1703.916992	21.811083
1702.938477	22.233101
1701.958984	-188.109467
1700.979492	-151.657242
1700.000000	69.900620
1699.019531	-125.167435
1698.040039	142.887939
1697.059570	-34.936928
1696.079102	68.411194
1695.097656	-54.827644
1694.117188	-75.977303
1693.135742	10.174532
1692.154297	-4.647687
1691.172852	-245.822144
1690.190430	-126.219727
1689.208008	68.490341
1688.225586	-64.472008
1687.243164	224.365250
1686.260742	116.301445
1685.277344	72.657181
1684.293945	-186.385818
1683.310547	5.310117
1682.327148	-2.443362
1681.343750	62.087425
1680.359375	-59.410950
1679.375000	-2.161399
1678.390625	-149.483536
1677.405273	-17.064291
1676.419922	155.527985
1675.435547	54.482536
1674.449219	129.239212
1673.463867	278.711456
1672.478516	308.828888
1671.492188	126.659271
1670.505859	117.509094
1669.519531	153.783646
1668.532227	251.360474
1667.544922	293.404968
1666.557617	402.026947
1665.570313	479.000366
1664.583008	195.399155
1663.594727	418.696472
1662.607422	498.939056
1661.619141	356.661713
1660.629883	360.409271
1659.641602	340.511719
1658.652344	381.731079
1657.663086	507.868408
1656.673828	427.576782
1655.684570	609.583618
1654.694336	211.997696
1653.704102	148.170624
1652.713867	412.584076
1651.723633	222.062622
1650.732422	166.621368
1649.742188	21.447613
1648.750977	204.225723
1647.758789	286.604340
1646.767578	236.956879
1645.775391	63.271511
1644.784180	394.205627
1643.791992	51.766590
1642.798828	5.220676
1641.806641	93.390106
1640.813477	-135.052856
1639.820313	90.431725
1638.827148	-161.507843
1637.833008	45.546577
1636.839844	231.485336
1635.845703	-35.969257
1634.851563	44.591080
1633.856445	135.689590
1632.862305	60.851368
1631.867188	30.842495
1630.872070	3.510888
1629.876953	52.555561
1628.881836	114.761566
1627.885742	-151.944733
1626.889648	97.076805
1625.893555	-1.160930
1624.897461	-188.747528
1623.900391	238.898102
1622.903320	-130.013306
1621.906250	0.499281
1620.909180	-47.695362
1619.912109	-30.212725
1618.914063	37.135132
1617.916016	51.930492
1616.917969	29.953623
1615.919922	-20.900867
1614.920898	46.302299
1613.921875	-180.341522
1612.922852	38.919941
1611.923828	-43.473457
1610.924805	-55.086662
1609.924805	95.752190
1608.924805	256.969025
1607.924805	-32.514511
1606.924805	314.533783
1605.923828	98.387474
1604.922852	-10.375674
1603.921875	-129.609161
1602.920898	-10.708397
1601.919922	95.006477
1600.917969	-115.890076
1599.916016	-65.235748
1598.914063	-9.432512
1597.912109	-160.220169
1596.909180	60.096889
1595.906250	133.935349
1594.903320	-105.800850
1593.900391	-120.887383
1592.896484	93.741501
1591.893555	-65.100067
1590.889648	-161.308640
1589.885742	-12.254905
1588.880859	-181.633896
1587.876953	-24.956888
1586.872070	-1.427379
1585.867188	-4.054246
1584.862305	19.312162
1583.856445	66.038284
1582.851563	-9.782699
1581.845703	299.879669
1580.839844	135.328659
1579.833008	-57.881874
1578.827148	40.491405
1577.820313	365.170013
1576.813477	148.379562
1575.806641	17.455698
1574.798828	-173.324219
1573.791992	62.385681
1572.784180	-203.880096
1571.775391	47.149590
1570.767578	35.522354
1569.759766	34.212910
1568.750977	87.363678
1567.742188	109.245239
1566.732422	-102.664108
1565.723633	-65.336334
1564.713867	-61.855953
1563.704102	-136.305450
1562.694336	22.686518
1561.684570	57.029400
1560.673828	194.994247
1559.664063	117.642403
1558.652344	24.669048
1557.641602	43.104408
1556.630859	66.634621
1555.619141	9.762973
1554.607422	-44.572552
1553.595703	2.021164
1552.583984	-106.806885
1551.571289	19.848770
1550.558594	-34.760014
1549.545898	94.261940
1548.533203	16.232679
1547.519531	20.902237
1546.506836	-64.981300
1545.493164	61.046246
1544.479492	91.328110
1543.464844	-136.861420
1542.451172	22.468513
1541.436523	8.610794
1540.421875	59.242973
1539.407227	73.644249
1538.391602	193.778152
1537.375977	-50.044720
1536.361328	38.988464
1535.344727	158.844360
1534.329102	95.505463
1533.312500	119.777550
1532.296875	74.394035
1531.280273	116.576515
1530.262695	-75.797195
1529.246094	69.321144
1528.228516	108.713402
1527.210938	194.380341
1526.193359	195.000778
1525.175781	180.123627
1524.157227	33.949234
1523.138672	-63.332935
1522.120117	6.563394
1521.101563	122.668648
1520.082031	138.390045
1519.063477	151.499496
1518.043945	-105.301979
1517.024414	-200.167389
1516.003906	-107.525574
1514.983398	282.953979
1513.963867	15.895902
1512.943359	311.112122
1511.921875	62.018803
1510.901367	126.070114
1509.879883	-107.561798
1508.858398	-123.105751
1507.836914	-207.918945
1506.815430	-133.768753
1505.792969	-149.415314
1504.770508	-3.630308
1503.748047	119.000557
1502.725586	100.654274
1501.702148	151.425079
1500.678711	-69.279869
1499.655273	-149.111725
1498.631836	-70.245071
1497.608398	-191.037094
1496.583984	-160.866287
1495.559570	-2.836173
1494.535156	-77.612549
1493.510742	-11.751838
1492.485352	-2.190208
1491.460938	219.488266
1490.435547	55.212765
1489.409180	26.373131
1488.383789	166.114807
1487.357422	91.274162
1486.331055	-32.052059
1485.304688	148.402924
1484.278320	-84.632202
1483.250977	39.595757
1482.224609	161.228363
1481.197266	111.922211
1480.168945	197.751694
1479.141602	-14.695389
1478.113281	280.105743
1477.084961	317.424591
1476.056641	130.545517
1475.028320	236.649246
1473.999023	490.389343
1472.969727	280.671082
1471.940430	328.127289
1470.911133	319.582275
1469.881836	486.600586
1468.851563	511.092590
1467.821289	393.166595
1466.791016	641.436829
1465.759766	582.005188
1464.729492	487.041992
1463.698242	702.121094
1462.666992	602.103516
1461.635742	530.082031
1460.603516	709.490540
1459.571289	650.187988
1458.539063	669.614868
1457.506836	772.797363
1456.474609	477.611389
1455.441406	687.356201
1454.408203	623.128845
1453.375000	875.897034
1452.341797	870.007263
1451.307617	638.557678
1450.274414	432.585022
1449.240234	1014.604980
1448.205078	785.866455
1447.170898	894.066162
1446.135742	850.325439
1445.100586	566.162842
1444.065430	884.458008
1443.030273	815.532043
1441.994141	602.463623
1440.958984	814.415771
1439.921875	773.428101
1438.885742	676.888062
1437.849609	365.585419
1436.812500	628.050110
1435.775391	476.109009
1434.738281	288.905182
1433.701172	404.855286
1432.663086	417.260925
1431.625000	412.030701
1430.586914	298.319458
1429.548828	371.408966
1428.509766	277.999359
1427.470703	136.749039
1426.431641	43.508076
1425.392578	318.409760
1424.353516	295.823700
1423.313477	99.399414
1422.273438	104.650436
1421.233398	19.264685
1420.193359	367.101929
1419.152344	80.346977
1418.111328	226.720154
1417.070313	-24.563335
1416.029297	149.533951
1414.987305	89.636398
1413.946289	-85.870956
1412.904297	186.313110
1411.862305	111.496422
1410.819336	94.555481
1409.776367	105.307770
1408.734375	118.627197
1407.691406	252.541962
1406.647461	-22.906551
1405.604492	-24.508066
1404.560547	-126.480217
1403.516602	-145.542999
1402.472656	246.948242
1401.427734	130.061737
1400.382813	63.432755
1399.337891	-23.178846
1398.292969	53.248512
1397.248047	9.380929
1396.202148	178.571960
1395.156250	-90.701675
1394.110352	-84.281715
1393.064453	-120.386902
1392.018555	-259.083618
1390.971680	223.116638
1389.924805	-20.622231
1388.877930	-51.524845
1387.830078	182.795837
1386.782227	186.962540
1385.734375	-66.378319
1384.686523	42.939171
1383.638672	-132.682724
1382.589844	-40.805981
1381.541016	-156.286728
1380.492188	80.527267
1379.443359	-234.618073
1378.394531	-272.439667
1377.344727	-65.575516
1376.294922	73.862129
1375.245117	26.152348
1374.194336	-93.846588
1373.143555	-131.442474
1372.092773	-149.026169
1371.041992	30.394279
1369.991211	232.215103
1368.939453	45.242043
1367.887695	10.370096
1366.835938	-89.201782
1365.784180	207.276108
1364.731445	77.906517
1363.679688	-21.479799
1362.626953	85.774155
1361.573242	-45.851353
1360.520508	243.050308
1359.466797	7.077777
1358.413086	253.647049
1357.359375	346.019470
1356.305664	393.655579
1355.250977	346.873352
1354.196289	84.008438
1353.141602	89.560440
1352.086914	184.552383
1351.031250	142.978134
1349.975586	-2.793652
1348.919922	97.232697
1347.864258	194.773529
1346.808594	317.117493
1345.751953	486.563232
1344.695313	613.819092
1343.638672	351.843506
1342.581055	107.359154
1341.523438	489.951141
1340.466797	317.473877
1339.408203	422.502686
1338.350586	530.008118
1337.291992	545.887390
1336.234375	465.265625
1335.174805	458.937347
1334.116211	452.655823
1333.057617	238.618500
1331.998047	259.649872
1330.938477	396.916656
1329.878906	378.414337
1328.818359	352.528137
1327.757813	390.930420
1326.697266	224.294464
1325.636719	284.996674
1324.576172	417.315796
1323.514648	532.314819
1322.453125	528.812500
1321.391602	705.487976
1320.330078	487.348389
1319.267578	192.853455
1318.205078	384.354919
1317.142578	361.285767
1316.080078	569.973572
1315.016602	593.741333
1313.953125	501.710266
1312.889648	560.018433
1311.826172	436.061676
1310.761719	499.319397
1309.698242	345.930756
1308.633789	345.226135
1307.569336	381.455505
1306.503906	621.885376
1305.438477	557.216797
1304.373047	487.677734
1303.307617	526.369141
1302.242188	626.515015
1301.175781	446.454254
1300.109375	696.481567
1299.042969	538.625732
1297.976563	398.046204
1296.909180	606.212891
1295.841797	777.479004
1294.774414	330.170135
1293.707031	339.490723
1292.638672	630.945923
1291.571289	615.691772
1290.502930	315.983124
1289.433594	416.042206
1288.365234	148.394043
1287.295898	456.772186
1286.226563	620.465271
1285.157227	465.646576
1284.086914	399.061523
1283.017578	202.748810
1281.947266	121.574867
1280.876953	299.873230
1279.805664	304.360107
1278.734375	88.675621
1277.663086	553.034058
1276.591797	550.140015
1275.520508	456.791687
1274.448242	370.810852
1273.375977	446.156006
1272.303711	306.471130
1271.231445	188.829895
1270.158203	408.245544
1269.085938	141.699875
1268.011719	165.735504
1266.938477	258.103760
1265.865234	526.104980
1264.791016	528.082397
1263.716797	483.719208
1262.641602	285.747345
1261.567383	533.986511
1260.492188	353.143433
1259.416992	360.004700
1258.341797	383.911621
1257.265625	461.381409
1256.190430	309.913513
1255.114258	314.314240
1254.037109	196.995285
1252.960938	223.307678
1251.883789	305.549927
1250.806641	322.073151
1249.729492	282.646484
1248.652344	233.501923
1247.574219	196.518051
1246.496094	310.217896
1245.417969	555.065918
1244.338867	141.466080
1243.260742	162.783188
1242.181641	305.479858
1241.102539	317.010803
1240.022461	0.860061
1238.943359	43.972603
1237.863281	196.219223
1236.783203	312.001953
1235.702148	282.216949
1234.622070	354.264343
1233.541016	341.423096
1232.459961	420.659790
1231.377930	259.983856
1230.296875	288.309174
1229.214844	505.492798
1228.132813	427.179138
1227.050781	189.123749
1225.967773	256.086121
1224.884766	352.036835
1223.801758	297.948303
1222.718750	9.273474
1221.634766	143.846024
1220.550781	111.540871
1219.466797	-46.446831
1218.382813	-66.646545
1217.298828	140.230652
1216.213867	-27.376108
1215.128906	39.302731
1214.042969	60.057865
1212.958008	150.791901
1211.872070	50.820755
1210.786133	172.835922
1209.700195	215.181061
1208.613281	238.187912
1207.526367	138.208145
1206.439453	2.097218
1205.352539	203.415604
1204.265625	344.391785
1203.177734	80.595757
1202.089844	288.924255
1201.001953	-112.021194
1199.913086	81.768883
1198.824219	-468.211090
1197.735352	-79.564575
1196.646484	-177.045486
1195.557617	-240.827591
1194.467773	-299.799927
1193.377930	-144.809692
1192.288086	17.305241
1191.197266	342.720337
1190.106445	233.139191
1189.015625	61.141968
1187.924805	131.734634
1186.833984	-162.639343
1185.742188	-358.495941
1184.650391	-388.705658
1183.557617	-13.466147
1182.465820	28.184664
1181.373047	-18.935705
1180.280273	3.474183
1179.187500	-230.620651
1178.093750	88.949341
1177.000977	120.855347
1175.907227	-189.819534
1174.812500	83.965889
1173.718750	-37.441338
1172.624023	97.315285
1171.529297	141.054916
1170.434570	24.445768
1169.338867	426.967957
1168.244141	-69.951302
1167.148438	7.190972
1166.051758	-95.013184
1164.956055	53.773697
1163.859375	252.650253
1162.762695	124.138885
1161.666016	117.482094
1160.568359	-70.673981
1159.470703	99.345444
1158.373047	145.159836
1157.275391	-2.343736
1156.176758	-47.214451
1155.079102	-213.712326
1153.979492	287.535950
1152.880859	221.140213
1151.782227	-88.360802
1150.682617	35.972054
1149.583008	-78.010544
1148.482422	29.564135
1147.382813	-43.899761
1146.282227	-131.629807
1145.181641	73.451294
1144.080078	16.645975
1142.979492	97.866226
1141.877930	181.411835
1140.776367	88.928482
1139.673828	-10.658319
1138.572266	30.049763
1137.469727	61.221695
1136.367188	-5.043709
1135.263672	228.020889
1134.161133	40.618526
1133.057617	268.812744
1131.954102	259.510925
1130.849609	-13.234362
1129.745117	-15.359455
1128.641602	229.236420
1127.536133	-104.993202
1126.431641	94.452255
1125.326172	-14.385069
1124.220703	151.761612
1123.115234	102.201416
1122.009766	12.393824
1120.903320	176.049667
1119.796875	22.328302
1118.690430	15.458771
1117.583008	10.956623
1116.475586	288.053467
1115.368164	101.333824
1114.260742	132.309937
1113.152344	78.138039
1112.044922	291.159637
1110.936523	248.807739
1109.827148	-51.100639
1108.718750	69.678268
1107.609375	178.593201
1106.500000	72.572945
1105.389648	122.426193
1104.280273	-23.638536
1103.169922	163.106903
1102.059570	224.735794
1100.948242	194.345963
1099.837891	279.546143
1098.726563	220.892807
1097.615234	174.066559
1096.502930	235.671158
1095.390625	139.406708
1094.278320	95.023788
1093.166016	224.946777
1092.053711	-17.177315
1090.940430	51.536625
1089.827148	237.907761
1088.713867	-18.125851
1087.599609	255.240860
1086.485352	175.735199
1085.371094	-65.948921
1084.256836	-46.574638
1083.141602	193.719864
1082.027344	-45.387016
1080.912109	201.888382
1079.795898	176.634567
1078.680664	475.447723
1077.564453	429.064819
1076.448242	16.607449
1075.331055	85.365295
1074.213867	20.403273
1073.096680	-56.227314
1071.979492	-219.553299
1070.862305	67.316460
1069.744141	107.986237
1068.625977	26.823523
1067.507813	37.086628
1066.388672	124.657265
1065.270508	256.712952
1064.151367	316.161224
1063.031250	99.432289
1061.912109	201.070694
1060.791992	87.464561
1059.671875	51.125629
1058.550781	208.906509
1057.430664	245.093613
1056.309570	426.196411
1055.188477	338.533142
1054.066406	145.813965
1052.945313	46.647209
1051.823242	178.728195
1050.700195	-37.065594
1049.578125	-322.735413
1048.455078	89.455284
1047.332031	62.906403
1046.208984	367.606628
1045.084961	68.254662
1043.960938	151.408508
1042.836914	166.974792
1041.712891	-38.796131
1040.587891	-48.748398
1039.462891	-58.652313
1038.337891	-161.655960
1037.212891	-15.469963
1036.086914	-41.549652
1034.960938	132.541519
1033.834961	139.092911
1032.708984	420.139984
1031.582031	201.143539
1030.455078	261.268463
1029.328125	116.874367
1028.200195	0.469060
1027.072266	-90.282761
1025.944336	-101.976540
1024.816406	-167.028061
1023.687500	-83.429405
1022.558594	-248.176224
1021.429688	-90.250717
1020.300781	-206.105820
1019.170898	-194.299866
1018.041016	-124.481094
1016.911133	-8.280160
1015.780273	-130.825623
1014.649414	59.564201
1013.518555	-164.780441
1012.387695	71.945251
1011.255859	30.728121
1010.124023	-35.889030
1008.992188	105.884918
1007.860352	-64.752670
1006.727539	264.444946
1005.594727	364.555481
1004.461914	633.475525
1003.329102	800.595703
1002.195313	741.170715
1001.061523	566.283997
999.927734	578.658142
998.792969	168.393738
997.658203	58.562187
996.523438	-2.688046
995.388672	134.635208
994.252930	209.636475
993.117188	-70.630531
991.981445	34.464962
990.844727	349.396759
989.708984	166.269867
988.572266	57.028034
987.434570	93.054131
986.297852	391.747742
985.160156	73.078308
984.022461	139.157608
982.884766	150.003082
981.746094	-92.292038
980.607422	47.557713
979.468750	120.673248
978.329102	-100.602097
977.190430	-103.271904
976.050781	234.346786
974.910156	-62.505882
973.770508	238.273651
972.629883	-88.211525
971.489258	161.997452
970.348633	175.622971
969.207031	315.547699
968.065430	-56.369331
966.923828	154.772018
965.781250	-232.901367
964.639648	-134.108994
963.496094	8.241468
962.353516	230.810944
961.210938	98.072021
960.067383	70.841217
958.923828	187.990845
957.779297	156.255432
956.635742	120.002708
955.491211	120.434570
954.345703	61.400341
953.201172	59.646385
952.055664	76.230263
950.910156	-128.997543
949.764648	-66.560905
948.618164	-20.117651
947.471680	99.481392
946.325195	-93.975182
945.178711	-122.821846
944.031250	37.943871
942.883789	-159.812271
941.736328	105.971733
940.587891	8.786693
939.439453	23.490437
938.291016	63.316807
937.142578	-24.555046
935.993164	26.734940
934.843750	25.606916
933.694336	99.722427
932.544922	171.559418
931.394531	238.837433
930.244141	-71.935661
929.093750	77.401657
927.942383	219.871735
926.791016	-74.652443
925.639648	1.865628
924.488281	-89.951630
923.335938	45.720955
922.183594	-136.954712
921.031250	-135.389420
919.877930	-90.621223
918.724609	163.185516
917.571289	-35.135876
916.417969	84.601440
915.263672	-49.986206
914.109375	230.913254
912.955078	-23.872728
911.800781	-26.671003
910.645508	-147.400330
909.490234	38.102810
908.334961	212.202972
907.178711	170.901352
906.022461	9.533275
904.866211	40.842190
903.709961	42.708248
902.552734	343.513580
901.395508	234.402008
900.238281	145.732193
899.080078	-8.506265
897.921875	-273.515289
896.763672	-104.100311
895.605469	189.624680
894.446289	80.793869
893.287109	247.785324
892.127930	-242.882156
890.967773	100.347542
889.807617	-8.311637
888.647461	120.196236
887.487305	194.470047
886.326172	-117.246590
885.165039	99.227066
884.003906	-52.127293
882.842773	-95.138512
881.680664	200.116760
880.518555	125.514534
879.356445	89.266983
878.193359	1.211541
877.030273	23.589436
875.867188	84.247620
874.703125	-109.572166
873.540039	34.388618
872.375977	18.479422
871.210938	70.080414
870.046875	117.159096
868.881836	299.156769
867.716797	179.759918
866.550781	359.401794
865.385742	71.477638
864.219727	170.163101
863.052734	116.035652
861.886719	185.455429
860.719727	261.570740
859.552734	193.972473
858.384766	285.744232
857.217773	346.050903
856.049805	186.482193
854.880859	314.045288
853.712891	423.602386
852.543945	396.352570
851.375000	328.765717
850.205078	395.634430
849.036133	583.420593
847.866211	193.307602
846.696289	16.070131
845.525391	129.901154
844.354492	176.524551
843.183594	406.578461
842.012695	37.027225
840.840820	148.444656
839.668945	320.160217
838.497070	312.954620
837.324219	245.395905
836.151367	-5.356401
834.978516	67.876953
833.805664	138.824051
832.631836	-22.478420
831.458008	61.806976
830.284180	219.675919
829.110352	109.721771
827.935547	180.469498
826.760742	148.582825
825.584961	219.242935
824.410156	352.260162
823.234375	52.878197
822.058594	201.419022
820.881836	-59.969349
819.705078	-232.183578
818.528320	185.627594
817.351563	171.419022
816.173828	-45.305855
814.996094	40.607197
813.818359	110.886482
812.639648	14.330359
811.461914	-99.988586
810.283203	10.204324
809.103516	-13.009091
807.923828	30.410366
806.745117	-19.498018
805.564453	-107.163147
804.384766	-125.990311
803.204102	61.574326
802.023438	75.945145
800.842773	-182.579086
799.661133	140.073395
798.479492	-85.139961
797.297852	-99.674255
796.115234	-43.307335
794.932617	-255.103134
793.750000	-154.475693
792.567383	-133.649551
791.383789	28.845463
790.200195	-100.968513
789.016602	85.732841
787.832031	106.372803
786.648438	14.159858
785.463867	-146.596649
784.278320	68.576027
783.092773	226.147507
781.908203	122.841431
780.721680	138.864670
779.536133	-13.024391
778.349609	-111.864212
777.163086	111.674370
775.975586	-97.569397
774.789063	-77.220490
773.601563	382.157166
772.413086	232.481750
771.225586	382.780823
770.037109	283.839935
768.848633	253.256119
767.660156	473.892944
766.470703	141.390427
765.281250	262.781189
764.091797	166.077301
762.901367	-69.309753
761.710938	-22.857059
760.520508	164.392822
759.330078	10.520422
758.138672	213.030930
756.947266	-19.990149
755.755859	-41.854858
754.563477	389.065063
753.371094	114.359039
752.178711	259.394775
750.986328	52.911053
749.792969	118.803650
748.599609	24.382809
747.405273	-32.697853
746.211914	239.400482
745.017578	193.238434
743.823242	114.184898
742.627930	199.618073
741.433594	-157.851685
740.238281	-203.927444
739.041992	216.754532
737.846680	-52.871086
736.650391	-46.405899
735.454102	-96.887207
734.256836	-59.788425
733.059570	-40.223022
731.862305	29.653257
730.665039	-29.584875
729.466797	298.327423
728.268555	142.823517
727.070313	-71.637093
725.872070	-4.055920
724.672852	48.191204
723.473633	-54.700634
722.273438	56.492306
721.074219	27.882420
719.874023	215.404999
718.673828	9.975799
717.472656	210.498169
716.271484	164.409332
715.070313	421.506470
713.869141	231.473480
712.666992	213.746872
711.464844	6.410229
710.262695	287.264557
709.059570	45.148659
707.856445	332.392090
706.653320	338.610291
705.450195	151.076767
704.246094	229.153641
703.041992	174.463348
701.837891	-15.076117
700.632813	84.731209
699.428711	56.206211
698.222656	142.905487
697.017578	288.248779
695.811523	-16.262760
694.605469	-88.188606
693.399414	-129.677475
692.192383	121.981934
690.986328	-43.274601
689.778320	-60.879063
688.571289	229.640640
687.363281	142.558777
686.155273	265.887756
684.947266	111.613213
683.738281	-98.960167
682.529297	-21.191275
681.320313	-25.799713
680.111328	4.244854
678.901367	53.758503
677.691406	57.768795
676.481445	148.356628
675.270508	-261.056702
674.059570	-79.584473
672.848633	-99.394089
671.636719	101.388596
670.425781	-26.598570
669.213867	210.788498
668.000977	117.370262
666.789063	97.440651
665.576172	179.026169
664.362305	137.437210
663.149414	-1.321558
661.935547	-120.622505
660.721680	23.404549
659.507813	199.696594
658.292969	95.423302
657.078125	-340.980988
655.863281	-238.165558
654.647461	62.880573
653.431641	-2.652668
652.215820	91.241280
651.000000	-0.229991
649.783203	80.578568
648.566406	73.002998
647.349609	65.361794
646.132813	113.613922
644.915039	168.218094
643.697266	-164.509583
642.478516	184.621552
641.259766	49.693024
640.041992	-76.664696
638.822266	87.081337
637.603516	95.941002
636.383789	-77.922089
635.164063	-26.299952
633.943359	261.379089
632.723633	87.237846
631.502930	74.014618
630.281250	-70.242401
629.060547	-233.879135
627.838867	-125.201477
626.617188	-48.898651
625.394531	65.786316
624.172852	100.949036
622.950195	300.910614
621.726563	57.114159
620.503906	203.061676
619.280273	115.320763
618.056641	-98.905869
616.832031	-84.238960
615.608398	-63.383167
614.383789	-109.107246
613.158203	-26.729733
611.933594	-2.378745
610.708008	105.063652
609.482422	-14.395675
608.255859	150.121155
607.030273	-44.665680
605.803711	-38.897015
604.576172	86.126015
