# Supplementary material for: Raman spectroscopy accurately differentiates mucosal healing from non-healing and biochemical changes following biological therapy in inflammatory bowel disease
Source: PLoS One. 2021 Jun 2;16(6):e0252210. doi: 10.1371/journal.pone.0252210 (PMC8172032; doi:10.1371/journal.pone.0252210)
Supplement: S1 Dataset — (ZIP) [file pone.0252210.s003.zip › HC/brc-ctnf-0012_base sub cr removed_59__X_-7828.56__Y_51229.5__Z_680.297__Time_667.txt]

1714.774414	-27.314472
1713.797852	57.470940
1712.820313	-77.231789
1711.843750	-44.891014
1710.866211	84.924538
1709.888672	328.349396
1708.911133	347.817505
1707.933594	497.287109
1706.955078	554.520508
1705.976563	669.669495
1704.998047	754.486694
1704.019531	739.541321
1703.040039	563.492310
1702.061523	574.390259
1701.082031	798.994324
1700.101563	731.835327
1699.122070	875.898254
1698.141602	875.628113
1697.161133	1153.500122
1696.180664	843.748718
1695.200195	905.876709
1694.218750	912.413330
1693.238281	1253.369873
1692.256836	1114.394165
1691.274414	1312.581787
1690.292969	1290.180176
1689.310547	1258.129272
1688.328125	1360.574829
1687.345703	1429.527954
1686.363281	1478.428223
1685.379883	1315.441406
1684.396484	1407.141357
1683.413086	1372.472046
1682.429688	1283.511597
1681.445313	1462.542358
1680.461914	1544.796631
1679.477539	1450.483643
1678.493164	1453.922363
1677.507813	1493.880371
1676.523438	1652.932373
1675.538086	1710.257813
1674.552734	1514.477539
1673.566406	1613.351563
1672.581055	1656.026611
1671.594727	1801.926270
1670.608398	1671.216919
1669.622070	1665.154053
1668.634766	1796.934814
1667.648438	1787.869141
1666.661133	1632.701172
1665.673828	1607.567871
1664.685547	1810.534668
1663.698242	1729.696777
1662.709961	1887.567017
1661.721680	2111.746582
1660.733398	1975.506836
1659.744141	1865.956421
1658.755859	1963.343872
1657.766602	1796.014648
1656.777344	1695.226929
1655.787109	1870.077148
1654.797852	1597.879150
1653.807617	1458.422729
1652.817383	1208.275024
1651.827148	1194.049316
1650.835938	1301.853027
1649.844727	1108.628418
1648.853516	1177.638428
1647.862305	731.736938
1646.871094	545.458801
1645.878906	512.946228
1644.886719	541.710999
1643.894531	335.990234
1642.902344	284.020844
1641.910156	174.565262
1640.916992	-55.692646
1639.923828	519.372498
1638.930664	100.399284
1637.936523	90.909546
1636.943359	161.152237
1635.949219	-26.371929
1634.955078	66.140823
1633.960938	16.959719
1632.965820	86.930946
1631.970703	-40.014957
1630.975586	46.996483
1629.980469	-41.766422
1628.985352	-271.973511
1627.989258	-12.060091
1626.993164	-125.177261
1625.997070	-8.790663
1625.000977	-44.331364
1624.003906	-244.868271
1623.007813	141.460220
1622.010742	-34.116951
1621.012695	292.783356
1620.015625	39.701054
1619.017578	218.001175
1618.020508	-86.229950
1617.021484	-164.014526
1616.023438	-241.140198
1615.025391	86.426208
1614.026367	138.990372
1613.027344	142.290115
1612.028320	-34.753082
1611.028320	255.463043
1610.029297	-35.707306
1609.029297	169.035721
1608.029297	-3.005189
1607.028320	192.244873
1606.028320	8.255705
1605.027344	222.805023
1604.026367	225.759689
1603.025391	106.226265
1602.023438	102.349380
1601.022461	-118.135857
1600.020508	-21.617687
1599.018555	-214.898743
1598.016602	211.898102
1597.013672	95.338860
1596.010742	-28.571379
1595.007813	-201.636566
1594.004883	-118.253532
1593.001953	-165.064316
1591.998047	-23.498547
1590.994141	-103.469749
1589.990234	-65.605591
1588.986328	-63.923416
1587.981445	50.264507
1586.976563	26.525318
1585.971680	3.123744
1584.966797	170.338165
1583.961914	264.811218
1582.956055	239.675339
1581.950195	37.689365
1580.944336	278.820099
1579.938477	165.972855
1578.931641	48.211830
1577.924805	50.465660
1576.917969	-51.146393
1575.911133	84.248894
1574.904297	-183.382446
1573.896484	74.597260
1572.888672	83.047409
1571.880859	31.874643
1570.873047	6.869479
1569.864258	-111.518997
1568.855469	94.993988
1567.846680	280.764618
1566.837891	243.259537
1565.829102	5.975736
1564.819336	98.513672
1563.809570	71.724411
1562.799805	-97.673050
1561.790039	46.914429
1560.779297	98.132912
1559.768555	68.994743
1558.757813	151.361008
1557.747070	91.173965
1556.736328	-194.396423
1555.724609	160.004654
1554.712891	42.878307
1553.701172	114.723015
1552.689453	217.039047
1551.676758	-62.520809
1550.664063	34.572979
1549.651367	193.910919
1548.638672	196.637177
1547.625977	175.046539
1546.612305	65.478912
1545.598633	-103.581474
1544.584961	-42.658157
1543.571289	284.268463
1542.556641	-114.951500
1541.541992	121.224838
1540.527344	-123.105286
1539.512695	-91.233109
1538.498047	28.239733
1537.482422	101.064964
1536.466797	98.886505
1535.451172	163.612045
1534.434570	47.624218
1533.418945	325.990753
1532.402344	-17.173912
1531.385742	3.005244
1530.369141	20.408493
1529.351563	-65.437004
1528.334961	85.503021
1527.317383	223.294205
1526.299805	190.905182
1525.281250	-91.353767
1524.263672	17.432842
1523.245117	7.598282
1522.226563	-231.387283
1521.208008	-17.892965
1520.188477	-10.420211
1519.168945	25.084345
1518.150391	124.584343
1517.129883	195.520401
1516.110352	96.631302
1515.089844	97.691467
1514.070313	-83.813850
1513.049805	-232.132324
1512.028320	86.483978
1511.007813	81.369957
1509.986328	-175.444717
1508.964844	42.117924
1507.943359	-76.634171
1506.921875	27.457712
1505.899414	-12.328674
1504.876953	-341.977142
1503.854492	-128.549225
1502.832031	-56.386543
1501.808594	-51.134579
1500.786133	-25.669443
1499.762695	-67.066574
1498.739258	-31.939135
1497.714844	89.890205
1496.691406	-200.519348
1495.666992	-17.876553
1494.642578	128.604538
1493.617188	152.003113
1492.592773	26.858637
1491.567383	-108.746231
1490.541992	100.381355
1489.516602	229.948563
1488.491211	302.993774
1487.464844	383.380585
1486.438477	251.558319
1485.412109	438.579407
1484.385742	436.407532
1483.358398	546.214417
1482.331055	449.087616
1481.303711	594.016541
1480.276367	463.244720
1479.249023	755.438538
1478.220703	631.799316
1477.192383	760.221252
1476.164063	788.978394
1475.135742	840.395874
1474.106445	896.618958
1473.077148	1118.056641
1472.047852	1629.335083
1471.018555	1257.086548
1469.989258	1576.816162
1468.958984	1705.373657
1467.928711	1637.816162
1466.898438	1615.830933
1465.868164	1842.759521
1464.836914	1929.566284
1463.805664	1957.672974
1462.774414	2038.907593
1461.743164	1810.020386
1460.710938	2083.814941
1459.679688	2131.350342
1458.647461	2313.180908
1457.615234	2314.554443
1456.582031	2391.840576
1455.549805	2514.585938
1454.516602	2545.777832
1453.483398	2505.783936
1452.449219	2369.280273
1451.416016	2356.879150
1450.381836	2498.877686
1449.347656	2519.050537
1448.313477	2539.060303
1447.279297	2832.412109
1446.244141	2525.424072
1445.208984	2319.681641
1444.173828	2511.221680
1443.138672	2325.546631
1442.102539	2445.898682
1441.066406	2262.580566
1440.030273	2150.025146
1438.994141	1961.567993
1437.958008	2051.114258
1436.920898	1875.165161
1435.883789	1744.674927
1434.846680	1505.535400
1433.808594	1089.616699
1432.771484	976.795776
1431.733398	1086.065186
1430.695313	932.749023
1429.657227	953.533936
1428.618164	595.830933
1427.579102	427.385864
1426.540039	652.330933
1425.500977	471.247559
1424.461914	522.092041
1423.421875	514.898193
1422.381836	18.910114
1421.341797	167.947479
1420.301758	190.986145
1419.260742	221.532455
1418.219727	284.783691
1417.178711	214.618057
1416.137695	179.712509
1415.096680	-96.672035
1414.054688	94.861382
1413.012695	34.875164
1411.970703	-180.934280
1410.928711	-200.569794
1409.885742	43.676155
1408.842773	79.322777
1407.799805	47.175732
1406.756836	113.032837
1405.712891	0.625149
1404.668945	13.836785
1403.625000	94.867798
1402.581055	-17.277128
1401.537109	-126.794510
1400.492188	114.925789
1399.447266	233.753662
1398.402344	219.742462
1397.357422	-92.449051
1396.311523	287.217194
1395.265625	401.241394
1394.219727	209.723587
1393.173828	288.865295
1392.126953	333.011505
1391.081055	46.842377
1390.034180	303.992859
1388.986328	303.408722
1387.939453	112.845535
1386.891602	180.094986
1385.843750	269.956573
1384.795898	42.414547
1383.748047	170.044937
1382.699219	85.335915
1381.651367	-19.152395
1380.602539	33.908207
1379.552734	-110.204895
1378.503906	0.602429
1377.454102	141.463837
1376.404297	-279.110199
1375.354492	-262.667267
1374.303711	-273.513336
1373.253906	-42.226166
1372.203125	-72.702049
1371.152344	108.931580
1370.100586	-133.072205
1369.049805	-83.199181
1367.998047	-0.781948
1366.946289	9.562750
1365.894531	0.177305
1364.841797	38.289997
1363.789063	108.953201
1362.736328	159.884079
1361.683594	206.026291
1360.630859	-63.578960
1359.577148	-12.021095
1358.523438	-17.463982
1357.469727	-27.655685
1356.415039	-99.775093
1355.361328	136.515869
1354.306641	246.207245
1353.251953	45.584892
1352.197266	262.490204
1351.141602	236.196167
1350.085938	269.722107
1349.030273	330.766632
1347.974609	322.543823
1346.918945	567.595825
1345.862305	646.592834
1344.805664	547.257813
1343.749023	547.370911
1342.691406	793.094971
1341.634766	545.829590
1340.577148	653.190674
1339.519531	832.579346
1338.460938	526.737061
1337.403320	894.733276
1336.344727	537.519409
1335.286133	284.647552
1334.226563	549.252502
1333.167969	576.516663
1332.108398	356.682037
1331.048828	634.201904
1329.989258	573.162170
1328.928711	430.823273
1327.869141	743.482117
1326.808594	557.191284
1325.748047	472.498169
1324.686523	595.515503
1323.625977	489.122040
1322.564453	503.963654
1321.502930	748.557312
1320.440430	773.688171
1319.378906	606.646851
1318.316406	612.553589
1317.253906	653.218872
1316.190430	607.821228
1315.127930	683.457703
1314.064453	705.084045
1313.000977	409.134583
1311.937500	820.447876
1310.873047	569.396423
1309.809570	518.111938
1308.745117	447.387878
1307.679688	706.684143
1306.615234	843.084106
1305.549805	686.925232
1304.484375	717.971802
1303.418945	454.176910
1302.353516	586.493774
1301.287109	711.601013
1300.220703	682.072144
1299.154297	765.778198
1298.087891	866.855713
1297.020508	801.124390
1295.954102	806.830688
1294.886719	424.933014
1293.818359	568.554443
1292.750977	324.680450
1291.682617	515.272217
1290.614258	571.102234
1289.545898	234.818390
1288.476563	398.936798
1287.407227	693.063232
1286.338867	433.507935
1285.268555	730.325500
1284.199219	500.639282
1283.128906	555.270386
1282.058594	688.397705
1280.988281	674.789734
1279.917969	771.476807
1278.846680	650.562012
1277.775391	507.852448
1276.704102	649.036377
1275.632813	712.085266
1274.560547	736.157471
1273.488281	594.199829
1272.416016	1026.617310
1271.343750	911.830505
1270.270508	816.781311
1269.197266	1173.615234
1268.124023	1296.090576
1267.050781	947.623779
1265.977539	1080.125488
1264.903320	1317.598877
1263.829102	1250.227539
1262.753906	1148.874023
1261.679688	1328.039185
1260.604492	1290.320801
1259.529297	1194.249634
1258.454102	1188.474487
1257.378906	1443.427246
1256.302734	1257.607910
1255.226563	1388.472290
1254.150391	1551.020874
1253.073242	1204.974243
1251.997070	1134.098999
1250.919922	1564.439697
1249.841797	1323.452026
1248.764648	1731.839478
1247.686523	1316.049438
1246.608398	1437.623169
1245.530273	1374.543457
1244.452148	1496.181396
1243.373047	1285.090454
1242.293945	1688.487305
1241.214844	1547.958252
1240.135742	1497.344971
1239.055664	1325.472778
1237.975586	1076.083374
1236.895508	1115.481934
1235.815430	1150.045410
1234.734375	1254.938721
1233.654297	1398.592773
1232.573242	967.866272
1231.491211	908.050720
1230.410156	1235.844238
1229.328125	1222.039429
1228.246094	1152.559814
1227.163086	959.666199
1226.081055	989.511780
1224.998047	833.033813
1223.915039	712.905945
1222.832031	817.749573
1221.748047	666.227844
1220.664063	683.983154
1219.580078	704.127319
1218.496094	692.826721
1217.412109	526.888550
1216.327148	571.134338
1215.242188	494.587280
1214.157227	558.064514
1213.071289	727.684204
1211.985352	631.733643
1210.899414	629.871643
1209.813477	425.345062
1208.727539	447.545227
1207.640625	549.248535
1206.553711	600.228943
1205.466797	419.764557
1204.378906	236.913040
1203.291016	439.495392
1202.203125	292.705902
1201.115234	15.885437
1200.027344	18.355320
1198.938477	-166.977402
1197.849609	-32.283352
1196.760742	18.063604
1195.670898	75.521187
1194.582031	63.124771
1193.492188	194.886261
1192.401367	-31.628839
1191.311523	-10.638412
1190.220703	-18.584070
1189.129883	-29.033905
1188.039063	56.470619
1186.947266	31.390766
1185.856445	-164.212860
1184.764648	-225.452484
1183.671875	51.509212
1182.580078	-122.725380
1181.487305	-54.786560
1180.394531	221.590790
1179.301758	164.523804
1178.208984	-113.122269
1177.115234	64.464882
1176.021484	-21.656029
1174.927734	215.440948
1173.833008	203.282791
1172.738281	339.413086
1171.643555	154.638809
1170.548828	3.306044
1169.454102	45.673050
1168.358398	427.496918
1167.262695	237.517441
1166.166992	23.573130
1165.070313	3.172806
1163.973633	176.185730
1162.876953	444.530670
1161.780273	227.745544
1160.683594	357.153534
1159.585938	648.692810
1158.488281	460.188599
1157.389648	462.516418
1156.291992	512.403076
1155.193359	538.256592
1154.094727	375.547668
1152.996094	248.515778
1151.896484	478.922791
1150.796875	144.273087
1149.697266	376.659973
1148.597656	294.354492
1147.498047	209.543869
1146.397461	424.602722
1145.296875	387.079468
1144.195313	442.221619
1143.094727	325.867493
1141.993164	335.473297
1140.891602	570.844055
1139.789063	525.371521
1138.687500	517.793823
1137.584961	324.675659
1136.482422	556.801331
1135.379883	669.878235
1134.276367	739.989014
1133.172852	819.401245
1132.069336	874.873047
1130.964844	759.272217
1129.861328	1011.355103
1128.756836	869.354614
1127.652344	1182.638672
1126.546875	1137.559082
1125.442383	1127.904785
1124.336914	1279.261353
1123.230469	1266.883057
1122.125000	1161.964478
1121.018555	959.818665
1119.912109	769.451843
1118.805664	1204.027222
1117.699219	857.165283
1116.591797	943.353638
1115.484375	1041.181152
1114.376953	1077.315308
1113.268555	905.178955
1112.160156	1037.959351
1111.051758	917.618835
1109.943359	1019.325073
1108.833984	946.000793
1107.725586	1030.836670
1106.616211	987.963501
1105.505859	1277.867188
1104.396484	1083.614258
1103.286133	1264.536133
1102.175781	1013.473755
1101.064453	1286.054565
1099.954102	1294.256226
1098.842773	1108.983765
1097.731445	968.459717
1096.619141	1105.957520
1095.507813	1026.512695
1094.395508	1100.093994
1093.282227	1131.125244
1092.169922	1157.326294
1091.056641	907.977783
1089.943359	926.928284
1088.830078	863.408691
1087.716797	818.634338
1086.602539	971.321777
1085.488281	653.581604
1084.373047	968.231812
1083.258789	1089.935059
1082.143555	870.777893
1081.028320	961.717102
1079.913086	709.630310
1078.796875	765.161499
1077.680664	766.593933
1076.564453	772.637451
1075.448242	752.792908
1074.331055	709.412964
1073.213867	691.783325
1072.096680	594.367798
1070.979492	733.704407
1069.861328	725.247437
1068.743164	517.563965
1067.625000	712.858154
1066.505859	833.049011
1065.386719	927.375793
1064.267578	602.566040
1063.148438	626.593628
1062.029297	566.330627
1060.909180	651.092468
1059.789063	618.833435
1058.667969	645.005798
1057.547852	680.495605
1056.426758	582.710022
1055.305664	328.382782
1054.183594	548.391663
1053.062500	410.935699
1051.940430	626.120972
1050.818359	500.347290
1049.695313	369.945740
1048.572266	367.941193
1047.449219	421.928528
1046.326172	142.356232
1045.203125	366.602448
1044.079102	355.277466
1042.955078	283.367096
1041.830078	251.108673
1040.706055	477.492004
1039.581055	338.099915
1038.456055	359.470917
1037.331055	152.703720
1036.205078	150.877579
1035.079102	144.431213
1033.953125	140.350082
1032.826172	399.133423
1031.700195	371.821259
1030.573242	432.903107
1029.445313	82.587189
1028.318359	118.245255
1027.190430	-120.213013
1026.062500	-112.294655
1024.934570	-222.752609
1023.805664	-291.315887
1022.676758	-95.175400
1021.547852	-177.525513
1020.418945	-343.285309
1019.289063	-121.550812
1018.159180	-217.534729
1017.029297	-355.124939
1015.898438	-47.550179
1014.767578	28.236343
1013.636719	4.456018
1012.505859	-19.222519
1011.375000	202.666199
1010.243164	276.372253
1009.111328	199.689880
1007.978516	474.879028
1006.846680	278.089386
1005.713867	923.424377
1004.581055	1304.945190
1003.447266	1954.576294
1002.313477	1915.224121
1001.179688	1390.731079
1000.045898	617.087463
998.912109	287.400879
997.777344	6.478825
996.642578	388.404968
995.506836	174.772018
994.372070	369.824554
993.236328	274.216644
992.100586	8.105625
990.963867	101.982903
989.828125	29.966892
988.691406	110.243729
987.553711	107.659210
986.416992	264.192169
985.279297	-0.714774
984.141602	162.961624
983.003906	296.781433
981.865234	48.603870
980.726563	37.711437
979.587891	188.019501
978.448242	60.096497
977.309570	415.297638
976.169922	308.383606
975.030273	408.540222
973.889648	308.887024
972.749023	503.502075
971.608398	374.335449
970.467773	739.095032
969.326172	219.973007
968.184570	346.218414
967.042969	447.328033
965.901367	248.021210
964.758789	328.793152
963.616211	203.315979
962.473633	382.972900
961.330078	425.189087
960.186523	559.214111
959.042969	8.360725
957.899414	252.695496
956.754883	112.390007
955.610352	269.931305
954.465820	489.364288
953.321289	173.417358
952.175781	33.940201
951.030273	-54.985291
949.884766	66.669899
948.738281	-79.033379
947.591797	170.898239
946.445313	304.347107
945.298828	108.937675
944.151367	217.551453
943.003906	120.776665
941.856445	225.104767
940.708008	165.222198
939.559570	91.845459
938.411133	319.791992
937.262695	255.863571
936.113281	210.371933
934.964844	329.196381
933.814453	88.030441
932.665039	396.271973
931.514648	112.239288
930.364258	126.852386
929.213867	57.365719
928.062500	40.427490
926.912109	105.582664
925.759766	-29.369354
924.608398	45.175056
923.456055	85.721237
922.303711	-114.618835
921.151367	-76.032516
919.999023	-55.500183
918.845703	42.419895
917.692383	160.878036
916.539063	-158.893402
915.384766	-90.114601
914.230469	10.545863
913.076172	88.597534
911.920898	203.048935
910.766602	-97.539619
909.611328	-200.555115
908.455078	-185.493744
907.299805	-254.190491
906.143555	-225.285767
904.987305	-275.574402
903.830078	-119.590454
902.673828	-92.656219
901.516602	-294.294312
900.359375	-22.645788
899.201172	-203.621506
898.042969	-146.847183
896.884766	170.123596
895.726563	120.692291
894.567383	-73.315392
893.408203	4.103219
892.249023	-22.379019
891.088867	125.206276
889.929688	-269.297424
888.769531	47.803478
887.608398	-109.275078
886.448242	47.534485
885.287109	-118.353188
884.125977	189.682953
882.963867	82.623245
881.801758	113.231148
880.639648	69.485916
879.477539	219.653885
878.315430	-240.869720
877.152344	-176.202072
875.989258	84.435593
874.825195	-125.630486
873.661133	155.220154
872.497070	161.382675
871.333008	167.576477
870.168945	77.060005
869.003906	108.071701
867.838867	161.579514
866.672852	-27.707388
865.506836	286.563660
864.340820	68.156990
863.174805	123.934555
862.008789	193.170456
860.841797	141.126663
859.674805	172.171448
858.506836	248.090240
857.339844	346.400238
856.171875	547.851257
855.003906	527.161255
853.834961	244.131378
852.666016	582.167053
851.497070	574.880493
850.328125	542.924744
849.158203	468.399872
847.988281	593.203674
846.818359	337.274597
845.647461	345.581635
844.477539	192.703278
843.306641	28.674351
842.134766	-59.263977
840.963867	232.974884
839.791992	93.505745
838.619141	135.116745
837.447266	152.062851
836.274414	110.857140
835.101563	112.048737
833.928711	381.162445
832.754883	433.513000
831.581055	316.126373
830.407227	435.277588
829.232422	364.658234
828.058594	271.684753
826.883789	125.158882
825.708008	333.121216
824.533203	331.371613
823.357422	8.643165
822.181641	196.177704
821.004883	-55.260872
819.828125	111.981644
818.651367	127.659431
817.474609	-61.539696
816.296875	-72.717102
815.119141	-43.940613
813.941406	38.102844
812.763672	84.429543
811.584961	-131.702545
810.406250	-174.466034
809.226563	118.232979
808.047852	72.998428
806.868164	3.251709
805.688477	82.207603
804.507813	-25.461853
803.327148	-130.967285
802.146484	38.618507
800.965820	-359.908020
799.784180	-108.501732
798.603516	-349.589783
797.420898	-122.907372
796.239258	-5.047576
795.056641	-319.439484
793.874023	-208.456253
792.691406	234.584000
791.507813	-88.828285
790.324219	-266.091095
789.140625	32.460197
787.956055	43.114922
786.772461	38.169518
785.586914	-48.710636
784.402344	284.457428
783.216797	31.554422
782.032227	19.563423
780.845703	64.924591
779.660156	114.581352
778.473633	51.480522
777.287109	-38.185883
776.100586	110.499870
774.913086	-100.711731
773.725586	102.889473
772.538086	268.803558
771.349609	229.449066
770.161133	24.661694
768.972656	-72.101128
767.784180	62.498993
766.594727	55.943226
765.405273	221.130463
764.215820	163.737289
763.026367	269.225525
761.835938	121.457352
760.645508	259.781555
759.454102	305.568207
758.262695	243.492523
757.072266	550.841370
755.879883	345.714813
754.688477	353.851715
753.496094	188.329102
752.303711	299.670502
751.110352	208.838181
749.917969	344.204071
748.724609	486.060120
747.530273	522.460999
746.336914	460.072052
745.142578	415.243866
743.948242	648.987000
742.752930	481.305145
741.558594	552.666687
740.363281	264.523865
739.166992	224.140945
737.971680	304.283325
736.775391	213.549957
735.579102	87.838608
734.381836	49.778248
733.185547	94.935150
731.988281	157.605820
730.790039	-2.871059
729.592773	0.809003
728.394531	214.456390
727.196289	270.644623
725.997070	412.102631
724.797852	219.216415
723.598633	-4.101178
722.399414	198.664261
721.199219	139.366867
719.999023	97.640358
718.798828	239.354553
717.598633	247.980774
716.397461	479.215057
715.196289	516.317688
713.994141	287.474976
712.792969	108.981644
711.590820	-75.856537
710.388672	157.880234
709.185547	180.306076
707.982422	63.449818
706.779297	195.008636
705.576172	-6.447338
704.372070	-146.733719
703.167969	381.204773
701.963867	128.043335
700.759766	162.238220
699.554688	87.838928
698.349609	170.149673
697.143555	-197.327057
695.938477	-221.158752
694.732422	-342.579651
693.525391	79.193916
692.319336	-159.176498
691.112305	-13.022693
689.905273	167.951309
688.697266	-191.291763
687.490234	-92.467377
686.282227	114.924660
685.073242	-74.419777
683.865234	-137.778397
682.656250	-64.395309
681.447266	-77.553719
680.237305	141.262558
679.028320	-207.314575
677.818359	-103.010033
676.607422	-150.128464
675.397461	84.292122
674.186523	-25.288116
672.975586	-63.275238
671.763672	-49.188293
670.551758	8.282290
669.339844	221.512375
668.127930	8.998423
666.915039	259.128021
665.703125	133.361374
664.489258	314.470123
663.276367	238.636627
662.062500	247.134308
660.848633	70.101540
659.634766	-100.297401
658.419922	-126.002800
657.205078	14.434008
655.990234	-183.687973
654.775391	68.880737
653.559570	47.634651
652.343750	67.347504
651.126953	-50.825623
649.911133	106.715904
648.694336	130.644699
647.477539	-22.022633
646.259766	94.353783
645.041992	328.933411
643.824219	300.831390
642.606445	347.888580
641.387695	381.875488
640.168945	35.147331
638.950195	-219.198212
637.730469	164.558975
636.511719	6.501690
635.291016	50.146980
634.071289	87.021149
632.850586	185.806030
631.629883	146.813400
630.409180	103.150787
629.188477	-138.296204
627.966797	-24.039610
626.745117	104.677864
625.522461	37.705948
624.300781	323.856018
623.078125	296.395721
621.854492	246.871201
620.631836	162.403137
619.408203	276.390442
618.184570	-179.955154
616.960938	-170.298889
615.736328	-123.010277
614.511719	-85.230042
613.287109	-20.639811
612.061523	179.746948
610.835938	120.251602
609.610352	311.867157
608.384766	21.352589
607.158203	-24.595577
605.931641	-140.204422
604.705078	39.695553
