# Supplementary material for: Raman spectroscopy accurately differentiates mucosal healing from non-healing and biochemical changes following biological therapy in inflammatory bowel disease
Source: PLoS One. 2021 Jun 2;16(6):e0252210. doi: 10.1371/journal.pone.0252210 (PMC8172032; doi:10.1371/journal.pone.0252210)
Supplement: S1 Dataset — (ZIP) [file pone.0252210.s003.zip › HC/BRC-ctnf-0013_Copy base sub CR removed_93__X_5611.96__Y_10629.4__Z_2157.91__Time_1056.txt]

1714.774414	200.785980
1713.797852	105.788681
1712.820313	-144.600784
1711.843750	-62.160591
1710.866211	84.731239
1709.888672	11.962051
1708.911133	-307.095917
1707.933594	-20.284176
1706.955078	46.971825
1705.976563	-11.401715
1704.998047	-144.432205
1704.019531	-95.091156
1703.040039	-107.049011
1702.061523	20.480219
1701.082031	89.402283
1700.101563	-33.944588
1699.122070	49.026192
1698.141602	-108.286316
1697.161133	39.510609
1696.180664	142.201797
1695.200195	167.770691
1694.218750	158.977081
1693.238281	11.779098
1692.256836	196.045776
1691.274414	369.944153
1690.292969	482.845245
1689.310547	361.341675
1688.328125	595.047058
1687.345703	746.423950
1686.363281	458.304626
1685.379883	570.523376
1684.396484	336.730164
1683.413086	441.829163
1682.429688	518.033630
1681.445313	618.596985
1680.461914	485.310364
1679.477539	363.160645
1678.493164	768.416748
1677.507813	620.537415
1676.523438	627.474731
1675.538086	672.069397
1674.552734	695.826416
1673.566406	735.950073
1672.581055	680.853394
1671.594727	822.820801
1670.608398	1018.295776
1669.622070	977.762451
1668.634766	1150.079468
1667.648438	1163.498657
1666.661133	1110.976563
1665.673828	1228.722534
1664.685547	1235.406372
1663.698242	1112.564697
1662.709961	1300.417358
1661.721680	1332.186768
1660.733398	1247.729248
1659.744141	1155.746948
1658.755859	1421.867798
1657.766602	1245.917603
1656.777344	1478.238770
1655.787109	1485.785400
1654.797852	1520.186768
1653.807617	1115.637207
1652.817383	1007.953552
1651.827148	1244.545654
1650.835938	1169.312866
1649.844727	941.105957
1648.853516	877.229736
1647.862305	811.070984
1646.871094	779.613953
1645.878906	677.155884
1644.886719	371.690857
1643.894531	367.681458
1642.902344	427.330475
1641.910156	35.916836
1640.916992	98.816025
1639.923828	161.964645
1638.930664	233.268417
1637.936523	125.478523
1636.943359	223.638947
1635.949219	129.580963
1634.955078	-27.442953
1633.960938	13.438595
1632.965820	-119.330704
1631.970703	-62.207161
1630.975586	-23.329145
1629.980469	-105.352615
1628.985352	-142.404205
1627.989258	2.299646
1626.993164	-8.086098
1625.997070	-123.495651
1625.000977	-33.586834
1624.003906	-98.667145
1623.007813	-11.119198
1622.010742	-420.116791
1621.012695	-19.622847
1620.015625	-63.069584
1619.017578	1.292019
1618.020508	113.004944
1617.021484	96.151413
1616.023438	-9.816166
1615.025391	52.280243
1614.026367	-14.101566
1613.027344	147.796432
1612.028320	330.676361
1611.028320	75.755241
1610.029297	49.029106
1609.029297	-121.751549
1608.029297	139.853851
1607.028320	-30.782921
1606.028320	348.605560
1605.027344	13.126852
1604.026367	5.003919
1603.025391	78.026474
1602.023438	132.712280
1601.022461	-118.665192
1600.020508	-71.801468
1599.018555	3.797198
1598.016602	-95.792885
1597.013672	136.556793
1596.010742	-132.902893
1595.007813	15.705398
1594.004883	-133.530914
1593.001953	-73.842705
1591.998047	-9.006415
1590.994141	-14.720770
1589.990234	-237.079620
1588.986328	-138.497009
1587.981445	-154.796127
1586.976563	-95.528610
1585.971680	5.355653
1584.966797	116.544563
1583.961914	76.445862
1582.956055	88.384941
1581.950195	16.866684
1580.944336	174.476868
1579.938477	240.782806
1578.931641	231.455658
1577.924805	136.132874
1576.917969	215.089157
1575.911133	33.730118
1574.904297	52.615818
1573.896484	198.794312
1572.888672	89.986153
1571.880859	-52.696548
1570.873047	230.763702
1569.864258	285.313324
1568.855469	126.686462
1567.846680	-86.553192
1566.837891	71.472641
1565.829102	73.521233
1564.819336	-12.831297
1563.809570	51.208984
1562.799805	211.060791
1561.790039	-83.230118
1560.779297	-263.453979
1559.768555	72.187988
1558.757813	-92.759102
1557.747070	151.672806
1556.736328	144.504593
1555.724609	131.985748
1554.712891	119.304054
1553.701172	83.154510
1552.689453	101.214653
1551.676758	59.557934
1550.664063	351.558685
1549.651367	262.950409
1548.638672	88.848473
1547.625977	362.027588
1546.612305	247.084290
1545.598633	82.900055
1544.584961	52.993980
1543.571289	157.281738
1542.556641	-84.820137
1541.541992	-29.985786
1540.527344	14.315967
1539.512695	89.398598
1538.498047	63.608871
1537.482422	58.284790
1536.466797	68.263245
1535.451172	31.629534
1534.434570	18.031939
1533.418945	97.088135
1532.402344	72.813988
1531.385742	-18.634001
1530.369141	31.493906
1529.351563	32.466652
1528.334961	-15.659537
1527.317383	-130.901321
1526.299805	98.703690
1525.281250	371.780487
1524.263672	99.038292
1523.245117	-163.478104
1522.226563	-78.805389
1521.208008	85.383957
1520.188477	82.200829
1519.168945	-170.490433
1518.150391	31.664469
1517.129883	-97.916481
1516.110352	16.455500
1515.089844	-103.114227
1514.070313	-35.329769
1513.049805	-31.925116
1512.028320	-223.761124
1511.007813	84.746239
1509.986328	-171.478531
1508.964844	10.883095
1507.943359	-114.723419
1506.921875	98.021423
1505.899414	18.287846
1504.876953	-30.798239
1503.854492	71.172661
1502.832031	-165.189728
1501.808594	-22.540714
1500.786133	-0.422096
1499.762695	-165.348053
1498.739258	-79.492447
1497.714844	-78.261871
1496.691406	-128.310349
1495.666992	-35.228977
1494.642578	6.546263
1493.617188	25.160248
1492.592773	286.517578
1491.567383	302.284210
1490.541992	514.686829
1489.516602	292.600281
1488.491211	382.109283
1487.464844	405.069305
1486.438477	348.779755
1485.412109	404.727814
1484.385742	404.417328
1483.358398	391.244476
1482.331055	666.237610
1481.303711	872.171082
1480.276367	782.164001
1479.249023	697.215515
1478.220703	703.963562
1477.192383	914.487793
1476.164063	1142.684692
1475.135742	825.653015
1474.106445	1214.053955
1473.077148	1339.995850
1472.047852	1155.287231
1471.018555	1291.256348
1469.989258	1353.329956
1468.958984	1491.623413
1467.928711	1370.403198
1466.898438	1709.418579
1465.868164	1616.084473
1464.836914	1675.232056
1463.805664	1924.901367
1462.774414	1757.786743
1461.743164	2009.811279
1460.710938	2109.319336
1459.679688	2094.531250
1458.647461	2031.482788
1457.615234	1960.833130
1456.582031	2209.875977
1455.549805	2030.114990
1454.516602	1992.431396
1453.483398	2056.185791
1452.449219	2419.032959
1451.416016	2391.423828
1450.381836	2333.403564
1449.347656	2179.143066
1448.313477	2263.055664
1447.279297	2296.294434
1446.244141	2519.406982
1445.208984	2304.524902
1444.173828	2211.233398
1443.138672	2123.063965
1442.102539	2353.683838
1441.066406	2012.644409
1440.030273	1780.514648
1438.994141	2049.074707
1437.958008	1976.340576
1436.920898	1774.784058
1435.883789	1775.470093
1434.846680	1316.487061
1433.808594	1418.361206
1432.771484	1032.967407
1431.733398	1011.269958
1430.695313	638.837097
1429.657227	922.653809
1428.618164	348.684875
1427.579102	397.988831
1426.540039	628.890137
1425.500977	305.129425
1424.461914	278.994965
1423.421875	346.165771
1422.381836	375.589417
1421.341797	291.726044
1420.301758	205.458588
1419.260742	222.520889
1418.219727	375.590546
1417.178711	204.021103
1416.137695	140.805710
1415.096680	-88.327194
1414.054688	150.524521
1413.012695	75.042679
1411.970703	148.014252
1410.928711	-15.218226
1409.885742	40.328655
1408.842773	55.752232
1407.799805	-205.038651
1406.756836	74.325783
1405.712891	42.318417
1404.668945	251.415909
1403.625000	94.110954
1402.581055	12.257515
1401.537109	-139.693802
1400.492188	69.687263
1399.447266	103.560249
1398.402344	200.209610
1397.357422	291.919769
1396.311523	62.928909
1395.265625	132.302185
1394.219727	28.926441
1393.173828	-71.780289
1392.126953	-114.746498
1391.081055	17.670149
1390.034180	-212.756485
1388.986328	-70.145256
1387.939453	45.026157
1386.891602	-129.869125
1385.843750	3.010903
1384.795898	100.960899
1383.748047	24.032314
1382.699219	79.699745
1381.651367	-84.377586
1380.602539	-138.356537
1379.552734	12.590931
1378.503906	66.241310
1377.454102	-62.239361
1376.404297	-68.239113
1375.354492	103.057823
1374.303711	311.824005
1373.253906	-107.879471
1372.203125	-103.363945
1371.152344	-168.521255
1370.100586	-101.421669
1369.049805	-118.932991
1367.998047	-56.584461
1366.946289	235.038040
1365.894531	140.662003
1364.841797	185.882690
1363.789063	37.052185
1362.736328	371.246490
1361.683594	56.001579
1360.630859	173.888458
1359.577148	147.595642
1358.523438	74.201889
1357.469727	-247.634964
1356.415039	37.270943
1355.361328	125.880836
1354.306641	217.060959
1353.251953	97.200775
1352.197266	278.018494
1351.141602	277.632019
1350.085938	399.014313
1349.030273	160.612000
1347.974609	153.203674
1346.918945	344.388214
1345.862305	505.850464
1344.805664	439.242188
1343.749023	722.347717
1342.691406	978.188110
1341.634766	686.400452
1340.577148	734.279663
1339.519531	975.467041
1338.460938	825.390076
1337.403320	710.171204
1336.344727	612.446045
1335.286133	873.736084
1334.226563	783.676208
1333.167969	802.626099
1332.108398	759.851074
1331.048828	937.282166
1329.989258	951.590027
1328.928711	634.800659
1327.869141	827.315430
1326.808594	911.150513
1325.748047	814.748108
1324.686523	975.318115
1323.625977	797.688660
1322.564453	1133.667603
1321.502930	911.866699
1320.440430	1013.484253
1319.378906	885.753845
1318.316406	1004.802490
1317.253906	911.848572
1316.190430	1351.510864
1315.127930	642.553345
1314.064453	1269.552856
1313.000977	1122.805420
1311.937500	1168.334839
1310.873047	1226.244751
1309.809570	993.709900
1308.745117	1120.732056
1307.679688	1100.127930
1306.615234	1008.269409
1305.549805	1132.998291
1304.484375	1282.348022
1303.418945	1217.799316
1302.353516	1347.559570
1301.287109	1170.123169
1300.220703	1204.156372
1299.154297	1420.038086
1298.087891	1382.920776
1297.020508	1650.373535
1295.954102	1291.752930
1294.886719	1262.253540
1293.818359	1127.307373
1292.750977	1083.264648
1291.682617	1397.415894
1290.614258	1299.499023
1289.545898	1027.603638
1288.476563	964.236938
1287.407227	1138.673340
1286.338867	899.005493
1285.268555	1146.969360
1284.199219	1135.268555
1283.128906	1135.858643
1282.058594	1388.642944
1280.988281	1027.033325
1279.917969	988.623718
1278.846680	918.464539
1277.775391	1237.271118
1276.704102	995.982910
1275.632813	916.193848
1274.560547	1291.108521
1273.488281	878.995178
1272.416016	840.906433
1271.343750	890.795471
1270.270508	911.377014
1269.197266	949.065430
1268.124023	1042.901733
1267.050781	895.098999
1265.977539	1054.821289
1264.903320	1138.861572
1263.829102	1047.272705
1262.753906	1153.244141
1261.679688	1112.907227
1260.604492	926.355530
1259.529297	998.188782
1258.454102	989.598633
1257.378906	1146.643799
1256.302734	909.115295
1255.226563	671.691162
1254.150391	935.793396
1253.073242	1044.025635
1251.997070	1096.241821
1250.919922	1163.021973
1249.841797	1008.448303
1248.764648	948.759583
1247.686523	959.574951
1246.608398	1118.623291
1245.530273	973.856079
1244.452148	792.691528
1243.373047	946.754761
1242.293945	962.315857
1241.214844	839.470825
1240.135742	930.241455
1239.055664	487.088898
1237.975586	912.636719
1236.895508	850.434204
1235.815430	865.825562
1234.734375	767.224854
1233.654297	886.787659
1232.573242	834.199219
1231.491211	871.237305
1230.410156	789.528259
1229.328125	567.351074
1228.246094	824.634521
1227.163086	757.382446
1226.081055	508.604462
1224.998047	542.985535
1223.915039	449.091400
1222.832031	517.233276
1221.748047	372.504852
1220.664063	380.091125
1219.580078	370.701874
1218.496094	271.857422
1217.412109	301.040985
1216.327148	405.027802
1215.242188	354.364532
1214.157227	195.020859
1213.071289	306.023834
1211.985352	344.522003
1210.899414	510.811188
1209.813477	455.046753
1208.727539	285.901550
1207.640625	726.756042
1206.553711	342.954437
1205.466797	335.212677
1204.378906	351.497101
1203.291016	379.751740
1202.203125	217.663361
1201.115234	19.459726
1200.027344	117.368637
1198.938477	25.026157
1197.849609	84.243988
1196.760742	-92.392555
1195.670898	-276.245544
1194.582031	-82.563370
1193.492188	-88.583252
1192.401367	164.899170
1191.311523	-206.580765
1190.220703	-246.436401
1189.129883	-127.824051
1188.039063	21.873077
1186.947266	-35.049183
1185.856445	6.392560
1184.764648	23.733681
1183.671875	-102.969650
1182.580078	-102.559738
1181.487305	113.598106
1180.394531	267.240906
1179.301758	53.983734
1178.208984	-82.570007
1177.115234	49.203289
1176.021484	262.283234
1174.927734	8.177611
1173.833008	-250.691254
1172.738281	143.998322
1171.643555	308.670227
1170.548828	68.808937
1169.454102	135.180161
1168.358398	-68.825188
1167.262695	-67.179863
1166.166992	-91.912964
1165.070313	122.286217
1163.973633	66.290916
1162.876953	-106.818497
1161.780273	-19.588573
1160.683594	38.865788
1159.585938	-53.193733
1158.488281	112.487450
1157.389648	387.780334
1156.291992	378.969543
1155.193359	52.841599
1154.094727	-15.668907
1152.996094	73.129990
1151.896484	252.384476
1150.796875	81.168137
1149.697266	121.999184
1148.597656	-37.350266
1147.498047	17.630230
1146.397461	172.506607
1145.296875	162.991577
1144.195313	255.734985
1143.094727	129.476440
1141.993164	26.983658
1140.891602	262.178650
1139.789063	335.506104
1138.687500	311.276459
1137.584961	344.022705
1136.482422	91.555847
1135.379883	466.283112
1134.276367	391.891144
1133.172852	464.687347
1132.069336	454.297668
1130.964844	548.273987
1129.861328	748.933655
1128.756836	610.193726
1127.652344	836.709656
1126.546875	671.802612
1125.442383	471.362762
1124.336914	654.916199
1123.230469	921.260925
1122.125000	616.488464
1121.018555	307.058411
1119.912109	457.110962
1118.805664	382.137604
1117.699219	423.127869
1116.591797	348.090332
1115.484375	367.675171
1114.376953	491.282166
1113.268555	423.232300
1112.160156	492.297058
1111.051758	492.743408
1109.943359	294.644958
1108.833984	448.619598
1107.725586	472.580292
1106.616211	553.165649
1105.505859	640.752014
1104.396484	666.904968
1103.286133	544.329407
1102.175781	624.687622
1101.064453	278.023346
1099.954102	723.886597
1098.842773	620.154114
1097.731445	393.871155
1096.619141	693.200500
1095.507813	766.190369
1094.395508	718.983032
1093.282227	831.915955
1092.169922	737.590271
1091.056641	563.247742
1089.943359	372.500305
1088.830078	466.529205
1087.716797	478.173889
1086.602539	764.958374
1085.488281	828.232910
1084.373047	435.417969
1083.258789	686.745728
1082.143555	787.569214
1081.028320	665.178162
1079.913086	486.478485
1078.796875	723.460999
1077.680664	446.231873
1076.564453	539.958679
1075.448242	706.391052
1074.331055	469.250366
1073.213867	720.066528
1072.096680	623.743469
1070.979492	335.249573
1069.861328	96.112923
1068.743164	318.714905
1067.625000	513.123535
1066.505859	562.239929
1065.386719	346.757935
1064.267578	515.329529
1063.148438	311.708221
1062.029297	510.682648
1060.909180	426.513519
1059.789063	398.546814
1058.667969	312.158447
1057.547852	431.577789
1056.426758	258.809082
1055.305664	282.440338
1054.183594	364.498047
1053.062500	357.808838
1051.940430	255.416290
1050.818359	496.294983
1049.695313	83.567223
1048.572266	259.119537
1047.449219	42.697521
1046.326172	358.216644
1045.203125	242.242798
1044.079102	485.390594
1042.955078	136.456467
1041.830078	176.883286
1040.706055	159.109787
1039.581055	148.383591
1038.456055	342.639557
1037.331055	180.666092
1036.205078	330.712891
1035.079102	369.056366
1033.953125	309.732910
1032.826172	150.480637
1031.700195	-3.975636
1030.573242	418.266815
1029.445313	212.807007
1028.318359	165.537277
1027.190430	48.655624
1026.062500	-75.066093
1024.934570	-119.704903
1023.805664	-363.914917
1022.676758	32.684883
1021.547852	-190.408417
1020.418945	-269.480896
1019.289063	-19.079012
1018.159180	-232.499924
1017.029297	-46.977043
1015.898438	1.783153
1014.767578	-246.014801
1013.636719	73.999115
1012.505859	-171.213318
1011.375000	-103.608292
1010.243164	79.805237
1009.111328	36.387550
1007.978516	245.309525
1006.846680	158.093048
1005.713867	475.778381
1004.581055	959.903076
1003.447266	1612.659668
1002.313477	1819.107178
1001.179688	1399.310547
1000.045898	737.221375
998.912109	449.717407
997.777344	130.106598
996.642578	198.603531
995.506836	10.951969
994.372070	8.099417
993.236328	-38.494377
992.100586	-18.078201
990.963867	7.033350
989.828125	25.318222
988.691406	-186.802307
987.553711	-163.681244
986.416992	-145.075607
985.279297	7.207779
984.141602	-20.094337
983.003906	-77.212288
981.865234	-35.235580
980.726563	-151.957138
979.587891	-36.162052
978.448242	219.982224
977.309570	20.802908
976.169922	74.703407
975.030273	-36.809025
973.889648	304.518341
972.749023	151.850693
971.608398	206.072708
970.467773	138.664627
969.326172	89.752487
968.184570	8.831106
967.042969	123.095535
965.901367	63.053299
964.758789	-3.745532
963.616211	23.603556
962.473633	108.354095
961.330078	165.655930
960.186523	46.589031
959.042969	143.022064
957.899414	134.151794
956.754883	1.729885
955.610352	247.203003
954.465820	-107.001671
953.321289	-74.230461
952.175781	-9.352574
951.030273	279.730560
949.884766	-34.893864
948.738281	197.096527
947.591797	-66.893387
946.445313	112.625854
945.298828	177.928864
944.151367	188.476883
943.003906	260.764221
941.856445	298.862244
940.708008	309.644501
939.559570	297.690918
938.411133	224.236832
937.262695	121.255943
936.113281	25.248911
934.964844	-75.188904
933.814453	353.257202
932.665039	216.498962
931.514648	209.736221
930.364258	200.778625
929.213867	116.765633
928.062500	-8.102497
926.912109	-237.526474
925.759766	-166.420761
924.608398	127.659943
923.456055	-33.179413
922.303711	49.420937
921.151367	43.399193
919.999023	30.632986
918.845703	97.467430
917.692383	87.103760
916.539063	-82.160522
915.384766	-119.589554
914.230469	36.011810
913.076172	-130.656631
911.920898	147.521957
910.766602	-245.811310
909.611328	-169.454559
908.455078	-183.766495
907.299805	44.526482
906.143555	-130.621552
904.987305	93.130508
903.830078	-47.861980
902.673828	62.637043
901.516602	157.285110
900.359375	-107.969482
899.201172	-1.915780
898.042969	-18.041130
896.884766	-20.544329
895.726563	69.715660
894.567383	-11.854769
893.408203	272.831055
892.249023	229.746201
891.088867	155.090088
889.929688	-88.906013
888.769531	-91.122925
887.608398	39.898800
886.448242	82.857048
885.287109	-9.572209
884.125977	189.103699
882.963867	175.691788
881.801758	63.090927
880.639648	261.680389
879.477539	45.472282
878.315430	81.767769
877.152344	165.375900
875.989258	174.632980
874.825195	341.527740
873.661133	283.228516
872.497070	146.192719
871.333008	69.989128
870.168945	140.057602
869.003906	417.021729
867.838867	39.514679
866.672852	203.980362
865.506836	305.438599
864.340820	245.063721
863.174805	550.895264
862.008789	618.507813
860.841797	439.091614
859.674805	515.670349
858.506836	690.961487
857.339844	451.051270
856.171875	466.983429
855.003906	835.012268
853.834961	651.265442
852.666016	496.735657
851.497070	709.815979
850.328125	707.677063
849.158203	689.843018
847.988281	443.562378
846.818359	477.257782
845.647461	419.138855
844.477539	345.358704
843.306641	199.990250
842.134766	309.678741
840.963867	316.413330
839.791992	463.977905
838.619141	347.677856
837.447266	224.694000
836.274414	403.368683
835.101563	414.396301
833.928711	541.512146
832.754883	315.769592
831.581055	485.193298
830.407227	500.516663
829.232422	377.470795
828.058594	615.795715
826.883789	566.294556
825.708008	512.317749
824.533203	411.517883
823.357422	163.647003
822.181641	20.564207
821.004883	135.887283
819.828125	204.346527
818.651367	250.466629
817.474609	187.452042
816.296875	231.238846
815.119141	59.157246
813.941406	87.290642
812.763672	-204.853683
811.584961	201.177933
810.406250	57.967880
809.226563	161.436615
808.047852	27.093468
806.868164	-36.159653
805.688477	-48.361164
804.507813	-111.668793
803.327148	-72.898148
802.146484	14.620449
800.965820	-11.095648
799.784180	-36.850685
798.603516	-430.735962
797.420898	-148.337708
796.239258	-183.062088
795.056641	-195.665924
793.874023	-84.259155
792.691406	31.474627
791.507813	-357.751312
790.324219	-191.199036
789.140625	-7.069621
787.956055	-93.028740
786.772461	95.308098
785.586914	164.078262
784.402344	-169.661819
783.216797	-94.335564
782.032227	-94.237686
780.845703	47.219975
779.660156	228.322968
778.473633	-43.453884
777.287109	60.204342
776.100586	24.694565
774.913086	-77.055283
773.725586	-53.040623
772.538086	-2.616415
771.349609	-232.344986
770.161133	131.092880
768.972656	-63.382278
767.784180	-41.840179
766.594727	138.283752
765.405273	148.662521
764.215820	192.029236
763.026367	336.609192
761.835938	38.634930
760.645508	112.676109
759.454102	320.849976
758.262695	227.533020
757.072266	277.166260
755.879883	142.050873
754.688477	193.799500
753.496094	355.364410
752.303711	303.702423
751.110352	126.825172
749.917969	101.524498
748.724609	109.131424
747.530273	147.431976
746.336914	106.682983
745.142578	127.350143
743.948242	95.335815
742.752930	370.315613
741.558594	232.966568
740.363281	75.926048
739.166992	17.544579
737.971680	-32.069065
736.775391	-245.961197
735.579102	153.372284
734.381836	346.700623
733.185547	-5.091848
731.988281	129.057770
730.790039	-16.910177
729.592773	-125.644478
728.394531	89.290695
727.196289	122.651474
725.997070	166.908142
724.797852	-46.724171
723.598633	161.372604
722.399414	236.125137
721.199219	103.380562
719.999023	154.072708
718.798828	185.085236
717.598633	344.817383
716.397461	351.752838
715.196289	273.614502
713.994141	420.102844
712.792969	132.684280
711.590820	0.141763
710.388672	371.012512
709.185547	312.533997
707.982422	138.643723
706.779297	-157.110901
705.576172	254.796021
704.372070	-143.150208
703.167969	46.603046
701.963867	81.806152
700.759766	93.066841
699.554688	197.821426
698.349609	65.563751
697.143555	115.935120
695.938477	101.096756
694.732422	-165.739349
693.525391	-65.399368
692.319336	-238.702713
691.112305	-79.781311
689.905273	7.442277
688.697266	-44.250435
687.490234	-217.403717
686.282227	-351.440765
685.073242	-207.869873
683.865234	-51.358517
682.656250	150.587830
681.447266	-52.764408
680.237305	-63.222115
679.028320	-116.998001
677.818359	-172.922073
676.607422	-23.171108
675.397461	-87.764648
674.186523	16.439659
672.975586	-63.300087
671.763672	110.034767
670.551758	8.661133
669.339844	91.073624
668.127930	48.073418
666.915039	-7.889606
665.703125	-5.517179
664.489258	160.973129
663.276367	81.203308
662.062500	269.132935
660.848633	64.138390
659.634766	273.506561
658.419922	3.821231
657.205078	-283.029663
655.990234	29.668171
654.775391	-32.929741
653.559570	-123.562347
652.343750	9.900158
651.126953	-93.722885
649.911133	15.877891
648.694336	-31.820196
647.477539	94.822151
646.259766	81.442032
645.041992	61.547764
643.824219	91.073265
642.606445	-14.991002
641.387695	210.067581
640.168945	32.921188
638.950195	102.944725
637.730469	245.906921
636.511719	98.685593
635.291016	86.743126
634.071289	158.456085
632.850586	-113.474640
631.629883	-65.580215
630.409180	-32.845821
629.188477	-62.463757
627.966797	235.971878
626.745117	270.377136
625.522461	-51.260445
624.300781	-4.222399
623.078125	160.506287
621.854492	185.744125
620.631836	137.989334
619.408203	68.675888
618.184570	59.171158
616.960938	-12.577379
615.736328	206.558701
614.511719	-30.304976
613.287109	27.929245
612.061523	254.877411
610.835938	-172.721542
609.610352	-160.002548
608.384766	-85.532249
607.158203	133.960815
605.931641	-1.465628
604.705078	-15.337274
