# Supplementary material for: Raman spectroscopy accurately differentiates mucosal healing from non-healing and biochemical changes following biological therapy in inflammatory bowel disease
Source: PLoS One. 2021 Jun 2;16(6):e0252210. doi: 10.1371/journal.pone.0252210 (PMC8172032; doi:10.1371/journal.pone.0252210)
Supplement: S1 Dataset — (ZIP) [file pone.0252210.s003.zip › HC/brc-ctnf-0014_base sub CR removed_66__X_5921.47__Y_1163.29__Z_1289.05__Time_757.txt]

1714.774414	213.986237
1713.797852	11.263703
1712.820313	191.675537
1711.843750	64.135994
1710.866211	89.910454
1709.888672	-194.766922
1708.911133	-135.812790
1707.933594	-4.055404
1706.955078	-78.146561
1705.976563	-52.618477
1704.998047	-93.532059
1704.019531	-26.850922
1703.040039	-173.816193
1702.061523	-60.643150
1701.082031	-128.939087
1700.101563	-89.751480
1699.122070	110.388680
1698.141602	155.882111
1697.161133	44.192585
1696.180664	275.071533
1695.200195	57.584496
1694.218750	86.380844
1693.238281	62.309120
1692.256836	68.090996
1691.274414	71.685074
1690.292969	251.922287
1689.310547	248.485657
1688.328125	157.544647
1687.345703	405.787720
1686.363281	526.455933
1685.379883	495.620819
1684.396484	340.052551
1683.413086	248.981659
1682.429688	302.267456
1681.445313	507.771851
1680.461914	415.512756
1679.477539	443.520966
1678.493164	416.103516
1677.507813	466.297302
1676.523438	485.035706
1675.538086	788.745300
1674.552734	531.781311
1673.566406	806.984680
1672.581055	941.677124
1671.594727	726.010925
1670.608398	728.694458
1669.622070	1000.032410
1668.634766	698.134888
1667.648438	699.426025
1666.661133	778.073669
1665.673828	1164.881226
1664.685547	787.889648
1663.698242	880.914185
1662.709961	1061.769897
1661.721680	938.053284
1660.733398	679.591614
1659.744141	1105.257568
1658.755859	1263.531982
1657.766602	1218.124268
1656.777344	897.683167
1655.787109	958.947937
1654.797852	800.837830
1653.807617	775.427979
1652.817383	832.365784
1651.827148	781.138428
1650.835938	825.431580
1649.844727	872.649475
1648.853516	679.585754
1647.862305	708.891541
1646.871094	820.370178
1645.878906	403.728455
1644.886719	264.849487
1643.894531	424.663574
1642.902344	109.472275
1641.910156	285.580963
1640.916992	190.047211
1639.923828	15.639631
1638.930664	-81.978935
1637.936523	102.814270
1636.943359	-2.264691
1635.949219	69.499878
1634.955078	41.287632
1633.960938	-18.339972
1632.965820	-38.255161
1631.970703	-136.991653
1630.975586	-264.478119
1629.980469	282.141937
1628.985352	-39.817875
1627.989258	-101.002197
1626.993164	80.003822
1625.997070	200.574478
1625.000977	-91.609245
1624.003906	-299.423706
1623.007813	-139.055313
1622.010742	102.810463
1621.012695	29.403971
1620.015625	174.143784
1619.017578	51.050304
1618.020508	72.502785
1617.021484	-126.475983
1616.023438	57.864365
1615.025391	-7.064252
1614.026367	122.207077
1613.027344	28.559326
1612.028320	126.412590
1611.028320	-27.398628
1610.029297	-73.640114
1609.029297	-62.183929
1608.029297	240.091217
1607.028320	65.559326
1606.028320	37.771049
1605.027344	46.657600
1604.026367	149.777969
1603.025391	-184.167755
1602.023438	-62.728939
1601.022461	-4.124178
1600.020508	4.752040
1599.018555	-109.279198
1598.016602	72.109566
1597.013672	-41.935379
1596.010742	-7.022362
1595.007813	95.764229
1594.004883	-5.253661
1593.001953	94.798744
1591.998047	-58.478905
1590.994141	-91.676773
1589.990234	-46.624916
1588.986328	-12.086881
1587.981445	212.783218
1586.976563	-24.098413
1585.971680	85.823311
1584.966797	26.189478
1583.961914	-23.069662
1582.956055	339.294220
1581.950195	34.528152
1580.944336	47.554859
1579.938477	34.449455
1578.931641	26.458338
1577.924805	7.965931
1576.917969	2.397236
1575.911133	66.974213
1574.904297	-14.239280
1573.896484	174.924973
1572.888672	96.104240
1571.880859	115.985680
1570.873047	153.938156
1569.864258	64.436485
1568.855469	-12.152834
1567.846680	243.609665
1566.837891	-22.777912
1565.829102	333.879913
1564.819336	-49.463676
1563.809570	200.394714
1562.799805	195.771927
1561.790039	183.238770
1560.779297	-62.820152
1559.768555	235.561142
1558.757813	7.475167
1557.747070	-8.135853
1556.736328	-70.515167
1555.724609	-94.155334
1554.712891	115.168427
1553.701172	319.084198
1552.689453	-0.164644
1551.676758	-78.719307
1550.664063	28.930973
1549.651367	69.127449
1548.638672	228.148972
1547.625977	141.286148
1546.612305	387.831085
1545.598633	148.162735
1544.584961	89.359055
1543.571289	-13.488275
1542.556641	-103.530785
1541.541992	-15.472683
1540.527344	-90.272865
1539.512695	175.584473
1538.498047	-121.482506
1537.482422	-67.633461
1536.466797	161.485016
1535.451172	-4.282915
1534.434570	103.219261
1533.418945	-60.173626
1532.402344	31.542345
1531.385742	110.190315
1530.369141	371.604980
1529.351563	187.092880
1528.334961	396.588104
1527.317383	332.894318
1526.299805	351.470337
1525.281250	230.897858
1524.263672	125.694183
1523.245117	221.062592
1522.226563	53.888424
1521.208008	310.977539
1520.188477	313.268646
1519.168945	135.489349
1518.150391	34.770199
1517.129883	188.310928
1516.110352	-123.296364
1515.089844	-154.963242
1514.070313	93.166443
1513.049805	-51.741112
1512.028320	18.881737
1511.007813	-15.844396
1509.986328	-48.123005
1508.964844	1.575908
1507.943359	210.136887
1506.921875	-60.967625
1505.899414	-132.135834
1504.876953	-144.438751
1503.854492	-38.979973
1502.832031	-223.152161
1501.808594	-28.304949
1500.786133	84.426811
1499.762695	-99.980400
1498.739258	-153.868317
1497.714844	-5.684494
1496.691406	-18.830526
1495.666992	-9.057099
1494.642578	-142.594162
1493.617188	-5.155125
1492.592773	-120.918182
1491.567383	98.068558
1490.541992	155.899765
1489.516602	-29.066893
1488.491211	240.598541
1487.464844	152.555420
1486.438477	324.883118
1485.412109	535.351501
1484.385742	334.798798
1483.358398	524.608765
1482.331055	505.103241
1481.303711	536.546326
1480.276367	690.305603
1479.249023	662.943909
1478.220703	587.094849
1477.192383	743.104004
1476.164063	570.354614
1475.135742	932.509277
1474.106445	645.086121
1473.077148	973.862671
1472.047852	979.186951
1471.018555	1032.823120
1469.989258	954.091858
1468.958984	1033.054199
1467.928711	1076.345337
1466.898438	1434.879639
1465.868164	1043.298218
1464.836914	1444.820190
1463.805664	1383.674561
1462.774414	1789.988525
1461.743164	1520.473633
1460.710938	1776.704346
1459.679688	1700.231934
1458.647461	1562.841919
1457.615234	1719.886230
1456.582031	1800.718628
1455.549805	2125.056641
1454.516602	1592.003784
1453.483398	2103.861328
1452.449219	2062.832764
1451.416016	2146.035645
1450.381836	1892.169312
1449.347656	1833.494019
1448.313477	2018.017822
1447.279297	2230.330811
1446.244141	2108.345703
1445.208984	1826.956787
1444.173828	1869.646973
1443.138672	1755.465210
1442.102539	2063.796631
1441.066406	1628.451904
1440.030273	1681.343384
1438.994141	1463.738525
1437.958008	1678.463745
1436.920898	1776.875122
1435.883789	1380.095215
1434.846680	1220.960205
1433.808594	1087.167847
1432.771484	978.742554
1431.733398	698.736206
1430.695313	1090.214600
1429.657227	772.552795
1428.618164	571.101013
1427.579102	609.389709
1426.540039	420.774261
1425.500977	560.029907
1424.461914	573.257996
1423.421875	407.605927
1422.381836	257.201385
1421.341797	363.850800
1420.301758	22.253052
1419.260742	204.557663
1418.219727	120.018906
1417.178711	93.470413
1416.137695	36.812168
1415.096680	302.252747
1414.054688	-116.472221
1413.012695	-265.884308
1411.970703	125.365570
1410.928711	162.120621
1409.885742	259.237823
1408.842773	120.226372
1407.799805	177.282913
1406.756836	68.652870
1405.712891	108.275482
1404.668945	132.907532
1403.625000	-50.691967
1402.581055	-131.244492
1401.537109	-78.713776
1400.492188	-33.652454
1399.447266	472.877289
1398.402344	267.282776
1397.357422	402.756378
1396.311523	257.585541
1395.265625	132.617798
1394.219727	27.842295
1393.173828	198.689606
1392.126953	189.273636
1391.081055	200.003952
1390.034180	-76.999863
1388.986328	491.952667
1387.939453	427.854431
1386.891602	118.764954
1385.843750	200.003159
1384.795898	58.809902
1383.748047	-99.714615
1382.699219	-28.168743
1381.651367	-41.481007
1380.602539	-107.149399
1379.552734	109.510452
1378.503906	308.721619
1377.454102	193.410522
1376.404297	-56.511444
1375.354492	-251.321274
1374.303711	170.238754
1373.253906	160.253738
1372.203125	-74.052109
1371.152344	35.899902
1370.100586	-93.380226
1369.049805	251.002136
1367.998047	-79.851097
1366.946289	-146.410629
1365.894531	63.604839
1364.841797	37.096321
1363.789063	0.752841
1362.736328	101.423958
1361.683594	306.670135
1360.630859	103.956093
1359.577148	73.048492
1358.523438	368.014557
1357.469727	262.705658
1356.415039	254.480484
1355.361328	310.994049
1354.306641	255.782394
1353.251953	270.257782
1352.197266	225.236206
1351.141602	319.377594
1350.085938	435.931641
1349.030273	659.263123
1347.974609	654.332581
1346.918945	269.959717
1345.862305	1049.068604
1344.805664	838.564392
1343.749023	563.802124
1342.691406	742.840637
1341.634766	726.152100
1340.577148	853.265320
1339.519531	792.178589
1338.460938	988.765686
1337.403320	920.460693
1336.344727	671.578186
1335.286133	759.485229
1334.226563	978.588989
1333.167969	636.162537
1332.108398	946.911865
1331.048828	708.687744
1329.989258	762.383911
1328.928711	771.657959
1327.869141	600.645081
1326.808594	543.440796
1325.748047	582.690308
1324.686523	691.156921
1323.625977	577.471252
1322.564453	720.639465
1321.502930	654.068115
1320.440430	900.962219
1319.378906	782.760071
1318.316406	1054.363159
1317.253906	874.708801
1316.190430	944.197571
1315.127930	979.243530
1314.064453	785.192200
1313.000977	943.601501
1311.937500	949.315979
1310.873047	1004.353760
1309.809570	796.022522
1308.745117	1195.834473
1307.679688	1091.058228
1306.615234	1028.235229
1305.549805	837.600830
1304.484375	1200.466064
1303.418945	1032.153931
1302.353516	1188.473633
1301.287109	1044.953613
1300.220703	987.564697
1299.154297	979.401306
1298.087891	846.049988
1297.020508	975.560913
1295.954102	1068.259277
1294.886719	893.436279
1293.818359	740.833008
1292.750977	1145.285889
1291.682617	921.680298
1290.614258	928.750183
1289.545898	717.662048
1288.476563	602.316101
1287.407227	1102.207764
1286.338867	974.687744
1285.268555	928.102417
1284.199219	1180.385742
1283.128906	1004.099548
1282.058594	1060.500732
1280.988281	899.091858
1279.917969	1315.287354
1278.846680	904.438965
1277.775391	777.535889
1276.704102	1112.902710
1275.632813	1140.112183
1274.560547	883.803406
1273.488281	974.654724
1272.416016	677.025940
1271.343750	1085.499634
1270.270508	937.007813
1269.197266	844.767883
1268.124023	750.153381
1267.050781	841.088562
1265.977539	995.448975
1264.903320	944.846497
1263.829102	699.170227
1262.753906	868.149292
1261.679688	805.477356
1260.604492	881.776245
1259.529297	1118.884277
1258.454102	1163.438599
1257.378906	927.879333
1256.302734	909.162170
1255.226563	834.467224
1254.150391	793.890625
1253.073242	784.974365
1251.997070	822.296448
1250.919922	818.252625
1249.841797	702.339600
1248.764648	836.920532
1247.686523	1058.951782
1246.608398	994.101624
1245.530273	1009.462402
1244.452148	932.499695
1243.373047	738.981934
1242.293945	841.786499
1241.214844	1027.079956
1240.135742	804.521240
1239.055664	781.029358
1237.975586	485.817535
1236.895508	709.788818
1235.815430	751.772034
1234.734375	895.545654
1233.654297	619.904663
1232.573242	751.493042
1231.491211	616.487305
1230.410156	609.909180
1229.328125	550.029602
1228.246094	441.729919
1227.163086	347.976044
1226.081055	447.856323
1224.998047	358.930634
1223.915039	533.701599
1222.832031	456.838074
1221.748047	438.007172
1220.664063	145.981155
1219.580078	197.259048
1218.496094	185.656281
1217.412109	297.238312
1216.327148	406.316711
1215.242188	553.947205
1214.157227	370.724518
1213.071289	317.886017
1211.985352	363.971954
1210.899414	791.200195
1209.813477	605.521057
1208.727539	468.117493
1207.640625	429.584045
1206.553711	538.066711
1205.466797	484.990479
1204.378906	525.860229
1203.291016	137.884491
1202.203125	53.490376
1201.115234	82.257301
1200.027344	-81.616127
1198.938477	-89.027534
1197.849609	76.763206
1196.760742	189.507492
1195.670898	-20.137651
1194.582031	-56.603096
1193.492188	-47.427799
1192.401367	55.426720
1191.311523	-231.093140
1190.220703	-265.282379
1189.129883	27.152386
1188.039063	64.859200
1186.947266	155.311340
1185.856445	-198.378250
1184.764648	-144.008774
1183.671875	-48.934139
1182.580078	-25.910229
1181.487305	-70.101654
1180.394531	-40.003605
1179.301758	-141.809616
1178.208984	199.736008
1177.115234	-67.516693
1176.021484	381.540894
1174.927734	11.277820
1173.833008	146.337036
1172.738281	41.897663
1171.643555	61.901081
1170.548828	43.556290
1169.454102	27.558628
1168.358398	-0.451007
1167.262695	-119.367378
1166.166992	-207.206009
1165.070313	32.377060
1163.973633	-143.983429
1162.876953	26.085730
1161.780273	-145.526596
1160.683594	-18.622906
1159.585938	318.253937
1158.488281	74.920609
1157.389648	113.220978
1156.291992	230.188904
1155.193359	177.693420
1154.094727	253.944061
1152.996094	206.130661
1151.896484	-53.862038
1150.796875	153.296799
1149.697266	-87.609177
1148.597656	-106.929115
1147.498047	-52.463314
1146.397461	261.440460
1145.296875	-10.421783
1144.195313	103.320885
1143.094727	7.590317
1141.993164	73.604431
1140.891602	42.034454
1139.789063	231.554016
1138.687500	266.431030
1137.584961	146.760147
1136.482422	29.474579
1135.379883	161.631653
1134.276367	106.053375
1133.172852	299.776581
1132.069336	127.784477
1130.964844	254.869720
1129.861328	377.119263
1128.756836	413.863770
1127.652344	419.720398
1126.546875	435.014954
1125.442383	469.237061
1124.336914	657.461365
1123.230469	374.003082
1122.125000	320.447815
1121.018555	496.623962
1119.912109	485.617737
1118.805664	60.275845
1117.699219	243.400070
1116.591797	260.755615
1115.484375	252.049973
1114.376953	73.018562
1113.268555	40.653145
1112.160156	450.385925
1111.051758	361.171112
1109.943359	316.871155
1108.833984	437.946533
1107.725586	473.919006
1106.616211	245.353058
1105.505859	61.726357
1104.396484	156.707245
1103.286133	289.379700
1102.175781	570.617554
1101.064453	375.219208
1099.954102	375.644196
1098.842773	496.294800
1097.731445	466.017548
1096.619141	473.444946
1095.507813	127.446640
1094.395508	337.516785
1093.282227	363.781586
1092.169922	411.228027
1091.056641	350.359985
1089.943359	237.740891
1088.830078	322.817352
1087.716797	567.819214
1086.602539	488.148499
1085.488281	511.976074
1084.373047	422.954041
1083.258789	437.395447
1082.143555	444.780945
1081.028320	198.466888
1079.913086	424.343292
1078.796875	185.202988
1077.680664	150.421860
1076.564453	188.427017
1075.448242	630.018616
1074.331055	-26.467449
1073.213867	107.756744
1072.096680	23.868328
1070.979492	305.749512
1069.861328	-28.888796
1068.743164	159.184677
1067.625000	302.686096
1066.505859	469.562836
1065.386719	252.370255
1064.267578	346.664368
1063.148438	354.348846
1062.029297	343.342987
1060.909180	301.953674
1059.789063	316.753662
1058.667969	630.883972
1057.547852	234.218933
1056.426758	200.045059
1055.305664	196.306046
1054.183594	276.705475
1053.062500	209.970932
1051.940430	264.730988
1050.818359	-89.037613
1049.695313	110.562180
1048.572266	135.104660
1047.449219	68.700432
1046.326172	109.669106
1045.203125	106.365417
1044.079102	12.186668
1042.955078	367.950989
1041.830078	-12.762637
1040.706055	184.535965
1039.581055	-130.627228
1038.456055	-47.385479
1037.331055	47.518196
1036.205078	205.276337
1035.079102	-148.918411
1033.953125	257.874542
1032.826172	15.599824
1031.700195	138.598083
1030.573242	240.679352
1029.445313	1.098826
1028.318359	-68.658752
1027.190430	-63.974384
1026.062500	-145.159927
1024.934570	-353.954590
1023.805664	-68.075508
1022.676758	-151.307404
1021.547852	-132.321198
1020.418945	-403.266388
1019.289063	-124.299255
1018.159180	-406.562347
1017.029297	-23.236450
1015.898438	-397.950348
1014.767578	149.883606
1013.636719	-222.216171
1012.505859	117.028435
1011.375000	240.836945
1010.243164	200.295700
1009.111328	-20.683928
1007.978516	434.236481
1006.846680	287.515137
1005.713867	853.351563
1004.581055	1340.389160
1003.447266	1651.578003
1002.313477	1701.528076
1001.179688	1097.575806
1000.045898	748.131897
998.912109	657.636475
997.777344	137.756454
996.642578	-174.004074
995.506836	86.893127
994.372070	204.695251
993.236328	131.046753
992.100586	-126.996040
990.963867	-73.513756
989.828125	53.818119
988.691406	15.230576
987.553711	-189.158646
986.416992	23.642326
985.279297	218.013382
984.141602	-78.097359
983.003906	-35.541279
981.865234	124.476494
980.726563	98.124435
979.587891	76.486641
978.448242	114.758553
977.309570	-26.249250
976.169922	272.014221
975.030273	142.726669
973.889648	50.363052
972.749023	305.048096
971.608398	302.469208
970.467773	175.989594
969.326172	33.598103
968.184570	153.030350
967.042969	68.278313
965.901367	121.314438
964.758789	456.539978
963.616211	32.699799
962.473633	225.850266
961.330078	196.683807
960.186523	424.275055
959.042969	223.453690
957.899414	139.637283
956.754883	152.127884
955.610352	61.694962
954.465820	97.281395
953.321289	-244.609436
952.175781	88.625549
951.030273	245.690903
949.884766	185.546982
948.738281	258.119293
947.591797	3.920632
946.445313	280.053864
945.298828	-40.093025
944.151367	153.886124
943.003906	245.113083
941.856445	16.790222
940.708008	101.341446
939.559570	49.036655
938.411133	47.033195
937.262695	421.435638
936.113281	355.675964
934.964844	148.696152
933.814453	12.553818
932.665039	145.427704
931.514648	148.477798
930.364258	192.604050
929.213867	223.129623
928.062500	82.992661
926.912109	-45.621849
925.759766	7.932885
924.608398	-2.154304
923.456055	-53.095673
922.303711	-72.105194
921.151367	68.093262
919.999023	6.029709
918.845703	109.937553
917.692383	216.135666
916.539063	102.064186
915.384766	85.747620
914.230469	-12.214135
913.076172	64.685387
911.920898	7.748161
910.766602	-69.514702
909.611328	-189.767395
908.455078	-287.227966
907.299805	-191.909134
906.143555	-271.074402
904.987305	-180.218262
903.830078	44.295544
902.673828	103.436249
901.516602	-50.219509
900.359375	169.733978
899.201172	75.075592
898.042969	326.671875
896.884766	46.634502
895.726563	24.575205
894.567383	210.573746
893.408203	330.976898
892.249023	103.351410
891.088867	-203.201385
889.929688	-5.875329
888.769531	-32.165356
887.608398	158.329315
886.448242	39.533787
885.287109	-140.099472
884.125977	-39.866558
882.963867	31.027313
881.801758	90.637535
880.639648	93.882332
879.477539	76.861580
878.315430	-30.268232
877.152344	-31.438784
875.989258	244.446213
874.825195	459.419922
873.661133	332.111786
872.497070	245.387283
871.333008	118.211525
870.168945	243.069107
869.003906	-153.924713
867.838867	216.050858
866.672852	-23.369375
865.506836	245.270142
864.340820	304.809509
863.174805	330.622040
862.008789	372.139648
860.841797	431.600616
859.674805	446.128571
858.506836	395.559387
857.339844	183.444733
856.171875	758.817566
855.003906	705.932312
853.834961	704.630859
852.666016	544.154053
851.497070	428.556885
850.328125	752.161987
849.158203	625.332642
847.988281	348.487549
846.818359	459.105591
845.647461	296.550079
844.477539	91.517555
843.306641	213.226334
842.134766	285.635803
840.963867	355.739594
839.791992	347.525452
838.619141	249.870758
837.447266	56.122925
836.274414	358.445313
835.101563	318.819611
833.928711	198.775665
832.754883	442.678589
831.581055	373.920349
830.407227	231.505508
829.232422	225.213181
828.058594	343.784088
826.883789	328.451508
825.708008	134.718094
824.533203	81.447891
823.357422	-23.100550
822.181641	-112.056236
821.004883	226.639114
819.828125	277.852753
818.651367	257.739868
817.474609	315.485077
816.296875	226.275436
815.119141	5.787131
813.941406	-70.080360
812.763672	40.818592
811.584961	7.096805
810.406250	-17.780190
809.226563	-131.592194
808.047852	63.384117
806.868164	18.330143
805.688477	-222.178848
804.507813	67.948341
803.327148	-83.810478
802.146484	190.479660
800.965820	-110.009842
799.784180	-173.105835
798.603516	-45.546726
797.420898	-243.995743
796.239258	-236.302109
795.056641	26.138655
793.874023	-114.800385
792.691406	-180.443680
791.507813	139.157196
790.324219	-17.419306
789.140625	-21.282694
787.956055	125.245880
786.772461	30.507708
785.586914	291.818665
784.402344	0.151976
783.216797	155.091843
782.032227	212.642319
780.845703	316.495667
779.660156	358.374084
778.473633	214.646545
777.287109	-70.394447
776.100586	227.395966
774.913086	107.866333
773.725586	231.026215
772.538086	-80.502831
771.349609	148.362106
770.161133	160.974594
768.972656	224.210251
767.784180	249.884155
766.594727	61.760780
765.405273	-69.069542
764.215820	62.163471
763.026367	351.792633
761.835938	416.697662
760.645508	380.275818
759.454102	357.010345
758.262695	258.904175
757.072266	261.944916
755.879883	187.970673
754.688477	344.774384
753.496094	184.993164
752.303711	411.913666
751.110352	339.940796
749.917969	136.188171
748.724609	211.304352
747.530273	97.563980
746.336914	407.360199
745.142578	271.587646
743.948242	280.597870
742.752930	98.774399
741.558594	259.004944
740.363281	221.844070
739.166992	79.474815
737.971680	160.597763
736.775391	-150.427994
735.579102	72.972305
734.381836	68.541443
733.185547	81.589714
731.988281	204.011230
730.790039	418.229492
729.592773	223.303040
728.394531	301.782166
727.196289	21.656010
725.997070	-103.176392
724.797852	309.582794
723.598633	-38.140862
722.399414	289.187653
721.199219	404.527924
719.999023	135.568436
718.798828	272.688019
717.598633	241.708771
716.397461	66.748421
715.196289	417.503418
713.994141	299.263367
712.792969	191.974045
711.590820	60.757740
710.388672	391.556976
709.185547	155.784409
707.982422	183.665726
706.779297	37.335533
705.576172	36.942055
704.372070	114.907654
703.167969	319.051697
701.963867	257.705994
700.759766	-42.842663
699.554688	209.072174
698.349609	197.838120
697.143555	356.154755
695.938477	218.901047
694.732422	-291.925842
693.525391	-37.978668
692.319336	24.789200
691.112305	0.718702
689.905273	-301.123260
688.697266	-164.482574
687.490234	-27.873484
686.282227	-106.019569
685.073242	-253.484116
683.865234	86.923347
682.656250	-19.272747
681.447266	-17.039299
680.237305	-51.602924
679.028320	119.644295
677.818359	69.982574
676.607422	-94.356979
675.397461	247.873749
674.186523	185.347443
672.975586	-26.380157
671.763672	-140.643524
670.551758	11.147943
669.339844	251.544983
668.127930	79.057175
666.915039	-6.878751
665.703125	56.325722
664.489258	39.623711
663.276367	273.447632
662.062500	-34.661251
660.848633	32.954807
659.634766	143.728302
658.419922	8.552230
657.205078	52.486095
655.990234	-58.825161
654.775391	-178.678177
653.559570	-33.346523
652.343750	19.287138
651.126953	110.695007
649.911133	34.085972
648.694336	13.515688
647.477539	48.942471
646.259766	-40.466892
645.041992	96.112679
643.824219	69.134796
642.606445	186.277466
641.387695	139.939072
640.168945	299.998474
638.950195	-107.449036
637.730469	3.146531
636.511719	-15.229066
635.291016	28.666647
634.071289	-129.339066
632.850586	122.743927
631.629883	177.204910
630.409180	23.442074
629.188477	258.009613
627.966797	267.197327
626.745117	-244.778778
625.522461	113.835243
624.300781	268.575836
623.078125	219.576569
621.854492	82.662994
620.631836	132.052689
619.408203	311.932434
618.184570	-92.878044
616.960938	56.744553
615.736328	-200.443359
614.511719	119.992424
613.287109	52.957317
612.061523	203.903503
610.835938	189.961670
609.610352	-12.276391
608.384766	41.811974
607.158203	-62.458061
605.931641	-17.392319
604.705078	-40.939690
