# Supplementary material for: Raman spectroscopy accurately differentiates mucosal healing from non-healing and biochemical changes following biological therapy in inflammatory bowel disease
Source: PLoS One. 2021 Jun 2;16(6):e0252210. doi: 10.1371/journal.pone.0252210 (PMC8172032; doi:10.1371/journal.pone.0252210)
Supplement: S1 Dataset — (ZIP) [file pone.0252210.s003.zip › HC/BRC-ctnf-0008-1_base sub CR removed_59__X_-11648.4__Y_45455.2__Z_88__Time_668.txt]

1714.640625	121.157310
1713.664063	-63.071510
1712.687500	172.905014
1711.709961	192.127670
1710.733398	-385.839783
1709.755859	-303.627014
1708.778320	-194.039200
1707.799805	200.051498
1706.821289	56.205151
1705.843750	87.152771
1704.864258	11.519528
1703.885742	158.747772
1702.907227	-44.033031
1701.927734	-10.712619
1700.948242	28.560291
1699.968750	-177.598831
1698.988281	-158.510330
1698.007813	67.006416
1697.028320	-201.321915
1696.046875	-185.793076
1695.066406	-244.417786
1694.084961	-43.405819
1693.104492	110.097015
1692.123047	66.552933
1691.140625	186.379791
1690.159180	-45.420189
1689.176758	67.553780
1688.194336	149.055923
1687.211914	223.101135
1686.228516	113.712036
1685.246094	90.262894
1684.262695	373.782532
1683.279297	154.240158
1682.295898	577.233765
1681.311523	438.700195
1680.327148	167.664993
1679.342773	174.098846
1678.358398	332.741791
1677.374023	574.316223
1676.388672	388.042236
1675.403320	635.822876
1674.417969	445.329376
1673.432617	651.473145
1672.446289	584.276611
1671.459961	637.161926
1670.473633	634.729614
1669.487305	794.771423
1668.500977	931.319519
1667.513672	935.521362
1666.526367	948.141846
1665.539063	1046.115234
1664.550781	908.375183
1663.563477	1001.893921
1662.575195	1066.611206
1661.586914	1023.033447
1660.598633	892.432495
1659.609375	1165.041016
1658.620117	937.236877
1657.631836	1242.318604
1656.641602	1309.290283
1655.652344	1233.671509
1654.662109	1142.558594
1653.672852	879.864563
1652.681641	1027.687744
1651.691406	937.756104
1650.701172	858.786621
1649.709961	499.913879
1648.718750	789.146790
1647.727539	634.588867
1646.735352	284.877594
1645.744141	350.371399
1644.751953	516.478271
1643.759766	307.861755
1642.766602	318.713196
1641.774414	440.701233
1640.781250	37.792900
1639.788086	31.037287
1638.794922	-138.987259
1637.801758	-187.389847
1636.807617	-93.184395
1635.813477	117.187042
1634.819336	-223.064240
1633.825195	169.476196
1632.830078	-17.448656
1631.834961	3.956654
1630.839844	-348.321045
1629.844727	86.804794
1628.849609	-12.319552
1627.853516	-408.557343
1626.857422	-99.457626
1625.861328	57.126865
1624.865234	-191.133133
1623.868164	-47.449638
1622.871094	-77.155373
1621.874023	-67.296188
1620.876953	16.244213
1619.879883	10.566584
1618.881836	70.645378
1617.883789	10.036201
1616.885742	2.052881
1615.887695	-144.916443
1614.888672	-60.859554
1613.889648	143.907898
1612.890625	330.303558
1611.891602	42.114273
1610.892578	-36.173801
1609.892578	61.215965
1608.892578	-19.559464
1607.892578	-241.716827
1606.892578	-52.533337
1605.891602	359.168518
1604.890625	14.127835
1603.889648	98.516853
1602.888672	175.039169
1601.887695	94.564453
1600.885742	74.286369
1599.883789	247.541916
1598.881836	10.232291
1597.879883	-70.139679
1596.876953	309.467651
1595.874023	27.836901
1594.871094	-65.605003
1593.868164	164.822845
1592.864258	-150.620834
1591.861328	-24.763906
1590.857422	121.872749
1589.853516	-31.687368
1588.848633	-542.658020
1587.844727	-114.446495
1586.839844	136.186127
1585.834961	-17.468576
1584.830078	188.599228
1583.824219	251.164230
1582.819336	290.193176
1581.813477	149.377960
1580.807617	201.270691
1579.800781	437.919556
1578.794922	44.403500
1577.788086	2.322459
1576.781250	168.338501
1575.773438	302.958801
1574.766602	0.464581
1573.758789	220.679977
1572.750977	-27.283028
1571.743164	10.680314
1570.735352	-120.401344
1569.726563	-4.720070
1568.718750	116.005028
1567.708984	26.173325
1566.700195	289.404297
1565.691406	-29.101305
1564.681641	-12.793476
1563.671875	156.476608
1562.662109	123.191414
1561.652344	24.948729
1560.641602	351.886292
1559.630859	185.952591
1558.620117	146.964371
1557.609375	138.955307
1556.597656	-309.661621
1555.586914	-32.902203
1554.575195	308.330505
1553.563477	95.169762
1552.550781	275.428711
1551.539063	393.364471
1550.526367	177.286087
1549.513672	165.532745
1548.500977	122.599762
1547.487305	431.212128
1546.473633	380.172516
1545.459961	285.064392
1544.446289	368.160706
1543.432617	208.201263
1542.417969	221.215424
1541.404297	107.541862
1540.389648	-34.654938
1539.374023	530.378418
1538.359375	294.932739
1537.343750	314.880951
1536.328125	37.984882
1535.312500	191.799347
1534.296875	221.613617
1533.280273	323.436859
1532.263672	25.529791
1531.247070	134.779526
1530.230469	200.028336
1529.212891	-152.226639
1528.196289	-285.554352
1527.178711	23.888529
1526.160156	-132.921097
1525.142578	109.140190
1524.124023	70.448326
1523.106445	-372.265198
1522.087891	-187.355316
1521.068359	-82.405441
1520.049805	248.621582
1519.030273	101.235390
1518.010742	-102.767403
1516.991211	106.842926
1515.971680	43.928932
1514.951172	-126.985954
1513.930664	7.594810
1512.910156	26.459719
1511.889648	-93.419090
1510.868164	-131.286072
1509.846680	-48.690887
1508.826172	-102.184624
1507.803711	159.599335
1506.782227	-145.456284
1505.759766	113.407532
1504.737305	-27.762379
1503.714844	-84.440804
1502.692383	81.651390
1501.668945	6.784742
1500.646484	-406.148621
1499.623047	-419.673981
1498.599609	-528.011230
1497.575195	-170.702560
1496.550781	78.887863
1495.527344	-70.744286
1494.502930	-26.084097
1493.477539	-186.112167
1492.453125	-241.346695
1491.427734	68.781494
1490.402344	197.264450
1489.376953	62.471577
1488.350586	-36.622341
1487.325195	426.026031
1486.298828	387.983185
1485.272461	240.116745
1484.245117	283.594604
1483.218750	477.519440
1482.191406	428.935730
1481.164063	125.269997
1480.136719	405.534454
1479.108398	394.982697
1478.080078	588.248596
1477.052734	373.696716
1476.023438	770.526306
1474.995117	532.949219
1473.965820	465.999359
1472.937500	928.583435
1471.908203	752.010559
1470.877930	977.511536
1469.848633	790.718018
1468.818359	827.776794
1467.788086	1116.542969
1466.757813	1250.042480
1465.727539	1324.975098
1464.696289	1404.892944
1463.665039	1291.625854
1462.633789	1526.410767
1461.602539	1791.541260
1460.570313	1690.836670
1459.539063	1481.001587
1458.506836	1799.168579
1457.473633	1756.795288
1456.441406	1780.408447
1455.408203	1844.558472
1454.375000	1695.632080
1453.341797	1942.301880
1452.308594	1955.636597
1451.274414	1832.069092
1450.241211	2195.090820
1449.207031	2041.115601
1448.171875	2105.009277
1447.137695	1923.265259
1446.102539	2189.703613
1445.067383	1987.757813
1444.032227	1877.010376
1442.997070	1794.155029
1441.960938	1992.111084
1440.924805	1765.114502
1439.888672	1419.394165
1438.852539	1721.005371
1437.816406	1481.639771
1436.779297	1664.370728
1435.742188	1589.362183
1434.705078	1196.161133
1433.666992	1128.901733
1432.629883	811.777649
1431.591797	590.722900
1430.553711	589.361694
1429.514648	676.330200
1428.476563	372.325592
1427.437500	494.702057
1426.398438	95.120659
1425.359375	227.685104
1424.320313	75.436546
1423.280273	69.441048
1422.240234	227.259796
1421.200195	143.265930
1420.159180	36.681873
1419.119141	222.283600
1418.078125	614.260132
1417.037109	460.021820
1415.996094	76.949478
1414.954102	151.925949
1413.912109	221.914032
1412.870117	276.858887
1411.828125	77.945892
1410.786133	35.028366
1409.743164	-208.844543
1408.700195	92.650726
1407.657227	-75.611092
1406.614258	45.082565
1405.570313	323.964691
1404.527344	-100.017624
1403.483398	-242.667542
1402.438477	94.057739
1401.394531	4.292187
1400.349609	87.694031
1399.304688	78.378731
1398.259766	-93.787079
1397.214844	-183.069641
1396.168945	23.461927
1395.123047	127.289734
1394.077148	-111.987305
1393.031250	42.116413
1391.984375	58.534000
1390.937500	-27.579149
1389.890625	-18.446514
1388.843750	143.421280
1387.796875	-167.470795
1386.749023	-47.954884
1385.701172	-110.915344
1384.653320	-98.736000
1383.604492	128.485657
1382.556641	133.342010
1381.507813	-206.480011
1380.458984	85.911819
1379.410156	-208.565704
1378.360352	-205.703018
1377.310547	-147.803680
1376.260742	129.812683
1375.210938	-173.939224
1374.161133	-110.730659
1373.110352	-129.748108
1372.059570	118.174805
1371.008789	-212.260254
1369.957031	-198.483627
1368.906250	224.103226
1367.854492	-205.436996
1366.802734	-34.370338
1365.750000	189.029449
1364.698242	297.947632
1363.645508	41.010330
1362.592773	90.421509
1361.540039	-307.929962
1360.486328	90.047913
1359.433594	92.548698
1358.379883	23.051170
1357.326172	-6.511030
1356.271484	-90.627586
1355.216797	121.132874
1354.163086	59.658203
1353.107422	43.020977
1352.052734	133.320313
1350.998047	166.603745
1349.942383	279.421204
1348.886719	427.062469
1347.830078	361.372589
1346.774414	380.196014
1345.717773	213.117676
1344.661133	547.116150
1343.604492	603.445068
1342.546875	1039.078735
1341.490234	577.633667
1340.432617	787.891235
1339.375000	834.708191
1338.316406	718.178345
1337.258789	651.352722
1336.200195	824.775146
1335.141602	629.506897
1334.082031	590.312195
1333.023438	677.428284
1331.963867	633.540588
1330.904297	698.590637
1329.844727	556.079468
1328.784180	542.260254
1327.723633	585.399963
1326.663086	675.581909
1325.602539	617.646912
1324.541992	641.346069
1323.480469	768.833252
1322.418945	432.335815
1321.357422	1004.251221
1320.295898	1119.588257
1319.233398	684.897522
1318.170898	765.944946
1317.108398	768.166931
1316.045898	662.035095
1314.982422	822.223511
1313.918945	610.380249
1312.855469	901.295227
1311.791992	785.797302
1310.728516	828.053284
1309.664063	959.015015
1308.599609	1023.564270
1307.535156	950.383484
1306.469727	997.879700
1305.404297	929.846619
1304.338867	938.177368
1303.273438	1187.556274
1302.208008	1129.651733
1301.141602	850.672180
1300.075195	753.732910
1299.008789	934.518005
1297.942383	781.297607
1296.875000	952.348511
1295.807617	723.258423
1294.740234	675.978882
1293.672852	648.438110
1292.604492	922.745422
1291.537109	757.972717
1290.468750	784.621338
1289.399414	860.363831
1288.331055	725.357605
1287.261719	686.055542
1286.192383	960.460388
1285.123047	546.486450
1284.052734	847.878357
1282.983398	794.185303
1281.913086	613.280701
1280.841797	601.387817
1279.771484	680.110107
1278.700195	404.131958
1277.628906	597.937805
1276.557617	385.799469
1275.486328	684.769958
1274.414063	768.566956
1273.341797	744.862122
1272.269531	850.708496
1271.197266	985.873901
1270.124023	503.177795
1269.050781	1055.959595
1267.977539	607.731140
1266.904297	743.020142
1265.830078	944.165771
1264.756836	725.695618
1263.681641	1068.288818
1262.607422	635.387695
1261.533203	629.329590
1260.458008	747.606262
1259.382813	834.185425
1258.307617	1166.815430
1257.231445	856.314392
1256.155273	950.206482
1255.079102	1024.609253
1254.002930	940.792542
1252.926758	874.072876
1251.849609	1140.715820
1250.772461	687.261108
1249.695313	705.816528
1248.617188	914.020569
1247.540039	653.005249
1246.461914	666.736877
1245.382813	575.991150
1244.304688	1022.157776
1243.225586	860.963013
1242.146484	809.114441
1241.067383	932.083191
1239.988281	936.074646
1238.908203	859.987305
1237.828125	667.485901
1236.748047	773.402832
1235.667969	1039.316650
1234.586914	762.041809
1233.505859	763.625916
1232.424805	694.928833
1231.343750	551.148193
1230.261719	649.639648
1229.179688	651.210510
1228.097656	689.083923
1227.015625	470.342438
1225.932617	505.785034
1224.850586	446.840576
1223.767578	395.153503
1222.683594	498.247772
1221.600586	521.489807
1220.516602	866.207581
1219.432617	425.265411
1218.347656	71.475914
1217.263672	258.963562
1216.178711	724.089539
1215.093750	314.848999
1214.008789	316.172302
1212.922852	259.530396
1211.836914	369.383423
1210.750977	426.079742
1209.665039	673.264648
1208.579102	264.376495
1207.492188	226.913376
1206.405273	324.411926
1205.318359	450.747925
1204.230469	215.575851
1203.142578	283.977295
1202.054688	202.992249
1200.966797	338.695831
1199.877930	118.019798
1198.790039	145.289047
1197.701172	-224.518646
1196.611328	144.300735
1195.522461	289.244263
1194.432617	-44.435032
1193.342773	59.509022
1192.252930	43.181061
1191.162109	-227.905289
1190.072266	-556.576599
1188.981445	-128.582169
1187.889648	-221.924805
1186.798828	-276.860443
1185.707031	-154.220566
1184.615234	-58.088535
1183.523438	76.328003
1182.430664	40.317913
1181.337891	61.817600
1180.245117	-41.423496
1179.152344	11.125340
1178.059570	-92.180923
1176.965820	-58.942192
1175.872070	77.221664
1174.778320	100.702797
1173.683594	9.176625
1172.588867	66.041084
1171.494141	106.063423
1170.399414	-177.010590
1169.303711	92.558815
1168.208984	-8.751745
1167.113281	-0.099158
1166.016602	-223.405655
1164.920898	-164.651276
1163.824219	-237.416946
1162.727539	-80.878242
1161.630859	89.853424
1160.533203	155.367233
1159.435547	-175.508224
1158.337891	-31.331562
1157.240234	100.780075
1156.141602	18.044668
1155.043945	-212.590820
1153.944336	362.796906
1152.845703	148.734024
1151.747070	-132.036026
1150.647461	-69.603989
1149.547852	21.326265
1148.447266	57.355370
1147.347656	-71.006294
1146.247070	-111.290115
1145.146484	84.028854
1144.044922	117.361702
1142.944336	195.828705
1141.842773	-23.148691
1140.741211	-218.310852
1139.638672	147.661423
1138.537109	-309.056396
1137.434570	49.517399
1136.332031	72.849777
1135.228516	86.597763
1134.125977	283.158020
1133.022461	159.017807
1131.917969	201.033157
1130.814453	245.353027
1129.709961	692.958679
1128.605469	402.534302
1127.500977	498.774139
1126.396484	514.294128
1125.291016	586.635925
1124.185547	604.378601
1123.080078	394.583557
1121.973633	599.397827
1120.868164	422.750763
1119.761719	518.437378
1118.654297	197.357101
1117.547852	79.933548
1116.440430	203.869949
1115.333008	254.363098
1114.225586	252.751923
1113.117188	343.308380
1112.008789	275.379791
1110.900391	169.623566
1109.791992	281.275208
1108.682617	369.198395
1107.573242	558.607910
1106.463867	185.864288
1105.354492	481.396515
1104.244141	613.878845
1103.133789	276.657043
1102.023438	647.347656
1100.913086	449.371826
1099.801758	414.163666
1098.690430	426.094421
1097.579102	503.991699
1096.467773	412.151733
1095.355469	405.133545
1094.243164	325.074280
1093.130859	183.797577
1092.017578	391.012878
1090.905273	390.979492
1089.791992	414.450775
1088.677734	473.174255
1087.564453	614.198425
1086.450195	315.352783
1085.335938	703.186768
1084.221680	293.951935
1083.106445	432.467102
1081.991211	446.381409
1080.875977	63.290142
1079.760742	697.282776
1078.644531	485.693848
1077.528320	541.811157
1076.412109	550.962524
1075.295898	184.692520
1074.178711	423.806427
1073.061523	451.740540
1071.944336	207.676147
1070.826172	397.401093
1069.708984	-41.045918
1068.590820	101.805611
1067.471680	401.549194
1066.353516	345.188324
1065.234375	286.517822
1064.115234	202.139908
1062.996094	260.589447
1061.875977	38.234505
1060.755859	241.769058
1059.635742	349.343231
1058.515625	251.124741
1057.394531	223.102875
1056.273438	89.949997
1055.152344	347.113129
1054.031250	349.554871
1052.909180	286.622131
1051.787109	67.309357
1050.665039	174.967865
1049.541992	287.272797
1048.418945	387.902069
1047.295898	94.273361
1046.172852	55.048542
1045.048828	57.854065
1043.925781	46.729149
1042.801758	-83.215523
1041.676758	5.978893
1040.552734	162.757538
1039.427734	16.725523
1038.302734	-33.711170
1037.176758	-153.914017
1036.050781	352.093109
1034.924805	78.401680
1033.798828	-116.000397
1032.672852	-75.334206
1031.545898	42.107403
1030.418945	361.821716
1029.291992	-6.519846
1028.164063	252.774445
1027.036133	-338.259308
1025.908203	-378.477051
1024.780273	-348.937836
1023.651367	-147.545441
1022.522461	-252.541473
1021.393555	-341.162750
1020.264648	-116.468414
1019.134766	-536.594421
1018.004883	-321.071777
1016.875000	-135.699951
1015.744141	-110.259171
1014.613281	-318.780792
1013.482422	33.527485
1012.351563	-267.391632
1011.219727	13.136942
1010.088867	-410.145203
1008.956055	18.603178
1007.824219	197.346008
1006.691406	454.754761
1005.558594	571.057007
1004.425781	1593.865112
1003.292969	1710.053467
1002.159180	2101.332520
1001.025391	1549.738159
999.891602	818.310486
998.756836	128.899063
997.622070	407.455261
996.487305	323.540558
995.352539	138.218384
994.216797	40.776180
993.081055	190.342514
991.945313	243.082260
990.808594	-63.818443
989.672852	120.594841
988.536133	-243.523209
987.398438	5.590182
986.261719	427.492218
985.124023	59.303009
983.986328	13.782818
982.847656	55.880024
981.709961	-14.692877
980.571289	-184.063110
979.432617	152.888412
978.292969	280.499054
977.153320	33.362217
976.013672	133.603302
974.874023	141.986313
973.734375	226.318207
972.593750	122.354706
971.453125	211.493164
970.311523	25.165237
969.170898	91.582550
968.029297	415.147278
966.886719	190.270035
965.745117	36.747585
964.602539	23.324476
963.459961	202.649002
962.317383	352.215240
961.173828	284.103912
960.030273	408.626923
958.886719	221.664917
957.743164	291.432587
956.598633	107.126167
955.454102	37.498325
954.309570	164.855408
953.165039	45.159969
952.019531	232.186630
950.874023	-93.056618
949.727539	-47.599686
948.582031	105.404953
947.435547	139.614822
946.289063	-43.132660
945.141602	-22.363178
943.995117	-122.519302
942.847656	-122.042412
941.699219	47.481144
940.551758	118.912727
939.403320	-78.809608
938.254883	63.574371
937.105469	21.279690
935.957031	134.172562
934.807617	265.363586
933.658203	421.682800
932.507813	213.484085
931.357422	149.009262
930.207031	125.673271
929.056641	38.709301
927.906250	-32.167011
926.754883	-50.554550
925.603516	-75.649689
924.451172	-180.238693
923.298828	26.893915
922.146484	-379.852844
920.994141	-161.193253
919.841797	121.099770
918.688477	-87.400383
917.535156	258.548462
916.380859	-181.325912
915.227539	-21.495338
914.073242	24.860586
912.918945	-69.410973
911.763672	-288.330078
910.608398	-223.514618
909.453125	156.578568
908.297852	-266.017090
907.141602	-83.118385
905.985352	-63.382694
904.829102	-165.917343
903.672852	-46.341415
902.515625	111.755089
901.358398	-94.650894
900.201172	-108.487099
899.042969	-271.597351
897.884766	-9.221778
896.726563	-2.491330
895.568359	103.802872
894.409180	38.293709
893.250000	63.289532
892.090820	-40.467655
890.930664	219.618011
889.771484	-69.219971
888.611328	161.509140
887.450195	283.820862
886.289063	142.046539
885.128906	61.314175
883.966797	143.105698
882.805664	211.368225
881.643555	-67.618011
880.481445	-69.139145
879.319336	299.015381
878.156250	205.097946
876.993164	66.203087
875.830078	211.191727
874.666016	347.138550
873.502930	224.152725
872.338867	-117.061302
871.173828	32.441395
870.009766	-184.794601
868.844727	-80.291328
867.679688	44.414680
866.513672	157.837601
865.348633	145.353928
864.182617	256.469055
863.015625	167.610260
861.849609	368.511414
860.682617	-14.470473
859.515625	-91.977516
858.347656	126.795509
857.180664	338.725067
856.012695	615.601746
854.843750	439.313721
853.675781	337.083282
852.506836	530.784912
851.337891	614.561768
850.167969	610.896851
848.999023	548.967468
847.829102	74.974411
846.658203	297.503113
845.488281	403.494904
844.317383	124.482330
843.146484	225.925217
841.975586	331.754883
840.803711	301.083130
839.631836	100.461662
838.459961	-39.756229
837.287109	-30.222498
836.114258	41.815941
834.941406	-31.420353
833.768555	170.004059
832.594727	139.089493
831.420898	402.767059
830.247070	429.716400
829.072266	396.355804
827.898438	249.192520
826.722656	342.873779
825.547852	376.248657
824.372070	255.745346
823.196289	-11.845117
822.020508	52.573231
820.844727	230.479187
819.667969	-264.265778
818.491211	-200.059647
817.313477	88.843758
816.136719	45.967003
814.958984	-23.662775
813.781250	-140.052490
812.602539	-383.215790
811.423828	-112.809738
810.245117	-320.476196
809.066406	-141.491684
807.886719	-120.410973
806.707031	-101.650383
805.527344	21.371128
804.346680	102.065559
803.166992	-330.063843
801.985352	92.201195
800.804688	-142.472458
799.623047	-237.406464
798.441406	-281.391174
797.259766	-391.958405
796.078125	-276.509033
794.895508	-267.568634
793.712891	213.113968
792.529297	-214.562973
791.346680	-68.660393
790.163086	23.944618
788.978516	-231.056839
787.794922	109.157837
786.610352	-44.187149
785.425781	-2.939086
784.241211	-41.408283
783.055664	205.195984
781.870117	299.097198
780.684570	554.147400
779.498047	188.260376
778.311523	14.583891
777.125000	-0.139135
775.938477	-90.003616
774.750977	65.042885
773.563477	-33.810162
772.375977	-0.358600
771.187500	-114.774574
769.999023	138.971710
768.810547	130.201843
767.622070	-125.471489
766.432617	141.049164
765.243164	343.477814
764.053711	296.882446
762.863281	219.401627
761.672852	584.304443
760.482422	297.571381
759.291992	494.919128
758.100586	313.769531
756.909180	139.228271
755.717773	334.053406
754.525391	249.565262
753.333008	-111.833176
752.140625	337.561707
750.948242	233.172379
749.754883	71.676682
748.561523	129.743774
747.368164	189.925262
746.173828	210.526077
744.979492	202.547760
743.785156	361.223785
742.590820	245.676361
741.395508	224.413727
740.200195	290.797272
739.003906	232.210266
737.808594	-76.123497
736.612305	-9.805785
735.416016	12.663819
734.218750	35.100483
733.021484	-189.813553
731.824219	-40.449612
730.626953	-125.245346
729.428711	87.448624
728.230469	116.361656
727.032227	184.616821
725.833984	401.470032
724.634766	-229.595154
723.435547	234.141083
722.235352	164.756210
721.036133	257.017792
719.835938	434.400940
718.635742	81.373642
717.434570	219.505753
716.233398	233.269135
715.032227	266.699310
713.831055	435.355255
712.628906	233.385223
711.426758	118.749275
710.224609	165.473206
709.021484	220.955475
707.818359	60.864971
706.615234	79.477486
705.412109	-276.269104
704.208008	360.680145
703.003906	29.142260
701.799805	-199.901978
700.594727	64.956009
699.389648	223.247803
698.184570	168.534149
696.979492	398.666748
695.773438	-14.359668
694.567383	-103.393036
693.361328	-88.015419
692.154297	-59.489822
690.947266	-15.649048
689.740234	-253.839081
688.533203	172.185776
687.325195	-7.083511
686.117188	-368.304779
684.909180	-148.105743
683.700195	-183.655563
682.491211	-175.689011
681.282227	-217.404480
680.072266	-646.701721
678.863281	-18.740232
677.653320	-246.185608
676.442383	-146.478699
675.232422	72.387558
674.021484	113.894333
672.810547	304.821991
671.598633	344.442291
670.386719	193.945038
669.174805	272.838806
667.962891	-43.633720
666.750000	44.279282
665.537109	-409.888336
664.324219	-122.879051
663.110352	-582.916138
661.897461	103.720215
660.683594	285.191101
659.468750	9.315570
658.254883	-134.670761
657.040039	38.621368
655.824219	140.849808
654.609375	-121.124908
653.393555	5.127136
652.177734	284.464417
650.960938	83.436546
649.745117	-41.973648
648.528320	175.188293
647.311523	250.305801
646.093750	140.430939
644.875977	43.643105
643.658203	-48.678406
642.440430	422.647858
641.221680	177.828339
640.002930	130.990555
638.784180	153.034836
637.564453	153.656204
636.344727	27.591347
635.125000	77.752304
633.905273	134.370758
632.684570	203.869492
631.463867	457.931427
630.243164	381.414917
629.021484	122.566566
627.799805	387.139191
626.578125	284.853912
625.356445	643.472046
624.133789	41.617489
622.911133	213.502579
621.688477	226.639801
620.464844	48.997589
619.241211	29.721176
618.017578	-38.984566
616.793945	63.349838
615.569336	-213.376450
614.344727	-195.010071
613.120117	-80.705910
611.894531	-154.971283
610.668945	3.471294
609.443359	-180.552216
608.216797	-149.084991
606.991211	148.967041
605.764648	123.844154
604.537109	-121.762985
