# Supplementary material for: Raman spectroscopy accurately differentiates mucosal healing from non-healing and biochemical changes following biological therapy in inflammatory bowel disease
Source: PLoS One. 2021 Jun 2;16(6):e0252210. doi: 10.1371/journal.pone.0252210 (PMC8172032; doi:10.1371/journal.pone.0252210)
Supplement: S1 Dataset — (ZIP) [file pone.0252210.s003.zip › HC/BRC-ctnf-0005-2 this one++_base sub CR removed_42__X_-5044.34__Y_12461.6__Z_129.401__Time_475.txt]

1714.708984	-117.785019
1713.732422	-174.121307
1712.755859	-103.006042
1711.779297	241.859131
1710.801758	147.495102
1709.824219	356.812408
1708.846680	416.982880
1707.868164	582.923218
1706.890625	951.102173
1705.912109	557.679626
1704.933594	1004.367126
1703.954102	1268.355591
1702.975586	1234.837646
1701.996094	1150.435425
1701.016602	1325.643433
1700.037109	1407.484131
1699.056641	1455.046753
1698.077148	1471.197632
1697.096680	1384.005371
1696.116211	1567.772827
1695.134766	1902.281738
1694.154297	1949.630005
1693.172852	1907.750488
1692.191406	1921.023315
1691.209961	1936.197144
1690.227539	2206.887451
1689.245117	2092.863525
1688.263672	1973.281494
1687.280273	2050.850098
1686.297852	2163.055176
1685.314453	2144.695801
1684.332031	2203.915039
1683.347656	2212.790283
1682.364258	2078.389404
1681.380859	2144.397949
1680.396484	2157.837646
1679.412109	1972.517090
1678.427734	2309.828857
1677.442383	2352.717041
1676.458008	2295.764404
1675.472656	2216.151611
1674.487305	2403.843994
1673.500977	2194.181641
1672.515625	2477.901123
1671.529297	2773.747803
1670.542969	2417.782471
1669.556641	2587.012451
1668.569336	2556.257324
1667.583008	2694.837402
1666.595703	2832.737793
1665.608398	2580.056641
1664.620117	2589.640137
1663.632813	2760.733643
1662.644531	2671.562256
1661.656250	2820.819580
1660.667969	2386.783691
1659.678711	2705.344238
1658.689453	2546.885742
1657.700195	2650.749756
1656.710938	2545.464844
1655.721680	2268.284424
1654.731445	2113.113525
1653.742188	2212.364014
1652.750977	1943.976074
1651.760742	2083.452881
1650.770508	1919.121094
1649.779297	1464.377686
1648.788086	1462.307007
1647.796875	1540.009888
1646.804688	1018.361633
1645.813477	1179.102295
1644.821289	954.710999
1643.829102	812.890015
1642.836914	748.338806
1641.843750	716.101746
1640.850586	526.258972
1639.857422	334.585571
1638.864258	539.374756
1637.871094	491.691620
1636.876953	444.762451
1635.882813	430.287537
1634.888672	205.824020
1633.894531	-83.570267
1632.899414	170.581055
1631.905273	-11.622693
1630.910156	-103.402046
1629.915039	21.598799
1628.918945	-115.781631
1627.922852	118.802635
1626.927734	-129.791519
1625.930664	-109.181129
1624.934570	43.862766
1623.938477	-91.406670
1622.941406	-123.223747
1621.944336	103.427704
1620.947266	175.915817
1619.949219	183.606018
1618.952148	250.045151
1617.954102	-202.483978
1616.956055	-65.907654
1615.957031	76.755348
1614.958984	186.217087
1613.959961	-15.631652
1612.960938	85.127808
1611.961914	-9.889312
1610.961914	-35.827595
1609.962891	120.024284
1608.962891	72.293526
1607.962891	96.207581
1606.961914	244.068405
1605.961914	253.982300
1604.960938	267.348938
1603.959961	72.171432
1602.958984	11.386271
1601.957031	-74.724274
1600.956055	193.177536
1599.954102	-124.045433
1598.952148	134.884872
1597.949219	-313.931274
1596.947266	1.377041
1595.944336	-254.931870
1594.941406	-249.143021
1593.938477	-93.749023
1592.934570	-94.385735
1591.931641	-444.120819
1590.927734	-195.316986
1589.923828	-230.377533
1588.918945	-275.202209
1587.915039	-311.519318
1586.910156	119.603996
1585.905273	123.573456
1584.900391	104.685608
1583.894531	-192.466904
1582.889648	76.499947
1581.883789	54.139431
1580.877930	308.402527
1579.871094	354.764435
1578.865234	229.807602
1577.858398	27.309900
1576.851563	223.510895
1575.844727	97.489532
1574.836914	-7.230050
1573.829102	278.599976
1572.822266	172.133972
1571.813477	-110.656456
1570.805664	-5.717899
1569.797852	65.761719
1568.789063	-88.445076
1567.780273	-122.788055
1566.770508	-200.945175
1565.761719	-78.875641
1564.751953	-223.910568
1563.742188	-96.153061
1562.732422	96.655922
1561.722656	-94.263504
1560.711914	-33.341251
1559.702148	-47.431549
1558.691406	-232.408936
1557.679688	-152.798416
1556.668945	-350.304596
1555.657227	206.230652
1554.645508	53.023548
1553.633789	-146.616882
1552.622070	-105.320923
1551.609375	39.562035
1550.596680	-25.150036
1549.583984	-40.631855
1548.571289	-190.569672
1547.558594	293.145386
1546.544922	308.696228
1545.531250	-79.006752
1544.517578	109.741562
1543.503906	-78.855415
1542.489258	101.981560
1541.474609	-45.318684
1540.459961	11.359953
1539.445313	220.241226
1538.429688	-25.320847
1537.415039	23.282310
1536.399414	25.306541
1535.383789	163.899200
1534.367188	80.510399
1533.351563	180.057236
1532.334961	235.572769
1531.318359	131.102264
1530.301758	253.227020
1529.284180	112.342766
1528.266602	-38.992290
1527.249023	249.827301
1526.231445	123.821304
1525.213867	170.076141
1524.195313	298.405609
1523.177734	63.670658
1522.159180	129.711304
1521.139648	162.014557
1520.121094	165.742477
1519.101563	341.400269
1518.082031	200.576279
1517.062500	349.849182
1516.042969	-40.713814
1515.022461	362.171539
1514.001953	297.224670
1512.981445	131.849472
1511.960938	-105.663185
1510.939453	-156.097687
1509.918945	-106.801064
1508.897461	-355.431824
1507.875000	-91.431587
1506.853516	92.611298
1505.831055	127.521339
1504.809570	-122.428558
1503.787109	-139.492935
1502.763672	-226.114105
1501.741211	-21.102259
1500.717773	-75.205521
1499.694336	98.165047
1498.670898	33.024231
1497.646484	-4.353270
1496.623047	96.045685
1495.598633	-98.176109
1494.574219	121.567513
1493.549805	197.624542
1492.524414	224.651733
1491.499023	197.582779
1490.473633	596.821045
1489.448242	298.059235
1488.422852	647.742188
1487.396484	386.547211
1486.370117	303.752991
1485.343750	391.590088
1484.317383	494.279633
1483.290039	833.765930
1482.262695	718.644348
1481.235352	878.579956
1480.208008	767.761597
1479.180664	924.237488
1478.152344	988.462708
1477.124023	909.551208
1476.095703	1431.483643
1475.067383	1461.213379
1474.038086	1449.757080
1473.008789	1756.139404
1471.979492	1830.357178
1470.950195	1573.317749
1469.919922	1903.695313
1468.890625	2215.751953
1467.860352	2133.067627
1466.830078	2169.533203
1465.798828	2164.902344
1464.768555	2162.454590
1463.737305	2561.089600
1462.706055	2908.370361
1461.674805	2744.604492
1460.642578	2897.942383
1459.610352	2860.439453
1458.578125	3066.274170
1457.545898	3106.714844
1456.513672	2596.210449
1455.480469	3285.409180
1454.447266	3329.795654
1453.414063	3046.738770
1452.380859	2984.025391
1451.346680	3237.804932
1450.313477	3242.858154
1449.279297	3617.454834
1448.244141	3535.637207
1447.209961	3663.769775
1446.174805	3313.014160
1445.139648	3245.623779
1444.104492	3466.488281
1443.069336	2950.698486
1442.033203	3006.532715
1440.998047	2685.277832
1439.961914	2725.459229
1438.924805	2573.218018
1437.888672	2468.854004
1436.851563	2374.377686
1435.814453	2438.878662
1434.777344	2346.530029
1433.740234	1698.436401
1432.702148	1474.547974
1431.664063	1460.071655
1430.625977	1165.276855
1429.587891	1211.055786
1428.548828	827.758057
1427.509766	913.564636
1426.471680	701.664673
1425.431641	570.310181
1424.392578	806.887634
1423.352539	755.920166
1422.312500	621.704712
1421.272461	248.131866
1420.232422	436.189941
1419.191406	455.335388
1418.150391	250.342148
1417.109375	556.231812
1416.068359	371.258392
1415.027344	-105.525322
1413.985352	197.469681
1412.943359	140.695511
1411.901367	176.912064
1410.858398	-86.067162
1409.816406	113.441620
1408.773438	-99.227654
1407.730469	-176.187149
1406.687500	-240.569641
1405.643555	3.860220
1404.599609	-394.429688
1403.555664	-155.076080
1402.511719	94.229607
1401.466797	122.662193
1400.422852	138.612122
1399.377930	-30.996710
1398.333008	398.691925
1397.287109	281.809998
1396.242188	483.329346
1395.196289	213.787537
1394.150391	122.286469
1393.104492	-29.191799
1392.057617	270.135345
1391.010742	171.422089
1389.963867	208.007813
1388.916992	247.196579
1387.870117	213.946762
1386.822266	305.863556
1385.774414	32.799580
1384.726563	-32.499935
1383.677734	144.797089
1382.629883	-85.114754
1381.581055	-192.373123
1380.532227	-149.538666
1379.483398	-208.932846
1378.433594	-130.822708
1377.383789	-197.334045
1376.333984	-123.856964
1375.284180	-82.641006
1374.234375	138.384521
1373.183594	-12.119039
1372.132813	-436.622650
1371.082031	-362.106689
1370.031250	-337.233246
1368.979492	-122.766151
1367.927734	-72.576088
1366.875977	30.155058
1365.824219	-330.100433
1364.771484	-109.834236
1363.718750	-339.949677
1362.666016	-335.746246
1361.613281	-351.167999
1360.560547	-311.563538
1359.506836	-177.198975
1358.453125	-311.147491
1357.399414	-156.349701
1356.344727	-269.772400
1355.291016	-221.282516
1354.236328	-93.019279
1353.181641	-498.530518
1352.126953	-230.542526
1351.071289	-270.237885
1350.015625	-83.689117
1348.959961	11.293168
1347.904297	195.904068
1346.847656	6.170856
1345.791992	203.801880
1344.735352	208.268188
1343.677734	354.376740
1342.621094	619.776855
1341.563477	201.472565
1340.505859	492.277893
1339.448242	297.848022
1338.390625	282.177734
1337.332031	167.835480
1336.273438	289.080750
1335.214844	257.220520
1334.156250	522.669067
1333.097656	140.274139
1332.038086	238.214798
1330.978516	12.585980
1329.917969	279.385620
1328.858398	-54.113136
1327.797852	299.865234
1326.737305	342.806335
1325.676758	178.650787
1324.616211	368.098907
1323.554688	78.884544
1322.493164	130.835007
1321.431641	-224.021622
1320.370117	26.170712
1319.307617	197.711380
1318.245117	201.882721
1317.182617	255.774811
1316.120117	435.776489
1315.056641	271.049438
1313.993164	62.452194
1312.929688	-56.956928
1311.866211	240.347137
1310.802734	212.883469
1309.738281	50.424503
1308.673828	242.888718
1307.609375	590.712769
1306.543945	582.037170
1305.479492	684.473083
1304.414063	361.810181
1303.347656	167.538651
1302.282227	158.132278
1301.215820	247.429626
1300.150391	125.787521
1299.083008	490.990601
1298.016602	318.565186
1296.949219	217.819229
1295.882813	-24.870440
1294.815430	20.106167
1293.747070	278.941284
1292.679688	351.601044
1291.611328	142.541077
1290.542969	-19.449505
1289.474609	191.685272
1288.405273	23.166470
1287.335938	163.887314
1286.266602	165.266754
1285.197266	-210.221664
1284.127930	164.245132
1283.057617	201.014420
1281.987305	-9.114567
1280.916992	177.704391
1279.845703	95.635727
1278.775391	38.422417
1277.704102	211.500473
1276.632813	172.108398
1275.560547	191.755310
1274.489258	289.950806
1273.416992	346.900696
1272.344727	660.695435
1271.271484	586.305847
1270.199219	558.670532
1269.125977	685.194641
1268.052734	616.699463
1266.979492	863.373962
1265.905273	998.016235
1264.831055	1547.610718
1263.756836	1009.513977
1262.682617	1459.490845
1261.607422	1273.293457
1260.533203	1299.505005
1259.458008	1364.982300
1258.381836	1438.025879
1257.306641	1650.139038
1256.230469	1404.625244
1255.154297	1505.200195
1254.078125	1640.065674
1253.001953	1290.853271
1251.924805	1550.301147
1250.847656	1318.520264
1249.770508	1398.368530
1248.692383	1655.916748
1247.615234	1599.989624
1246.537109	1400.927734
1245.458984	1593.369873
1244.379883	1423.989014
1243.300781	1109.167847
1242.222656	1202.612427
1241.142578	1262.242310
1240.063477	1411.829712
1238.983398	1496.027710
1237.904297	1017.520996
1236.823242	1301.021973
1235.743164	1460.884521
1234.662109	1097.173340
1233.582031	1443.968140
1232.500977	901.400269
1231.418945	780.798340
1230.337891	1161.789917
1229.255859	1349.016968
1228.173828	909.195618
1227.090820	978.043640
1226.008789	928.380981
1224.925781	837.725586
1223.842773	645.615234
1222.759766	417.411102
1221.675781	540.018921
1220.591797	348.392303
1219.507813	316.445099
1218.423828	219.345200
1217.338867	240.746658
1216.254883	93.116455
1215.169922	375.450409
1214.083984	179.703644
1212.999023	235.100677
1211.913086	423.247009
1210.827148	483.476563
1209.741211	384.508026
1208.654297	912.617004
1207.567383	717.207581
1206.480469	360.393097
1205.393555	685.751770
1204.306641	95.393044
1203.218750	93.065231
1202.130859	23.291746
1201.042969	163.008301
1199.954102	-116.212555
1198.865234	-70.431259
1197.776367	-43.956142
1196.687500	-258.097443
1195.598633	-166.741531
1194.508789	-231.765091
1193.418945	-366.532898
1192.329102	-263.358917
1191.238281	118.454285
1190.147461	-266.346436
1189.056641	-216.315140
1187.965820	-267.248077
1186.875000	-116.580063
1185.783203	-381.307129
1184.691406	-283.658447
1183.599609	-111.783463
1182.506836	-167.957687
1181.414063	-456.837555
1180.321289	-273.386841
1179.228516	-121.303673
1178.135742	-175.518539
1177.041992	48.099068
1175.948242	-212.397446
1174.854492	68.321404
1173.759766	231.452301
1172.665039	296.211365
1171.570313	353.605957
1170.475586	104.542038
1169.380859	396.058380
1168.285156	498.343536
1167.189453	189.136063
1166.093750	176.320724
1164.997070	120.314270
1163.900391	288.762238
1162.803711	473.666809
1161.707031	309.580933
1160.609375	513.116272
1159.512695	608.917664
1158.415039	690.159241
1157.316406	406.061676
1156.218750	1054.696899
1155.120117	825.076172
1154.021484	902.962463
1152.922852	689.727783
1151.823242	771.936157
1150.723633	713.279175
1149.624023	637.738525
1148.524414	707.299805
1147.423828	633.711975
1146.323242	590.869141
1145.222656	528.761047
1144.122070	483.096344
1143.020508	499.070801
1141.918945	688.435059
1140.817383	713.368774
1139.715820	928.248901
1138.613281	978.758911
1137.510742	739.043396
1136.408203	777.176880
1135.305664	876.792480
1134.202148	1021.229492
1133.098633	866.157043
1131.995117	1282.995850
1130.891602	1661.404785
1129.787109	1557.693237
1128.682617	1690.986816
1127.578125	1698.247559
1126.473633	1992.146484
1125.368164	1749.869385
1124.262695	1784.734497
1123.157227	1646.327271
1122.050781	1891.493286
1120.944336	1506.249023
1119.837891	1599.232910
1118.731445	1864.718384
1117.625000	1703.767700
1116.517578	1641.997314
1115.410156	1636.757324
1114.302734	1373.427002
1113.194336	1722.403320
1112.085938	1541.363770
1110.977539	1605.949585
1109.869141	1457.547974
1108.759766	1935.020386
1107.651367	1986.833618
1106.541016	2120.995361
1105.431641	1884.152222
1104.321289	1739.198975
1103.211914	2030.620605
1102.100586	1580.795288
1100.990234	1791.374634
1099.878906	1994.509888
1098.768555	1850.701904
1097.656250	1914.117310
1096.544922	1864.123901
1095.432617	1684.297241
1094.320313	1607.939087
1093.208008	1571.389404
1092.095703	1704.120728
1090.982422	1671.754028
1089.869141	1681.508423
1088.755859	1672.182983
1087.641602	1330.925415
1086.527344	1779.779907
1085.413086	2044.784424
1084.298828	2027.339722
1083.183594	1920.345093
1082.069336	2008.191895
1080.954102	1621.236206
1079.837891	1713.323975
1078.722656	1997.684082
1077.606445	1549.265381
1076.490234	1527.969971
1075.373047	1382.096680
1074.255859	1461.274780
1073.139648	1533.175537
1072.021484	1724.396606
1070.904297	1366.776855
1069.786133	1341.913452
1068.667969	1715.198608
1067.549805	1521.198730
1066.430664	1500.396973
1065.312500	1411.519531
1064.193359	1327.167969
1063.073242	1516.496216
1061.954102	1321.821167
1060.833984	1010.079712
1059.713867	1336.816284
1058.592773	1055.261719
1057.472656	1215.523315
1056.351563	996.910217
1055.230469	1360.078857
1054.108398	1325.769531
1052.987305	1389.438477
1051.865234	1303.477783
1050.743164	1266.445190
1049.620117	1280.629395
1048.497070	1325.014160
1047.374023	1579.215332
1046.250977	1245.419312
1045.127930	1242.783081
1044.003906	1160.760986
1042.879883	1150.923462
1041.754883	1182.918213
1040.630859	860.702332
1039.505859	759.800781
1038.380859	742.684875
1037.254883	813.949341
1036.129883	831.583069
1035.003906	1114.395996
1033.876953	899.138733
1032.750977	746.728455
1031.624023	878.013733
1030.497070	569.790466
1029.370117	640.518738
1028.242188	548.496277
1027.115234	210.230347
1025.986328	248.332687
1024.858398	237.635086
1023.730469	199.062195
1022.601563	58.345314
1021.471680	10.487424
1020.342773	187.693222
1019.212891	397.271851
1018.083008	27.027327
1016.953125	347.831787
1015.823242	464.530029
1014.692383	456.042755
1013.561523	461.480591
1012.430664	286.276154
1011.298828	565.039673
1010.166992	848.338623
1009.035156	770.470825
1007.903320	875.491882
1006.770508	1163.267944
1005.637695	1307.561646
1004.504883	2180.258301
1003.371094	3068.783203
1002.238281	2449.978271
1001.104492	2453.127930
999.969727	1922.668457
998.835938	1207.771851
997.701172	1049.800781
996.566406	1090.536743
995.430664	932.840454
994.295898	814.560242
993.160156	1037.868408
992.024414	1078.969482
990.887695	861.884583
989.750977	760.288696
988.614258	739.535583
987.477539	670.527710
986.340820	756.036682
985.203125	459.285156
984.065430	662.503845
982.926758	596.403870
981.789063	779.070740
980.650391	743.184448
979.511719	1034.150879
978.372070	676.519104
977.233398	1121.752319
976.093750	856.550903
974.953125	1069.705811
973.813477	1186.430908
972.672852	1323.942993
971.532227	1137.720459
970.390625	974.721375
969.250000	1248.179565
968.108398	1092.490601
966.966797	884.286133
965.824219	658.014832
964.681641	874.704590
963.539063	827.793518
962.396484	737.551575
961.253906	697.979370
960.110352	709.035583
958.966797	582.844543
957.822266	784.435547
956.678711	665.584473
955.534180	448.556915
954.388672	1058.078003
953.244141	534.883118
952.098633	323.269958
950.953125	413.884186
949.807617	287.453827
948.661133	399.055969
947.514648	355.419342
946.368164	485.691589
945.221680	568.162903
944.074219	411.014252
942.926758	313.541504
941.779297	346.470093
940.630859	603.278198
939.483398	616.062378
938.334961	647.323303
937.185547	728.977844
936.037109	402.693451
934.887695	466.610229
933.737305	510.221100
932.587891	184.933975
931.437500	331.581390
930.287109	467.012543
929.136719	226.928192
927.985352	560.842834
926.834961	48.228260
925.682617	355.199463
924.531250	66.278687
923.378906	337.191223
922.226563	-7.960088
921.074219	256.497498
919.921875	164.262054
918.768555	406.299988
917.615234	28.324259
916.460938	43.643288
915.307617	86.432716
914.153320	-136.151993
912.999023	111.362602
911.843750	-63.023270
910.688477	-191.737167
909.533203	-75.242096
908.377930	-19.800034
907.221680	-138.703354
906.066406	23.672838
904.909180	-90.221443
903.752930	101.941948
902.595703	-231.161163
901.438477	-375.984009
900.281250	-246.648575
899.123047	-200.901749
897.965820	-89.367882
896.807617	-74.951859
895.648438	21.062363
894.489258	-86.256607
893.331055	66.596619
892.170898	18.443871
891.011719	58.600876
889.851563	-167.607361
888.691406	107.777237
887.531250	-470.186615
886.370117	-318.662994
885.208984	-56.477726
884.047852	27.515619
882.885742	32.684391
881.724609	-99.558060
880.562500	-168.463211
879.399414	69.343964
878.237305	140.420425
877.074219	351.276947
875.911133	57.646698
874.747070	66.022415
873.583008	198.334213
872.418945	24.602903
871.254883	-243.443726
870.089844	-266.037384
868.925781	-155.828186
867.759766	123.082169
866.594727	246.830734
865.428711	130.132813
864.262695	-94.281761
863.096680	211.650482
861.930664	77.311356
860.763672	576.309265
859.596680	635.143188
858.428711	429.185303
857.260742	535.266418
856.092773	713.129639
854.924805	289.902679
853.756836	828.818848
852.587891	719.678040
851.418945	384.264160
850.249023	508.361511
849.080078	258.323730
847.910156	592.943420
846.739258	360.951996
845.569336	182.790833
844.398438	394.123779
843.227539	265.263824
842.056641	223.692368
840.884766	97.150963
839.712891	370.860901
838.541016	-39.584995
837.368164	-43.130695
836.196289	493.970398
835.022461	117.202606
833.849609	117.968697
832.675781	319.633606
831.501953	534.540161
830.328125	501.580383
829.154297	182.997864
827.979492	388.680725
826.804688	284.224213
825.628906	516.399292
824.454102	117.584961
823.278320	146.739532
822.102539	28.751780
820.925781	133.468857
819.749023	157.875565
818.572266	-200.756454
817.395508	92.834793
816.217773	-7.685160
815.040039	-284.024170
813.862305	-206.695313
812.684570	-22.783859
811.505859	-257.028534
810.327148	-166.782822
809.147461	-25.592098
807.968750	-26.782459
806.789063	-39.207211
805.609375	-125.037308
804.428711	8.820633
803.248047	-205.981583
802.067383	-156.770264
800.886719	-285.197754
799.705078	-209.660782
798.523438	-220.785843
797.341797	-475.906433
796.160156	-265.629395
794.977539	-119.859192
793.794922	-38.553181
792.611328	-163.408737
791.428711	-71.369637
790.245117	58.106014
789.060547	23.591675
787.876953	-55.318027
786.692383	259.414612
785.507813	671.152710
784.323242	184.839859
783.137695	156.189270
781.952148	83.195786
780.766602	171.377853
779.580078	374.231964
778.393555	170.478577
777.207031	74.861275
776.020508	51.985214
774.833008	-54.891102
773.645508	83.045784
772.458008	-83.635506
771.270508	62.778358
770.082031	169.298141
768.893555	412.295197
767.704102	84.268738
766.514648	77.940353
765.325195	148.582947
764.135742	42.893478
762.946289	491.957733
761.755859	220.910156
760.565430	176.546112
759.374023	640.324463
758.183594	241.534012
756.992188	414.596222
755.799805	361.027557
754.608398	177.711533
753.416016	374.569824
752.223633	338.374268
751.030273	357.033813
749.837891	476.634460
748.644531	440.236694
747.450195	568.422791
746.256836	665.779541
745.062500	337.426239
743.868164	667.212585
742.672852	503.415710
741.477539	442.713654
740.282227	471.892944
739.086914	450.650269
737.890625	243.198822
736.695313	355.634674
735.498047	181.170654
734.301758	35.275452
733.104492	554.856812
731.907227	104.845924
730.709961	114.516541
729.511719	56.432411
728.313477	372.364777
727.115234	314.386444
725.916992	245.585938
724.717773	592.086182
723.518555	425.133026
722.318359	380.673859
721.119141	120.177673
719.918945	431.898010
718.718750	158.672287
717.517578	520.700317
716.316406	415.854523
715.115234	223.977402
713.914063	451.020874
712.711914	139.669601
711.509766	164.295181
710.307617	219.611053
709.104492	490.772766
707.902344	319.888489
706.698242	221.162628
705.495117	231.557022
704.291016	-38.580193
703.086914	-142.975128
701.882813	107.526024
700.678711	-107.266945
699.473633	-93.379959
698.268555	-120.531059
697.062500	-64.798988
695.857422	-45.749596
694.651367	-111.138870
693.444336	-200.089676
692.238281	-597.033569
691.031250	-567.993774
689.824219	-438.819275
688.616211	-168.347534
687.409180	-147.160263
686.200195	13.152278
684.992188	-136.361511
683.784180	-155.409958
682.575195	-397.349365
681.366211	-164.317383
680.156250	-281.999084
678.946289	-145.899216
677.736328	96.564789
676.526367	-299.374908
675.315430	-209.997086
674.104492	106.853622
672.893555	250.811295
671.682617	100.870453
670.470703	50.779217
669.258789	150.168854
668.046875	602.087708
666.833984	418.818695
665.621094	696.040161
664.408203	785.494385
663.194336	652.756653
661.981445	455.540070
660.767578	388.138153
659.552734	387.869019
658.338867	135.372604
657.124023	148.453064
655.908203	101.305122
654.693359	-31.938246
653.477539	-210.269653
652.261719	283.841766
651.045898	-114.093483
649.829102	86.934326
648.612305	162.968414
647.395508	-107.671516
646.177734	-59.713654
644.959961	82.787842
643.742188	141.174286
642.524414	162.783035
641.305664	295.974945
640.086914	160.105957
638.868164	202.370239
637.648438	-63.023399
636.429688	40.783596
635.208984	96.834518
633.989258	-49.528564
632.768555	224.374939
631.547852	-114.205818
630.327148	83.114838
629.106445	2.815530
627.884766	-26.818422
626.663086	26.269360
625.440430	99.772568
624.217773	236.463440
622.995117	389.072906
621.772461	56.180309
620.549805	186.898697
619.326172	131.966705
618.102539	176.154068
616.877930	-164.447189
615.654297	-40.109493
614.429688	-1.109851
613.204102	-177.986862
611.979492	-16.820641
610.753906	86.486862
609.528320	27.120905
608.301758	-128.700500
607.075195	127.460297
605.848633	-193.806137
604.622070	-364.021210
