# Supplementary material for: Raman spectroscopy accurately differentiates mucosal healing from non-healing and biochemical changes following biological therapy in inflammatory bowel disease
Source: PLoS One. 2021 Jun 2;16(6):e0252210. doi: 10.1371/journal.pone.0252210 (PMC8172032; doi:10.1371/journal.pone.0252210)
Supplement: S1 Dataset — (ZIP) [file pone.0252210.s003.zip › HC/BRC-ctnf-0005-2 this one++_base sub CR removed_74__X_-5041.64__Y_12464.3__Z_128.715__Time_843.txt]

1714.708984	-119.629967
1713.732422	50.172752
1712.755859	44.425674
1711.779297	22.714956
1710.801758	422.399384
1709.824219	688.550842
1708.846680	580.356628
1707.868164	738.692383
1706.890625	456.403564
1705.912109	695.500000
1704.933594	1147.935547
1703.954102	1029.555176
1702.975586	1315.024292
1701.996094	1215.070801
1701.016602	1398.874634
1700.037109	1229.980225
1699.056641	1420.036255
1698.077148	1471.809448
1697.096680	1572.661011
1696.116211	1728.096558
1695.134766	1882.154785
1694.154297	1773.333984
1693.172852	1853.186523
1692.191406	1966.950562
1691.209961	2085.418213
1690.227539	1995.256592
1689.245117	1920.881958
1688.263672	2139.846436
1687.280273	2316.019531
1686.297852	2329.732422
1685.314453	1874.649658
1684.332031	2296.962402
1683.347656	2264.044434
1682.364258	2354.450439
1681.380859	2384.439941
1680.396484	2418.013672
1679.412109	2556.486084
1678.427734	2557.747803
1677.442383	2312.862549
1676.458008	2710.619141
1675.472656	2346.473633
1674.487305	2332.430664
1673.500977	2484.879395
1672.515625	2538.183350
1671.529297	2723.521729
1670.542969	2966.583252
1669.556641	2640.664795
1668.569336	2640.941895
1667.583008	2954.136719
1666.595703	2887.302734
1665.608398	2984.774170
1664.620117	2975.861816
1663.632813	2802.491699
1662.644531	2859.792725
1661.656250	2628.147217
1660.667969	2595.479248
1659.678711	2480.770752
1658.689453	2782.253662
1657.700195	2694.517090
1656.710938	2919.607910
1655.721680	2374.547119
1654.731445	2497.089844
1653.742188	2273.436035
1652.750977	2227.512207
1651.760742	2071.116455
1650.770508	1756.696533
1649.779297	1736.443115
1648.788086	1500.092041
1647.796875	1238.099243
1646.804688	1378.487671
1645.813477	1001.857605
1644.821289	710.614258
1643.829102	811.080994
1642.836914	600.816101
1641.843750	497.000031
1640.850586	336.036621
1639.857422	189.217773
1638.864258	370.415955
1637.871094	133.168091
1636.876953	155.268845
1635.882813	149.309662
1634.888672	220.727646
1633.894531	16.441082
1632.899414	105.553780
1631.905273	-4.486823
1630.910156	-121.434486
1629.915039	70.648361
1628.918945	-12.728895
1627.922852	-452.904327
1626.927734	-399.912506
1625.930664	-180.324371
1624.934570	-25.513266
1623.938477	-111.619331
1622.941406	113.425491
1621.944336	52.958809
1620.947266	-64.274910
1619.949219	360.589722
1618.952148	316.242584
1617.954102	343.761993
1616.956055	335.509827
1615.957031	136.635544
1614.958984	-97.876991
1613.959961	219.508713
1612.960938	0.085415
1611.961914	33.419357
1610.961914	-5.750445
1609.962891	123.787590
1608.962891	81.221031
1607.962891	393.243378
1606.961914	77.403793
1605.961914	422.490631
1604.960938	260.380280
1603.959961	449.934753
1602.958984	153.510941
1601.957031	41.167923
1600.956055	369.152466
1599.954102	106.747841
1598.952148	-118.152748
1597.949219	-151.375076
1596.947266	-11.324355
1595.944336	-14.317753
1594.941406	-113.243538
1593.938477	-117.395844
1592.934570	132.419510
1591.931641	-40.109295
1590.927734	25.599146
1589.923828	-59.433773
1588.918945	72.730194
1587.915039	330.652527
1586.910156	276.106567
1585.905273	329.054108
1584.900391	333.006531
1583.894531	402.640747
1582.889648	561.357971
1581.883789	457.399597
1580.877930	93.525284
1579.871094	321.349243
1578.865234	666.675110
1577.858398	439.675659
1576.851563	384.932922
1575.844727	476.298096
1574.836914	362.516388
1573.829102	220.539856
1572.822266	546.955933
1571.813477	470.651794
1570.805664	-26.318523
1569.797852	72.215141
1568.789063	72.267998
1567.780273	114.130516
1566.770508	-41.124779
1565.761719	8.995341
1564.751953	67.085228
1563.742188	-141.934250
1562.732422	56.621510
1561.722656	71.087639
1560.711914	-2.478953
1559.702148	-37.000221
1558.691406	-234.701141
1557.679688	-121.235786
1556.668945	-64.744926
1555.657227	-26.346949
1554.645508	-13.817878
1553.633789	-133.317123
1552.622070	-159.550720
1551.609375	383.638153
1550.596680	-100.715256
1549.583984	59.300835
1548.571289	-13.577307
1547.558594	182.464951
1546.544922	393.872528
1545.531250	-61.786804
1544.517578	162.333542
1543.503906	207.974960
1542.489258	-7.422889
1541.474609	177.455154
1540.459961	116.812187
1539.445313	329.689453
1538.429688	69.989967
1537.415039	34.725758
1536.399414	197.942902
1535.383789	394.427704
1534.367188	257.956512
1533.351563	263.131805
1532.334961	126.305862
1531.318359	221.245300
1530.301758	367.429382
1529.284180	47.036980
1528.266602	-80.321922
1527.249023	-138.374329
1526.231445	323.342499
1525.213867	159.137283
1524.195313	82.194862
1523.177734	51.297218
1522.159180	-26.199862
1521.139648	83.744980
1520.121094	188.179993
1519.101563	184.278351
1518.082031	59.253105
1517.062500	249.977676
1516.042969	-52.945717
1515.022461	83.085304
1514.001953	141.667023
1512.981445	48.398540
1511.960938	-188.931320
1510.939453	104.652534
1509.918945	92.440094
1508.897461	113.192284
1507.875000	-135.722046
1506.853516	-95.183846
1505.831055	-147.339828
1504.809570	15.423228
1503.787109	-188.690811
1502.763672	-218.923187
1501.741211	-185.501465
1500.717773	-219.076797
1499.694336	-189.036514
1498.670898	-223.399094
1497.646484	-86.706604
1496.623047	26.511700
1495.598633	-16.767048
1494.574219	190.190033
1493.549805	-30.331627
1492.524414	173.162262
1491.499023	26.035288
1490.473633	88.091118
1489.448242	216.139481
1488.422852	254.339951
1487.396484	567.891052
1486.370117	204.368378
1485.343750	583.365601
1484.317383	525.431824
1483.290039	566.616455
1482.262695	951.751160
1481.235352	678.366089
1480.208008	1014.094971
1479.180664	1053.595215
1478.152344	1056.997559
1477.124023	1034.542480
1476.095703	1381.116455
1475.067383	1602.371826
1474.038086	1593.963867
1473.008789	1653.935913
1471.979492	2100.421387
1470.950195	1849.080811
1469.919922	2037.635254
1468.890625	1973.955078
1467.860352	2204.952393
1466.830078	2610.954834
1465.798828	2454.625977
1464.768555	2694.544189
1463.737305	2842.537842
1462.706055	3152.742920
1461.674805	2964.678711
1460.642578	3241.074463
1459.610352	3029.590820
1458.578125	3429.638184
1457.545898	3453.636719
1456.513672	3162.727539
1455.480469	3313.023438
1454.447266	3561.894775
1453.414063	3364.130615
1452.380859	3450.122559
1451.346680	3895.699951
1450.313477	3628.821533
1449.279297	3574.602295
1448.244141	3768.373047
1447.209961	3756.741699
1446.174805	3739.807129
1445.139648	3423.980713
1444.104492	3292.828369
1443.069336	3121.052246
1442.033203	3217.276123
1440.998047	3184.319580
1439.961914	3242.201416
1438.924805	3279.639648
1437.888672	2750.773193
1436.851563	2659.112793
1435.814453	2792.196289
1434.777344	2162.271729
1433.740234	1994.621948
1432.702148	1791.545410
1431.664063	1636.399292
1430.625977	1453.451050
1429.587891	1013.116516
1428.548828	1206.027832
1427.509766	1106.210571
1426.471680	671.020874
1425.431641	735.048340
1424.392578	569.652161
1423.352539	636.075012
1422.312500	682.268494
1421.272461	365.687653
1420.232422	386.664276
1419.191406	460.449249
1418.150391	436.015930
1417.109375	577.684326
1416.068359	394.706177
1415.027344	138.860489
1413.985352	96.888351
1412.943359	223.428909
1411.901367	319.776703
1410.858398	132.067429
1409.816406	-208.778183
1408.773438	-69.589943
1407.730469	21.870522
1406.687500	201.254944
1405.643555	-36.185631
1404.599609	-210.687790
1403.555664	-31.162451
1402.511719	138.344666
1401.466797	97.123848
1400.422852	58.568527
1399.377930	188.119507
1398.333008	44.470894
1397.287109	402.278473
1396.242188	258.910980
1395.196289	205.911545
1394.150391	466.190308
1393.104492	240.673569
1392.057617	598.767517
1391.010742	536.330811
1389.963867	373.986847
1388.916992	347.009216
1387.870117	412.788696
1386.822266	306.132355
1385.774414	-50.336761
1384.726563	271.054993
1383.677734	-4.882946
1382.629883	-212.986710
1381.581055	-111.006432
1380.532227	-123.742416
1379.483398	16.093790
1378.433594	123.626686
1377.383789	171.443649
1376.333984	79.731316
1375.284180	-81.556244
1374.234375	-17.998241
1373.183594	-363.260468
1372.132813	74.873642
1371.082031	-25.402039
1370.031250	295.873901
1368.979492	253.444504
1367.927734	86.747513
1366.875977	-44.714989
1365.824219	-123.528938
1364.771484	-104.931015
1363.718750	88.214172
1362.666016	276.603577
1361.613281	144.242615
1360.560547	129.173706
1359.506836	-181.561539
1358.453125	40.289371
1357.399414	80.887672
1356.344727	62.121258
1355.291016	110.809181
1354.236328	343.638489
1353.181641	387.925964
1352.126953	323.265869
1351.071289	710.832275
1350.015625	619.491394
1348.959961	605.470032
1347.904297	552.104126
1346.847656	781.894714
1345.791992	625.050598
1344.735352	974.454895
1343.677734	642.299744
1342.621094	1002.179993
1341.563477	695.660339
1340.505859	954.501465
1339.448242	955.991516
1338.390625	1217.867676
1337.332031	868.439941
1336.273438	937.861450
1335.214844	876.455261
1334.156250	931.735352
1333.097656	730.090820
1332.038086	778.682312
1330.978516	1037.799438
1329.917969	787.906067
1328.858398	691.738953
1327.797852	744.237549
1326.737305	416.623291
1325.676758	850.274658
1324.616211	898.874756
1323.554688	582.416077
1322.493164	634.251099
1321.431641	819.695435
1320.370117	758.695374
1319.307617	547.611572
1318.245117	889.419678
1317.182617	1113.091187
1316.120117	834.136230
1315.056641	1006.688171
1313.993164	1149.955078
1312.929688	1039.777222
1311.866211	797.002258
1310.802734	709.825745
1309.738281	1076.036133
1308.673828	1179.070068
1307.609375	856.681274
1306.543945	1371.293701
1305.479492	1032.482544
1304.414063	856.473022
1303.347656	936.588074
1302.282227	1004.722656
1301.215820	1087.910522
1300.150391	719.289734
1299.083008	1095.506958
1298.016602	929.104858
1296.949219	605.949341
1295.882813	801.263489
1294.815430	955.088013
1293.747070	733.717407
1292.679688	691.855042
1291.611328	1037.873413
1290.542969	574.792114
1289.474609	656.511780
1288.405273	851.257141
1287.335938	987.402100
1286.266602	886.118713
1285.197266	915.000732
1284.127930	630.677002
1283.057617	692.011902
1281.987305	648.336670
1280.916992	641.670593
1279.845703	1043.923462
1278.775391	1052.396240
1277.704102	992.649109
1276.632813	977.207031
1275.560547	834.902405
1274.489258	1035.106323
1273.416992	1313.675415
1272.344727	1142.821289
1271.271484	1333.798706
1270.199219	1393.047119
1269.125977	1288.922974
1268.052734	1529.257568
1266.979492	1974.710205
1265.905273	1854.118652
1264.831055	1567.911255
1263.756836	1955.172974
1262.682617	2198.604004
1261.607422	2444.573730
1260.533203	1974.055054
1259.458008	2517.632080
1258.381836	2223.098877
1257.306641	2250.378174
1256.230469	1963.693726
1255.154297	2147.184814
1254.078125	2118.992920
1253.001953	2312.425293
1251.924805	2077.727783
1250.847656	2264.097412
1249.770508	2404.322266
1248.692383	2398.749512
1247.615234	2155.078857
1246.537109	2038.030396
1245.458984	2305.062256
1244.379883	2185.854492
1243.300781	2108.099609
1242.222656	2178.594971
1241.142578	1899.603149
1240.063477	2154.782471
1238.983398	1992.583496
1237.904297	2104.673828
1236.823242	1979.118042
1235.743164	1936.132202
1234.662109	2150.235596
1233.582031	2175.238037
1232.500977	1819.833008
1231.418945	1869.263306
1230.337891	2013.180786
1229.255859	1643.679199
1228.173828	2041.904907
1227.090820	1597.607666
1226.008789	1492.345215
1224.925781	1312.158813
1223.842773	1240.929321
1222.759766	1230.208496
1221.675781	796.364990
1220.591797	1158.061035
1219.507813	975.791504
1218.423828	868.504700
1217.338867	961.780457
1216.254883	443.918762
1215.169922	597.582581
1214.083984	712.536499
1212.999023	1001.184265
1211.913086	770.854675
1210.827148	880.764954
1209.741211	932.693542
1208.654297	941.154114
1207.567383	1012.242798
1206.480469	887.994202
1205.393555	1036.062012
1204.306641	824.998474
1203.218750	724.773987
1202.130859	400.545990
1201.042969	141.394058
1199.954102	180.778961
1198.865234	289.854401
1197.776367	184.639664
1196.687500	264.607239
1195.598633	-4.297719
1194.508789	65.861908
1193.418945	13.277642
1192.329102	-85.062187
1191.238281	-284.390564
1190.147461	-106.572105
1189.056641	-233.993332
1187.965820	-13.294561
1186.875000	-253.778198
1185.783203	-71.835670
1184.691406	-29.297562
1183.599609	75.457779
1182.506836	36.109013
1181.414063	-137.664078
1180.321289	268.699768
1179.228516	154.568604
1178.135742	97.845619
1177.041992	158.396622
1175.948242	304.990326
1174.854492	463.323090
1173.759766	274.242950
1172.665039	233.487991
1171.570313	467.801697
1170.475586	376.417877
1169.380859	311.209106
1168.285156	568.726013
1167.189453	397.928619
1166.093750	511.498260
1164.997070	333.245087
1163.900391	85.582893
1162.803711	430.300720
1161.707031	265.929871
1160.609375	514.541809
1159.512695	679.278992
1158.415039	497.655304
1157.316406	750.213501
1156.218750	821.128723
1155.120117	596.044739
1154.021484	480.545654
1152.922852	548.462219
1151.823242	666.195190
1150.723633	631.145752
1149.624023	371.939911
1148.524414	589.027771
1147.423828	524.792053
1146.323242	343.703461
1145.222656	643.308105
1144.122070	649.839783
1143.020508	463.426758
1141.918945	688.396301
1140.817383	660.953064
1139.715820	780.711975
1138.613281	726.666138
1137.510742	717.573486
1136.408203	615.594238
1135.305664	964.784912
1134.202148	995.345215
1133.098633	1058.907227
1131.995117	1198.182251
1130.891602	1427.354126
1129.787109	1418.916870
1128.682617	1571.574219
1127.578125	1849.639038
1126.473633	1793.014404
1125.368164	1880.799316
1124.262695	1882.999268
1123.157227	1813.888550
1122.050781	1642.714355
1120.944336	1921.414551
1119.837891	1631.457031
1118.731445	1526.071289
1117.625000	1671.403198
1116.517578	1506.461060
1115.410156	1592.150879
1114.302734	1580.612671
1113.194336	1540.487305
1112.085938	1684.572144
1110.977539	1407.651978
1109.869141	1716.703247
1108.759766	1753.703979
1107.651367	1752.693237
1106.541016	1746.746216
1105.431641	1648.527954
1104.321289	1679.972778
1103.211914	1897.638916
1102.100586	1789.408569
1100.990234	1530.075684
1099.878906	1968.710571
1098.768555	1626.552490
1097.656250	1779.358887
1096.544922	1578.418335
1095.432617	1674.250854
1094.320313	1661.501709
1093.208008	1627.384155
1092.095703	1560.141235
1090.982422	1721.083496
1089.869141	1420.510986
1088.755859	1559.897339
1087.641602	1270.919800
1086.527344	1522.824463
1085.413086	1812.075317
1084.298828	1616.786621
1083.183594	1275.713623
1082.069336	1409.282593
1080.954102	1345.307617
1079.837891	1520.762329
1078.722656	1266.313843
1077.606445	1464.900879
1076.490234	1290.095093
1075.373047	1253.664917
1074.255859	1156.131714
1073.139648	1182.825684
1072.021484	1401.640625
1070.904297	1554.605835
1069.786133	1245.664307
1068.667969	878.174072
1067.549805	1265.068237
1066.430664	1152.806152
1065.312500	1232.509277
1064.193359	939.846558
1063.073242	1127.010742
1061.954102	1037.895386
1060.833984	1035.282227
1059.713867	1100.411011
1058.592773	980.693787
1057.472656	1054.999268
1056.351563	1196.968140
1055.230469	817.719299
1054.108398	936.170593
1052.987305	1026.488037
1051.865234	985.933167
1050.743164	816.941467
1049.620117	1093.762695
1048.497070	686.705627
1047.374023	716.049500
1046.250977	715.020874
1045.127930	830.549377
1044.003906	764.142456
1042.879883	618.491882
1041.754883	561.425293
1040.630859	772.289246
1039.505859	677.910950
1038.380859	709.310364
1037.254883	498.559357
1036.129883	490.404755
1035.003906	621.865234
1033.876953	676.485718
1032.750977	779.940796
1031.624023	597.331055
1030.497070	498.514404
1029.370117	606.625427
1028.242188	356.839478
1027.115234	107.209785
1025.986328	238.622147
1024.858398	-22.420870
1023.730469	-150.974411
1022.601563	82.648682
1021.471680	-164.147369
1020.342773	-113.813843
1019.212891	-49.542500
1018.083008	149.252365
1016.953125	-64.654221
1015.823242	-51.248947
1014.692383	251.866516
1013.561523	149.482605
1012.430664	119.022652
1011.298828	382.734741
1010.166992	509.815247
1009.035156	560.538940
1007.903320	636.780334
1006.770508	937.480896
1005.637695	1471.744873
1004.504883	2357.346680
1003.371094	3006.816406
1002.238281	2981.183838
1001.104492	2426.486084
999.969727	1578.743652
998.835938	976.353333
997.701172	790.004700
996.566406	587.705017
995.430664	708.750000
994.295898	640.650513
993.160156	565.782288
992.024414	419.579681
990.887695	598.713745
989.750977	508.165344
988.614258	811.935120
987.477539	712.445435
986.340820	640.792480
985.203125	760.483459
984.065430	546.373474
982.926758	364.739532
981.789063	694.319580
980.650391	602.790405
979.511719	640.297302
978.372070	590.539368
977.233398	683.542419
976.093750	1034.144165
974.953125	987.118408
973.813477	1068.970215
972.672852	994.731506
971.532227	1065.397705
970.390625	1044.350098
969.250000	1005.127625
968.108398	1161.186890
966.966797	1195.737305
965.824219	1067.567017
964.681641	1196.517578
963.539063	876.158691
962.396484	1404.356689
961.253906	944.661377
960.110352	916.150391
958.966797	860.351868
957.822266	621.538940
956.678711	451.724640
955.534180	479.055908
954.388672	762.903076
953.244141	152.129486
952.098633	463.757935
950.953125	505.555176
949.807617	472.070343
948.661133	438.794220
947.514648	430.871643
946.368164	605.945435
945.221680	484.158173
944.074219	342.067413
942.926758	519.912842
941.779297	606.555664
940.630859	624.887695
939.483398	472.277191
938.334961	479.617371
937.185547	795.043091
936.037109	561.003479
934.887695	598.542908
933.737305	428.866455
932.587891	699.218750
931.437500	306.744720
930.287109	420.245819
929.136719	340.346222
927.985352	465.554077
926.834961	242.688339
925.682617	154.363495
924.531250	250.527344
923.378906	146.703491
922.226563	122.695786
921.074219	110.250954
919.921875	-38.356964
918.768555	208.632904
917.615234	185.375076
916.460938	269.052490
915.307617	-78.525612
914.153320	209.828583
912.999023	-75.936371
911.843750	-148.115677
910.688477	-68.104942
909.533203	-212.474396
908.377930	-234.171295
907.221680	-63.011974
906.066406	-116.125504
904.909180	-350.292511
903.752930	-63.211224
902.595703	117.462791
901.438477	-100.261375
900.281250	-172.862595
899.123047	-84.596031
897.965820	295.631592
896.807617	164.642349
895.648438	103.969322
894.489258	-46.961521
893.331055	127.800674
892.170898	142.188019
891.011719	-39.854012
889.851563	-43.230652
888.691406	195.153214
887.531250	40.724525
886.370117	134.785583
885.208984	-75.711533
884.047852	-42.332153
882.885742	99.419579
881.724609	347.199646
880.562500	56.170624
879.399414	-130.922089
878.237305	-76.714195
877.074219	200.611694
875.911133	-89.673050
874.747070	104.418114
873.583008	294.011841
872.418945	91.985870
871.254883	92.661331
870.089844	264.403900
868.925781	4.314700
867.759766	59.245209
866.594727	276.079834
865.428711	131.045502
864.262695	428.805237
863.096680	607.434021
861.930664	563.696167
860.763672	645.791809
859.596680	676.276184
858.428711	587.863220
857.260742	308.821014
856.092773	741.076050
854.924805	697.713074
853.756836	569.213196
852.587891	653.780640
851.418945	825.747864
850.249023	1087.303467
849.080078	846.980713
847.910156	344.781067
846.739258	442.908569
845.569336	397.739960
844.398438	276.530914
843.227539	70.371651
842.056641	63.407494
840.884766	181.700378
839.712891	266.406921
838.541016	272.840485
837.368164	272.576782
836.196289	124.842224
835.022461	274.274139
833.849609	126.604370
832.675781	307.204132
831.501953	333.685242
830.328125	246.328156
829.154297	413.333221
827.979492	386.190247
826.804688	370.183228
825.628906	552.589172
824.454102	150.885147
823.278320	252.971603
822.102539	20.788998
820.925781	62.653442
819.749023	128.952789
818.572266	-27.454042
817.395508	167.844650
816.217773	265.098572
815.040039	-20.397789
813.862305	-85.613487
812.684570	213.830185
811.505859	-109.399055
810.327148	-128.033737
809.147461	-166.710846
807.968750	-78.810837
806.789063	-326.386902
805.609375	112.227356
804.428711	-146.503525
803.248047	-245.379730
802.067383	132.792374
800.886719	-152.596222
799.705078	-127.412979
798.523438	-492.572845
797.341797	-77.309692
796.160156	-96.720512
794.977539	-187.102493
793.794922	-177.834930
792.611328	68.329948
791.428711	-4.561887
790.245117	-8.873108
789.060547	33.215435
787.876953	126.080460
786.692383	187.851227
785.507813	388.833038
784.323242	313.245911
783.137695	3.292638
781.952148	197.280869
780.766602	185.602753
779.580078	98.736397
778.393555	307.755585
777.207031	178.767441
776.020508	255.035522
774.833008	22.215662
773.645508	-91.442032
772.458008	152.207031
771.270508	276.561401
770.082031	67.843285
768.893555	39.881561
767.704102	141.867188
766.514648	329.641022
765.325195	180.215256
764.135742	429.369751
762.946289	163.118759
761.755859	539.651306
760.565430	453.777710
759.374023	682.481934
758.183594	752.611084
756.992188	640.100952
755.799805	769.405518
754.608398	834.815918
753.416016	451.816589
752.223633	664.308716
751.030273	630.614014
749.837891	662.731567
748.644531	705.735352
747.450195	937.409790
746.256836	844.121704
745.062500	926.317993
743.868164	1192.648682
742.672852	875.480530
741.477539	646.086975
740.282227	820.034363
739.086914	544.609741
737.890625	716.181824
736.695313	556.872681
735.498047	592.475708
734.301758	481.320953
733.104492	363.598785
731.907227	646.325745
730.709961	537.267761
729.511719	631.625610
728.313477	450.369232
727.115234	618.942505
725.916992	826.736572
724.717773	549.295959
723.518555	359.331268
722.318359	488.310852
721.119141	765.678833
719.918945	741.623413
718.718750	813.587830
717.517578	839.675232
716.316406	590.854431
715.115234	710.729919
713.914063	651.730286
712.711914	501.189423
711.509766	470.584045
710.307617	662.245300
709.104492	315.729767
707.902344	494.269379
706.698242	348.289551
705.495117	339.533203
704.291016	422.204315
703.086914	206.744736
701.882813	252.454544
700.678711	235.090881
699.473633	439.552399
698.268555	15.685301
697.062500	11.515277
695.857422	218.147400
694.651367	-233.508865
693.444336	381.479645
692.238281	-46.036018
691.031250	49.877308
689.824219	-73.410736
688.616211	-124.979530
687.409180	-306.630585
686.200195	-19.659552
684.992188	-36.328201
683.784180	12.114292
682.575195	-91.102493
681.366211	83.156540
680.156250	133.937561
678.946289	169.615860
677.736328	71.118912
676.526367	-20.750765
675.315430	-69.190765
674.104492	55.592014
672.893555	91.724388
671.682617	93.341026
670.470703	696.184265
669.258789	352.003967
668.046875	403.614716
666.833984	958.786499
665.621094	738.290588
664.408203	498.590118
663.194336	669.400818
661.981445	594.166809
660.767578	488.899872
659.552734	498.196381
658.338867	376.042908
657.124023	271.362244
655.908203	169.051865
654.693359	-148.624893
653.477539	1.712844
652.261719	134.919861
651.045898	-50.586922
649.829102	-41.976135
648.612305	55.106907
647.395508	-26.340462
646.177734	-10.687234
644.959961	237.557922
643.742188	408.455231
642.524414	497.762360
641.305664	21.734579
640.086914	66.408119
638.868164	61.867290
637.648438	-189.533859
636.429688	-49.583557
635.208984	51.917076
633.989258	-52.513947
632.768555	178.287933
631.547852	-178.830414
630.327148	-365.974548
629.106445	35.092026
627.884766	-31.292513
626.663086	67.785332
625.440430	113.555496
624.217773	58.898441
622.995117	161.040527
621.772461	449.876434
620.549805	201.326599
619.326172	111.739403
618.102539	-13.814682
616.877930	145.777878
615.654297	-55.955807
614.429688	-165.166168
613.204102	-51.423187
611.979492	-22.833073
610.753906	40.430054
609.528320	18.645008
608.301758	-36.810684
607.075195	96.283707
605.848633	76.054062
604.622070	-159.312531
