# Supplementary material for: Raman spectroscopy accurately differentiates mucosal healing from non-healing and biochemical changes following biological therapy in inflammatory bowel disease
Source: PLoS One. 2021 Jun 2;16(6):e0252210. doi: 10.1371/journal.pone.0252210 (PMC8172032; doi:10.1371/journal.pone.0252210)
Supplement: S1 Dataset — (ZIP) [file pone.0252210.s003.zip › HC/BRC-ctnf-0008-1_base sub CR removed_8__X_-11640.4__Y_45450.2__Z_89.2__Time_89.txt]

1714.640625	183.795074
1713.664063	504.212921
1712.687500	203.090393
1711.709961	-377.057220
1710.733398	45.685898
1709.755859	116.737251
1708.778320	190.167542
1707.799805	-144.113358
1706.821289	263.336090
1705.843750	332.932770
1704.864258	-248.791748
1703.885742	-22.238396
1702.907227	-90.685623
1701.927734	-15.316630
1700.948242	-272.263580
1699.968750	146.837784
1698.988281	-360.117920
1698.007813	-103.088249
1697.028320	-178.178970
1696.046875	-409.250732
1695.066406	-309.686859
1694.084961	245.507507
1693.104492	193.583786
1692.123047	167.310699
1691.140625	121.280540
1690.159180	101.055679
1689.176758	-189.747559
1688.194336	673.305115
1687.211914	105.669678
1686.228516	16.870766
1685.246094	81.620811
1684.262695	-425.203674
1683.279297	225.786713
1682.295898	497.003174
1681.311523	308.682739
1680.327148	-131.139877
1679.342773	24.057085
1678.358398	-61.719723
1677.374023	-127.603882
1676.388672	310.345428
1675.403320	666.830078
1674.417969	598.897522
1673.432617	492.235962
1672.446289	835.722107
1671.459961	863.929749
1670.473633	1198.610840
1669.487305	918.017944
1668.500977	1004.919495
1667.513672	983.792786
1666.526367	833.544250
1665.539063	1145.927979
1664.550781	1031.854736
1663.563477	1165.392212
1662.575195	1071.562622
1661.586914	1540.558472
1660.598633	1164.628174
1659.609375	1102.195923
1658.620117	1758.437866
1657.631836	1530.503662
1656.641602	1342.909668
1655.652344	1394.373413
1654.662109	1396.064697
1653.672852	1229.063354
1652.681641	1948.863647
1651.691406	1224.747192
1650.701172	908.723816
1649.709961	1375.884155
1648.718750	1417.744751
1647.727539	868.081848
1646.735352	583.253906
1645.744141	61.296230
1644.751953	472.189514
1643.759766	299.746521
1642.766602	151.453720
1641.774414	201.578781
1640.781250	-199.260284
1639.788086	170.709869
1638.794922	26.510672
1637.801758	-141.086166
1636.807617	474.589417
1635.813477	199.349838
1634.819336	32.506794
1633.825195	-687.322998
1632.830078	326.501556
1631.834961	76.003853
1630.839844	-10.979669
1629.844727	294.450195
1628.849609	-5.416456
1627.853516	-904.990906
1626.857422	-173.100677
1625.861328	-56.861065
1624.865234	201.409882
1623.868164	-10.986610
1622.871094	354.989685
1621.874023	513.263733
1620.876953	259.042084
1619.879883	146.789291
1618.881836	662.144165
1617.883789	64.101143
1616.885742	453.242767
1615.887695	-333.473083
1614.888672	205.015396
1613.889648	76.961357
1612.890625	552.089050
1611.891602	248.216812
1610.892578	112.178780
1609.892578	-115.673119
1608.892578	198.876617
1607.892578	811.826965
1606.892578	-212.549362
1605.891602	635.607971
1604.890625	-354.554626
1603.889648	655.283203
1602.888672	570.699646
1601.887695	9.835813
1600.885742	102.927696
1599.883789	78.131203
1598.881836	225.736496
1597.879883	-110.489464
1596.876953	-977.341614
1595.874023	227.993561
1594.871094	110.783737
1593.868164	-257.304840
1592.864258	183.956482
1591.861328	-111.304222
1590.857422	-257.959930
1589.853516	-156.866714
1588.848633	-776.170837
1587.844727	-20.780956
1586.839844	608.812012
1585.834961	539.151978
1584.830078	206.008575
1583.824219	112.454247
1582.819336	297.536469
1581.813477	422.309998
1580.807617	559.789551
1579.800781	-258.726105
1578.794922	297.438019
1577.788086	470.429413
1576.781250	-80.321632
1575.773438	-196.704041
1574.766602	-55.751194
1573.758789	-666.738770
1572.750977	131.405884
1571.743164	45.142113
1570.735352	-579.304871
1569.726563	344.691132
1568.718750	587.491211
1567.708984	79.202454
1566.700195	-481.026062
1565.691406	-161.255325
1564.681641	342.288788
1563.671875	383.432434
1562.662109	310.128571
1561.652344	104.275574
1560.641602	48.561172
1559.630859	319.250580
1558.620117	-304.741760
1557.609375	436.975250
1556.597656	-29.372093
1555.586914	89.687202
1554.575195	371.495728
1553.563477	-118.710266
1552.550781	196.021561
1551.539063	445.703735
1550.526367	663.872681
1549.513672	568.617554
1548.500977	496.400970
1547.487305	167.854218
1546.473633	1408.497314
1545.459961	704.535278
1544.446289	584.641907
1543.432617	684.139648
1542.417969	-131.200302
1541.404297	507.632721
1540.389648	296.343201
1539.374023	-75.254593
1538.359375	304.179626
1537.343750	228.958725
1536.328125	238.652817
1535.312500	-136.243149
1534.296875	610.523682
1533.280273	717.254761
1532.263672	42.661995
1531.247070	375.748474
1530.230469	662.072021
1529.212891	-110.769539
1528.196289	54.006523
1527.178711	179.779968
1526.160156	480.248993
1525.142578	-421.521057
1524.124023	-265.612305
1523.106445	59.885208
1522.087891	302.638794
1521.068359	321.268799
1520.049805	208.631760
1519.030273	-151.012192
1518.010742	-186.892853
1516.991211	-102.193832
1515.971680	-84.520500
1514.951172	-64.557938
1513.930664	296.714844
1512.910156	-68.862122
1511.889648	171.262207
1510.868164	69.730492
1509.846680	211.806641
1508.826172	-102.846466
1507.803711	261.893341
1506.782227	-14.579700
1505.759766	-150.180389
1504.737305	-324.323730
1503.714844	6.221262
1502.692383	-216.837875
1501.668945	210.500168
1500.646484	-425.043030
1499.623047	-625.313049
1498.599609	-423.786652
1497.575195	-222.548706
1496.550781	-387.364777
1495.527344	-127.539246
1494.502930	27.136307
1493.477539	74.174080
1492.453125	300.117279
1491.427734	-5.802613
1490.402344	380.758698
1489.376953	-275.194214
1488.350586	320.440887
1487.325195	474.074951
1486.298828	-161.373505
1485.272461	-334.630249
1484.245117	522.992737
1483.218750	132.680099
1482.191406	474.467346
1481.164063	-127.527458
1480.136719	-94.432564
1479.108398	114.408821
1478.080078	1044.388184
1477.052734	1089.834473
1476.023438	1165.646240
1474.995117	918.020020
1473.965820	1133.850708
1472.937500	644.447571
1471.908203	1677.276123
1470.877930	1691.653198
1469.848633	1370.271118
1468.818359	1425.415283
1467.788086	1259.289551
1466.757813	2735.773438
1465.727539	2228.831787
1464.696289	2799.653564
1463.665039	1799.933716
1462.633789	2840.645508
1461.602539	2224.926270
1460.570313	2071.596924
1459.539063	2565.855957
1458.506836	3019.256104
1457.473633	2959.809082
1456.441406	2837.095703
1455.408203	2696.653320
1454.375000	3532.746826
1453.341797	2740.708008
1452.308594	3406.721191
1451.274414	2937.006104
1450.241211	3237.962402
1449.207031	3313.323975
1448.171875	3244.282227
1447.137695	3550.228027
1446.102539	3263.630127
1445.067383	3040.525146
1444.032227	2911.260986
1442.997070	2572.153809
1441.960938	2352.119873
1440.924805	2615.343750
1439.888672	2898.798096
1438.852539	2770.197266
1437.816406	2661.989990
1436.779297	2129.358643
1435.742188	2195.839111
1434.705078	2300.316895
1433.666992	2109.350586
1432.629883	1731.849243
1431.591797	1420.215088
1430.553711	1457.122803
1429.514648	888.537354
1428.476563	1059.546143
1427.437500	-128.814697
1426.398438	181.269363
1425.359375	599.777771
1424.320313	1187.150879
1423.280273	489.221466
1422.240234	346.021942
1421.200195	465.015930
1420.159180	246.606995
1419.119141	-24.316549
1418.078125	837.713989
1417.037109	828.807983
1415.996094	679.186462
1414.954102	-448.816467
1413.912109	571.712402
1412.870117	261.822113
1411.828125	221.257034
1410.786133	-218.730698
1409.743164	-100.532722
1408.700195	-213.315399
1407.657227	535.704468
1406.614258	56.606911
1405.570313	230.641617
1404.527344	-393.357025
1403.483398	177.655594
1402.438477	-330.357239
1401.394531	456.562286
1400.349609	107.155327
1399.304688	312.284180
1398.259766	442.333069
1397.214844	409.639313
1396.168945	241.790268
1395.123047	409.959473
1394.077148	-27.875273
1393.031250	30.560604
1391.984375	271.902100
1390.937500	145.399658
1389.890625	379.569916
1388.843750	221.046600
1387.796875	125.361816
1386.749023	932.776550
1385.701172	-137.811829
1384.653320	107.292671
1383.604492	-97.437408
1382.556641	-299.273163
1381.507813	-36.144958
1380.458984	74.741364
1379.410156	-715.699707
1378.360352	-189.830521
1377.310547	-190.646927
1376.260742	-141.304886
1375.210938	327.445770
1374.161133	372.159912
1373.110352	-223.945709
1372.059570	352.412781
1371.008789	168.407242
1369.957031	-10.346481
1368.906250	-178.751999
1367.854492	118.985168
1366.802734	499.045715
1365.750000	127.046326
1364.698242	-244.481415
1363.645508	136.086990
1362.592773	121.032524
1361.540039	-520.793762
1360.486328	-269.094330
1359.433594	-417.621857
1358.379883	182.547455
1357.326172	-569.689758
1356.271484	33.167847
1355.216797	347.758545
1354.163086	-52.999355
1353.107422	100.448204
1352.052734	92.701607
1350.998047	-751.503052
1349.942383	599.172791
1348.886719	323.959351
1347.830078	594.906494
1346.774414	727.114319
1345.717773	948.723083
1344.661133	654.719543
1343.604492	1065.133545
1342.546875	1438.360107
1341.490234	882.464966
1340.432617	1332.833130
1339.375000	1381.973145
1338.316406	1255.436768
1337.258789	1512.999146
1336.200195	1151.788818
1335.141602	1068.125854
1334.082031	1256.836426
1333.023438	651.685303
1331.963867	1332.998535
1330.904297	570.219910
1329.844727	1390.128906
1328.784180	1722.935425
1327.723633	1826.012207
1326.663086	768.130920
1325.602539	918.711426
1324.541992	745.947021
1323.480469	1212.845337
1322.418945	1704.426514
1321.357422	1907.258667
1320.295898	990.066345
1319.233398	1950.592285
1318.170898	1357.199219
1317.108398	2004.478638
1316.045898	1885.022339
1314.982422	1775.604736
1313.918945	1979.361206
1312.855469	1747.164551
1311.791992	2027.551392
1310.728516	2184.878906
1309.664063	1697.242798
1308.599609	1837.644531
1307.535156	1751.761353
1306.469727	1870.244263
1305.404297	1710.890991
1304.338867	2036.238037
1303.273438	2155.071777
1302.208008	2421.515137
1301.141602	2279.977539
1300.075195	1799.583618
1299.008789	1968.088745
1297.942383	2124.388916
1296.875000	2150.581543
1295.807617	2304.564453
1294.740234	1167.608154
1293.672852	1444.717896
1292.604492	1758.601563
1291.537109	1834.609253
1290.468750	2077.424805
1289.399414	1557.725952
1288.331055	1822.822632
1287.261719	2166.298096
1286.192383	1549.298340
1285.123047	1586.734619
1284.052734	1398.909546
1282.983398	1985.061523
1281.913086	1148.751831
1280.841797	1529.251465
1279.771484	1718.876099
1278.700195	1514.617554
1277.628906	1423.057983
1276.557617	1021.085205
1275.486328	1291.696533
1274.414063	1418.031860
1273.341797	1165.633545
1272.269531	1912.678711
1271.197266	1360.016357
1270.124023	1782.028564
1269.050781	1820.617065
1267.977539	2017.927612
1266.904297	1753.988647
1265.830078	1604.862793
1264.756836	1390.057861
1263.681641	1533.844971
1262.607422	1443.596069
1261.533203	1987.280029
1260.458008	1446.163086
1259.382813	1061.286377
1258.307617	1487.897461
1257.231445	1412.575195
1256.155273	1208.282593
1255.079102	1766.157593
1254.002930	1391.588623
1252.926758	1854.354126
1251.849609	1543.228760
1250.772461	1504.714478
1249.695313	1101.472778
1248.617188	1466.708252
1247.540039	1277.621582
1246.461914	1402.124634
1245.382813	1171.801025
1244.304688	808.046570
1243.225586	1039.460938
1242.146484	382.092346
1241.067383	1404.930786
1239.988281	1126.427002
1238.908203	750.958252
1237.828125	1193.228882
1236.748047	1004.689880
1235.667969	1352.143799
1234.586914	1772.147583
1233.505859	1382.397827
1232.424805	886.197327
1231.343750	1235.762573
1230.261719	2052.619629
1229.179688	1132.746582
1228.097656	1380.281738
1227.015625	1935.114014
1225.932617	916.582031
1224.850586	1705.948120
1223.767578	1246.688477
1222.683594	1363.168701
1221.600586	1346.635254
1220.516602	1052.048950
1219.432617	1448.794312
1218.347656	1746.233398
1217.263672	1487.917969
1216.178711	1087.144775
1215.093750	816.923157
1214.008789	991.001709
1212.922852	913.907166
1211.836914	906.797302
1210.750977	856.225525
1209.665039	1280.815430
1208.579102	535.596863
1207.492188	1415.628174
1206.405273	1157.504761
1205.318359	1323.592773
1204.230469	1053.426880
1203.142578	335.298218
1202.054688	621.705688
1200.966797	151.898300
1199.877930	-40.948429
1198.790039	-96.540085
1197.701172	-46.321354
1196.611328	256.363129
1195.522461	-42.356117
1194.432617	137.466919
1193.342773	136.858109
1192.252930	330.871490
1191.162109	-537.371826
1190.072266	50.587154
1188.981445	155.428925
1187.889648	-364.214294
1186.798828	-312.258179
1185.707031	-234.022308
1184.615234	98.496284
1183.523438	409.211365
1182.430664	-446.037018
1181.337891	-164.269104
1180.245117	-88.867905
1179.152344	-737.458557
1178.059570	373.185486
1176.965820	280.482544
1175.872070	305.139191
1174.778320	832.639893
1173.683594	-239.589111
1172.588867	510.268372
1171.494141	89.431305
1170.399414	-508.326630
1169.303711	68.631866
1168.208984	138.298798
1167.113281	-535.793701
1166.016602	-9.629619
1164.920898	-540.091675
1163.824219	-85.952362
1162.727539	303.425415
1161.630859	-12.004612
1160.533203	-422.901764
1159.435547	281.215027
1158.337891	727.190247
1157.240234	683.735718
1156.141602	-223.417191
1155.043945	-326.361450
1153.944336	216.837677
1152.845703	-239.150986
1151.747070	12.943204
1150.647461	298.195587
1149.547852	-293.474792
1148.447266	-170.383057
1147.347656	107.448540
1146.247070	-29.205271
1145.146484	293.574829
1144.044922	368.630005
1142.944336	-208.256973
1141.842773	409.149658
1140.741211	336.574127
1139.638672	480.326508
1138.537109	115.322533
1137.434570	16.595070
1136.332031	559.407532
1135.228516	1173.164063
1134.125977	402.084991
1133.022461	274.742645
1131.917969	555.709167
1130.814453	668.064514
1129.709961	1178.935669
1128.605469	612.562927
1127.500977	750.838806
1126.396484	874.804565
1125.291016	1017.638123
1124.185547	1451.923584
1123.080078	1338.631836
1121.973633	839.206726
1120.868164	908.485962
1119.761719	968.222412
1118.654297	1077.613647
1117.547852	789.372437
1116.440430	-14.630951
1115.333008	201.398453
1114.225586	-356.083740
1113.117188	-237.039322
1112.008789	-193.673325
1110.900391	589.509033
1109.791992	757.955505
1108.682617	590.829834
1107.573242	326.965820
1106.463867	-118.571274
1105.354492	703.955566
1104.244141	289.249329
1103.133789	556.776672
1102.023438	649.641907
1100.913086	-130.238052
1099.801758	191.543228
1098.690430	423.639771
1097.579102	719.335632
1096.467773	1241.180664
1095.355469	754.417603
1094.243164	830.911255
1093.130859	839.141113
1092.017578	586.053406
1090.905273	109.577080
1089.791992	875.945679
1088.677734	1305.537476
1087.564453	455.413635
1086.450195	1197.863037
1085.335938	837.343567
1084.221680	836.741089
1083.106445	913.745056
1081.991211	133.203674
1080.875977	739.080994
1079.760742	1051.215942
1078.644531	809.150330
1077.528320	1050.888062
1076.412109	687.127441
1075.295898	602.871704
1074.178711	1360.889648
1073.061523	610.669067
1071.944336	561.994324
1070.826172	640.033081
1069.708984	736.951965
1068.590820	803.465881
1067.471680	595.976990
1066.353516	353.635345
1065.234375	654.742798
1064.115234	482.996948
1062.996094	1530.846313
1061.875977	1331.170654
1060.755859	1363.346802
1059.635742	1166.463745
1058.515625	836.563782
1057.394531	941.777344
1056.273438	481.503998
1055.152344	1000.692078
1054.031250	945.133789
1052.909180	1130.319580
1051.787109	400.265472
1050.665039	420.115143
1049.541992	59.687744
1048.418945	252.639252
1047.295898	541.355469
1046.172852	324.026855
1045.048828	265.528046
1043.925781	305.220306
1042.801758	366.053314
1041.676758	907.053955
1040.552734	940.199463
1039.427734	46.534317
1038.302734	117.532791
1037.176758	421.500549
1036.050781	942.020691
1034.924805	531.752197
1033.798828	-99.099182
1032.672852	142.781723
1031.545898	147.584412
1030.418945	-10.101503
1029.291992	504.242126
1028.164063	-43.366428
1027.036133	-564.908691
1025.908203	-619.108887
1024.780273	-1274.441040
1023.651367	-833.456482
1022.522461	-466.692535
1021.393555	-1009.451599
1020.264648	-871.942444
1019.134766	-98.746574
1018.004883	-301.863556
1016.875000	186.247757
1015.744141	104.201782
1014.613281	-42.392563
1013.482422	-246.556747
1012.351563	-172.398285
1011.219727	281.745026
1010.088867	752.210876
1008.956055	-149.837601
1007.824219	1163.369629
1006.691406	1294.054443
1005.558594	1545.245361
1004.425781	2716.951416
1003.292969	2603.025879
1002.159180	3520.281006
1001.025391	2951.587646
999.891602	1658.048218
998.756836	755.741760
997.622070	962.561218
996.487305	901.796692
995.352539	739.816528
994.216797	-100.205940
993.081055	1026.042725
991.945313	666.719666
990.808594	492.334900
989.672852	871.667786
988.536133	582.722229
987.398438	538.460510
986.261719	114.441422
985.124023	308.193695
983.986328	769.293579
982.847656	666.447937
981.709961	1017.423828
980.571289	703.525513
979.432617	373.991791
978.292969	-79.274193
977.153320	863.770264
976.013672	680.234436
974.874023	897.024414
973.734375	755.577271
972.593750	591.531738
971.453125	786.186523
970.311523	723.891602
969.170898	882.343994
968.029297	228.556992
966.886719	302.772888
965.745117	815.468018
964.602539	-36.421062
963.459961	1068.339233
962.317383	785.966614
961.173828	602.594055
960.030273	976.430542
958.886719	839.552856
957.743164	654.967468
956.598633	218.894180
955.454102	-321.951752
954.309570	419.435883
953.165039	-47.358662
952.019531	598.158630
950.874023	578.139038
949.727539	-129.821335
948.582031	-112.467072
947.435547	30.880260
946.289063	105.917427
945.141602	-108.907249
943.995117	624.479492
942.847656	-21.312305
941.699219	182.684341
940.551758	683.579956
939.403320	-113.764168
938.254883	558.627563
937.105469	145.399994
935.957031	802.020630
934.807617	334.790100
933.658203	718.135620
932.507813	94.476273
931.357422	209.434006
930.207031	208.474274
929.056641	610.781189
927.906250	177.741867
926.754883	-268.489380
925.603516	-215.964142
924.451172	328.128387
923.298828	344.595428
922.146484	2.065975
920.994141	-262.768616
919.841797	338.618988
918.688477	74.298035
917.535156	-137.417877
916.380859	339.290833
915.227539	139.420990
914.073242	593.592590
912.918945	-175.428864
911.763672	-36.338829
910.608398	-46.817612
909.453125	-592.283875
908.297852	-400.437561
907.141602	-757.028503
905.985352	-456.081665
904.829102	-35.008137
903.672852	497.038696
902.515625	245.465775
901.358398	340.583069
900.201172	295.487061
899.042969	239.256821
897.884766	-194.618607
896.726563	39.121178
895.568359	58.072441
894.409180	732.783325
893.250000	358.546753
892.090820	77.263634
890.930664	26.685377
889.771484	-242.847885
888.611328	698.226929
887.450195	1316.131104
886.289063	498.344238
885.128906	396.368744
883.966797	637.447754
882.805664	488.295532
881.643555	-287.570801
880.481445	391.101013
879.319336	778.766174
878.156250	1089.700073
876.993164	-250.759323
875.830078	22.093077
874.666016	33.665577
873.502930	731.889465
872.338867	1427.563843
871.173828	16.815733
870.009766	446.935486
868.844727	256.120819
867.679688	1180.685791
866.513672	1718.163940
865.348633	1459.782837
864.182617	900.427856
863.015625	109.944626
861.849609	427.037384
860.682617	1190.778931
859.515625	622.952148
858.347656	1693.691895
857.180664	1366.022827
856.012695	1184.267944
854.843750	1024.975708
853.675781	1749.108765
852.506836	1674.817627
851.337891	1434.643433
850.167969	1633.666138
848.999023	1870.590942
847.829102	1565.349609
846.658203	836.998657
845.488281	943.829773
844.317383	909.516479
843.146484	743.108154
841.975586	399.943085
840.803711	555.522949
839.631836	1381.647583
838.459961	347.499084
837.287109	1047.860229
836.114258	847.359619
834.941406	300.585602
833.768555	781.166077
832.594727	803.672729
831.420898	1732.234619
830.247070	1464.073364
829.072266	867.893494
827.898438	809.381409
826.722656	855.510681
825.547852	1267.072144
824.372070	1034.080200
823.196289	406.579681
822.020508	-71.558632
820.844727	145.247116
819.667969	600.021057
818.491211	477.746429
817.313477	-207.794876
816.136719	310.611206
814.958984	-139.194443
813.781250	0.381975
812.602539	6.247043
811.423828	-306.036041
810.245117	-382.814087
809.066406	180.160034
807.886719	-137.105804
806.707031	-470.023682
805.527344	-425.541351
804.346680	-41.690239
803.166992	-86.617737
801.985352	201.047333
800.804688	-6.382614
799.623047	-659.765259
798.441406	-583.596191
797.259766	-219.548660
796.078125	-695.905090
794.895508	-487.634857
793.712891	-87.013138
792.529297	-488.579651
791.346680	-243.671295
790.163086	-519.366516
788.978516	661.029114
787.794922	915.743042
786.610352	68.422691
785.425781	236.350159
784.241211	702.424500
783.055664	1143.676147
781.870117	826.427490
780.684570	637.211060
779.498047	416.885254
778.311523	260.437958
777.125000	759.550537
775.938477	732.811035
774.750977	109.960663
773.563477	1194.856079
772.375977	1396.664063
771.187500	649.821228
769.999023	1084.857300
768.810547	986.002258
767.622070	1023.587524
766.432617	1168.862549
765.243164	732.319641
764.053711	1075.322388
762.863281	858.706116
761.672852	1201.058228
760.482422	1578.242798
759.291992	1607.421387
758.100586	1306.421631
756.909180	1124.121582
755.717773	985.675415
754.525391	482.216003
753.333008	835.841187
752.140625	771.697998
750.948242	371.347931
749.754883	730.806824
748.561523	839.666382
747.368164	961.488586
746.173828	721.024170
744.979492	605.584534
743.785156	564.654358
742.590820	-217.562836
741.395508	186.512344
740.200195	373.309814
739.003906	229.026474
737.808594	251.240875
736.612305	152.892929
735.416016	361.093384
734.218750	-363.491455
733.021484	116.023170
731.824219	299.858459
730.626953	345.767059
729.428711	-93.919868
728.230469	400.292725
727.032227	339.001801
725.833984	-286.132904
724.634766	255.900345
723.435547	-52.090237
722.235352	251.649796
721.036133	524.764465
719.835938	747.602722
718.635742	464.074890
717.434570	409.889587
716.233398	571.816589
715.032227	264.876617
713.831055	815.168396
712.628906	-66.910873
711.426758	-124.559982
710.224609	578.460938
709.021484	1004.674866
707.818359	47.898609
706.615234	328.583282
705.412109	-54.585579
704.208008	34.955257
703.003906	290.084717
701.799805	-78.964584
700.594727	1533.769897
699.389648	369.377625
698.184570	564.528748
696.979492	496.948334
695.773438	-20.040552
694.567383	-297.458862
693.361328	161.894928
692.154297	85.094849
690.947266	-436.271698
689.740234	-38.925148
688.533203	-23.211071
687.325195	-33.085484
686.117188	-44.657955
684.909180	-242.211823
683.700195	-688.483521
682.491211	-366.818451
681.282227	265.069855
680.072266	52.352089
678.863281	-447.750610
677.653320	-438.230133
676.442383	-172.697800
675.232422	-491.045288
674.021484	-157.356216
672.810547	326.057739
671.598633	-124.435898
670.386719	-321.103546
669.174805	57.994919
667.962891	-130.825729
666.750000	154.310516
665.537109	23.071083
664.324219	214.378830
663.110352	473.235077
661.897461	-44.462830
660.683594	187.700882
659.468750	291.015930
658.254883	-200.383270
657.040039	868.498901
655.824219	-175.471527
654.609375	-347.298340
653.393555	-46.296940
652.177734	-29.109436
650.960938	143.944794
649.745117	97.994766
648.528320	-188.335678
647.311523	-107.803719
646.093750	38.020302
644.875977	-58.600399
643.658203	695.315308
642.440430	96.817787
641.221680	103.577370
640.002930	607.671021
638.784180	256.856903
637.564453	472.077026
636.344727	125.067184
635.125000	116.128723
633.905273	-173.407059
632.684570	684.281860
631.463867	393.970520
630.243164	374.822083
629.021484	146.085388
627.799805	1007.654541
626.578125	923.766113
625.356445	731.155151
624.133789	950.722168
622.911133	600.719849
621.688477	236.370239
620.464844	1316.303955
619.241211	104.899712
618.017578	-161.415237
616.793945	-283.832855
615.569336	114.153519
614.344727	229.850632
613.120117	-578.283630
611.894531	177.391876
610.668945	475.356171
609.443359	123.497597
608.216797	-5.869952
606.991211	377.562469
605.764648	-206.827942
604.537109	-417.319458
