# Supplementary material for: Raman spectroscopy accurately differentiates mucosal healing from non-healing and biochemical changes following biological therapy in inflammatory bowel disease
Source: PLoS One. 2021 Jun 2;16(6):e0252210. doi: 10.1371/journal.pone.0252210 (PMC8172032; doi:10.1371/journal.pone.0252210)
Supplement: S1 Dataset — (ZIP) [file pone.0252210.s003.zip › HC/BRC-ctnf-0008-1_base sub CR removed_10__X_-11639.4__Y_45451.2__Z_89.0387__Time_112.txt]

1714.640625	-165.420517
1713.664063	678.942749
1712.687500	120.349731
1711.709961	-120.441261
1710.733398	-249.840042
1709.755859	-185.064789
1708.778320	116.741814
1707.799805	382.031891
1706.821289	-323.841156
1705.843750	335.001556
1704.864258	376.110901
1703.885742	-140.874008
1702.907227	226.701645
1701.927734	148.426987
1700.948242	-65.004143
1699.968750	0.991037
1698.988281	-274.160187
1698.007813	32.054939
1697.028320	-154.961639
1696.046875	3.749197
1695.066406	-4.618059
1694.084961	204.406570
1693.104492	104.869873
1692.123047	-329.910400
1691.140625	13.175621
1690.159180	-237.677277
1689.176758	-217.965637
1688.194336	-106.473938
1687.211914	22.059059
1686.228516	95.555336
1685.246094	79.563965
1684.262695	155.152863
1683.279297	-37.313240
1682.295898	160.206787
1681.311523	-86.111000
1680.327148	451.383240
1679.342773	627.659607
1678.358398	645.172485
1677.374023	256.610443
1676.388672	770.778564
1675.403320	801.679932
1674.417969	716.518250
1673.432617	706.739258
1672.446289	1178.776123
1671.459961	798.643311
1670.473633	841.895508
1669.487305	1178.110718
1668.500977	665.390442
1667.513672	1180.937378
1666.526367	1155.674927
1665.539063	1521.251221
1664.550781	1555.785278
1663.563477	782.241699
1662.575195	1884.359497
1661.586914	1488.932983
1660.598633	1128.852051
1659.609375	1243.879883
1658.620117	1301.269287
1657.631836	1859.942017
1656.641602	1743.661621
1655.652344	1162.186890
1654.662109	1047.369873
1653.672852	1383.145142
1652.681641	1028.721558
1651.691406	1061.272461
1650.701172	713.564880
1649.709961	1077.712402
1648.718750	963.781738
1647.727539	525.366455
1646.735352	692.636536
1645.744141	163.002289
1644.751953	281.062164
1643.759766	312.388397
1642.766602	-36.050026
1641.774414	471.263245
1640.781250	255.711899
1639.788086	-80.695778
1638.794922	68.720528
1637.801758	221.078751
1636.807617	-50.789719
1635.813477	-435.533997
1634.819336	-139.910828
1633.825195	-189.239243
1632.830078	-132.943863
1631.834961	213.286224
1630.839844	-672.547302
1629.844727	116.401024
1628.849609	-379.038635
1627.853516	15.242351
1626.857422	-153.375458
1625.861328	-245.452179
1624.865234	-200.571167
1623.868164	-223.927002
1622.871094	-7.944103
1621.874023	131.896194
1620.876953	571.300232
1619.879883	422.287048
1618.881836	126.358986
1617.883789	400.372833
1616.885742	632.355957
1615.887695	-379.585968
1614.888672	28.355171
1613.889648	76.809837
1612.890625	138.392044
1611.891602	559.200378
1610.892578	-572.025757
1609.892578	296.905731
1608.892578	245.743057
1607.892578	370.124634
1606.892578	-115.826561
1605.891602	-9.847402
1604.890625	263.600128
1603.889648	39.577003
1602.888672	-184.402390
1601.887695	209.098358
1600.885742	181.171295
1599.883789	-29.878906
1598.881836	57.126945
1597.879883	-104.327095
1596.876953	-359.953186
1595.874023	-268.062836
1594.871094	30.031748
1593.868164	-29.934633
1592.864258	-348.564392
1591.861328	-787.244385
1590.857422	-408.984558
1589.853516	-234.586838
1588.848633	148.237198
1587.844727	397.750977
1586.839844	172.311386
1585.834961	215.336563
1584.830078	-260.569763
1583.824219	-121.478355
1582.819336	-11.256140
1581.813477	-52.421848
1580.807617	-166.704071
1579.800781	307.271729
1578.794922	255.008041
1577.788086	225.922867
1576.781250	-396.671875
1575.773438	187.856171
1574.766602	41.066399
1573.758789	351.719727
1572.750977	194.020218
1571.743164	-301.769745
1570.735352	-335.012573
1569.726563	231.634689
1568.718750	-30.811703
1567.708984	160.979568
1566.700195	74.656616
1565.691406	-19.687096
1564.681641	-181.786987
1563.671875	289.056732
1562.662109	141.990768
1561.652344	36.208908
1560.641602	75.366035
1559.630859	-196.883347
1558.620117	-241.188751
1557.609375	328.433258
1556.597656	117.598206
1555.586914	5.072697
1554.575195	-317.528656
1553.563477	405.810394
1552.550781	212.087784
1551.539063	297.744537
1550.526367	-46.520180
1549.513672	377.444244
1548.500977	449.177307
1547.487305	742.926331
1546.473633	501.100922
1545.459961	411.600311
1544.446289	505.347321
1543.432617	479.921112
1542.417969	420.584106
1541.404297	1019.627380
1540.389648	370.941864
1539.374023	243.668976
1538.359375	-79.921875
1537.343750	251.723206
1536.328125	64.400253
1535.312500	261.212860
1534.296875	-76.125946
1533.280273	465.512451
1532.263672	607.128540
1531.247070	-94.290794
1530.230469	209.186600
1529.212891	-541.357971
1528.196289	-395.524597
1527.178711	298.385651
1526.160156	157.609467
1525.142578	786.267151
1524.124023	-75.545029
1523.106445	722.216187
1522.087891	222.982361
1521.068359	533.709412
1520.049805	-132.847076
1519.030273	-370.147095
1518.010742	363.876648
1516.991211	711.954346
1515.971680	296.722565
1514.951172	302.596893
1513.930664	565.028442
1512.910156	-125.275795
1511.889648	737.321045
1510.868164	-76.359581
1509.846680	-417.826599
1508.826172	-756.713318
1507.803711	14.639029
1506.782227	672.728638
1505.759766	-71.853249
1504.737305	-121.762947
1503.714844	-563.847595
1502.692383	-360.368439
1501.668945	-584.903137
1500.646484	-558.493713
1499.623047	-53.581524
1498.599609	-608.673401
1497.575195	-252.737991
1496.550781	-383.195984
1495.527344	-19.991068
1494.502930	-549.643494
1493.477539	283.499725
1492.453125	-44.296997
1491.427734	251.461334
1490.402344	163.706284
1489.376953	-108.041649
1488.350586	521.740601
1487.325195	303.458893
1486.298828	136.170135
1485.272461	208.798508
1484.245117	651.265381
1483.218750	300.078644
1482.191406	754.943237
1481.164063	95.103989
1480.136719	327.870422
1479.108398	695.515381
1478.080078	413.064880
1477.052734	-144.439240
1476.023438	859.748901
1474.995117	1030.674561
1473.965820	872.940613
1472.937500	1237.219482
1471.908203	1397.630005
1470.877930	1440.825317
1469.848633	1687.594971
1468.818359	1717.963867
1467.788086	2043.333008
1466.757813	1806.636963
1465.727539	1552.263306
1464.696289	1849.453613
1463.665039	2309.147705
1462.633789	1704.225220
1461.602539	1942.831665
1460.570313	2054.333496
1459.539063	2501.011475
1458.506836	2564.196045
1457.473633	2931.852539
1456.441406	3012.769043
1455.408203	2330.104492
1454.375000	2380.719727
1453.341797	2801.572266
1452.308594	2831.916260
1451.274414	2882.525635
1450.241211	3313.350586
1449.207031	3493.199219
1448.171875	3447.553223
1447.137695	2720.893066
1446.102539	2761.699463
1445.067383	2860.801025
1444.032227	3010.576660
1442.997070	2823.882080
1441.960938	2566.475586
1440.924805	2577.380371
1439.888672	2310.256348
1438.852539	2794.177734
1437.816406	2802.859131
1436.779297	2589.223633
1435.742188	2001.918457
1434.705078	2129.798584
1433.666992	1977.396606
1432.629883	1552.595581
1431.591797	1158.347778
1430.553711	809.838562
1429.514648	880.413391
1428.476563	307.914490
1427.437500	530.201782
1426.398438	205.396973
1425.359375	397.682770
1424.320313	302.734039
1423.280273	-326.282471
1422.240234	171.292999
1421.200195	442.150726
1420.159180	148.903214
1419.119141	195.927582
1418.078125	-313.241364
1417.037109	197.242325
1415.996094	549.185791
1414.954102	372.835022
1413.912109	365.261749
1412.870117	800.452576
1411.828125	8.839457
1410.786133	117.572929
1409.743164	-203.295502
1408.700195	-511.250305
1407.657227	120.546448
1406.614258	157.120026
1405.570313	-22.094612
1404.527344	225.780426
1403.483398	-740.972656
1402.438477	-462.617096
1401.394531	-693.354797
1400.349609	-23.425779
1399.304688	-331.496796
1398.259766	125.417816
1397.214844	346.764648
1396.168945	61.995808
1395.123047	674.497925
1394.077148	-33.071724
1393.031250	-124.055870
1391.984375	-222.329819
1390.937500	-102.547279
1389.890625	315.237854
1388.843750	247.666931
1387.796875	212.889008
1386.749023	666.006287
1385.701172	289.004089
1384.653320	332.398499
1383.604492	-188.918686
1382.556641	-52.495396
1381.507813	-645.470154
1380.458984	50.929874
1379.410156	50.525074
1378.360352	-54.541790
1377.310547	544.602661
1376.260742	180.403717
1375.210938	590.095520
1374.161133	-254.931442
1373.110352	132.661774
1372.059570	101.426704
1371.008789	-161.410507
1369.957031	67.075645
1368.906250	577.345459
1367.854492	-210.429214
1366.802734	41.067268
1365.750000	-58.496670
1364.698242	467.211975
1363.645508	218.726273
1362.592773	112.438675
1361.540039	-68.206474
1360.486328	303.671204
1359.433594	-244.559067
1358.379883	-68.768204
1357.326172	261.309662
1356.271484	-79.655266
1355.216797	725.328857
1354.163086	193.627823
1353.107422	-86.845619
1352.052734	-56.491394
1350.998047	562.493713
1349.942383	441.671539
1348.886719	395.586975
1347.830078	-176.322769
1346.774414	874.641113
1345.717773	1099.440918
1344.661133	1039.206299
1343.604492	1184.974365
1342.546875	1363.073975
1341.490234	1246.474854
1340.432617	1516.570923
1339.375000	1749.607788
1338.316406	1371.039795
1337.258789	1752.967529
1336.200195	1332.896118
1335.141602	1695.233887
1334.082031	1416.740601
1333.023438	1663.038696
1331.963867	1622.485962
1330.904297	1142.021240
1329.844727	726.235962
1328.784180	1628.109497
1327.723633	824.775024
1326.663086	1610.495850
1325.602539	1279.636597
1324.541992	1260.249512
1323.480469	1707.627075
1322.418945	1397.198730
1321.357422	1578.172363
1320.295898	1532.248779
1319.233398	1444.541504
1318.170898	1440.877075
1317.108398	1752.987305
1316.045898	1480.884888
1314.982422	1802.981201
1313.918945	1484.437744
1312.855469	1666.283203
1311.791992	2180.694092
1310.728516	1705.128906
1309.664063	2276.178711
1308.599609	1473.676636
1307.535156	2509.908691
1306.469727	2064.685303
1305.404297	2023.182739
1304.338867	2075.280762
1303.273438	1773.429565
1302.208008	2231.407471
1301.141602	2106.806641
1300.075195	2090.490234
1299.008789	1799.166016
1297.942383	1932.963867
1296.875000	2015.210938
1295.807617	2156.449219
1294.740234	2030.199219
1293.672852	2220.653076
1292.604492	2025.904175
1291.537109	1512.506836
1290.468750	1683.572754
1289.399414	2163.536865
1288.331055	1859.023071
1287.261719	2025.221802
1286.192383	1243.228638
1285.123047	1657.040527
1284.052734	1869.900146
1282.983398	1747.321045
1281.913086	1267.416626
1280.841797	1348.223389
1279.771484	1255.355713
1278.700195	1243.279175
1277.628906	1429.385498
1276.557617	928.328003
1275.486328	2092.424072
1274.414063	1593.940552
1273.341797	1582.018921
1272.269531	1826.679810
1271.197266	1472.826416
1270.124023	1780.929077
1269.050781	2418.543213
1267.977539	1962.329956
1266.904297	1579.560059
1265.830078	1672.735229
1264.756836	1092.648315
1263.681641	1680.982300
1262.607422	1618.072021
1261.533203	1506.450806
1260.458008	1119.448853
1259.382813	1388.097900
1258.307617	1780.879517
1257.231445	1372.124268
1256.155273	1345.863647
1255.079102	1387.782837
1254.002930	1456.449463
1252.926758	1865.775269
1251.849609	1965.879639
1250.772461	1941.880615
1249.695313	1083.736450
1248.617188	1451.324829
1247.540039	1969.469482
1246.461914	997.568604
1245.382813	1496.041870
1244.304688	1080.908325
1243.225586	1151.636841
1242.146484	1418.985596
1241.067383	1360.882446
1239.988281	761.528259
1238.908203	1099.011963
1237.828125	1130.631348
1236.748047	1642.438965
1235.667969	1751.440796
1234.586914	1797.272705
1233.505859	1750.943604
1232.424805	1467.092163
1231.343750	1447.396362
1230.261719	1260.492188
1229.179688	1393.287231
1228.097656	1639.756226
1227.015625	1476.975952
1225.932617	1408.551025
1224.850586	1497.407959
1223.767578	995.882874
1222.683594	1036.224365
1221.600586	1124.882690
1220.516602	916.053223
1219.432617	1072.198853
1218.347656	991.369812
1217.263672	1173.860474
1216.178711	259.639740
1215.093750	393.741028
1214.008789	110.061790
1212.922852	1009.081909
1211.836914	993.061768
1210.750977	1288.187988
1209.665039	1329.842529
1208.579102	1639.079346
1207.492188	872.776794
1206.405273	858.789429
1205.318359	1324.296265
1204.230469	1085.941406
1203.142578	647.689087
1202.054688	638.218384
1200.966797	180.825912
1199.877930	594.936829
1198.790039	168.879364
1197.701172	481.582489
1196.611328	774.780212
1195.522461	-267.011292
1194.432617	139.074295
1193.342773	-84.958809
1192.252930	-393.094971
1191.162109	103.762985
1190.072266	45.397511
1188.981445	-128.340866
1187.889648	401.454163
1186.798828	-17.340660
1185.707031	-697.687500
1184.615234	-379.542267
1183.523438	31.947046
1182.430664	-549.895813
1181.337891	84.262527
1180.245117	-137.858505
1179.152344	-479.812988
1178.059570	819.876343
1176.965820	120.673828
1175.872070	137.921280
1174.778320	696.322632
1173.683594	21.287622
1172.588867	-253.763596
1171.494141	-363.626892
1170.399414	-38.051197
1169.303711	442.763824
1168.208984	-30.927673
1167.113281	-40.643192
1166.016602	-272.787842
1164.920898	-421.208679
1163.824219	-67.876396
1162.727539	268.512817
1161.630859	327.624420
1160.533203	88.133934
1159.435547	-222.928055
1158.337891	568.776001
1157.240234	279.099213
1156.141602	251.889069
1155.043945	-366.848969
1153.944336	273.642853
1152.845703	-13.577188
1151.747070	187.916656
1150.647461	10.323499
1149.547852	-303.028564
1148.447266	-463.877838
1147.347656	-155.523010
1146.247070	-154.512909
1145.146484	-332.073914
1144.044922	247.149536
1142.944336	105.202766
1141.842773	-474.431732
1140.741211	-582.956665
1139.638672	449.764893
1138.537109	286.356537
1137.434570	165.738449
1136.332031	114.067398
1135.228516	641.972717
1134.125977	-181.679733
1133.022461	8.866357
1131.917969	242.004196
1130.814453	268.584015
1129.709961	468.323273
1128.605469	715.417969
1127.500977	514.144165
1126.396484	1093.082764
1125.291016	455.597778
1124.185547	794.877502
1123.080078	984.745056
1121.973633	620.142883
1120.868164	869.202209
1119.761719	31.250662
1118.654297	71.963150
1117.547852	259.470673
1116.440430	494.202789
1115.333008	125.589752
1114.225586	57.572006
1113.117188	-348.571411
1112.008789	295.199005
1110.900391	340.722229
1109.791992	305.923157
1108.682617	115.229553
1107.573242	564.774536
1106.463867	-237.399750
1105.354492	134.233170
1104.244141	564.726501
1103.133789	409.845856
1102.023438	347.117859
1100.913086	628.873657
1099.801758	162.979401
1098.690430	310.380096
1097.579102	559.149231
1096.467773	784.321106
1095.355469	411.004486
1094.243164	405.409668
1093.130859	710.774170
1092.017578	615.800781
1090.905273	243.241928
1089.791992	327.484497
1088.677734	91.774216
1087.564453	70.378433
1086.450195	286.598816
1085.335938	681.527588
1084.221680	284.214752
1083.106445	474.715637
1081.991211	120.137688
1080.875977	212.187149
1079.760742	567.351501
1078.644531	337.819336
1077.528320	129.650726
1076.412109	-190.924728
1075.295898	582.197571
1074.178711	538.730347
1073.061523	495.443756
1071.944336	473.434692
1070.826172	526.572388
1069.708984	504.885162
1068.590820	77.975975
1067.471680	391.660767
1066.353516	501.646454
1065.234375	768.607300
1064.115234	647.023010
1062.996094	1054.615234
1061.875977	434.949768
1060.755859	524.591797
1059.635742	555.903442
1058.515625	542.965576
1057.394531	616.703979
1056.273438	664.893982
1055.152344	530.999084
1054.031250	56.303123
1052.909180	373.756165
1051.787109	189.249634
1050.665039	462.598541
1049.541992	402.245636
1048.418945	640.823792
1047.295898	657.882263
1046.172852	339.306305
1045.048828	-23.234158
1043.925781	216.115540
1042.801758	136.240097
1041.676758	273.329865
1040.552734	121.730202
1039.427734	-162.344849
1038.302734	40.625942
1037.176758	36.524784
1036.050781	365.497345
1034.924805	-203.634140
1033.798828	39.663475
1032.672852	273.790436
1031.545898	-954.596619
1030.418945	-343.244141
1029.291992	-515.189392
1028.164063	-482.337830
1027.036133	-725.702209
1025.908203	-264.929504
1024.780273	-236.010422
1023.651367	-740.826050
1022.522461	-175.148315
1021.393555	-772.030579
1020.264648	-463.580963
1019.134766	-1231.226685
1018.004883	-1084.615845
1016.875000	1.127652
1015.744141	-440.805634
1014.613281	-156.955399
1013.482422	-593.453552
1012.351563	-181.752380
1011.219727	-311.832397
1010.088867	104.801147
1008.956055	-221.481598
1007.824219	618.950439
1006.691406	829.988098
1005.558594	920.940674
1004.425781	2563.753906
1003.292969	2555.428223
1002.159180	2454.914063
1001.025391	2197.605713
999.891602	1566.448608
998.756836	425.409454
997.622070	458.240814
996.487305	553.684692
995.352539	716.303467
994.216797	927.572815
993.081055	107.806099
991.945313	317.393677
990.808594	12.936711
989.672852	276.052063
988.536133	138.270798
987.398438	567.686829
986.261719	501.891785
985.124023	-369.722534
983.986328	357.420319
982.847656	1089.094727
981.709961	681.429138
980.571289	768.957642
979.432617	7.833522
978.292969	296.136688
977.153320	-114.456886
976.013672	461.660858
974.874023	860.816650
973.734375	462.712189
972.593750	345.326630
971.453125	1165.357788
970.311523	791.230652
969.170898	245.379608
968.029297	-40.601631
966.886719	300.238953
965.745117	927.966919
964.602539	287.325653
963.459961	360.370239
962.317383	740.832825
961.173828	57.920994
960.030273	718.337158
958.886719	668.532166
957.743164	23.534805
956.598633	36.240742
955.454102	493.312225
954.309570	202.004425
953.165039	203.963120
952.019531	84.912727
950.874023	158.279938
949.727539	35.195732
948.582031	51.858440
947.435547	221.868896
946.289063	-270.605133
945.141602	112.294495
943.995117	-41.462383
942.847656	743.515564
941.699219	291.069305
940.551758	304.628357
939.403320	544.280334
938.254883	1167.269165
937.105469	674.930725
935.957031	655.005005
934.807617	765.221558
933.658203	501.823486
932.507813	421.006317
931.357422	342.700165
930.207031	-395.841003
929.056641	88.839890
927.906250	532.488892
926.754883	-132.221436
925.603516	-414.205688
924.451172	-199.994278
923.298828	62.029041
922.146484	-162.475861
920.994141	-350.356934
919.841797	525.576904
918.688477	-111.946396
917.535156	452.602509
916.380859	247.154861
915.227539	-562.000793
914.073242	59.400990
912.918945	54.279434
911.763672	81.050507
910.608398	-59.937080
909.453125	497.726166
908.297852	372.793518
907.141602	37.220226
905.985352	-255.036133
904.829102	309.340088
903.672852	-150.280762
902.515625	212.431839
901.358398	124.513123
900.201172	-257.549438
899.042969	582.637329
897.884766	37.889648
896.726563	280.601166
895.568359	258.673401
894.409180	275.241852
893.250000	-142.127548
892.090820	-414.634888
890.930664	453.925751
889.771484	-17.285908
888.611328	462.428070
887.450195	332.391144
886.289063	155.028290
885.128906	189.881699
883.966797	132.227615
882.805664	724.178650
881.643555	-140.840378
880.481445	146.548630
879.319336	587.059692
878.156250	716.375549
876.993164	1156.507080
875.830078	999.551331
874.666016	626.464233
873.502930	773.561829
872.338867	758.495422
871.173828	579.135376
870.009766	395.313385
868.844727	24.852646
867.679688	713.576965
866.513672	999.520569
865.348633	572.812500
864.182617	854.025757
863.015625	465.593353
861.849609	822.910339
860.682617	935.221375
859.515625	1714.108643
858.347656	1181.871948
857.180664	1251.118042
856.012695	1217.044434
854.843750	1153.724731
853.675781	1724.860229
852.506836	881.140259
851.337891	1234.460327
850.167969	1475.456055
848.999023	1196.532471
847.829102	451.792511
846.658203	1167.091675
845.488281	785.078186
844.317383	407.581024
843.146484	860.184448
841.975586	1035.072754
840.803711	708.779419
839.631836	905.678406
838.459961	657.501038
837.287109	371.296417
836.114258	522.970276
834.941406	1139.019775
833.768555	374.520447
832.594727	958.716431
831.420898	991.131592
830.247070	1320.161865
829.072266	671.668640
827.898438	1870.156616
826.722656	1803.495361
825.547852	987.592346
824.372070	758.094177
823.196289	659.994995
822.020508	501.597778
820.844727	-140.247482
819.667969	195.585724
818.491211	573.366150
817.313477	-21.889183
816.136719	21.594246
814.958984	-139.827728
813.781250	-328.057220
812.602539	-274.022583
811.423828	-242.445709
810.245117	-135.522430
809.066406	-288.831329
807.886719	-497.808746
806.707031	-124.987915
805.527344	-292.118866
804.346680	-95.309937
803.166992	-311.609924
801.985352	-68.703514
800.804688	11.954144
799.623047	-362.307037
798.441406	-902.885437
797.259766	-1079.850586
796.078125	-357.115326
794.895508	-658.616516
793.712891	-357.626251
792.529297	321.739105
791.346680	-15.721028
790.163086	-607.795349
788.978516	194.494171
787.794922	230.651337
786.610352	417.019836
785.425781	505.813904
784.241211	543.520325
783.055664	353.335144
781.870117	324.395386
780.684570	372.625763
779.498047	-65.316696
778.311523	221.143341
777.125000	449.891968
775.938477	311.948181
774.750977	-37.960560
773.563477	9.281219
772.375977	479.872650
771.187500	-33.489964
769.999023	1056.122070
768.810547	531.564758
767.622070	804.873535
766.432617	1210.104248
765.243164	736.139893
764.053711	420.836761
762.863281	810.078918
761.672852	1606.242188
760.482422	863.683289
759.291992	1111.423218
758.100586	362.526093
756.909180	559.493408
755.717773	800.252869
754.525391	926.509277
753.333008	307.678894
752.140625	179.002289
750.948242	109.626305
749.754883	365.224854
748.561523	109.113335
747.368164	-293.975037
746.173828	411.251068
744.979492	291.224731
743.785156	557.257568
742.590820	511.770752
741.395508	810.485657
740.200195	210.413956
739.003906	296.503967
737.808594	343.139099
736.612305	2.091542
735.416016	92.615509
734.218750	-326.965271
733.021484	-74.365204
731.824219	-281.349884
730.626953	288.447998
729.428711	-233.358200
728.230469	-230.037537
727.032227	-165.425598
725.833984	-32.982983
724.634766	-35.994205
723.435547	-274.829926
722.235352	67.530327
721.036133	121.633224
719.835938	44.855324
718.635742	358.942902
717.434570	131.877945
716.233398	169.055023
715.032227	627.318542
713.831055	422.669098
712.628906	203.042526
711.426758	319.364044
710.224609	209.220230
709.021484	216.969193
707.818359	418.785645
706.615234	183.068558
705.412109	-326.579987
704.208008	28.284733
703.003906	-276.061951
701.799805	723.075562
700.594727	-43.998058
699.389648	-99.414650
698.184570	86.794662
696.979492	186.286133
695.773438	-0.783429
694.567383	-450.304993
693.361328	-104.396049
692.154297	-42.774361
690.947266	-263.042969
689.740234	467.742706
688.533203	59.386444
687.325195	-398.313324
686.117188	265.843292
684.909180	171.159546
683.700195	-666.659546
682.491211	-194.649887
681.282227	-164.493286
680.072266	-34.296848
678.863281	-555.657715
677.653320	-420.280212
676.442383	-384.135162
675.232422	-148.470856
674.021484	-70.435799
672.810547	237.288773
671.598633	73.830551
670.386719	736.866333
669.174805	241.344467
667.962891	142.009674
666.750000	92.856972
665.537109	57.154060
664.324219	-29.925678
663.110352	-442.543610
661.897461	261.548126
660.683594	-24.857595
659.468750	440.216705
658.254883	-453.515930
657.040039	-50.191422
655.824219	-280.521271
654.609375	-40.342915
653.393555	66.559891
652.177734	193.242706
650.960938	16.582016
649.745117	161.344727
648.528320	-35.885124
647.311523	120.459923
646.093750	124.356926
644.875977	683.824524
643.658203	656.152222
642.440430	110.574165
641.221680	283.831726
640.002930	414.408234
638.784180	502.324768
637.564453	470.235504
636.344727	535.198669
635.125000	555.373779
633.905273	-235.807053
632.684570	336.925293
631.463867	-71.164215
630.243164	-56.052288
629.021484	856.075256
627.799805	131.542419
626.578125	44.440163
625.356445	903.038208
624.133789	824.803894
622.911133	1001.791077
621.688477	77.664932
620.464844	477.788574
619.241211	565.196655
618.017578	78.887238
616.793945	305.614990
615.569336	-364.354889
614.344727	-233.867432
613.120117	-229.663498
611.894531	180.791885
610.668945	-108.146744
609.443359	378.822968
608.216797	202.950699
606.991211	146.599960
605.764648	-155.596298
604.537109	-453.646210
