# Supplementary material for: Raman spectroscopy accurately differentiates mucosal healing from non-healing and biochemical changes following biological therapy in inflammatory bowel disease
Source: PLoS One. 2021 Jun 2;16(6):e0252210. doi: 10.1371/journal.pone.0252210 (PMC8172032; doi:10.1371/journal.pone.0252210)
Supplement: S1 Dataset — (ZIP) [file pone.0252210.s003.zip › HC/BRC-ctnf-0013_Copy base sub CR removed_38__X_5606.96__Y_10623.4__Z_2157.63__Time_428.txt]

1714.774414	181.859161
1713.797852	121.822197
1712.820313	157.548859
1711.843750	301.467194
1710.866211	-253.585129
1709.888672	-107.926079
1708.911133	110.891228
1707.933594	-111.590797
1706.955078	-172.450119
1705.976563	-119.960243
1704.998047	294.785950
1704.019531	40.992352
1703.040039	232.327850
1702.061523	-148.125000
1701.082031	87.584923
1700.101563	-18.367893
1699.122070	-118.095680
1698.141602	-19.230728
1697.161133	128.462234
1696.180664	41.725117
1695.200195	-145.733475
1694.218750	-1.238544
1693.238281	143.958832
1692.256836	223.037781
1691.274414	145.294724
1690.292969	441.884094
1689.310547	93.418839
1688.328125	191.195038
1687.345703	270.932465
1686.363281	20.727810
1685.379883	314.972687
1684.396484	199.364532
1683.413086	270.927643
1682.429688	409.664795
1681.445313	325.239594
1680.461914	257.454865
1679.477539	541.604309
1678.493164	381.803253
1677.507813	664.258606
1676.523438	707.782104
1675.538086	565.654602
1674.552734	836.231140
1673.566406	806.820496
1672.581055	833.773071
1671.594727	1044.522339
1670.608398	990.040588
1669.622070	973.250488
1668.634766	1145.436035
1667.648438	959.663391
1666.661133	1095.537231
1665.673828	1101.781372
1664.685547	734.388550
1663.698242	1250.790894
1662.709961	1372.264526
1661.721680	1279.354126
1660.733398	1337.953247
1659.744141	1325.344360
1658.755859	1140.930054
1657.766602	1333.055420
1656.777344	1358.618652
1655.787109	1050.911499
1654.797852	1416.007935
1653.807617	1053.507935
1652.817383	1035.429688
1651.827148	1001.792603
1650.835938	1187.950928
1649.844727	692.160461
1648.853516	728.192749
1647.862305	685.188721
1646.871094	505.066528
1645.878906	581.496643
1644.886719	602.671387
1643.894531	423.390106
1642.902344	513.678894
1641.910156	295.339233
1640.916992	235.611496
1639.923828	297.460693
1638.930664	64.057777
1637.936523	258.120483
1636.943359	-53.913807
1635.949219	-28.274466
1634.955078	-31.481319
1633.960938	-182.083603
1632.965820	-92.790047
1631.970703	151.973099
1630.975586	1.805349
1629.980469	-16.562799
1628.985352	-82.189812
1627.989258	123.318237
1626.993164	89.435394
1625.997070	-65.332024
1625.000977	-96.366249
1624.003906	-179.907379
1623.007813	59.948864
1622.010742	-28.727306
1621.012695	276.754730
1620.015625	193.416458
1619.017578	115.391197
1618.020508	320.991486
1617.021484	319.137909
1616.023438	188.717636
1615.025391	231.536774
1614.026367	158.909454
1613.027344	107.294846
1612.028320	129.112961
1611.028320	263.621582
1610.029297	-10.797647
1609.029297	73.855225
1608.029297	174.163010
1607.028320	591.303772
1606.028320	230.501541
1605.027344	280.838593
1604.026367	51.033039
1603.025391	263.531281
1602.023438	-36.935482
1601.022461	434.332367
1600.020508	-109.387512
1599.018555	92.231216
1598.016602	267.547668
1597.013672	-1.603298
1596.010742	-153.136978
1595.007813	-228.934174
1594.004883	100.038483
1593.001953	71.033234
1591.998047	-20.726236
1590.994141	357.271484
1589.990234	-76.570686
1588.986328	3.634719
1587.981445	323.656311
1586.976563	385.244629
1585.971680	191.174072
1584.966797	445.422394
1583.961914	235.539642
1582.956055	273.140106
1581.950195	349.670685
1580.944336	256.744232
1579.938477	437.135834
1578.931641	192.951904
1577.924805	29.421400
1576.917969	27.159586
1575.911133	-19.474073
1574.904297	209.485458
1573.896484	131.320160
1572.888672	263.641022
1571.880859	65.626297
1570.873047	382.120270
1569.864258	48.736771
1568.855469	289.441254
1567.846680	348.086090
1566.837891	-182.884369
1565.829102	-44.002335
1564.819336	-196.046844
1563.809570	-127.617706
1562.799805	213.032486
1561.790039	226.553497
1560.779297	320.281311
1559.768555	271.208801
1558.757813	87.200905
1557.747070	499.177277
1556.736328	-91.918922
1555.724609	83.839706
1554.712891	150.583954
1553.701172	48.825584
1552.689453	133.342072
1551.676758	305.640564
1550.664063	211.169174
1549.651367	269.215363
1548.638672	205.502182
1547.625977	219.237152
1546.612305	374.985626
1545.598633	398.673340
1544.584961	259.375275
1543.571289	334.431946
1542.556641	-270.118958
1541.541992	73.282028
1540.527344	122.010811
1539.512695	320.292999
1538.498047	172.475388
1537.482422	-158.670441
1536.466797	95.816383
1535.451172	102.419502
1534.434570	242.947403
1533.418945	182.177505
1532.402344	281.080933
1531.385742	235.472992
1530.369141	248.997787
1529.351563	-64.810074
1528.334961	-69.546570
1527.317383	296.350128
1526.299805	340.147430
1525.281250	44.016346
1524.263672	-244.387894
1523.245117	136.091415
1522.226563	-121.635086
1521.208008	518.123962
1520.188477	198.433716
1519.168945	22.703356
1518.150391	67.959770
1517.129883	246.640121
1516.110352	-116.897644
1515.089844	102.593414
1514.070313	75.382515
1513.049805	127.628334
1512.028320	143.780029
1511.007813	-37.759647
1509.986328	11.548311
1508.964844	-3.401117
1507.943359	-62.047039
1506.921875	-74.623466
1505.899414	79.302910
1504.876953	-141.114655
1503.854492	2.311780
1502.832031	-72.169281
1501.808594	-13.550570
1500.786133	213.978943
1499.762695	152.005554
1498.739258	20.862841
1497.714844	-166.629654
1496.691406	-131.511810
1495.666992	0.690831
1494.642578	89.284836
1493.617188	80.581749
1492.592773	197.093018
1491.567383	80.888351
1490.541992	38.768764
1489.516602	24.703619
1488.491211	350.279480
1487.464844	407.510773
1486.438477	472.317841
1485.412109	1034.779419
1484.385742	775.222473
1483.358398	663.686462
1482.331055	467.972961
1481.303711	726.254395
1480.276367	1012.429871
1479.249023	872.726624
1478.220703	970.047485
1477.192383	1029.072876
1476.164063	713.547485
1475.135742	1106.204468
1474.106445	1409.516968
1473.077148	1549.735596
1472.047852	1412.423584
1471.018555	1504.188965
1469.989258	1631.520508
1468.958984	1486.576904
1467.928711	1967.319946
1466.898438	1669.785156
1465.868164	1954.521973
1464.836914	1649.460571
1463.805664	1730.767456
1462.774414	1847.611328
1461.743164	2109.186035
1460.710938	1928.771118
1459.679688	2101.369385
1458.647461	2192.656738
1457.615234	2058.053711
1456.582031	2339.611328
1455.549805	2484.107666
1454.516602	2319.126953
1453.483398	2382.445068
1452.449219	2230.255615
1451.416016	2207.445557
1450.381836	2159.310547
1449.347656	2678.727295
1448.313477	2559.657471
1447.279297	2395.091309
1446.244141	2473.667969
1445.208984	2253.559326
1444.173828	2010.810669
1443.138672	2211.000000
1442.102539	1981.081299
1441.066406	2191.384277
1440.030273	1928.797485
1438.994141	2230.135498
1437.958008	1806.000122
1436.920898	1682.794312
1435.883789	1504.116821
1434.846680	1737.299927
1433.808594	1470.402954
1432.771484	1107.763550
1431.733398	1088.628052
1430.695313	971.141724
1429.657227	578.749512
1428.618164	390.909668
1427.579102	316.720306
1426.540039	313.243652
1425.500977	314.889465
1424.461914	281.325409
1423.421875	449.433746
1422.381836	552.046448
1421.341797	110.619957
1420.301758	321.720306
1419.260742	69.519043
1418.219727	190.072220
1417.178711	343.379242
1416.137695	116.767632
1415.096680	275.242584
1414.054688	61.483829
1413.012695	-116.880951
1411.970703	-51.213860
1410.928711	122.605431
1409.885742	-7.639543
1408.842773	-240.735733
1407.799805	154.339417
1406.756836	-23.239222
1405.712891	-115.289383
1404.668945	-91.723564
1403.625000	107.619316
1402.581055	23.445244
1401.537109	-349.080841
1400.492188	-116.899345
1399.447266	-45.194962
1398.402344	121.859245
1397.357422	266.392914
1396.311523	-167.920731
1395.265625	82.047455
1394.219727	144.155533
1393.173828	339.083771
1392.126953	93.351448
1391.081055	-49.507870
1390.034180	100.614120
1388.986328	-51.996605
1387.939453	123.313820
1386.891602	-3.990227
1385.843750	193.957352
1384.795898	24.428347
1383.748047	-122.410912
1382.699219	93.266228
1381.651367	24.166698
1380.602539	-9.831779
1379.552734	-168.580231
1378.503906	-25.005394
1377.454102	133.589478
1376.404297	52.645241
1375.354492	-297.629059
1374.303711	312.806793
1373.253906	466.688843
1372.203125	229.113235
1371.152344	-10.733777
1370.100586	175.852478
1369.049805	173.104919
1367.998047	78.278809
1366.946289	38.415226
1365.894531	31.064697
1364.841797	145.824951
1363.789063	-187.421616
1362.736328	-42.556175
1361.683594	57.579098
1360.630859	-16.350176
1359.577148	193.394821
1358.523438	57.525803
1357.469727	-45.846355
1356.415039	183.995926
1355.361328	215.069168
1354.306641	271.076721
1353.251953	498.569366
1352.197266	745.948914
1351.141602	407.361115
1350.085938	56.625896
1349.030273	110.689850
1347.974609	388.159668
1346.918945	700.354980
1345.862305	714.888733
1344.805664	526.195374
1343.749023	796.334778
1342.691406	783.896667
1341.634766	880.618896
1340.577148	888.205505
1339.519531	876.080505
1338.460938	871.486450
1337.403320	678.843811
1336.344727	642.324097
1335.286133	868.261047
1334.226563	740.364258
1333.167969	676.957703
1332.108398	1110.787842
1331.048828	827.447571
1329.989258	633.328430
1328.928711	805.181519
1327.869141	660.769043
1326.808594	943.912659
1325.748047	542.831604
1324.686523	638.375061
1323.625977	793.235901
1322.564453	1318.373169
1321.502930	666.197327
1320.440430	910.026367
1319.378906	944.173523
1318.316406	1175.682617
1317.253906	1029.920410
1316.190430	1150.537476
1315.127930	1244.084595
1314.064453	1167.639160
1313.000977	965.667542
1311.937500	1029.871338
1310.873047	833.088745
1309.809570	909.760559
1308.745117	1242.455078
1307.679688	1348.667480
1306.615234	1319.595459
1305.549805	1256.159668
1304.484375	1350.219971
1303.418945	1306.616699
1302.353516	1491.715698
1301.287109	1519.498169
1300.220703	1431.847412
1299.154297	1314.820435
1298.087891	1576.144165
1297.020508	1542.739868
1295.954102	1750.009033
1294.886719	1390.252441
1293.818359	1150.945068
1292.750977	1397.580200
1291.682617	1671.134399
1290.614258	1395.298828
1289.545898	1318.230225
1288.476563	1079.451538
1287.407227	1441.255127
1286.338867	1205.107178
1285.268555	1214.056641
1284.199219	1247.547485
1283.128906	1099.860229
1282.058594	1211.771362
1280.988281	1223.326050
1279.917969	1056.282837
1278.846680	1437.344604
1277.775391	1282.619995
1276.704102	1047.298706
1275.632813	1127.498413
1274.560547	1312.787720
1273.488281	1163.229858
1272.416016	845.182861
1271.343750	1103.775879
1270.270508	1445.306274
1269.197266	1208.044189
1268.124023	1097.845581
1267.050781	1329.392578
1265.977539	1065.533325
1264.903320	1026.231201
1263.829102	852.820801
1262.753906	947.716553
1261.679688	1222.995361
1260.604492	974.128418
1259.529297	1044.602539
1258.454102	1059.021729
1257.378906	1010.111328
1256.302734	1053.758545
1255.226563	985.397583
1254.150391	839.177429
1253.073242	1009.381897
1251.997070	729.406067
1250.919922	916.586609
1249.841797	1008.826538
1248.764648	1203.151611
1247.686523	969.541321
1246.608398	765.191467
1245.530273	847.643677
1244.452148	966.490540
1243.373047	954.115662
1242.293945	919.880859
1241.214844	769.119019
1240.135742	635.401123
1239.055664	1295.220215
1237.975586	964.893372
1236.895508	804.483887
1235.815430	956.953430
1234.734375	1201.455322
1233.654297	939.236328
1232.573242	861.281738
1231.491211	921.434143
1230.410156	732.044067
1229.328125	828.475586
1228.246094	518.069580
1227.163086	752.426392
1226.081055	345.312805
1224.998047	620.678833
1223.915039	847.509827
1222.832031	513.103699
1221.748047	408.519928
1220.664063	444.161957
1219.580078	349.237915
1218.496094	290.569183
1217.412109	449.318939
1216.327148	163.530975
1215.242188	442.896088
1214.157227	611.042419
1213.071289	431.490295
1211.985352	490.883728
1210.899414	571.925171
1209.813477	503.334625
1208.727539	386.503876
1207.640625	513.187622
1206.553711	442.110229
1205.466797	281.851196
1204.378906	420.377930
1203.291016	296.229523
1202.203125	78.165146
1201.115234	91.299461
1200.027344	68.272568
1198.938477	54.827236
1197.849609	202.553589
1196.760742	-56.392624
1195.670898	45.489159
1194.582031	84.764832
1193.492188	-1.048457
1192.401367	-106.111359
1191.311523	33.933331
1190.220703	58.540100
1189.129883	-15.395766
1188.039063	54.730892
1186.947266	-391.415466
1185.856445	-285.336517
1184.764648	-138.572174
1183.671875	58.447510
1182.580078	-188.423340
1181.487305	-46.746319
1180.394531	-99.393250
1179.301758	-128.100571
1178.208984	-80.161392
1177.115234	97.076874
1176.021484	-25.251484
1174.927734	96.701157
1173.833008	77.266975
1172.738281	278.017975
1171.643555	40.651421
1170.548828	1.932998
1169.454102	-34.428253
1168.358398	-66.055336
1167.262695	-133.590775
1166.166992	150.268295
1165.070313	-41.689098
1163.973633	5.338087
1162.876953	-105.382393
1161.780273	-254.324936
1160.683594	83.881767
1159.585938	-29.342466
1158.488281	93.727516
1157.389648	517.353271
1156.291992	329.987152
1155.193359	209.429321
1154.094727	241.493073
1152.996094	440.381897
1151.896484	152.857239
1150.796875	44.144718
1149.697266	497.709595
1148.597656	191.157745
1147.498047	115.696701
1146.397461	73.540947
1145.296875	-4.349274
1144.195313	81.943619
1143.094727	161.023499
1141.993164	458.855865
1140.891602	466.360168
1139.789063	157.569183
1138.687500	105.616386
1137.584961	483.797180
1136.482422	467.333954
1135.379883	315.424622
1134.276367	655.158508
1133.172852	460.437836
1132.069336	412.944946
1130.964844	529.187073
1129.861328	673.819885
1128.756836	1041.331665
1127.652344	474.156311
1126.546875	665.986389
1125.442383	651.450500
1124.336914	665.312256
1123.230469	693.340027
1122.125000	844.521973
1121.018555	514.773865
1119.912109	618.484802
1118.805664	648.726013
1117.699219	676.553040
1116.591797	604.935852
1115.484375	590.099609
1114.376953	464.072662
1113.268555	127.596397
1112.160156	339.747620
1111.051758	79.037086
1109.943359	553.360291
1108.833984	363.534851
1107.725586	409.990936
1106.616211	449.306244
1105.505859	684.534424
1104.396484	674.156616
1103.286133	399.439850
1102.175781	561.314636
1101.064453	692.422791
1099.954102	776.298279
1098.842773	558.313538
1097.731445	717.569153
1096.619141	721.185425
1095.507813	517.458130
1094.395508	582.339783
1093.282227	449.343170
1092.169922	540.090210
1091.056641	586.049133
1089.943359	537.843994
1088.830078	555.534363
1087.716797	361.496521
1086.602539	520.309753
1085.488281	603.805237
1084.373047	668.441162
1083.258789	335.872803
1082.143555	543.872986
1081.028320	967.899780
1079.913086	802.235596
1078.796875	768.131775
1077.680664	447.651794
1076.564453	716.415894
1075.448242	536.895935
1074.331055	803.175415
1073.213867	483.001343
1072.096680	378.710754
1070.979492	680.041138
1069.861328	407.015533
1068.743164	248.949142
1067.625000	311.181061
1066.505859	755.156189
1065.386719	831.316711
1064.267578	626.534851
1063.148438	602.085144
1062.029297	804.646545
1060.909180	759.146423
1059.789063	610.780823
1058.667969	397.022095
1057.547852	286.264709
1056.426758	297.110657
1055.305664	333.685425
1054.183594	206.727188
1053.062500	406.862518
1051.940430	445.801086
1050.818359	202.271744
1049.695313	285.643616
1048.572266	394.680664
1047.449219	-130.862167
1046.326172	127.568901
1045.203125	-152.743820
1044.079102	261.838501
1042.955078	23.645988
1041.830078	431.077301
1040.706055	426.013916
1039.581055	383.717133
1038.456055	436.960114
1037.331055	310.958710
1036.205078	-59.339367
1035.079102	163.971756
1033.953125	394.207489
1032.826172	254.550003
1031.700195	33.629982
1030.573242	331.299164
1029.445313	642.818359
1028.318359	178.112778
1027.190430	208.518875
1026.062500	53.149052
1024.934570	294.998291
1023.805664	-18.084864
1022.676758	-180.095627
1021.547852	-448.716766
1020.418945	-58.269772
1019.289063	-168.958649
1018.159180	-314.317963
1017.029297	-42.237598
1015.898438	35.070778
1014.767578	251.447372
1013.636719	-34.952812
1012.505859	-77.951347
1011.375000	99.130157
1010.243164	190.525574
1009.111328	249.541534
1007.978516	320.158081
1006.846680	64.612320
1005.713867	544.779785
1004.581055	1195.917969
1003.447266	1731.218140
1002.313477	1468.911987
1001.179688	1585.779541
1000.045898	942.573242
998.912109	382.891083
997.777344	38.295712
996.642578	86.413116
995.506836	155.346954
994.372070	219.717422
993.236328	-22.715826
992.100586	11.827169
990.963867	175.555756
989.828125	258.603119
988.691406	18.993128
987.553711	205.876663
986.416992	374.325928
985.279297	602.654114
984.141602	105.584023
983.003906	536.623596
981.865234	-47.511520
980.726563	24.535847
979.587891	43.713116
978.448242	92.857185
977.309570	98.372856
976.169922	97.064674
975.030273	325.683868
973.889648	476.139801
972.749023	410.652252
971.608398	400.400940
970.467773	178.977646
969.326172	51.858391
968.184570	292.116089
967.042969	305.168610
965.901367	22.351837
964.758789	-7.961511
963.616211	14.562803
962.473633	60.084793
961.330078	123.994919
960.186523	309.402527
959.042969	508.551544
957.899414	380.162476
956.754883	-162.551743
955.610352	107.771759
954.465820	336.853394
953.321289	-113.699707
952.175781	-124.729080
951.030273	141.075043
949.884766	-16.193945
948.738281	480.505402
947.591797	26.263802
946.445313	-155.768753
945.298828	-52.079029
944.151367	-89.971085
943.003906	123.407173
941.856445	119.891190
940.708008	212.305969
939.559570	231.735748
938.411133	527.263977
937.262695	316.409637
936.113281	224.292831
934.964844	371.661835
933.814453	120.183052
932.665039	604.876343
931.514648	419.670258
930.364258	97.972641
929.213867	172.689011
928.062500	-37.116810
926.912109	108.288765
925.759766	-5.702033
924.608398	-17.199732
923.456055	139.668396
922.303711	255.600586
921.151367	-83.093422
919.999023	69.333611
918.845703	10.441944
917.692383	153.814285
916.539063	24.656786
915.384766	2.332595
914.230469	-92.558235
913.076172	-223.655289
911.920898	-123.202728
910.766602	13.558497
909.611328	-124.099228
908.455078	76.192436
907.299805	-93.036339
906.143555	-53.635937
904.987305	-59.514660
903.830078	208.743759
902.673828	252.735443
901.516602	90.721687
900.359375	51.067390
899.201172	-223.875504
898.042969	-7.677772
896.884766	235.608749
895.726563	24.281788
894.567383	-1.509688
893.408203	219.134033
892.249023	277.010681
891.088867	201.603287
889.929688	-117.670830
888.769531	172.964142
887.608398	129.360672
886.448242	56.476887
885.287109	256.711823
884.125977	192.927689
882.963867	298.371399
881.801758	239.184418
880.639648	247.691711
879.477539	202.132370
878.315430	3.393836
877.152344	221.559082
875.989258	263.966675
874.825195	355.918304
873.661133	447.852081
872.497070	222.413315
871.333008	217.624191
870.168945	262.352661
869.003906	86.664230
867.838867	205.647247
866.672852	111.021553
865.506836	542.387207
864.340820	77.004616
863.174805	391.386322
862.008789	602.322083
860.841797	548.207642
859.674805	664.742493
858.506836	541.084045
857.339844	413.007660
856.171875	493.626190
855.003906	459.830627
853.834961	544.895630
852.666016	533.530396
851.497070	732.843140
850.328125	701.278015
849.158203	595.804993
847.988281	523.975098
846.818359	783.556763
845.647461	577.398804
844.477539	364.622101
843.306641	297.376953
842.134766	646.222717
840.963867	73.500931
839.791992	428.928284
838.619141	491.345367
837.447266	464.332153
836.274414	593.716553
835.101563	546.563354
833.928711	311.824646
832.754883	827.366882
831.581055	541.301758
830.407227	460.667297
829.232422	125.703041
828.058594	587.194214
826.883789	600.206970
825.708008	363.484283
824.533203	679.641663
823.357422	15.100588
822.181641	489.326508
821.004883	330.715149
819.828125	203.327728
818.651367	287.477692
817.474609	8.748075
816.296875	402.159576
815.119141	-30.035095
813.941406	-228.510681
812.763672	64.517036
811.584961	-67.259392
810.406250	-56.757019
809.226563	100.365097
808.047852	68.539581
806.868164	118.873047
805.688477	93.643913
804.507813	-44.834270
803.327148	-65.654099
802.146484	-19.933556
800.965820	-109.601158
799.784180	-168.220383
798.603516	-36.156837
797.420898	-6.177598
796.239258	-189.024857
795.056641	-212.293655
793.874023	-131.478546
792.691406	-185.847778
791.507813	-83.029427
790.324219	-137.482727
789.140625	-101.218079
787.956055	191.652023
786.772461	-26.674669
785.586914	347.766266
784.402344	87.392097
783.216797	189.622818
782.032227	243.135117
780.845703	259.002319
779.660156	420.607147
778.473633	140.379074
777.287109	100.900490
776.100586	85.667053
774.913086	213.833572
773.725586	-2.318177
772.538086	39.668457
771.349609	2.182572
770.161133	90.332306
768.972656	88.007957
767.784180	59.181854
766.594727	307.920746
765.405273	243.692352
764.215820	148.605835
763.026367	302.299591
761.835938	405.230865
760.645508	541.064941
759.454102	626.167236
758.262695	434.015564
757.072266	690.519775
755.879883	146.541779
754.688477	233.617813
753.496094	254.660233
752.303711	350.332825
751.110352	72.485146
749.917969	-14.234492
748.724609	302.994171
747.530273	20.778442
746.336914	570.343079
745.142578	246.390991
743.948242	275.672333
742.752930	267.596954
741.558594	44.614803
740.363281	242.514328
739.166992	179.481064
737.971680	239.111679
736.775391	24.856585
735.579102	-31.689877
734.381836	25.567556
733.185547	58.667423
731.988281	50.110584
730.790039	223.078781
729.592773	286.548401
728.394531	443.953644
727.196289	54.670597
725.997070	-89.691994
724.797852	194.251831
723.598633	421.203583
722.399414	357.495697
721.199219	302.492645
719.999023	343.516205
718.798828	334.264069
717.598633	244.221039
716.397461	300.327728
715.196289	249.480362
713.994141	510.418274
712.792969	77.926025
711.590820	249.313812
710.388672	324.689087
709.185547	243.119247
707.982422	189.848572
706.779297	103.889404
705.576172	200.789291
704.372070	75.584335
703.167969	274.610840
701.963867	301.633209
700.759766	224.199097
699.554688	96.735146
698.349609	177.982224
697.143555	102.654106
695.938477	-48.730892
694.732422	-8.921833
693.525391	-160.306580
692.319336	411.418640
691.112305	64.543732
689.905273	-23.934179
688.697266	-242.609924
687.490234	-42.525074
686.282227	-94.163284
685.073242	64.509689
683.865234	376.999420
682.656250	195.148392
681.447266	284.206116
680.237305	-237.724869
679.028320	197.867172
677.818359	87.555145
676.607422	70.352135
675.397461	-68.065796
674.186523	-59.309299
672.975586	-78.702606
671.763672	-72.158646
670.551758	-372.685120
669.339844	33.821262
668.127930	139.704010
666.915039	146.118744
665.703125	-111.031296
664.489258	-156.423447
663.276367	102.664551
662.062500	59.388012
660.848633	111.095276
659.634766	95.882271
658.419922	89.303474
657.205078	-20.798416
655.990234	50.287991
654.775391	-55.427006
653.559570	-68.412025
652.343750	-3.802577
651.126953	26.317696
649.911133	103.831444
648.694336	-31.851070
647.477539	-135.152145
646.259766	192.077454
645.041992	136.165619
643.824219	480.459442
642.606445	267.569794
641.387695	276.298859
640.168945	-123.400116
638.950195	139.132904
637.730469	152.325638
636.511719	94.682404
635.291016	-7.989961
634.071289	-95.509216
632.850586	242.154648
631.629883	-143.585510
630.409180	43.880657
629.188477	-90.459450
627.966797	0.561885
626.745117	231.023972
625.522461	107.731766
624.300781	201.096176
623.078125	360.958374
621.854492	696.541565
620.631836	203.172745
619.408203	329.038055
618.184570	56.768406
616.960938	63.030979
615.736328	67.303215
614.511719	56.761368
613.287109	-26.330957
612.061523	-158.397461
610.835938	98.908440
609.610352	27.108980
608.384766	-174.810394
607.158203	-28.166132
605.931641	-35.159912
604.705078	60.591114
