# Supplementary material for: Raman spectroscopy accurately differentiates mucosal healing from non-healing and biochemical changes following biological therapy in inflammatory bowel disease
Source: PLoS One. 2021 Jun 2;16(6):e0252210. doi: 10.1371/journal.pone.0252210 (PMC8172032; doi:10.1371/journal.pone.0252210)
Supplement: S1 Dataset — (ZIP) [file pone.0252210.s003.zip › HC/BRC-ctnf-0010 base sub CR removed_83__X_-19864.6__Y_20281.6__Z_58.5568__Time_953.txt]

1714.640625	265.813660
1713.664063	-118.627625
1712.687500	135.878662
1711.709961	26.857384
1710.733398	88.163727
1709.755859	-157.555038
1708.778320	37.589100
1707.799805	-52.813732
1706.821289	26.811489
1705.843750	118.391304
1704.864258	-0.479043
1703.885742	-289.361298
1702.907227	-237.087982
1701.927734	137.312134
1700.948242	-67.765472
1699.968750	-81.768784
1698.988281	-33.223839
1698.007813	69.835983
1697.028320	-109.324188
1696.046875	-20.270529
1695.066406	-130.530869
1694.084961	350.424622
1693.104492	95.271378
1692.123047	-6.681029
1691.140625	404.737793
1690.159180	283.303284
1689.176758	293.520599
1688.194336	443.318115
1687.211914	505.943939
1686.228516	233.486084
1685.246094	540.385376
1684.262695	336.346161
1683.279297	658.029297
1682.295898	698.048767
1681.311523	728.157715
1680.327148	777.663208
1679.342773	686.836060
1678.358398	634.046692
1677.374023	909.236145
1676.388672	855.169617
1675.403320	1381.535889
1674.417969	1278.251099
1673.432617	1098.592651
1672.446289	1182.729370
1671.459961	1057.572510
1670.473633	1270.441040
1669.487305	1645.816162
1668.500977	1787.970093
1667.513672	1787.276855
1666.526367	1702.223145
1665.539063	1816.757690
1664.550781	1815.041504
1663.563477	1975.648071
1662.575195	2033.264160
1661.586914	2215.947021
1660.598633	2234.711914
1659.609375	1898.850586
1658.620117	2125.227295
1657.631836	2296.342041
1656.641602	2279.775879
1655.652344	2059.798584
1654.662109	2054.707275
1653.672852	1986.518677
1652.681641	1900.196533
1651.691406	1975.649048
1650.701172	1752.598877
1649.709961	1619.875854
1648.718750	1426.752197
1647.727539	1175.899658
1646.735352	1023.219910
1645.744141	960.735168
1644.751953	621.254578
1643.759766	707.313171
1642.766602	732.878479
1641.774414	518.527771
1640.781250	399.506653
1639.788086	444.337738
1638.794922	344.315308
1637.801758	344.759277
1636.807617	261.039978
1635.813477	217.093674
1634.819336	226.060928
1633.825195	132.453613
1632.830078	276.114044
1631.834961	177.595459
1630.839844	-76.066452
1629.844727	54.841888
1628.849609	75.295929
1627.853516	-296.182861
1626.857422	-243.855789
1625.861328	-96.764587
1624.865234	-365.085602
1623.868164	-60.112778
1622.871094	-33.787071
1621.874023	-49.438698
1620.876953	37.444042
1619.879883	82.326126
1618.881836	-6.688923
1617.883789	122.288330
1616.885742	143.633408
1615.887695	-160.408875
1614.888672	57.814491
1613.889648	231.369080
1612.890625	176.697327
1611.891602	143.030930
1610.892578	161.806747
1609.892578	-126.077393
1608.892578	167.847000
1607.892578	105.345314
1606.892578	108.323669
1605.891602	328.600250
1604.890625	404.755432
1603.889648	431.103912
1602.888672	98.884384
1601.887695	185.357117
1600.885742	-36.924938
1599.883789	-214.718506
1598.881836	-256.548096
1597.879883	-138.979080
1596.876953	-58.136063
1595.874023	-149.860977
1594.871094	-53.548954
1593.868164	-77.512939
1592.864258	-268.684052
1591.861328	20.480560
1590.857422	-16.843739
1589.853516	-273.460571
1588.848633	-110.052933
1587.844727	110.558037
1586.839844	171.869598
1585.834961	97.455940
1584.830078	75.079346
1583.824219	216.754044
1582.819336	326.975067
1581.813477	61.889439
1580.807617	-78.212692
1579.800781	-189.764465
1578.794922	60.447464
1577.788086	-139.873947
1576.781250	107.306580
1575.773438	-2.200120
1574.766602	137.891159
1573.758789	124.325584
1572.750977	118.403107
1571.743164	13.545565
1570.735352	282.790131
1569.726563	-56.240208
1568.718750	-109.542953
1567.708984	-56.532955
1566.700195	-349.048462
1565.691406	-132.802246
1564.681641	-324.314178
1563.671875	-150.047729
1562.662109	-59.052822
1561.652344	-274.338348
1560.641602	18.540289
1559.630859	254.073822
1558.620117	-114.629150
1557.609375	-244.940445
1556.597656	197.209198
1555.586914	-86.314812
1554.575195	269.775085
1553.563477	356.238708
1552.550781	318.207428
1551.539063	189.431213
1550.526367	200.239487
1549.513672	-29.739712
1548.500977	-187.387222
1547.487305	146.162216
1546.473633	24.349895
1545.459961	91.095978
1544.446289	118.861710
1543.432617	115.420921
1542.417969	39.452793
1541.404297	89.891220
1540.389648	214.986679
1539.374023	205.590866
1538.359375	36.006084
1537.343750	-136.285599
1536.328125	-40.383415
1535.312500	163.625641
1534.296875	197.166382
1533.280273	129.946350
1532.263672	150.212921
1531.247070	433.154755
1530.230469	-88.084351
1529.212891	220.173401
1528.196289	172.728455
1527.178711	168.884308
1526.160156	100.493492
1525.142578	312.517700
1524.124023	166.583878
1523.106445	159.484543
1522.087891	306.529694
1521.068359	229.599472
1520.049805	162.839020
1519.030273	-32.598671
1518.010742	-127.887062
1516.991211	-238.711792
1515.971680	38.245449
1514.951172	34.967697
1513.930664	-122.528313
1512.910156	74.159843
1511.889648	-140.047791
1510.868164	20.315809
1509.846680	57.318863
1508.826172	1.840728
1507.803711	-66.616989
1506.782227	77.634125
1505.759766	-285.873169
1504.737305	-136.806152
1503.714844	-295.404633
1502.692383	-338.791229
1501.668945	-328.525146
1500.646484	-151.932022
1499.623047	-157.322128
1498.599609	-405.986877
1497.575195	-237.575562
1496.550781	-89.820740
1495.527344	29.641230
1494.502930	33.837032
1493.477539	73.696724
1492.453125	93.001976
1491.427734	22.722324
1490.402344	161.893555
1489.376953	221.711746
1488.350586	191.993683
1487.325195	384.371643
1486.298828	12.349507
1485.272461	214.690186
1484.245117	580.153625
1483.218750	718.331665
1482.191406	560.458191
1481.164063	683.099243
1480.136719	861.704773
1479.108398	851.503235
1478.080078	843.783569
1477.052734	1083.184326
1476.023438	1103.287354
1474.995117	1306.723511
1473.965820	1110.202393
1472.937500	1560.385742
1471.908203	2053.570557
1470.877930	1978.984253
1469.848633	2199.536621
1468.818359	1865.399902
1467.788086	2357.890625
1466.757813	2440.771484
1465.727539	2630.347900
1464.696289	2624.088379
1463.665039	2521.243408
1462.633789	2662.295654
1461.602539	2978.518311
1460.570313	2994.914063
1459.539063	2810.741211
1458.506836	2954.044189
1457.473633	3043.956543
1456.441406	3179.513916
1455.408203	3314.979492
1454.375000	3295.681641
1453.341797	3458.949707
1452.308594	3401.600586
1451.274414	3648.393799
1450.241211	3451.670654
1449.207031	3498.223877
1448.171875	3608.066406
1447.137695	3702.705566
1446.102539	3749.194092
1445.067383	3671.653320
1444.032227	3485.345459
1442.997070	3405.410156
1441.960938	3011.840820
1440.924805	3308.906982
1439.888672	3125.457275
1438.852539	3033.130615
1437.816406	3269.449463
1436.779297	2810.784180
1435.742188	2604.996094
1434.705078	2270.523193
1433.666992	2302.386719
1432.629883	1925.301514
1431.591797	1778.110596
1430.553711	1406.432129
1429.514648	1077.842407
1428.476563	1170.747192
1427.437500	784.464233
1426.398438	635.435913
1425.359375	801.658630
1424.320313	811.613220
1423.280273	544.426758
1422.240234	524.326355
1421.200195	413.634583
1420.159180	728.636841
1419.119141	159.880081
1418.078125	432.175323
1417.037109	485.489410
1415.996094	335.062622
1414.954102	177.221786
1413.912109	110.083771
1412.870117	485.619263
1411.828125	71.707146
1410.786133	60.218475
1409.743164	-89.396561
1408.700195	173.181366
1407.657227	345.327118
1406.614258	120.720200
1405.570313	31.879471
1404.527344	88.795914
1403.483398	-190.513947
1402.438477	245.488983
1401.394531	61.818344
1400.349609	16.264673
1399.304688	56.105007
1398.259766	146.186539
1397.214844	-237.364258
1396.168945	-59.328522
1395.123047	-24.049007
1394.077148	314.422913
1393.031250	-13.261021
1391.984375	27.354713
1390.937500	-37.051769
1389.890625	16.327391
1388.843750	-117.844521
1387.796875	-51.699181
1386.749023	187.108124
1385.701172	-174.175018
1384.653320	-107.668686
1383.604492	-303.512238
1382.556641	173.089813
1381.507813	-187.341400
1380.458984	-195.283798
1379.410156	169.017380
1378.360352	168.761185
1377.310547	-110.927299
1376.260742	-133.295395
1375.210938	51.589237
1374.161133	-227.456329
1373.110352	-246.865356
1372.059570	75.494186
1371.008789	-128.158432
1369.957031	-77.357681
1368.906250	180.414291
1367.854492	-22.695112
1366.802734	98.245979
1365.750000	196.855865
1364.698242	136.246765
1363.645508	-46.173096
1362.592773	-56.640587
1361.540039	-139.106659
1360.486328	49.752621
1359.433594	74.551697
1358.379883	84.557526
1357.326172	99.688560
1356.271484	90.095383
1355.216797	418.617950
1354.163086	399.345612
1353.107422	372.758148
1352.052734	400.982971
1350.998047	446.729340
1349.942383	753.238403
1348.886719	754.513000
1347.830078	817.960571
1346.774414	1075.037109
1345.717773	947.723755
1344.661133	1348.774536
1343.604492	1469.669556
1342.546875	1489.033569
1341.490234	1501.119751
1340.432617	1334.965332
1339.375000	1332.510742
1338.316406	1488.685913
1337.258789	1531.065186
1336.200195	1410.194458
1335.141602	1566.701050
1334.082031	1386.782837
1333.023438	1132.889893
1331.963867	1514.846313
1330.904297	1330.552368
1329.844727	1203.343140
1328.784180	1486.604492
1327.723633	1310.275269
1326.663086	1262.633789
1325.602539	1183.046265
1324.541992	1118.451050
1323.480469	989.826538
1322.418945	1382.216064
1321.357422	1683.266968
1320.295898	1900.438965
1319.233398	1552.761597
1318.170898	1789.861572
1317.108398	1560.983765
1316.045898	1556.666016
1314.982422	1530.291748
1313.918945	1829.316895
1312.855469	1482.902466
1311.791992	1624.435669
1310.728516	1896.546021
1309.664063	1880.613525
1308.599609	1653.136475
1307.535156	1738.408447
1306.469727	1978.756714
1305.404297	1702.570190
1304.338867	1834.858643
1303.273438	1900.822021
1302.208008	2082.406006
1301.141602	1971.563477
1300.075195	1855.969360
1299.008789	2126.217773
1297.942383	1944.551147
1296.875000	2001.247192
1295.807617	2188.140381
1294.740234	2021.623413
1293.672852	1816.020996
1292.604492	1723.460327
1291.537109	1569.724609
1290.468750	1477.458984
1289.399414	1559.398438
1288.331055	1555.610352
1287.261719	1588.674194
1286.192383	1227.347412
1285.123047	1248.403442
1284.052734	1421.376709
1282.983398	1721.687134
1281.913086	1622.928711
1280.841797	1423.947388
1279.771484	1577.492676
1278.700195	1302.932617
1277.628906	1334.299072
1276.557617	1598.033325
1275.486328	1211.416870
1274.414063	1394.544800
1273.341797	1404.159912
1272.269531	1457.816895
1271.197266	1975.613159
1270.124023	1506.642578
1269.050781	1438.354248
1267.977539	1628.904541
1266.904297	1568.058960
1265.830078	1717.128052
1264.756836	1553.947510
1263.681641	1200.652588
1262.607422	1369.369507
1261.533203	1633.135498
1260.458008	1521.491821
1259.382813	1429.434326
1258.307617	1680.962769
1257.231445	1501.308105
1256.155273	1346.122070
1255.079102	1300.595947
1254.002930	1559.381958
1252.926758	1659.905762
1251.849609	1492.787354
1250.772461	1493.609619
1249.695313	1278.019043
1248.617188	1451.561279
1247.540039	1175.351929
1246.461914	1232.230225
1245.382813	1551.510742
1244.304688	1202.636963
1243.225586	1288.661255
1242.146484	1051.717529
1241.067383	1329.541992
1239.988281	1371.824097
1238.908203	1416.517822
1237.828125	1090.020508
1236.748047	1370.033569
1235.667969	895.771484
1234.586914	1134.485474
1233.505859	982.848267
1232.424805	1296.551270
1231.343750	1195.811279
1230.261719	1092.682129
1229.179688	921.777893
1228.097656	833.257019
1227.015625	1001.347961
1225.932617	866.831116
1224.850586	860.595276
1223.767578	682.587646
1222.683594	710.204834
1221.600586	730.533081
1220.516602	448.646545
1219.432617	775.911621
1218.347656	286.274719
1217.263672	197.849548
1216.178711	843.667236
1215.093750	351.824829
1214.008789	497.512085
1212.922852	505.515015
1211.836914	491.753174
1210.750977	892.922180
1209.665039	1091.254639
1208.579102	705.870300
1207.492188	419.457306
1206.405273	709.214783
1205.318359	803.592285
1204.230469	558.153259
1203.142578	358.538177
1202.054688	233.612869
1200.966797	178.512558
1199.877930	219.661774
1198.790039	65.798958
1197.701172	53.901546
1196.611328	37.132099
1195.522461	179.045837
1194.432617	-42.257000
1193.342773	-285.162445
1192.252930	-157.896408
1191.162109	-45.177116
1190.072266	-259.296356
1188.981445	-444.574188
1187.889648	-267.248291
1186.798828	-82.869713
1185.707031	-330.692474
1184.615234	88.632462
1183.523438	-123.284622
1182.430664	-476.707184
1181.337891	-168.180511
1180.245117	-149.975052
1179.152344	-83.917892
1178.059570	-180.933716
1176.965820	105.356369
1175.872070	53.682991
1174.778320	212.695755
1173.683594	48.314484
1172.588867	-44.267029
1171.494141	49.780613
1170.399414	251.366913
1169.303711	144.181046
1168.208984	48.918907
1167.113281	219.014175
1166.016602	-201.528046
1164.920898	157.176178
1163.824219	135.694946
1162.727539	212.078461
1161.630859	154.586121
1160.533203	257.004395
1159.435547	564.594788
1158.337891	461.425415
1157.240234	575.357300
1156.141602	388.538086
1155.043945	545.179626
1153.944336	689.719238
1152.845703	445.498566
1151.747070	580.276733
1150.647461	288.333893
1149.547852	279.940399
1148.447266	469.149841
1147.347656	248.585541
1146.247070	235.151505
1145.146484	50.245457
1144.044922	108.059486
1142.944336	389.407135
1141.842773	123.422417
1140.741211	145.222244
1139.638672	143.133286
1138.537109	98.171043
1137.434570	369.207306
1136.332031	561.619202
1135.228516	599.436401
1134.125977	368.784485
1133.022461	636.759399
1131.917969	605.406311
1130.814453	960.833923
1129.709961	1069.233521
1128.605469	1239.170410
1127.500977	1363.877808
1126.396484	1566.686401
1125.291016	1316.516235
1124.185547	1201.468140
1123.080078	1131.404541
1121.973633	975.994934
1120.868164	830.050903
1119.761719	347.834900
1118.654297	400.775421
1117.547852	692.670715
1116.440430	785.570068
1115.333008	644.135986
1114.225586	599.660461
1113.117188	384.858002
1112.008789	586.166687
1110.900391	458.763397
1109.791992	863.038147
1108.682617	969.361389
1107.573242	718.902100
1106.463867	1018.704590
1105.354492	902.777954
1104.244141	1280.145020
1103.133789	956.396912
1102.023438	731.820251
1100.913086	924.783691
1099.801758	969.015015
1098.690430	1079.179932
1097.579102	988.875610
1096.467773	1138.926025
1095.355469	1246.431763
1094.243164	1073.521973
1093.130859	1180.881592
1092.017578	1328.154663
1090.905273	915.085815
1089.791992	1142.265625
1088.677734	1006.943848
1087.564453	946.922180
1086.450195	1190.251953
1085.335938	993.746216
1084.221680	1128.736816
1083.106445	1268.314697
1081.991211	914.375122
1080.875977	1382.734375
1079.760742	1064.089722
1078.644531	1304.368042
1077.528320	952.950928
1076.412109	864.520203
1075.295898	518.005554
1074.178711	762.763550
1073.061523	918.265869
1071.944336	752.444336
1070.826172	685.130066
1069.708984	753.774353
1068.590820	609.137207
1067.471680	743.312439
1066.353516	530.804260
1065.234375	824.144043
1064.115234	564.872131
1062.996094	752.740662
1061.875977	952.211792
1060.755859	1261.542603
1059.635742	883.120178
1058.515625	794.827515
1057.394531	762.677734
1056.273438	767.947388
1055.152344	338.611481
1054.031250	465.484772
1052.909180	463.847961
1051.787109	604.671021
1050.665039	556.356689
1049.541992	496.408417
1048.418945	464.514893
1047.295898	544.645203
1046.172852	237.600494
1045.048828	550.982117
1043.925781	549.543579
1042.801758	324.383728
1041.676758	500.151489
1040.552734	317.127533
1039.427734	383.436310
1038.302734	168.006424
1037.176758	355.466827
1036.050781	221.699188
1034.924805	409.166748
1033.798828	338.373718
1032.672852	351.406464
1031.545898	450.521149
1030.418945	352.048370
1029.291992	407.089966
1028.164063	122.902344
1027.036133	126.991646
1025.908203	254.254654
1024.780273	-38.765343
1023.651367	-482.481628
1022.522461	-185.503632
1021.393555	-234.333038
1020.264648	-213.455887
1019.134766	-16.234430
1018.004883	-533.223755
1016.875000	-389.157990
1015.744141	-10.977303
1014.613281	33.440678
1013.482422	66.355888
1012.351563	131.782166
1011.219727	574.721069
1010.088867	367.027374
1008.956055	495.133575
1007.824219	354.871002
1006.691406	890.313416
1005.558594	1606.027710
1004.425781	2326.150391
1003.292969	2965.142578
1002.159180	3051.543457
1001.025391	2276.109131
999.891602	1510.401489
998.756836	449.528839
997.622070	516.148743
996.487305	77.280617
995.352539	-51.968365
994.216797	-104.880432
993.081055	-76.884468
991.945313	57.331749
990.808594	-50.502026
989.672852	-105.115623
988.536133	-83.504265
987.398438	-110.156242
986.261719	-67.528801
985.124023	-47.811810
983.986328	-99.337738
982.847656	-5.657419
981.709961	-160.436325
980.571289	-94.089943
979.432617	36.794655
978.292969	114.872139
977.153320	-96.661705
976.013672	101.274406
974.874023	67.140625
973.734375	285.949799
972.593750	167.110992
971.453125	438.944122
970.311523	373.266693
969.170898	457.011261
968.029297	120.868530
966.886719	-19.908216
965.745117	-2.155030
964.602539	258.876221
963.459961	26.961132
962.317383	-122.143745
961.173828	306.559662
960.030273	345.699829
958.886719	149.039108
957.743164	268.712738
956.598633	120.600052
955.454102	355.035828
954.309570	200.463806
953.165039	4.954619
952.019531	196.323593
950.874023	200.240601
949.727539	186.042679
948.582031	169.747833
947.435547	279.340546
946.289063	203.982040
945.141602	128.839859
943.995117	113.295815
942.847656	123.056114
941.699219	461.714813
940.551758	496.853790
939.403320	509.342194
938.254883	353.199127
937.105469	165.380051
935.957031	351.768066
934.807617	396.914978
933.658203	296.362579
932.507813	610.722900
931.357422	446.744324
930.207031	141.822678
929.056641	413.271637
927.906250	215.844376
926.754883	166.616272
925.603516	103.934311
924.451172	27.811626
923.298828	6.479543
922.146484	-146.539551
920.994141	-174.293625
919.841797	-181.408829
918.688477	-165.627457
917.535156	-101.982811
916.380859	-281.191620
915.227539	105.191345
914.073242	-116.777725
912.918945	-265.855591
911.763672	-181.006638
910.608398	-263.888428
909.453125	-99.385353
908.297852	-45.895603
907.141602	-141.871490
905.985352	-33.690075
904.829102	183.342163
903.672852	-86.569626
902.515625	216.735840
901.358398	26.488218
900.201172	139.785110
899.042969	-124.735443
897.884766	-110.707565
896.726563	21.069719
895.568359	64.732895
894.409180	298.426147
893.250000	303.854523
892.090820	-101.859268
890.930664	-12.479082
889.771484	-8.847571
888.611328	-151.864990
887.450195	301.323914
886.289063	99.866623
885.128906	379.259796
883.966797	261.594940
882.805664	211.755783
881.643555	92.153542
880.481445	123.763168
879.319336	299.710815
878.156250	579.338745
876.993164	349.801208
875.830078	287.136322
874.666016	159.305710
873.502930	531.385437
872.338867	309.209656
871.173828	393.250275
870.009766	162.383621
868.844727	399.520416
867.679688	220.642151
866.513672	433.085663
865.348633	506.148529
864.182617	388.261444
863.015625	793.919434
861.849609	530.163818
860.682617	780.786865
859.515625	602.587891
858.347656	743.222229
857.180664	764.910522
856.012695	1017.697144
854.843750	1075.301758
853.675781	1081.338989
852.506836	1239.849731
851.337891	983.714966
850.167969	938.353821
848.999023	877.351563
847.829102	883.596802
846.658203	742.094055
845.488281	900.619934
844.317383	824.109924
843.146484	423.226135
841.975586	257.408539
840.803711	480.802917
839.631836	509.579163
838.459961	341.634308
837.287109	611.778259
836.114258	660.600708
834.941406	825.536011
833.768555	867.555420
832.594727	728.701233
831.420898	717.119934
830.247070	1133.978271
829.072266	758.601746
827.898438	1039.130615
826.722656	666.125549
825.547852	801.562622
824.372070	390.818420
823.196289	292.198029
822.020508	157.930801
820.844727	542.646545
819.667969	450.598389
818.491211	173.753754
817.313477	273.141052
816.136719	252.247482
814.958984	80.027313
813.781250	-114.420753
812.602539	29.154295
811.423828	237.056427
810.245117	-39.740459
809.066406	192.366501
807.886719	-13.354170
806.707031	-72.475029
805.527344	-342.602020
804.346680	-62.130798
803.166992	56.087944
801.985352	-140.915131
800.804688	-80.595108
799.623047	-122.416809
798.441406	-463.658875
797.259766	-323.797913
796.078125	-279.406189
794.895508	-190.820969
793.712891	-175.490158
792.529297	-328.588928
791.346680	-218.246826
790.163086	-183.329971
788.978516	-82.142899
787.794922	-34.232368
786.610352	13.543005
785.425781	127.521629
784.241211	106.452293
783.055664	122.853027
781.870117	181.111618
780.684570	212.703674
779.498047	312.637421
778.311523	-16.038677
777.125000	130.014572
775.938477	-90.558907
774.750977	86.084946
773.563477	103.659508
772.375977	-143.605072
771.187500	153.832474
769.999023	-366.975952
768.810547	9.463729
767.622070	136.571503
766.432617	-5.298872
765.243164	57.618176
764.053711	168.821045
762.863281	506.616608
761.672852	445.716339
760.482422	276.886566
759.291992	556.827271
758.100586	367.999512
756.909180	348.463348
755.717773	610.223755
754.525391	207.933243
753.333008	93.584099
752.140625	223.031219
750.948242	389.635437
749.754883	408.916443
748.561523	522.470886
747.368164	339.544678
746.173828	165.368500
744.979492	267.592285
743.785156	117.417305
742.590820	111.933662
741.395508	505.352509
740.200195	260.664398
739.003906	605.447693
737.808594	224.820694
736.612305	-68.111122
735.416016	-273.409180
734.218750	278.772552
733.021484	147.726456
731.824219	10.092256
730.626953	194.029282
729.428711	233.448059
728.230469	412.717804
727.032227	255.164063
725.833984	427.645721
724.634766	562.833191
723.435547	298.111725
722.235352	474.642029
721.036133	432.676117
719.835938	606.801270
718.635742	370.477539
717.434570	313.146820
716.233398	724.831848
715.032227	283.507294
713.831055	492.149658
712.628906	310.447083
711.426758	383.803436
710.224609	147.691452
709.021484	445.394989
707.818359	431.499634
706.615234	448.087616
705.412109	-7.731578
704.208008	383.290771
703.003906	310.664093
701.799805	185.870972
700.594727	11.124878
699.389648	397.466431
698.184570	351.046112
696.979492	117.762291
695.773438	249.654572
694.567383	101.284790
693.361328	96.359810
692.154297	-1.889539
690.947266	-228.130219
689.740234	-284.934937
688.533203	-213.644135
687.325195	-133.656097
686.117188	-1.599328
684.909180	-97.215004
683.700195	327.543610
682.491211	-511.354919
681.282227	-4.228395
680.072266	2.323062
678.863281	-270.440857
677.653320	-148.926147
676.442383	-243.867264
675.232422	226.181961
674.021484	16.672607
672.810547	34.481281
671.598633	223.219543
670.386719	223.835541
669.174805	131.577393
667.962891	112.923317
666.750000	85.716316
665.537109	-245.991577
664.324219	-31.057158
663.110352	123.398727
661.897461	-17.893635
660.683594	-79.190590
659.468750	-92.920769
658.254883	-333.089905
657.040039	142.950790
655.824219	-64.695557
654.609375	-37.222046
653.393555	54.944614
652.177734	-20.961771
650.960938	-154.959152
649.745117	150.491180
648.528320	31.632189
647.311523	117.349380
646.093750	381.665192
644.875977	359.668793
643.658203	453.829865
642.440430	421.019775
641.221680	211.863342
640.002930	282.216156
638.784180	-101.031387
637.564453	291.522064
636.344727	325.030396
635.125000	49.123463
633.905273	144.689896
632.684570	-36.877033
631.463867	172.090546
630.243164	65.333656
629.021484	102.146179
627.799805	-77.926041
626.578125	110.645653
625.356445	-102.058533
624.133789	66.536743
622.911133	504.707611
621.688477	263.173035
620.464844	308.356964
619.241211	89.690536
618.017578	29.079905
616.793945	-115.484245
615.569336	92.559204
614.344727	-23.128864
613.120117	-169.328064
611.894531	-200.649643
610.668945	-119.352318
609.443359	70.169823
608.216797	49.374641
606.991211	-123.941208
605.764648	-39.622948
604.537109	203.861282
