# Supplementary material for: Raman spectroscopy accurately differentiates mucosal healing from non-healing and biochemical changes following biological therapy in inflammatory bowel disease
Source: PLoS One. 2021 Jun 2;16(6):e0252210. doi: 10.1371/journal.pone.0252210 (PMC8172032; doi:10.1371/journal.pone.0252210)
Supplement: S1 Dataset — (ZIP) [file pone.0252210.s003.zip › HC/BRC-ctnf-0010 base sub CR removed_97__X_-19865.6__Y_20282.6__Z_59.8179__Time_1114.txt]

1714.640625	213.191788
1713.664063	267.617279
1712.687500	301.029144
1711.709961	238.897171
1710.733398	-143.793335
1709.755859	-96.463074
1708.778320	-40.062447
1707.799805	9.264246
1706.821289	153.357788
1705.843750	-111.239525
1704.864258	-117.779633
1703.885742	-99.152878
1702.907227	-95.577026
1701.927734	-29.513033
1700.948242	64.268478
1699.968750	81.446251
1698.988281	-55.518440
1698.007813	78.528763
1697.028320	-355.697510
1696.046875	98.181534
1695.066406	160.180786
1694.084961	-27.987932
1693.104492	129.331177
1692.123047	170.002792
1691.140625	291.592499
1690.159180	323.349579
1689.176758	155.875305
1688.194336	546.759888
1687.211914	466.387848
1686.228516	277.578979
1685.246094	638.772217
1684.262695	302.482300
1683.279297	667.804199
1682.295898	610.299622
1681.311523	790.585938
1680.327148	662.770935
1679.342773	778.005859
1678.358398	646.487793
1677.374023	1013.288696
1676.388672	726.332214
1675.403320	1022.615417
1674.417969	891.452271
1673.432617	1119.900879
1672.446289	1388.789917
1671.459961	1453.675781
1670.473633	1744.995361
1669.487305	1423.392578
1668.500977	1450.407715
1667.513672	1719.595459
1666.526367	1936.217407
1665.539063	1718.224121
1664.550781	1996.978760
1663.563477	1976.534912
1662.575195	2046.821045
1661.586914	2077.886963
1660.598633	2059.145996
1659.609375	2096.593018
1658.620117	2219.336426
1657.631836	2157.166260
1656.641602	1941.925049
1655.652344	2264.726318
1654.662109	1867.919312
1653.672852	1874.014160
1652.681641	1830.281250
1651.691406	1556.916016
1650.701172	1604.100464
1649.709961	1471.900757
1648.718750	951.610474
1647.727539	1008.080872
1646.735352	1014.713867
1645.744141	918.719727
1644.751953	651.469055
1643.759766	772.843262
1642.766602	432.538788
1641.774414	522.935303
1640.781250	46.299011
1639.788086	329.963379
1638.794922	439.739502
1637.801758	301.893585
1636.807617	214.479919
1635.813477	446.311523
1634.819336	256.676361
1633.825195	-206.619888
1632.830078	-45.205147
1631.834961	3.137162
1630.839844	-56.265518
1629.844727	129.379196
1628.849609	112.502480
1627.853516	-19.945879
1626.857422	-23.253809
1625.861328	-94.763260
1624.865234	-326.471344
1623.868164	36.194870
1622.871094	143.905197
1621.874023	9.959727
1620.876953	-58.121609
1619.879883	315.206665
1618.881836	213.175873
1617.883789	-203.756165
1616.885742	-129.571045
1615.887695	52.259632
1614.888672	226.212158
1613.889648	103.744400
1612.890625	133.496368
1611.891602	150.174667
1610.892578	206.208633
1609.892578	-15.557340
1608.892578	205.621994
1607.892578	96.643188
1606.892578	134.393127
1605.891602	237.589783
1604.890625	102.502258
1603.889648	357.457306
1602.888672	272.092285
1601.887695	186.740112
1600.885742	59.539196
1599.883789	-339.621521
1598.881836	-113.772095
1597.879883	33.506802
1596.876953	-132.952713
1595.874023	42.881531
1594.871094	-40.049274
1593.868164	36.293842
1592.864258	-125.098564
1591.861328	-119.428116
1590.857422	-158.227249
1589.853516	-204.939163
1588.848633	-92.596619
1587.844727	-22.142139
1586.839844	-264.770538
1585.834961	227.818039
1584.830078	-116.666306
1583.824219	109.597252
1582.819336	-122.941406
1581.813477	136.815308
1580.807617	172.338440
1579.800781	124.368713
1578.794922	341.806824
1577.788086	-5.797157
1576.781250	346.566010
1575.773438	152.273666
1574.766602	184.191086
1573.758789	296.533630
1572.750977	174.661255
1571.743164	-105.894020
1570.735352	-7.090296
1569.726563	70.695564
1568.718750	-2.396910
1567.708984	142.495438
1566.700195	107.978889
1565.691406	120.008888
1564.681641	-44.660900
1563.671875	117.494209
1562.662109	310.509247
1561.652344	15.612747
1560.641602	-167.865784
1559.630859	11.494082
1558.620117	-29.758482
1557.609375	89.468765
1556.597656	89.239357
1555.586914	371.156342
1554.575195	284.969238
1553.563477	92.442184
1552.550781	269.956665
1551.539063	366.951721
1550.526367	303.242157
1549.513672	262.622559
1548.500977	258.008362
1547.487305	465.210297
1546.473633	454.926178
1545.459961	501.290527
1544.446289	413.025848
1543.432617	110.126259
1542.417969	509.745544
1541.404297	242.661972
1540.389648	355.021027
1539.374023	157.312653
1538.359375	227.896683
1537.343750	215.640305
1536.328125	164.469025
1535.312500	409.715546
1534.296875	195.616959
1533.280273	422.243958
1532.263672	223.243958
1531.247070	232.850372
1530.230469	309.224426
1529.212891	490.948059
1528.196289	298.952545
1527.178711	379.746216
1526.160156	416.509583
1525.142578	357.829590
1524.124023	479.071045
1523.106445	396.825836
1522.087891	370.975647
1521.068359	206.045105
1520.049805	-61.843315
1519.030273	171.402115
1518.010742	93.383827
1516.991211	246.441681
1515.971680	275.929321
1514.951172	-105.733238
1513.930664	216.129715
1512.910156	-70.760880
1511.889648	83.739876
1510.868164	160.985153
1509.846680	4.546084
1508.826172	114.766022
1507.803711	99.062263
1506.782227	-47.553612
1505.759766	-219.937073
1504.737305	-105.390907
1503.714844	-6.437796
1502.692383	-133.125793
1501.668945	-231.776535
1500.646484	40.759518
1499.623047	-91.491875
1498.599609	-126.584244
1497.575195	-5.742008
1496.550781	-253.516373
1495.527344	-109.961861
1494.502930	-314.430908
1493.477539	-135.463821
1492.453125	-135.629196
1491.427734	183.505005
1490.402344	487.038940
1489.376953	447.993408
1488.350586	482.881470
1487.325195	321.028351
1486.298828	468.009644
1485.272461	499.947723
1484.245117	490.906067
1483.218750	581.275391
1482.191406	837.276917
1481.164063	1065.006226
1480.136719	1073.263672
1479.108398	1208.852417
1478.080078	1142.944702
1477.052734	1316.513550
1476.023438	1308.996948
1474.995117	1530.647583
1473.965820	1515.279175
1472.937500	1807.911011
1471.908203	1889.056030
1470.877930	1667.240845
1469.848633	2101.887695
1468.818359	2167.423340
1467.788086	2283.729248
1466.757813	2432.980713
1465.727539	2559.234375
1464.696289	2634.527100
1463.665039	2714.818848
1462.633789	2810.275391
1461.602539	2890.407959
1460.570313	2922.196777
1459.539063	2938.725342
1458.506836	3168.408936
1457.473633	3415.704834
1456.441406	3229.033691
1455.408203	3192.059570
1454.375000	3340.219482
1453.341797	3356.450195
1452.308594	3656.585449
1451.274414	3586.526855
1450.241211	3549.459717
1449.207031	3851.855957
1448.171875	3885.621582
1447.137695	3985.239990
1446.102539	3636.676025
1445.067383	3718.584717
1444.032227	3377.846680
1442.997070	3366.193604
1441.960938	3319.127197
1440.924805	3259.462891
1439.888672	3043.082520
1438.852539	2895.083496
1437.816406	2795.200928
1436.779297	3006.188965
1435.742188	2537.532227
1434.705078	2533.872803
1433.666992	1896.391846
1432.629883	1819.751587
1431.591797	1571.528564
1430.553711	1167.000488
1429.514648	984.716064
1428.476563	1100.262329
1427.437500	895.499756
1426.398438	882.529724
1425.359375	935.181213
1424.320313	531.683655
1423.280273	697.912231
1422.240234	624.807861
1421.200195	541.744324
1420.159180	358.046265
1419.119141	494.289185
1418.078125	567.613953
1417.037109	545.365051
1415.996094	455.287231
1414.954102	297.404663
1413.912109	474.190460
1412.870117	138.043457
1411.828125	149.075394
1410.786133	353.743652
1409.743164	73.424332
1408.700195	-15.722719
1407.657227	312.244141
1406.614258	160.536072
1405.570313	129.504028
1404.527344	236.690689
1403.483398	65.360458
1402.438477	162.685593
1401.394531	-25.860474
1400.349609	6.491183
1399.304688	-3.667414
1398.259766	109.153816
1397.214844	154.388260
1396.168945	152.108429
1395.123047	175.022812
1394.077148	-37.384552
1393.031250	301.382050
1391.984375	121.856476
1390.937500	192.871445
1389.890625	138.871780
1388.843750	202.644012
1387.796875	-16.142527
1386.749023	112.946884
1385.701172	-27.921965
1384.653320	-141.077957
1383.604492	138.367111
1382.556641	-159.381042
1381.507813	20.327871
1380.458984	-122.101143
1379.410156	-269.303833
1378.360352	-69.248863
1377.310547	-63.822865
1376.260742	-262.880463
1375.210938	-97.397423
1374.161133	-163.820282
1373.110352	-120.324173
1372.059570	13.088015
1371.008789	-232.325302
1369.957031	133.173218
1368.906250	0.311855
1367.854492	169.121429
1366.802734	64.033546
1365.750000	-145.444458
1364.698242	76.084129
1363.645508	175.702042
1362.592773	-63.015411
1361.540039	59.326469
1360.486328	-64.502663
1359.433594	-83.631416
1358.379883	243.038055
1357.326172	209.267471
1356.271484	290.002747
1355.216797	333.602905
1354.163086	563.699585
1353.107422	557.877625
1352.052734	527.411133
1350.998047	586.511841
1349.942383	725.179138
1348.886719	811.842957
1347.830078	1025.170898
1346.774414	913.625610
1345.717773	1070.140259
1344.661133	1167.249634
1343.604492	1177.718628
1342.546875	1319.707764
1341.490234	1221.449219
1340.432617	1220.012451
1339.375000	1446.622559
1338.316406	1440.510620
1337.258789	1243.940674
1336.200195	1124.348511
1335.141602	1267.298218
1334.082031	1251.990234
1333.023438	1137.915527
1331.963867	1258.995605
1330.904297	1345.566895
1329.844727	1244.386353
1328.784180	1274.391357
1327.723633	1356.435425
1326.663086	1280.491943
1325.602539	1506.073486
1324.541992	1502.057617
1323.480469	1438.937012
1322.418945	1556.187500
1321.357422	1663.668823
1320.295898	1504.788086
1319.233398	1469.458008
1318.170898	1705.573730
1317.108398	1576.815308
1316.045898	1509.888306
1314.982422	1428.340942
1313.918945	1398.717773
1312.855469	1647.624756
1311.791992	1800.509277
1310.728516	1424.039795
1309.664063	1623.952271
1308.599609	1914.982300
1307.535156	1765.532104
1306.469727	1525.240723
1305.404297	2133.803711
1304.338867	1876.582642
1303.273438	1926.937012
1302.208008	2169.132568
1301.141602	1988.626709
1300.075195	1673.183105
1299.008789	2099.875732
1297.942383	1836.361206
1296.875000	1953.669312
1295.807617	1764.174561
1294.740234	1842.404175
1293.672852	1717.039429
1292.604492	1618.820313
1291.537109	1628.677246
1290.468750	1621.464722
1289.399414	1538.348877
1288.331055	1460.277344
1287.261719	1544.077759
1286.192383	1750.443359
1285.123047	1611.420776
1284.052734	1457.854004
1282.983398	1649.689331
1281.913086	1657.923462
1280.841797	1352.966309
1279.771484	1552.291260
1278.700195	1506.969604
1277.628906	1559.580444
1276.557617	1705.166626
1275.486328	1332.473633
1274.414063	1727.500244
1273.341797	1504.169189
1272.269531	1500.890259
1271.197266	1519.659058
1270.124023	1687.449341
1269.050781	1596.423462
1267.977539	1813.063599
1266.904297	1641.629028
1265.830078	1504.480347
1264.756836	1779.706055
1263.681641	1703.657959
1262.607422	1764.241211
1261.533203	1642.007935
1260.458008	1398.004028
1259.382813	1602.507080
1258.307617	1616.934570
1257.231445	1626.518311
1256.155273	1546.033691
1255.079102	1638.468506
1254.002930	1575.113403
1252.926758	1609.155640
1251.849609	1360.977417
1250.772461	1421.852173
1249.695313	1356.259766
1248.617188	1580.043701
1247.540039	1434.262329
1246.461914	1507.280518
1245.382813	1509.814697
1244.304688	1488.063843
1243.225586	1376.467041
1242.146484	1243.069092
1241.067383	1204.410522
1239.988281	1357.504883
1238.908203	1270.301147
1237.828125	1129.759888
1236.748047	1379.771484
1235.667969	1239.251953
1234.586914	1295.156006
1233.505859	1280.729492
1232.424805	1297.796509
1231.343750	1096.790527
1230.261719	1239.807007
1229.179688	1181.738525
1228.097656	1024.403198
1227.015625	1075.285400
1225.932617	840.545105
1224.850586	794.606262
1223.767578	847.831848
1222.683594	1060.618286
1221.600586	811.448425
1220.516602	649.374573
1219.432617	533.254395
1218.347656	615.280945
1217.263672	460.482361
1216.178711	506.168610
1215.093750	336.879181
1214.008789	679.422913
1212.922852	473.861908
1211.836914	644.784729
1210.750977	776.974854
1209.665039	889.754822
1208.579102	795.036987
1207.492188	755.750671
1206.405273	740.523743
1205.318359	703.552002
1204.230469	666.530212
1203.142578	701.723267
1202.054688	269.625793
1200.966797	157.880844
1199.877930	221.839371
1198.790039	-0.695079
1197.701172	270.051147
1196.611328	-113.724274
1195.522461	-30.818890
1194.432617	-159.631210
1193.342773	-180.284225
1192.252930	70.580231
1191.162109	-238.630508
1190.072266	33.591492
1188.981445	67.823776
1187.889648	-3.706439
1186.798828	-156.912552
1185.707031	-170.928299
1184.615234	-165.828949
1183.523438	251.831787
1182.430664	11.992168
1181.337891	-55.170803
1180.245117	23.853741
1179.152344	-2.718205
1178.059570	-204.315155
1176.965820	61.286079
1175.872070	209.296265
1174.778320	333.197144
1173.683594	126.524277
1172.588867	101.773918
1171.494141	131.978729
1170.399414	102.255379
1169.303711	263.813019
1168.208984	181.257233
1167.113281	-66.352562
1166.016602	116.340439
1164.920898	45.514652
1163.824219	290.024048
1162.727539	152.090637
1161.630859	212.354767
1160.533203	186.519409
1159.435547	490.041260
1158.337891	604.769836
1157.240234	530.828064
1156.141602	499.752716
1155.043945	661.792480
1153.944336	642.410828
1152.845703	377.378754
1151.747070	593.840454
1150.647461	521.750427
1149.547852	430.527313
1148.447266	691.762268
1147.347656	171.685944
1146.247070	35.052414
1145.146484	238.761459
1144.044922	44.847279
1142.944336	-22.974257
1141.842773	539.480103
1140.741211	414.290375
1139.638672	341.355713
1138.537109	513.201477
1137.434570	409.182251
1136.332031	556.968262
1135.228516	569.177429
1134.125977	673.913879
1133.022461	768.998596
1131.917969	811.711365
1130.814453	1131.994873
1129.709961	1145.939209
1128.605469	1245.184204
1127.500977	1553.000366
1126.396484	1336.554565
1125.291016	1290.792480
1124.185547	1327.914917
1123.080078	1101.907227
1121.973633	1044.105469
1120.868164	813.352600
1119.761719	580.241455
1118.654297	640.696899
1117.547852	523.536865
1116.440430	917.459351
1115.333008	461.808716
1114.225586	763.158508
1113.117188	515.672607
1112.008789	471.539398
1110.900391	595.166504
1109.791992	498.893280
1108.682617	879.815125
1107.573242	712.505554
1106.463867	878.167236
1105.354492	1100.344727
1104.244141	1024.936035
1103.133789	909.374329
1102.023438	1076.919189
1100.913086	1239.607300
1099.801758	1291.311401
1098.690430	1220.332031
1097.579102	946.610413
1096.467773	1146.636719
1095.355469	1009.588074
1094.243164	1190.544678
1093.130859	1237.133545
1092.017578	932.826599
1090.905273	711.009583
1089.791992	1035.220581
1088.677734	1001.597961
1087.564453	996.186035
1086.450195	1265.881958
1085.335938	1220.354492
1084.221680	1287.642578
1083.106445	1117.489990
1081.991211	1273.979248
1080.875977	1106.196655
1079.760742	1034.751587
1078.644531	1026.700073
1077.528320	1344.922119
1076.412109	989.413879
1075.295898	929.693176
1074.178711	855.896118
1073.061523	803.224976
1071.944336	1088.211182
1070.826172	1019.067200
1069.708984	722.622986
1068.590820	855.090088
1067.471680	764.937561
1066.353516	770.856812
1065.234375	1069.456055
1064.115234	930.156128
1062.996094	865.818848
1061.875977	1040.180054
1060.755859	800.403198
1059.635742	614.543152
1058.515625	709.375671
1057.394531	801.832214
1056.273438	847.523193
1055.152344	554.398193
1054.031250	382.912689
1052.909180	683.308777
1051.787109	726.739685
1050.665039	639.450073
1049.541992	540.553101
1048.418945	404.405182
1047.295898	433.993042
1046.172852	701.506531
1045.048828	682.117615
1043.925781	485.616394
1042.801758	559.608154
1041.676758	256.116913
1040.552734	449.043732
1039.427734	413.671967
1038.302734	501.791168
1037.176758	738.911621
1036.050781	501.176208
1034.924805	456.753265
1033.798828	123.943947
1032.672852	731.008301
1031.545898	963.476379
1030.418945	463.600128
1029.291992	512.555664
1028.164063	238.562561
1027.036133	429.411713
1025.908203	90.695145
1024.780273	-161.862320
1023.651367	59.375282
1022.522461	-216.098511
1021.393555	79.486038
1020.264648	-151.597473
1019.134766	-143.587814
1018.004883	-130.845352
1016.875000	-131.918808
1015.744141	-360.038910
1014.613281	-189.380829
1013.482422	289.426636
1012.351563	96.432274
1011.219727	288.024841
1010.088867	627.817627
1008.956055	643.514160
1007.824219	617.676392
1006.691406	853.385010
1005.558594	1348.153198
1004.425781	2814.018066
1003.292969	3474.801514
1002.159180	3303.322998
1001.025391	2106.069336
999.891602	1318.417725
998.756836	764.538757
997.622070	635.937073
996.487305	285.903381
995.352539	266.228241
994.216797	237.465759
993.081055	26.604231
991.945313	48.936127
990.808594	52.949429
989.672852	-69.682854
988.536133	15.318527
987.398438	-346.609161
986.261719	79.674988
985.124023	165.030945
983.986328	15.623425
982.847656	-122.053062
981.709961	147.883316
980.571289	249.865768
979.432617	110.402046
978.292969	95.360107
977.153320	124.175087
976.013672	148.541306
974.874023	76.526062
973.734375	154.069702
972.593750	399.441071
971.453125	261.302917
970.311523	511.455536
969.170898	660.652222
968.029297	362.389374
966.886719	218.171967
965.745117	324.250305
964.602539	402.924316
963.459961	467.974518
962.317383	361.231445
961.173828	275.336121
960.030273	430.250061
958.886719	305.780304
957.743164	460.962158
956.598633	229.271103
955.454102	396.191345
954.309570	508.279633
953.165039	224.639572
952.019531	348.502808
950.874023	150.003204
949.727539	331.341400
948.582031	169.867889
947.435547	349.179443
946.289063	229.258713
945.141602	210.082108
943.995117	255.035873
942.847656	302.430664
941.699219	338.561401
940.551758	509.504700
939.403320	365.663757
938.254883	384.029541
937.105469	637.465942
935.957031	393.893890
934.807617	389.963593
933.658203	600.436829
932.507813	113.763756
931.357422	536.395142
930.207031	665.208984
929.056641	402.509003
927.906250	415.538300
926.754883	-76.500435
925.603516	-131.286346
924.451172	184.900940
923.298828	100.846786
922.146484	-46.668812
920.994141	-73.475281
919.841797	-11.478263
918.688477	-6.150277
917.535156	-27.923710
916.380859	-49.524815
915.227539	403.557037
914.073242	123.404083
912.918945	-136.041809
911.763672	17.720026
910.608398	-109.710686
909.453125	-69.116951
908.297852	-153.096283
907.141602	-100.884033
905.985352	-141.465149
904.829102	62.801037
903.672852	-47.737858
902.515625	242.743652
901.358398	-59.949005
900.201172	314.416473
899.042969	276.886444
897.884766	212.351822
896.726563	224.880722
895.568359	303.109558
894.409180	10.653338
893.250000	-60.033165
892.090820	86.366051
890.930664	151.487640
889.771484	358.982788
888.611328	160.031509
887.450195	378.947998
886.289063	390.215576
885.128906	155.613953
883.966797	216.775925
882.805664	429.116241
881.643555	659.501343
880.481445	175.224472
879.319336	380.952850
878.156250	397.397919
876.993164	625.686584
875.830078	471.064148
874.666016	559.790955
873.502930	459.445160
872.338867	377.234070
871.173828	477.402985
870.009766	476.353882
868.844727	502.370483
867.679688	404.766479
866.513672	619.751709
865.348633	666.124207
864.182617	474.361298
863.015625	527.606628
861.849609	796.474182
860.682617	1040.570557
859.515625	974.808655
858.347656	1189.660156
857.180664	944.471252
856.012695	957.409180
854.843750	1282.115601
853.675781	1117.895264
852.506836	1043.453003
851.337891	969.066345
850.167969	1080.709351
848.999023	889.901550
847.829102	1017.214844
846.658203	893.720398
845.488281	503.908417
844.317383	568.589172
843.146484	592.966187
841.975586	400.352875
840.803711	784.807007
839.631836	529.631836
838.459961	641.148499
837.287109	754.840698
836.114258	964.533142
834.941406	709.498291
833.768555	635.446045
832.594727	603.830627
831.420898	940.496582
830.247070	855.202698
829.072266	814.541870
827.898438	943.374329
826.722656	893.720825
825.547852	946.593994
824.372070	852.291809
823.196289	356.876007
822.020508	492.127045
820.844727	388.934784
819.667969	557.409668
818.491211	387.349976
817.313477	575.662903
816.136719	394.424774
814.958984	315.546295
813.781250	-103.662079
812.602539	84.316154
811.423828	-121.362701
810.245117	-4.747855
809.066406	360.603729
807.886719	194.759308
806.707031	302.092407
805.527344	262.735657
804.346680	-40.862934
803.166992	92.816277
801.985352	-84.298599
800.804688	-263.649292
799.623047	-156.900436
798.441406	-132.345490
797.259766	-389.437347
796.078125	-143.412079
794.895508	-68.216385
793.712891	-79.557228
792.529297	-11.266157
791.346680	-224.321228
790.163086	-65.487541
788.978516	203.823227
787.794922	-40.440445
786.610352	151.084915
785.425781	368.941498
784.241211	301.354950
783.055664	171.794250
781.870117	134.993546
780.684570	171.004868
779.498047	180.375275
778.311523	406.048431
777.125000	260.562927
775.938477	57.631176
774.750977	176.882278
773.563477	130.477371
772.375977	117.056946
771.187500	-28.792994
769.999023	-7.135320
768.810547	349.438263
767.622070	161.394714
766.432617	-68.541336
765.243164	-65.004257
764.053711	138.807159
762.863281	615.406555
761.672852	594.203125
760.482422	394.638947
759.291992	316.054657
758.100586	604.719727
756.909180	391.743317
755.717773	409.597168
754.525391	372.376892
753.333008	486.686371
752.140625	578.858948
750.948242	514.925293
749.754883	323.545532
748.561523	320.955078
747.368164	329.231812
746.173828	346.176392
744.979492	327.905670
743.785156	401.661835
742.590820	343.712555
741.395508	294.460083
740.200195	47.871536
739.003906	417.060150
737.808594	198.851318
736.612305	109.883301
735.416016	-9.788205
734.218750	87.246910
733.021484	144.755585
731.824219	283.121429
730.626953	301.023102
729.428711	323.216461
728.230469	270.982697
727.032227	306.149048
725.833984	269.109283
724.634766	398.095886
723.435547	623.083923
722.235352	627.317627
721.036133	428.423889
719.835938	476.263031
718.635742	620.064392
717.434570	392.810516
716.233398	442.680237
715.032227	719.317749
713.831055	428.861542
712.628906	378.315704
711.426758	251.486267
710.224609	497.300812
709.021484	244.117081
707.818359	319.911102
706.615234	312.917206
705.412109	-42.386139
704.208008	-31.885328
703.003906	178.798141
701.799805	489.459137
700.594727	236.687927
699.389648	355.868774
698.184570	277.191132
696.979492	31.223261
695.773438	-155.934860
694.567383	-90.983025
693.361328	8.721180
692.154297	23.734751
690.947266	-139.224335
689.740234	-41.623184
688.533203	-74.208275
687.325195	-26.461769
686.117188	-141.339905
684.909180	-30.604996
683.700195	28.116152
682.491211	69.534866
681.282227	-38.504059
680.072266	24.716192
678.863281	-85.282158
677.653320	-58.738483
676.442383	-47.279022
675.232422	-100.673355
674.021484	62.417198
672.810547	242.825455
671.598633	250.220749
670.386719	47.962734
669.174805	-91.417839
667.962891	110.836105
666.750000	25.711744
665.537109	16.331261
664.324219	-14.547006
663.110352	99.356590
661.897461	79.458000
660.683594	206.427094
659.468750	-87.322395
658.254883	98.061653
657.040039	3.080663
655.824219	54.862247
654.609375	-76.530006
653.393555	96.115646
652.177734	57.604702
650.960938	12.735723
649.745117	2.421787
648.528320	-149.921326
647.311523	-63.169750
646.093750	249.598602
644.875977	514.946045
643.658203	595.220398
642.440430	314.179169
641.221680	284.896942
640.002930	363.150574
638.784180	63.125637
637.564453	14.670476
636.344727	37.140190
635.125000	-77.855629
633.905273	-248.635773
632.684570	-32.930580
631.463867	-27.692245
630.243164	59.041634
629.021484	134.956451
627.799805	268.676086
626.578125	417.260284
625.356445	61.875500
624.133789	175.936157
622.911133	476.238922
621.688477	339.211456
620.464844	159.241699
619.241211	381.749054
618.017578	207.877121
616.793945	50.979565
615.569336	-148.896057
614.344727	-265.521149
613.120117	28.283010
611.894531	167.659714
610.668945	-84.629852
609.443359	92.447159
608.216797	121.578552
606.991211	143.847610
605.764648	-171.857681
604.537109	-156.920578
