# Supplementary material for: Raman spectroscopy accurately differentiates mucosal healing from non-healing and biochemical changes following biological therapy in inflammatory bowel disease
Source: PLoS One. 2021 Jun 2;16(6):e0252210. doi: 10.1371/journal.pone.0252210 (PMC8172032; doi:10.1371/journal.pone.0252210)
Supplement: S1 Dataset — (ZIP) [file pone.0252210.s003.zip › HC/BRC-ctnf-0013_Copy base sub CR removed_77__X_5607.96__Y_10627.4__Z_2157.32__Time_873.txt]

1714.774414	144.553375
1713.797852	-45.115891
1712.820313	137.923462
1711.843750	-129.421814
1710.866211	-37.234352
1709.888672	49.755688
1708.911133	-23.860895
1707.933594	-67.742012
1706.955078	70.751434
1705.976563	32.695347
1704.998047	80.597885
1704.019531	-109.470894
1703.040039	-127.922974
1702.061523	3.791282
1701.082031	178.520813
1700.101563	-213.495728
1699.122070	-94.303062
1698.141602	-97.825340
1697.161133	24.600344
1696.180664	69.830704
1695.200195	37.924145
1694.218750	65.115517
1693.238281	-118.253532
1692.256836	136.594482
1691.274414	135.457489
1690.292969	462.920685
1689.310547	243.713715
1688.328125	441.050751
1687.345703	308.037598
1686.363281	348.752197
1685.379883	120.617706
1684.396484	183.424362
1683.413086	457.054779
1682.429688	563.152954
1681.445313	565.719360
1680.461914	534.088501
1679.477539	353.785309
1678.493164	301.686615
1677.507813	518.688782
1676.523438	709.406128
1675.538086	631.813904
1674.552734	703.530396
1673.566406	810.135071
1672.581055	744.354309
1671.594727	1008.423340
1670.608398	876.956909
1669.622070	1192.090698
1668.634766	902.060181
1667.648438	1361.135742
1666.661133	1125.010376
1665.673828	1027.329102
1664.685547	1057.366455
1663.698242	1106.327393
1662.709961	1089.309570
1661.721680	1276.775269
1660.733398	1300.172119
1659.744141	950.250732
1658.755859	1252.553101
1657.766602	1118.001587
1656.777344	1537.284912
1655.787109	1202.146729
1654.797852	1245.992798
1653.807617	1025.481445
1652.817383	977.343201
1651.827148	1003.588989
1650.835938	860.848511
1649.844727	1130.920532
1648.853516	748.230652
1647.862305	701.623657
1646.871094	385.797485
1645.878906	495.669006
1644.886719	412.951233
1643.894531	594.570618
1642.902344	311.729828
1641.910156	8.136513
1640.916992	-65.527863
1639.923828	82.673874
1638.930664	72.774391
1637.936523	115.824913
1636.943359	93.162033
1635.949219	39.072460
1634.955078	43.177711
1633.960938	-36.840187
1632.965820	-71.867577
1631.970703	69.743774
1630.975586	42.954235
1629.980469	-12.615674
1628.985352	5.686821
1627.989258	-194.266937
1626.993164	-107.246521
1625.997070	-114.808060
1625.000977	-172.194229
1624.003906	-40.152199
1623.007813	110.357132
1622.010742	-217.346512
1621.012695	-61.399845
1620.015625	147.119446
1619.017578	237.464462
1618.020508	96.824791
1617.021484	142.686493
1616.023438	10.156967
1615.025391	-124.865433
1614.026367	-63.028893
1613.027344	240.122559
1612.028320	144.645645
1611.028320	256.350555
1610.029297	129.554062
1609.029297	-81.005348
1608.029297	75.326553
1607.028320	273.519501
1606.028320	120.757416
1605.027344	-34.543907
1604.026367	-69.362946
1603.025391	113.044174
1602.023438	169.783310
1601.022461	64.320908
1600.020508	-187.562592
1599.018555	-214.489853
1598.016602	46.124203
1597.013672	16.497082
1596.010742	-159.470169
1595.007813	241.941528
1594.004883	-30.703901
1593.001953	-183.155975
1591.998047	14.237641
1590.994141	-93.887085
1589.990234	-24.569439
1588.986328	-101.443329
1587.981445	-175.743042
1586.976563	234.983353
1585.971680	79.680328
1584.966797	117.268997
1583.961914	94.821922
1582.956055	223.422302
1581.950195	-46.687126
1580.944336	79.111382
1579.938477	30.302874
1578.931641	-0.362459
1577.924805	361.908600
1576.917969	62.957771
1575.911133	-147.510773
1574.904297	175.230637
1573.896484	34.819832
1572.888672	141.356613
1571.880859	47.576725
1570.873047	190.216019
1569.864258	-25.897337
1568.855469	124.240562
1567.846680	32.651958
1566.837891	-74.602745
1565.829102	171.122910
1564.819336	94.763374
1563.809570	140.265961
1562.799805	115.565453
1561.790039	-10.418899
1560.779297	-14.612160
1559.768555	32.911346
1558.757813	222.840652
1557.747070	122.288719
1556.736328	192.643967
1555.724609	37.443005
1554.712891	3.888946
1553.701172	-115.246719
1552.689453	104.653290
1551.676758	86.181976
1550.664063	-10.063107
1549.651367	180.754303
1548.638672	66.121925
1547.625977	248.779495
1546.612305	270.895874
1545.598633	49.867588
1544.584961	206.096680
1543.571289	-46.135754
1542.556641	-146.013687
1541.541992	87.163994
1540.527344	-0.097826
1539.512695	131.957809
1538.498047	-53.665024
1537.482422	13.513435
1536.466797	-45.908176
1535.451172	28.669159
1534.434570	-103.257454
1533.418945	56.075878
1532.402344	124.956856
1531.385742	136.956848
1530.369141	159.106827
1529.351563	47.128147
1528.334961	99.892845
1527.317383	-164.247986
1526.299805	-294.556000
1525.281250	92.376419
1524.263672	-7.344973
1523.245117	-156.066238
1522.226563	68.101212
1521.208008	-50.001564
1520.188477	-139.929306
1519.168945	-199.112213
1518.150391	-63.075615
1517.129883	57.317745
1516.110352	-128.163147
1515.089844	-41.469570
1514.070313	-16.560949
1513.049805	-9.781529
1512.028320	-149.453247
1511.007813	-6.903822
1509.986328	181.622498
1508.964844	154.475555
1507.943359	101.570267
1506.921875	61.385067
1505.899414	190.264557
1504.876953	-34.706429
1503.854492	-62.400921
1502.832031	-97.883301
1501.808594	73.977867
1500.786133	-128.189453
1499.762695	45.942936
1498.739258	53.521214
1497.714844	101.917786
1496.691406	411.172607
1495.666992	-13.953125
1494.642578	200.353241
1493.617188	-76.461914
1492.592773	175.918579
1491.567383	123.946678
1490.541992	97.457970
1489.516602	362.125732
1488.491211	240.922073
1487.464844	369.919037
1486.438477	565.157654
1485.412109	617.296631
1484.385742	692.303284
1483.358398	399.787476
1482.331055	579.230103
1481.303711	273.969604
1480.276367	675.057312
1479.249023	701.173462
1478.220703	788.367249
1477.192383	875.465515
1476.164063	715.351746
1475.135742	965.327209
1474.106445	1100.534790
1473.077148	1077.785767
1472.047852	1360.448242
1471.018555	1406.272583
1469.989258	1296.831787
1468.958984	1576.580933
1467.928711	1599.304443
1466.898438	1530.448120
1465.868164	1586.155273
1464.836914	1560.460815
1463.805664	1684.672852
1462.774414	1717.348389
1461.743164	1633.150391
1460.710938	1655.605957
1459.679688	1726.295166
1458.647461	1941.605835
1457.615234	1976.629272
1456.582031	2148.622803
1455.549805	1909.606445
1454.516602	2106.891357
1453.483398	2129.133301
1452.449219	2123.460938
1451.416016	2105.139893
1450.381836	2365.558105
1449.347656	2071.040527
1448.313477	2209.791260
1447.279297	2449.790771
1446.244141	2307.377197
1445.208984	2025.820679
1444.173828	2060.748779
1443.138672	2204.486084
1442.102539	2300.103027
1441.066406	2127.617432
1440.030273	1800.991211
1438.994141	2063.575928
1437.958008	1964.645264
1436.920898	1873.355469
1435.883789	1532.025513
1434.846680	1653.124268
1433.808594	1256.493652
1432.771484	1289.317749
1431.733398	991.475403
1430.695313	769.523376
1429.657227	943.858276
1428.618164	603.533081
1427.579102	326.459808
1426.540039	480.755707
1425.500977	508.991058
1424.461914	270.103271
1423.421875	348.877899
1422.381836	276.519562
1421.341797	315.090637
1420.301758	195.055740
1419.260742	133.038513
1418.219727	247.327164
1417.178711	449.728058
1416.137695	166.490875
1415.096680	225.582092
1414.054688	48.291599
1413.012695	165.362106
1411.970703	277.435791
1410.928711	10.008242
1409.885742	-48.659714
1408.842773	186.736679
1407.799805	17.708586
1406.756836	228.056183
1405.712891	280.208466
1404.668945	-69.213867
1403.625000	45.909561
1402.581055	228.826065
1401.537109	110.722397
1400.492188	25.357920
1399.447266	-22.256695
1398.402344	-102.343025
1397.357422	201.199570
1396.311523	289.189362
1395.265625	71.579819
1394.219727	1.957810
1393.173828	65.203148
1392.126953	-161.932053
1391.081055	-228.636841
1390.034180	-32.429314
1388.986328	-214.046646
1387.939453	44.833038
1386.891602	278.686371
1385.843750	79.947952
1384.795898	-91.092529
1383.748047	230.458084
1382.699219	-95.264595
1381.651367	-153.387497
1380.602539	-54.014923
1379.552734	67.892990
1378.503906	234.819839
1377.454102	102.222466
1376.404297	69.627907
1375.354492	181.889969
1374.303711	-27.609009
1373.253906	0.058562
1372.203125	70.209877
1371.152344	-76.447144
1370.100586	38.780716
1369.049805	69.360977
1367.998047	37.748363
1366.946289	-26.111540
1365.894531	-45.000000
1364.841797	170.272705
1363.789063	114.237656
1362.736328	329.621277
1361.683594	94.659782
1360.630859	220.636154
1359.577148	150.178040
1358.523438	229.067719
1357.469727	275.722870
1356.415039	128.591705
1355.361328	-50.654690
1354.306641	237.368729
1353.251953	276.990387
1352.197266	438.399323
1351.141602	388.797974
1350.085938	398.912842
1349.030273	538.192566
1347.974609	501.357330
1346.918945	707.763916
1345.862305	648.804688
1344.805664	815.633179
1343.749023	657.738831
1342.691406	733.002625
1341.634766	582.850159
1340.577148	1042.336914
1339.519531	912.213318
1338.460938	997.696594
1337.403320	942.133240
1336.344727	938.677124
1335.286133	1123.417969
1334.226563	993.938538
1333.167969	849.787537
1332.108398	903.654785
1331.048828	737.533691
1329.989258	633.388184
1328.928711	479.951691
1327.869141	830.793274
1326.808594	544.172058
1325.748047	988.899231
1324.686523	843.315979
1323.625977	947.265869
1322.564453	742.705994
1321.502930	827.072083
1320.440430	936.160706
1319.378906	697.482605
1318.316406	1063.229736
1317.253906	1022.060242
1316.190430	1220.114502
1315.127930	942.498413
1314.064453	1022.379089
1313.000977	1104.775513
1311.937500	982.785767
1310.873047	1254.927979
1309.809570	1108.501953
1308.745117	1442.195435
1307.679688	1084.300049
1306.615234	1130.144775
1305.549805	1148.981934
1304.484375	971.140259
1303.418945	1098.337036
1302.353516	1274.713257
1301.287109	1433.875366
1300.220703	1349.774780
1299.154297	914.481995
1298.087891	1294.866821
1297.020508	1333.822754
1295.954102	1247.622559
1294.886719	1330.875366
1293.818359	1050.962524
1292.750977	1242.291138
1291.682617	1203.015503
1290.614258	1092.695801
1289.545898	1291.404663
1288.476563	1244.948242
1287.407227	965.741821
1286.338867	914.577698
1285.268555	1235.824829
1284.199219	939.802490
1283.128906	1011.235962
1282.058594	1080.233887
1280.988281	843.302307
1279.917969	812.060791
1278.846680	903.188904
1277.775391	1175.310547
1276.704102	1068.312622
1275.632813	1090.973145
1274.560547	1199.201904
1273.488281	977.503723
1272.416016	1000.253967
1271.343750	1025.464600
1270.270508	1043.358398
1269.197266	763.389099
1268.124023	791.143066
1267.050781	1116.649902
1265.977539	739.310303
1264.903320	1089.112793
1263.829102	1063.180908
1262.753906	981.186951
1261.679688	1001.637268
1260.604492	1197.571045
1259.529297	1108.324829
1258.454102	909.492676
1257.378906	1017.655090
1256.302734	891.994080
1255.226563	966.031616
1254.150391	1001.094238
1253.073242	1019.100464
1251.997070	1258.509644
1250.919922	1035.628906
1249.841797	953.892212
1248.764648	1202.866577
1247.686523	902.335632
1246.608398	961.620178
1245.530273	1424.222656
1244.452148	987.770691
1243.373047	804.084900
1242.293945	824.435547
1241.214844	929.729309
1240.135742	942.728577
1239.055664	763.998291
1237.975586	922.548828
1236.895508	845.732422
1235.815430	967.776306
1234.734375	607.270752
1233.654297	869.853516
1232.573242	943.263123
1231.491211	767.054993
1230.410156	615.122864
1229.328125	472.910248
1228.246094	621.279541
1227.163086	832.483093
1226.081055	486.924683
1224.998047	659.280273
1223.915039	667.025513
1222.832031	684.403564
1221.748047	459.930328
1220.664063	310.456757
1219.580078	458.294312
1218.496094	103.410706
1217.412109	297.047119
1216.327148	328.719482
1215.242188	198.540680
1214.157227	420.857452
1213.071289	556.129028
1211.985352	218.308273
1210.899414	206.296722
1209.813477	273.839569
1208.727539	425.709412
1207.640625	804.091980
1206.553711	579.625977
1205.466797	473.297058
1204.378906	489.837677
1203.291016	193.160233
1202.203125	137.394882
1201.115234	43.072216
1200.027344	71.507965
1198.938477	-1.217821
1197.849609	212.372070
1196.760742	-98.629211
1195.670898	170.080963
1194.582031	121.210091
1193.492188	228.557327
1192.401367	-99.245148
1191.311523	-54.495346
1190.220703	-139.566193
1189.129883	-200.642014
1188.039063	-26.420483
1186.947266	-183.659714
1185.856445	175.176895
1184.764648	-128.551559
1183.671875	-141.908035
1182.580078	-11.396549
1181.487305	-22.505899
1180.394531	40.650513
1179.301758	-28.126730
1178.208984	-75.371010
1177.115234	-165.791885
1176.021484	26.423319
1174.927734	-73.694229
1173.833008	278.698547
1172.738281	92.250488
1171.643555	-24.774729
1170.548828	-144.207199
1169.454102	4.277316
1168.358398	312.865479
1167.262695	76.064011
1166.166992	56.847584
1165.070313	-77.157761
1163.973633	-139.482208
1162.876953	75.276756
1161.780273	-104.222481
1160.683594	91.196075
1159.585938	102.625107
1158.488281	61.472321
1157.389648	194.465103
1156.291992	365.510803
1155.193359	269.261230
1154.094727	141.989578
1152.996094	-133.108459
1151.896484	92.407272
1150.796875	150.941086
1149.697266	109.317665
1148.597656	120.055031
1147.498047	173.589218
1146.397461	65.127815
1145.296875	111.378235
1144.195313	276.530426
1143.094727	308.313538
1141.993164	356.665527
1140.891602	105.278450
1139.789063	174.926132
1138.687500	130.389008
1137.584961	527.858582
1136.482422	-49.105602
1135.379883	573.786255
1134.276367	438.706268
1133.172852	626.557922
1132.069336	441.562744
1130.964844	562.756042
1129.861328	750.292114
1128.756836	558.110046
1127.652344	641.090149
1126.546875	932.642700
1125.442383	802.037659
1124.336914	723.577087
1123.230469	687.748169
1122.125000	749.030029
1121.018555	649.167969
1119.912109	712.697083
1118.805664	771.420959
1117.699219	688.055603
1116.591797	457.964111
1115.484375	419.566528
1114.376953	76.024063
1113.268555	730.522156
1112.160156	557.201660
1111.051758	331.921051
1109.943359	411.554504
1108.833984	365.888947
1107.725586	419.426086
1106.616211	548.467224
1105.505859	644.353271
1104.396484	485.244324
1103.286133	694.318481
1102.175781	492.734589
1101.064453	359.613434
1099.954102	797.246216
1098.842773	781.953491
1097.731445	684.140259
1096.619141	619.335632
1095.507813	778.381592
1094.395508	546.294067
1093.282227	707.580139
1092.169922	522.669739
1091.056641	596.758545
1089.943359	597.839478
1088.830078	314.204803
1087.716797	689.351990
1086.602539	478.700653
1085.488281	453.886475
1084.373047	631.233398
1083.258789	611.079773
1082.143555	706.056763
1081.028320	838.571350
1079.913086	653.958984
1078.796875	572.737000
1077.680664	763.863281
1076.564453	701.427063
1075.448242	570.976563
1074.331055	367.855377
1073.213867	479.113190
1072.096680	552.806091
1070.979492	469.407959
1069.861328	306.358185
1068.743164	365.999451
1067.625000	137.475616
1066.505859	459.460449
1065.386719	472.222351
1064.267578	529.473572
1063.148438	467.348236
1062.029297	512.908203
1060.909180	691.805847
1059.789063	615.702026
1058.667969	541.985474
1057.547852	522.105286
1056.426758	483.550598
1055.305664	262.775055
1054.183594	177.618713
1053.062500	136.917114
1051.940430	488.556061
1050.818359	319.451996
1049.695313	521.560242
1048.572266	574.267944
1047.449219	375.025513
1046.326172	0.980687
1045.203125	-25.402426
1044.079102	69.484016
1042.955078	78.128433
1041.830078	319.828186
1040.706055	342.474579
1039.581055	302.256927
1038.456055	359.905548
1037.331055	289.529053
1036.205078	254.135941
1035.079102	176.923203
1033.953125	397.585327
1032.826172	253.015671
1031.700195	208.565643
1030.573242	99.085350
1029.445313	231.431458
1028.318359	303.361298
1027.190430	138.334610
1026.062500	103.514694
1024.934570	-77.525169
1023.805664	-272.360046
1022.676758	-63.174500
1021.547852	178.464096
1020.418945	-150.667938
1019.289063	-145.588837
1018.159180	-228.565506
1017.029297	-225.655594
1015.898438	-116.068672
1014.767578	-129.280807
1013.636719	154.128769
1012.505859	13.604250
1011.375000	37.630817
1010.243164	251.553879
1009.111328	298.797333
1007.978516	207.239838
1006.846680	249.989639
1005.713867	868.727234
1004.581055	1269.880005
1003.447266	1751.830933
1002.313477	1558.712158
1001.179688	1271.014771
1000.045898	694.741150
998.912109	144.224030
997.777344	219.836700
996.642578	304.730591
995.506836	45.745895
994.372070	149.262466
993.236328	24.409443
992.100586	-250.228546
990.963867	-137.254425
989.828125	167.111359
988.691406	125.676170
987.553711	-224.449966
986.416992	-224.134537
985.279297	-103.970123
984.141602	101.427979
983.003906	65.083527
981.865234	199.161606
980.726563	41.017361
979.587891	39.479134
978.448242	-113.781944
977.309570	61.955063
976.169922	405.518555
975.030273	188.188965
973.889648	37.682522
972.749023	103.291161
971.608398	187.331375
970.467773	83.127411
969.326172	-78.338593
968.184570	-78.974342
967.042969	-17.563072
965.901367	-263.505219
964.758789	293.515594
963.616211	86.772842
962.473633	139.272293
961.330078	288.098022
960.186523	377.365051
959.042969	145.950134
957.899414	148.353073
956.754883	208.085922
955.610352	-20.572657
954.465820	167.521591
953.321289	183.999222
952.175781	225.718231
951.030273	-77.855652
949.884766	30.394415
948.738281	44.947670
947.591797	333.847687
946.445313	355.353760
945.298828	-29.700516
944.151367	26.308825
943.003906	-2.106297
941.856445	177.315323
940.708008	247.184174
939.559570	100.336090
938.411133	104.204094
937.262695	-106.233894
936.113281	349.320313
934.964844	232.553696
933.814453	118.200127
932.665039	117.911110
931.514648	106.311279
930.364258	35.583363
929.213867	-48.695236
928.062500	153.973251
926.912109	226.899658
925.759766	79.157082
924.608398	120.372002
923.456055	-218.160217
922.303711	-142.640259
921.151367	55.673218
919.999023	-164.205063
918.845703	86.424217
917.692383	-74.151672
916.539063	-198.244217
915.384766	-20.230120
914.230469	46.538960
913.076172	-27.359835
911.920898	32.708630
910.766602	38.375431
909.611328	-175.877213
908.455078	240.348282
907.299805	21.743122
906.143555	118.311333
904.987305	-84.178230
903.830078	-130.215149
902.673828	-8.587201
901.516602	-31.860310
900.359375	64.902084
899.201172	-123.467186
898.042969	72.933151
896.884766	56.670292
895.726563	83.434448
894.567383	87.628899
893.408203	76.049225
892.249023	-82.364380
891.088867	34.978951
889.929688	-89.373756
888.769531	104.787849
887.608398	172.472382
886.448242	25.738342
885.287109	59.645874
884.125977	400.406158
882.963867	30.545860
881.801758	240.440109
880.639648	143.661835
879.477539	-27.415274
878.315430	191.463348
877.152344	146.685791
875.989258	-100.749947
874.825195	313.997375
873.661133	165.755844
872.497070	184.170547
871.333008	324.113220
870.168945	200.803268
869.003906	82.074173
867.838867	87.099564
866.672852	579.978638
865.506836	387.142700
864.340820	461.811188
863.174805	392.687805
862.008789	283.185272
860.841797	452.184113
859.674805	805.197571
858.506836	563.301636
857.339844	716.445923
856.171875	537.517944
855.003906	517.921570
853.834961	626.148743
852.666016	714.156006
851.497070	663.174561
850.328125	468.818176
849.158203	986.912903
847.988281	653.721924
846.818359	683.413879
845.647461	227.332260
844.477539	416.002960
843.306641	653.805725
842.134766	336.733337
840.963867	357.497345
839.791992	246.328995
838.619141	271.561005
837.447266	290.065033
836.274414	406.857513
835.101563	420.826813
833.928711	383.413116
832.754883	482.196259
831.581055	511.716949
830.407227	547.901794
829.232422	586.281738
828.058594	430.562683
826.883789	580.413330
825.708008	516.135254
824.533203	338.186340
823.357422	336.344604
822.181641	285.463501
821.004883	288.036896
819.828125	230.455368
818.651367	192.907333
817.474609	75.217865
816.296875	151.154205
815.119141	191.423523
813.941406	120.429100
812.763672	-1.710938
811.584961	105.157288
810.406250	391.975494
809.226563	40.866306
808.047852	194.190964
806.868164	91.976868
805.688477	-45.757881
804.507813	-81.347794
803.327148	-287.864532
802.146484	-172.574585
800.965820	-103.972977
799.784180	-170.741928
798.603516	-117.787086
797.420898	-107.022720
796.239258	-43.120148
795.056641	-180.937271
793.874023	24.634348
792.691406	-124.306404
791.507813	16.839314
790.324219	334.965302
789.140625	-73.046356
787.956055	-106.971840
786.772461	97.977539
785.586914	121.419655
784.402344	173.542038
783.216797	172.527130
782.032227	248.810532
780.845703	-24.109447
779.660156	361.332245
778.473633	309.249451
777.287109	316.747528
776.100586	28.384634
774.913086	-65.693901
773.725586	-153.167618
772.538086	-39.925617
771.349609	-125.281601
770.161133	-36.475475
768.972656	3.730696
767.784180	-0.220074
766.594727	-61.520531
765.405273	-63.377083
764.215820	146.116241
763.026367	414.896698
761.835938	456.757721
760.645508	267.463898
759.454102	238.806686
758.262695	412.464844
757.072266	473.822510
755.879883	46.990433
754.688477	218.177917
753.496094	50.790020
752.303711	263.507874
751.110352	326.691040
749.917969	273.393616
748.724609	523.032104
747.530273	484.942230
746.336914	545.557434
745.142578	167.286148
743.948242	151.044296
742.752930	169.828003
741.558594	83.305542
740.363281	145.802948
739.166992	-39.421963
737.971680	99.625648
736.775391	98.355560
735.579102	11.621794
734.381836	-2.894220
733.185547	133.562622
731.988281	447.138092
730.790039	305.445679
729.592773	56.584614
728.394531	-4.166756
727.196289	413.827393
725.997070	274.207275
724.797852	374.960449
723.598633	300.831512
722.399414	466.932343
721.199219	344.651123
719.999023	87.012756
718.798828	17.140923
717.598633	529.868286
716.397461	409.627869
715.196289	271.937134
713.994141	321.781799
712.792969	273.446442
711.590820	118.276833
710.388672	279.085663
709.185547	160.909409
707.982422	254.004257
706.779297	105.298859
705.576172	91.587135
704.372070	127.886032
703.167969	109.717659
701.963867	187.231522
700.759766	447.358429
699.554688	61.502060
698.349609	343.180908
697.143555	37.855354
695.938477	180.254913
694.732422	35.783455
693.525391	-13.100704
692.319336	137.773727
691.112305	-8.876911
689.905273	-109.916351
688.697266	66.799492
687.490234	59.006794
686.282227	-161.365219
685.073242	4.300386
683.865234	98.328003
682.656250	-117.649963
681.447266	149.655716
680.237305	-72.780502
679.028320	-214.993195
677.818359	-86.492378
676.607422	-304.443817
675.397461	-80.780190
674.186523	6.445659
672.975586	-34.013504
671.763672	-147.999130
670.551758	-106.244606
669.339844	-21.274508
668.127930	-50.890663
666.915039	-71.846237
665.703125	196.702194
664.489258	31.010986
663.276367	44.636875
662.062500	274.153137
660.848633	-96.420883
659.634766	-93.497528
658.419922	133.809647
657.205078	-25.020687
655.990234	-239.802841
654.775391	17.678314
653.559570	-74.076813
652.343750	-25.673054
651.126953	115.394341
649.911133	228.462021
648.694336	-237.701111
647.477539	101.576012
646.259766	23.218941
645.041992	336.613831
643.824219	140.086716
642.606445	206.147385
641.387695	201.312332
640.168945	52.548328
638.950195	63.018169
637.730469	-5.907181
636.511719	-40.296719
635.291016	260.523987
634.071289	99.668640
632.850586	-215.538101
631.629883	104.885239
630.409180	131.341461
629.188477	115.055954
627.966797	-6.142121
626.745117	-34.878067
625.522461	30.930204
624.300781	129.077148
623.078125	118.112831
621.854492	77.392021
620.631836	129.043137
619.408203	24.598898
618.184570	218.066101
616.960938	184.837585
615.736328	119.816360
614.511719	-92.492119
613.287109	-75.508232
612.061523	-81.721420
610.835938	-2.059227
609.610352	-54.598854
608.384766	55.682575
607.158203	-72.984482
605.931641	-87.970085
604.705078	-42.722466
