# Supplementary material for: Raman spectroscopy accurately differentiates mucosal healing from non-healing and biochemical changes following biological therapy in inflammatory bowel disease
Source: PLoS One. 2021 Jun 2;16(6):e0252210. doi: 10.1371/journal.pone.0252210 (PMC8172032; doi:10.1371/journal.pone.0252210)
Supplement: S1 Dataset — (ZIP) [file pone.0252210.s003.zip › HC/BRC-ctnf-0008-1_base sub CR removed_92__X_-11641.4__Y_45459.2__Z_88__Time_1040.txt]

1714.640625	98.332855
1713.664063	-64.768211
1712.687500	82.401443
1711.709961	-129.901138
1710.733398	-269.703156
1709.755859	-184.326614
1708.778320	69.862511
1707.799805	157.849075
1706.821289	-115.723946
1705.843750	173.312454
1704.864258	-94.609192
1703.885742	-86.541176
1702.907227	-180.013474
1701.927734	53.097134
1700.948242	53.580215
1699.968750	179.957733
1698.988281	-166.767883
1698.007813	-7.899709
1697.028320	148.508408
1696.046875	-85.043968
1695.066406	-56.401852
1694.084961	87.316307
1693.104492	145.863632
1692.123047	1.786619
1691.140625	143.624466
1690.159180	88.313019
1689.176758	92.021027
1688.194336	120.078606
1687.211914	-40.834824
1686.228516	329.147217
1685.246094	118.351662
1684.262695	54.548710
1683.279297	281.532745
1682.295898	335.679810
1681.311523	57.314754
1680.327148	298.600494
1679.342773	364.511200
1678.358398	454.747284
1677.374023	548.008606
1676.388672	370.305511
1675.403320	323.398193
1674.417969	787.381897
1673.432617	855.525146
1672.446289	551.982971
1671.459961	674.090576
1670.473633	775.310730
1669.487305	571.500610
1668.500977	623.083252
1667.513672	932.522644
1666.526367	621.224487
1665.539063	1029.526978
1664.550781	769.550781
1663.563477	762.074402
1662.575195	813.323364
1661.586914	1106.190063
1660.598633	977.923401
1659.609375	964.033447
1658.620117	1268.449829
1657.631836	1260.609863
1656.641602	1152.500854
1655.652344	1171.922729
1654.662109	1342.570190
1653.672852	1071.613892
1652.681641	753.494446
1651.691406	898.793213
1650.701172	848.700439
1649.709961	925.882446
1648.718750	466.790283
1647.727539	277.811218
1646.735352	408.947998
1645.744141	387.169037
1644.751953	344.592896
1643.759766	286.523773
1642.766602	-40.476097
1641.774414	242.669907
1640.781250	140.740768
1639.788086	223.831955
1638.794922	151.569946
1637.801758	-94.403214
1636.807617	79.188896
1635.813477	-292.620300
1634.819336	-21.005396
1633.825195	-181.316757
1632.830078	180.232635
1631.834961	-121.752846
1630.839844	-91.613976
1629.844727	-37.556770
1628.849609	-51.711109
1627.853516	-110.370949
1626.857422	-195.087616
1625.861328	-108.600441
1624.865234	-187.597931
1623.868164	-247.965073
1622.871094	-121.502167
1621.874023	-81.620407
1620.876953	71.394028
1619.879883	177.237381
1618.881836	20.595940
1617.883789	105.723175
1616.885742	-286.751007
1615.887695	-62.204525
1614.888672	-37.020699
1613.889648	-85.161438
1612.890625	181.552094
1611.891602	28.757774
1610.892578	-176.283447
1609.892578	-108.565453
1608.892578	-11.952947
1607.892578	27.080790
1606.892578	3.328159
1605.891602	29.416920
1604.890625	79.132568
1603.889648	50.375084
1602.888672	50.480072
1601.887695	139.597656
1600.885742	97.938232
1599.883789	-124.099457
1598.881836	-6.107300
1597.879883	28.221354
1596.876953	-170.037430
1595.874023	123.032761
1594.871094	18.922359
1593.868164	121.200035
1592.864258	-170.854645
1591.861328	20.186762
1590.857422	117.176125
1589.853516	-242.544006
1588.848633	55.315987
1587.844727	79.157578
1586.839844	-74.368256
1585.834961	100.649750
1584.830078	296.411896
1583.824219	30.768623
1582.819336	-8.116142
1581.813477	210.850113
1580.807617	80.682785
1579.800781	31.226654
1578.794922	130.124863
1577.788086	163.839066
1576.781250	7.514110
1575.773438	-234.675003
1574.766602	298.273163
1573.758789	331.614990
1572.750977	414.255798
1571.743164	195.250580
1570.735352	-57.536949
1569.726563	58.626888
1568.718750	255.178680
1567.708984	-28.935593
1566.700195	138.773224
1565.691406	205.058640
1564.681641	-3.919897
1563.671875	-90.962494
1562.662109	231.814880
1561.652344	346.833435
1560.641602	10.457670
1559.630859	244.480072
1558.620117	169.818237
1557.609375	-120.037827
1556.597656	46.100449
1555.586914	149.871002
1554.575195	199.065308
1553.563477	188.547440
1552.550781	201.183609
1551.539063	247.327988
1550.526367	228.609268
1549.513672	-12.734512
1548.500977	203.691772
1547.487305	94.037270
1546.473633	431.554382
1545.459961	463.763519
1544.446289	90.075768
1543.432617	403.667938
1542.417969	-3.744640
1541.404297	123.477127
1540.389648	131.702209
1539.374023	170.736252
1538.359375	47.006592
1537.343750	-27.809822
1536.328125	-9.876277
1535.312500	157.488632
1534.296875	-59.607822
1533.280273	241.435806
1532.263672	-81.599480
1531.247070	342.702423
1530.230469	130.259598
1529.212891	113.511162
1528.196289	264.026855
1527.178711	223.766632
1526.160156	-151.310516
1525.142578	-176.338821
1524.124023	-214.390228
1523.106445	161.632202
1522.087891	192.658051
1521.068359	92.353683
1520.049805	53.655025
1519.030273	14.805434
1518.010742	297.059631
1516.991211	-289.407471
1515.971680	-151.364319
1514.951172	-172.777130
1513.930664	47.035404
1512.910156	269.174194
1511.889648	-163.417984
1510.868164	14.741536
1509.846680	43.879753
1508.826172	88.269180
1507.803711	-200.909332
1506.782227	68.840408
1505.759766	187.085190
1504.737305	100.119331
1503.714844	-156.051468
1502.692383	-527.521118
1501.668945	-163.930603
1500.646484	-225.668106
1499.623047	-249.121109
1498.599609	-272.689636
1497.575195	-188.911499
1496.550781	-225.535965
1495.527344	-19.249365
1494.502930	-132.850281
1493.477539	144.649506
1492.453125	173.983063
1491.427734	-49.838158
1490.402344	275.683502
1489.376953	51.720291
1488.350586	272.136169
1487.325195	441.303955
1486.298828	46.078121
1485.272461	54.204945
1484.245117	248.503235
1483.218750	442.641571
1482.191406	322.844849
1481.164063	259.115723
1480.136719	78.044640
1479.108398	289.516510
1478.080078	462.588928
1477.052734	587.116638
1476.023438	247.831024
1474.995117	682.914124
1473.965820	751.039246
1472.937500	679.061951
1471.908203	859.020508
1470.877930	746.171326
1469.848633	757.997437
1468.818359	1039.376587
1467.788086	1023.029175
1466.757813	1347.348633
1465.727539	1025.794556
1464.696289	1436.274902
1463.665039	1434.895020
1462.633789	1375.044312
1461.602539	1546.313477
1460.570313	1641.274170
1459.539063	1703.173950
1458.506836	1493.405396
1457.473633	1446.094360
1456.441406	1639.830078
1455.408203	1648.266968
1454.375000	1803.776367
1453.341797	1632.112671
1452.308594	1579.655640
1451.274414	1869.346069
1450.241211	1819.374878
1449.207031	1678.197021
1448.171875	1962.578979
1447.137695	1953.108032
1446.102539	1811.971680
1445.067383	1865.804688
1444.032227	1863.947510
1442.997070	1659.687866
1441.960938	1718.589722
1440.924805	1630.793579
1439.888672	1583.510864
1438.852539	1733.449219
1437.816406	1716.536865
1436.779297	1391.353394
1435.742188	1296.234375
1434.705078	1458.822876
1433.666992	1310.743408
1432.629883	915.355713
1431.591797	974.513855
1430.553711	990.783630
1429.514648	684.107971
1428.476563	735.834473
1427.437500	500.053802
1426.398438	456.056030
1425.359375	301.206665
1424.320313	285.099670
1423.280273	223.680084
1422.240234	323.581482
1421.200195	181.694595
1420.159180	17.247837
1419.119141	66.958611
1418.078125	484.209351
1417.037109	267.150726
1415.996094	226.382309
1414.954102	-241.961060
1413.912109	-83.785698
1412.870117	275.558685
1411.828125	-104.279617
1410.786133	-16.378942
1409.743164	-328.000671
1408.700195	154.495163
1407.657227	39.059490
1406.614258	-15.970157
1405.570313	37.057152
1404.527344	-37.852863
1403.483398	301.437958
1402.438477	-81.967064
1401.394531	6.517214
1400.349609	79.994247
1399.304688	178.612671
1398.259766	156.951950
1397.214844	-80.152649
1396.168945	239.239426
1395.123047	245.426620
1394.077148	118.960930
1393.031250	120.370819
1391.984375	332.186951
1390.937500	146.009949
1389.890625	182.760773
1388.843750	-90.661163
1387.796875	31.397436
1386.749023	-119.114449
1385.701172	205.649170
1384.653320	62.890297
1383.604492	175.237808
1382.556641	-129.651489
1381.507813	-2.090924
1380.458984	-189.194229
1379.410156	-98.900223
1378.360352	-163.339401
1377.310547	134.321274
1376.260742	77.584282
1375.210938	425.207886
1374.161133	-92.828918
1373.110352	55.384754
1372.059570	44.067890
1371.008789	-34.431538
1369.957031	123.996864
1368.906250	18.346123
1367.854492	169.467651
1366.802734	24.233904
1365.750000	80.888435
1364.698242	175.003220
1363.645508	216.914871
1362.592773	-211.432526
1361.540039	-107.003838
1360.486328	-72.160568
1359.433594	-69.529419
1358.379883	52.569050
1357.326172	378.591797
1356.271484	282.054657
1355.216797	260.230621
1354.163086	452.212616
1353.107422	351.113403
1352.052734	364.426971
1350.998047	40.194534
1349.942383	284.655029
1348.886719	628.400879
1347.830078	376.622406
1346.774414	440.129028
1345.717773	833.575317
1344.661133	748.410522
1343.604492	846.854736
1342.546875	739.645508
1341.490234	833.331238
1340.432617	805.688477
1339.375000	711.296692
1338.316406	891.932800
1337.258789	763.136292
1336.200195	837.477600
1335.141602	726.291382
1334.082031	1011.136169
1333.023438	917.505493
1331.963867	544.550720
1330.904297	666.392883
1329.844727	647.382690
1328.784180	477.717651
1327.723633	965.526428
1326.663086	415.628174
1325.602539	1041.767944
1324.541992	793.571533
1323.480469	794.934143
1322.418945	993.866638
1321.357422	938.633362
1320.295898	772.494812
1319.233398	1018.465698
1318.170898	951.220337
1317.108398	731.232056
1316.045898	817.110901
1314.982422	944.936218
1313.918945	912.637817
1312.855469	1104.624390
1311.791992	1072.486450
1310.728516	969.040771
1309.664063	993.742249
1308.599609	821.607971
1307.535156	989.232117
1306.469727	1038.763062
1305.404297	1046.539795
1304.338867	1017.506226
1303.273438	954.143066
1302.208008	706.523071
1301.141602	1061.199219
1300.075195	934.205261
1299.008789	881.037842
1297.942383	936.031128
1296.875000	897.754028
1295.807617	1036.320068
1294.740234	787.096863
1293.672852	881.588562
1292.604492	765.110291
1291.537109	732.145996
1290.468750	775.272949
1289.399414	757.140076
1288.331055	935.174255
1287.261719	716.173828
1286.192383	605.128662
1285.123047	832.228577
1284.052734	586.607300
1282.983398	982.658081
1281.913086	808.199219
1280.841797	954.471375
1279.771484	562.410339
1278.700195	694.080750
1277.628906	493.103058
1276.557617	798.426636
1275.486328	932.520508
1274.414063	780.612610
1273.341797	772.981384
1272.269531	787.376953
1271.197266	767.596497
1270.124023	1143.467773
1269.050781	1094.372437
1267.977539	1157.609619
1266.904297	1118.343628
1265.830078	996.154236
1264.756836	1066.755615
1263.681641	1208.062622
1262.607422	1046.975464
1261.533203	942.044495
1260.458008	817.670166
1259.382813	937.034729
1258.307617	1278.048584
1257.231445	644.659119
1256.155273	1270.507446
1255.079102	802.959290
1254.002930	1082.872192
1252.926758	1245.856079
1251.849609	885.676392
1250.772461	975.652344
1249.695313	659.459961
1248.617188	686.220459
1247.540039	764.015015
1246.461914	1065.349121
1245.382813	1023.943909
1244.304688	829.507629
1243.225586	1055.303589
1242.146484	812.354187
1241.067383	865.665649
1239.988281	792.728760
1238.908203	770.760498
1237.828125	768.189392
1236.748047	724.365662
1235.667969	695.088684
1234.586914	879.141724
1233.505859	728.598206
1232.424805	735.611023
1231.343750	803.161255
1230.261719	846.424805
1229.179688	804.881409
1228.097656	1032.072754
1227.015625	765.323792
1225.932617	723.720520
1224.850586	926.481873
1223.767578	553.384521
1222.683594	439.188965
1221.600586	424.145599
1220.516602	380.054504
1219.432617	667.054016
1218.347656	446.448853
1217.263672	361.186951
1216.178711	529.517456
1215.093750	374.153168
1214.008789	204.327515
1212.922852	222.790421
1211.836914	496.987274
1210.750977	447.725830
1209.665039	465.975861
1208.579102	443.168213
1207.492188	596.316467
1206.405273	510.711945
1205.318359	511.846130
1204.230469	558.699341
1203.142578	538.028015
1202.054688	182.561920
1200.966797	400.237946
1199.877930	271.118317
1198.790039	358.604004
1197.701172	-78.549042
1196.611328	42.525711
1195.522461	-45.748917
1194.432617	-400.949219
1193.342773	102.170273
1192.252930	-65.558891
1191.162109	-45.851978
1190.072266	-67.051132
1188.981445	-57.084564
1187.889648	-49.593361
1186.798828	3.453756
1185.707031	-51.604057
1184.615234	-73.104736
1183.523438	-5.890279
1182.430664	42.032825
1181.337891	-238.663345
1180.245117	144.817963
1179.152344	154.128998
1178.059570	-13.964683
1176.965820	7.223697
1175.872070	-81.850197
1174.778320	181.092972
1173.683594	180.472275
1172.588867	40.948757
1171.494141	358.530304
1170.399414	120.799110
1169.303711	-155.171539
1168.208984	-129.730881
1167.113281	36.701099
1166.016602	-236.875488
1164.920898	-127.983330
1163.824219	-227.093414
1162.727539	-261.723663
1161.630859	-227.135498
1160.533203	-44.587769
1159.435547	25.612707
1158.337891	138.679260
1157.240234	-34.713791
1156.141602	-186.626251
1155.043945	164.746521
1153.944336	139.114716
1152.845703	1.390364
1151.747070	13.832090
1150.647461	-42.905144
1149.547852	-223.564941
1148.447266	112.673615
1147.347656	153.418732
1146.247070	-10.674721
1145.146484	3.776880
1144.044922	91.932289
1142.944336	-164.988525
1141.842773	-241.073135
1140.741211	-0.879046
1139.638672	-348.126465
1138.537109	74.918640
1137.434570	-317.444794
1136.332031	88.661560
1135.228516	185.716599
1134.125977	-64.051071
1133.022461	234.725632
1131.917969	32.428486
1130.814453	202.800049
1129.709961	230.675995
1128.605469	600.101013
1127.500977	314.726685
1126.396484	404.085297
1125.291016	367.714325
1124.185547	302.881317
1123.080078	496.321869
1121.973633	199.245239
1120.868164	181.757965
1119.761719	237.644608
1118.654297	291.097748
1117.547852	406.042480
1116.440430	277.167603
1115.333008	82.082764
1114.225586	151.965103
1113.117188	191.043411
1112.008789	163.880600
1110.900391	254.892105
1109.791992	175.696487
1108.682617	245.350693
1107.573242	173.234146
1106.463867	-139.735718
1105.354492	479.987457
1104.244141	431.415680
1103.133789	602.319092
1102.023438	244.648438
1100.913086	370.680511
1099.801758	296.187164
1098.690430	257.087036
1097.579102	665.858215
1096.467773	296.756042
1095.355469	236.458710
1094.243164	301.029388
1093.130859	245.469604
1092.017578	192.281769
1090.905273	113.239120
1089.791992	554.325439
1088.677734	338.764893
1087.564453	95.094460
1086.450195	566.471741
1085.335938	473.352509
1084.221680	330.923828
1083.106445	557.539856
1081.991211	612.546936
1080.875977	185.989517
1079.760742	605.117310
1078.644531	228.096939
1077.528320	485.083282
1076.412109	347.697083
1075.295898	367.605865
1074.178711	242.081940
1073.061523	67.395256
1071.944336	143.709488
1070.826172	196.568497
1069.708984	85.389267
1068.590820	267.181793
1067.471680	165.463379
1066.353516	190.310898
1065.234375	306.498260
1064.115234	52.801003
1062.996094	133.945221
1061.875977	430.359833
1060.755859	48.271366
1059.635742	145.862961
1058.515625	128.886093
1057.394531	364.435852
1056.273438	144.174072
1055.152344	244.192093
1054.031250	87.247169
1052.909180	-64.907211
1051.787109	133.326096
1050.665039	58.389889
1049.541992	72.233101
1048.418945	513.149902
1047.295898	109.424927
1046.172852	167.754776
1045.048828	-0.067663
1043.925781	-181.721725
1042.801758	-179.103470
1041.676758	-62.242653
1040.552734	-238.891312
1039.427734	31.797056
1038.302734	-223.819626
1037.176758	-220.836777
1036.050781	-52.527508
1034.924805	-135.525406
1033.798828	144.514450
1032.672852	187.268982
1031.545898	220.775818
1030.418945	149.737961
1029.291992	99.736588
1028.164063	-256.893616
1027.036133	-92.877686
1025.908203	-291.181396
1024.780273	-150.276428
1023.651367	-538.667664
1022.522461	-627.373535
1021.393555	-163.674408
1020.264648	-428.555664
1019.134766	-124.973145
1018.004883	-134.480865
1016.875000	-44.199089
1015.744141	-130.020966
1014.613281	-95.205917
1013.482422	-319.780548
1012.351563	20.996111
1011.219727	16.680374
1010.088867	246.296463
1008.956055	422.664581
1007.824219	-169.194382
1006.691406	398.370972
1005.558594	831.627625
1004.425781	1230.099487
1003.292969	1811.128906
1002.159180	1737.886108
1001.025391	1366.693970
999.891602	660.799194
998.756836	387.249054
997.622070	137.026428
996.487305	177.916794
995.352539	149.652847
994.216797	-95.399475
993.081055	-49.546829
991.945313	303.154327
990.808594	160.023254
989.672852	176.144653
988.536133	-63.471992
987.398438	257.079926
986.261719	-240.244507
985.124023	-96.929420
983.986328	216.830765
982.847656	56.306927
981.709961	213.595856
980.571289	-34.069168
979.432617	180.900131
978.292969	126.778839
977.153320	29.104153
976.013672	154.580917
974.874023	266.320190
973.734375	77.098976
972.593750	-162.465500
971.453125	94.294182
970.311523	153.565674
969.170898	325.410034
968.029297	19.888514
966.886719	396.120056
965.745117	56.532257
964.602539	508.479797
963.459961	84.396828
962.317383	59.509262
961.173828	197.464233
960.030273	202.560715
958.886719	455.171051
957.743164	226.802277
956.598633	3.222881
955.454102	294.930573
954.309570	-102.296234
953.165039	-135.415390
952.019531	-22.011740
950.874023	395.620941
949.727539	234.659668
948.582031	140.167496
947.435547	130.378372
946.289063	-14.121118
945.141602	49.424408
943.995117	53.653397
942.847656	128.757355
941.699219	124.020554
940.551758	180.996872
939.403320	210.657516
938.254883	274.611786
937.105469	391.078278
935.957031	-53.329285
934.807617	389.308105
933.658203	-4.580378
932.507813	296.739685
931.357422	37.623093
930.207031	320.734436
929.056641	180.291016
927.906250	228.926178
926.754883	18.175360
925.603516	26.025673
924.451172	-6.999077
923.298828	-117.259598
922.146484	95.463249
920.994141	244.507736
919.841797	-213.235138
918.688477	-164.024582
917.535156	-37.540077
916.380859	36.715115
915.227539	15.637170
914.073242	-107.517075
912.918945	-155.665665
911.763672	-51.719929
910.608398	297.208588
909.453125	144.846695
908.297852	158.116440
907.141602	-116.438301
905.985352	-248.048447
904.829102	-35.174774
903.672852	5.495391
902.515625	-89.681496
901.358398	-282.125977
900.201172	80.115158
899.042969	14.525436
897.884766	-62.309986
896.726563	157.232040
895.568359	5.841073
894.409180	150.719437
893.250000	8.502928
892.090820	42.640865
890.930664	-146.873367
889.771484	-62.977448
888.611328	149.616119
887.450195	68.641830
886.289063	132.174805
885.128906	-36.733330
883.966797	-131.092606
882.805664	79.089607
881.643555	-148.274048
880.481445	390.977417
879.319336	82.521851
878.156250	242.913300
876.993164	90.092079
875.830078	155.814148
874.666016	-165.792206
873.502930	201.618378
872.338867	28.689104
871.173828	258.613464
870.009766	247.709488
868.844727	47.880188
867.679688	138.196777
866.513672	113.811012
865.348633	264.720764
864.182617	453.743042
863.015625	278.741302
861.849609	314.910828
860.682617	427.386932
859.515625	393.869965
858.347656	149.384689
857.180664	347.003571
856.012695	396.451691
854.843750	421.178528
853.675781	676.799744
852.506836	282.196564
851.337891	530.940735
850.167969	320.217102
848.999023	311.155365
847.829102	443.148285
846.658203	427.270569
845.488281	297.191132
844.317383	368.546814
843.146484	410.735901
841.975586	52.460289
840.803711	394.281708
839.631836	121.045982
838.459961	572.115173
837.287109	-47.517338
836.114258	246.883148
834.941406	27.342850
833.768555	185.253281
832.594727	394.385162
831.420898	449.346466
830.247070	258.751526
829.072266	260.058472
827.898438	205.541580
826.722656	175.520416
825.547852	486.556549
824.372070	291.420624
823.196289	-30.706459
822.020508	-43.071472
820.844727	-19.858665
819.667969	-10.082645
818.491211	-111.689079
817.313477	-277.860565
816.136719	-232.626099
814.958984	-78.469429
813.781250	-178.009674
812.602539	345.050964
811.423828	-65.916145
810.245117	-78.913254
809.066406	-240.852692
807.886719	165.930527
806.707031	-138.273911
805.527344	-29.393829
804.346680	103.784538
803.166992	-93.867599
801.985352	-47.414082
800.804688	-151.904190
799.623047	-70.113602
798.441406	71.435608
797.259766	-157.359818
796.078125	-113.513252
794.895508	-176.111816
793.712891	-287.485748
792.529297	-102.103004
791.346680	-184.793900
790.163086	-37.293640
788.978516	-159.931870
787.794922	-121.055977
786.610352	72.579109
785.425781	124.518890
784.241211	240.488754
783.055664	-6.186375
781.870117	12.392826
780.684570	-46.428978
779.498047	108.981735
778.311523	19.124182
777.125000	-101.660736
775.938477	-131.944183
774.750977	118.001114
773.563477	162.582947
772.375977	-154.668152
771.187500	0.113769
769.999023	262.803558
768.810547	86.672134
767.622070	40.593937
766.432617	307.345093
765.243164	54.087887
764.053711	34.335590
762.863281	43.169006
761.672852	146.606155
760.482422	65.103745
759.291992	421.419342
758.100586	298.020508
756.909180	409.943085
755.717773	244.765045
754.525391	275.256714
753.333008	224.395554
752.140625	-129.654434
750.948242	197.343048
749.754883	196.963013
748.561523	117.526924
747.368164	193.946930
746.173828	274.700439
744.979492	74.581657
743.785156	196.969635
742.590820	150.438721
741.395508	-275.355865
740.200195	-8.342467
739.003906	138.016983
737.808594	78.371605
736.612305	128.264114
735.416016	-97.772797
734.218750	17.818516
733.021484	126.795380
731.824219	345.138519
730.626953	108.350166
729.428711	-38.640907
728.230469	175.250748
727.032227	41.458996
725.833984	246.525116
724.634766	84.413094
723.435547	-25.168642
722.235352	44.421673
721.036133	330.182495
719.835938	137.748672
718.635742	202.976913
717.434570	285.665283
716.233398	91.297386
715.032227	64.996391
713.831055	104.164742
712.628906	80.137650
711.426758	82.320343
710.224609	-78.873108
709.021484	-126.664116
707.818359	154.490997
706.615234	-71.777008
705.412109	33.008278
704.208008	-203.897995
703.003906	-31.561886
701.799805	140.752655
700.594727	162.980423
699.389648	-80.011314
698.184570	-72.830482
696.979492	-245.977615
695.773438	61.228172
694.567383	79.434875
693.361328	-43.463730
692.154297	-242.232132
690.947266	58.456966
689.740234	137.706070
688.533203	-160.554260
687.325195	-180.928482
686.117188	-194.710983
684.909180	-128.182434
683.700195	-183.004028
682.491211	-73.007751
681.282227	43.517578
680.072266	-84.722176
678.863281	27.574530
677.653320	-67.966057
676.442383	-245.642807
675.232422	11.856812
674.021484	16.155121
672.810547	70.283882
671.598633	5.512945
670.386719	74.908821
669.174805	75.171638
667.962891	-183.840424
666.750000	-142.316864
665.537109	117.442749
664.324219	-119.586700
663.110352	-121.081360
661.897461	-122.509018
660.683594	-87.183319
659.468750	-23.758818
658.254883	39.692337
657.040039	10.434374
655.824219	-133.037460
654.609375	-28.481693
653.393555	-29.534828
652.177734	-157.670883
650.960938	149.448135
649.745117	32.173920
648.528320	33.416275
647.311523	155.239243
646.093750	197.398026
644.875977	200.823334
643.658203	238.681992
642.440430	274.378845
641.221680	32.681881
640.002930	147.952423
638.784180	-65.676857
637.564453	-23.516937
636.344727	-164.002121
635.125000	-8.057157
633.905273	-167.870758
632.684570	-76.479668
631.463867	130.721848
630.243164	-22.729151
629.021484	-43.163372
627.799805	101.487083
626.578125	260.996704
625.356445	109.483421
624.133789	292.300629
622.911133	172.779022
621.688477	63.900826
620.464844	175.555359
619.241211	117.846069
618.017578	27.894926
616.793945	17.013058
615.569336	162.175873
614.344727	103.835617
613.120117	73.128632
611.894531	-60.424274
610.668945	94.482117
609.443359	-28.794193
608.216797	-139.446869
606.991211	-216.131332
605.764648	-297.337646
604.537109	9.862453
