# Supplementary material for: Raman spectroscopy accurately differentiates mucosal healing from non-healing and biochemical changes following biological therapy in inflammatory bowel disease
Source: PLoS One. 2021 Jun 2;16(6):e0252210. doi: 10.1371/journal.pone.0252210 (PMC8172032; doi:10.1371/journal.pone.0252210)
Supplement: S1 Dataset — (ZIP) [file pone.0252210.s003.zip › HC/BRC-ctnf-0005-2 this one++_base sub CR removed_72__X_-5039.84__Y_12464.3__Z_129.227__Time_820.txt]

1714.708984	-113.644829
1713.732422	-37.233597
1712.755859	-1.111305
1711.779297	154.309753
1710.801758	407.922333
1709.824219	574.919128
1708.846680	502.925751
1707.868164	843.508423
1706.890625	1068.860840
1705.912109	1045.595581
1704.933594	1183.717651
1703.954102	1060.517944
1702.975586	1382.840210
1701.996094	1307.947388
1701.016602	1745.778687
1700.037109	1613.158813
1699.056641	1605.883667
1698.077148	1849.707520
1697.096680	2042.729492
1696.116211	2040.913208
1695.134766	2178.511719
1694.154297	2121.824463
1693.172852	2180.896973
1692.191406	2478.659180
1691.209961	2371.954346
1690.227539	2282.803711
1689.245117	2539.523926
1688.263672	2438.001465
1687.280273	2477.174805
1686.297852	2630.569824
1685.314453	2722.289307
1684.332031	2728.641846
1683.347656	2537.816406
1682.364258	2674.936523
1681.380859	2586.012695
1680.396484	2806.397949
1679.412109	2742.527588
1678.427734	2937.587158
1677.442383	3026.986816
1676.458008	3045.628662
1675.472656	2873.891846
1674.487305	2910.888184
1673.500977	2784.394043
1672.515625	3276.068115
1671.529297	2958.716797
1670.542969	3190.423096
1669.556641	3365.424316
1668.569336	2838.586670
1667.583008	3070.611084
1666.595703	2986.090820
1665.608398	3193.015137
1664.620117	3028.014893
1663.632813	3345.558838
1662.644531	3294.106689
1661.656250	3123.242920
1660.667969	2952.390137
1659.678711	2800.093262
1658.689453	3365.877197
1657.700195	2962.146729
1656.710938	2805.063232
1655.721680	2695.961670
1654.731445	2700.969971
1653.742188	2661.429688
1652.750977	2548.109619
1651.760742	2128.547119
1650.770508	2095.792725
1649.779297	1899.622437
1648.788086	1616.916626
1647.796875	1366.695679
1646.804688	1370.858765
1645.813477	1114.288818
1644.821289	731.754272
1643.829102	859.787231
1642.836914	1078.341553
1641.843750	629.845459
1640.850586	615.172913
1639.857422	604.047485
1638.864258	380.212616
1637.871094	384.200989
1636.876953	125.458397
1635.882813	236.831985
1634.888672	46.107491
1633.894531	61.989006
1632.899414	55.135120
1631.905273	-58.589603
1630.910156	-144.931763
1629.915039	4.110944
1628.918945	25.156832
1627.922852	-0.083604
1626.927734	-55.743328
1625.930664	-39.366638
1624.934570	-176.990219
1623.938477	-11.132353
1622.941406	-117.632187
1621.944336	147.529694
1620.947266	145.707352
1619.949219	18.870523
1618.952148	-17.485697
1617.954102	233.401947
1616.956055	220.161804
1615.957031	116.127632
1614.958984	105.085144
1613.959961	5.902545
1612.960938	78.296356
1611.961914	31.105259
1610.961914	152.728958
1609.962891	374.962463
1608.962891	281.044250
1607.962891	143.652985
1606.961914	159.213364
1605.961914	39.627052
1604.960938	326.841431
1603.959961	292.960571
1602.958984	176.310120
1601.957031	126.041573
1600.956055	286.007568
1599.954102	-144.231918
1598.952148	-94.909767
1597.949219	-162.374451
1596.947266	-106.090622
1595.944336	-169.186020
1594.941406	-173.949188
1593.938477	-154.382050
1592.934570	-261.984772
1591.931641	-290.423035
1590.927734	-122.339256
1589.923828	-365.878876
1588.918945	-178.118118
1587.915039	-114.914902
1586.910156	-87.562866
1585.905273	-54.332062
1584.900391	52.531754
1583.894531	120.888557
1582.889648	30.904463
1581.883789	110.879677
1580.877930	194.007248
1579.871094	340.151123
1578.865234	398.269440
1577.858398	331.951935
1576.851563	159.479126
1575.844727	156.675186
1574.836914	247.974869
1573.829102	222.663101
1572.822266	20.999704
1571.813477	110.959480
1570.805664	107.716423
1569.797852	-74.430290
1568.789063	250.405991
1567.780273	-34.890251
1566.770508	-135.388596
1565.761719	-103.146843
1564.751953	-299.040588
1563.742188	161.921326
1562.732422	83.306412
1561.722656	-202.550003
1560.711914	43.534821
1559.702148	268.962006
1558.691406	-21.364902
1557.679688	-80.759804
1556.668945	62.103756
1555.657227	-152.451233
1554.645508	60.521137
1553.633789	177.683884
1552.622070	-20.961876
1551.609375	88.533058
1550.596680	-37.457161
1549.583984	141.907150
1548.571289	114.280403
1547.558594	40.110222
1546.544922	-49.561192
1545.531250	395.836700
1544.517578	166.486664
1543.503906	84.440857
1542.489258	121.181709
1541.474609	178.474335
1540.459961	-205.905670
1539.445313	-63.606216
1538.429688	143.027618
1537.415039	197.176773
1536.399414	70.553070
1535.383789	121.787209
1534.367188	-20.590408
1533.351563	117.923874
1532.334961	-68.614586
1531.318359	190.553680
1530.301758	91.238380
1529.284180	295.698822
1528.266602	43.963554
1527.249023	70.169319
1526.231445	42.035221
1525.213867	98.569740
1524.195313	399.253052
1523.177734	480.834686
1522.159180	245.698242
1521.139648	185.217667
1520.121094	91.022095
1519.101563	109.638702
1518.082031	151.043030
1517.062500	415.626770
1516.042969	147.992828
1515.022461	-65.951042
1514.001953	138.382523
1512.981445	103.507469
1511.960938	-90.856880
1510.939453	24.978201
1509.918945	117.295959
1508.897461	-175.571716
1507.875000	-125.075424
1506.853516	-28.838995
1505.831055	59.257107
1504.809570	-70.920624
1503.787109	144.449524
1502.763672	-314.427399
1501.741211	-537.884888
1500.717773	-193.210190
1499.694336	-30.867451
1498.670898	-25.147417
1497.646484	-421.624542
1496.623047	-171.058685
1495.598633	-171.710449
1494.574219	-1.445036
1493.549805	25.139498
1492.524414	309.456238
1491.499023	220.087296
1490.473633	222.314194
1489.448242	316.078888
1488.422852	294.442719
1487.396484	323.446869
1486.370117	267.762543
1485.343750	364.822815
1484.317383	770.199707
1483.290039	748.888794
1482.262695	711.860596
1481.235352	832.547180
1480.208008	840.577942
1479.180664	1098.012329
1478.152344	1054.167236
1477.124023	1053.250610
1476.095703	1283.755981
1475.067383	1450.085327
1474.038086	1743.248169
1473.008789	2028.251587
1471.979492	1846.941406
1470.950195	1764.566040
1469.919922	1961.694702
1468.890625	2125.311279
1467.860352	2382.559814
1466.830078	2621.528564
1465.798828	2567.665039
1464.768555	2589.733643
1463.737305	2799.448730
1462.706055	3041.750244
1461.674805	2988.969971
1460.642578	3085.673584
1459.610352	3133.761719
1458.578125	3209.423340
1457.545898	3492.825439
1456.513672	3095.813721
1455.480469	3543.351807
1454.447266	3640.406250
1453.414063	3531.738037
1452.380859	3648.443359
1451.346680	3541.750732
1450.313477	3690.781982
1449.279297	3897.721680
1448.244141	3871.254150
1447.209961	3791.387207
1446.174805	4058.134766
1445.139648	3790.425537
1444.104492	3494.757324
1443.069336	3722.734863
1442.033203	3581.035156
1440.998047	3327.928955
1439.961914	3142.966553
1438.924805	3162.625977
1437.888672	3144.199219
1436.851563	2822.335449
1435.814453	2760.651123
1434.777344	2266.902588
1433.740234	2015.632690
1432.702148	1860.231689
1431.664063	1742.614258
1430.625977	1306.922974
1429.587891	1365.828003
1428.548828	1295.903076
1427.509766	1188.061035
1426.471680	966.721375
1425.431641	987.334229
1424.392578	813.803467
1423.352539	584.796936
1422.312500	711.048523
1421.272461	509.728455
1420.232422	598.044006
1419.191406	280.880707
1418.150391	426.980469
1417.109375	338.933319
1416.068359	293.673096
1415.027344	54.711693
1413.985352	432.006775
1412.943359	527.509216
1411.901367	100.064751
1410.858398	74.941643
1409.816406	-120.995926
1408.773438	-108.323006
1407.730469	77.698090
1406.687500	110.496956
1405.643555	115.685570
1404.599609	233.891983
1403.555664	103.658913
1402.511719	-151.902618
1401.466797	214.837097
1400.422852	252.982819
1399.377930	2.811887
1398.333008	83.777657
1397.287109	405.414337
1396.242188	676.944641
1395.196289	575.152527
1394.150391	598.779602
1393.104492	359.586700
1392.057617	275.850494
1391.010742	357.517212
1389.963867	511.890320
1388.916992	306.054535
1387.870117	535.766357
1386.822266	355.351746
1385.774414	510.279083
1384.726563	345.333862
1383.677734	25.662685
1382.629883	-131.204498
1381.581055	-47.970787
1380.532227	77.910797
1379.483398	238.926453
1378.433594	-99.282433
1377.383789	-120.083900
1376.333984	316.084137
1375.284180	48.670334
1374.234375	-213.386475
1373.183594	-18.674696
1372.132813	403.133209
1371.082031	139.442490
1370.031250	95.480606
1368.979492	49.300415
1367.927734	80.657646
1366.875977	331.488373
1365.824219	189.029343
1364.771484	238.621216
1363.718750	-179.491608
1362.666016	-139.187973
1361.613281	35.770344
1360.560547	138.826553
1359.506836	90.417892
1358.453125	12.513284
1357.399414	-47.628048
1356.344727	-25.413952
1355.291016	347.528107
1354.236328	482.115601
1353.181641	500.240997
1352.126953	543.534058
1351.071289	537.478516
1350.015625	405.174591
1348.959961	585.982056
1347.904297	501.573151
1346.847656	715.221558
1345.791992	696.017395
1344.735352	763.951355
1343.677734	871.866028
1342.621094	814.052246
1341.563477	979.635193
1340.505859	1056.326172
1339.448242	823.733704
1338.390625	1052.224365
1337.332031	924.446960
1336.273438	799.575562
1335.214844	949.835571
1334.156250	981.639832
1333.097656	590.799377
1332.038086	947.395813
1330.978516	869.028748
1329.917969	823.200073
1328.858398	723.404724
1327.797852	554.832153
1326.737305	500.355316
1325.676758	811.839233
1324.616211	921.070618
1323.554688	630.660217
1322.493164	767.783936
1321.431641	833.657776
1320.370117	936.892273
1319.307617	1156.386230
1318.245117	700.413208
1317.182617	854.042419
1316.120117	685.041992
1315.056641	933.001221
1313.993164	929.889160
1312.929688	900.049805
1311.866211	969.112305
1310.802734	976.951721
1309.738281	958.064880
1308.673828	1070.006226
1307.609375	896.799255
1306.543945	984.820007
1305.479492	1260.110229
1304.414063	1038.860474
1303.347656	1208.994995
1302.282227	1106.552979
1301.215820	1058.568604
1300.150391	856.155884
1299.083008	966.158447
1298.016602	764.535278
1296.949219	823.623291
1295.882813	883.023987
1294.815430	579.469849
1293.747070	843.229980
1292.679688	778.450500
1291.611328	785.154663
1290.542969	627.870544
1289.474609	343.481079
1288.405273	763.030457
1287.335938	822.455811
1286.266602	774.352722
1285.197266	937.240723
1284.127930	752.584412
1283.057617	1084.948486
1281.987305	798.110168
1280.916992	1130.895142
1279.845703	901.024963
1278.775391	771.830872
1277.704102	616.065063
1276.632813	785.868225
1275.560547	953.419678
1274.489258	844.952759
1273.416992	954.285767
1272.344727	1010.071960
1271.271484	1300.579224
1270.199219	1554.566040
1269.125977	1608.473633
1268.052734	1713.854370
1266.979492	1531.435669
1265.905273	1817.800781
1264.831055	1838.358765
1263.756836	1976.190430
1262.682617	2226.333740
1261.607422	2193.788086
1260.533203	2241.880859
1259.458008	2409.553955
1258.381836	2226.531250
1257.306641	2199.648438
1256.230469	2136.438477
1255.154297	2032.038940
1254.078125	2531.503174
1253.001953	2089.130127
1251.924805	2131.284424
1250.847656	2356.007324
1249.770508	2257.330078
1248.692383	2081.041504
1247.615234	2456.762939
1246.537109	2113.081055
1245.458984	2457.307617
1244.379883	1924.549683
1243.300781	1989.603638
1242.222656	1989.169189
1241.142578	2226.765137
1240.063477	2022.611816
1238.983398	2153.517578
1237.904297	1753.141113
1236.823242	2063.711426
1235.743164	2328.139160
1234.662109	2173.102539
1233.582031	1981.833862
1232.500977	2096.060791
1231.418945	1745.121460
1230.337891	1663.248413
1229.255859	1683.178833
1228.173828	1388.383789
1227.090820	1720.713745
1226.008789	1467.242554
1224.925781	1286.504761
1223.842773	1202.627563
1222.759766	1072.845825
1221.675781	1242.967285
1220.591797	1050.400269
1219.507813	1210.782227
1218.423828	1054.539673
1217.338867	1079.550537
1216.254883	1307.404785
1215.169922	499.211365
1214.083984	801.902649
1212.999023	1022.347961
1211.913086	680.402466
1210.827148	768.010071
1209.741211	1026.786987
1208.654297	904.380981
1207.567383	953.152222
1206.480469	1069.332397
1205.393555	1052.844482
1204.306641	696.566772
1203.218750	894.418335
1202.130859	644.150513
1201.042969	478.182770
1199.954102	625.146912
1198.865234	119.732300
1197.776367	240.047913
1196.687500	-15.072587
1195.598633	169.944778
1194.508789	15.733662
1193.418945	106.683327
1192.329102	53.264408
1191.238281	4.557673
1190.147461	-56.267803
1189.056641	-107.590797
1187.965820	-118.206032
1186.875000	84.716843
1185.783203	-187.839355
1184.691406	-98.063988
1183.599609	-135.636261
1182.506836	-108.575516
1181.414063	-132.045120
1180.321289	232.740784
1179.228516	77.042740
1178.135742	117.760025
1177.041992	251.736206
1175.948242	311.221130
1174.854492	621.963928
1173.759766	357.751282
1172.665039	304.128632
1171.570313	786.437134
1170.475586	93.510246
1169.380859	613.546692
1168.285156	267.379517
1167.189453	593.078918
1166.093750	258.632904
1164.997070	552.721985
1163.900391	476.104492
1162.803711	494.874237
1161.707031	565.972656
1160.609375	842.195129
1159.512695	597.635010
1158.415039	489.025330
1157.316406	840.803406
1156.218750	1101.546509
1155.120117	908.771790
1154.021484	429.703064
1152.922852	756.466064
1151.823242	1180.587646
1150.723633	622.479736
1149.624023	691.000977
1148.524414	590.146423
1147.423828	405.762970
1146.323242	480.751953
1145.222656	595.946777
1144.122070	575.212158
1143.020508	411.501831
1141.918945	483.130463
1140.817383	611.574341
1139.715820	475.807922
1138.613281	789.151611
1137.510742	828.813782
1136.408203	875.355164
1135.305664	1023.791443
1134.202148	1300.177002
1133.098633	1281.777954
1131.995117	1040.008911
1130.891602	1263.297852
1129.787109	1600.148193
1128.682617	1348.293701
1127.578125	1781.754883
1126.473633	1693.128174
1125.368164	1876.935791
1124.262695	1835.274048
1123.157227	1978.230225
1122.050781	1519.157959
1120.944336	1495.875488
1119.837891	1976.756958
1118.731445	1451.040161
1117.625000	1467.359497
1116.517578	1708.253540
1115.410156	1492.215576
1114.302734	1552.798096
1113.194336	1627.322754
1112.085938	1398.982910
1110.977539	1617.266602
1109.869141	1341.349609
1108.759766	1771.756470
1107.651367	1880.530273
1106.541016	1922.915405
1105.431641	2123.269531
1104.321289	1808.755981
1103.211914	1862.333618
1102.100586	1722.215698
1100.990234	1782.471191
1099.878906	1868.443970
1098.768555	1838.666870
1097.656250	1865.276978
1096.544922	1901.125122
1095.432617	1790.690552
1094.320313	1663.639038
1093.208008	1578.860352
1092.095703	1312.654297
1090.982422	1761.992676
1089.869141	2001.507202
1088.755859	1614.880371
1087.641602	1771.654541
1086.527344	1580.131470
1085.413086	1452.027344
1084.298828	1366.142456
1083.183594	1646.768311
1082.069336	1628.726074
1080.954102	1803.168091
1079.837891	1437.212769
1078.722656	1569.082275
1077.606445	1228.904907
1076.490234	1484.880737
1075.373047	1329.984497
1074.255859	1264.180054
1073.139648	1139.666260
1072.021484	1366.795288
1070.904297	1244.427368
1069.786133	1056.375366
1068.667969	1217.439697
1067.549805	1441.581177
1066.430664	1403.201904
1065.312500	1004.159668
1064.193359	1239.618042
1063.073242	1172.953735
1061.954102	1066.470337
1060.833984	1359.987427
1059.713867	1164.477905
1058.592773	1149.029419
1057.472656	979.242615
1056.351563	1136.677002
1055.230469	959.833313
1054.108398	1212.863281
1052.987305	975.258667
1051.865234	1031.930298
1050.743164	941.459045
1049.620117	1030.701660
1048.497070	982.196289
1047.374023	758.716492
1046.250977	558.641296
1045.127930	755.051025
1044.003906	774.165466
1042.879883	797.921326
1041.754883	942.817688
1040.630859	360.794220
1039.505859	631.497498
1038.380859	503.887573
1037.254883	541.627686
1036.129883	358.258820
1035.003906	593.839783
1033.876953	512.921448
1032.750977	955.407959
1031.624023	846.592529
1030.497070	651.843201
1029.370117	538.570068
1028.242188	376.580994
1027.115234	356.435883
1025.986328	20.445225
1024.858398	311.647888
1023.730469	196.492264
1022.601563	-101.924614
1021.471680	-288.764893
1020.342773	7.114473
1019.212891	47.777008
1018.083008	39.798885
1016.953125	-12.146450
1015.823242	193.290192
1014.692383	125.268600
1013.561523	356.225830
1012.430664	464.407440
1011.298828	482.315125
1010.166992	338.254730
1009.035156	689.682617
1007.903320	659.234741
1006.770508	1251.233398
1005.637695	1725.104858
1004.504883	2601.233154
1003.371094	3190.387695
1002.238281	3185.380127
1001.104492	2203.018311
999.969727	1436.086670
998.835938	641.934753
997.701172	882.796753
996.566406	855.875061
995.430664	644.447632
994.295898	779.403870
993.160156	649.123352
992.024414	738.166992
990.887695	605.936157
989.750977	722.903503
988.614258	634.834961
987.477539	558.484619
986.340820	466.202240
985.203125	691.963684
984.065430	441.119507
982.926758	885.807922
981.789063	888.545532
980.650391	682.042175
979.511719	749.573486
978.372070	916.139160
977.233398	756.275879
976.093750	936.903442
974.953125	993.502197
973.813477	1022.683777
972.672852	1114.052246
971.532227	1272.166870
970.390625	950.463562
969.250000	1141.046509
968.108398	1097.608643
966.966797	1322.850708
965.824219	1243.052979
964.681641	1103.847168
963.539063	609.472412
962.396484	940.817810
961.253906	1095.715942
960.110352	1007.835876
958.966797	998.078003
957.822266	589.992432
956.678711	615.067566
955.534180	686.102783
954.388672	988.455994
953.244141	794.323425
952.098633	675.964050
950.953125	400.042175
949.807617	419.409088
948.661133	548.687927
947.514648	728.378113
946.368164	560.858154
945.221680	391.324585
944.074219	345.389343
942.926758	557.685608
941.779297	649.081726
940.630859	720.082336
939.483398	679.429565
938.334961	595.641418
937.185547	774.355896
936.037109	599.749451
934.887695	482.399506
933.737305	853.006287
932.587891	658.545959
931.437500	575.979309
930.287109	498.185211
929.136719	684.728394
927.985352	315.923004
926.834961	377.598846
925.682617	309.731232
924.531250	314.854889
923.378906	354.264282
922.226563	168.723389
921.074219	110.734108
919.921875	448.374420
918.768555	229.355591
917.615234	530.786499
916.460938	555.171570
915.307617	41.594833
914.153320	279.768616
912.999023	-108.376770
911.843750	-10.649099
910.688477	-173.676987
909.533203	-263.916138
908.377930	-397.048859
907.221680	265.646606
906.066406	105.533180
904.909180	-219.757217
903.752930	-193.672623
902.595703	27.288261
901.438477	44.503334
900.281250	165.957932
899.123047	61.178989
897.965820	-145.247772
896.807617	-193.124878
895.648438	-44.123081
894.489258	371.697144
893.331055	321.796478
892.170898	88.989326
891.011719	-3.541189
889.851563	-48.493195
888.691406	-0.748039
887.531250	266.058197
886.370117	31.749952
885.208984	172.226807
884.047852	175.100693
882.885742	216.397324
881.724609	45.776016
880.562500	103.008377
879.399414	372.153717
878.237305	343.785004
877.074219	360.551147
875.911133	73.306252
874.747070	124.021629
873.583008	235.547409
872.418945	281.796204
871.254883	73.797836
870.089844	16.668354
868.925781	281.222260
867.759766	307.345734
866.594727	580.766968
865.428711	310.192352
864.262695	208.293961
863.096680	232.265778
861.930664	433.670959
860.763672	437.407043
859.596680	445.642273
858.428711	512.239136
857.260742	522.715515
856.092773	820.324097
854.924805	557.106750
853.756836	737.966553
852.587891	575.764282
851.418945	720.662415
850.249023	636.941589
849.080078	609.240723
847.910156	715.911133
846.739258	526.965637
845.569336	322.408508
844.398438	397.671295
843.227539	148.440384
842.056641	259.435822
840.884766	68.436455
839.712891	391.732483
838.541016	323.657410
837.368164	342.730347
836.196289	395.257385
835.022461	425.386688
833.849609	397.381653
832.675781	333.622833
831.501953	240.819107
830.328125	174.782913
829.154297	148.877579
827.979492	361.598969
826.804688	397.984558
825.628906	407.542023
824.454102	508.409180
823.278320	299.415588
822.102539	168.429367
820.925781	81.985603
819.749023	-37.891094
818.572266	345.364471
817.395508	-75.147247
816.217773	11.831559
815.040039	49.747993
813.862305	116.482063
812.684570	171.990036
811.505859	-103.852982
810.327148	69.326523
809.147461	-102.076752
807.968750	-104.646584
806.789063	21.532032
805.609375	-121.114014
804.428711	-57.311012
803.248047	-49.106327
802.067383	-216.281097
800.886719	-254.792160
799.705078	-127.018021
798.523438	-63.688961
797.341797	-7.120875
796.160156	-212.184250
794.977539	-275.415649
793.794922	55.623283
792.611328	-273.562927
791.428711	-86.757889
790.245117	234.921692
789.060547	177.924103
787.876953	224.872696
786.692383	43.883102
785.507813	-8.818055
784.323242	318.743530
783.137695	391.871521
781.952148	246.105545
780.766602	270.478821
779.580078	-87.370888
778.393555	-14.460103
777.207031	299.023926
776.020508	102.392166
774.833008	212.561890
773.645508	-107.613731
772.458008	139.221436
771.270508	28.630629
770.082031	257.593903
768.893555	144.746155
767.704102	-102.512512
766.514648	66.728477
765.325195	114.708580
764.135742	153.831406
762.946289	12.371710
761.755859	183.530670
760.565430	156.531876
759.374023	301.146912
758.183594	520.468201
756.992188	491.185974
755.799805	413.548035
754.608398	287.590393
753.416016	561.649902
752.223633	567.556152
751.030273	536.133911
749.837891	359.806091
748.644531	578.771118
747.450195	496.953064
746.256836	619.282654
745.062500	559.495728
743.868164	629.185730
742.672852	823.882935
741.477539	481.407379
740.282227	347.368805
739.086914	351.503876
737.890625	386.370544
736.695313	572.412720
735.498047	392.748871
734.301758	230.753525
733.104492	322.809937
731.907227	329.562012
730.709961	248.890930
729.511719	343.325684
728.313477	354.718933
727.115234	300.617737
725.916992	373.414917
724.717773	494.362244
723.518555	359.763062
722.318359	459.045044
721.119141	562.765076
719.918945	642.548035
718.718750	405.948425
717.517578	514.360901
716.316406	297.806519
715.115234	417.372711
713.914063	412.732727
712.711914	312.326111
711.509766	209.934814
710.307617	27.118425
709.104492	493.740326
707.902344	215.426086
706.698242	231.371506
705.495117	145.149460
704.291016	259.372498
703.086914	138.709290
701.882813	79.181274
700.678711	182.973724
699.473633	134.687973
698.268555	180.077347
697.062500	25.674650
695.857422	17.099026
694.651367	-158.561813
693.444336	-134.143005
692.238281	-92.193008
691.031250	-93.495117
689.824219	-33.847530
688.616211	-364.614655
687.409180	-189.601120
686.200195	-220.518112
684.992188	-8.399447
683.784180	-203.759048
682.575195	60.623730
681.366211	-116.978210
680.156250	-131.850494
678.946289	7.218239
677.736328	183.191162
676.526367	-104.025589
675.315430	15.935690
674.104492	-54.424679
672.893555	70.083420
671.682617	23.811804
670.470703	185.277313
669.258789	664.573853
668.046875	741.768616
666.833984	914.119690
665.621094	708.445740
664.408203	567.752136
663.194336	634.510437
661.981445	571.777893
660.767578	373.179321
659.552734	496.243530
658.338867	332.369751
657.124023	302.335663
655.908203	242.158569
654.693359	160.450760
653.477539	154.220718
652.261719	76.868629
651.045898	-177.131546
649.829102	208.619232
648.612305	27.816303
647.395508	352.921936
646.177734	174.157318
644.959961	-97.166862
643.742188	255.376526
642.524414	265.628052
641.305664	482.143555
640.086914	182.416992
638.868164	131.935257
637.648438	119.929314
636.429688	-19.087536
635.208984	-22.988731
633.989258	-138.863754
632.768555	-162.690247
631.547852	77.137115
630.327148	101.889114
629.106445	278.542786
627.884766	19.279755
626.663086	-195.298569
625.440430	-127.274696
624.217773	244.551453
622.995117	585.650940
621.772461	386.118988
620.549805	207.477737
619.326172	295.942871
618.102539	83.946907
616.877930	-43.059143
615.654297	15.404282
614.429688	-74.581558
613.204102	-231.673492
611.979492	160.019440
610.753906	-3.125457
609.528320	57.281448
608.301758	170.082382
607.075195	1.901000
605.848633	-60.489315
604.622070	-40.698833
