# Supplementary material for: Raman spectroscopy accurately differentiates mucosal healing from non-healing and biochemical changes following biological therapy in inflammatory bowel disease
Source: PLoS One. 2021 Jun 2;16(6):e0252210. doi: 10.1371/journal.pone.0252210 (PMC8172032; doi:10.1371/journal.pone.0252210)
Supplement: S1 Dataset — (ZIP) [file pone.0252210.s003.zip › HC/BRC-ctnf-0010 base sub CR removed_2__X_-19865.6__Y_20273.6__Z_53.1639__Time_23.txt]

1714.640625	958.769897
1713.664063	912.396606
1712.687500	84.484917
1711.709961	46.648766
1710.733398	-107.342522
1709.755859	932.619202
1708.778320	100.319908
1707.799805	630.333984
1706.821289	-148.542236
1705.843750	-173.307724
1704.864258	238.786026
1703.885742	180.675095
1702.907227	-229.878952
1701.927734	-725.427002
1700.948242	-655.780151
1699.968750	32.082554
1698.988281	267.999084
1698.007813	-329.847443
1697.028320	-592.909790
1696.046875	314.147156
1695.066406	-157.238388
1694.084961	-422.963531
1693.104492	-784.545471
1692.123047	279.163696
1691.140625	-80.482452
1690.159180	-10.465971
1689.176758	-162.448074
1688.194336	-341.432404
1687.211914	497.744537
1686.228516	346.784149
1685.246094	144.812668
1684.262695	104.619453
1683.279297	-216.023056
1682.295898	43.273525
1681.311523	-430.851715
1680.327148	-719.331970
1679.342773	-848.994202
1678.358398	-713.523438
1677.374023	-299.900513
1676.388672	-76.613068
1675.403320	1134.574463
1674.417969	291.481354
1673.432617	-270.790649
1672.446289	170.155640
1671.459961	298.632172
1670.473633	691.212463
1669.487305	635.939880
1668.500977	645.483826
1667.513672	669.189880
1666.526367	285.165710
1665.539063	783.161682
1664.550781	353.232483
1663.563477	757.259338
1662.575195	1519.727783
1661.586914	116.807579
1660.598633	676.519470
1659.609375	968.879883
1658.620117	1256.464844
1657.631836	1753.927002
1656.641602	1698.012695
1655.652344	1192.743774
1654.662109	807.171021
1653.672852	1335.326538
1652.681641	506.170044
1651.691406	1537.407349
1650.701172	495.268951
1649.709961	662.050598
1648.718750	1135.690186
1647.727539	663.281799
1646.735352	-104.735062
1645.744141	-248.641037
1644.751953	193.849503
1643.759766	168.942261
1642.766602	508.346039
1641.774414	607.656311
1640.781250	-200.836853
1639.788086	-734.566406
1638.794922	-186.650497
1637.801758	-348.300354
1636.807617	-560.146301
1635.813477	-553.166016
1634.819336	-208.943634
1633.825195	-436.672302
1632.830078	115.129494
1631.834961	-244.607147
1630.839844	-872.901550
1629.844727	91.461929
1628.849609	836.793335
1627.853516	44.857716
1626.857422	-181.363556
1625.861328	-678.621277
1624.865234	212.428009
1623.868164	132.644669
1622.871094	441.575317
1621.874023	721.190063
1620.876953	285.787598
1619.879883	1037.448486
1618.881836	21.034409
1617.883789	-281.185638
1616.885742	1203.870361
1615.887695	158.128616
1614.888672	-97.954765
1613.889648	789.345398
1612.890625	755.362976
1611.891602	411.572845
1610.892578	-241.815201
1609.892578	-198.360260
1608.892578	-197.286377
1607.892578	-411.476288
1606.892578	-542.218628
1605.891602	-110.525398
1604.890625	375.476135
1603.889648	277.107971
1602.888672	356.254944
1601.887695	636.317871
1600.885742	128.284576
1599.883789	-544.780823
1598.881836	26.492411
1597.879883	322.522125
1596.876953	-100.938644
1595.874023	465.536774
1594.871094	767.414124
1593.868164	188.471970
1592.864258	246.244156
1591.861328	-187.203491
1590.857422	-430.597748
1589.853516	-22.069946
1588.848633	-211.836929
1587.844727	453.625092
1586.839844	296.664978
1585.834961	1103.888672
1584.830078	275.874268
1583.824219	372.669617
1582.819336	320.523193
1581.813477	780.874207
1580.807617	-983.667664
1579.800781	-612.993042
1578.794922	-378.223724
1577.788086	-401.923248
1576.781250	-106.088631
1575.773438	-729.439392
1574.766602	-1079.780518
1573.758789	771.931213
1572.750977	79.607666
1571.743164	-15.076437
1570.735352	565.413269
1569.726563	-180.097412
1568.718750	-284.031860
1567.708984	151.439468
1566.700195	-434.068085
1565.691406	-139.790878
1564.681641	-819.591797
1563.671875	467.305939
1562.662109	323.687897
1561.652344	125.168106
1560.641602	-405.836090
1559.630859	87.001099
1558.620117	-177.752808
1557.609375	435.657318
1556.597656	-809.539673
1555.586914	-818.879761
1554.575195	-349.723114
1553.563477	955.118591
1552.550781	92.013756
1551.539063	411.804840
1550.526367	-94.605125
1549.513672	84.348946
1548.500977	-158.811188
1547.487305	986.203613
1546.473633	1008.256714
1545.459961	169.135742
1544.446289	1146.737793
1543.432617	270.975555
1542.417969	-150.331619
1541.404297	71.400436
1540.389648	369.959747
1539.374023	-248.600876
1538.359375	268.539063
1537.343750	-254.974564
1536.328125	1158.850342
1535.312500	580.505066
1534.296875	419.840546
1533.280273	671.236633
1532.263672	440.186584
1531.247070	708.885071
1530.230469	845.745605
1529.212891	806.897339
1528.196289	-9.833954
1527.178711	447.880707
1526.160156	781.391907
1525.142578	1323.120361
1524.124023	994.440857
1523.106445	822.728088
1522.087891	457.762512
1521.068359	1193.160400
1520.049805	557.828613
1519.030273	235.968552
1518.010742	939.404663
1516.991211	416.738129
1515.971680	618.491943
1514.951172	-235.784836
1513.930664	-301.595459
1512.910156	174.098801
1511.889648	38.555271
1510.868164	197.822556
1509.846680	479.991608
1508.826172	931.356812
1507.803711	548.579956
1506.782227	-0.657982
1505.759766	-114.220940
1504.737305	-1288.845825
1503.714844	296.427795
1502.692383	-165.877350
1501.668945	-461.807068
1500.646484	105.392258
1499.623047	-1327.315674
1498.599609	-381.730316
1497.575195	-475.756958
1496.550781	-651.663818
1495.527344	-116.312813
1494.502930	-21.303057
1493.477539	-8.361989
1492.453125	768.997986
1491.427734	-301.931549
1490.402344	-332.512817
1489.376953	405.823242
1488.350586	443.827515
1487.325195	1255.705566
1486.298828	-422.094391
1485.272461	700.830383
1484.245117	-62.737957
1483.218750	1217.811646
1482.191406	622.834045
1481.164063	474.418945
1480.136719	313.353760
1479.108398	1052.061401
1478.080078	903.584473
1477.052734	877.698914
1476.023438	1539.349976
1474.995117	1660.994751
1473.965820	1507.458252
1472.937500	1947.426636
1471.908203	1687.147095
1470.877930	2482.969482
1469.848633	3059.891113
1468.818359	2939.519531
1467.788086	2552.270020
1466.757813	2559.382324
1465.727539	2444.595459
1464.696289	1618.146729
1463.665039	1803.497070
1462.633789	1927.916992
1461.602539	2689.927002
1460.570313	2771.014404
1459.539063	3111.343994
1458.506836	3103.745117
1457.473633	3413.347900
1456.441406	3167.487305
1455.408203	3081.525391
1454.375000	2808.092041
1453.341797	3158.691895
1452.308594	3458.610107
1451.274414	3755.851074
1450.241211	3683.371582
1449.207031	3778.129395
1448.171875	3181.394531
1447.137695	4150.247070
1446.102539	4181.943359
1445.067383	3178.563232
1444.032227	3818.220215
1442.997070	3670.917480
1441.960938	3801.989014
1440.924805	3169.420166
1439.888672	2989.948730
1438.852539	3184.921387
1437.816406	3246.059570
1436.779297	3069.698486
1435.742188	2641.009521
1434.705078	2854.276367
1433.666992	2681.162842
1432.629883	2513.568115
1431.591797	1591.364380
1430.553711	975.173828
1429.514648	1340.817383
1428.476563	907.050964
1427.437500	539.107971
1426.398438	191.765533
1425.359375	-36.708836
1424.320313	140.967972
1423.280273	273.290161
1422.240234	-737.966736
1421.200195	-227.176224
1420.159180	-169.796417
1419.119141	152.343811
1418.078125	972.857971
1417.037109	416.660187
1415.996094	132.720383
1414.954102	87.972183
1413.912109	-321.155914
1412.870117	-443.194183
1411.828125	973.639465
1410.786133	939.892639
1409.743164	-608.999695
1408.700195	-34.017311
1407.657227	-26.690994
1406.614258	-124.551506
1405.570313	79.024628
1404.527344	19.385618
1403.483398	-4.987409
1402.438477	833.906738
1401.394531	-675.148560
1400.349609	-239.701538
1399.304688	100.545456
1398.259766	355.686035
1397.214844	996.969971
1396.168945	1427.632568
1395.123047	851.219727
1394.077148	610.965454
1393.031250	105.650574
1391.984375	-329.223083
1390.937500	-270.501740
1389.890625	459.188934
1388.843750	901.082520
1387.796875	747.678162
1386.749023	1197.229126
1385.701172	-88.503525
1384.653320	-8.426987
1383.604492	54.228374
1382.556641	-160.079849
1381.507813	227.907745
1380.458984	268.809692
1379.410156	392.374634
1378.360352	-277.985840
1377.310547	133.080078
1376.260742	501.805176
1375.210938	483.890991
1374.161133	-40.164165
1373.110352	211.755798
1372.059570	-927.546143
1371.008789	399.459381
1369.957031	-1122.891968
1368.906250	-172.183121
1367.854492	-330.459442
1366.802734	288.736359
1365.750000	215.444046
1364.698242	252.125015
1363.645508	-480.279602
1362.592773	-560.095154
1361.540039	-992.948853
1360.486328	-37.440414
1359.433594	-347.892883
1358.379883	-610.877991
1357.326172	-75.504105
1356.271484	-482.291687
1355.216797	234.540955
1354.163086	715.399231
1353.107422	401.134460
1352.052734	700.749451
1350.998047	-764.822876
1349.942383	-253.804672
1348.886719	316.771240
1347.830078	83.245605
1346.774414	1321.210083
1345.717773	1174.786499
1344.661133	567.409668
1343.604492	1058.717285
1342.546875	2382.645020
1341.490234	1902.359863
1340.432617	1377.736084
1339.375000	1871.535156
1338.316406	1862.459229
1337.258789	1524.423218
1336.200195	1302.896973
1335.141602	2578.875488
1334.082031	2453.920654
1333.023438	1743.039551
1331.963867	1015.203796
1330.904297	1375.782104
1329.844727	440.989899
1328.784180	1770.562500
1327.723633	450.774078
1326.663086	1397.152588
1325.602539	1444.179199
1324.541992	2249.444092
1323.480469	2407.527344
1322.418945	1096.998901
1321.357422	2267.324219
1320.295898	1562.124634
1319.233398	953.434326
1318.170898	2909.978516
1317.108398	3218.722412
1316.045898	2965.397217
1314.982422	2751.599609
1313.918945	2193.023438
1312.855469	2671.946045
1311.791992	3599.004883
1310.728516	2294.790039
1309.664063	3189.602783
1308.599609	2905.104248
1307.535156	2401.806396
1306.469727	3470.807861
1305.404297	3425.144287
1304.338867	3529.593506
1303.273438	3678.323730
1302.208008	3972.097656
1301.141602	3552.967041
1300.075195	2836.779785
1299.008789	3516.266357
1297.942383	1955.642822
1296.875000	2838.820801
1295.807617	3733.944336
1294.740234	4314.541504
1293.672852	3309.749023
1292.604492	3306.245850
1291.537109	2667.649902
1290.468750	2627.586670
1289.399414	2746.787354
1288.331055	2873.463623
1287.261719	3298.944336
1286.192383	3797.779297
1285.123047	2432.277588
1284.052734	2634.634033
1282.983398	2562.824707
1281.913086	2517.836182
1280.841797	2918.196777
1279.771484	2640.710449
1278.700195	1876.380005
1277.628906	1728.738403
1276.557617	1886.814087
1275.486328	2076.588379
1274.414063	2872.319580
1273.341797	2834.368652
1272.269531	2630.295410
1271.197266	1891.346802
1270.124023	1799.734619
1269.050781	2189.101074
1267.977539	2556.318604
1266.904297	2767.134277
1265.830078	2445.791504
1264.756836	648.842773
1263.681641	791.273071
1262.607422	1692.061035
1261.533203	2112.153076
1260.458008	1671.542847
1259.382813	1637.997559
1258.307617	1923.561523
1257.231445	1797.181885
1256.155273	1982.500732
1255.079102	1374.000122
1254.002930	1972.990479
1252.926758	2067.922607
1251.849609	1274.571899
1250.772461	1191.783813
1249.695313	989.790588
1248.617188	345.180267
1247.540039	1929.958374
1246.461914	1132.162476
1245.382813	1197.071899
1244.304688	1507.348511
1243.225586	1287.826782
1242.146484	587.555786
1241.067383	343.877380
1239.988281	799.227539
1238.908203	1380.319702
1237.828125	1320.624756
1236.748047	1105.610107
1235.667969	1882.399170
1234.586914	1928.877563
1233.505859	2675.735107
1232.424805	1997.251831
1231.343750	1391.661011
1230.261719	2343.598145
1229.179688	1437.565918
1228.097656	1601.985229
1227.015625	2015.558105
1225.932617	2600.529785
1224.850586	816.516602
1223.767578	1691.572266
1222.683594	662.649231
1221.600586	1512.942017
1220.516602	1497.192017
1219.432617	1292.824707
1218.347656	1175.288330
1217.263672	1086.809326
1216.178711	1710.644653
1215.093750	1769.032593
1214.008789	682.957092
1212.922852	1629.413696
1211.836914	1735.578125
1210.750977	533.950439
1209.665039	2053.530273
1208.579102	1549.067871
1207.492188	950.558838
1206.405273	1461.007568
1205.318359	1183.070313
1204.230469	1360.383789
1203.142578	-249.844559
1202.054688	1093.088867
1200.966797	-124.128067
1199.877930	-438.327484
1198.790039	-1647.671997
1197.701172	-640.654114
1196.611328	394.539063
1195.522461	561.057861
1194.432617	445.925262
1193.342773	160.052780
1192.252930	-887.683716
1191.162109	88.055916
1190.072266	-243.515152
1188.981445	443.204315
1187.889648	-412.237701
1186.798828	-232.565262
1185.707031	-655.645752
1184.615234	-459.520142
1183.523438	-174.827789
1182.430664	-430.165680
1181.337891	-476.871490
1180.245117	854.946899
1179.152344	-299.630829
1178.059570	-547.899963
1176.965820	279.464661
1175.872070	512.328735
1174.778320	-102.774605
1173.683594	206.370468
1172.588867	-518.807556
1171.494141	-760.306763
1170.399414	-161.953293
1169.303711	7.734696
1168.208984	-52.200157
1167.113281	-977.890015
1166.016602	-581.395020
1164.920898	-758.610046
1163.824219	-211.948151
1162.727539	-121.871109
1161.630859	123.342239
1160.533203	793.283630
1159.435547	359.928864
1158.337891	-223.641312
1157.240234	266.794434
1156.141602	432.375061
1155.043945	151.940155
1153.944336	395.932648
1152.845703	-287.491028
1151.747070	378.433228
1150.647461	138.344879
1149.547852	555.891663
1148.447266	487.182007
1147.347656	-274.382324
1146.247070	1057.006226
1145.146484	695.370422
1144.044922	645.506531
1142.944336	709.987976
1141.842773	1226.232300
1140.741211	1190.512207
1139.638672	971.593262
1138.537109	707.751465
1137.434570	-38.563534
1136.332031	61.342667
1135.228516	408.126678
1134.125977	1156.267090
1133.022461	154.011444
1131.917969	-159.480316
1130.814453	505.145081
1129.709961	1451.713745
1128.605469	1394.435425
1127.500977	962.470093
1126.396484	1557.477661
1125.291016	1545.225464
1124.185547	1926.469604
1123.080078	1184.432861
1121.973633	1397.351318
1120.868164	705.623596
1119.761719	236.718704
1118.654297	-0.030899
1117.547852	-347.727631
1116.440430	662.957886
1115.333008	-214.625122
1114.225586	-479.128906
1113.117188	-549.659485
1112.008789	-430.930511
1110.900391	-123.062965
1109.791992	-410.740234
1108.682617	-951.098816
1107.573242	667.771973
1106.463867	-252.561234
1105.354492	376.405762
1104.244141	849.302795
1103.133789	-67.850693
1102.023438	605.715149
1100.913086	-357.870575
1099.801758	822.632263
1098.690430	-550.648193
1097.579102	-822.364136
1096.467773	98.629425
1095.355469	821.338928
1094.243164	92.860497
1093.130859	127.901413
1092.017578	544.390808
1090.905273	-291.297974
1089.791992	546.705017
1088.677734	589.123352
1087.564453	-1231.186646
1086.450195	-179.103577
1085.335938	301.357300
1084.221680	386.872009
1083.106445	2056.434082
1081.991211	2296.871338
1080.875977	1012.875549
1079.760742	1469.935059
1078.644531	1710.888062
1077.528320	329.842743
1076.412109	928.131165
1075.295898	1226.023071
1074.178711	1305.748413
1073.061523	-23.836115
1071.944336	558.398621
1070.826172	695.105225
1069.708984	1164.912476
1068.590820	1740.106323
1067.471680	434.066559
1066.353516	555.326294
1065.234375	1203.532593
1064.115234	1133.024170
1062.996094	1149.429688
1061.875977	1177.701050
1060.755859	1894.019531
1059.635742	1620.982422
1058.515625	1743.531006
1057.394531	1742.321411
1056.273438	558.783447
1055.152344	780.420654
1054.031250	341.158356
1052.909180	1352.700806
1051.787109	2016.179443
1050.665039	1001.160095
1049.541992	668.332336
1048.418945	996.373291
1047.295898	141.801788
1046.172852	582.417847
1045.048828	195.287354
1043.925781	-209.883636
1042.801758	699.924377
1041.676758	698.434204
1040.552734	1291.474487
1039.427734	277.410675
1038.302734	-244.505905
1037.176758	242.121033
1036.050781	614.838928
1034.924805	694.556580
1033.798828	360.526611
1032.672852	-117.201630
1031.545898	-110.745880
1030.418945	558.657776
1029.291992	544.792908
1028.164063	-319.269745
1027.036133	-908.392578
1025.908203	-1624.589233
1024.780273	-1271.904541
1023.651367	-2305.063232
1022.522461	-944.351379
1021.393555	-1349.767456
1020.264648	-555.184509
1019.134766	-862.372986
1018.004883	-686.699097
1016.875000	-830.614502
1015.744141	-1310.232056
1014.613281	676.330261
1013.482422	-101.441864
1012.351563	-484.687866
1011.219727	-513.128601
1010.088867	472.946869
1008.956055	995.890503
1007.824219	1377.961548
1006.691406	1626.000122
1005.558594	2447.946777
1004.425781	3066.458740
1003.292969	3548.692139
1002.159180	3425.491699
1001.025391	1414.858276
999.891602	1690.417236
998.756836	464.888824
997.622070	997.631958
996.487305	433.958984
995.352539	2185.994873
994.216797	1676.148804
993.081055	1284.636841
991.945313	1004.442871
990.808594	904.602356
989.672852	1128.074585
988.536133	593.477905
987.398438	405.140900
986.261719	461.598236
985.124023	647.345398
983.986328	1462.078613
982.847656	1070.460571
981.709961	2030.568848
980.571289	984.042847
979.432617	1325.638916
978.292969	653.130432
977.153320	1002.319763
976.013672	763.252075
974.874023	2096.800293
973.734375	1182.853271
972.593750	1507.920166
971.453125	988.035095
970.311523	544.504822
969.170898	361.099915
968.029297	967.639465
966.886719	667.840942
965.745117	283.800049
964.602539	1134.182007
963.459961	808.251587
962.317383	1106.427734
961.173828	889.097717
960.030273	963.274963
958.886719	927.846680
957.743164	1007.340820
956.598633	189.505142
955.454102	-494.789551
954.309570	71.249886
953.165039	88.244606
952.019531	286.240448
950.874023	-27.799999
949.727539	518.357117
948.582031	-896.721191
947.435547	1245.359009
946.289063	-104.613480
945.141602	-69.325661
943.995117	-248.307465
942.847656	262.618652
941.699219	1273.495728
940.551758	1280.104126
939.403320	798.685486
938.254883	498.025574
937.105469	327.767181
935.957031	1031.234375
934.807617	344.061859
933.658203	901.877380
932.507813	1350.293335
931.357422	1311.311768
930.207031	1299.942505
929.056641	-906.039001
927.906250	811.439514
926.754883	-835.336731
925.603516	-845.164490
924.451172	-1223.289307
923.298828	-668.571350
922.146484	-1096.079346
920.994141	-118.366570
919.841797	952.310486
918.688477	847.972717
917.535156	1279.992798
916.380859	1080.626343
915.227539	890.717102
914.073242	882.626892
912.918945	305.117767
911.763672	29.758297
910.608398	714.200623
909.453125	679.625183
908.297852	-343.287781
907.141602	583.734070
905.985352	436.326111
904.829102	-102.831482
903.672852	314.285156
902.515625	156.058075
901.358398	267.465546
900.201172	163.906281
899.042969	166.809494
897.884766	506.902832
896.726563	335.756744
895.568359	897.441589
894.409180	-478.628723
893.250000	69.522797
892.090820	-153.080460
890.930664	-174.524384
889.771484	167.792343
888.611328	-124.606644
887.450195	296.520935
886.289063	638.479370
885.128906	-673.708618
883.966797	1139.200439
882.805664	515.400146
881.643555	322.524139
880.481445	657.251404
879.319336	1160.855103
878.156250	1880.437134
876.993164	952.848206
875.830078	127.002151
874.666016	1312.235352
873.502930	995.350708
872.338867	1553.997925
871.173828	1743.231445
870.009766	1000.994873
868.844727	207.234711
867.679688	1221.582886
866.513672	1432.750854
865.348633	976.244995
864.182617	1492.699219
863.015625	1319.073975
861.849609	1906.798340
860.682617	2065.177734
859.515625	1870.891235
858.347656	3110.572021
857.180664	2590.446777
856.012695	2862.195068
854.843750	1637.684204
853.675781	1808.250854
852.506836	2171.246338
851.337891	1879.460449
850.167969	3492.010010
848.999023	2975.608398
847.829102	2718.949219
846.658203	2430.744385
845.488281	2961.785645
844.317383	3064.813965
843.146484	2988.542236
841.975586	1773.479370
840.803711	2186.694824
839.631836	2143.340332
838.459961	1572.206299
837.287109	2279.252441
836.114258	2377.959473
834.941406	2561.196045
833.768555	2261.675537
832.594727	2024.419312
831.420898	956.628357
830.247070	2660.609619
829.072266	2948.915771
827.898438	2317.846924
826.722656	1869.447021
825.547852	1585.974609
824.372070	-830.881836
823.196289	233.815552
822.020508	58.937214
820.844727	-69.442970
819.667969	1015.414490
818.491211	1286.792847
817.313477	593.821838
816.136719	693.058533
814.958984	313.485352
813.781250	36.012234
812.602539	-615.371826
811.423828	-886.693481
810.245117	99.716591
809.066406	269.746582
807.886719	-631.552368
806.707031	-360.142426
805.527344	-151.447205
804.346680	-251.900223
803.166992	461.876434
801.985352	-36.758808
800.804688	-839.416321
799.623047	-56.415279
798.441406	-604.604736
797.259766	-773.875488
796.078125	-1213.868042
794.895508	-450.985168
793.712891	147.191895
792.529297	715.791565
791.346680	-31.409246
790.163086	-136.810547
788.978516	208.822815
787.794922	403.535980
786.610352	1871.818604
785.425781	1034.530762
784.241211	60.175392
783.055664	542.521240
781.870117	389.961517
780.684570	1072.281006
779.498047	1356.186279
778.311523	1873.697144
777.125000	374.724365
775.938477	1500.678955
774.750977	1380.955078
773.563477	1439.668457
772.375977	2157.512451
771.187500	1663.881470
769.999023	1787.455322
768.810547	1725.490967
767.622070	1892.401367
766.432617	2402.518799
765.243164	1696.213013
764.053711	2355.241943
762.863281	2606.281982
761.672852	2581.735596
760.482422	2559.143311
759.291992	3482.326416
758.100586	2057.774658
756.909180	1566.017456
755.717773	909.346558
754.525391	1096.720459
753.333008	1718.889282
752.140625	1116.801758
750.948242	1909.563232
749.754883	1641.039307
748.561523	1051.919556
747.368164	-175.814651
746.173828	262.327911
744.979492	1468.006958
743.785156	1273.611084
742.590820	805.091553
741.395508	496.628540
740.200195	157.539413
739.003906	-816.995178
737.808594	-413.072693
736.612305	-874.596130
735.416016	67.690872
734.218750	162.220322
733.021484	834.530518
731.824219	1311.794556
730.626953	535.342102
729.428711	443.825378
728.230469	-675.309937
727.032227	396.704102
725.833984	795.135925
724.634766	-893.329224
723.435547	235.098755
722.235352	209.887375
721.036133	339.972260
719.835938	1280.082397
718.635742	572.133484
717.434570	120.001083
716.233398	486.413391
715.032227	1167.047485
713.831055	626.580750
712.628906	1263.828491
711.426758	1009.737549
710.224609	592.704651
709.021484	1043.265747
707.818359	999.617371
706.615234	841.031738
705.412109	341.250305
704.208008	1015.186340
703.003906	346.816803
701.799805	823.539673
700.594727	946.051636
699.389648	505.922363
698.184570	1394.862793
696.979492	-282.697235
695.773438	1202.597900
694.567383	398.253571
693.361328	413.793793
692.154297	484.263611
690.947266	-308.489227
689.740234	-392.596954
688.533203	-198.098099
687.325195	-226.350922
686.117188	583.427185
684.909180	396.322784
683.700195	207.979691
682.491211	-1084.665405
681.282227	-449.463867
680.072266	-909.769409
678.863281	77.947166
677.653320	-278.419769
676.442383	-425.813171
675.232422	-327.459381
674.021484	191.696884
672.810547	132.021835
671.598633	-106.052010
670.386719	193.401703
669.174805	530.654724
667.962891	-518.521362
666.750000	-90.191383
665.537109	-773.340393
664.324219	-781.041870
663.110352	-163.452194
661.897461	101.208061
660.683594	-867.456177
659.468750	21.326954
658.254883	177.672333
657.040039	-139.153656
655.824219	80.275452
654.609375	566.284607
653.393555	768.988953
652.177734	-438.239746
650.960938	465.510315
649.745117	1512.582764
648.528320	-21.087948
647.311523	542.111755
646.093750	912.876709
644.875977	852.503723
643.658203	423.751495
642.440430	943.127869
641.221680	1214.391235
640.002930	1063.610352
638.784180	1236.914917
637.564453	1774.876221
636.344727	1656.836914
635.125000	1089.422852
633.905273	607.633545
632.684570	1304.133911
631.463867	1179.881348
630.243164	1018.683411
629.021484	2249.298340
627.799805	1572.081299
626.578125	1627.991333
625.356445	1267.423340
624.133789	2278.165527
622.911133	900.748169
621.688477	1734.248413
620.464844	1217.390015
619.241211	1032.068726
618.017578	405.136871
616.793945	1156.257324
615.569336	-43.162312
614.344727	798.291565
613.120117	-91.818665
611.894531	452.629547
610.668945	-1041.523071
609.443359	-11.440199
608.216797	395.371002
606.991211	928.206299
605.764648	-255.460953
604.537109	-197.692551
