# Supplementary material for: Raman spectroscopy accurately differentiates mucosal healing from non-healing and biochemical changes following biological therapy in inflammatory bowel disease
Source: PLoS One. 2021 Jun 2;16(6):e0252210. doi: 10.1371/journal.pone.0252210 (PMC8172032; doi:10.1371/journal.pone.0252210)
Supplement: S1 Dataset — (ZIP) [file pone.0252210.s003.zip › HC/BRC-ctnf-0007-2_base sub CR removed_2__X_-21397.3__Y_39783.2__Time_22.txt]

1714.793945	349.806580
1713.817383	529.395142
1712.840820	915.220032
1711.864258	289.813171
1710.886719	-322.228516
1709.909180	154.105499
1708.931641	-388.270721
1707.953125	-255.643616
1706.975586	-24.000793
1705.997070	469.524719
1705.018555	105.781136
1704.040039	-9.169690
1703.060547	-651.797852
1702.081055	-424.966064
1701.101563	-776.425293
1700.122070	278.542236
1699.142578	59.872887
1698.162109	-295.689148
1697.181641	-181.253021
1696.201172	127.625366
1695.220703	-127.859879
1694.239258	21.934502
1693.257813	253.796692
1692.276367	-374.696442
1691.294922	117.328918
1690.313477	608.395020
1689.331055	-139.485336
1688.348633	37.653309
1687.366211	5.911451
1686.383789	-677.141602
1685.400391	-284.157196
1684.416992	-65.450813
1683.433594	-463.202942
1682.450195	-459.547058
1681.465820	-686.056946
1680.482422	45.079201
1679.498047	61.348984
1678.512695	-365.367950
1677.528320	26.574446
1676.542969	597.923767
1675.558594	330.296692
1674.572266	-377.380554
1673.586914	421.318085
1672.601563	383.931061
1671.615234	119.291855
1670.628906	621.141846
1669.642578	486.685364
1668.655273	719.861877
1667.668945	983.508667
1666.681641	481.130188
1665.694336	505.532257
1664.706055	642.394348
1663.718750	586.841675
1662.730469	526.998413
1661.742188	802.291260
1660.753906	675.645081
1659.764648	269.081940
1658.775391	920.760193
1657.787109	897.826660
1656.796875	978.894714
1655.807617	544.694763
1654.818359	479.494293
1653.828125	391.275604
1652.837891	478.551910
1651.846680	590.307739
1650.856445	676.465271
1649.865234	366.646088
1648.874023	269.173370
1647.882813	320.467285
1646.891602	488.682617
1645.899414	-613.252563
1644.907227	-47.524849
1643.915039	-46.502125
1642.922852	-298.309753
1641.930664	-1153.838501
1640.937500	-712.905701
1639.944336	-527.551575
1638.951172	-341.759735
1637.957031	-683.071777
1636.963867	389.458679
1635.969727	-815.524902
1634.975586	-514.806274
1633.981445	-977.883118
1632.986328	-500.090424
1631.991211	-303.946625
1630.996094	-702.589417
1630.000977	-479.499725
1629.005859	-527.283386
1628.009766	-340.686157
1627.013672	-35.523819
1626.017578	-432.487213
1625.021484	-468.813690
1624.024414	-494.489014
1623.028320	-459.424316
1622.031250	109.139008
1621.033203	54.871590
1620.036133	-62.184921
1619.038086	603.401917
1618.041016	48.040970
1617.041992	88.683945
1616.043945	-560.731262
1615.045898	-325.600800
1614.046875	457.617432
1613.047852	-5.219243
1612.048828	470.850922
1611.048828	191.621017
1610.049805	-48.092941
1609.049805	-460.775696
1608.049805	103.853165
1607.048828	330.204987
1606.048828	263.190796
1605.047852	20.623705
1604.046875	246.590012
1603.045898	262.991608
1602.044922	501.652557
1601.042969	15.407392
1600.041016	-190.937454
1599.039063	638.044495
1598.037109	62.740871
1597.034180	88.525970
1596.031250	-230.800095
1595.028320	-913.317566
1594.025391	342.229553
1593.022461	-672.168091
1592.018555	-373.268524
1591.014648	107.972664
1590.010742	-152.359314
1589.006836	-243.249283
1588.001953	51.599617
1586.997070	494.686798
1585.992188	-29.995213
1584.987305	759.054138
1583.982422	525.843506
1582.976563	849.943359
1581.970703	287.886749
1580.964844	197.167450
1579.958984	9.818603
1578.952148	-451.222290
1577.945313	115.712738
1576.938477	-142.850311
1575.931641	269.591400
1574.924805	-416.162170
1573.916992	138.396591
1572.909180	593.555359
1571.901367	-33.205421
1570.893555	-51.928696
1569.884766	-375.107178
1568.876953	236.765076
1567.868164	507.659393
1566.858398	-447.639008
1565.849609	-224.199753
1564.839844	201.103470
1563.830078	-56.632069
1562.820313	-153.791229
1561.810547	378.991333
1560.799805	444.260956
1559.790039	8.820442
1558.779297	228.879288
1557.767578	25.904203
1556.756836	-814.674316
1555.745117	-870.476440
1554.733398	142.982788
1553.721680	635.132813
1552.709961	476.887634
1551.697266	-287.458801
1550.685547	575.888611
1549.672852	-621.013550
1548.659180	918.701477
1547.646484	773.956421
1546.632813	892.478210
1545.619141	483.225159
1544.605469	737.925171
1543.591797	286.735962
1542.577148	550.801575
1541.562500	42.129208
1540.547852	173.650528
1539.533203	369.258301
1538.518555	342.423492
1537.502930	774.429810
1536.487305	73.271370
1535.471680	223.224228
1534.456055	264.416199
1533.439453	1029.599121
1532.422852	850.628113
1531.406250	356.944000
1530.389648	1153.987671
1529.373047	335.129608
1528.355469	-293.269806
1527.337891	543.396790
1526.320313	488.594208
1525.302734	461.779510
1524.284180	110.273125
1523.265625	-442.112732
1522.247070	273.509003
1521.228516	422.705200
1520.208984	70.030067
1519.190430	650.404053
1518.170898	839.446655
1517.151367	162.175430
1516.130859	350.487579
1515.111328	191.798294
1514.090820	22.475300
1513.070313	343.271912
1512.049805	412.091705
1511.028320	649.839050
1510.006836	-598.294373
1508.986328	375.290466
1507.963867	-698.541077
1506.942383	699.606628
1505.919922	-397.448608
1504.898438	-753.505188
1503.875977	-640.870911
1502.852539	-590.142090
1501.830078	-183.545593
1500.806641	35.586445
1499.783203	-539.254700
1498.759766	-453.703735
1497.736328	-859.754578
1496.711914	-1068.950073
1495.687500	-454.610565
1494.663086	-377.800232
1493.638672	148.791733
1492.613281	99.676895
1491.587891	502.777740
1490.563477	44.517342
1489.537109	-421.614014
1488.511719	312.843445
1487.485352	331.702789
1486.458984	-729.550232
1485.432617	-743.956238
1484.406250	-148.602448
1483.379883	-306.295105
1482.352539	525.570374
1481.325195	436.277130
1480.297852	170.972107
1479.269531	1050.150391
1478.241211	1123.470337
1477.213867	847.684021
1476.184570	938.529358
1475.156250	1589.718750
1474.127930	1723.622314
1473.098633	2066.031738
1472.069336	1713.324219
1471.040039	2149.615479
1470.009766	2448.166016
1468.979492	2382.759277
1467.950195	1829.163208
1466.918945	2371.427734
1465.888672	2407.671387
1464.857422	2565.737549
1463.827148	2398.592041
1462.795898	3118.015869
1461.763672	2541.624268
1460.732422	3329.289795
1459.700195	2940.980469
1458.667969	3438.729492
1457.635742	3926.152100
1456.603516	3964.269775
1455.570313	4182.406250
1454.537109	3807.015137
1453.503906	3325.322021
1452.470703	3196.269531
1451.436523	3523.431641
1450.403320	4375.163086
1449.369141	3904.010986
1448.333984	4772.935059
1447.299805	4588.195313
1446.264648	4899.761230
1445.230469	4064.689941
1444.194336	4318.083008
1443.159180	3458.270996
1442.124023	3732.250000
1441.087891	2771.860352
1440.051758	3617.428467
1439.015625	2844.788086
1437.978516	2661.404541
1436.941406	3109.979248
1435.904297	2974.892090
1434.867188	2438.366699
1433.830078	2270.939209
1432.791992	2181.872803
1431.754883	1711.952759
1430.715820	1507.161987
1429.677734	1020.136230
1428.639648	747.904053
1427.600586	561.604065
1426.561523	-413.689880
1425.522461	36.010841
1424.482422	-855.326477
1423.443359	-77.748520
1422.403320	301.518890
1421.363281	469.219879
1420.322266	-206.708847
1419.282227	356.746307
1418.241211	703.579895
1417.200195	589.909790
1416.159180	31.130281
1415.117188	-509.680420
1414.076172	-408.558563
1413.034180	-176.601059
1411.992188	-326.644928
1410.949219	-104.501709
1409.907227	-713.897705
1408.864258	-144.568588
1407.821289	-785.962097
1406.777344	263.204712
1405.734375	172.359238
1404.690430	134.424057
1403.646484	-498.034485
1402.602539	-475.060669
1401.557617	-118.292259
1400.513672	-97.399109
1399.468750	-399.815338
1398.423828	-77.570305
1397.377930	1016.699158
1396.333008	840.351624
1395.287109	609.142578
1394.241211	834.197449
1393.195313	944.252380
1392.148438	736.437317
1391.101563	1227.423340
1390.054688	817.508789
1389.007813	200.367157
1387.960938	581.952942
1386.913086	53.147346
1385.865234	290.056793
1384.817383	314.651215
1383.769531	-285.333923
1382.720703	187.186676
1381.671875	-107.213432
1380.623047	-28.986547
1379.574219	-260.178772
1378.524414	480.202423
1377.475586	334.486725
1376.425781	578.393127
1375.375977	572.961365
1374.325195	622.622681
1373.274414	11.618962
1372.224609	-187.262192
1371.172852	187.461136
1370.122070	400.416504
1369.070313	-169.000977
1368.019531	-344.109161
1366.967773	-23.246103
1365.915039	349.995178
1364.863281	427.185181
1363.810547	-321.902985
1362.757813	-468.062714
1361.705078	-365.028931
1360.651367	-147.398392
1359.598633	-727.838745
1358.544922	-330.573914
1357.491211	-179.289871
1356.436523	414.558258
1355.382813	772.487366
1354.328125	417.416534
1353.273438	201.892532
1352.217773	617.476929
1351.163086	439.855499
1350.107422	-117.284576
1349.051758	45.836124
1347.996094	221.606705
1346.939453	82.433830
1345.883789	923.405945
1344.827148	1300.510010
1343.769531	842.166992
1342.712891	1606.369507
1341.655273	881.122009
1340.598633	1479.556030
1339.540039	1646.853394
1338.482422	1249.812622
1337.423828	1264.127808
1336.366211	848.099976
1335.307617	1981.689941
1334.248047	1677.396240
1333.189453	1170.752197
1332.129883	1206.142090
1331.070313	1449.495361
1330.010742	9.465710
1328.950195	705.729553
1327.890625	720.004456
1326.830078	1275.505615
1325.768555	1013.356262
1324.708008	1882.693848
1323.646484	1393.875732
1322.585938	1396.835205
1321.523438	1498.580566
1320.461914	973.894470
1319.400391	906.048523
1318.337891	1674.440186
1317.275391	1737.541504
1316.211914	1046.390869
1315.149414	1063.230225
1314.085938	1595.202393
1313.022461	2117.309326
1311.958984	1895.563599
1310.894531	2036.051514
1309.831055	1814.840332
1308.766602	3004.278564
1307.701172	2549.426025
1306.636719	1696.473267
1305.571289	2836.489014
1304.505859	2643.253906
1303.440430	2767.483643
1302.375000	2712.392822
1301.308594	2165.883057
1300.242188	2356.952393
1299.175781	2712.707031
1298.109375	2221.142822
1297.041992	2272.552734
1295.975586	2834.840820
1294.908203	2319.439697
1293.839844	2012.939819
1292.772461	2886.900879
1291.704102	2384.490479
1290.635742	2610.783203
1289.567383	3006.322754
1288.498047	3227.698975
1287.428711	2662.439697
1286.360352	2041.274414
1285.290039	2544.764648
1284.220703	2271.872314
1283.150391	2750.862061
1282.080078	1521.009888
1281.009766	1349.140381
1279.939453	2229.687012
1278.868164	2163.085938
1277.796875	1763.987305
1276.725586	2306.622070
1275.654297	1854.080322
1274.582031	1753.735474
1273.509766	988.816162
1272.437500	2643.130859
1271.365234	2257.144775
1270.291992	2792.029053
1269.218750	2369.652100
1268.145508	2137.916504
1267.072266	2091.849609
1265.999023	1762.822998
1264.924805	1416.852051
1263.850586	1841.804688
1262.776367	1903.286743
1261.701172	1733.142212
1260.625977	2043.254395
1259.550781	2248.510254
1258.475586	2424.468994
1257.400391	2515.142090
1256.324219	1543.999878
1255.248047	1961.065308
1254.171875	2691.975830
1253.094727	2059.701416
1252.018555	2491.041748
1250.941406	2783.487305
1249.864258	1660.404907
1248.786133	2123.061768
1247.708008	2014.246948
1246.630859	1881.264526
1245.551758	1896.407349
1244.473633	1680.829468
1243.394531	2888.521729
1242.316406	2534.408936
1241.236328	1631.627808
1240.157227	1289.972778
1239.077148	1605.997925
1237.998047	2152.408691
1236.917969	2259.447021
1235.836914	2776.172363
1234.756836	2218.680908
1233.675781	2703.605225
1232.594727	1865.125122
1231.512695	1671.368042
1230.431641	1688.476807
1229.349609	1194.475220
1228.267578	2027.480347
1227.185547	1395.536499
1226.102539	1238.099731
1225.019531	1182.318359
1223.936523	768.455872
1222.853516	794.916016
1221.769531	842.983154
1220.686523	1538.941284
1219.602539	1267.658203
1218.517578	1817.944214
1217.433594	814.568054
1216.348633	591.647522
1215.263672	402.566071
1214.178711	643.243652
1213.092773	741.230469
1212.007813	515.811279
1210.921875	811.479004
1209.834961	1427.669312
1208.749023	1855.464355
1207.662109	988.185059
1206.575195	432.153015
1205.488281	1143.929321
1204.400391	1192.626831
1203.313477	672.781189
1202.225586	425.151123
1201.136719	-788.077271
1200.048828	197.069626
1198.959961	-556.071533
1197.871094	185.274612
1196.782227	-264.595917
1195.692383	-91.523155
1194.603516	-375.423431
1193.513672	158.008560
1192.423828	-342.419983
1191.333008	-181.970825
1190.242188	199.319687
1189.151367	-121.033333
1188.060547	-489.358398
1186.969727	-617.546509
1185.877930	-1204.312500
1184.786133	-247.863998
1183.694336	-342.826172
1182.601563	-548.257507
1181.509766	-228.431961
1180.416992	270.877502
1179.323242	-390.391724
1178.230469	-49.653645
1177.136719	-322.603271
1176.042969	-542.853638
1174.949219	8.048732
1173.854492	-497.376343
1172.760742	220.629776
1171.666016	-294.409332
1170.570313	-24.571253
1169.475586	-384.034424
1168.379883	-272.353394
1167.284180	-242.124710
1166.188477	-843.144287
1165.091797	-772.439087
1163.996094	-450.889893
1162.899414	49.511200
1161.801758	-544.406677
1160.705078	946.601135
1159.607422	335.854919
1158.509766	668.087158
1157.412109	-228.857025
1156.313477	1012.089539
1155.215820	-235.359207
1154.117188	-211.351608
1153.017578	148.660751
1151.918945	-1.607720
1150.819336	403.303925
1149.719727	791.269531
1148.620117	628.744141
1147.519531	354.201385
1146.418945	43.984100
1145.318359	-647.014954
1144.217773	-171.637451
1143.116211	479.434265
1142.014648	780.480835
1140.913086	629.457642
1139.811523	842.226501
1138.708984	127.667732
1137.606445	197.655930
1136.503906	536.068665
1135.401367	824.392883
1134.297852	506.821686
1133.194336	265.339264
1132.090820	-208.739120
1130.987305	316.573730
1129.882813	765.596130
1128.778320	1164.578125
1127.673828	1051.022583
1126.569336	2028.260742
1125.463867	1717.673706
1124.358398	1883.605225
1123.252930	1366.980469
1122.146484	1435.665161
1121.041016	1248.578125
1119.934570	-255.114853
1118.828125	-51.194710
1117.720703	-50.982918
1116.613281	275.770721
1115.505859	1075.553955
1114.398438	-152.082642
1113.291016	259.629883
1112.182617	153.323807
1111.074219	-14.360149
1109.964844	-489.242706
1108.856445	380.531708
1107.747070	1391.583862
1106.637695	588.538574
1105.528320	1325.274780
1104.417969	574.550354
1103.307617	605.349548
1102.197266	640.910522
1101.086914	1221.393555
1099.975586	1089.369507
1098.864258	141.697266
1097.752930	80.834045
1096.641602	750.643127
1095.529297	677.961670
1094.416992	325.070190
1093.304688	504.660156
1092.191406	1030.303589
1091.079102	-117.818695
1089.965820	1000.980286
1088.852539	-245.316483
1087.738281	482.629211
1086.624023	594.159668
1085.509766	893.872620
1084.395508	356.678650
1083.280273	1549.541382
1082.166016	1501.421021
1081.050781	837.912842
1079.934570	907.521667
1078.819336	1230.893921
1077.703125	457.907532
1076.586914	452.872009
1075.469727	234.408661
1074.353516	412.709534
1073.236328	-511.299347
1072.119141	-560.090271
1071.000977	31.208719
1069.882813	596.640625
1068.765625	1522.919434
1067.646484	1200.153931
1066.528320	467.915527
1065.409180	197.429688
1064.290039	973.722717
1063.170898	1532.173706
1062.050781	606.968689
1060.930664	515.227051
1059.810547	559.405884
1058.690430	821.227966
1057.569336	465.911438
1056.449219	428.907074
1055.327148	973.862122
1054.206055	523.637207
1053.083984	706.759521
1051.961914	1410.768188
1050.839844	503.838989
1049.717773	521.850586
1048.594727	264.679230
1047.471680	147.878586
1046.348633	479.202271
1045.224609	283.558502
1044.101563	503.329498
1042.976563	-41.360397
1041.852539	-974.628479
1040.728516	536.714844
1039.603516	-328.202240
1038.478516	-123.594360
1037.352539	453.651581
1036.227539	-353.914642
1035.101563	-351.070099
1033.974609	-82.763802
1032.848633	-358.494812
1031.721680	-373.413513
1030.594727	-178.752472
1029.467773	418.225616
1028.340820	-871.679504
1027.212891	-1015.352356
1026.084961	-1137.745972
1024.956055	-1122.791138
1023.828125	-1016.914368
1022.699219	-544.089600
1021.570313	-1449.552368
1020.440430	-1574.795166
1019.311523	-1444.434814
1018.181641	-1074.989746
1017.050781	-1006.831604
1015.920898	-796.891968
1014.790039	-649.343628
1013.659180	-950.956299
1012.528320	-640.587341
1011.396484	-286.055206
1010.265625	-415.139008
1009.132813	30.109552
1008.000977	859.698669
1006.868164	365.881866
1005.736328	1198.064331
1004.602539	1408.073242
1003.469727	2977.818359
1002.335938	3382.212402
1001.202148	2689.136719
1000.068359	2241.655273
998.933594	471.202301
997.799805	459.349579
996.665039	630.199951
995.529297	1189.083374
994.394531	1044.318848
993.258789	1578.229980
992.123047	486.179230
990.986328	407.290894
989.849609	474.082825
988.712891	-532.866699
987.576172	-50.323166
986.439453	814.822815
985.301758	272.587341
984.164063	-34.138950
983.025391	704.848145
981.887695	592.295837
980.749023	1262.519287
979.610352	540.954041
978.470703	160.492935
977.332031	454.395477
976.192383	56.494987
975.051758	1114.072876
973.912109	1261.589233
972.771484	986.676147
971.630859	229.922272
970.490234	635.841736
969.348633	812.345154
968.207031	477.300842
967.065430	962.004028
965.923828	751.734253
964.781250	1005.215454
963.638672	1375.892334
962.496094	1884.309814
961.352539	797.598755
960.208984	1327.265015
959.065430	1139.978149
957.921875	607.282410
956.777344	-178.986984
955.632813	-669.216675
954.488281	-302.846954
953.343750	411.525482
952.198242	224.518005
951.052734	-451.507813
949.907227	233.679184
948.760742	-96.162369
947.614258	177.874695
946.467773	545.802490
945.321289	317.664246
944.173828	78.500763
943.026367	-566.673157
941.878906	284.076111
940.730469	559.555542
939.582031	374.309967
938.433594	333.178955
937.285156	1170.455078
936.135742	-71.913200
934.987305	414.617371
933.836914	123.979576
932.687500	1059.668945
931.537109	266.150055
930.386719	204.371048
929.236328	-672.251221
928.084961	113.561119
926.934570	-33.793781
925.783203	-911.223938
924.630859	-31.858988
923.478516	660.856445
922.327148	209.820236
921.173828	177.472794
920.021484	768.112549
918.868164	440.740082
917.714844	52.424660
916.561523	645.613525
915.407227	464.461182
914.252930	755.770264
913.098633	-92.121483
911.944336	548.998474
910.789063	330.269440
909.633789	161.727417
908.478516	344.881683
907.322266	65.668701
906.166016	187.889389
905.009766	-93.072212
903.853516	58.886646
902.696289	156.562210
901.539063	-10.558025
900.381836	-519.277771
899.223633	2.043311
898.065430	-24.295485
896.907227	-249.551086
895.749023	420.941376
894.589844	216.228714
893.430664	-632.484192
892.271484	-1363.204346
891.112305	-288.314117
889.952148	-207.735062
888.791992	-341.669128
887.630859	723.336975
886.470703	-229.973175
885.309570	31.267395
884.148438	-294.174835
882.986328	260.216064
881.825195	-705.488831
880.663086	51.687271
879.500000	-235.091095
878.337891	1010.621887
877.174805	72.678101
876.011719	479.812378
874.847656	1073.618896
873.684570	703.590027
872.520508	1146.203003
871.355469	1093.497070
870.191406	926.058716
869.026367	439.239746
867.861328	1126.368774
866.695313	1282.524292
865.530273	910.386658
864.364258	536.073242
863.197266	2298.232910
862.031250	980.264954
860.864258	2047.442993
859.697266	994.814758
858.530273	2512.373047
857.362305	2305.790039
856.194336	2103.660400
855.026367	2471.148926
853.857422	1827.037231
852.688477	2019.232910
851.519531	2036.354248
850.350586	2024.191284
849.180664	1814.681274
848.010742	1535.670288
846.840820	1715.620483
845.670898	1704.994141
844.500000	1452.462646
843.329102	1242.341675
842.157227	877.739868
840.986328	1101.280518
839.814453	1333.406006
838.642578	1473.542358
837.469727	1168.610474
836.296875	986.474365
835.124023	1512.269165
833.951172	1115.239258
832.777344	1298.617676
831.603516	1593.238647
830.429688	972.471802
829.255859	666.312317
828.081055	1261.149170
826.906250	1578.880005
825.731445	1575.125488
824.555664	775.274109
823.379883	-334.228119
822.204102	218.505157
821.027344	657.065552
819.851563	507.210968
818.674805	947.081726
817.497070	364.736145
816.320313	287.496490
815.142578	214.408432
813.963867	-946.688049
812.786133	-12.781058
811.607422	-262.419708
810.428711	-616.763000
809.250000	-89.078857
808.070313	-244.057785
806.890625	-514.810608
805.710938	-1109.979614
804.531250	-635.175537
803.350586	209.691956
802.169922	323.748383
800.988281	-296.947174
799.807617	-1250.359131
798.625977	-489.649719
797.444336	-1334.675659
796.261719	-428.768860
795.079102	-474.253906
793.896484	-1093.833374
792.713867	-245.069138
791.530273	-362.527313
790.346680	-134.921173
789.163086	-275.186768
787.979492	639.724548
786.794922	755.215271
785.610352	209.042862
784.425781	370.319244
783.240234	455.993744
782.054688	-389.158905
780.869141	-348.229126
779.682617	-24.908237
778.496094	536.423889
777.309570	633.505737
776.123047	904.591614
774.935547	468.990540
773.748047	648.855774
772.560547	828.348938
771.373047	603.850403
770.184570	1527.856812
768.996094	586.273682
767.806641	953.878967
766.618164	479.417145
765.428711	914.610046
764.239258	1256.833984
763.048828	1312.382813
761.858398	1246.571411
760.667969	1055.126709
759.477539	1574.197510
758.286133	1122.703613
757.094727	1007.680115
755.903320	670.433411
754.710938	458.414673
753.518555	705.582520
752.326172	530.634644
751.133789	1137.581543
749.940430	1364.125122
748.747070	1269.866333
747.553711	519.222839
746.359375	760.678528
745.166016	492.957123
743.970703	973.127869
742.776367	485.958801
741.581055	-213.749390
740.385742	44.653736
739.190430	392.744080
737.994141	-2.102115
736.797852	-703.420959
735.601563	321.161163
734.405273	543.986877
733.208008	212.918091
732.010742	619.513428
730.813477	218.678802
729.615234	-251.925934
728.416992	-479.475922
727.218750	-840.189392
726.020508	-883.690735
724.821289	-92.318611
723.622070	-290.810028
722.422852	-95.897942
721.222656	201.689499
720.022461	767.887451
718.822266	-84.661385
717.621094	108.628654
716.420898	97.062302
715.218750	487.018097
714.017578	395.232483
712.815430	260.157776
711.614258	177.847397
710.411133	899.918335
709.208984	1306.182495
708.005859	68.204498
706.802734	388.153351
705.599609	31.345427
704.395508	495.652985
703.191406	629.478516
701.987305	198.123276
700.782227	-252.117111
699.577148	-258.028534
698.372070	162.721664
697.166992	-146.408737
695.960938	568.612488
694.754883	-888.486572
693.548828	229.455048
692.341797	3.408794
691.135742	-215.303665
689.927734	-578.666199
688.720703	-433.357452
687.512695	-96.498917
686.304688	104.352264
685.096680	-277.393250
683.888672	-280.934296
682.679688	-64.779175
681.470703	-612.753784
680.260742	-1153.130859
679.050781	-260.737854
677.840820	-290.274475
676.630859	-743.159241
675.419922	662.071716
674.209961	433.984772
672.998047	176.639145
671.787109	848.324219
670.575195	164.920639
669.363281	-138.797943
668.151367	209.263428
666.938477	324.853516
665.725586	-247.648376
664.512695	-188.101639
663.299805	831.290100
662.085938	189.074402
660.872070	174.218765
659.658203	-357.310059
658.443359	89.849182
657.228516	249.003265
656.013672	-289.335999
654.797852	342.240601
653.583008	43.698334
652.366211	-178.052628
651.150391	-407.044342
649.934570	-324.494537
648.717773	-152.414551
647.500000	-728.294739
646.283203	12.453750
645.065430	969.348206
643.847656	135.066299
642.629883	-562.029846
641.411133	940.189636
640.192383	-351.775635
638.973633	361.370636
637.753906	-362.054260
636.534180	688.567505
635.314453	558.700684
634.094727	640.636780
632.874023	92.692101
631.653320	1224.756470
630.432617	265.367096
629.211914	125.091385
627.990234	440.884583
626.768555	551.938782
625.545898	1654.692627
624.324219	994.112061
623.101563	527.931152
621.877930	352.397583
620.655273	657.904053
619.431641	538.278442
618.208008	60.162384
616.983398	-480.839996
615.759766	17.352131
614.535156	182.612442
613.310547	-881.147827
612.084961	-221.892502
610.859375	499.970978
609.633789	-579.551880
608.408203	-168.192337
607.181641	213.875778
605.955078	0.560618
604.728516	-658.298584
