# Supplementary material for: Raman spectroscopy accurately differentiates mucosal healing from non-healing and biochemical changes following biological therapy in inflammatory bowel disease
Source: PLoS One. 2021 Jun 2;16(6):e0252210. doi: 10.1371/journal.pone.0252210 (PMC8172032; doi:10.1371/journal.pone.0252210)
Supplement: S1 Dataset — (ZIP) [file pone.0252210.s003.zip › HC/BRC-ctnf-0005-2 this one++_base sub CR removed_47__X_-5039.84__Y_12461.6__Z_129.515__Time_533.txt]

1714.708984	-115.550385
1713.732422	4.860155
1712.755859	115.667534
1711.779297	427.891205
1710.801758	759.431946
1709.824219	590.477051
1708.846680	353.074982
1707.868164	709.313232
1706.890625	879.500793
1705.912109	973.882813
1704.933594	1201.534790
1703.954102	1257.482300
1702.975586	1409.630249
1701.996094	1149.827637
1701.016602	1123.198730
1700.037109	1410.023071
1699.056641	1299.096802
1698.077148	1707.751343
1697.096680	1652.355469
1696.116211	1355.181274
1695.134766	1591.218506
1694.154297	1876.937378
1693.172852	1825.282227
1692.191406	2034.622314
1691.209961	1795.042236
1690.227539	2094.212158
1689.245117	2019.628296
1688.263672	1875.776245
1687.280273	2249.345215
1686.297852	2407.150635
1685.314453	2149.491943
1684.332031	1953.850952
1683.347656	2193.131348
1682.364258	2297.344238
1681.380859	2277.303955
1680.396484	2332.824951
1679.412109	2075.428467
1678.427734	2242.548096
1677.442383	2416.254639
1676.458008	2376.001953
1675.472656	2595.262207
1674.487305	2518.357910
1673.500977	2685.109619
1672.515625	2481.696289
1671.529297	2591.145508
1670.542969	2455.573242
1669.556641	2561.225342
1668.569336	2759.265137
1667.583008	2471.152344
1666.595703	2363.293213
1665.608398	2517.959717
1664.620117	2444.215088
1663.632813	2574.718506
1662.644531	2479.704102
1661.656250	2803.644775
1660.667969	2687.584961
1659.678711	2770.415527
1658.689453	2874.627197
1657.700195	2616.200684
1656.710938	2458.839111
1655.721680	2444.880127
1654.731445	2222.173340
1653.742188	1857.185669
1652.750977	1722.904419
1651.760742	1851.152832
1650.770508	1625.546509
1649.779297	1625.320190
1648.788086	1247.732300
1647.796875	1431.254761
1646.804688	1015.552551
1645.813477	1179.338989
1644.821289	678.204224
1643.829102	1046.779175
1642.836914	724.343445
1641.843750	344.749268
1640.850586	515.015076
1639.857422	161.076080
1638.864258	182.701920
1637.871094	273.766266
1636.876953	233.823654
1635.882813	5.037404
1634.888672	30.259649
1633.894531	138.083466
1632.899414	-140.453583
1631.905273	-70.245026
1630.910156	-17.584349
1629.915039	-187.731171
1628.918945	-267.398560
1627.922852	-351.320862
1626.927734	-63.272476
1625.930664	-0.640668
1624.934570	-76.380188
1623.938477	-106.419891
1622.941406	-214.361404
1621.944336	141.197983
1620.947266	-35.743797
1619.949219	74.618347
1618.952148	125.529228
1617.954102	208.843491
1616.956055	54.207199
1615.957031	-112.573662
1614.958984	115.243240
1613.959961	68.425629
1612.960938	40.902340
1611.961914	-229.545685
1610.961914	-124.142120
1609.962891	375.263367
1608.962891	-120.412621
1607.962891	47.784832
1606.961914	7.207765
1605.961914	208.421600
1604.960938	229.713242
1603.959961	419.327454
1602.958984	10.398574
1601.957031	-143.803238
1600.956055	-9.411855
1599.954102	-49.552120
1598.952148	67.944832
1597.949219	-43.928371
1596.947266	153.369019
1595.944336	79.523605
1594.941406	-71.975403
1593.938477	51.494221
1592.934570	-156.070633
1591.931641	-5.238478
1590.927734	-206.225174
1589.923828	-90.770241
1588.918945	-86.972618
1587.915039	173.025558
1586.910156	188.319305
1585.905273	350.148804
1584.900391	152.705597
1583.894531	138.271912
1582.889648	124.336807
1581.883789	410.443573
1580.877930	295.794495
1579.871094	181.622787
1578.865234	401.148224
1577.858398	194.122757
1576.851563	226.969650
1575.844727	44.234039
1574.836914	392.535919
1573.829102	309.338654
1572.822266	44.500862
1571.813477	99.790260
1570.805664	-127.928841
1569.797852	-1.922085
1568.789063	-283.563293
1567.780273	-123.337608
1566.770508	-233.012726
1565.761719	-168.502609
1564.751953	129.750427
1563.742188	-46.823078
1562.732422	-116.799477
1561.722656	-82.858490
1560.711914	-103.271805
1559.702148	159.034042
1558.691406	-8.972330
1557.679688	-23.932524
1556.668945	23.361727
1555.657227	-222.039841
1554.645508	-221.262726
1553.633789	-147.965530
1552.622070	-82.460945
1551.609375	-112.760643
1550.596680	-88.727646
1549.583984	162.925644
1548.571289	137.660889
1547.558594	176.996674
1546.544922	-6.105120
1545.531250	71.855156
1544.517578	90.246376
1543.503906	-250.622833
1542.489258	0.084985
1541.474609	-51.617481
1540.459961	-38.887672
1539.445313	144.062546
1538.429688	81.573059
1537.415039	-288.133453
1536.399414	56.756554
1535.383789	-29.443001
1534.367188	72.436188
1533.351563	176.640778
1532.334961	239.329590
1531.318359	51.779270
1530.301758	196.446350
1529.284180	175.932968
1528.266602	10.946877
1527.249023	250.027481
1526.231445	488.735901
1525.213867	91.328842
1524.195313	-56.593456
1523.177734	26.807117
1522.159180	-75.328484
1521.139648	102.573074
1520.121094	143.827011
1519.101563	231.008896
1518.082031	-5.982646
1517.062500	386.306549
1516.042969	128.172699
1515.022461	67.563347
1514.001953	-80.663589
1512.981445	122.536942
1511.960938	176.434830
1510.939453	-111.346870
1509.918945	180.467102
1508.897461	-36.086651
1507.875000	124.058655
1506.853516	-129.010345
1505.831055	22.663521
1504.809570	-161.815613
1503.787109	-133.927002
1502.763672	-339.553894
1501.741211	-271.407684
1500.717773	177.859055
1499.694336	-100.510658
1498.670898	-228.122681
1497.646484	-251.154221
1496.623047	-205.460495
1495.598633	-236.913239
1494.574219	-409.387665
1493.549805	-52.902607
1492.524414	349.049591
1491.499023	-167.049118
1490.473633	116.468597
1489.448242	146.582764
1488.422852	217.177917
1487.396484	195.428970
1486.370117	142.683853
1485.343750	487.774963
1484.317383	498.056335
1483.290039	620.211975
1482.262695	591.459229
1481.235352	944.898743
1480.208008	951.074646
1479.180664	732.568481
1478.152344	985.282288
1477.124023	1178.939697
1476.095703	1502.099243
1475.067383	1236.425049
1474.038086	1619.855591
1473.008789	1239.018921
1471.979492	1858.350952
1470.950195	1932.504761
1469.919922	1973.211304
1468.890625	2008.524536
1467.860352	2025.688843
1466.830078	2436.656738
1465.798828	2465.809326
1464.768555	2492.140381
1463.737305	2586.756104
1462.706055	2439.704346
1461.674805	2879.164551
1460.642578	2480.139893
1459.610352	2667.496094
1458.578125	3006.811035
1457.545898	2835.635986
1456.513672	3022.035400
1455.480469	2830.121338
1454.447266	3264.481689
1453.414063	2973.243896
1452.380859	3252.296875
1451.346680	3127.996582
1450.313477	3218.956299
1449.279297	3347.647461
1448.244141	3283.557129
1447.209961	3632.106689
1446.174805	3380.253174
1445.139648	2986.580811
1444.104492	3162.321777
1443.069336	2745.759766
1442.033203	3146.265137
1440.998047	3114.003662
1439.961914	2932.397705
1438.924805	3016.147461
1437.888672	2478.001709
1436.851563	2404.891602
1435.814453	2240.749268
1434.777344	2167.501465
1433.740234	2048.728027
1432.702148	1528.443115
1431.664063	1323.826416
1430.625977	1076.315063
1429.587891	1023.123535
1428.548828	858.863098
1427.509766	982.136169
1426.471680	590.943420
1425.431641	492.251160
1424.392578	751.502197
1423.352539	516.679565
1422.312500	349.961853
1421.272461	158.112106
1420.232422	364.233215
1419.191406	383.920837
1418.150391	333.126892
1417.109375	506.356476
1416.068359	430.435089
1415.027344	208.668533
1413.985352	-219.232224
1412.943359	218.096481
1411.901367	79.583443
1410.858398	51.748260
1409.816406	144.640701
1408.773438	1.369289
1407.730469	-43.800529
1406.687500	-226.987091
1405.643555	132.294266
1404.599609	69.798790
1403.555664	42.572052
1402.511719	-32.207649
1401.466797	3.514855
1400.422852	64.454979
1399.377930	173.113205
1398.333008	48.710526
1397.287109	378.146149
1396.242188	396.882172
1395.196289	32.414021
1394.150391	439.756775
1393.104492	496.486511
1392.057617	385.584930
1391.010742	542.755798
1389.963867	199.502625
1388.916992	114.309418
1387.870117	339.550629
1386.822266	487.335449
1385.774414	350.198273
1384.726563	278.331726
1383.677734	119.204681
1382.629883	-217.029465
1381.581055	44.198898
1380.532227	28.282063
1379.483398	0.123055
1378.433594	-80.242142
1377.383789	-85.439781
1376.333984	99.290298
1375.284180	-292.192261
1374.234375	-169.350204
1373.183594	-71.263977
1372.132813	-229.792023
1371.082031	-16.516537
1370.031250	-44.832287
1368.979492	-62.910892
1367.927734	93.700218
1366.875977	-235.194839
1365.824219	-120.376038
1364.771484	193.848969
1363.718750	-34.428162
1362.666016	-53.251400
1361.613281	169.589050
1360.560547	136.408386
1359.506836	4.044352
1358.453125	-1.134053
1357.399414	-281.952637
1356.344727	-147.268326
1355.291016	119.397400
1354.236328	43.394936
1353.181641	129.202499
1352.126953	299.732025
1351.071289	674.090454
1350.015625	296.475372
1348.959961	629.138306
1347.904297	716.348083
1346.847656	354.829681
1345.791992	638.662415
1344.735352	491.234467
1343.677734	597.059387
1342.621094	735.411560
1341.563477	928.545959
1340.505859	854.365417
1339.448242	884.591003
1338.390625	840.851990
1337.332031	742.988464
1336.273438	551.446350
1335.214844	813.219849
1334.156250	686.759949
1333.097656	936.705078
1332.038086	588.357361
1330.978516	908.121582
1329.917969	708.931091
1328.858398	394.013397
1327.797852	600.956604
1326.737305	879.792725
1325.676758	687.083252
1324.616211	363.914978
1323.554688	863.359375
1322.493164	869.251343
1321.431641	910.027039
1320.370117	805.546265
1319.307617	750.771973
1318.245117	977.504272
1317.182617	1152.688599
1316.120117	625.553589
1315.056641	720.055115
1313.993164	669.458557
1312.929688	752.238220
1311.866211	776.192749
1310.802734	583.757324
1309.738281	733.927856
1308.673828	1103.413086
1307.609375	971.030701
1306.543945	1003.855530
1305.479492	1221.464478
1304.414063	1013.824463
1303.347656	1158.173584
1302.282227	1042.194336
1301.215820	1450.040527
1300.150391	887.444214
1299.083008	794.584778
1298.016602	1011.520386
1296.949219	1044.479004
1295.882813	1168.541626
1294.815430	681.671753
1293.747070	695.883911
1292.679688	469.933350
1291.611328	680.952576
1290.542969	884.786804
1289.474609	838.715454
1288.405273	765.957031
1287.335938	769.455566
1286.266602	770.751892
1285.197266	720.853638
1284.127930	996.946167
1283.057617	732.028259
1281.987305	739.188904
1280.916992	866.503784
1279.845703	663.651917
1278.775391	918.588806
1277.704102	821.426636
1276.632813	954.382080
1275.560547	745.220581
1274.489258	846.772827
1273.416992	928.931763
1272.344727	1055.229492
1271.271484	910.531555
1270.199219	1501.159302
1269.125977	1422.717896
1268.052734	1500.715088
1266.979492	1634.984009
1265.905273	1732.765869
1264.831055	1716.013306
1263.756836	2067.701904
1262.682617	1960.978882
1261.607422	2134.804932
1260.533203	2082.025635
1259.458008	2009.920776
1258.381836	2054.924805
1257.306641	2202.333984
1256.230469	2189.086914
1255.154297	1900.854858
1254.078125	1995.015991
1253.001953	1782.619873
1251.924805	2117.852539
1250.847656	2049.248779
1249.770508	1732.715332
1248.692383	2004.813721
1247.615234	1858.763794
1246.537109	1754.181396
1245.458984	1880.549927
1244.379883	1730.005249
1243.300781	1990.046143
1242.222656	1791.098877
1241.142578	1944.317749
1240.063477	1891.210327
1238.983398	1942.520630
1237.904297	2207.332520
1236.823242	2100.976807
1235.743164	1837.069824
1234.662109	2038.803223
1233.582031	1845.368286
1232.500977	1625.384399
1231.418945	1490.315308
1230.337891	1566.045898
1229.255859	1288.177856
1228.173828	1642.362305
1227.090820	1420.272705
1226.008789	1517.721436
1224.925781	1317.504150
1223.842773	1344.748169
1222.759766	1098.661865
1221.675781	997.739258
1220.591797	1022.533875
1219.507813	779.002197
1218.423828	663.600708
1217.338867	620.686646
1216.254883	700.911255
1215.169922	696.532532
1214.083984	984.223816
1212.999023	851.732422
1211.913086	919.529114
1210.827148	750.785339
1209.741211	987.266541
1208.654297	799.136597
1207.567383	989.530151
1206.480469	830.232361
1205.393555	687.780457
1204.306641	858.516296
1203.218750	824.326111
1202.130859	763.554382
1201.042969	481.185730
1199.954102	372.155121
1198.865234	133.096466
1197.776367	81.703590
1196.687500	431.951630
1195.598633	406.722046
1194.508789	261.150726
1193.418945	-163.356110
1192.329102	-83.078880
1191.238281	-2.973693
1190.147461	-223.346619
1189.056641	79.838470
1187.965820	92.178329
1186.875000	-344.587616
1185.783203	-159.644333
1184.691406	-85.326164
1183.599609	-23.198202
1182.506836	-143.556900
1181.414063	14.154595
1180.321289	221.976913
1179.228516	168.257370
1178.135742	150.337509
1177.041992	338.305267
1175.948242	310.423645
1174.854492	363.800110
1173.759766	349.930481
1172.665039	402.910522
1171.570313	532.267822
1170.475586	419.711670
1169.380859	373.998199
1168.285156	643.814270
1167.189453	394.446350
1166.093750	185.633301
1164.997070	225.286255
1163.900391	494.114288
1162.803711	378.001038
1161.707031	369.220856
1160.609375	768.571228
1159.512695	453.723663
1158.415039	358.401093
1157.316406	933.459717
1156.218750	556.148438
1155.120117	555.662048
1154.021484	881.668945
1152.922852	580.297607
1151.823242	448.086884
1150.723633	482.543854
1149.624023	740.732788
1148.524414	848.532471
1147.423828	620.291931
1146.323242	606.226379
1145.222656	846.656128
1144.122070	432.319733
1143.020508	236.852936
1141.918945	650.225769
1140.817383	385.415283
1139.715820	783.884827
1138.613281	592.435852
1137.510742	678.927979
1136.408203	603.604187
1135.305664	649.260315
1134.202148	927.433533
1133.098633	1029.570557
1131.995117	891.693909
1130.891602	1154.773560
1129.787109	1306.006348
1128.682617	1362.080322
1127.578125	1555.491089
1126.473633	1886.145996
1125.368164	1398.570068
1124.262695	1382.674805
1123.157227	1608.291870
1122.050781	1613.287476
1120.944336	1438.081665
1119.837891	1419.055420
1118.731445	1366.706421
1117.625000	1425.439209
1116.517578	1536.015869
1115.410156	1558.824585
1114.302734	1564.888794
1113.194336	1234.970703
1112.085938	1363.683472
1110.977539	1359.799072
1109.869141	1308.483887
1108.759766	1306.630371
1107.651367	1488.857300
1106.541016	1479.542114
1105.431641	1361.470825
1104.321289	1307.019165
1103.211914	1401.119873
1102.100586	1424.223022
1100.990234	1430.663330
1099.878906	1441.661621
1098.768555	1322.842896
1097.656250	1413.707031
1096.544922	1360.645020
1095.432617	1399.347656
1094.320313	1086.921265
1093.208008	1372.685425
1092.095703	1097.821167
1090.982422	1004.204346
1089.869141	1317.648926
1088.755859	1275.548950
1087.641602	993.405090
1086.527344	1078.160645
1085.413086	850.051697
1084.298828	1348.313965
1083.183594	1392.652954
1082.069336	1335.849731
1080.954102	1020.565918
1079.837891	881.468689
1078.722656	845.671814
1077.606445	1072.715210
1076.490234	926.408630
1075.373047	1092.156494
1074.255859	1117.001099
1073.139648	1078.455811
1072.021484	1175.835449
1070.904297	1181.696045
1069.786133	1053.893066
1068.667969	1054.971313
1067.549805	1114.561523
1066.430664	1033.542603
1065.312500	1186.685669
1064.193359	721.680420
1063.073242	746.001221
1061.954102	627.556335
1060.833984	874.070251
1059.713867	729.861389
1058.592773	854.593628
1057.472656	822.632385
1056.351563	589.661011
1055.230469	625.509766
1054.108398	815.514465
1052.987305	734.509155
1051.865234	1013.136292
1050.743164	658.981873
1049.620117	368.010620
1048.497070	763.226501
1047.374023	603.043518
1046.250977	282.024109
1045.127930	287.636932
1044.003906	500.755005
1042.879883	716.138000
1041.754883	616.869934
1040.630859	545.657288
1039.505859	434.916412
1038.380859	433.721100
1037.254883	511.723907
1036.129883	103.306656
1035.003906	355.993378
1033.876953	122.387474
1032.750977	161.102753
1031.624023	513.784668
1030.497070	338.643158
1029.370117	451.875092
1028.242188	430.348175
1027.115234	174.284714
1025.986328	215.710754
1024.858398	-211.850052
1023.730469	-390.703888
1022.601563	-462.617523
1021.471680	-327.876526
1020.342773	-529.478638
1019.212891	-461.833618
1018.083008	-292.072632
1016.953125	123.469437
1015.823242	-38.196533
1014.692383	-257.608398
1013.561523	-87.577629
1012.430664	133.457199
1011.298828	-101.672348
1010.166992	226.016617
1009.035156	234.278793
1007.903320	344.493805
1006.770508	595.917297
1005.637695	1025.467041
1004.504883	1503.526367
1003.371094	2829.966553
1002.238281	2704.425537
1001.104492	1899.711792
999.969727	1661.540649
998.835938	686.844543
997.701172	444.771942
996.566406	272.239105
995.430664	224.584579
994.295898	225.588654
993.160156	62.955654
992.024414	147.370468
990.887695	497.097778
989.750977	577.107178
988.614258	320.745972
987.477539	267.468872
986.340820	207.486404
985.203125	99.342972
984.065430	336.844940
982.926758	636.575989
981.789063	312.616852
980.650391	497.537964
979.511719	473.213104
978.372070	375.484131
977.233398	484.957520
976.093750	537.093445
974.953125	704.318970
973.813477	784.348755
972.672852	650.879944
971.532227	1186.044556
970.390625	825.608887
969.250000	819.086670
968.108398	828.832520
966.966797	457.862152
965.824219	692.909119
964.681641	806.490479
963.539063	571.676636
962.396484	669.588623
961.253906	666.810425
960.110352	581.742188
958.966797	597.714172
957.822266	563.493896
956.678711	142.514206
955.534180	152.314468
954.388672	237.839996
953.244141	437.936371
952.098633	-27.569063
950.953125	113.431480
949.807617	336.880554
948.661133	464.409790
947.514648	317.817719
946.368164	155.495865
945.221680	162.493896
944.074219	281.594269
942.926758	209.031982
941.779297	271.383881
940.630859	521.045959
939.483398	232.288559
938.334961	320.256683
937.185547	556.615234
936.037109	539.953735
934.887695	523.486267
933.737305	388.699829
932.587891	381.755035
931.437500	445.612823
930.287109	-0.529445
929.136719	-223.148422
927.985352	-15.251372
926.834961	99.410324
925.682617	89.051735
924.531250	192.601761
923.378906	-158.574615
922.226563	493.279022
921.074219	117.517654
919.921875	-201.089691
918.768555	12.280437
917.615234	-62.780354
916.460938	32.674606
915.307617	141.853516
914.153320	212.544968
912.999023	83.636696
911.843750	-240.186035
910.688477	-268.834625
909.533203	-317.741699
908.377930	-212.318420
907.221680	1.991868
906.066406	-153.063873
904.909180	-113.067352
903.752930	-38.993816
902.595703	-148.265717
901.438477	-180.389420
900.281250	-117.319290
899.123047	0.148220
897.965820	-178.722000
896.807617	-63.347710
895.648438	-83.605003
894.489258	-38.192387
893.331055	81.876831
892.170898	-195.730301
891.011719	109.761620
889.851563	119.306732
888.691406	140.217789
887.531250	-116.495010
886.370117	150.643967
885.208984	43.134712
884.047852	120.737404
882.885742	-273.027283
881.724609	50.529140
880.562500	24.558949
879.399414	-35.150204
878.237305	182.376968
877.074219	201.603592
875.911133	175.818253
874.747070	237.911041
873.583008	189.697876
872.418945	-148.801315
871.254883	-248.591949
870.089844	281.597076
868.925781	-7.126555
867.759766	-39.344997
866.594727	101.561996
865.428711	89.589378
864.262695	288.847900
863.096680	45.467041
861.930664	195.238419
860.763672	466.195038
859.596680	517.021912
858.428711	653.109619
857.260742	708.346313
856.092773	687.269836
854.924805	565.263916
853.756836	566.616333
852.587891	677.793884
851.418945	598.394104
850.249023	758.754822
849.080078	423.945343
847.910156	360.247925
846.739258	538.364746
845.569336	311.183868
844.398438	61.694458
843.227539	94.191841
842.056641	95.310112
840.884766	261.871643
839.712891	408.177826
838.541016	212.357132
837.368164	324.974091
836.196289	42.011673
835.022461	94.187759
833.849609	-130.647705
832.675781	142.443390
831.501953	102.839478
830.328125	366.677246
829.154297	485.296600
827.979492	449.883301
826.804688	579.429504
825.628906	347.665985
824.454102	407.917328
823.278320	-84.587685
822.102539	22.362467
820.925781	-109.146034
819.749023	-107.069305
818.572266	-53.877277
817.395508	161.684814
816.217773	47.718803
815.040039	160.640305
813.862305	-106.924568
812.684570	290.425781
811.505859	-259.566132
810.327148	-227.062180
809.147461	-112.446777
807.968750	44.223309
806.789063	-187.954987
805.609375	30.646257
804.428711	-130.566345
803.248047	-120.900093
802.067383	163.815033
800.886719	-470.127808
799.705078	-187.870789
798.523438	-415.839630
797.341797	-215.943985
796.160156	-275.548584
794.977539	-248.797409
793.794922	-211.078400
792.611328	-102.592186
791.428711	-149.251328
790.245117	-1.168774
789.060547	-56.855324
787.876953	179.462753
786.692383	121.371559
785.507813	-87.165993
784.323242	-12.673777
783.137695	189.917282
781.952148	171.326447
780.766602	68.703957
779.580078	162.654114
778.393555	130.599792
777.207031	160.310654
776.020508	150.202911
774.833008	237.134888
773.645508	-33.473827
772.458008	139.355728
771.270508	-40.811417
770.082031	-242.999634
768.893555	-70.419640
767.704102	115.248032
766.514648	34.183540
765.325195	279.112427
764.135742	-46.493546
762.946289	8.903802
761.755859	37.823357
760.565430	524.428284
759.374023	568.544128
758.183594	342.054932
756.992188	122.245445
755.799805	366.415955
754.608398	357.673370
753.416016	236.847504
752.223633	247.885269
751.030273	645.495361
749.837891	201.849564
748.644531	485.109711
747.450195	136.097961
746.256836	482.888519
745.062500	496.051636
743.868164	715.401733
742.672852	653.979919
741.477539	257.176788
740.282227	548.826477
739.086914	351.702454
737.890625	367.215088
736.695313	404.659210
735.498047	238.482635
734.301758	214.729965
733.104492	131.942719
731.907227	147.722397
730.709961	-109.915283
729.511719	118.194237
728.313477	173.513596
727.115234	296.648315
725.916992	489.740997
724.717773	42.575466
723.518555	15.151140
722.318359	162.560516
721.119141	283.782410
719.918945	512.017517
718.718750	408.489410
717.517578	647.698914
716.316406	374.234497
715.115234	325.654358
713.914063	277.209930
712.711914	322.648163
711.509766	26.000284
710.307617	354.988220
709.104492	317.962402
707.902344	76.348175
706.698242	-82.269920
705.495117	144.640427
704.291016	77.763557
703.086914	-119.499626
701.882813	14.136406
700.678711	367.521484
699.473633	46.824406
698.268555	402.511414
697.062500	40.964115
695.857422	49.125717
694.651367	-49.006248
693.444336	-151.273911
692.238281	-66.606400
691.031250	-383.423950
689.824219	-300.590424
688.616211	-315.275421
687.409180	-56.460613
686.200195	-233.532745
684.992188	14.623416
683.784180	-461.228851
682.575195	116.623222
681.366211	-139.860428
680.156250	-331.068787
678.946289	-65.048576
677.736328	-232.057175
676.526367	-93.598320
675.315430	-19.975616
674.104492	138.151398
672.893555	188.188324
671.682617	316.204559
670.470703	206.460297
669.258789	194.183090
668.046875	201.498093
666.833984	504.973511
665.621094	292.130615
664.408203	738.236145
663.194336	642.283569
661.981445	680.321655
660.767578	571.695129
659.552734	521.488037
658.338867	182.316238
657.124023	475.326477
655.908203	218.445587
654.693359	84.625793
653.477539	-64.144966
652.261719	99.651886
651.045898	200.949371
649.829102	50.257183
648.612305	-162.778381
647.395508	-102.289894
646.177734	149.743011
644.959961	-185.774811
643.742188	109.181152
642.524414	268.480743
641.305664	-2.372851
640.086914	260.004150
638.868164	165.421829
637.648438	42.889877
636.429688	-249.393173
635.208984	-219.444687
633.989258	175.419083
632.768555	-310.211517
631.547852	-31.662010
630.327148	38.462921
629.106445	-82.547256
627.884766	45.127586
626.663086	127.512413
625.440430	175.350052
624.217773	306.526337
622.995117	257.389374
621.772461	482.236206
620.549805	366.131042
619.326172	132.003250
618.102539	-63.801201
616.877930	146.829391
615.654297	134.444534
614.429688	68.203491
613.204102	-272.193848
611.979492	35.101772
610.753906	57.463486
609.528320	171.264389
608.301758	-159.966568
607.075195	-4.424510
605.848633	101.388519
604.622070	-295.252411
