# Supplementary material for: Raman spectroscopy accurately differentiates mucosal healing from non-healing and biochemical changes following biological therapy in inflammatory bowel disease
Source: PLoS One. 2021 Jun 2;16(6):e0252210. doi: 10.1371/journal.pone.0252210 (PMC8172032; doi:10.1371/journal.pone.0252210)
Supplement: S1 Dataset — (ZIP) [file pone.0252210.s003.zip › HC/BRC-ctnf-0007-2_base sub CR removed_85__X_-21394.3__Y_39791.2__Time_947.txt]

1714.793945	122.693871
1713.817383	-47.582245
1712.840820	-78.325958
1711.864258	-208.988831
1710.886719	-174.063034
1709.909180	-155.854004
1708.931641	33.281792
1707.953125	-75.620575
1706.975586	-131.349426
1705.997070	-53.634285
1705.018555	221.765915
1704.040039	-1.199754
1703.060547	77.977478
1702.081055	154.149277
1701.101563	-334.377777
1700.122070	-42.007324
1699.142578	89.617424
1698.162109	138.121140
1697.181641	23.448408
1696.201172	79.729935
1695.220703	63.788685
1694.239258	5.039538
1693.257813	242.677048
1692.276367	50.425289
1691.294922	381.392090
1690.313477	221.295624
1689.331055	504.143585
1688.348633	290.881378
1687.366211	213.821976
1686.383789	392.853607
1685.400391	459.980957
1684.416992	543.235229
1683.433594	349.574371
1682.450195	217.461288
1681.465820	493.013458
1680.482422	361.377899
1679.498047	384.390594
1678.512695	492.769958
1677.528320	689.204224
1676.542969	758.120544
1675.558594	595.974060
1674.572266	551.116760
1673.586914	828.258545
1672.601563	728.229065
1671.615234	657.764709
1670.628906	699.234741
1669.642578	727.751160
1668.655273	804.366394
1667.668945	966.281006
1666.681641	921.442444
1665.694336	815.961243
1664.706055	851.465271
1663.718750	1078.316162
1662.730469	844.032715
1661.742188	838.221924
1660.753906	684.372375
1659.764648	1272.906250
1658.775391	1223.092529
1657.787109	834.682373
1656.796875	1018.768738
1655.807617	1126.409424
1654.818359	940.584351
1653.828125	858.409058
1652.837891	628.495483
1651.846680	896.336365
1650.856445	894.721436
1649.865234	721.606018
1648.874023	607.103149
1647.882813	448.102753
1646.891602	445.441803
1645.899414	385.015930
1644.907227	108.417877
1643.915039	-11.900949
1642.922852	161.229416
1641.930664	376.871246
1640.937500	-95.961945
1639.944336	-241.102341
1638.951172	-40.304630
1637.957031	26.238037
1636.963867	-352.448334
1635.969727	-153.401382
1634.975586	185.555862
1633.981445	-168.240387
1632.986328	-71.148445
1631.991211	-142.332657
1630.996094	84.345535
1630.000977	-25.721544
1629.005859	-256.510803
1628.009766	-110.660912
1627.013672	-203.982864
1626.017578	-183.895264
1625.021484	-281.873474
1624.024414	222.462173
1623.028320	-208.845169
1622.031250	32.980347
1621.033203	-226.866226
1620.036133	-13.554343
1619.038086	13.427517
1618.041016	-17.124313
1617.041992	207.139694
1616.043945	-145.825729
1615.045898	-10.413342
1614.046875	109.383293
1613.047852	98.182594
1612.048828	144.854385
1611.048828	57.970081
1610.049805	-86.355026
1609.049805	-41.804806
1608.049805	123.388626
1607.048828	-133.048370
1606.048828	158.072495
1605.047852	-50.862984
1604.046875	-68.503494
1603.045898	-106.953674
1602.044922	-35.388428
1601.042969	-76.240623
1600.041016	-4.522575
1599.039063	-141.914932
1598.037109	-25.596340
1597.034180	156.075104
1596.031250	-96.008827
1595.028320	132.760498
1594.025391	84.634377
1593.022461	190.647339
1592.018555	-40.130383
1591.014648	-249.887115
1590.010742	-75.914261
1589.006836	-178.544189
1588.001953	-234.167191
1586.997070	46.663315
1585.992188	207.445267
1584.987305	266.497040
1583.982422	302.066772
1582.976563	189.082947
1581.970703	201.176086
1580.964844	54.369999
1579.958984	-100.207932
1578.952148	70.658195
1577.945313	571.970398
1576.938477	91.983315
1575.931641	-28.810055
1574.924805	102.704514
1573.916992	78.063515
1572.909180	-178.027252
1571.901367	181.992035
1570.893555	242.917618
1569.884766	223.182663
1568.876953	102.077583
1567.868164	-8.679139
1566.858398	-80.539085
1565.849609	133.118973
1564.839844	-19.386984
1563.830078	-244.584030
1562.820313	-106.573494
1561.810547	80.555122
1560.799805	249.326920
1559.790039	153.468445
1558.779297	-173.177475
1557.767578	-15.188510
1556.756836	-20.614508
1555.745117	173.291336
1554.733398	188.281189
1553.721680	291.170685
1552.709961	261.851807
1551.697266	227.216751
1550.685547	68.262688
1549.672852	12.708270
1548.659180	19.095865
1547.646484	51.208893
1546.632813	194.322174
1545.619141	-6.571764
1544.605469	74.164017
1543.591797	-93.335388
1542.577148	185.970413
1541.562500	116.334671
1540.547852	103.377174
1539.533203	56.704144
1538.518555	306.708984
1537.502930	249.351807
1536.487305	137.676132
1535.471680	209.019089
1534.456055	84.176819
1533.439453	227.345520
1532.422852	-163.301331
1531.406250	237.241699
1530.389648	227.763336
1529.373047	19.765331
1528.355469	540.541199
1527.337891	265.259857
1526.320313	170.138107
1525.302734	-362.669647
1524.284180	555.913147
1523.265625	82.069931
1522.247070	197.297226
1521.228516	404.888489
1520.208984	-17.718719
1519.190430	19.838419
1518.170898	-27.618246
1517.151367	186.867676
1516.130859	-367.028259
1515.111328	-11.633072
1514.090820	-306.227386
1513.070313	215.530838
1512.049805	25.924082
1511.028320	-27.772846
1510.006836	28.714422
1508.986328	215.858154
1507.963867	302.710144
1506.942383	-0.335034
1505.919922	181.063354
1504.898438	-19.615458
1503.875977	-586.792908
1502.852539	155.173096
1501.830078	-79.133774
1500.806641	-428.737091
1499.783203	-143.421005
1498.759766	-249.986221
1497.736328	-494.833008
1496.711914	-125.693390
1495.687500	-145.657425
1494.663086	-449.617432
1493.638672	-518.346436
1492.613281	-390.362000
1491.587891	21.129400
1490.563477	-357.217072
1489.537109	138.129013
1488.511719	150.435181
1487.485352	211.114883
1486.458984	-147.043564
1485.432617	293.769073
1484.406250	305.555481
1483.379883	500.931610
1482.352539	295.613861
1481.325195	434.572784
1480.297852	603.971313
1479.269531	472.369476
1478.241211	516.589722
1477.213867	484.279114
1476.184570	925.699402
1475.156250	511.061493
1474.127930	618.552185
1473.098633	893.928528
1472.069336	1072.382690
1471.040039	1075.093384
1470.009766	1342.317627
1468.979492	1263.405884
1467.950195	1591.404541
1466.918945	1786.935059
1465.888672	1451.036377
1464.857422	1242.281250
1463.827148	1757.792603
1462.795898	1777.607910
1461.763672	1568.745972
1460.732422	1250.757446
1459.700195	1844.304688
1458.667969	1676.055420
1457.635742	2053.471680
1456.603516	1793.841675
1455.570313	2087.279297
1454.537109	1992.526611
1453.503906	2093.039795
1452.470703	2147.858887
1451.436523	2086.023682
1450.403320	2201.608887
1449.369141	2122.033936
1448.333984	2105.784668
1447.299805	2246.572266
1446.264648	2336.636963
1445.230469	2262.154541
1444.194336	2038.345581
1443.159180	1877.921387
1442.124023	1793.468506
1441.087891	1726.745361
1440.051758	1991.317871
1439.015625	1616.194824
1437.978516	1607.724609
1436.941406	1738.267700
1435.904297	1426.657349
1434.867188	1160.677490
1433.830078	912.524353
1432.791992	985.143982
1431.754883	1186.537476
1430.715820	683.713318
1429.677734	650.490784
1428.639648	127.935036
1427.600586	415.234436
1426.561523	162.844742
1425.522461	180.374023
1424.482422	308.833038
1423.443359	187.846741
1422.403320	366.766113
1421.363281	-101.680183
1420.322266	306.509033
1419.282227	-5.475561
1418.241211	-15.202494
1417.200195	7.870967
1416.159180	373.217834
1415.117188	270.554382
1414.076172	263.615143
1413.034180	93.297150
1411.992188	-11.496150
1410.949219	-143.821732
1409.907227	-69.912720
1408.864258	6.550391
1407.821289	-62.611526
1406.777344	104.400284
1405.734375	-275.892426
1404.690430	-231.704636
1403.646484	-46.882072
1402.602539	-92.879944
1401.557617	-301.834717
1400.513672	246.889328
1399.468750	258.843689
1398.423828	32.738529
1397.377930	165.258041
1396.333008	42.249653
1395.287109	463.072327
1394.241211	332.757874
1393.195313	240.186569
1392.148438	-17.494112
1391.101563	160.635773
1390.054688	448.934906
1389.007813	199.263931
1387.960938	112.436493
1386.913086	175.829010
1385.865234	114.294144
1384.817383	130.420837
1383.769531	114.180786
1382.720703	-211.810974
1381.671875	137.057281
1380.623047	-28.658916
1379.574219	152.970947
1378.524414	-262.103729
1377.475586	-85.214882
1376.425781	9.357817
1375.375977	136.471069
1374.325195	-110.552330
1373.274414	46.729908
1372.224609	-287.140961
1371.172852	-62.306332
1370.122070	-146.483337
1369.070313	18.706247
1368.019531	615.011536
1366.967773	75.320976
1365.915039	4.187994
1364.863281	192.194641
1363.810547	-85.254227
1362.757813	-422.167450
1361.705078	-141.701263
1360.651367	106.435242
1359.598633	125.806854
1358.544922	53.296188
1357.491211	132.616119
1356.436523	28.100924
1355.382813	197.148010
1354.328125	547.623413
1353.273438	398.815491
1352.217773	406.660400
1351.163086	399.765198
1350.107422	574.217651
1349.051758	445.957581
1347.996094	258.345856
1346.939453	157.774277
1345.883789	218.615829
1344.827148	197.732910
1343.769531	767.023682
1342.712891	999.135620
1341.655273	589.455200
1340.598633	507.140961
1339.540039	526.531860
1338.482422	679.796997
1337.423828	860.357117
1336.366211	929.597900
1335.307617	773.721924
1334.248047	595.769409
1333.189453	618.416382
1332.129883	883.555359
1331.070313	570.097900
1330.010742	748.870850
1328.950195	786.804993
1327.890625	856.986694
1326.830078	989.020630
1325.768555	728.378662
1324.708008	626.036987
1323.646484	918.886108
1322.585938	498.370483
1321.523438	751.870361
1320.461914	793.201904
1319.400391	674.292236
1318.337891	898.356262
1317.275391	885.727173
1316.211914	905.258545
1315.149414	700.621582
1314.085938	927.402039
1313.022461	799.434509
1311.958984	866.217407
1310.894531	977.393860
1309.831055	1118.182617
1308.766602	811.021790
1307.701172	1205.451172
1306.636719	1083.140015
1305.571289	1418.505615
1304.505859	974.221375
1303.440430	749.059082
1302.375000	892.827393
1301.308594	1127.551025
1300.242188	1074.777954
1299.175781	1117.926392
1298.109375	1023.601807
1297.041992	990.786133
1295.975586	1134.839966
1294.908203	910.733215
1293.839844	863.479736
1292.772461	877.671997
1291.704102	840.414978
1290.635742	732.132813
1289.567383	714.688782
1288.498047	920.381836
1287.428711	1255.944336
1286.360352	932.331238
1285.290039	856.326294
1284.220703	721.647522
1283.150391	1130.670654
1282.080078	685.201782
1281.009766	856.762512
1279.939453	915.743347
1278.868164	1067.709351
1277.796875	830.761414
1276.725586	909.423035
1275.654297	895.192139
1274.582031	1213.432739
1273.509766	720.247681
1272.437500	1155.750000
1271.365234	892.490601
1270.291992	1017.681213
1269.218750	1035.420654
1268.145508	1465.734009
1267.072266	968.478882
1265.999023	978.994995
1264.924805	1157.855835
1263.850586	1268.372559
1262.776367	1144.777832
1261.701172	1391.811035
1260.625977	1068.420166
1259.550781	1364.136597
1258.475586	1391.751221
1257.400391	1546.027710
1256.324219	1113.360229
1255.248047	1158.087280
1254.171875	1268.527222
1253.094727	1245.070190
1252.018555	1391.949829
1250.941406	1241.995239
1249.864258	1357.195435
1248.786133	1392.098755
1247.708008	1191.190308
1246.630859	1364.648438
1245.551758	1190.546021
1244.473633	1247.302734
1243.394531	1240.870972
1242.316406	1003.757874
1241.236328	1145.444458
1240.157227	1032.207886
1239.077148	914.149048
1237.998047	779.146301
1236.917969	1138.989868
1235.836914	1117.922119
1234.756836	1351.415527
1233.675781	1223.611694
1232.594727	848.652283
1231.512695	791.218689
1230.431641	961.488525
1229.349609	719.943359
1228.267578	802.920166
1227.185547	1089.167725
1226.102539	591.111389
1225.019531	412.633453
1223.936523	747.045044
1222.853516	522.583130
1221.769531	433.585419
1220.686523	571.835510
1219.602539	400.605774
1218.517578	427.547272
1217.433594	650.125549
1216.348633	304.948883
1215.263672	500.792419
1214.178711	370.576965
1213.092773	612.075684
1212.007813	349.067169
1210.921875	93.356651
1209.834961	713.298462
1208.749023	785.489929
1207.662109	845.531067
1206.575195	715.060852
1205.488281	454.455414
1204.400391	478.212463
1203.313477	424.826324
1202.225586	402.705261
1201.136719	168.637543
1200.048828	18.877604
1198.959961	203.655838
1197.871094	-191.608780
1196.782227	-170.577011
1195.692383	-14.936863
1194.603516	-71.026932
1193.513672	166.130875
1192.423828	-17.497196
1191.333008	5.539459
1190.242188	-149.279053
1189.151367	-450.613281
1188.060547	-19.457682
1186.969727	-119.146553
1185.877930	-266.871979
1184.786133	-469.794037
1183.694336	-370.389526
1182.601563	-347.864258
1181.509766	-296.631317
1180.416992	-113.627579
1179.323242	-129.739990
1178.230469	-301.680054
1177.136719	-440.078217
1176.042969	104.228424
1174.949219	63.857082
1173.854492	246.105698
1172.760742	4.501730
1171.666016	203.299149
1170.570313	224.865189
1169.475586	-2.430483
1168.379883	-191.433716
1167.284180	114.550285
1166.188477	52.174210
1165.091797	-7.859897
1163.996094	175.810547
1162.899414	-22.920481
1161.801758	-66.384697
1160.705078	-105.111694
1159.607422	-19.748722
1158.509766	84.604805
1157.412109	-116.601326
1156.313477	-2.866369
1155.215820	105.993614
1154.117188	69.266594
1153.017578	34.869152
1151.918945	-11.483135
1150.819336	232.852982
1149.719727	274.503296
1148.620117	151.716721
1147.519531	128.939133
1146.418945	-8.170224
1145.318359	152.278244
1144.217773	0.834295
1143.116211	-86.360901
1142.014648	230.820938
1140.913086	69.781204
1139.811523	-174.457565
1138.708984	44.902016
1137.606445	-130.408020
1136.503906	-110.847466
1135.401367	165.217621
1134.297852	72.973259
1133.194336	184.931046
1132.090820	-21.314058
1130.987305	54.926693
1129.882813	551.079529
1128.778320	525.054688
1127.673828	548.810486
1126.569336	612.828796
1125.463867	574.830688
1124.358398	385.125122
1123.252930	524.852051
1122.146484	619.457275
1121.041016	237.922729
1119.934570	332.491943
1118.828125	216.284607
1117.720703	180.570663
1116.613281	390.952240
1115.505859	499.483643
1114.398438	312.277679
1113.291016	453.841797
1112.182617	191.028000
1111.074219	91.411232
1109.964844	384.097443
1108.856445	201.762375
1107.747070	258.055756
1106.637695	370.992096
1105.528320	302.069122
1104.417969	289.810822
1103.307617	152.475861
1102.197266	494.155731
1101.086914	675.275940
1099.975586	563.870361
1098.864258	473.738678
1097.752930	404.864990
1096.641602	623.544006
1095.529297	778.502930
1094.416992	94.799370
1093.304688	381.710388
1092.191406	270.572662
1091.079102	70.059929
1089.965820	102.634827
1088.852539	34.038414
1087.738281	581.802795
1086.624023	404.969727
1085.509766	308.185577
1084.395508	93.930557
1083.280273	573.106079
1082.166016	791.285828
1081.050781	497.268829
1079.934570	457.058960
1078.819336	186.798004
1077.703125	198.390717
1076.586914	245.220398
1075.469727	233.393753
1074.353516	127.788612
1073.236328	-73.897018
1072.119141	3.589141
1071.000977	292.060974
1069.882813	8.571414
1068.765625	259.524780
1067.646484	287.840027
1066.528320	267.021545
1065.409180	283.721069
1064.290039	443.272522
1063.170898	275.138489
1062.050781	284.967255
1060.930664	131.094437
1059.810547	370.291229
1058.690430	111.369797
1057.569336	378.636780
1056.449219	80.233772
1055.327148	-316.121552
1054.206055	-93.120277
1053.083984	-96.718796
1051.961914	427.498016
1050.839844	426.267975
1049.717773	37.664848
1048.594727	125.347328
1047.471680	182.739914
1046.348633	314.828430
1045.224609	132.125229
1044.101563	259.668518
1042.976563	126.174400
1041.852539	-56.097832
1040.728516	-61.135799
1039.603516	299.594635
1038.478516	-150.119492
1037.352539	59.314651
1036.227539	70.912468
1035.101563	201.272568
1033.974609	180.439377
1032.848633	178.331985
1031.721680	-9.716187
1030.594727	151.157242
1029.467773	79.625252
1028.340820	54.704525
1027.212891	-302.329803
1026.084961	-171.322845
1024.956055	-286.425140
1023.828125	-661.383423
1022.699219	-193.505478
1021.570313	-231.617447
1020.440430	-271.924255
1019.311523	-363.122742
1018.181641	-521.422363
1017.050781	-320.187317
1015.920898	-137.466721
1014.790039	10.520728
1013.659180	-420.641876
1012.528320	-499.416748
1011.396484	-128.795349
1010.265625	-295.339752
1009.132813	-295.044708
1008.000977	119.597328
1006.868164	36.747845
1005.736328	354.216766
1004.602539	731.772278
1003.469727	1372.840332
1002.335938	1754.850830
1001.202148	1644.596191
1000.068359	1077.074829
998.933594	313.606567
997.799805	215.683228
996.665039	120.233635
995.529297	-173.550354
994.394531	-24.003967
993.258789	-61.279850
992.123047	187.598846
990.986328	7.565899
989.849609	198.924042
988.712891	-206.656891
987.576172	141.612076
986.439453	77.455368
985.301758	-152.386169
984.164063	85.467560
983.025391	-31.209276
981.887695	-103.973541
980.749023	62.741005
979.610352	217.999390
978.470703	122.599548
977.332031	-211.780106
976.192383	235.777008
975.051758	313.196503
973.912109	301.083771
972.771484	84.631310
971.630859	82.010582
970.490234	8.326396
969.348633	253.910446
968.207031	65.699371
967.065430	134.702164
965.923828	36.320381
964.781250	385.356689
963.638672	486.696411
962.496094	560.594421
961.352539	352.656433
960.208984	209.091507
959.065430	-44.253746
957.921875	488.236847
956.777344	244.329361
955.632813	-3.929821
954.488281	162.307800
953.343750	310.271545
952.198242	112.829224
951.052734	350.149841
949.907227	109.560234
948.760742	84.082764
947.614258	268.989502
946.467773	282.538910
945.321289	-210.971649
944.173828	195.722656
943.026367	234.696152
941.878906	4.371205
940.730469	506.879913
939.582031	217.464294
938.433594	592.122742
937.285156	893.715027
936.135742	461.037567
934.987305	299.930267
933.836914	166.336502
932.687500	301.760742
931.537109	152.453949
930.386719	114.895508
929.236328	-54.627277
928.084961	99.262428
926.934570	11.911182
925.783203	31.619341
924.630859	306.174316
923.478516	278.191711
922.327148	122.960670
921.173828	161.098419
920.021484	326.552277
918.868164	-107.847466
917.714844	400.733124
916.561523	59.756924
915.407227	-330.947632
914.252930	0.445402
913.098633	265.922272
911.944336	-221.952591
910.789063	-42.639721
909.633789	120.764702
908.478516	272.801605
907.322266	19.061359
906.166016	-84.943024
905.009766	71.698494
903.853516	-97.879448
902.696289	-40.871510
901.539063	-69.893776
900.381836	-94.340904
899.223633	-489.878204
898.065430	-104.639442
896.907227	70.080322
895.749023	54.784851
894.589844	-14.739918
893.430664	119.221771
892.271484	15.857272
891.112305	-184.591370
889.952148	53.269276
888.791992	-47.700569
887.630859	305.185547
886.470703	-290.096069
885.309570	60.439007
884.148438	228.068893
882.986328	-19.396879
881.825195	-11.931162
880.663086	272.833252
879.500000	142.736145
878.337891	-14.349611
877.174805	128.269394
876.011719	149.181946
874.847656	329.955414
873.684570	589.421814
872.520508	425.612427
871.355469	318.120972
870.191406	305.144806
869.026367	397.865570
867.861328	263.409393
866.695313	369.538940
865.530273	462.106079
864.364258	475.954559
863.197266	467.305115
862.031250	481.084106
860.864258	324.174194
859.697266	804.852173
858.530273	939.633911
857.362305	587.401306
856.194336	791.636353
855.026367	558.390259
853.857422	829.718567
852.688477	766.857483
851.519531	686.049683
850.350586	918.922607
849.180664	882.822876
848.010742	781.742737
846.840820	714.243408
845.670898	357.950470
844.500000	413.566040
843.329102	478.047516
842.157227	332.171173
840.986328	161.703186
839.814453	395.949219
838.642578	757.439392
837.469727	434.844360
836.296875	666.440491
835.124023	377.396851
833.951172	233.585449
832.777344	788.612610
831.603516	461.602692
830.429688	527.447510
829.255859	677.976440
828.081055	687.836670
826.906250	425.557251
825.731445	479.922852
824.555664	277.859894
823.379883	454.657562
822.204102	709.280273
821.027344	411.308716
819.851563	322.734589
818.674805	474.573334
817.497070	67.586205
816.320313	3.411840
815.142578	281.811584
813.963867	148.519531
812.786133	-107.090805
811.607422	104.218269
810.428711	106.420738
809.250000	-20.336796
808.070313	-289.290070
806.890625	-133.962799
805.710938	105.598404
804.531250	-272.197906
803.350586	29.283611
802.169922	86.459122
800.988281	-80.528244
799.807617	-203.150726
798.625977	-310.265106
797.444336	-180.191101
796.261719	-431.463287
795.079102	-153.102356
793.896484	-198.376984
792.713867	66.373878
791.530273	125.004250
790.346680	163.616974
789.163086	-220.575958
787.979492	127.748810
786.794922	-63.923836
785.610352	107.142197
784.425781	233.844635
783.240234	274.215271
782.054688	-346.306427
780.869141	76.320076
779.682617	-13.805116
778.496094	183.164063
777.309570	408.692047
776.123047	333.848785
774.935547	219.263748
773.748047	-45.349442
772.560547	-56.205875
771.373047	-20.786194
770.184570	5.752021
768.996094	-44.912468
767.806641	226.162399
766.618164	144.547424
765.428711	-117.691528
764.239258	-194.850006
763.048828	-87.060127
761.858398	273.792847
760.667969	286.738373
759.477539	372.259064
758.286133	90.373337
757.094727	-15.467983
755.903320	-119.077072
754.710938	162.011749
753.518555	49.589329
752.326172	121.763489
751.133789	90.655731
749.940430	377.981812
748.747070	342.427246
747.553711	388.103851
746.359375	411.815338
745.166016	257.809326
743.970703	382.447144
742.776367	570.630188
741.581055	230.367935
740.385742	284.818573
739.190430	-9.167686
737.994141	-202.218628
736.797852	237.851364
735.601563	-73.371201
734.405273	79.713890
733.208008	88.295349
732.010742	315.732544
730.813477	9.283850
729.615234	57.349010
728.416992	109.804855
727.218750	-84.766045
726.020508	103.300888
724.821289	-77.973404
723.622070	-73.413483
722.422852	-27.304024
721.222656	278.692352
720.022461	200.368134
718.822266	375.327179
717.621094	216.401108
716.420898	-106.005821
715.218750	121.440453
714.017578	222.375137
712.815430	66.086205
711.614258	140.977325
710.411133	259.488525
709.208984	168.883072
708.005859	193.833954
706.802734	-508.433807
705.599609	-130.494583
704.395508	-24.707989
703.191406	216.027496
701.987305	250.067047
700.782227	57.986584
699.577148	135.723160
698.372070	6.989119
697.166992	-45.516911
695.960938	-152.224884
694.754883	-50.233505
693.548828	179.954391
692.341797	58.365875
691.135742	-221.540451
689.927734	-264.638458
688.720703	-227.328140
687.512695	-129.189178
686.304688	-115.577393
685.096680	88.950966
683.888672	-111.902649
682.679688	-28.630886
681.470703	-131.641129
680.260742	-158.676071
679.050781	-135.776352
677.840820	-264.356354
676.630859	-213.088394
675.419922	41.706505
674.209961	-2.120548
672.998047	-4.718902
671.787109	-43.982090
670.575195	63.913158
669.363281	57.283844
668.151367	-119.988670
666.938477	74.580795
665.725586	98.490189
664.512695	122.483696
663.299805	161.672516
662.085938	397.387177
660.872070	140.986053
659.658203	283.984131
658.443359	-21.720026
657.228516	-16.620329
656.013672	-78.294098
654.797852	-60.096981
653.583008	-95.725998
652.366211	-152.812119
651.150391	292.143188
649.934570	-133.189011
648.717773	322.438446
647.500000	222.482269
646.283203	-25.894922
645.065430	-101.966515
643.847656	146.884216
642.629883	331.126770
641.411133	-110.434082
640.192383	45.884163
638.973633	187.101181
637.753906	-45.635040
636.534180	129.927643
635.314453	-44.695595
634.094727	42.730965
632.874023	192.364243
631.653320	24.240732
630.432617	62.169777
629.211914	-2.934032
627.990234	2.729849
626.768555	-210.388718
625.545898	41.760330
624.324219	220.847977
623.101563	-3.092503
621.877930	19.367754
620.655273	307.321442
619.431641	290.957062
618.208008	4.725527
616.983398	-11.793796
615.759766	204.819901
614.535156	78.876678
613.310547	-109.190491
612.084961	-211.789734
610.859375	-57.947201
609.633789	59.305393
608.408203	-16.022795
607.181641	111.459641
605.955078	-66.791115
604.728516	-151.219467
