# Supplementary material for: Raman spectroscopy accurately differentiates mucosal healing from non-healing and biochemical changes following biological therapy in inflammatory bowel disease
Source: PLoS One. 2021 Jun 2;16(6):e0252210. doi: 10.1371/journal.pone.0252210 (PMC8172032; doi:10.1371/journal.pone.0252210)
Supplement: S1 Dataset — (ZIP) [file pone.0252210.s003.zip › HC/BRC-ctnf-0015-1_base sub CR removed_44__X_17194.7__Y_10397.1__Z_2222.47__Time_501.txt]

1714.774414	-62.820614
1713.797852	245.039398
1712.820313	160.906433
1711.843750	166.000259
1710.866211	40.317566
1709.888672	132.466980
1708.911133	91.260986
1707.933594	-257.345184
1706.955078	-109.616943
1705.976563	-132.640076
1704.998047	-184.391342
1704.019531	-147.067001
1703.040039	-23.447069
1702.061523	-59.631645
1701.082031	-151.283264
1700.101563	-1.508758
1699.122070	-40.841511
1698.141602	80.935570
1697.161133	-42.457718
1696.180664	51.384628
1695.200195	92.516472
1694.218750	241.174744
1693.238281	273.084839
1692.256836	89.469727
1691.274414	162.871780
1690.292969	223.697739
1689.310547	183.845612
1688.328125	318.126099
1687.345703	410.438690
1686.363281	340.842590
1685.379883	141.390869
1684.396484	571.639404
1683.413086	304.448944
1682.429688	371.049011
1681.445313	584.779236
1680.461914	793.849365
1679.477539	817.197815
1678.493164	495.309479
1677.507813	552.037231
1676.523438	683.952881
1675.538086	877.643982
1674.552734	843.288452
1673.566406	838.848450
1672.581055	805.879211
1671.594727	1126.941528
1670.608398	1028.821045
1669.622070	1011.069580
1668.634766	1142.639648
1667.648438	1314.627686
1666.661133	1412.834229
1665.673828	1272.812134
1664.685547	1422.597534
1663.698242	1397.890625
1662.709961	1599.156494
1661.721680	1498.698608
1660.733398	1499.573242
1659.744141	1363.201538
1658.755859	1614.253662
1657.766602	1595.555420
1656.777344	1693.914551
1655.787109	1586.230591
1654.797852	1667.053711
1653.807617	1369.902832
1652.817383	1009.878540
1651.827148	1161.010620
1650.835938	984.603149
1649.844727	803.446106
1648.853516	866.014709
1647.862305	609.207886
1646.871094	453.350464
1645.878906	704.779541
1644.886719	436.212433
1643.894531	292.263000
1642.902344	278.115204
1641.910156	100.707077
1640.916992	211.354187
1639.923828	174.564911
1638.930664	111.757706
1637.936523	233.889847
1636.943359	145.378860
1635.949219	-42.956635
1634.955078	-38.535599
1633.960938	50.478580
1632.965820	-65.740349
1631.970703	-181.641434
1630.975586	-44.475792
1629.980469	-72.967140
1628.985352	-124.897705
1627.989258	33.907745
1626.993164	-172.805481
1625.997070	-216.163147
1625.000977	-175.165939
1624.003906	-63.028191
1623.007813	151.739716
1622.010742	-124.825089
1621.012695	-269.761536
1620.015625	5.770853
1619.017578	-7.554841
1618.020508	34.382797
1617.021484	21.285006
1616.023438	-4.822651
1615.025391	8.528872
1614.026367	50.809105
1613.027344	-82.569542
1612.028320	96.200195
1611.028320	183.191895
1610.029297	157.497162
1609.029297	220.940414
1608.029297	80.045624
1607.028320	67.568626
1606.028320	60.351257
1605.027344	68.847542
1604.026367	153.243973
1603.025391	-47.651039
1602.023438	-222.319336
1601.022461	-137.971130
1600.020508	-30.161598
1599.018555	-84.549232
1598.016602	-201.701904
1597.013672	114.981064
1596.010742	86.552612
1595.007813	-174.435577
1594.004883	55.632801
1593.001953	-1.719595
1591.998047	-87.860519
1590.994141	-108.808258
1589.990234	8.456401
1588.986328	-164.037445
1587.981445	-140.944519
1586.976563	38.487392
1585.971680	-32.585228
1584.966797	417.584106
1583.961914	-65.586113
1582.956055	261.645966
1581.950195	-57.460289
1580.944336	115.662514
1579.938477	262.511566
1578.931641	229.498596
1577.924805	235.372437
1576.917969	66.722481
1575.911133	147.726227
1574.904297	93.258537
1573.896484	124.439995
1572.888672	142.419373
1571.880859	-19.162388
1570.873047	117.997871
1569.864258	-114.067345
1568.855469	233.061554
1567.846680	182.463562
1566.837891	230.350601
1565.829102	0.225776
1564.819336	-17.191236
1563.809570	76.761055
1562.799805	-39.691193
1561.790039	1.906817
1560.779297	6.944380
1559.768555	133.611694
1558.757813	210.742859
1557.747070	176.172119
1556.736328	169.882263
1555.724609	108.951584
1554.712891	324.931396
1553.701172	-34.257652
1552.689453	300.268158
1551.676758	450.633575
1550.664063	484.244843
1549.651367	344.263306
1548.638672	385.157135
1547.625977	226.668076
1546.612305	287.754303
1545.598633	162.454590
1544.584961	39.548145
1543.571289	236.841568
1542.556641	219.382431
1541.541992	-41.089901
1540.527344	356.753021
1539.512695	85.546394
1538.498047	-5.117488
1537.482422	-165.672150
1536.466797	-109.689011
1535.451172	98.209686
1534.434570	-65.589638
1533.418945	-59.378647
1532.402344	286.833282
1531.385742	217.730209
1530.369141	47.932602
1529.351563	71.156288
1528.334961	37.491234
1527.317383	85.984848
1526.299805	64.717323
1525.281250	166.753571
1524.263672	18.921974
1523.245117	84.448235
1522.226563	62.261395
1521.208008	204.447495
1520.188477	261.484863
1519.168945	138.336624
1518.150391	40.740177
1517.129883	-44.220421
1516.110352	9.379462
1515.089844	-258.319183
1514.070313	-130.651108
1513.049805	1.869716
1512.028320	-161.063187
1511.007813	24.888611
1509.986328	66.868431
1508.964844	-78.618958
1507.943359	178.392258
1506.921875	-236.657440
1505.899414	-151.873505
1504.876953	101.837692
1503.854492	-144.393784
1502.832031	-49.986641
1501.808594	-311.826050
1500.786133	-133.268860
1499.762695	-126.510559
1498.739258	-84.087158
1497.714844	139.822769
1496.691406	-74.003441
1495.666992	-14.217393
1494.642578	-197.565277
1493.617188	48.545399
1492.592773	304.649109
1491.567383	210.339340
1490.541992	156.812027
1489.516602	338.199677
1488.491211	279.289185
1487.464844	391.340424
1486.438477	373.012817
1485.412109	316.284668
1484.385742	683.081604
1483.358398	697.493286
1482.331055	767.904236
1481.303711	585.695190
1480.276367	714.533997
1479.249023	878.903015
1478.220703	964.075134
1477.192383	1219.841553
1476.164063	871.632080
1475.135742	976.858582
1474.106445	1150.690308
1473.077148	1230.168701
1472.047852	1599.715820
1471.018555	1566.946655
1469.989258	1750.392456
1468.958984	1803.938965
1467.928711	1910.813477
1466.898438	2119.293457
1465.868164	1992.070068
1464.836914	2195.238037
1463.805664	2154.333252
1462.774414	2288.701416
1461.743164	2219.778076
1460.710938	2468.255371
1459.679688	2477.967285
1458.647461	2556.161377
1457.615234	2669.829102
1456.582031	2671.767578
1455.549805	2493.608398
1454.516602	2533.602539
1453.483398	2614.141602
1452.449219	2818.841309
1451.416016	2818.178711
1450.381836	2918.855713
1449.347656	2578.674561
1448.313477	2474.212646
1447.279297	2835.770508
1446.244141	3022.471436
1445.208984	2799.041260
1444.173828	2649.125488
1443.138672	2572.677246
1442.102539	2425.440674
1441.066406	2462.930420
1440.030273	2341.141602
1438.994141	2295.288574
1437.958008	2297.523193
1436.920898	2049.611572
1435.883789	1839.755005
1434.846680	1736.132324
1433.808594	1559.353638
1432.771484	1380.210205
1431.733398	1259.243164
1430.695313	994.541992
1429.657227	795.629211
1428.618164	740.644287
1427.579102	579.830627
1426.540039	277.956787
1425.500977	725.046936
1424.461914	511.658539
1423.421875	484.902100
1422.381836	415.420715
1421.341797	212.560791
1420.301758	92.988945
1419.260742	18.866650
1418.219727	282.191956
1417.178711	434.772003
1416.137695	129.445114
1415.096680	332.522217
1414.054688	148.274460
1413.012695	-76.015694
1411.970703	24.218388
1410.928711	127.041359
1409.885742	227.408264
1408.842773	21.337204
1407.799805	116.906349
1406.756836	-73.733917
1405.712891	-176.304016
1404.668945	-47.755287
1403.625000	151.144516
1402.581055	-111.598930
1401.537109	-168.384338
1400.492188	-67.013741
1399.447266	179.890671
1398.402344	131.002319
1397.357422	-28.009356
1396.311523	158.995407
1395.265625	388.657288
1394.219727	74.807732
1393.173828	106.844467
1392.126953	-331.721252
1391.081055	16.103577
1390.034180	126.152756
1388.986328	153.716873
1387.939453	253.990997
1386.891602	86.739372
1385.843750	229.790344
1384.795898	-102.072044
1383.748047	21.279978
1382.699219	267.173004
1381.651367	-361.319183
1380.602539	-304.967926
1379.552734	-216.031860
1378.503906	-296.735291
1377.454102	74.571259
1376.404297	126.425148
1375.354492	-103.538452
1374.303711	-38.880737
1373.253906	173.086243
1372.203125	-28.828501
1371.152344	170.897659
1370.100586	84.043861
1369.049805	281.501587
1367.998047	3.155202
1366.946289	220.790146
1365.894531	157.086044
1364.841797	-33.421535
1363.789063	-94.234894
1362.736328	103.979752
1361.683594	210.210419
1360.630859	314.075958
1359.577148	238.971893
1358.523438	114.334297
1357.469727	57.041653
1356.415039	91.892151
1355.361328	325.709930
1354.306641	609.269714
1353.251953	408.498688
1352.197266	334.632568
1351.141602	270.882202
1350.085938	338.885193
1349.030273	627.904419
1347.974609	842.521057
1346.918945	838.900330
1345.862305	855.273071
1344.805664	861.877502
1343.749023	1109.113037
1342.691406	1034.171875
1341.634766	1308.836548
1340.577148	1261.447632
1339.519531	889.750061
1338.460938	1068.128052
1337.403320	937.102966
1336.344727	1021.631653
1335.286133	1081.526733
1334.226563	827.295837
1333.167969	1006.244019
1332.108398	950.294250
1331.048828	884.623535
1329.989258	1044.089844
1328.928711	892.195496
1327.869141	827.005615
1326.808594	952.206055
1325.748047	1030.561035
1324.686523	926.266541
1323.625977	1177.691284
1322.564453	1051.463501
1321.502930	1201.823242
1320.440430	1386.783325
1319.378906	1246.180176
1318.316406	1263.597900
1317.253906	1320.586426
1316.190430	1249.473389
1315.127930	1235.209595
1314.064453	1152.067261
1313.000977	1436.154541
1311.937500	1321.217529
1310.873047	1332.027710
1309.809570	1003.198364
1308.745117	1250.594849
1307.679688	1389.703857
1306.615234	1184.413208
1305.549805	1429.460083
1304.484375	1735.986450
1303.418945	1713.003906
1302.353516	1481.180420
1301.287109	1377.348633
1300.220703	1674.171753
1299.154297	1327.323486
1298.087891	1454.742920
1297.020508	1479.054199
1295.954102	1454.348389
1294.886719	1356.094849
1293.818359	1370.842041
1292.750977	1294.891724
1291.682617	1297.539673
1290.614258	1251.213623
1289.545898	1229.499390
1288.476563	1418.669922
1287.407227	1061.311157
1286.338867	1216.274292
1285.268555	1104.209595
1284.199219	1075.530518
1283.128906	1355.442139
1282.058594	1236.256714
1280.988281	1136.756836
1279.917969	939.477661
1278.846680	1226.723755
1277.775391	1007.592163
1276.704102	1453.742798
1275.632813	1088.057983
1274.560547	1487.635864
1273.488281	1254.143555
1272.416016	1289.547363
1271.343750	1364.054077
1270.270508	1470.302979
1269.197266	1176.111206
1268.124023	1243.357544
1267.050781	1452.152954
1265.977539	1499.840942
1264.903320	1503.615479
1263.829102	1519.600464
1262.753906	1323.450928
1261.679688	1329.752563
1260.604492	1609.040161
1259.529297	1164.488647
1258.454102	1168.411865
1257.378906	1169.905640
1256.302734	1061.816406
1255.226563	1090.115479
1254.150391	1398.328369
1253.073242	1192.912842
1251.997070	1260.089355
1250.919922	1361.281738
1249.841797	1372.435181
1248.764648	1223.102417
1247.686523	1409.283203
1246.608398	1267.269531
1245.530273	1249.223511
1244.452148	1403.647095
1243.373047	1118.373291
1242.293945	1301.850342
1241.214844	1354.127075
1240.135742	852.967285
1239.055664	1198.881714
1237.975586	1166.148804
1236.895508	866.588928
1235.815430	1170.954346
1234.734375	1249.667847
1233.654297	1129.556274
1232.573242	716.222656
1231.491211	722.181091
1230.410156	1050.268188
1229.328125	683.110718
1228.246094	962.542175
1227.163086	711.665039
1226.081055	964.248169
1224.998047	798.070313
1223.915039	668.199707
1222.832031	538.334045
1221.748047	626.089478
1220.664063	537.272644
1219.580078	549.948547
1218.496094	415.158813
1217.412109	335.935272
1216.327148	420.921234
1215.242188	515.466797
1214.157227	513.334290
1213.071289	672.852539
1211.985352	482.319153
1210.899414	525.830566
1209.813477	607.846558
1208.727539	610.172729
1207.640625	749.850586
1206.553711	600.131226
1205.466797	520.294922
1204.378906	486.193665
1203.291016	244.864029
1202.203125	555.080444
1201.115234	332.953400
1200.027344	33.812103
1198.938477	127.018143
1197.849609	275.444519
1196.760742	24.381468
1195.670898	-250.707932
1194.582031	48.947224
1193.492188	165.668289
1192.401367	130.825531
1191.311523	28.635689
1190.220703	-100.025513
1189.129883	-118.229591
1188.039063	-316.615692
1186.947266	-217.303085
1185.856445	-10.101522
1184.764648	-323.836975
1183.671875	-155.285385
1182.580078	44.292866
1181.487305	-17.711748
1180.394531	88.051987
1179.301758	-211.425903
1178.208984	205.704010
1177.115234	-50.726738
1176.021484	95.305382
1174.927734	44.794422
1173.833008	109.140167
1172.738281	5.796147
1171.643555	-18.614563
1170.548828	-31.140738
1169.454102	44.758732
1168.358398	-82.766586
1167.262695	-62.077068
1166.166992	1.546231
1165.070313	-116.606621
1163.973633	-29.296066
1162.876953	43.550449
1161.780273	56.562160
1160.683594	387.073395
1159.585938	137.202164
1158.488281	209.577209
1157.389648	183.984421
1156.291992	322.941223
1155.193359	120.649811
1154.094727	39.981533
1152.996094	350.265076
1151.896484	233.643585
1150.796875	228.994537
1149.697266	576.877258
1148.597656	64.614647
1147.498047	124.053177
1146.397461	130.990051
1145.296875	68.809151
1144.195313	315.944336
1143.094727	87.036171
1141.993164	22.275747
1140.891602	54.971176
1139.789063	382.399902
1138.687500	167.619156
1137.584961	221.405563
1136.482422	317.862518
1135.379883	316.803528
1134.276367	462.910248
1133.172852	604.130005
1132.069336	351.139740
1130.964844	696.279114
1129.861328	739.848694
1128.756836	1108.327515
1127.652344	940.550171
1126.546875	1033.606201
1125.442383	723.548523
1124.336914	712.195801
1123.230469	667.601929
1122.125000	653.773376
1121.018555	628.038269
1119.912109	625.936707
1118.805664	557.489624
1117.699219	555.292175
1116.591797	635.851685
1115.484375	411.126526
1114.376953	600.383728
1113.268555	404.033020
1112.160156	699.482056
1111.051758	538.558472
1109.943359	649.424072
1108.833984	901.939575
1107.725586	582.686951
1106.616211	594.141968
1105.505859	695.257324
1104.396484	897.800720
1103.286133	606.980347
1102.175781	917.899658
1101.064453	966.798157
1099.954102	798.693848
1098.842773	892.333801
1097.731445	757.251343
1096.619141	1039.326538
1095.507813	894.796448
1094.395508	811.542664
1093.282227	846.047363
1092.169922	819.311340
1091.056641	667.794250
1089.943359	690.486755
1088.830078	583.742004
1087.716797	707.567749
1086.602539	741.943726
1085.488281	642.268738
1084.373047	859.973755
1083.258789	560.538025
1082.143555	590.177246
1081.028320	676.178955
1079.913086	701.078003
1078.796875	878.579041
1077.680664	541.895081
1076.564453	648.949951
1075.448242	507.239563
1074.331055	586.105164
1073.213867	655.564575
1072.096680	600.729004
1070.979492	588.127625
1069.861328	533.349731
1068.743164	567.657349
1067.625000	751.899902
1066.505859	650.324951
1065.386719	527.749207
1064.267578	545.715271
1063.148438	577.742676
1062.029297	633.184631
1060.909180	807.931519
1059.789063	512.512634
1058.667969	458.101624
1057.547852	604.815430
1056.426758	220.925461
1055.305664	454.152100
1054.183594	367.239502
1053.062500	605.079651
1051.940430	485.569183
1050.818359	443.201843
1049.695313	421.897583
1048.572266	437.987946
1047.449219	104.179619
1046.326172	323.360992
1045.203125	327.963379
1044.079102	544.762451
1042.955078	334.982025
1041.830078	311.768890
1040.706055	370.177856
1039.581055	442.589081
1038.456055	377.640015
1037.331055	370.992340
1036.205078	1.302984
1035.079102	434.677948
1033.953125	9.452658
1032.826172	303.202179
1031.700195	620.153931
1030.573242	455.774872
1029.445313	396.136963
1028.318359	401.680023
1027.190430	298.097992
1026.062500	-125.888611
1024.934570	-110.706200
1023.805664	11.339849
1022.676758	-119.582970
1021.547852	-368.707764
1020.418945	-281.226654
1019.289063	-84.690880
1018.159180	-314.837646
1017.029297	-370.906036
1015.898438	256.900574
1014.767578	189.317337
1013.636719	59.308208
1012.505859	140.233643
1011.375000	218.905258
1010.243164	128.621918
1009.111328	290.776398
1007.978516	494.599365
1006.846680	770.159790
1005.713867	1251.545044
1004.581055	2056.553711
1003.447266	2172.330811
1002.313477	2339.010498
1001.179688	1740.829956
1000.045898	1159.208008
998.912109	651.879700
997.777344	119.488426
996.642578	-15.447368
995.506836	242.167038
994.372070	181.331757
993.236328	95.253220
992.100586	147.718811
990.963867	345.548187
989.828125	289.804993
988.691406	434.723694
987.553711	323.898834
986.416992	148.740982
985.279297	-120.657379
984.141602	-12.160214
983.003906	80.289482
981.865234	-75.775131
980.726563	281.510132
979.587891	282.153320
978.448242	312.810883
977.309570	233.203949
976.169922	277.893250
975.030273	400.830170
973.889648	372.161682
972.749023	419.444336
971.608398	411.699738
970.467773	321.414185
969.326172	364.442017
968.184570	54.106850
967.042969	453.098083
965.901367	12.364805
964.758789	388.482422
963.616211	315.102051
962.473633	457.375885
961.330078	308.617767
960.186523	125.679649
959.042969	158.295639
957.899414	113.143158
956.754883	249.028595
955.610352	71.334549
954.465820	70.082153
953.321289	-139.279800
952.175781	47.344437
951.030273	414.686554
949.884766	79.984344
948.738281	13.025183
947.591797	474.177094
946.445313	60.074226
945.298828	212.831253
944.151367	356.495605
943.003906	502.491394
941.856445	417.966431
940.708008	372.394104
939.559570	279.039948
938.411133	115.123962
937.262695	758.772278
936.113281	542.603149
934.964844	114.641357
933.814453	331.976013
932.665039	280.449860
931.514648	374.849457
930.364258	88.972557
929.213867	256.452942
928.062500	-120.104218
926.912109	382.115265
925.759766	269.856659
924.608398	16.718370
923.456055	-92.918152
922.303711	-111.451271
921.151367	97.446007
919.999023	-282.276276
918.845703	13.102775
917.692383	-89.087158
916.539063	-11.718365
915.384766	-68.251404
914.230469	120.494667
913.076172	-90.174782
911.920898	-105.528702
910.766602	278.453430
909.611328	240.524017
908.455078	-141.927368
907.299805	189.921997
906.143555	-90.182854
904.987305	-32.479729
903.830078	-35.879757
902.673828	-82.224930
901.516602	-12.996239
900.359375	-61.424038
899.201172	-44.124313
898.042969	-8.653762
896.884766	153.544754
895.726563	-145.586899
894.567383	16.714411
893.408203	0.446373
892.249023	-162.634720
891.088867	182.771530
889.929688	189.268814
888.769531	-170.001480
887.608398	170.844040
886.448242	136.904816
885.287109	358.041260
884.125977	6.090403
882.963867	-34.369747
881.801758	434.878540
880.639648	220.853210
879.477539	410.439362
878.315430	604.494812
877.152344	498.877075
875.989258	429.397369
874.825195	488.354736
873.661133	423.507507
872.497070	183.178299
871.333008	422.301056
870.168945	665.850708
869.003906	369.532715
867.838867	340.978271
866.672852	825.039429
865.506836	304.249603
864.340820	552.220459
863.174805	566.473877
862.008789	560.533630
860.841797	529.929504
859.674805	371.409790
858.506836	684.305115
857.339844	768.207153
856.171875	755.630432
855.003906	1135.563354
853.834961	768.676453
852.666016	888.428894
851.497070	822.123779
850.328125	590.058228
849.158203	718.776123
847.988281	605.568359
846.818359	414.058502
845.647461	502.466064
844.477539	295.421478
843.306641	556.109619
842.134766	364.823853
840.963867	231.774734
839.791992	552.672546
838.619141	240.818527
837.447266	351.487671
836.274414	441.995728
835.101563	597.233398
833.928711	578.199219
832.754883	382.788666
831.581055	616.035034
830.407227	766.589172
829.232422	653.791870
828.058594	549.955505
826.883789	506.366425
825.708008	734.786926
824.533203	546.256042
823.357422	333.284698
822.181641	343.189606
821.004883	226.106491
819.828125	360.693817
818.651367	457.344879
817.474609	133.243912
816.296875	338.891815
815.119141	252.970642
813.941406	153.713593
812.763672	87.830360
811.584961	-42.523926
810.406250	109.428703
809.226563	156.835526
808.047852	-62.410156
806.868164	162.631943
805.688477	-327.492493
804.507813	-49.288532
803.327148	-155.231888
802.146484	233.666611
800.965820	76.599243
799.784180	-204.640350
798.603516	-53.398476
797.420898	-276.923065
796.239258	16.022041
795.056641	45.097282
793.874023	-61.022213
792.691406	-273.450684
791.507813	-512.398560
790.324219	5.811390
789.140625	131.986862
787.956055	362.046234
786.772461	129.601181
785.586914	-266.448822
784.402344	-98.536201
783.216797	-50.128124
782.032227	-189.657394
780.845703	4.462428
779.660156	185.178482
778.473633	133.855286
777.287109	325.373901
776.100586	37.721825
774.913086	173.877686
773.725586	135.597672
772.538086	-19.640375
771.349609	-24.904865
770.161133	-96.376877
768.972656	286.210510
767.784180	-32.260506
766.594727	235.426666
765.405273	49.149796
764.215820	296.734467
763.026367	262.311005
761.835938	155.195404
760.645508	532.211060
759.454102	651.558655
758.262695	841.165283
757.072266	399.460144
755.879883	454.778534
754.688477	402.288086
753.496094	97.031075
752.303711	149.960266
751.110352	20.479187
749.917969	266.502106
748.724609	549.658752
747.530273	327.757111
746.336914	426.276337
745.142578	550.998169
743.948242	359.731384
742.752930	78.564690
741.558594	231.550079
740.363281	167.386795
739.166992	48.388790
737.971680	354.393646
736.775391	24.979158
735.579102	59.148022
734.381836	233.334335
733.185547	162.216049
731.988281	-31.492725
730.790039	35.149036
729.592773	18.565844
728.394531	168.098389
727.196289	509.865173
725.997070	329.007019
724.797852	154.706985
723.598633	616.146729
722.399414	142.468704
721.199219	289.083130
719.999023	284.911713
718.798828	603.686951
717.598633	682.199829
716.397461	437.713928
715.196289	204.166977
713.994141	498.343842
712.792969	458.755188
711.590820	438.714813
710.388672	235.563171
709.185547	363.561615
707.982422	280.148407
706.779297	351.296570
705.576172	50.067032
704.372070	151.543243
703.167969	289.884644
701.963867	321.484283
700.759766	461.737244
699.554688	327.863617
698.349609	115.710823
697.143555	349.131744
695.938477	-41.257130
694.732422	-190.406830
693.525391	-178.844025
692.319336	-199.926285
691.112305	-320.938843
689.905273	163.573975
688.697266	-159.411896
687.490234	-139.552109
686.282227	64.578918
685.073242	-314.744232
683.865234	-86.953957
682.656250	53.966995
681.447266	1.910760
680.237305	-24.191380
679.028320	-74.159760
677.818359	-327.709534
676.607422	-148.235260
675.397461	-12.181746
674.186523	115.099274
672.975586	8.631852
671.763672	86.004044
670.551758	169.781265
669.339844	264.288544
668.127930	43.161594
666.915039	77.070946
665.703125	-297.358124
664.489258	231.143753
663.276367	156.935211
662.062500	-3.615874
660.848633	140.207825
659.634766	163.115494
658.419922	4.784647
657.205078	53.575863
655.990234	-292.258087
654.775391	62.707661
653.559570	57.577320
652.343750	114.956520
651.126953	10.750795
649.911133	-336.753540
648.694336	196.634232
647.477539	172.239487
646.259766	147.894775
645.041992	220.449478
643.824219	669.512512
642.606445	636.654175
641.387695	399.601013
640.168945	-116.733910
638.950195	233.445251
637.730469	-52.492897
636.511719	115.119301
635.291016	-39.408875
634.071289	-21.936729
632.850586	-34.390324
631.629883	88.542076
630.409180	72.102631
629.188477	77.307396
627.966797	56.959141
626.745117	111.882759
625.522461	6.204690
624.300781	-22.024477
623.078125	166.443588
621.854492	48.720566
620.631836	385.427887
619.408203	4.891209
618.184570	-41.165359
616.960938	-67.600891
615.736328	-93.672783
614.511719	-194.241516
613.287109	-260.146515
612.061523	108.512291
610.835938	9.209755
609.610352	136.991608
608.384766	-138.704987
607.158203	-99.692078
605.931641	144.897797
604.705078	43.969215
