# Supplementary material for: Raman spectroscopy accurately differentiates mucosal healing from non-healing and biochemical changes following biological therapy in inflammatory bowel disease
Source: PLoS One. 2021 Jun 2;16(6):e0252210. doi: 10.1371/journal.pone.0252210 (PMC8172032; doi:10.1371/journal.pone.0252210)
Supplement: S1 Dataset — (ZIP) [file pone.0252210.s003.zip › HC/brc-ctnf-0014_base sub CR removed_60__X_5915.47__Y_1163.29__Z_1289.14__Time_688.txt]

1714.774414	221.616180
1713.797852	-92.999336
1712.820313	50.065472
1711.843750	27.663282
1710.866211	62.327629
1709.888672	22.718943
1708.911133	-176.869354
1707.933594	-94.270973
1706.955078	-193.125092
1705.976563	-133.165787
1704.998047	98.878258
1704.019531	-136.858459
1703.040039	45.688553
1702.061523	-51.995037
1701.082031	-55.322285
1700.101563	212.137970
1699.122070	-196.215469
1698.141602	48.520962
1697.161133	82.716560
1696.180664	291.260803
1695.200195	126.410278
1694.218750	165.244827
1693.238281	-206.431702
1692.256836	242.210159
1691.274414	82.758751
1690.292969	124.171959
1689.310547	-23.240452
1688.328125	336.776581
1687.345703	465.260406
1686.363281	452.998322
1685.379883	89.487488
1684.396484	371.576019
1683.413086	350.408539
1682.429688	484.299561
1681.445313	365.683990
1680.461914	378.151794
1679.477539	423.061462
1678.493164	542.993835
1677.507813	349.426910
1676.523438	382.573242
1675.538086	543.828796
1674.552734	633.719482
1673.566406	548.592529
1672.581055	700.521729
1671.594727	557.903076
1670.608398	787.692261
1669.622070	691.166748
1668.634766	703.961304
1667.648438	698.615784
1666.661133	680.402100
1665.673828	877.527588
1664.685547	875.986206
1663.698242	1195.773804
1662.709961	905.907593
1661.721680	1144.097534
1660.733398	1250.025635
1659.744141	1093.904785
1658.755859	988.555298
1657.766602	1159.031616
1656.777344	876.938599
1655.787109	746.179932
1654.797852	1100.192749
1653.807617	1078.555786
1652.817383	842.913696
1651.827148	628.824097
1650.835938	520.870300
1649.844727	585.094727
1648.853516	509.447693
1647.862305	674.582764
1646.871094	409.200500
1645.878906	125.665092
1644.886719	428.801178
1643.894531	82.457916
1642.902344	137.746323
1641.910156	253.918091
1640.916992	53.567390
1639.923828	130.502518
1638.930664	-35.077320
1637.936523	-0.012717
1636.943359	127.489326
1635.949219	-11.140788
1634.955078	-30.974163
1633.960938	-235.086548
1632.965820	27.254944
1631.970703	47.320782
1630.975586	-87.843407
1629.980469	3.548326
1628.985352	-286.602722
1627.989258	-379.197449
1626.993164	59.735703
1625.997070	-3.780656
1625.000977	-11.969842
1624.003906	-117.362869
1623.007813	90.143700
1622.010742	-206.923431
1621.012695	-112.363205
1620.015625	-75.568375
1619.017578	11.138797
1618.020508	163.492508
1617.021484	381.414246
1616.023438	-138.159760
1615.025391	50.928219
1614.026367	263.548981
1613.027344	-232.018906
1612.028320	127.420509
1611.028320	214.058640
1610.029297	62.163342
1609.029297	172.345428
1608.029297	224.831238
1607.028320	292.978546
1606.028320	311.329132
1605.027344	59.970634
1604.026367	400.241180
1603.025391	-86.619423
1602.023438	46.752804
1601.022461	-0.458979
1600.020508	41.208103
1599.018555	129.864273
1598.016602	58.966621
1597.013672	272.898926
1596.010742	8.504282
1595.007813	-156.576355
1594.004883	-104.877678
1593.001953	-24.553444
1591.998047	19.094730
1590.994141	-57.423264
1589.990234	25.188328
1588.986328	-150.614487
1587.981445	-206.459442
1586.976563	-246.726593
1585.971680	184.845032
1584.966797	-254.518646
1583.961914	197.513840
1582.956055	208.887024
1581.950195	178.465897
1580.944336	-91.663872
1579.938477	-77.963440
1578.931641	169.906219
1577.924805	58.367470
1576.917969	-32.425301
1575.911133	45.807362
1574.904297	-193.447968
1573.896484	186.188599
1572.888672	-29.857611
1571.880859	11.402176
1570.873047	-155.392776
1569.864258	-88.411560
1568.855469	323.906708
1567.846680	21.689833
1566.837891	90.786362
1565.829102	289.519562
1564.819336	532.141968
1563.809570	302.242859
1562.799805	33.389858
1561.790039	73.177994
1560.779297	-16.868874
1559.768555	-213.316956
1558.757813	194.147766
1557.747070	-23.275846
1556.736328	132.359177
1555.724609	-258.818115
1554.712891	202.113358
1553.701172	144.831284
1552.689453	188.394241
1551.676758	164.485672
1550.664063	339.697449
1549.651367	-209.706635
1548.638672	-96.853218
1547.625977	380.439606
1546.612305	68.800293
1545.598633	23.397823
1544.584961	158.779556
1543.571289	265.541748
1542.556641	20.777397
1541.541992	47.160149
1540.527344	310.950500
1539.512695	300.840607
1538.498047	153.802002
1537.482422	115.052361
1536.466797	-145.690826
1535.451172	70.725784
1534.434570	165.691498
1533.418945	216.670944
1532.402344	50.949505
1531.385742	-29.785685
1530.369141	332.560333
1529.351563	68.620674
1528.334961	170.406281
1527.317383	354.402802
1526.299805	97.968033
1525.281250	26.820770
1524.263672	326.154663
1523.245117	12.903850
1522.226563	270.696289
1521.208008	237.662445
1520.188477	-37.178432
1519.168945	114.696579
1518.150391	112.211258
1517.129883	420.478058
1516.110352	-142.334656
1515.089844	-114.315620
1514.070313	75.377708
1513.049805	-27.804665
1512.028320	-56.630680
1511.007813	-434.524719
1509.986328	75.324074
1508.964844	74.408661
1507.943359	-126.636169
1506.921875	-145.646301
1505.899414	-16.081924
1504.876953	-55.814869
1503.854492	-213.485657
1502.832031	-237.963287
1501.808594	-464.872223
1500.786133	-174.490479
1499.762695	90.065643
1498.739258	293.001038
1497.714844	-246.369492
1496.691406	-97.327309
1495.666992	0.397594
1494.642578	11.059237
1493.617188	118.788658
1492.592773	-31.759443
1491.567383	351.825165
1490.541992	165.372910
1489.516602	280.393890
1488.491211	236.950928
1487.464844	277.717804
1486.438477	372.031036
1485.412109	65.512047
1484.385742	254.153397
1483.358398	210.468552
1482.331055	373.380188
1481.303711	194.437485
1480.276367	607.078247
1479.249023	364.357544
1478.220703	404.587555
1477.192383	913.622742
1476.164063	492.543518
1475.135742	937.609985
1474.106445	794.196716
1473.077148	645.732544
1472.047852	751.850586
1471.018555	1020.775696
1469.989258	1251.404785
1468.958984	1291.116211
1467.928711	1574.950073
1466.898438	1370.455566
1465.868164	1359.244263
1464.836914	1365.802124
1463.805664	1285.958008
1462.774414	1531.335449
1461.743164	1575.948242
1460.710938	1554.499146
1459.679688	1210.649902
1458.647461	1559.899292
1457.615234	1510.576294
1456.582031	1448.576904
1455.549805	1551.527710
1454.516602	2027.249878
1453.483398	2003.263550
1452.449219	1981.822266
1451.416016	2064.351074
1450.381836	2060.690674
1449.347656	1844.246338
1448.313477	1825.492188
1447.279297	1776.387573
1446.244141	1912.141113
1445.208984	2098.497314
1444.173828	1659.709961
1443.138672	1737.314087
1442.102539	1787.079224
1441.066406	1674.999512
1440.030273	1674.270142
1438.994141	1660.945679
1437.958008	1437.891113
1436.920898	1604.116211
1435.883789	1467.146118
1434.846680	1277.246216
1433.808594	1001.598267
1432.771484	1003.875000
1431.733398	965.799683
1430.695313	718.330505
1429.657227	488.691772
1428.618164	450.915039
1427.579102	329.989532
1426.540039	431.080841
1425.500977	335.555634
1424.461914	71.266945
1423.421875	233.016144
1422.381836	304.069305
1421.341797	4.888703
1420.301758	325.424927
1419.260742	-86.803673
1418.219727	97.818176
1417.178711	-12.018829
1416.137695	240.602554
1415.096680	-70.308662
1414.054688	-61.602947
1413.012695	57.822651
1411.970703	-61.548332
1410.928711	-12.378873
1409.885742	-53.630531
1408.842773	-62.110973
1407.799805	87.749153
1406.756836	137.181274
1405.712891	-107.098167
1404.668945	52.971809
1403.625000	-32.885269
1402.581055	-28.279884
1401.537109	-43.652637
1400.492188	-146.722290
1399.447266	-119.256622
1398.402344	148.969696
1397.357422	159.012039
1396.311523	304.452698
1395.265625	131.740189
1394.219727	46.875080
1393.173828	67.330620
1392.126953	-122.457085
1391.081055	68.453926
1390.034180	224.329926
1388.986328	130.007599
1387.939453	193.449677
1386.891602	199.428833
1385.843750	-129.570541
1384.795898	-273.319611
1383.748047	-79.462616
1382.699219	-100.513916
1381.651367	33.470161
1380.602539	-162.234650
1379.552734	-68.069244
1378.503906	-178.563354
1377.454102	-61.753162
1376.404297	207.356186
1375.354492	184.516693
1374.303711	-165.025589
1373.253906	-30.428570
1372.203125	46.852570
1371.152344	338.610840
1370.100586	-209.647644
1369.049805	-326.429413
1367.998047	65.189987
1366.946289	-165.983276
1365.894531	178.331818
1364.841797	52.010975
1363.789063	120.018105
1362.736328	113.438858
1361.683594	-32.369633
1360.630859	-158.108871
1359.577148	96.839424
1358.523438	147.877930
1357.469727	107.016029
1356.415039	36.436672
1355.361328	112.624283
1354.306641	422.414032
1353.251953	133.539993
1352.197266	60.952797
1351.141602	269.052612
1350.085938	62.616089
1349.030273	409.814514
1347.974609	491.467529
1346.918945	682.342163
1345.862305	724.409180
1344.805664	493.794250
1343.749023	729.457581
1342.691406	732.116455
1341.634766	947.998291
1340.577148	983.014954
1339.519531	678.763977
1338.460938	743.720825
1337.403320	771.619934
1336.344727	873.850281
1335.286133	926.634033
1334.226563	1041.333618
1333.167969	1086.823364
1332.108398	894.942017
1331.048828	574.653564
1329.989258	689.695374
1328.928711	658.939941
1327.869141	821.041687
1326.808594	691.621643
1325.748047	838.988892
1324.686523	917.219299
1323.625977	644.919800
1322.564453	799.846741
1321.502930	890.623291
1320.440430	779.108765
1319.378906	778.739441
1318.316406	1037.397217
1317.253906	770.820190
1316.190430	824.901123
1315.127930	758.274780
1314.064453	903.657715
1313.000977	642.557129
1311.937500	953.073303
1310.873047	965.548584
1309.809570	970.712708
1308.745117	1089.159790
1307.679688	966.445496
1306.615234	929.970886
1305.549805	991.963257
1304.484375	1142.526855
1303.418945	963.613586
1302.353516	1079.827515
1301.287109	930.609131
1300.220703	1157.460815
1299.154297	725.895020
1298.087891	962.630981
1297.020508	1037.242310
1295.954102	959.673645
1294.886719	1063.813721
1293.818359	1190.036377
1292.750977	1171.512573
1291.682617	900.388977
1290.614258	997.282715
1289.545898	1037.788086
1288.476563	666.498474
1287.407227	1175.228149
1286.338867	608.150208
1285.268555	964.864441
1284.199219	1086.356323
1283.128906	1193.130859
1282.058594	1062.435425
1280.988281	1039.524536
1279.917969	1192.840210
1278.846680	942.448853
1277.775391	733.779480
1276.704102	818.674500
1275.632813	690.862976
1274.560547	927.325623
1273.488281	789.817444
1272.416016	1253.426880
1271.343750	893.668274
1270.270508	924.827026
1269.197266	975.527283
1268.124023	916.375061
1267.050781	1101.322144
1265.977539	1042.205200
1264.903320	1068.501221
1263.829102	1055.779419
1262.753906	743.141907
1261.679688	932.865051
1260.604492	654.539124
1259.529297	902.692200
1258.454102	675.672729
1257.378906	894.498962
1256.302734	1057.216431
1255.226563	681.810425
1254.150391	956.480713
1253.073242	929.259460
1251.997070	931.256714
1250.919922	1091.356079
1249.841797	575.288696
1248.764648	1241.131714
1247.686523	871.104492
1246.608398	1084.524292
1245.530273	821.597168
1244.452148	566.065979
1243.373047	621.513672
1242.293945	664.784790
1241.214844	773.573547
1240.135742	544.929810
1239.055664	549.319092
1237.975586	825.414368
1236.895508	659.925415
1235.815430	804.894287
1234.734375	687.931213
1233.654297	459.507965
1232.573242	764.307068
1231.491211	635.251343
1230.410156	825.986572
1229.328125	655.761536
1228.246094	940.782593
1227.163086	591.421631
1226.081055	411.611725
1224.998047	444.775482
1223.915039	233.568542
1222.832031	581.117004
1221.748047	519.828003
1220.664063	489.964691
1219.580078	87.875900
1218.496094	111.224930
1217.412109	274.651703
1216.327148	85.328934
1215.242188	156.853973
1214.157227	189.687042
1213.071289	446.940369
1211.985352	441.008209
1210.899414	299.932953
1209.813477	448.338989
1208.727539	-230.528152
1207.640625	190.297211
1206.553711	333.688110
1205.466797	351.661591
1204.378906	535.827881
1203.291016	235.687057
1202.203125	176.476974
1201.115234	13.714788
1200.027344	-50.314766
1198.938477	-54.196854
1197.849609	184.908737
1196.760742	-66.890907
1195.670898	198.475250
1194.582031	23.647346
1193.492188	317.636932
1192.401367	-133.646164
1191.311523	-207.493225
1190.220703	-336.617401
1189.129883	-201.515976
1188.039063	96.773788
1186.947266	-188.526764
1185.856445	-166.495560
1184.764648	-192.523743
1183.671875	-89.033348
1182.580078	-386.207550
1181.487305	117.679619
1180.394531	427.088348
1179.301758	-109.850517
1178.208984	-16.304914
1177.115234	-40.260620
1176.021484	-1.968152
1174.927734	285.334290
1173.833008	36.112068
1172.738281	-167.559006
1171.643555	-48.086971
1170.548828	-270.879883
1169.454102	1.576135
1168.358398	139.920212
1167.262695	-434.406342
1166.166992	-377.393494
1165.070313	155.166199
1163.973633	180.860718
1162.876953	132.440384
1161.780273	60.114494
1160.683594	214.633423
1159.585938	-117.996605
1158.488281	60.267727
1157.389648	231.241211
1156.291992	280.432220
1155.193359	205.518738
1154.094727	87.675186
1152.996094	55.675465
1151.896484	71.312874
1150.796875	-15.568163
1149.697266	176.312210
1148.597656	-20.201704
1147.498047	-395.271393
1146.397461	-98.797005
1145.296875	128.476303
1144.195313	-10.894553
1143.094727	87.705078
1141.993164	-37.388950
1140.891602	-324.181427
1139.789063	35.849415
1138.687500	-22.683493
1137.584961	-95.493217
1136.482422	147.720291
1135.379883	67.719559
1134.276367	180.092697
1133.172852	12.198468
1132.069336	342.879517
1130.964844	388.567719
1129.861328	408.116669
1128.756836	603.174500
1127.652344	281.072815
1126.546875	573.235657
1125.442383	533.354614
1124.336914	732.847412
1123.230469	147.875107
1122.125000	371.016144
1121.018555	376.121674
1119.912109	189.400452
1118.805664	199.246048
1117.699219	164.100876
1116.591797	-176.316010
1115.484375	65.407310
1114.376953	25.537506
1113.268555	-212.977829
1112.160156	-92.029465
1111.051758	-32.602642
1109.943359	206.389664
1108.833984	93.227127
1107.725586	244.674042
1106.616211	126.821877
1105.505859	365.519440
1104.396484	436.523193
1103.286133	389.489105
1102.175781	264.616364
1101.064453	467.671021
1099.954102	441.890045
1098.842773	470.341583
1097.731445	437.498230
1096.619141	531.926941
1095.507813	122.114555
1094.395508	567.574707
1093.282227	68.447357
1092.169922	259.445801
1091.056641	276.163879
1089.943359	64.603371
1088.830078	439.031158
1087.716797	394.579315
1086.602539	545.357971
1085.488281	423.333740
1084.373047	186.191040
1083.258789	101.949532
1082.143555	146.992447
1081.028320	138.008972
1079.913086	749.084351
1078.796875	37.936264
1077.680664	127.648399
1076.564453	283.061829
1075.448242	20.769577
1074.331055	239.526657
1073.213867	291.695862
1072.096680	-101.641525
1070.979492	-119.677612
1069.861328	286.540009
1068.743164	273.172821
1067.625000	123.977875
1066.505859	152.882324
1065.386719	109.225220
1064.267578	238.871063
1063.148438	497.227325
1062.029297	448.972900
1060.909180	84.955109
1059.789063	195.948273
1058.667969	290.561493
1057.547852	163.097763
1056.426758	-29.708315
1055.305664	-26.088469
1054.183594	171.480621
1053.062500	-9.354722
1051.940430	241.937347
1050.818359	19.251831
1049.695313	100.143471
1048.572266	309.399689
1047.449219	462.629059
1046.326172	286.979065
1045.203125	-82.072556
1044.079102	-161.812653
1042.955078	56.891590
1041.830078	166.032776
1040.706055	314.802704
1039.581055	48.972668
1038.456055	-177.080673
1037.331055	88.272583
1036.205078	144.085861
1035.079102	151.079285
1033.953125	102.308510
1032.826172	190.856430
1031.700195	2.724161
1030.573242	137.906708
1029.445313	80.176659
1028.318359	-300.447784
1027.190430	-162.736847
1026.062500	-162.049210
1024.934570	-477.096954
1023.805664	-376.349426
1022.676758	-224.501541
1021.547852	-300.054474
1020.418945	-412.607086
1019.289063	-281.483948
1018.159180	-338.167480
1017.029297	-169.852264
1015.898438	-80.343178
1014.767578	-248.005737
1013.636719	52.486866
1012.505859	227.854004
1011.375000	-69.173241
1010.243164	-27.961922
1009.111328	-28.340958
1007.978516	262.941895
1006.846680	276.563507
1005.713867	967.977112
1004.581055	1728.536865
1003.447266	1707.403564
1002.313477	1711.798462
1001.179688	1163.997192
1000.045898	690.476868
998.912109	381.268982
997.777344	298.602966
996.642578	174.517838
995.506836	117.518532
994.372070	125.264091
993.236328	292.289520
992.100586	387.832581
990.963867	162.894562
989.828125	-87.194420
988.691406	-293.275696
987.553711	-31.376194
986.416992	212.075745
985.279297	-263.120117
984.141602	-56.373257
983.003906	81.310448
981.865234	126.960182
980.726563	131.269592
979.587891	-142.694962
978.448242	15.980647
977.309570	245.971909
976.169922	87.425545
975.030273	443.907684
973.889648	-130.335251
972.749023	161.905182
971.608398	463.296753
970.467773	238.794266
969.326172	195.861191
968.184570	84.191879
967.042969	-98.458160
965.901367	-79.038490
964.758789	75.793518
963.616211	132.050095
962.473633	463.484711
961.330078	405.219513
960.186523	353.955780
959.042969	46.232109
957.899414	169.342880
956.754883	216.924133
955.610352	150.116196
954.465820	202.453629
953.321289	-95.240005
952.175781	-10.652617
951.030273	69.414268
949.884766	-51.684597
948.738281	-72.047112
947.591797	-151.731003
946.445313	365.102814
945.298828	226.141022
944.151367	-104.514839
943.003906	3.485295
941.856445	49.888596
940.708008	196.777237
939.559570	-73.879883
938.411133	319.519806
937.262695	51.412827
936.113281	426.526093
934.964844	284.070862
933.814453	96.183113
932.665039	393.798981
931.514648	64.898911
930.364258	91.521370
929.213867	175.135925
928.062500	-114.543816
926.912109	121.717583
925.759766	46.221542
924.608398	-88.308380
923.456055	227.605194
922.303711	-104.574120
921.151367	-2.341754
919.999023	74.910408
918.845703	-27.300962
917.692383	-149.840729
916.539063	213.748749
915.384766	30.038979
914.230469	-212.542191
913.076172	-53.251987
911.920898	-279.690704
910.766602	-122.609177
909.611328	-251.288589
908.455078	-180.327896
907.299805	62.929893
906.143555	163.354263
904.987305	-125.914566
903.830078	-231.515701
902.673828	-176.232056
901.516602	-159.412552
900.359375	-106.335205
899.201172	512.517273
898.042969	-5.645683
896.884766	264.297241
895.726563	214.708740
894.567383	389.937714
893.408203	149.216080
892.249023	175.303940
891.088867	316.636688
889.929688	87.502769
888.769531	-46.645271
887.608398	295.671478
886.448242	91.624077
885.287109	-297.340668
884.125977	315.604156
882.963867	55.386242
881.801758	248.572678
880.639648	250.058289
879.477539	285.370697
878.315430	115.621574
877.152344	83.396904
875.989258	136.790985
874.825195	257.727753
873.661133	54.434288
872.497070	143.844482
871.333008	170.212555
870.168945	187.573959
869.003906	69.985481
867.838867	305.488617
866.672852	73.280800
865.506836	277.208221
864.340820	404.638397
863.174805	204.014999
862.008789	326.900909
860.841797	355.415405
859.674805	466.967255
858.506836	463.997986
857.339844	364.529907
856.171875	565.699707
855.003906	670.320435
853.834961	579.802490
852.666016	863.673767
851.497070	692.434753
850.328125	1011.955078
849.158203	504.701599
847.988281	546.362671
846.818359	411.092987
845.647461	224.377136
844.477539	245.851120
843.306641	365.735413
842.134766	494.481659
840.963867	437.511230
839.791992	170.364868
838.619141	404.025482
837.447266	418.527985
836.274414	285.524292
835.101563	458.566345
833.928711	309.902985
832.754883	301.930664
831.581055	394.365662
830.407227	415.300507
829.232422	61.354374
828.058594	387.855835
826.883789	473.309937
825.708008	172.969421
824.533203	316.290131
823.357422	261.159760
822.181641	119.115395
821.004883	-67.464172
819.828125	93.385986
818.651367	202.899338
817.474609	74.141441
816.296875	201.297668
815.119141	-47.651108
813.941406	-383.283813
812.763672	-47.253490
811.584961	164.058746
810.406250	-82.656914
809.226563	188.439087
808.047852	-60.510113
806.868164	-229.443832
805.688477	-49.734062
804.507813	-92.174095
803.327148	-34.782246
802.146484	-210.473007
800.965820	113.005203
799.784180	-191.408539
798.603516	-89.956741
797.420898	-310.069580
796.239258	-206.553696
795.056641	-249.399826
793.874023	-414.133392
792.691406	-275.430267
791.507813	-77.074158
790.324219	-268.498383
789.140625	88.978706
787.956055	-38.358242
786.772461	-159.066666
785.586914	-7.753757
784.402344	-79.901863
783.216797	283.405792
782.032227	169.098724
780.845703	-13.715920
779.660156	8.927598
778.473633	-114.265137
777.287109	27.492344
776.100586	142.630173
774.913086	-27.049528
773.725586	98.948944
772.538086	379.237518
771.349609	70.495201
770.161133	61.694572
768.972656	90.312904
767.784180	8.665408
766.594727	209.017014
765.405273	133.867981
764.215820	320.764099
763.026367	175.053986
761.835938	95.391174
760.645508	277.592712
759.454102	426.648102
758.262695	291.825745
757.072266	618.833618
755.879883	475.130280
754.688477	267.700958
753.496094	339.412170
752.303711	246.261246
751.110352	-68.742813
749.917969	-65.219635
748.724609	427.853455
747.530273	60.214043
746.336914	368.608063
745.142578	194.143997
743.948242	-24.143272
742.752930	117.270935
741.558594	289.279358
740.363281	167.459137
739.166992	161.804001
737.971680	202.132721
736.775391	62.803619
735.579102	-26.120686
734.381836	-119.408455
733.185547	43.415588
731.988281	44.203854
730.790039	246.245193
729.592773	-404.848236
728.394531	-78.186966
727.196289	184.907150
725.997070	227.105347
724.797852	0.495940
723.598633	-99.305901
722.399414	-157.565857
721.199219	181.615845
719.999023	90.558075
718.798828	481.901428
717.598633	231.522812
716.397461	339.042755
715.196289	77.914886
713.994141	-17.363291
712.792969	349.588165
711.590820	-146.725998
710.388672	-23.947840
709.185547	98.783401
707.982422	-0.682202
706.779297	187.346664
705.576172	375.307434
704.372070	-139.804367
703.167969	265.786987
701.963867	81.663414
700.759766	180.396957
699.554688	126.901154
698.349609	66.939827
697.143555	33.117901
695.938477	68.882904
694.732422	124.216408
693.525391	-94.100616
692.319336	-38.677597
691.112305	136.158508
689.905273	-120.952011
688.697266	-22.041012
687.490234	31.316748
686.282227	-158.221237
685.073242	-390.991516
683.865234	-179.190369
682.656250	156.099518
681.447266	-59.095566
680.237305	-14.176765
679.028320	106.578949
677.818359	-149.436478
676.607422	-242.917557
675.397461	-7.321443
674.186523	228.220352
672.975586	158.682480
671.763672	162.766937
670.551758	93.387543
669.339844	-58.049393
668.127930	54.321342
666.915039	168.855835
665.703125	-70.894920
664.489258	-40.503120
663.276367	-48.936550
662.062500	31.200420
660.848633	-98.000114
659.634766	-285.347687
658.419922	-202.893082
657.205078	-269.244019
655.990234	-109.101082
654.775391	-114.979530
653.559570	213.262726
652.343750	43.638264
651.126953	147.732224
649.911133	-64.788315
648.694336	177.176422
647.477539	281.284576
646.259766	41.009392
645.041992	254.906967
643.824219	59.983818
642.606445	-29.433437
641.387695	489.750641
640.168945	0.442830
638.950195	411.943634
637.730469	206.547058
636.511719	22.729841
635.291016	83.851006
634.071289	-207.228012
632.850586	64.293121
631.629883	22.301762
630.409180	-103.381859
629.188477	159.275101
627.966797	-95.142624
626.745117	72.960228
625.522461	262.374756
624.300781	74.401398
623.078125	330.036987
621.854492	49.870956
620.631836	176.722672
619.408203	59.298508
618.184570	136.656647
616.960938	34.070908
615.736328	-316.827118
614.511719	81.129257
613.287109	-58.125122
612.061523	29.213705
610.835938	-108.143471
609.610352	-160.108704
608.384766	-178.043610
607.158203	-95.751892
605.931641	165.722244
604.705078	140.679962
