# Supplementary material for: Raman spectroscopy accurately differentiates mucosal healing from non-healing and biochemical changes following biological therapy in inflammatory bowel disease
Source: PLoS One. 2021 Jun 2;16(6):e0252210. doi: 10.1371/journal.pone.0252210 (PMC8172032; doi:10.1371/journal.pone.0252210)
Supplement: S1 Dataset — (ZIP) [file pone.0252210.s003.zip › HC/BRC-ctnf-0007-2_base sub CR removed_46__X_-21393.3__Y_39787.2__Time_512.txt]

1714.793945	48.214920
1713.817383	23.304594
1712.840820	-91.146294
1711.864258	-30.753237
1710.886719	137.288956
1709.909180	252.163391
1708.931641	-141.640472
1707.953125	100.174011
1706.975586	264.823090
1705.997070	-148.540695
1705.018555	-103.311165
1704.040039	-223.475296
1703.060547	-476.860077
1702.081055	-226.525391
1701.101563	16.281982
1700.122070	-219.103378
1699.142578	-579.423706
1698.162109	167.656052
1697.181641	97.249474
1696.201172	113.016823
1695.220703	-132.366547
1694.239258	-24.516356
1693.257813	137.336227
1692.276367	160.958710
1691.294922	-65.649529
1690.313477	156.774124
1689.331055	54.241772
1688.348633	187.117996
1687.366211	173.937424
1686.383789	6.800688
1685.400391	146.849762
1684.416992	370.101044
1683.433594	130.353149
1682.450195	117.765648
1681.465820	257.567566
1680.482422	288.851044
1679.498047	411.213684
1678.512695	329.212158
1677.528320	184.080063
1676.542969	465.189545
1675.558594	573.989746
1674.572266	630.101074
1673.586914	474.205109
1672.601563	77.154976
1671.615234	480.591370
1670.628906	945.546326
1669.642578	916.921631
1668.655273	1090.653931
1667.668945	909.221558
1666.681641	813.336548
1665.694336	954.216370
1664.706055	774.572693
1663.718750	802.483643
1662.730469	1111.962280
1661.742188	1042.750244
1660.753906	780.624573
1659.764648	776.138855
1658.775391	1143.079468
1657.787109	1097.207153
1656.796875	1494.025879
1655.807617	1311.389282
1654.818359	1166.382690
1653.828125	984.831421
1652.837891	907.022034
1651.846680	1046.577515
1650.856445	596.814880
1649.865234	176.743378
1648.874023	611.123962
1647.882813	210.599701
1646.891602	613.915039
1645.899414	193.226440
1644.907227	145.519531
1643.915039	549.749634
1642.922852	119.965843
1641.930664	-127.142189
1640.937500	-160.064651
1639.944336	-55.439125
1638.951172	-27.001732
1637.957031	-240.878372
1636.963867	70.345795
1635.969727	94.409355
1634.975586	-97.319183
1633.981445	-228.071991
1632.986328	33.983700
1631.991211	17.047543
1630.996094	-341.897705
1630.000977	-39.697342
1629.005859	-479.548218
1628.009766	-355.901245
1627.013672	-524.077454
1626.017578	-273.773560
1625.021484	-136.436188
1624.024414	-303.925262
1623.028320	-252.969711
1622.031250	-70.483162
1621.033203	-69.192680
1620.036133	-204.296860
1619.038086	138.745102
1618.041016	164.128616
1617.041992	89.858101
1616.043945	-15.716807
1615.045898	-16.161362
1614.046875	119.897324
1613.047852	439.597443
1612.048828	93.259041
1611.048828	32.888371
1610.049805	46.042759
1609.049805	-273.534241
1608.049805	198.275925
1607.048828	98.937340
1606.048828	227.546097
1605.047852	-99.414963
1604.046875	251.739273
1603.045898	95.099281
1602.044922	252.517334
1601.042969	82.895935
1600.041016	-112.790535
1599.039063	146.572281
1598.037109	-43.799576
1597.034180	-168.776566
1596.031250	-207.477676
1595.028320	-295.815399
1594.025391	20.692348
1593.022461	117.691925
1592.018555	-195.284271
1591.014648	-46.174911
1590.010742	-184.227859
1589.006836	32.551376
1588.001953	-87.327934
1586.997070	64.000839
1585.992188	512.427063
1584.987305	559.152710
1583.982422	194.001038
1582.976563	248.411270
1581.970703	55.227531
1580.964844	-104.105515
1579.958984	-83.795418
1578.952148	-175.558975
1577.945313	440.569794
1576.938477	733.645447
1575.931641	-123.453171
1574.924805	268.227234
1573.916992	-24.342550
1572.909180	184.882675
1571.901367	422.485413
1570.893555	173.868637
1569.884766	-28.032003
1568.876953	3.836236
1567.868164	-102.124687
1566.858398	-26.441420
1565.849609	101.006325
1564.839844	360.596649
1563.830078	85.365189
1562.820313	56.563526
1561.810547	141.744125
1560.799805	71.112038
1559.790039	161.118027
1558.779297	154.990768
1557.767578	161.634308
1556.756836	-39.151695
1555.745117	332.450714
1554.733398	-86.200172
1553.721680	28.562305
1552.709961	117.217415
1551.697266	236.692490
1550.685547	291.274078
1549.672852	322.345306
1548.659180	192.830734
1547.646484	251.998642
1546.632813	233.376053
1545.619141	126.690819
1544.605469	337.747253
1543.591797	168.716995
1542.577148	30.546345
1541.562500	93.706398
1540.547852	-295.220795
1539.533203	141.952393
1538.518555	-56.183990
1537.502930	176.503555
1536.487305	19.335052
1535.471680	83.881287
1534.456055	-89.032951
1533.439453	235.526321
1532.422852	472.126221
1531.406250	254.865234
1530.389648	168.923935
1529.373047	268.318970
1528.355469	81.585495
1527.337891	144.530090
1526.320313	233.017273
1525.302734	362.474121
1524.284180	95.388626
1523.265625	72.654228
1522.247070	399.584961
1521.228516	304.451904
1520.208984	232.309189
1519.190430	129.209763
1518.170898	-30.571896
1517.151367	218.093323
1516.130859	-67.869705
1515.111328	-197.168350
1514.090820	94.525696
1513.070313	-45.360806
1512.049805	7.162593
1511.028320	46.657108
1510.006836	-80.781937
1508.986328	-328.835999
1507.963867	-148.717026
1506.942383	-681.567688
1505.919922	-86.455826
1504.898438	-429.710754
1503.875977	-247.713196
1502.852539	-334.937469
1501.830078	-463.204224
1500.806641	-350.871338
1499.783203	-574.083984
1498.759766	-175.343384
1497.736328	-378.267761
1496.711914	-192.359406
1495.687500	-131.985580
1494.663086	-539.752808
1493.638672	-262.212860
1492.613281	78.979492
1491.587891	-198.573837
1490.563477	-240.993225
1489.537109	38.336651
1488.511719	-4.338009
1487.485352	113.763634
1486.458984	-21.025505
1485.432617	221.926575
1484.406250	196.744080
1483.379883	253.137177
1482.352539	156.345154
1481.325195	281.400543
1480.297852	266.099487
1479.269531	602.497559
1478.241211	569.131470
1477.213867	986.772278
1476.184570	805.431885
1475.156250	506.983765
1474.127930	898.713989
1473.098633	1068.701294
1472.069336	844.029663
1471.040039	1225.096802
1470.009766	1102.153198
1468.979492	1518.509521
1467.950195	1565.921387
1466.918945	1470.829834
1465.888672	1716.436890
1464.857422	1374.768188
1463.827148	1699.023438
1462.795898	1697.907715
1461.763672	1930.420166
1460.732422	1977.483398
1459.700195	1988.942871
1458.667969	1771.941284
1457.635742	2009.305786
1456.603516	2193.285645
1455.570313	2032.170654
1454.537109	2292.138184
1453.503906	2321.265381
1452.470703	1957.458130
1451.436523	2331.345459
1450.403320	2218.599609
1449.369141	2141.363281
1448.333984	2350.377686
1447.299805	2610.013916
1446.264648	2659.398926
1445.230469	2197.505371
1444.194336	2515.262939
1443.159180	2008.102783
1442.124023	1905.959351
1441.087891	1639.478027
1440.051758	1691.769043
1439.015625	2072.745117
1437.978516	2097.196777
1436.941406	1841.202271
1435.904297	1355.471436
1434.867188	1794.499268
1433.830078	1581.862305
1432.791992	1268.358765
1431.754883	775.872681
1430.715820	1154.301636
1429.677734	374.522339
1428.639648	369.622192
1427.600586	334.505096
1426.561523	508.783691
1425.522461	204.077484
1424.482422	333.083557
1423.443359	132.047348
1422.403320	-81.439926
1421.363281	299.721985
1420.322266	46.160160
1419.282227	213.318237
1418.241211	242.026398
1417.200195	44.317921
1416.159180	88.358803
1415.117188	-126.653214
1414.076172	-4.400828
1413.034180	-88.318527
1411.992188	-275.158997
1410.949219	-253.212418
1409.907227	-22.549404
1408.864258	-93.384850
1407.821289	-221.843201
1406.777344	-362.710419
1405.734375	-66.476234
1404.690430	61.539806
1403.646484	-63.857731
1402.602539	-384.788574
1401.557617	-226.323395
1400.513672	-40.172245
1399.468750	-34.544155
1398.423828	136.680939
1397.377930	508.463989
1396.333008	699.824097
1395.287109	-131.005386
1394.241211	-89.635628
1393.195313	154.711655
1392.148438	13.482338
1391.101563	478.252167
1390.054688	404.873505
1389.007813	366.702606
1387.960938	373.724609
1386.913086	260.811615
1385.865234	150.593124
1384.817383	-14.434202
1383.769531	-146.742462
1382.720703	-36.470795
1381.671875	78.900101
1380.623047	66.976097
1379.574219	195.066147
1378.524414	278.281555
1377.475586	206.869537
1376.425781	-49.072567
1375.375977	408.883514
1374.325195	-153.560654
1373.274414	52.593121
1372.224609	-150.118607
1371.172852	116.061821
1370.122070	-51.400639
1369.070313	90.351067
1368.019531	25.428127
1366.967773	77.734993
1365.915039	10.607865
1364.863281	347.047485
1363.810547	128.349731
1362.757813	109.002998
1361.705078	7.706107
1360.651367	137.939468
1359.598633	203.623932
1358.544922	403.689545
1357.491211	19.580746
1356.436523	296.930725
1355.382813	2.776129
1354.328125	399.567627
1353.273438	140.569168
1352.217773	326.344086
1351.163086	539.521423
1350.107422	492.080261
1349.051758	531.674377
1347.996094	685.533447
1346.939453	752.627502
1345.883789	623.916016
1344.827148	986.363708
1343.769531	706.673096
1342.712891	967.607361
1341.655273	894.006897
1340.598633	1340.876465
1339.540039	1200.607178
1338.482422	837.672729
1337.423828	1175.699829
1336.366211	936.965149
1335.307617	636.580444
1334.248047	1165.337524
1333.189453	798.504822
1332.129883	1201.120117
1331.070313	983.041443
1330.010742	1024.763306
1328.950195	821.882874
1327.890625	614.291687
1326.830078	1209.825806
1325.768555	943.167786
1324.708008	829.876343
1323.646484	1008.065613
1322.585938	1132.012573
1321.523438	898.142029
1320.461914	1424.447876
1319.400391	1195.793091
1318.337891	1152.303101
1317.275391	1592.228149
1316.211914	1082.947876
1315.149414	1214.823364
1314.085938	1366.447144
1313.022461	1707.803589
1311.958984	1159.945557
1310.894531	1109.842651
1309.831055	1118.960449
1308.766602	1549.064209
1307.701172	1373.676025
1306.636719	1621.655151
1305.571289	1407.150269
1304.505859	1323.168457
1303.440430	1222.102051
1302.375000	1455.488403
1301.308594	1600.360229
1300.242188	1224.329468
1299.175781	1541.312134
1298.109375	1126.321899
1297.041992	1435.958252
1295.975586	1423.946045
1294.908203	1642.712891
1293.839844	1539.971802
1292.772461	1285.248047
1291.704102	1697.871948
1290.635742	1622.360840
1289.567383	1306.669922
1288.498047	1277.957520
1287.428711	1237.065308
1286.360352	916.939636
1285.290039	1211.842285
1284.220703	1629.144165
1283.150391	1365.586914
1282.080078	1295.589844
1281.009766	1301.541504
1279.939453	1168.060791
1278.868164	1007.752380
1277.796875	884.246094
1276.725586	1076.286011
1275.654297	1723.018677
1274.582031	1394.208740
1273.509766	1187.767212
1272.437500	1387.020264
1271.365234	1258.895630
1270.291992	1152.818481
1269.218750	1247.027710
1268.145508	1592.650269
1267.072266	1462.231079
1265.999023	1495.373657
1264.924805	1635.839478
1263.850586	1586.019409
1262.776367	2067.814209
1261.701172	1742.453735
1260.625977	1651.231689
1259.550781	1616.103149
1258.475586	1408.019287
1257.400391	1572.701172
1256.324219	1233.214722
1255.248047	1517.146606
1254.171875	1679.248901
1253.094727	1941.040894
1252.018555	1823.169922
1250.941406	1440.184448
1249.864258	1546.186646
1248.786133	1241.207520
1247.708008	1709.376831
1246.630859	1618.358887
1245.551758	1772.747192
1244.473633	1477.648071
1243.394531	1296.797974
1242.316406	1310.277588
1241.236328	1144.055420
1240.157227	1630.800537
1239.077148	1476.663330
1237.998047	1630.697510
1236.917969	1573.596191
1235.836914	1484.955688
1234.756836	1248.443237
1233.675781	1516.169800
1232.594727	1303.909912
1231.512695	1205.569946
1230.431641	1104.829224
1229.349609	1343.130615
1228.267578	1070.405151
1227.185547	1235.909180
1226.102539	1074.564941
1225.019531	809.197815
1223.936523	921.291016
1222.853516	851.894226
1221.769531	816.320068
1220.686523	887.100098
1219.602539	846.602844
1218.517578	786.733521
1217.433594	753.426270
1216.348633	758.713562
1215.263672	481.413696
1214.178711	677.381226
1213.092773	486.999023
1212.007813	776.881531
1210.921875	822.889099
1209.834961	709.602844
1208.749023	738.610229
1207.662109	702.431641
1206.575195	928.956116
1205.488281	979.390137
1204.400391	959.854736
1203.313477	335.648773
1202.225586	436.558075
1201.136719	474.742126
1200.048828	-48.034981
1198.959961	283.738922
1197.871094	-51.218338
1196.782227	350.042053
1195.692383	-259.112823
1194.603516	-144.262024
1193.513672	54.602436
1192.423828	-501.398865
1191.333008	88.995567
1190.242188	-58.495853
1189.151367	-28.244406
1188.060547	-53.304924
1186.969727	-352.118927
1185.877930	-96.409348
1184.786133	-587.211304
1183.694336	-554.825562
1182.601563	-249.092285
1181.509766	-130.600677
1180.416992	26.117390
1179.323242	96.386108
1178.230469	-322.320801
1177.136719	-220.992462
1176.042969	-105.401611
1174.949219	-131.231598
1173.854492	-216.990677
1172.760742	132.916611
1171.666016	176.243011
1170.570313	121.363777
1169.475586	-127.312782
1168.379883	68.899506
1167.284180	37.794945
1166.188477	197.893555
1165.091797	-113.008324
1163.996094	87.549004
1162.899414	182.817825
1161.801758	153.763489
1160.705078	-9.044580
1159.607422	152.825439
1158.509766	11.434055
1157.412109	101.520294
1156.313477	358.497589
1155.215820	-23.931288
1154.117188	-179.713654
1153.017578	124.643387
1151.918945	261.975800
1150.819336	234.734528
1149.719727	178.867340
1148.620117	320.675995
1147.519531	457.589447
1146.418945	603.911194
1145.318359	47.903915
1144.217773	37.084389
1143.116211	-159.384079
1142.014648	-120.307198
1140.913086	-40.867390
1139.811523	202.557602
1138.708984	84.482674
1137.606445	491.649200
1136.503906	123.988144
1135.401367	212.559341
1134.297852	-31.466053
1133.194336	109.247292
1132.090820	162.021027
1130.987305	100.817451
1129.882813	523.655396
1128.778320	509.757019
1127.673828	782.826904
1126.569336	465.300110
1125.463867	854.343872
1124.358398	762.039978
1123.252930	949.370361
1122.146484	726.721069
1121.041016	617.859741
1119.934570	480.596039
1118.828125	790.828247
1117.720703	603.825256
1116.613281	457.122162
1115.505859	64.427605
1114.398438	312.895538
1113.291016	738.601807
1112.182617	573.026428
1111.074219	168.786484
1109.964844	530.369812
1108.856445	504.333160
1107.747070	570.412292
1106.637695	13.009468
1105.528320	473.458496
1104.417969	378.973816
1103.307617	740.000732
1102.197266	456.759796
1101.086914	555.787903
1099.975586	451.951935
1098.864258	451.915985
1097.752930	819.619324
1096.641602	103.094971
1095.529297	645.085022
1094.416992	352.956543
1093.304688	350.660553
1092.191406	447.259552
1091.079102	412.032471
1089.965820	343.883789
1088.852539	202.852295
1087.738281	200.692062
1086.624023	593.676208
1085.509766	180.013580
1084.395508	537.627930
1083.280273	154.781219
1082.166016	836.572144
1081.050781	273.030792
1079.934570	454.280273
1078.819336	485.235291
1077.703125	387.090332
1076.586914	549.555603
1075.469727	482.030243
1074.353516	119.022240
1073.236328	375.394501
1072.119141	90.048393
1071.000977	400.328583
1069.882813	237.089386
1068.765625	118.520859
1067.646484	124.204559
1066.528320	43.308525
1065.409180	161.536362
1064.290039	422.581879
1063.170898	283.353088
1062.050781	165.304489
1060.930664	395.957794
1059.810547	-170.978302
1058.690430	223.490112
1057.569336	164.306091
1056.449219	79.533859
1055.327148	469.214417
1054.206055	473.341248
1053.083984	152.881302
1051.961914	208.613312
1050.839844	161.691193
1049.717773	448.647766
1048.594727	54.168884
1047.471680	-111.400711
1046.348633	644.506897
1045.224609	437.085602
1044.101563	41.030239
1042.976563	165.005798
1041.852539	181.846252
1040.728516	33.378376
1039.603516	350.901947
1038.478516	2.397440
1037.352539	-164.257019
1036.227539	-60.715855
1035.101563	-94.415581
1033.974609	174.442276
1032.848633	233.968201
1031.721680	-190.113556
1030.594727	-276.776550
1029.467773	31.855410
1028.340820	-535.603271
1027.212891	-103.695572
1026.084961	-268.797943
1024.956055	-470.871155
1023.828125	-199.095840
1022.699219	-294.070343
1021.570313	-938.843506
1020.440430	-694.633667
1019.311523	-712.497375
1018.181641	-1082.711914
1017.050781	-105.647133
1015.920898	-443.118317
1014.790039	-261.230133
1013.659180	-392.059906
1012.528320	-242.423264
1011.396484	-23.264269
1010.265625	75.553505
1009.132813	135.091339
1008.000977	127.640793
1006.868164	349.364319
1005.736328	483.240967
1004.602539	966.356873
1003.469727	1650.536987
1002.335938	2038.671387
1001.202148	1567.130249
1000.068359	1139.847412
998.933594	569.692505
997.799805	457.181549
996.665039	187.869659
995.529297	57.308281
994.394531	363.098450
993.258789	212.085129
992.123047	275.793365
990.986328	-6.293309
989.849609	368.955322
988.712891	-198.538818
987.576172	-48.955437
986.439453	-307.075806
985.301758	3.978601
984.164063	70.938713
983.025391	241.609039
981.887695	50.985710
980.749023	-162.419724
979.610352	211.076141
978.470703	333.828949
977.332031	65.759415
976.192383	-112.389519
975.051758	578.503235
973.912109	212.181717
972.771484	611.198120
971.630859	713.879211
970.490234	139.243973
969.348633	196.355835
968.207031	572.619202
967.065430	297.154480
965.923828	370.675842
964.781250	150.711990
963.638672	297.889282
962.496094	284.656097
961.352539	214.267990
960.208984	382.362549
959.065430	353.497467
957.921875	349.976501
956.777344	80.965645
955.632813	52.597988
954.488281	88.462326
953.343750	268.604462
952.198242	535.722046
951.052734	-256.111145
949.907227	354.259979
948.760742	632.990356
947.614258	70.633820
946.467773	411.251587
945.321289	310.932220
944.173828	153.682495
943.026367	103.950195
941.878906	342.007385
940.730469	559.529053
939.582031	407.419525
938.433594	595.407898
937.285156	169.910522
936.135742	307.930908
934.987305	443.727142
933.836914	299.234711
932.687500	369.112579
931.537109	35.853893
930.386719	-83.055992
929.236328	-31.028950
928.084961	169.040497
926.934570	-88.325447
925.783203	111.871086
924.630859	271.128571
923.478516	184.783173
922.327148	291.850403
921.173828	-14.766645
920.021484	-75.693611
918.868164	331.556549
917.714844	211.690598
916.561523	164.647949
915.407227	-163.832443
914.252930	50.451935
913.098633	366.842804
911.944336	-11.122813
910.789063	416.442688
909.633789	-72.328903
908.478516	26.439257
907.322266	125.232559
906.166016	63.147411
905.009766	-146.111298
903.853516	-359.737152
902.696289	-308.236755
901.539063	-107.263977
900.381836	-377.149170
899.223633	-246.293381
898.065430	128.903244
896.907227	198.614227
895.749023	-165.850189
894.589844	7.995842
893.430664	168.247986
892.271484	7.571941
891.112305	-211.729889
889.952148	-462.507477
888.791992	-53.727871
887.630859	133.641846
886.470703	34.298538
885.309570	147.154068
884.148438	-121.293915
882.986328	-51.254597
881.825195	-39.855568
880.663086	-143.419128
879.500000	-201.830353
878.337891	-381.884918
877.174805	-318.526093
876.011719	346.192810
874.847656	263.008057
873.684570	508.553497
872.520508	328.600861
871.355469	484.018982
870.191406	-94.030975
869.026367	241.343842
867.861328	297.734650
866.695313	576.651184
865.530273	378.946045
864.364258	419.508240
863.197266	428.593323
862.031250	803.749329
860.864258	451.189423
859.697266	608.375977
858.530273	747.509888
857.362305	920.210388
856.194336	897.639160
855.026367	1016.348694
853.857422	901.778442
852.688477	849.996460
851.519531	948.367859
850.350586	1086.988281
849.180664	882.765869
848.010742	539.749268
846.840820	767.811523
845.670898	626.368591
844.500000	565.512268
843.329102	694.822693
842.157227	331.899261
840.986328	584.103821
839.814453	520.879395
838.642578	274.333710
837.469727	313.902191
836.296875	453.938812
835.124023	357.066803
833.951172	226.682983
832.777344	-10.871158
831.603516	403.414948
830.429688	98.848305
829.255859	544.013306
828.081055	678.845093
826.906250	305.089020
825.731445	120.946732
824.555664	25.974451
823.379883	-287.414307
822.204102	486.497864
821.027344	357.864807
819.851563	-80.320366
818.674805	198.501297
817.497070	76.461243
816.320313	274.842163
815.142578	-16.410509
813.963867	-434.395721
812.786133	-187.373184
811.607422	-102.850899
810.428711	154.910019
809.250000	-194.185043
808.070313	87.732285
806.890625	-68.129990
805.710938	-261.760864
804.531250	-66.887634
803.350586	67.869743
802.169922	-46.053699
800.988281	-466.168640
799.807617	-573.451477
798.625977	-556.606506
797.444336	-435.670959
796.261719	-153.096970
795.079102	-83.476067
793.896484	-277.605347
792.713867	-256.910797
791.530273	-87.965744
790.346680	273.392670
789.163086	145.363693
787.979492	198.736404
786.794922	90.495941
785.610352	-92.987221
784.425781	209.962906
783.240234	307.085297
782.054688	-121.932739
780.869141	-261.395538
779.682617	230.892883
778.496094	488.749115
777.309570	-198.634888
776.123047	383.507172
774.935547	270.089905
773.748047	306.668793
772.560547	455.635223
771.373047	423.603394
770.184570	-155.316772
768.996094	396.770508
767.806641	95.627518
766.618164	228.592331
765.428711	350.387665
764.239258	-131.375305
763.048828	342.550049
761.858398	272.470520
760.667969	530.243042
759.477539	451.189423
758.286133	506.267273
757.094727	303.944031
755.903320	486.397247
754.710938	506.029785
753.518555	259.672791
752.326172	582.398560
751.133789	287.677826
749.940430	684.772949
748.747070	620.558533
747.553711	389.493774
746.359375	380.118561
745.166016	124.969551
743.970703	1054.333374
742.776367	367.029999
741.581055	359.640625
740.385742	115.485970
739.190430	73.006294
737.994141	225.483826
736.797852	77.778694
735.601563	295.807922
734.405273	110.867523
733.208008	-476.760071
732.010742	-26.890083
730.813477	-32.312214
729.615234	-42.126648
728.416992	144.847778
727.218750	-83.654953
726.020508	271.521088
724.821289	-151.407562
723.622070	135.881241
722.422852	-50.928967
721.222656	118.288757
720.022461	-175.389267
718.822266	170.595734
717.621094	-290.953186
716.420898	105.112694
715.218750	117.139740
714.017578	290.559937
712.815430	34.456192
711.614258	236.231262
710.411133	45.712715
709.208984	203.906754
708.005859	33.197712
706.802734	-52.446743
705.599609	-142.341812
704.395508	124.820938
703.191406	-43.264095
701.987305	-241.646194
700.782227	3.842971
699.577148	51.436989
698.372070	144.758774
697.166992	-96.564758
695.960938	94.744911
694.754883	-213.574631
693.548828	301.529694
692.341797	-86.784081
691.135742	120.050308
689.927734	40.432590
688.720703	-492.500336
687.512695	-354.691437
686.304688	-414.149078
685.096680	-46.237293
683.888672	-250.632538
682.679688	-326.877747
681.470703	-82.196136
680.260742	-489.501160
679.050781	145.362885
677.840820	-445.428162
676.630859	-316.991241
675.419922	-95.316582
674.209961	-18.476917
672.998047	84.537735
671.787109	-93.402107
670.575195	-0.693538
669.363281	-0.712312
668.151367	267.566406
666.938477	118.979393
665.725586	268.896851
664.512695	82.129349
663.299805	575.964233
662.085938	307.849426
660.872070	53.158913
659.658203	111.832962
658.443359	222.629669
657.228516	-58.780319
656.013672	31.219748
654.797852	100.034157
653.583008	-300.626160
652.366211	-6.812042
651.150391	-83.233513
649.934570	-83.773994
648.717773	30.282473
647.500000	-74.811600
646.283203	-317.109711
645.065430	-76.768806
643.847656	179.048904
642.629883	116.967049
641.411133	225.354355
640.192383	16.091276
638.973633	138.509491
637.753906	235.698883
636.534180	228.195892
635.314453	356.653534
634.094727	41.201836
632.874023	-52.296219
631.653320	-33.445301
630.432617	37.608433
629.211914	64.309090
627.990234	63.871281
626.768555	-251.025009
625.545898	93.208122
624.324219	298.755768
623.101563	145.045135
621.877930	11.552514
620.655273	-9.633215
619.431641	-113.411255
618.208008	179.858383
616.983398	358.373627
615.759766	103.340912
614.535156	-283.208954
613.310547	-364.820160
612.084961	-173.726715
610.859375	26.905798
609.633789	-23.680841
608.408203	104.263603
607.181641	-251.664413
605.955078	105.079773
604.728516	125.463394
