# Supplementary material for: Raman spectroscopy accurately differentiates mucosal healing from non-healing and biochemical changes following biological therapy in inflammatory bowel disease
Source: PLoS One. 2021 Jun 2;16(6):e0252210. doi: 10.1371/journal.pone.0252210 (PMC8172032; doi:10.1371/journal.pone.0252210)
Supplement: S1 Dataset — (ZIP) [file pone.0252210.s003.zip › HC/BRC-ctnf-0015-1_base sub CR removed_71__X_17198.7__Y_10400.1__Z_2222.4__Time_807.txt]

1714.774414	122.413292
1713.797852	227.894775
1712.820313	-50.521145
1711.843750	-92.635704
1710.866211	112.053207
1709.888672	327.568573
1708.911133	76.922821
1707.933594	-79.599144
1706.955078	-104.581871
1705.976563	-303.342804
1704.998047	-43.892647
1704.019531	-102.780014
1703.040039	154.432846
1702.061523	-42.926926
1701.082031	-57.983387
1700.101563	77.063362
1699.122070	86.809357
1698.141602	35.429443
1697.161133	246.389008
1696.180664	102.312042
1695.200195	137.708527
1694.218750	80.020180
1693.238281	287.182373
1692.256836	401.243164
1691.274414	443.625519
1690.292969	249.019867
1689.310547	396.411865
1688.328125	317.522797
1687.345703	452.480804
1686.363281	654.520874
1685.379883	547.769348
1684.396484	969.178833
1683.413086	517.089050
1682.429688	627.708740
1681.445313	760.068604
1680.461914	480.259644
1679.477539	621.612610
1678.493164	601.095459
1677.507813	668.877014
1676.523438	1000.507263
1675.538086	1093.144653
1674.552734	1228.800171
1673.566406	1077.811279
1672.581055	1230.392212
1671.594727	1037.994995
1670.608398	1212.773682
1669.622070	1369.397583
1668.634766	1197.197998
1667.648438	1251.242676
1666.661133	1324.323242
1665.673828	1389.911865
1664.685547	1397.586060
1663.698242	1660.381836
1662.709961	1708.747070
1661.721680	1739.018311
1660.733398	1457.004761
1659.744141	1570.398315
1658.755859	1617.998413
1657.766602	1517.696167
1656.777344	1431.136108
1655.787109	1318.577515
1654.797852	1685.621948
1653.807617	1333.124390
1652.817383	1306.644775
1651.827148	1566.283691
1650.835938	1321.096313
1649.844727	1094.940796
1648.853516	1059.617432
1647.862305	633.570801
1646.871094	760.333435
1645.878906	541.355774
1644.886719	452.264526
1643.894531	86.331078
1642.902344	272.662750
1641.910156	234.924347
1640.916992	10.187718
1639.923828	210.633957
1638.930664	297.907135
1637.936523	163.947098
1636.943359	-230.637772
1635.949219	60.570938
1634.955078	-16.988815
1633.960938	-4.643878
1632.965820	55.384724
1631.970703	-142.427002
1630.975586	107.718040
1629.980469	23.697014
1628.985352	-254.792603
1627.989258	-67.198181
1626.993164	-197.762878
1625.997070	-188.652512
1625.000977	-134.630524
1624.003906	6.324356
1623.007813	-26.049215
1622.010742	20.608681
1621.012695	75.304756
1620.015625	169.554916
1619.017578	-1.307076
1618.020508	101.116905
1617.021484	-24.731497
1616.023438	148.794907
1615.025391	314.506805
1614.026367	73.671516
1613.027344	118.922630
1612.028320	130.175888
1611.028320	-70.818489
1610.029297	152.958099
1609.029297	172.331741
1608.029297	86.982651
1607.028320	-27.073721
1606.028320	92.041222
1605.027344	-13.996932
1604.026367	170.597488
1603.025391	-204.868469
1602.023438	-62.106316
1601.022461	-228.040207
1600.020508	-163.749603
1599.018555	49.559216
1598.016602	-90.122704
1597.013672	-23.282694
1596.010742	-241.292816
1595.007813	-30.795528
1594.004883	-16.300350
1593.001953	-74.955383
1591.998047	-57.915554
1590.994141	-155.771118
1589.990234	-326.700134
1588.986328	-30.603193
1587.981445	-94.661407
1586.976563	15.968190
1585.971680	126.475159
1584.966797	189.935898
1583.961914	115.157356
1582.956055	-71.723000
1581.950195	137.347656
1580.944336	18.063358
1579.938477	307.538177
1578.931641	-61.872631
1577.924805	183.016449
1576.917969	120.617661
1575.911133	-64.158539
1574.904297	-209.968018
1573.896484	34.227074
1572.888672	80.580208
1571.880859	152.763992
1570.873047	159.797852
1569.864258	-72.370285
1568.855469	66.881805
1567.846680	65.667656
1566.837891	-23.993816
1565.829102	80.921303
1564.819336	-6.450769
1563.809570	-93.959114
1562.799805	72.644173
1561.790039	283.090515
1560.779297	-12.428402
1559.768555	244.240417
1558.757813	75.498688
1557.747070	101.007988
1556.736328	97.811852
1555.724609	296.470764
1554.712891	225.495636
1553.701172	136.224319
1552.689453	-48.995491
1551.676758	91.770401
1550.664063	193.454056
1549.651367	-23.330849
1548.638672	70.157387
1547.625977	122.018005
1546.612305	235.685745
1545.598633	320.657684
1544.584961	7.385908
1543.571289	244.383209
1542.556641	253.726486
1541.541992	87.223656
1540.527344	39.352612
1539.512695	84.219322
1538.498047	226.926910
1537.482422	36.460011
1536.466797	-1.931545
1535.451172	96.179909
1534.434570	-76.759438
1533.418945	75.026901
1532.402344	252.292633
1531.385742	19.491280
1530.369141	-326.801544
1529.351563	130.551163
1528.334961	98.154640
1527.317383	44.938709
1526.299805	35.291008
1525.281250	-219.101089
1524.263672	-51.565941
1523.245117	74.502739
1522.226563	20.246677
1521.208008	22.376060
1520.188477	-117.136185
1519.168945	20.819317
1518.150391	58.288368
1517.129883	80.084709
1516.110352	122.228745
1515.089844	-223.689423
1514.070313	54.326900
1513.049805	134.327148
1512.028320	31.836090
1511.007813	-42.567200
1509.986328	-263.392761
1508.964844	-20.045198
1507.943359	-179.625839
1506.921875	11.932950
1505.899414	-76.210983
1504.876953	4.642294
1503.854492	-47.963806
1502.832031	-162.215302
1501.808594	-53.790718
1500.786133	-132.504303
1499.762695	-183.216614
1498.739258	70.508957
1497.714844	-72.714523
1496.691406	-141.831665
1495.666992	297.925812
1494.642578	46.835190
1493.617188	-17.678368
1492.592773	88.967308
1491.567383	75.273849
1490.541992	127.870903
1489.516602	221.167801
1488.491211	293.847321
1487.464844	455.707153
1486.438477	663.313171
1485.412109	357.643158
1484.385742	554.700439
1483.358398	527.000977
1482.331055	784.880920
1481.303711	703.333801
1480.276367	690.544617
1479.249023	728.628113
1478.220703	799.693726
1477.192383	939.414063
1476.164063	1040.755615
1475.135742	1106.290039
1474.106445	1242.976196
1473.077148	1305.674561
1472.047852	1291.888916
1471.018555	1713.189087
1469.989258	1663.524048
1468.958984	1623.949707
1467.928711	1973.427002
1466.898438	1936.189819
1465.868164	1891.269165
1464.836914	2197.017822
1463.805664	2248.461182
1462.774414	2256.634277
1461.743164	2127.585693
1460.710938	2511.478271
1459.679688	2311.235107
1458.647461	2385.147461
1457.615234	2065.624023
1456.582031	2352.579590
1455.549805	2532.855469
1454.516602	2484.742432
1453.483398	2467.048096
1452.449219	2827.040283
1451.416016	2763.607422
1450.381836	2804.054199
1449.347656	3006.611084
1448.313477	2743.009033
1447.279297	2877.096436
1446.244141	2851.591553
1445.208984	2702.062500
1444.173828	2671.544678
1443.138672	2307.052979
1442.102539	2145.080322
1441.066406	2198.168213
1440.030273	2499.050293
1438.994141	2324.546631
1437.958008	1922.662598
1436.920898	2044.039429
1435.883789	1639.893921
1434.846680	1506.223877
1433.808594	1589.807129
1432.771484	1239.146240
1431.733398	1327.880249
1430.695313	1000.205994
1429.657227	801.402222
1428.618164	847.413147
1427.579102	870.759888
1426.540039	372.185699
1425.500977	642.806946
1424.461914	605.874634
1423.421875	311.968109
1422.381836	287.834412
1421.341797	341.872955
1420.301758	479.069031
1419.260742	158.021652
1418.219727	315.477448
1417.178711	123.124725
1416.137695	220.304092
1415.096680	154.014328
1414.054688	284.005096
1413.012695	92.168854
1411.970703	116.723030
1410.928711	50.879124
1409.885742	-160.603210
1408.842773	-72.910141
1407.799805	4.806390
1406.756836	-25.386806
1405.712891	-17.811811
1404.668945	100.326988
1403.625000	-157.925247
1402.581055	-107.316330
1401.537109	141.579666
1400.492188	-166.330429
1399.447266	-12.585832
1398.402344	-89.424789
1397.357422	51.965172
1396.311523	198.420898
1395.265625	6.714985
1394.219727	158.399994
1393.173828	179.930786
1392.126953	106.429710
1391.081055	-21.950226
1390.034180	87.610229
1388.986328	-20.439684
1387.939453	6.811768
1386.891602	124.223640
1385.843750	24.184004
1384.795898	-145.661270
1383.748047	-25.338242
1382.699219	-94.850624
1381.651367	195.615524
1380.602539	-440.628082
1379.552734	-199.876740
1378.503906	153.303452
1377.454102	32.180111
1376.404297	23.578930
1375.354492	-119.596878
1374.303711	-20.578669
1373.253906	-183.309357
1372.203125	58.146023
1371.152344	112.684364
1370.100586	237.141159
1369.049805	-166.578384
1367.998047	-44.270641
1366.946289	-111.156746
1365.894531	53.761757
1364.841797	236.193970
1363.789063	-39.316246
1362.736328	-63.170986
1361.683594	72.405350
1360.630859	-25.751137
1359.577148	314.036011
1358.523438	171.440460
1357.469727	-52.961639
1356.415039	197.633499
1355.361328	162.528473
1354.306641	296.543823
1353.251953	142.535736
1352.197266	460.615265
1351.141602	160.479355
1350.085938	223.067505
1349.030273	529.018005
1347.974609	621.617554
1346.918945	687.060974
1345.862305	658.385620
1344.805664	696.846375
1343.749023	844.540222
1342.691406	870.877991
1341.634766	875.081177
1340.577148	725.833313
1339.519531	1096.985962
1338.460938	834.163208
1337.403320	1175.751099
1336.344727	913.356201
1335.286133	911.096802
1334.226563	1188.589600
1333.167969	869.953674
1332.108398	925.068115
1331.048828	1089.118652
1329.989258	1038.178467
1328.928711	972.579712
1327.869141	734.199341
1326.808594	1019.828064
1325.748047	816.424072
1324.686523	1003.433350
1323.625977	1160.893677
1322.564453	883.989136
1321.502930	918.306396
1320.440430	1105.725220
1319.378906	970.065430
1318.316406	1263.732910
1317.253906	1042.078979
1316.190430	1052.386230
1315.127930	1400.494873
1314.064453	923.102600
1313.000977	1153.107056
1311.937500	836.348206
1310.873047	1302.937378
1309.809570	1289.375244
1308.745117	1007.645874
1307.679688	1233.111084
1306.615234	1485.675049
1305.549805	1285.637085
1304.484375	1240.748779
1303.418945	1102.566895
1302.353516	1441.460327
1301.287109	1281.408569
1300.220703	1428.688110
1299.154297	1485.121094
1298.087891	1050.424194
1297.020508	1433.719482
1295.954102	1141.832520
1294.886719	1083.347656
1293.818359	1218.851074
1292.750977	1089.431152
1291.682617	955.258789
1290.614258	926.691528
1289.545898	998.756348
1288.476563	1222.857422
1287.407227	1241.089966
1286.338867	1073.189941
1285.268555	1179.804077
1284.199219	1095.429321
1283.128906	1126.251587
1282.058594	1069.010254
1280.988281	1019.212769
1279.917969	822.692688
1278.846680	993.296082
1277.775391	1090.515991
1276.704102	957.894836
1275.632813	1057.658813
1274.560547	971.669739
1273.488281	959.094238
1272.416016	1198.232666
1271.343750	1251.678101
1270.270508	1292.939209
1269.197266	1292.727295
1268.124023	1190.035889
1267.050781	1150.891846
1265.977539	1028.847534
1264.903320	1367.954590
1263.829102	1448.425903
1262.753906	1363.083008
1261.679688	1350.951538
1260.604492	1195.051636
1259.529297	1141.594360
1258.454102	1241.670776
1257.378906	1120.077271
1256.302734	1229.899292
1255.226563	1261.783081
1254.150391	1391.034668
1253.073242	1072.463989
1251.997070	1323.379639
1250.919922	1187.423340
1249.841797	1090.444458
1248.764648	1270.698486
1247.686523	986.571594
1246.608398	1147.327148
1245.530273	1106.333984
1244.452148	1094.507568
1243.373047	1320.693237
1242.293945	1114.549072
1241.214844	1277.492432
1240.135742	1047.150146
1239.055664	1071.687744
1237.975586	899.685120
1236.895508	1098.843140
1235.815430	1108.741699
1234.734375	895.560059
1233.654297	1063.001465
1232.573242	864.407104
1231.491211	932.382141
1230.410156	917.934875
1229.328125	1012.437561
1228.246094	951.900146
1227.163086	654.120911
1226.081055	550.046082
1224.998047	690.354187
1223.915039	692.664917
1222.832031	673.161865
1221.748047	397.303375
1220.664063	544.576416
1219.580078	261.512268
1218.496094	377.228271
1217.412109	101.462845
1216.327148	255.687912
1215.242188	383.222839
1214.157227	220.925217
1213.071289	437.587280
1211.985352	304.173065
1210.899414	576.077454
1209.813477	389.490234
1208.727539	559.825867
1207.640625	720.368469
1206.553711	603.555359
1205.466797	544.556885
1204.378906	312.026276
1203.291016	460.123657
1202.203125	225.146515
1201.115234	288.763367
1200.027344	-47.341507
1198.938477	85.930229
1197.849609	93.934555
1196.760742	29.676109
1195.670898	-41.860130
1194.582031	86.131584
1193.492188	120.212227
1192.401367	183.025040
1191.311523	-81.086586
1190.220703	-49.677242
1189.129883	-76.022896
1188.039063	-152.882278
1186.947266	-176.991486
1185.856445	-78.767792
1184.764648	-124.676613
1183.671875	-101.093979
1182.580078	-343.870178
1181.487305	-37.470966
1180.394531	-11.829579
1179.301758	-130.128281
1178.208984	-11.219203
1177.115234	-17.067387
1176.021484	12.915966
1174.927734	466.679596
1173.833008	132.377487
1172.738281	351.094879
1171.643555	447.548248
1170.548828	170.581009
1169.454102	94.575706
1168.358398	-108.269028
1167.262695	-67.232498
1166.166992	11.927312
1165.070313	-4.667287
1163.973633	-138.451462
1162.876953	55.008335
1161.780273	104.964081
1160.683594	321.943146
1159.585938	94.653534
1158.488281	308.924377
1157.389648	231.852249
1156.291992	474.406586
1155.193359	287.391663
1154.094727	69.353920
1152.996094	34.883564
1151.896484	188.619827
1150.796875	411.289307
1149.697266	150.091614
1148.597656	-20.576242
1147.498047	-136.502823
1146.397461	-4.873343
1145.296875	324.164398
1144.195313	222.184875
1143.094727	234.361359
1141.993164	79.906525
1140.891602	6.278579
1139.789063	79.989281
1138.687500	167.837738
1137.584961	98.676743
1136.482422	409.623199
1135.379883	337.863556
1134.276367	320.655426
1133.172852	547.926636
1132.069336	829.598206
1130.964844	600.757568
1129.861328	910.574646
1128.756836	987.659058
1127.652344	1147.628540
1126.546875	954.109680
1125.442383	1275.040527
1124.336914	1097.991333
1123.230469	1183.955200
1122.125000	852.841614
1121.018555	661.528931
1119.912109	841.995056
1118.805664	913.393799
1117.699219	679.345764
1116.591797	556.533752
1115.484375	665.553284
1114.376953	634.892273
1113.268555	301.467773
1112.160156	651.387268
1111.051758	547.244263
1109.943359	617.952515
1108.833984	405.034454
1107.725586	463.794098
1106.616211	607.467957
1105.505859	710.866211
1104.396484	759.873413
1103.286133	879.585083
1102.175781	657.074463
1101.064453	564.332520
1099.954102	738.078125
1098.842773	732.490723
1097.731445	811.715881
1096.619141	692.881348
1095.507813	842.667358
1094.395508	502.362427
1093.282227	762.700928
1092.169922	749.765686
1091.056641	885.085449
1089.943359	792.022888
1088.830078	576.617371
1087.716797	577.695129
1086.602539	825.674866
1085.488281	821.921509
1084.373047	667.685669
1083.258789	917.744141
1082.143555	617.830322
1081.028320	820.748779
1079.913086	572.626831
1078.796875	848.209167
1077.680664	794.999634
1076.564453	565.779846
1075.448242	587.725891
1074.331055	658.908691
1073.213867	622.166199
1072.096680	580.750732
1070.979492	497.158630
1069.861328	509.689575
1068.743164	487.072021
1067.625000	551.150085
1066.505859	165.510559
1065.386719	313.940460
1064.267578	579.371887
1063.148438	800.226990
1062.029297	611.506165
1060.909180	771.456604
1059.789063	486.968597
1058.667969	546.363586
1057.547852	430.437592
1056.426758	401.063324
1055.305664	399.775757
1054.183594	510.652161
1053.062500	313.220673
1051.940430	340.080933
1050.818359	481.365326
1049.695313	85.790016
1048.572266	395.163055
1047.449219	384.826599
1046.326172	442.187195
1045.203125	368.991272
1044.079102	372.810638
1042.955078	134.283203
1041.830078	152.246506
1040.706055	400.918884
1039.581055	439.904907
1038.456055	374.152679
1037.331055	431.890991
1036.205078	26.479143
1035.079102	345.036865
1033.953125	442.505768
1032.826172	567.911316
1031.700195	360.818359
1030.573242	325.935913
1029.445313	2.928423
1028.318359	-110.690666
1027.190430	-33.668846
1026.062500	34.118721
1024.934570	-167.404114
1023.805664	-164.441788
1022.676758	-219.408844
1021.547852	-213.914703
1020.418945	-217.602020
1019.289063	-476.333160
1018.159180	-32.200863
1017.029297	-77.349815
1015.898438	-205.815964
1014.767578	-81.524490
1013.636719	-186.536163
1012.505859	174.178055
1011.375000	280.115936
1010.243164	397.693024
1009.111328	388.030396
1007.978516	540.473511
1006.846680	563.418274
1005.713867	912.604797
1004.581055	1858.372437
1003.447266	2408.479004
1002.313477	1985.368652
1001.179688	1634.222900
1000.045898	745.074036
998.912109	332.284698
997.777344	222.328125
996.642578	119.485771
995.506836	413.826691
994.372070	62.044563
993.236328	52.010708
992.100586	35.203255
990.963867	276.812683
989.828125	218.752213
988.691406	165.468231
987.553711	57.044075
986.416992	-129.504425
985.279297	80.345955
984.141602	117.540916
983.003906	78.895638
981.865234	54.226337
980.726563	114.862953
979.587891	16.882265
978.448242	128.403488
977.309570	95.162628
976.169922	282.790192
975.030273	125.716766
973.889648	391.686951
972.749023	234.972794
971.608398	294.392914
970.467773	-89.245735
969.326172	165.674805
968.184570	94.710999
967.042969	200.632492
965.901367	63.480385
964.758789	112.333969
963.616211	83.358345
962.473633	-25.682888
961.330078	261.998840
960.186523	448.882507
959.042969	161.614426
957.899414	174.682556
956.754883	43.641499
955.610352	38.733154
954.465820	-25.523354
953.321289	-144.509338
952.175781	54.709042
951.030273	164.790909
949.884766	121.774750
948.738281	-115.383865
947.591797	-98.577141
946.445313	2.922720
945.298828	-34.824535
944.151367	263.338196
943.003906	440.494537
941.856445	-73.985306
940.708008	119.448570
939.559570	7.181997
938.411133	472.274475
937.262695	88.873291
936.113281	360.212341
934.964844	255.427917
933.814453	71.073814
932.665039	-87.986374
931.514648	131.324081
930.364258	350.674774
929.213867	276.337738
928.062500	-264.489746
926.912109	175.978928
925.759766	24.790039
924.608398	-201.262085
923.456055	23.234652
922.303711	-54.648956
921.151367	-248.297455
919.999023	10.533512
918.845703	19.438261
917.692383	-7.880195
916.539063	30.798916
915.384766	-78.000183
914.230469	-59.506569
913.076172	-133.952713
911.920898	-192.359116
910.766602	-271.044342
909.611328	-63.826614
908.455078	-56.116024
907.299805	-209.245453
906.143555	38.932133
904.987305	173.811600
903.830078	132.050552
902.673828	389.336761
901.516602	-134.510315
900.359375	-112.496674
899.201172	-115.290672
898.042969	-136.089951
896.884766	-36.908684
895.726563	281.670563
894.567383	-75.819214
893.408203	220.183701
892.249023	107.098618
891.088867	204.259445
889.929688	123.004364
888.769531	147.999847
887.608398	229.497330
886.448242	119.160767
885.287109	117.260414
884.125977	273.349518
882.963867	167.783676
881.801758	274.293732
880.639648	439.423798
879.477539	329.542206
878.315430	131.878616
877.152344	452.521210
875.989258	559.079407
874.825195	494.493042
873.661133	366.939758
872.497070	613.102356
871.333008	384.386108
870.168945	362.774628
869.003906	136.533890
867.838867	204.989899
866.672852	86.846237
865.506836	366.592896
864.340820	376.578613
863.174805	573.029053
862.008789	389.828125
860.841797	581.712646
859.674805	331.262390
858.506836	392.903717
857.339844	458.994324
856.171875	818.926758
855.003906	496.878448
853.834961	780.379272
852.666016	866.462219
851.497070	1062.306152
850.328125	823.351746
849.158203	817.466675
847.988281	571.922363
846.818359	626.501282
845.647461	248.994919
844.477539	424.411987
843.306641	593.004150
842.134766	264.883942
840.963867	460.191162
839.791992	181.364914
838.619141	553.111511
837.447266	406.153168
836.274414	475.944336
835.101563	661.805908
833.928711	963.649658
832.754883	611.118408
831.581055	796.646545
830.407227	716.458496
829.232422	513.536926
828.058594	368.636261
826.883789	576.085571
825.708008	622.845520
824.533203	756.436584
823.357422	401.859558
822.181641	390.473297
821.004883	309.969513
819.828125	0.053057
818.651367	231.204575
817.474609	241.803192
816.296875	265.667389
815.119141	11.334570
813.941406	-113.960495
812.763672	214.349030
811.584961	126.677238
810.406250	443.476166
809.226563	171.165680
808.047852	36.624619
806.868164	166.360168
805.688477	-28.266863
804.507813	-185.160873
803.327148	-306.568207
802.146484	-323.731995
800.965820	-303.278137
799.784180	-136.550568
798.603516	-72.014320
797.420898	189.692947
796.239258	-187.143982
795.056641	-198.296265
793.874023	82.867958
792.691406	-141.179047
791.507813	-84.019623
790.324219	39.416088
789.140625	-131.672867
787.956055	49.025661
786.772461	50.342133
785.586914	-81.148254
784.402344	194.157227
783.216797	-19.318361
782.032227	-27.266935
780.845703	404.378113
779.660156	137.658371
778.473633	129.350067
777.287109	140.810059
776.100586	-24.441463
774.913086	134.698563
773.725586	75.220299
772.538086	70.814140
771.349609	-72.635651
770.161133	125.631142
768.972656	118.699661
767.784180	254.914902
766.594727	62.676750
765.405273	229.482391
764.215820	127.434891
763.026367	245.512344
761.835938	462.495483
760.645508	335.973969
759.454102	440.437500
758.262695	359.991669
757.072266	615.965027
755.879883	324.274231
754.688477	417.305573
753.496094	437.688965
752.303711	627.157593
751.110352	306.861481
749.917969	540.038879
748.724609	276.850708
747.530273	327.596130
746.336914	174.166382
745.142578	235.749573
743.948242	110.798592
742.752930	246.803284
741.558594	159.063690
740.363281	31.855679
739.166992	-31.794548
737.971680	-25.356026
736.775391	66.454803
735.579102	-76.129158
734.381836	-139.871887
733.185547	207.873306
731.988281	356.286346
730.790039	176.434845
729.592773	383.786072
728.394531	348.285522
727.196289	288.734985
725.997070	465.251434
724.797852	475.595673
723.598633	228.134399
722.399414	349.904205
721.199219	425.758514
719.999023	471.012878
718.798828	583.908997
717.598633	480.733582
716.397461	587.049011
715.196289	366.164948
713.994141	317.665344
712.792969	443.617218
711.590820	233.882248
710.388672	287.937958
709.185547	363.782318
707.982422	284.988495
706.779297	108.280396
705.576172	-72.659058
704.372070	299.359436
703.167969	133.783737
701.963867	242.444962
700.759766	327.185944
699.554688	144.482971
698.349609	151.058868
697.143555	122.919182
695.938477	44.879211
694.732422	-76.503929
693.525391	-232.512817
692.319336	-77.866043
691.112305	100.663437
689.905273	-152.722260
688.697266	-132.506226
687.490234	-99.201073
686.282227	-31.128628
685.073242	-47.570480
683.865234	-46.577209
682.656250	-56.336002
681.447266	-85.503769
680.237305	-77.742073
679.028320	-11.417272
677.818359	-215.703140
676.607422	-183.837708
675.397461	140.286163
674.186523	44.566692
672.975586	-40.203938
671.763672	188.760773
670.551758	95.519897
669.339844	121.306290
668.127930	166.616150
666.915039	147.160843
665.703125	-16.948044
664.489258	318.011414
663.276367	97.946091
662.062500	350.828674
660.848633	128.836136
659.634766	-136.150986
658.419922	-137.765274
657.205078	-154.424805
655.990234	-214.158524
654.775391	-228.550461
653.559570	196.778870
652.343750	371.981750
651.126953	137.807816
649.911133	-113.479576
648.694336	18.644802
647.477539	236.815475
646.259766	132.024170
645.041992	474.835938
643.824219	322.648499
642.606445	252.218246
641.387695	418.298187
640.168945	268.206879
638.950195	40.726307
637.730469	255.913879
636.511719	378.511505
635.291016	-57.513371
634.071289	-162.787827
632.850586	163.348450
631.629883	319.594482
630.409180	-11.540351
629.188477	133.538483
627.966797	162.494644
626.745117	83.963997
625.522461	234.590485
624.300781	275.537048
623.078125	286.143951
621.854492	127.146294
620.631836	242.020218
619.408203	373.576172
618.184570	25.074150
616.960938	-165.326141
615.736328	-56.526005
614.511719	115.898438
613.287109	9.631083
612.061523	170.148865
610.835938	43.486843
609.610352	72.280594
608.384766	89.695824
607.158203	-30.359827
605.931641	-247.240829
604.705078	-182.919952
