# Supplementary material for: Raman spectroscopy accurately differentiates mucosal healing from non-healing and biochemical changes following biological therapy in inflammatory bowel disease
Source: PLoS One. 2021 Jun 2;16(6):e0252210. doi: 10.1371/journal.pone.0252210 (PMC8172032; doi:10.1371/journal.pone.0252210)
Supplement: S1 Dataset — (ZIP) [file pone.0252210.s003.zip › HC/brc-ctnf-0014_base sub CR removed_85__X_5920.47__Y_1165.29__Z_1289.31__Time_975.txt]

1714.774414	18.929024
1713.797852	-9.564673
1712.820313	-20.252031
1711.843750	97.208351
1710.866211	-67.457161
1709.888672	-98.542259
1708.911133	-132.770950
1707.933594	-234.404617
1706.955078	-39.100624
1705.976563	64.689354
1704.998047	-27.358065
1704.019531	158.703140
1703.040039	23.242138
1702.061523	69.541481
1701.082031	72.774178
1700.101563	38.344326
1699.122070	-97.826591
1698.141602	249.724274
1697.161133	89.216324
1696.180664	169.148117
1695.200195	259.646210
1694.218750	232.512253
1693.238281	106.577576
1692.256836	295.655060
1691.274414	364.525055
1690.292969	305.323151
1689.310547	496.920380
1688.328125	221.742050
1687.345703	560.040955
1686.363281	554.369019
1685.379883	460.818176
1684.396484	796.429626
1683.413086	759.038391
1682.429688	735.113525
1681.445313	631.435303
1680.461914	698.364624
1679.477539	624.339172
1678.493164	672.930725
1677.507813	535.429565
1676.523438	789.208496
1675.538086	840.946472
1674.552734	839.693909
1673.566406	673.835266
1672.581055	946.781738
1671.594727	996.632874
1670.608398	959.035645
1669.622070	1035.889526
1668.634766	1171.347412
1667.648438	953.951538
1666.661133	935.934265
1665.673828	1098.608276
1664.685547	1081.060425
1663.698242	1106.230591
1662.709961	1203.228638
1661.721680	1459.510254
1660.733398	1106.339233
1659.744141	1185.502319
1658.755859	973.493408
1657.766602	1405.459595
1656.777344	1334.364136
1655.787109	1263.553101
1654.797852	1174.526978
1653.807617	1337.194336
1652.817383	936.509583
1651.827148	972.719360
1650.835938	779.083679
1649.844727	1045.851196
1648.853516	551.457397
1647.862305	699.745483
1646.871094	602.495239
1645.878906	555.718811
1644.886719	437.904694
1643.894531	333.590820
1642.902344	659.873474
1641.910156	146.943542
1640.916992	35.556702
1639.923828	-28.060373
1638.930664	29.909685
1637.936523	8.959144
1636.943359	135.890259
1635.949219	9.931799
1634.955078	-94.676720
1633.960938	-133.161484
1632.965820	-92.410629
1631.970703	-206.855499
1630.975586	2.798905
1629.980469	-213.893723
1628.985352	-11.847494
1627.989258	-170.196106
1626.993164	42.623833
1625.997070	-157.400665
1625.000977	-280.915405
1624.003906	-12.512617
1623.007813	61.437450
1622.010742	-58.956234
1621.012695	49.407864
1620.015625	34.420204
1619.017578	27.445425
1618.020508	-115.915657
1617.021484	171.383682
1616.023438	198.872742
1615.025391	134.631805
1614.026367	151.840302
1613.027344	145.539566
1612.028320	31.836468
1611.028320	-55.517029
1610.029297	137.697266
1609.029297	45.287628
1608.029297	49.924892
1607.028320	-188.959900
1606.028320	7.022798
1605.027344	140.141907
1604.026367	103.121780
1603.025391	84.485527
1602.023438	-159.108810
1601.022461	-263.915588
1600.020508	164.856262
1599.018555	117.605896
1598.016602	-26.320116
1597.013672	122.544266
1596.010742	-63.098061
1595.007813	-157.215805
1594.004883	-188.604736
1593.001953	-102.473648
1591.998047	-233.073959
1590.994141	-180.919327
1589.990234	-149.676361
1588.986328	-76.721588
1587.981445	58.777805
1586.976563	82.054543
1585.971680	389.484283
1584.966797	115.447632
1583.961914	5.677848
1582.956055	143.439575
1581.950195	-54.953884
1580.944336	-94.439949
1579.938477	22.271574
1578.931641	357.549927
1577.924805	117.406219
1576.917969	145.330078
1575.911133	347.483124
1574.904297	135.903076
1573.896484	64.761978
1572.888672	-27.227192
1571.880859	182.273315
1570.873047	-52.805882
1569.864258	229.183868
1568.855469	79.736465
1567.846680	54.924377
1566.837891	19.639503
1565.829102	18.019924
1564.819336	101.943779
1563.809570	258.386322
1562.799805	-49.738739
1561.790039	-77.707001
1560.779297	239.122314
1559.768555	161.611893
1558.757813	-53.365154
1557.747070	78.907097
1556.736328	203.229630
1555.724609	122.723602
1554.712891	-95.135002
1553.701172	96.094727
1552.689453	-15.774160
1551.676758	-3.492707
1550.664063	140.627808
1549.651367	-178.540710
1548.638672	247.232132
1547.625977	33.942455
1546.612305	229.107574
1545.598633	168.149658
1544.584961	99.328743
1543.571289	74.327782
1542.556641	142.190292
1541.541992	184.059982
1540.527344	-22.111383
1539.512695	14.338969
1538.498047	-29.377268
1537.482422	233.855438
1536.466797	311.083191
1535.451172	21.866549
1534.434570	-89.433998
1533.418945	211.706848
1532.402344	136.224854
1531.385742	-21.832851
1530.369141	15.862227
1529.351563	233.717178
1528.334961	95.932785
1527.317383	99.682159
1526.299805	213.993881
1525.281250	443.933990
1524.263672	470.360809
1523.245117	15.525805
1522.226563	-25.122738
1521.208008	75.553856
1520.188477	39.777596
1519.168945	-39.815186
1518.150391	-52.670616
1517.129883	-250.672180
1516.110352	67.644226
1515.089844	-97.163742
1514.070313	20.443926
1513.049805	107.059692
1512.028320	-170.968597
1511.007813	192.553192
1509.986328	-26.605232
1508.964844	-12.366379
1507.943359	4.313430
1506.921875	-22.714466
1505.899414	-106.251343
1504.876953	-287.253265
1503.854492	-171.057266
1502.832031	-70.388947
1501.808594	-131.240250
1500.786133	-115.334435
1499.762695	-107.231537
1498.739258	-158.102615
1497.714844	-101.583359
1496.691406	-139.833679
1495.666992	-111.670021
1494.642578	-58.034447
1493.617188	130.986969
1492.592773	204.821045
1491.567383	81.730865
1490.541992	-28.612864
1489.516602	-126.217590
1488.491211	26.445402
1487.464844	145.756577
1486.438477	134.738556
1485.412109	299.775604
1484.385742	459.569336
1483.358398	195.682739
1482.331055	184.377960
1481.303711	402.544250
1480.276367	472.671417
1479.249023	341.324432
1478.220703	576.974304
1477.192383	662.130615
1476.164063	688.606506
1475.135742	546.922058
1474.106445	718.455322
1473.077148	704.020874
1472.047852	989.910400
1471.018555	919.360718
1469.989258	1212.645996
1468.958984	1358.218384
1467.928711	1249.376953
1466.898438	1354.141846
1465.868164	1202.082031
1464.836914	1449.081421
1463.805664	1518.083496
1462.774414	1584.497192
1461.743164	1709.289917
1460.710938	1483.562134
1459.679688	1626.075684
1458.647461	1555.286743
1457.615234	1827.127319
1456.582031	1477.207764
1455.549805	1652.555176
1454.516602	1848.104492
1453.483398	1914.262207
1452.449219	1762.365112
1451.416016	1795.582886
1450.381836	1783.174805
1449.347656	2044.402588
1448.313477	1993.987305
1447.279297	2077.832031
1446.244141	2078.097656
1445.208984	1893.604614
1444.173828	1904.089600
1443.138672	1747.603638
1442.102539	1578.556152
1441.066406	1541.132324
1440.030273	1640.307251
1438.994141	1509.426636
1437.958008	1371.061401
1436.920898	1409.673340
1435.883789	1119.879272
1434.846680	1295.024902
1433.808594	1227.697632
1432.771484	935.756714
1431.733398	866.120483
1430.695313	524.004761
1429.657227	701.878357
1428.618164	289.418457
1427.579102	525.385559
1426.540039	486.463196
1425.500977	409.811493
1424.461914	527.340454
1423.421875	382.799744
1422.381836	137.619308
1421.341797	99.166092
1420.301758	161.541443
1419.260742	55.260830
1418.219727	37.210728
1417.178711	92.236519
1416.137695	348.619080
1415.096680	-71.735725
1414.054688	-109.536812
1413.012695	6.154467
1411.970703	21.325872
1410.928711	-38.823921
1409.885742	-149.124680
1408.842773	17.080479
1407.799805	-160.816528
1406.756836	-192.882813
1405.712891	-114.371727
1404.668945	-83.490204
1403.625000	118.139862
1402.581055	196.835968
1401.537109	-48.016064
1400.492188	5.795592
1399.447266	-233.696472
1398.402344	151.276276
1397.357422	385.798706
1396.311523	116.618088
1395.265625	160.842590
1394.219727	-17.778936
1393.173828	237.043304
1392.126953	-68.999794
1391.081055	-66.885445
1390.034180	-7.103677
1388.986328	242.922623
1387.939453	157.742798
1386.891602	62.699402
1385.843750	152.858276
1384.795898	95.590958
1383.748047	-54.016243
1382.699219	-95.996384
1381.651367	-65.375946
1380.602539	-122.086609
1379.552734	3.643679
1378.503906	-30.347128
1377.454102	113.021584
1376.404297	164.105255
1375.354492	-139.035461
1374.303711	124.357979
1373.253906	33.598740
1372.203125	-81.946449
1371.152344	-192.336960
1370.100586	86.268105
1369.049805	-205.785965
1367.998047	162.633957
1366.946289	65.212036
1365.894531	-34.540283
1364.841797	182.075729
1363.789063	-29.447626
1362.736328	411.301361
1361.683594	98.039124
1360.630859	-63.219181
1359.577148	31.879873
1358.523438	221.548523
1357.469727	-8.897369
1356.415039	143.639999
1355.361328	268.900879
1354.306641	230.237732
1353.251953	335.778076
1352.197266	93.706749
1351.141602	420.426636
1350.085938	486.472992
1349.030273	301.938782
1347.974609	603.926697
1346.918945	424.631226
1345.862305	600.185974
1344.805664	428.619812
1343.749023	837.353577
1342.691406	703.198914
1341.634766	777.369568
1340.577148	1277.743652
1339.519531	769.872864
1338.460938	715.508545
1337.403320	740.505920
1336.344727	872.029175
1335.286133	941.725098
1334.226563	806.116699
1333.167969	791.884705
1332.108398	520.533752
1331.048828	729.100586
1329.989258	730.009827
1328.928711	570.351318
1327.869141	769.165955
1326.808594	760.455322
1325.748047	638.214661
1324.686523	743.305603
1323.625977	895.350342
1322.564453	825.253357
1321.502930	777.482178
1320.440430	845.775574
1319.378906	879.589050
1318.316406	928.261230
1317.253906	1055.893921
1316.190430	949.349426
1315.127930	830.607727
1314.064453	867.226807
1313.000977	869.413635
1311.937500	1066.250610
1310.873047	950.326782
1309.809570	876.379211
1308.745117	1046.210693
1307.679688	933.022827
1306.615234	1061.067993
1305.549805	807.840698
1304.484375	1029.430054
1303.418945	987.890991
1302.353516	904.635925
1301.287109	995.967163
1300.220703	905.481506
1299.154297	957.569702
1298.087891	788.638367
1297.020508	843.278992
1295.954102	996.147095
1294.886719	1090.083740
1293.818359	896.907776
1292.750977	725.940308
1291.682617	900.938843
1290.614258	815.952698
1289.545898	860.984070
1288.476563	920.736145
1287.407227	1073.623291
1286.338867	812.392151
1285.268555	744.823730
1284.199219	870.795471
1283.128906	742.082947
1282.058594	939.041931
1280.988281	781.047546
1279.917969	640.271973
1278.846680	922.809265
1277.775391	799.220093
1276.704102	954.471619
1275.632813	1055.884277
1274.560547	942.163635
1273.488281	928.698486
1272.416016	761.323059
1271.343750	879.824768
1270.270508	798.020447
1269.197266	970.185669
1268.124023	890.844116
1267.050781	794.455200
1265.977539	868.907776
1264.903320	877.458252
1263.829102	1044.530762
1262.753906	1123.740845
1261.679688	1110.270386
1260.604492	1128.479370
1259.529297	895.682495
1258.454102	1011.358704
1257.378906	1017.363892
1256.302734	1154.848999
1255.226563	1095.050659
1254.150391	884.344299
1253.073242	1070.382935
1251.997070	971.655212
1250.919922	1079.708618
1249.841797	771.820862
1248.764648	918.725037
1247.686523	948.851318
1246.608398	789.368286
1245.530273	911.786377
1244.452148	1007.397156
1243.373047	857.627014
1242.293945	817.158264
1241.214844	1186.952637
1240.135742	682.774353
1239.055664	945.586914
1237.975586	740.012390
1236.895508	827.981201
1235.815430	746.117249
1234.734375	935.786133
1233.654297	623.579285
1232.573242	684.662903
1231.491211	975.844238
1230.410156	896.238586
1229.328125	707.636841
1228.246094	860.466248
1227.163086	759.000549
1226.081055	853.564331
1224.998047	703.651367
1223.915039	652.935364
1222.832031	278.100952
1221.748047	710.994080
1220.664063	401.472107
1219.580078	314.391754
1218.496094	302.203369
1217.412109	323.783264
1216.327148	386.354126
1215.242188	62.469128
1214.157227	310.848267
1213.071289	233.202576
1211.985352	556.118530
1210.899414	483.154236
1209.813477	414.984894
1208.727539	607.233032
1207.640625	476.250153
1206.553711	395.880981
1205.466797	387.783325
1204.378906	369.982422
1203.291016	250.950165
1202.203125	88.557358
1201.115234	135.649368
1200.027344	76.733742
1198.938477	20.183214
1197.849609	18.931095
1196.760742	7.990859
1195.670898	254.332825
1194.582031	24.392773
1193.492188	114.220886
1192.401367	167.885284
1191.311523	-40.463005
1190.220703	-188.729111
1189.129883	-116.020081
1188.039063	81.457092
1186.947266	-71.747421
1185.856445	-241.749435
1184.764648	-39.784611
1183.671875	-169.075623
1182.580078	-118.470291
1181.487305	-127.913498
1180.394531	-65.492081
1179.301758	-108.637421
1178.208984	-82.331642
1177.115234	-144.761169
1176.021484	1.176961
1174.927734	-209.860626
1173.833008	14.904415
1172.738281	19.266705
1171.643555	-98.494011
1170.548828	-24.847963
1169.454102	79.801048
1168.358398	-248.561722
1167.262695	-53.178375
1166.166992	-80.272934
1165.070313	-102.641479
1163.973633	-0.807116
1162.876953	-80.644188
1161.780273	-150.950851
1160.683594	122.574387
1159.585938	18.705631
1158.488281	354.004150
1157.389648	51.943184
1156.291992	-97.343361
1155.193359	87.309036
1154.094727	283.747070
1152.996094	360.831024
1151.896484	228.063293
1150.796875	23.810368
1149.697266	210.334885
1148.597656	63.243252
1147.498047	-183.856110
1146.397461	-199.947174
1145.296875	57.666885
1144.195313	158.039200
1143.094727	129.843964
1141.993164	35.002781
1140.891602	-278.636902
1139.789063	111.616676
1138.687500	102.293488
1137.584961	38.264198
1136.482422	211.833481
1135.379883	242.752533
1134.276367	180.988403
1133.172852	268.806854
1132.069336	242.601700
1130.964844	256.716949
1129.861328	334.864807
1128.756836	538.673401
1127.652344	471.977142
1126.546875	540.434387
1125.442383	250.865005
1124.336914	392.764252
1123.230469	257.320923
1122.125000	238.007355
1121.018555	242.357803
1119.912109	320.095490
1118.805664	224.952255
1117.699219	167.704895
1116.591797	164.888748
1115.484375	367.885345
1114.376953	246.729324
1113.268555	144.526321
1112.160156	167.663773
1111.051758	275.873627
1109.943359	67.364349
1108.833984	239.315842
1107.725586	-30.515982
1106.616211	164.987000
1105.505859	98.320404
1104.396484	411.724548
1103.286133	269.514801
1102.175781	382.186157
1101.064453	138.615768
1099.954102	376.264648
1098.842773	354.448242
1097.731445	351.509155
1096.619141	381.568756
1095.507813	293.824310
1094.395508	366.308136
1093.282227	69.019905
1092.169922	461.766052
1091.056641	496.538055
1089.943359	208.889297
1088.830078	208.448257
1087.716797	591.466370
1086.602539	687.401245
1085.488281	176.683060
1084.373047	510.140533
1083.258789	408.689087
1082.143555	185.123322
1081.028320	210.699524
1079.913086	215.159363
1078.796875	214.948868
1077.680664	123.220665
1076.564453	130.142227
1075.448242	36.205204
1074.331055	179.277588
1073.213867	115.935692
1072.096680	127.698486
1070.979492	31.663057
1069.861328	41.179962
1068.743164	13.247177
1067.625000	-75.532387
1066.505859	151.959518
1065.386719	-4.623065
1064.267578	279.035645
1063.148438	134.304123
1062.029297	438.968842
1060.909180	125.933342
1059.789063	170.951004
1058.667969	180.925491
1057.547852	268.107910
1056.426758	121.579811
1055.305664	-38.837414
1054.183594	200.367508
1053.062500	231.658051
1051.940430	162.584885
1050.818359	116.959366
1049.695313	-10.275418
1048.572266	-74.374672
1047.449219	-45.056087
1046.326172	-183.611572
1045.203125	-137.811584
1044.079102	108.531357
1042.955078	112.431129
1041.830078	214.274521
1040.706055	-249.968857
1039.581055	-19.829075
1038.456055	-24.907864
1037.331055	167.983170
1036.205078	-51.114635
1035.079102	-2.422413
1033.953125	-9.503794
1032.826172	85.838974
1031.700195	30.076096
1030.573242	120.887474
1029.445313	-67.179054
1028.318359	67.937965
1027.190430	-301.067474
1026.062500	-251.725937
1024.934570	-88.528954
1023.805664	-484.834991
1022.676758	-300.594788
1021.547852	-376.247284
1020.418945	-611.854431
1019.289063	-476.147491
1018.159180	-219.825729
1017.029297	-350.699219
1015.898438	-203.278381
1014.767578	18.323185
1013.636719	38.355824
1012.505859	116.382370
1011.375000	57.844555
1010.243164	182.322128
1009.111328	123.986038
1007.978516	348.089996
1006.846680	345.461334
1005.713867	777.773254
1004.581055	1168.358398
1003.447266	1679.078125
1002.313477	1246.614380
1001.179688	939.234924
1000.045898	599.752136
998.912109	216.642700
997.777344	13.930357
996.642578	5.339480
995.506836	-83.934151
994.372070	46.157219
993.236328	169.364609
992.100586	-0.314627
990.963867	-109.862206
989.828125	-92.459702
988.691406	-141.808640
987.553711	-59.688297
986.416992	-2.849233
985.279297	-74.924156
984.141602	64.987793
983.003906	-78.242676
981.865234	-32.571407
980.726563	-120.289307
979.587891	155.624664
978.448242	107.197250
977.309570	8.297413
976.169922	3.799454
975.030273	148.796692
973.889648	162.839539
972.749023	11.560155
971.608398	250.905167
970.467773	24.082914
969.326172	483.894012
968.184570	14.013178
967.042969	-129.710709
965.901367	158.024307
964.758789	21.396069
963.616211	-2.718036
962.473633	74.138206
961.330078	77.703308
960.186523	72.188370
959.042969	217.961639
957.899414	29.356186
956.754883	53.880260
955.610352	165.469193
954.465820	64.233315
953.321289	102.706818
952.175781	-96.674141
951.030273	161.548843
949.884766	-279.974884
948.738281	24.050346
947.591797	85.740898
946.445313	129.199173
945.298828	65.340057
944.151367	-338.718292
943.003906	-84.896996
941.856445	34.187553
940.708008	4.938784
939.559570	0.870907
938.411133	58.467075
937.262695	182.243637
936.113281	173.779968
934.964844	71.917503
933.814453	245.941986
932.665039	-28.932953
931.514648	213.497879
930.364258	141.578201
929.213867	140.337952
928.062500	68.589195
926.912109	285.961639
925.759766	55.052521
924.608398	60.879078
923.456055	-60.599010
922.303711	-250.182953
921.151367	17.284069
919.999023	-47.134876
918.845703	122.556175
917.692383	-96.231293
916.539063	275.602875
915.384766	-31.578072
914.230469	117.693855
913.076172	3.678971
911.920898	78.080444
910.766602	-69.822838
909.611328	-176.794968
908.455078	-131.768890
907.299805	-59.534283
906.143555	-132.337479
904.987305	-96.322060
903.830078	-112.392090
902.673828	7.447718
901.516602	-38.017502
900.359375	-133.236130
899.201172	56.758980
898.042969	-63.275528
896.884766	169.631622
895.726563	29.313017
894.567383	-83.785606
893.408203	-45.372478
892.249023	148.965103
891.088867	167.004944
889.929688	87.917831
888.769531	-15.957973
887.608398	-205.561264
886.448242	63.128296
885.287109	185.023300
884.125977	227.903763
882.963867	31.684368
881.801758	-146.399765
880.639648	108.462585
879.477539	297.840515
878.315430	88.273781
877.152344	106.350929
875.989258	212.256393
874.825195	354.141235
873.661133	-206.444885
872.497070	52.496910
871.333008	95.291641
870.168945	144.803421
869.003906	117.816170
867.838867	-64.323418
866.672852	77.338501
865.506836	225.664307
864.340820	252.565079
863.174805	304.149170
862.008789	351.202698
860.841797	333.101471
859.674805	310.502930
858.506836	447.247650
857.339844	516.591125
856.171875	352.580780
855.003906	385.989441
853.834961	461.966339
852.666016	506.499237
851.497070	456.858856
850.328125	631.280762
849.158203	507.664154
847.988281	498.297791
846.818359	435.171234
845.647461	161.630966
844.477539	257.456604
843.306641	95.902443
842.134766	93.219734
840.963867	34.596531
839.791992	306.882721
838.619141	225.827728
837.447266	-38.479794
836.274414	396.640045
835.101563	411.576141
833.928711	299.179657
832.754883	97.496315
831.581055	11.948376
830.407227	154.033569
829.232422	264.783936
828.058594	397.749756
826.883789	35.550144
825.708008	-21.065222
824.533203	198.702240
823.357422	113.034042
822.181641	54.104828
821.004883	197.864609
819.828125	136.648300
818.651367	126.631638
817.474609	116.582184
816.296875	30.844452
815.119141	-81.586250
813.941406	-80.561424
812.763672	-108.483337
811.584961	-3.032878
810.406250	-8.802412
809.226563	-141.263855
808.047852	-11.551032
806.868164	213.575684
805.688477	-152.108688
804.507813	-399.992065
803.327148	-456.912628
802.146484	29.807678
800.965820	-87.155045
799.784180	108.633484
798.603516	-227.881775
797.420898	-72.121384
796.239258	-193.513611
795.056641	-394.647308
793.874023	-134.934479
792.691406	-94.638306
791.507813	-123.033539
790.324219	72.141808
789.140625	74.646057
787.956055	-18.026031
786.772461	-39.893642
785.586914	35.536137
784.402344	-158.855438
783.216797	133.149063
782.032227	89.056084
780.845703	16.237230
779.660156	109.103371
778.473633	-80.786407
777.287109	279.175995
776.100586	-186.643509
774.913086	155.474289
773.725586	82.600487
772.538086	-129.231049
771.349609	69.218422
770.161133	-38.921356
768.972656	-43.427052
767.784180	-30.319469
766.594727	200.892029
765.405273	70.722015
764.215820	22.079395
763.026367	187.009750
761.835938	63.491936
760.645508	212.901932
759.454102	241.218536
758.262695	108.933006
757.072266	401.128387
755.879883	169.907684
754.688477	352.022675
753.496094	109.910728
752.303711	85.410698
751.110352	96.057922
749.917969	207.707352
748.724609	77.790359
747.530273	108.162926
746.336914	140.705399
745.142578	192.972092
743.948242	23.670998
742.752930	124.173225
741.558594	-84.508102
740.363281	-45.410587
739.166992	-124.670532
737.971680	-129.409607
736.775391	-145.099121
735.579102	-272.466736
734.381836	-128.303635
733.185547	-95.840950
731.988281	78.844452
730.790039	-37.526501
729.592773	78.000557
728.394531	230.647461
727.196289	133.993011
725.997070	153.226257
724.797852	128.744339
723.598633	248.459396
722.399414	291.672272
721.199219	140.521103
719.999023	15.635293
718.798828	150.540176
717.598633	102.081345
716.397461	201.994476
715.196289	221.156876
713.994141	227.227966
712.792969	346.655823
711.590820	82.423500
710.388672	-72.734421
709.185547	212.241714
707.982422	264.031738
706.779297	126.350113
705.576172	169.418991
704.372070	118.874077
703.167969	44.414589
701.963867	154.895447
700.759766	65.224258
699.554688	51.692783
698.349609	75.117332
697.143555	207.195831
695.938477	139.292023
694.732422	-163.209320
693.525391	-33.369576
692.319336	-14.344549
691.112305	-140.788696
689.905273	-189.055756
688.697266	-287.217621
687.490234	68.046455
686.282227	-116.918159
685.073242	-58.954258
683.865234	213.581192
682.656250	-190.243912
681.447266	-180.031418
680.237305	-68.027260
679.028320	-73.233246
677.818359	-152.028839
676.607422	120.329323
675.397461	37.276318
674.186523	-164.773392
672.975586	-55.237892
671.763672	15.289082
670.551758	-106.692535
669.339844	-27.599688
668.127930	55.748344
666.915039	76.363312
665.703125	176.867523
664.489258	2.997208
663.276367	-181.624100
662.062500	199.410812
660.848633	-173.012833
659.634766	67.514526
658.419922	-104.149490
657.205078	28.337641
655.990234	22.721655
654.775391	213.248367
653.559570	-102.847427
652.343750	-80.531303
651.126953	-36.718723
649.911133	-79.117622
648.694336	160.546722
647.477539	290.272278
646.259766	69.071716
645.041992	185.773438
643.824219	308.839264
642.606445	294.160919
641.387695	45.071926
640.168945	92.741402
638.950195	-40.184475
637.730469	112.718269
636.511719	67.877083
635.291016	111.093727
634.071289	-0.338746
632.850586	-45.186642
631.629883	-42.810242
630.409180	148.393539
629.188477	-93.868401
627.966797	-78.634789
626.745117	241.096741
625.522461	258.397552
624.300781	194.251099
623.078125	160.149567
621.854492	106.806030
620.631836	119.916061
619.408203	-55.393967
618.184570	-159.927414
616.960938	230.087234
615.736328	-163.249557
614.511719	83.369659
613.287109	15.520716
612.061523	-154.858124
610.835938	-96.291824
609.610352	-78.255508
608.384766	78.803680
607.158203	-114.469963
605.931641	156.020035
604.705078	59.228996
