# Supplementary material for: Raman spectroscopy accurately differentiates mucosal healing from non-healing and biochemical changes following biological therapy in inflammatory bowel disease
Source: PLoS One. 2021 Jun 2;16(6):e0252210. doi: 10.1371/journal.pone.0252210 (PMC8172032; doi:10.1371/journal.pone.0252210)
Supplement: S1 Dataset — (ZIP) [file pone.0252210.s003.zip › HC/BRC-ctnf-0015-1_base sub CR removed_53__X_17196.7__Y_10398.1__Z_2222.4__Time_603.txt]

1714.774414	188.774368
1713.797852	65.445351
1712.820313	11.879448
1711.843750	-6.241477
1710.866211	-176.697586
1709.888672	-228.600494
1708.911133	-100.384262
1707.933594	100.672554
1706.955078	-96.940659
1705.976563	-1.983418
1704.998047	37.299614
1704.019531	-64.698265
1703.040039	-214.253647
1702.061523	137.243347
1701.082031	136.074768
1700.101563	-190.768204
1699.122070	-75.621849
1698.141602	120.267601
1697.161133	76.193565
1696.180664	195.775742
1695.200195	91.572701
1694.218750	169.643295
1693.238281	8.070492
1692.256836	98.126442
1691.274414	12.624564
1690.292969	79.955750
1689.310547	465.340057
1688.328125	208.452835
1687.345703	512.306702
1686.363281	544.769348
1685.379883	609.832092
1684.396484	512.982239
1683.413086	470.117584
1682.429688	531.805298
1681.445313	705.932434
1680.461914	665.016846
1679.477539	824.365112
1678.493164	957.675171
1677.507813	679.160522
1676.523438	858.936951
1675.538086	1007.325745
1674.552734	1249.329590
1673.566406	1202.085327
1672.581055	1065.144653
1671.594727	1040.441528
1670.608398	1324.489502
1669.622070	1292.971313
1668.634766	1081.483276
1667.648438	1595.393433
1666.661133	1313.433228
1665.673828	1403.643799
1664.685547	1690.661987
1663.698242	1506.032104
1662.709961	1486.411499
1661.721680	1599.890625
1660.733398	1716.496216
1659.744141	1523.523193
1658.755859	1699.412354
1657.766602	1589.655273
1656.777344	1644.624634
1655.787109	1432.642456
1654.797852	1213.304810
1653.807617	1161.237915
1652.817383	1363.647949
1651.827148	1341.577881
1650.835938	1089.869141
1649.844727	1134.829834
1648.853516	1143.186401
1647.862305	787.241394
1646.871094	582.463379
1645.878906	380.801086
1644.886719	472.772003
1643.894531	446.253754
1642.902344	211.558533
1641.910156	67.058128
1640.916992	54.895206
1639.923828	272.593109
1638.930664	261.050934
1637.936523	-124.634598
1636.943359	27.994667
1635.949219	-143.364197
1634.955078	-95.634758
1633.960938	-163.577057
1632.965820	37.451065
1631.970703	59.567245
1630.975586	-81.323441
1629.980469	-161.370560
1628.985352	-49.033211
1627.989258	5.580177
1626.993164	-23.802464
1625.997070	-202.889099
1625.000977	117.898491
1624.003906	-10.826443
1623.007813	-147.205658
1622.010742	168.609528
1621.012695	64.082832
1620.015625	72.691879
1619.017578	215.356766
1618.020508	3.646545
1617.021484	-24.118828
1616.023438	-67.508827
1615.025391	30.901882
1614.026367	24.426805
1613.027344	112.449936
1612.028320	121.844490
1611.028320	97.216446
1610.029297	64.793297
1609.029297	247.296753
1608.029297	311.868744
1607.028320	124.997673
1606.028320	268.179657
1605.027344	309.207397
1604.026367	85.857918
1603.025391	82.425293
1602.023438	71.133865
1601.022461	130.460709
1600.020508	171.428635
1599.018555	-242.599854
1598.016602	-170.267548
1597.013672	87.545815
1596.010742	47.319405
1595.007813	-196.712280
1594.004883	-286.606567
1593.001953	-204.191208
1591.998047	-134.946213
1590.994141	-8.392480
1589.990234	209.351608
1588.986328	-173.162262
1587.981445	62.580173
1586.976563	58.189716
1585.971680	-204.433914
1584.966797	-31.739496
1583.961914	70.388809
1582.956055	73.327637
1581.950195	-61.937019
1580.944336	227.246216
1579.938477	388.567902
1578.931641	239.868530
1577.924805	301.903687
1576.917969	150.372131
1575.911133	222.486465
1574.904297	229.374435
1573.896484	241.284592
1572.888672	-12.184259
1571.880859	350.339203
1570.873047	5.635555
1569.864258	37.640728
1568.855469	103.212509
1567.846680	202.326248
1566.837891	202.529694
1565.829102	158.400955
1564.819336	101.104187
1563.809570	-5.677060
1562.799805	284.320313
1561.790039	-4.441222
1560.779297	20.487272
1559.768555	226.678375
1558.757813	-46.984211
1557.747070	132.778870
1556.736328	322.607452
1555.724609	97.647316
1554.712891	69.391624
1553.701172	338.698334
1552.689453	392.790771
1551.676758	32.498913
1550.664063	220.722504
1549.651367	82.653969
1548.638672	76.326645
1547.625977	214.585526
1546.612305	228.438766
1545.598633	422.992889
1544.584961	164.964294
1543.571289	-80.271324
1542.556641	-64.741402
1541.541992	48.686310
1540.527344	115.349739
1539.512695	24.269541
1538.498047	51.719414
1537.482422	380.823669
1536.466797	-139.246735
1535.451172	-37.702156
1534.434570	161.546188
1533.418945	-39.146202
1532.402344	198.210068
1531.385742	84.736801
1530.369141	-276.277863
1529.351563	127.707336
1528.334961	-210.445496
1527.317383	203.188782
1526.299805	68.069443
1525.281250	146.393524
1524.263672	-161.523682
1523.245117	-57.908756
1522.226563	86.593285
1521.208008	32.794781
1520.188477	171.614792
1519.168945	104.512695
1518.150391	140.038559
1517.129883	-199.838364
1516.110352	63.924755
1515.089844	80.786201
1514.070313	-33.510094
1513.049805	-199.324860
1512.028320	99.281281
1511.007813	-97.692497
1509.986328	95.173401
1508.964844	-86.739105
1507.943359	151.810974
1506.921875	-45.808411
1505.899414	-41.039242
1504.876953	-28.770136
1503.854492	-152.494278
1502.832031	-138.011429
1501.808594	-210.812881
1500.786133	-94.250885
1499.762695	-154.578659
1498.739258	-30.759680
1497.714844	-58.162617
1496.691406	-139.427383
1495.666992	22.168350
1494.642578	-64.529541
1493.617188	193.809113
1492.592773	152.821060
1491.567383	65.678864
1490.541992	200.733002
1489.516602	281.942047
1488.491211	375.748962
1487.464844	584.272461
1486.438477	356.008179
1485.412109	337.018341
1484.385742	593.521362
1483.358398	607.393494
1482.331055	700.218750
1481.303711	683.229431
1480.276367	780.878418
1479.249023	903.870605
1478.220703	784.564270
1477.192383	996.467834
1476.164063	721.596924
1475.135742	1147.191528
1474.106445	1103.937744
1473.077148	1205.739136
1472.047852	1381.234131
1471.018555	1587.118042
1469.989258	1701.246216
1468.958984	1764.359253
1467.928711	2191.063965
1466.898438	1719.955811
1465.868164	1973.505737
1464.836914	2203.995117
1463.805664	2543.604980
1462.774414	2245.353027
1461.743164	2264.682373
1460.710938	2250.933105
1459.679688	2277.798096
1458.647461	2368.058594
1457.615234	2663.818115
1456.582031	2484.933838
1455.549805	2582.634277
1454.516602	2708.153320
1453.483398	2694.147461
1452.449219	2827.151367
1451.416016	2587.538086
1450.381836	2799.057129
1449.347656	2969.954834
1448.313477	2841.900391
1447.279297	2843.063721
1446.244141	2699.901611
1445.208984	2399.876465
1444.173828	2656.771484
1443.138672	2744.056396
1442.102539	2340.550049
1441.066406	2359.614746
1440.030273	2328.134766
1438.994141	2448.391113
1437.958008	2149.070801
1436.920898	1829.683350
1435.883789	1808.604858
1434.846680	1757.274170
1433.808594	1445.888672
1432.771484	1329.127808
1431.733398	1416.924194
1430.695313	969.715698
1429.657227	893.677490
1428.618164	807.631897
1427.579102	585.503113
1426.540039	388.762848
1425.500977	479.587891
1424.461914	535.170654
1423.421875	230.439346
1422.381836	339.116241
1421.341797	294.188538
1420.301758	387.883606
1419.260742	156.817413
1418.219727	265.785889
1417.178711	271.623688
1416.137695	119.048286
1415.096680	-28.322554
1414.054688	-4.511184
1413.012695	114.959183
1411.970703	53.485504
1410.928711	296.290833
1409.885742	129.480103
1408.842773	-132.605347
1407.799805	-77.953529
1406.756836	-20.685291
1405.712891	61.779186
1404.668945	-41.418644
1403.625000	-56.597061
1402.581055	3.646309
1401.537109	71.530190
1400.492188	-3.456929
1399.447266	59.651634
1398.402344	80.258049
1397.357422	161.158966
1396.311523	197.048340
1395.265625	-80.104027
1394.219727	-48.884453
1393.173828	-77.627350
1392.126953	184.222961
1391.081055	113.202194
1390.034180	62.373436
1388.986328	-73.365051
1387.939453	-91.287247
1386.891602	51.016430
1385.843750	0.877201
1384.795898	-36.572971
1383.748047	-141.327179
1382.699219	63.989578
1381.651367	84.519043
1380.602539	42.744686
1379.552734	-318.517700
1378.503906	22.171267
1377.454102	-78.971657
1376.404297	39.728500
1375.354492	71.221581
1374.303711	-94.219994
1373.253906	-104.762306
1372.203125	-247.300446
1371.152344	-60.512131
1370.100586	-53.104904
1369.049805	-50.492542
1367.998047	111.737671
1366.946289	154.512619
1365.894531	-41.630470
1364.841797	78.689369
1363.789063	24.886599
1362.736328	307.269806
1361.683594	368.258850
1360.630859	98.535294
1359.577148	33.045116
1358.523438	184.098160
1357.469727	109.032066
1356.415039	-107.511482
1355.361328	198.087631
1354.306641	155.890533
1353.251953	250.510605
1352.197266	275.730560
1351.141602	273.796234
1350.085938	356.439514
1349.030273	543.460510
1347.974609	435.305878
1346.918945	565.525574
1345.862305	514.799622
1344.805664	536.179260
1343.749023	837.866577
1342.691406	834.717896
1341.634766	911.051392
1340.577148	997.424133
1339.519531	913.018982
1338.460938	1158.179077
1337.403320	972.599792
1336.344727	700.622803
1335.286133	1000.619507
1334.226563	969.083740
1333.167969	1071.319214
1332.108398	834.832336
1331.048828	722.245911
1329.989258	889.222534
1328.928711	1071.108276
1327.869141	912.070068
1326.808594	906.424561
1325.748047	962.686035
1324.686523	1041.296631
1323.625977	1174.347778
1322.564453	944.629822
1321.502930	1169.248047
1320.440430	1018.875549
1319.378906	1154.870117
1318.316406	1068.978149
1317.253906	1247.101074
1316.190430	1126.990479
1315.127930	1012.006836
1314.064453	1155.938599
1313.000977	1186.618164
1311.937500	1175.545532
1310.873047	1098.115356
1309.809570	1308.907349
1308.745117	1140.666138
1307.679688	1255.622437
1306.615234	1279.626587
1305.549805	1097.109375
1304.484375	1057.429443
1303.418945	1226.881348
1302.353516	1578.285400
1301.287109	1356.999878
1300.220703	1180.152344
1299.154297	1428.486694
1298.087891	1256.828735
1297.020508	1298.978638
1295.954102	1508.157593
1294.886719	1155.266724
1293.818359	1187.894043
1292.750977	1056.226807
1291.682617	1143.012573
1290.614258	1117.045898
1289.545898	1147.568481
1288.476563	1058.051025
1287.407227	1194.123779
1286.338867	1038.648682
1285.268555	1507.976807
1284.199219	1337.959473
1283.128906	1283.171509
1282.058594	1137.901001
1280.988281	801.860168
1279.917969	1322.474487
1278.846680	715.113342
1277.775391	1103.564453
1276.704102	900.126160
1275.632813	1154.020508
1274.560547	1153.646484
1273.488281	1275.514404
1272.416016	1091.974976
1271.343750	1248.100098
1270.270508	1015.894348
1269.197266	1279.482910
1268.124023	1286.683594
1267.050781	1284.156006
1265.977539	1454.905396
1264.903320	1184.065552
1263.829102	1201.169556
1262.753906	1130.507813
1261.679688	1457.279297
1260.604492	1276.961548
1259.529297	1369.665771
1258.454102	1057.928345
1257.378906	1289.508667
1256.302734	1063.185303
1255.226563	1043.915039
1254.150391	1212.089966
1253.073242	1127.101929
1251.997070	1377.915649
1250.919922	1132.387817
1249.841797	1205.553223
1248.764648	1575.317871
1247.686523	1128.130249
1246.608398	1152.623047
1245.530273	1356.899292
1244.452148	1252.554443
1243.373047	1216.242065
1242.293945	1039.091064
1241.214844	1255.282593
1240.135742	1342.716919
1239.055664	1437.365967
1237.975586	1376.679199
1236.895508	1061.308350
1235.815430	862.444824
1234.734375	1298.842041
1233.654297	1066.011963
1232.573242	993.186340
1231.491211	886.431213
1230.410156	808.751343
1229.328125	900.585083
1228.246094	851.899658
1227.163086	791.081116
1226.081055	626.173584
1224.998047	802.455139
1223.915039	772.979065
1222.832031	586.255310
1221.748047	750.165894
1220.664063	606.922607
1219.580078	512.021667
1218.496094	668.404663
1217.412109	428.450714
1216.327148	265.824982
1215.242188	207.036514
1214.157227	297.890289
1213.071289	398.281830
1211.985352	696.437256
1210.899414	567.345276
1209.813477	828.994507
1208.727539	480.321045
1207.640625	580.171326
1206.553711	701.590393
1205.466797	781.902893
1204.378906	560.912415
1203.291016	496.511810
1202.203125	489.854065
1201.115234	153.238693
1200.027344	156.109787
1198.938477	36.139740
1197.849609	-136.805344
1196.760742	12.593724
1195.670898	-143.627533
1194.582031	-90.668465
1193.492188	27.074289
1192.401367	166.292862
1191.311523	163.577576
1190.220703	-89.095551
1189.129883	-125.584068
1188.039063	58.767460
1186.947266	-107.593735
1185.856445	9.255745
1184.764648	3.554920
1183.671875	-55.037003
1182.580078	-485.498322
1181.487305	40.979870
1180.394531	-97.023415
1179.301758	28.606535
1178.208984	348.189545
1177.115234	339.262238
1176.021484	-24.297056
1174.927734	21.726175
1173.833008	-20.979288
1172.738281	130.123520
1171.643555	58.469891
1170.548828	-20.442337
1169.454102	-75.507866
1168.358398	-80.440521
1167.262695	242.102020
1166.166992	36.063046
1165.070313	-205.855408
1163.973633	-65.451241
1162.876953	148.836151
1161.780273	9.420935
1160.683594	409.627472
1159.585938	205.524704
1158.488281	435.807556
1157.389648	169.515594
1156.291992	475.822418
1155.193359	269.047058
1154.094727	348.416229
1152.996094	60.477230
1151.896484	106.255638
1150.796875	249.609451
1149.697266	202.185669
1148.597656	28.426292
1147.498047	192.806519
1146.397461	121.281342
1145.296875	-2.687067
1144.195313	427.789764
1143.094727	289.315887
1141.993164	243.564011
1140.891602	143.028061
1139.789063	308.725220
1138.687500	350.641235
1137.584961	375.788147
1136.482422	343.797028
1135.379883	93.168922
1134.276367	607.295776
1133.172852	857.525818
1132.069336	516.434509
1130.964844	726.018982
1129.861328	918.811584
1128.756836	912.135742
1127.652344	1028.703613
1126.546875	1038.408813
1125.442383	758.803894
1124.336914	796.827026
1123.230469	1171.219727
1122.125000	671.171570
1121.018555	581.015137
1119.912109	540.541443
1118.805664	724.912109
1117.699219	736.331726
1116.591797	593.840088
1115.484375	732.871155
1114.376953	720.379639
1113.268555	499.707947
1112.160156	723.538330
1111.051758	446.091187
1109.943359	544.442566
1108.833984	829.313477
1107.725586	818.739563
1106.616211	777.391846
1105.505859	851.678162
1104.396484	741.763428
1103.286133	1058.970703
1102.175781	1128.240967
1101.064453	1416.785278
1099.954102	1044.827515
1098.842773	774.358643
1097.731445	1095.626343
1096.619141	1053.755737
1095.507813	1033.074707
1094.395508	845.097290
1093.282227	869.108643
1092.169922	763.579407
1091.056641	891.093750
1089.943359	929.079529
1088.830078	809.368958
1087.716797	920.212097
1086.602539	840.464600
1085.488281	833.615051
1084.373047	718.593140
1083.258789	833.934448
1082.143555	678.976868
1081.028320	838.853699
1079.913086	749.686096
1078.796875	714.538818
1077.680664	679.394592
1076.564453	360.271301
1075.448242	470.682922
1074.331055	503.612030
1073.213867	574.047424
1072.096680	771.067444
1070.979492	621.043518
1069.861328	764.048218
1068.743164	461.781158
1067.625000	571.971191
1066.505859	726.606934
1065.386719	560.385986
1064.267578	445.759979
1063.148438	846.111938
1062.029297	724.487244
1060.909180	923.429199
1059.789063	458.059265
1058.667969	374.067352
1057.547852	378.990662
1056.426758	376.917725
1055.305664	365.532349
1054.183594	279.419128
1053.062500	338.202850
1051.940430	207.843430
1050.818359	633.213928
1049.695313	386.219391
1048.572266	410.070740
1047.449219	485.285797
1046.326172	525.530884
1045.203125	442.220306
1044.079102	291.384338
1042.955078	266.538269
1041.830078	237.091354
1040.706055	417.407471
1039.581055	450.955292
1038.456055	365.794800
1037.331055	227.193710
1036.205078	279.579132
1035.079102	241.258835
1033.953125	382.172363
1032.826172	188.151291
1031.700195	505.898132
1030.573242	312.099396
1029.445313	69.653801
1028.318359	203.870773
1027.190430	-261.295197
1026.062500	-203.544952
1024.934570	93.453545
1023.805664	-159.828964
1022.676758	-222.566284
1021.547852	-150.584656
1020.418945	-254.856873
1019.289063	-34.263454
1018.159180	-89.619278
1017.029297	68.446556
1015.898438	55.016628
1014.767578	53.289364
1013.636719	-101.233543
1012.505859	142.822617
1011.375000	90.469231
1010.243164	279.025574
1009.111328	55.609386
1007.978516	244.315460
1006.846680	824.050659
1005.713867	1355.057861
1004.581055	1978.442383
1003.447266	2125.397217
1002.313477	2309.392578
1001.179688	1631.484619
1000.045898	838.510620
998.912109	385.571381
997.777344	367.106232
996.642578	161.782135
995.506836	97.478020
994.372070	37.963024
993.236328	-62.918152
992.100586	-103.643784
990.963867	171.706467
989.828125	389.439667
988.691406	-24.338898
987.553711	-161.260712
986.416992	-115.962944
985.279297	127.537308
984.141602	-119.419060
983.003906	39.080826
981.865234	137.807648
980.726563	75.556862
979.587891	66.399429
978.448242	-20.809713
977.309570	-71.026581
976.169922	90.434723
975.030273	258.868774
973.889648	312.476624
972.749023	88.232132
971.608398	298.350555
970.467773	97.488434
969.326172	227.462418
968.184570	8.657792
967.042969	109.072815
965.901367	127.008392
964.758789	468.490540
963.616211	83.063995
962.473633	190.871353
961.330078	225.438889
960.186523	234.943619
959.042969	249.182281
957.899414	66.600060
956.754883	289.559540
955.610352	297.379578
954.465820	71.897743
953.321289	105.250458
952.175781	28.931532
951.030273	163.225906
949.884766	-104.831757
948.738281	0.022205
947.591797	-157.855576
946.445313	141.499161
945.298828	-6.888849
944.151367	55.068604
943.003906	73.766525
941.856445	-101.434532
940.708008	212.014847
939.559570	233.401703
938.411133	225.272018
937.262695	94.138496
936.113281	200.353653
934.964844	272.473267
933.814453	253.543427
932.665039	98.054909
931.514648	15.680958
930.364258	215.900604
929.213867	47.302444
928.062500	397.948547
926.912109	22.566475
925.759766	-20.299257
924.608398	14.337255
923.456055	-60.068050
922.303711	331.812317
921.151367	30.316685
919.999023	31.361448
918.845703	89.341324
917.692383	-75.190247
916.539063	-194.096268
915.384766	-285.569702
914.230469	-290.616180
913.076172	81.192253
911.920898	-100.665321
910.766602	-146.216980
909.611328	12.479776
908.455078	-180.209473
907.299805	-109.751045
906.143555	-77.737076
904.987305	31.407759
903.830078	43.209896
902.673828	154.754883
901.516602	-93.634743
900.359375	-36.223999
899.201172	-30.785053
898.042969	-63.712059
896.884766	-24.145927
895.726563	13.237256
894.567383	199.915527
893.408203	-36.087730
892.249023	69.338417
891.088867	335.215118
889.929688	65.721550
888.769531	101.300835
887.608398	17.288643
886.448242	150.072647
885.287109	246.768173
884.125977	111.112694
882.963867	282.348358
881.801758	-6.451626
880.639648	410.600861
879.477539	297.841095
878.315430	333.918884
877.152344	383.557007
875.989258	421.965057
874.825195	428.885406
873.661133	237.738480
872.497070	301.064606
871.333008	299.146301
870.168945	277.023834
869.003906	75.023705
867.838867	349.861023
866.672852	327.860352
865.506836	87.887123
864.340820	522.161255
863.174805	396.881287
862.008789	460.341309
860.841797	456.434387
859.674805	771.322632
858.506836	693.317139
857.339844	871.151001
856.171875	739.341492
855.003906	681.611389
853.834961	401.935669
852.666016	785.939392
851.497070	748.418640
850.328125	610.081787
849.158203	547.974121
847.988281	465.728577
846.818359	513.375732
845.647461	513.980408
844.477539	550.371765
843.306641	526.318909
842.134766	470.944305
840.963867	259.016541
839.791992	541.293030
838.619141	445.638397
837.447266	636.046082
836.274414	375.009674
835.101563	739.510132
833.928711	643.751953
832.754883	554.700439
831.581055	597.342468
830.407227	742.572083
829.232422	506.169006
828.058594	787.314880
826.883789	1016.985413
825.708008	564.262146
824.533203	559.715881
823.357422	477.118988
822.181641	245.226486
821.004883	449.952637
819.828125	442.960846
818.651367	326.811584
817.474609	215.094620
816.296875	417.128357
815.119141	376.490753
813.941406	382.502075
812.763672	154.939819
811.584961	38.567627
810.406250	-31.159262
809.226563	-60.934265
808.047852	220.237518
806.868164	-80.734100
805.688477	240.102707
804.507813	156.652039
803.327148	206.317123
802.146484	13.993003
800.965820	16.887260
799.784180	-122.262131
798.603516	-37.491829
797.420898	-252.134201
796.239258	-32.376873
795.056641	-178.434189
793.874023	-63.122520
792.691406	-118.511269
791.507813	-486.186890
790.324219	100.321754
789.140625	60.105633
787.956055	236.642624
786.772461	92.220665
785.586914	390.089294
784.402344	241.054337
783.216797	290.933502
782.032227	155.027420
780.845703	244.449982
779.660156	232.098251
778.473633	338.898804
777.287109	359.422119
776.100586	300.351654
774.913086	-111.915115
773.725586	-32.070873
772.538086	204.235992
771.349609	23.502481
770.161133	268.276642
768.972656	49.908329
767.784180	347.220154
766.594727	338.019531
765.405273	401.400116
764.215820	96.862396
763.026367	278.936310
761.835938	172.452652
760.645508	-66.134956
759.454102	333.328461
758.262695	664.302734
757.072266	607.964966
755.879883	520.762451
754.688477	556.587830
753.496094	343.962891
752.303711	241.184189
751.110352	241.586304
749.917969	606.425903
748.724609	288.189178
747.530273	452.896912
746.336914	376.038971
745.142578	323.251648
743.948242	156.334534
742.752930	237.200211
741.558594	153.507385
740.363281	271.415436
739.166992	191.955475
737.971680	149.693039
736.775391	43.843956
735.579102	84.679520
734.381836	101.333008
733.185547	74.124695
731.988281	311.635376
730.790039	82.964928
729.592773	401.145142
728.394531	279.573059
727.196289	243.255188
725.997070	95.416649
724.797852	391.181396
723.598633	553.485840
722.399414	543.108154
721.199219	375.461029
719.999023	480.733337
718.798828	494.242462
717.598633	326.585236
716.397461	431.664612
715.196289	355.628723
713.994141	109.505600
712.792969	199.201935
711.590820	201.643661
710.388672	140.867874
709.185547	245.666336
707.982422	-172.326080
706.779297	-161.166489
705.576172	450.828278
704.372070	202.815277
703.167969	89.824135
701.963867	63.907196
700.759766	107.603203
699.554688	103.446327
698.349609	414.524841
697.143555	210.367126
695.938477	-137.088303
694.732422	93.500824
693.525391	19.940964
692.319336	133.186172
691.112305	-170.401596
689.905273	-193.831757
688.697266	-106.548355
687.490234	-316.460815
686.282227	-333.201141
685.073242	-85.345543
683.865234	25.879812
682.656250	-129.475143
681.447266	179.013443
680.237305	-49.832558
679.028320	-122.558128
677.818359	-43.605190
676.607422	50.541676
675.397461	107.934708
674.186523	57.192806
672.975586	-71.317413
671.763672	137.722229
670.551758	210.535538
669.339844	52.098442
668.127930	-2.419830
666.915039	53.392754
665.703125	-35.452240
664.489258	83.193115
663.276367	188.946625
662.062500	-61.437019
660.848633	-233.883606
659.634766	75.060745
658.419922	198.460556
657.205078	-64.133957
655.990234	100.469078
654.775391	140.096222
653.559570	65.608925
652.343750	-157.386795
651.126953	50.722435
649.911133	41.342815
648.694336	-47.560768
647.477539	298.593353
646.259766	20.563042
645.041992	216.210724
643.824219	192.484909
642.606445	508.751862
641.387695	480.974518
640.168945	68.545403
638.950195	-3.945001
637.730469	48.389885
636.511719	148.116058
635.291016	-258.935730
634.071289	-10.701697
632.850586	-127.391647
631.629883	131.744263
630.409180	-46.843449
629.188477	34.397060
627.966797	147.929962
626.745117	167.208878
625.522461	81.580582
624.300781	384.098785
623.078125	500.192627
621.854492	487.836761
620.631836	353.536652
619.408203	292.250671
618.184570	44.865505
616.960938	144.487274
615.736328	28.059353
614.511719	27.344234
613.287109	-116.558601
612.061523	-155.485641
610.835938	17.385015
609.610352	6.460564
608.384766	215.761200
607.158203	-162.484024
605.931641	-68.390320
604.705078	79.139687
