# Supplementary material for: Raman spectroscopy accurately differentiates mucosal healing from non-healing and biochemical changes following biological therapy in inflammatory bowel disease
Source: PLoS One. 2021 Jun 2;16(6):e0252210. doi: 10.1371/journal.pone.0252210 (PMC8172032; doi:10.1371/journal.pone.0252210)
Supplement: S1 Dataset — (ZIP) [file pone.0252210.s003.zip › HC/brc-ctnf-0012_base sub cr removed_95__X_-7824.56__Y_51233.5__Z_679.474__Time_1077.txt]

1714.774414	35.790848
1713.797852	-125.622719
1712.820313	252.091537
1711.843750	90.288399
1710.866211	437.927582
1709.888672	471.914673
1708.911133	372.200073
1707.933594	621.310547
1706.955078	498.692627
1705.976563	679.576111
1704.998047	692.718811
1704.019531	846.226624
1703.040039	714.681091
1702.061523	873.639832
1701.082031	1044.897461
1700.101563	998.600098
1699.122070	1141.432739
1698.141602	1235.513794
1697.161133	1187.478516
1696.180664	1326.201904
1695.200195	1315.110962
1694.218750	1418.823364
1693.238281	1426.475586
1692.256836	1279.501465
1691.274414	1570.610352
1690.292969	1437.807617
1689.310547	1641.739258
1688.328125	1680.901489
1687.345703	1627.508545
1686.363281	2028.230591
1685.379883	1755.423462
1684.396484	1790.268311
1683.413086	1562.541504
1682.429688	1522.643433
1681.445313	1894.182495
1680.461914	1678.685303
1679.477539	1571.259399
1678.493164	1742.261963
1677.507813	1747.241699
1676.523438	1950.874512
1675.538086	1834.457642
1674.552734	2012.479858
1673.566406	1915.935181
1672.581055	1893.296143
1671.594727	1856.815063
1670.608398	2072.242676
1669.622070	1888.810669
1668.634766	1978.557251
1667.648438	1876.898315
1666.661133	2029.792969
1665.673828	1922.413086
1664.685547	1931.636230
1663.698242	1930.217651
1662.709961	1822.662964
1661.721680	1914.003052
1660.733398	1915.250366
1659.744141	1935.105591
1658.755859	1873.016357
1657.766602	1879.958496
1656.777344	1900.359253
1655.787109	1740.931641
1654.797852	1526.324097
1653.807617	1343.845947
1652.817383	1421.084839
1651.827148	1485.446777
1650.835938	1293.622437
1649.844727	1226.587646
1648.853516	988.222656
1647.862305	771.589722
1646.871094	835.639404
1645.878906	860.523254
1644.886719	743.326233
1643.894531	460.397522
1642.902344	502.887970
1641.910156	392.878754
1640.916992	246.554428
1639.923828	280.320465
1638.930664	190.747925
1637.936523	75.464455
1636.943359	187.667725
1635.949219	131.768188
1634.955078	-47.279354
1633.960938	53.724041
1632.965820	-68.549446
1631.970703	-37.314831
1630.975586	76.241394
1629.980469	-101.730202
1628.985352	-18.353312
1627.989258	-97.453377
1626.993164	-112.655319
1625.997070	-64.000122
1625.000977	77.396301
1624.003906	38.038628
1623.007813	130.871521
1622.010742	161.299637
1621.012695	-91.319740
1620.015625	255.790741
1619.017578	70.360527
1618.020508	-45.987419
1617.021484	14.257726
1616.023438	-0.898114
1615.025391	31.884800
1614.026367	-26.478228
1613.027344	275.178162
1612.028320	55.601925
1611.028320	169.713959
1610.029297	45.963200
1609.029297	260.939880
1608.029297	-60.570091
1607.028320	142.534973
1606.028320	21.496162
1605.027344	141.990509
1604.026367	61.509995
1603.025391	400.384369
1602.023438	143.176788
1601.022461	35.784893
1600.020508	-84.063736
1599.018555	-158.838470
1598.016602	271.497253
1597.013672	129.830490
1596.010742	-134.042831
1595.007813	-224.856277
1594.004883	-38.261509
1593.001953	-57.532402
1591.998047	-266.886627
1590.994141	7.202742
1589.990234	-128.057129
1588.986328	-88.000168
1587.981445	-57.953033
1586.976563	162.886261
1585.971680	193.716721
1584.966797	78.964882
1583.961914	-17.101007
1582.956055	-42.393833
1581.950195	305.213196
1580.944336	108.691414
1579.938477	87.058945
1578.931641	94.403198
1577.924805	125.487198
1576.917969	167.270523
1575.911133	9.000874
1574.904297	-187.938293
1573.896484	-23.049881
1572.888672	87.420959
1571.880859	187.687897
1570.873047	69.835747
1569.864258	-6.174381
1568.855469	53.133289
1567.846680	-64.000931
1566.837891	13.840116
1565.829102	47.680138
1564.819336	-94.831993
1563.809570	-63.278610
1562.799805	12.494176
1561.790039	-183.997330
1560.779297	-74.290863
1559.768555	-127.877052
1558.757813	85.632851
1557.747070	89.204865
1556.736328	-75.582542
1555.724609	-53.731960
1554.712891	69.153954
1553.701172	91.029099
1552.689453	53.368019
1551.676758	7.967615
1550.664063	99.729599
1549.651367	93.126076
1548.638672	241.694733
1547.625977	92.770309
1546.612305	24.018534
1545.598633	242.166245
1544.584961	95.760605
1543.571289	189.638031
1542.556641	-106.675011
1541.541992	105.838333
1540.527344	124.498405
1539.512695	-58.323483
1538.498047	-207.631790
1537.482422	81.683342
1536.466797	-204.585434
1535.451172	-18.847279
1534.434570	122.823227
1533.418945	150.829773
1532.402344	129.683395
1531.385742	46.522160
1530.369141	102.354843
1529.351563	-104.779716
1528.334961	64.005280
1527.317383	124.371513
1526.299805	140.742050
1525.281250	56.514141
1524.263672	-30.468983
1523.245117	72.746513
1522.226563	160.257156
1521.208008	257.782501
1520.188477	144.197220
1519.168945	174.366653
1518.150391	145.167023
1517.129883	95.168739
1516.110352	211.915131
1515.089844	107.470207
1514.070313	2.806839
1513.049805	46.819481
1512.028320	21.236485
1511.007813	-63.630287
1509.986328	82.162453
1508.964844	-216.144470
1507.943359	-332.528198
1506.921875	117.486420
1505.899414	-258.403625
1504.876953	-208.989838
1503.854492	-103.519180
1502.832031	-31.693464
1501.808594	-80.577820
1500.786133	-14.505410
1499.762695	-69.092285
1498.739258	-80.444626
1497.714844	-25.565498
1496.691406	-50.321232
1495.666992	-85.607788
1494.642578	201.047623
1493.617188	-80.351715
1492.592773	369.173615
1491.567383	-60.986881
1490.541992	78.544701
1489.516602	33.774796
1488.491211	210.929718
1487.464844	203.838150
1486.438477	538.553589
1485.412109	369.983551
1484.385742	428.307953
1483.358398	399.550323
1482.331055	464.887970
1481.303711	716.073608
1480.276367	574.193054
1479.249023	636.016968
1478.220703	835.140381
1477.192383	710.276855
1476.164063	873.056702
1475.135742	943.788086
1474.106445	1080.403442
1473.077148	1170.853271
1472.047852	1418.801636
1471.018555	1274.461304
1469.989258	1145.176514
1468.958984	1437.931519
1467.928711	1465.799683
1466.898438	1546.790527
1465.868164	1762.220947
1464.836914	1794.293701
1463.805664	1935.366577
1462.774414	1964.346924
1461.743164	2130.229736
1460.710938	2082.472412
1459.679688	2130.992676
1458.647461	2341.697021
1457.615234	2219.629639
1456.582031	2170.954102
1455.549805	2038.383667
1454.516602	2344.396484
1453.483398	2259.577881
1452.449219	2423.010986
1451.416016	2472.133545
1450.381836	2602.107910
1449.347656	2524.088867
1448.313477	2549.763916
1447.279297	2549.920654
1446.244141	2608.112549
1445.208984	2311.721680
1444.173828	2356.942383
1443.138672	2270.407471
1442.102539	2069.895752
1441.066406	1985.657104
1440.030273	2093.478516
1438.994141	2110.100586
1437.958008	1744.921021
1436.920898	1748.684570
1435.883789	1570.415161
1434.846680	1399.676514
1433.808594	1223.823608
1432.771484	1128.748291
1431.733398	973.004944
1430.695313	784.418762
1429.657227	762.348938
1428.618164	656.931030
1427.579102	498.509094
1426.540039	516.586792
1425.500977	549.709778
1424.461914	479.409912
1423.421875	708.933960
1422.381836	754.384094
1421.341797	502.534546
1420.301758	353.999207
1419.260742	623.424072
1418.219727	585.591248
1417.178711	258.320648
1416.137695	487.245850
1415.096680	165.126190
1414.054688	82.047943
1413.012695	79.463165
1411.970703	-6.084616
1410.928711	109.487175
1409.885742	39.039181
1408.842773	152.042862
1407.799805	-1.242529
1406.756836	46.471527
1405.712891	-129.287323
1404.668945	86.667015
1403.625000	44.067276
1402.581055	-76.253227
1401.537109	66.938171
1400.492188	215.120377
1399.447266	230.398956
1398.402344	320.949829
1397.357422	283.700806
1396.311523	249.030319
1395.265625	352.254425
1394.219727	352.820343
1393.173828	378.520874
1392.126953	239.035477
1391.081055	72.193283
1390.034180	300.942169
1388.986328	81.788940
1387.939453	150.556107
1386.891602	-50.728882
1385.843750	60.770138
1384.795898	4.845551
1383.748047	-40.924194
1382.699219	-36.575935
1381.651367	162.807617
1380.602539	-99.880661
1379.552734	142.142944
1378.503906	-67.691696
1377.454102	89.657433
1376.404297	-87.330780
1375.354492	-169.260071
1374.303711	40.875401
1373.253906	59.060219
1372.203125	-264.228760
1371.152344	160.723480
1370.100586	4.897806
1369.049805	11.321050
1367.998047	-54.336441
1366.946289	9.754582
1365.894531	-155.102097
1364.841797	-85.657501
1363.789063	-125.570465
1362.736328	88.594383
1361.683594	-145.009888
1360.630859	27.194530
1359.577148	70.189636
1358.523438	6.456787
1357.469727	49.872368
1356.415039	71.106277
1355.361328	-136.054230
1354.306641	121.686432
1353.251953	218.086472
1352.197266	93.650780
1351.141602	317.090912
1350.085938	404.139801
1349.030273	248.170212
1347.974609	293.487427
1346.918945	309.257050
1345.862305	412.054657
1344.805664	534.888916
1343.749023	417.437927
1342.691406	382.065674
1341.634766	622.030090
1340.577148	750.640381
1339.519531	678.807800
1338.460938	681.538818
1337.403320	459.222778
1336.344727	685.287598
1335.286133	431.388489
1334.226563	383.210144
1333.167969	335.316498
1332.108398	297.582367
1331.048828	299.682129
1329.989258	452.838684
1328.928711	643.251099
1327.869141	297.618225
1326.808594	765.195740
1325.748047	494.291229
1324.686523	446.005798
1323.625977	533.796814
1322.564453	510.720398
1321.502930	460.762482
1320.440430	443.151825
1319.378906	477.611115
1318.316406	470.377686
1317.253906	426.415833
1316.190430	577.470459
1315.127930	450.210358
1314.064453	392.247467
1313.000977	563.674683
1311.937500	621.976135
1310.873047	387.457275
1309.809570	480.735168
1308.745117	468.373047
1307.679688	749.105469
1306.615234	616.620239
1305.549805	521.329407
1304.484375	433.699371
1303.418945	557.800659
1302.353516	544.423462
1301.287109	892.567871
1300.220703	444.674713
1299.154297	540.123840
1298.087891	463.835052
1297.020508	603.895935
1295.954102	427.425842
1294.886719	373.980103
1293.818359	480.286499
1292.750977	439.562592
1291.682617	543.794434
1290.614258	621.219238
1289.545898	436.481995
1288.476563	423.624481
1287.407227	401.179138
1286.338867	420.601288
1285.268555	271.193634
1284.199219	202.872559
1283.128906	470.237122
1282.058594	377.815613
1280.988281	594.015198
1279.917969	210.798721
1278.846680	517.837158
1277.775391	467.821869
1276.704102	491.369904
1275.632813	568.872620
1274.560547	680.739685
1273.488281	795.171570
1272.416016	826.653137
1271.343750	987.749451
1270.270508	709.352234
1269.197266	858.518372
1268.124023	780.755188
1267.050781	991.163818
1265.977539	1094.266113
1264.903320	1126.730591
1263.829102	1193.465820
1262.753906	1138.394653
1261.679688	1154.178711
1260.604492	1140.842529
1259.529297	1268.973999
1258.454102	1282.671021
1257.378906	1038.295044
1256.302734	1217.872803
1255.226563	1302.532593
1254.150391	1350.755005
1253.073242	1177.611816
1251.997070	1145.758667
1250.919922	1252.677246
1249.841797	1585.822876
1248.764648	1277.008789
1247.686523	1286.873413
1246.608398	1223.905273
1245.530273	1309.266602
1244.452148	1292.635132
1243.373047	1283.376343
1242.293945	1334.896729
1241.214844	1124.270264
1240.135742	1367.674927
1239.055664	1242.191284
1237.975586	1245.399048
1236.895508	1059.464355
1235.815430	1201.031860
1234.734375	1131.658813
1233.654297	1365.340332
1232.573242	1131.243652
1231.491211	1253.448975
1230.410156	1310.218872
1229.328125	952.869324
1228.246094	1077.524780
1227.163086	1069.010132
1226.081055	699.900635
1224.998047	790.699585
1223.915039	876.625366
1222.832031	713.402710
1221.748047	463.208344
1220.664063	570.907104
1219.580078	724.470947
1218.496094	336.676544
1217.412109	357.321045
1216.327148	257.176910
1215.242188	357.480225
1214.157227	716.039001
1213.071289	468.569000
1211.985352	534.888489
1210.899414	579.427612
1209.813477	455.057037
1208.727539	562.208984
1207.640625	495.677246
1206.553711	593.037292
1205.466797	557.752625
1204.378906	450.148376
1203.291016	320.850922
1202.203125	153.012375
1201.115234	471.562317
1200.027344	60.492722
1198.938477	210.310242
1197.849609	126.582199
1196.760742	413.285126
1195.670898	-24.162327
1194.582031	259.873352
1193.492188	115.777214
1192.401367	-129.288696
1191.311523	-66.761536
1190.220703	-69.220459
1189.129883	-88.591324
1188.039063	2.407480
1186.947266	16.438370
1185.856445	-219.279373
1184.764648	-73.434982
1183.671875	-66.918816
1182.580078	-151.674927
1181.487305	-99.810951
1180.394531	28.633181
1179.301758	77.794945
1178.208984	-103.256477
1177.115234	48.694569
1176.021484	166.912506
1174.927734	289.737183
1173.833008	426.743439
1172.738281	-1.392655
1171.643555	255.012665
1170.548828	235.995773
1169.454102	56.568657
1168.358398	106.686691
1167.262695	168.594238
1166.166992	115.578842
1165.070313	-42.719757
1163.973633	288.760742
1162.876953	347.597107
1161.780273	348.931702
1160.683594	292.804321
1159.585938	372.631653
1158.488281	180.167374
1157.389648	476.829041
1156.291992	300.815582
1155.193359	537.371277
1154.094727	325.338409
1152.996094	373.114746
1151.896484	210.950378
1150.796875	132.106247
1149.697266	98.404030
1148.597656	617.180176
1147.498047	304.425354
1146.397461	110.695053
1145.296875	202.535370
1144.195313	327.487854
1143.094727	321.355255
1141.993164	357.878113
1140.891602	82.669868
1139.789063	458.909393
1138.687500	259.539520
1137.584961	670.885864
1136.482422	452.217834
1135.379883	639.700745
1134.276367	411.306122
1133.172852	403.674072
1132.069336	657.014099
1130.964844	679.851990
1129.861328	749.974304
1128.756836	1244.543579
1127.652344	1226.419922
1126.546875	1006.584900
1125.442383	1002.421997
1124.336914	1133.197510
1123.230469	1062.330811
1122.125000	991.338257
1121.018555	977.061646
1119.912109	950.793030
1118.805664	1215.577393
1117.699219	1143.980591
1116.591797	958.670715
1115.484375	1012.242554
1114.376953	1072.732544
1113.268555	1085.743408
1112.160156	1063.135010
1111.051758	976.567932
1109.943359	920.613159
1108.833984	947.225647
1107.725586	709.132935
1106.616211	985.816711
1105.505859	1101.679688
1104.396484	860.924805
1103.286133	955.247192
1102.175781	1018.717041
1101.064453	992.382629
1099.954102	840.942383
1098.842773	771.957520
1097.731445	952.741333
1096.619141	709.107422
1095.507813	788.257141
1094.395508	824.841919
1093.282227	863.639099
1092.169922	728.070557
1091.056641	950.249207
1089.943359	868.616150
1088.830078	702.205139
1087.716797	919.198242
1086.602539	658.557068
1085.488281	919.918701
1084.373047	924.818726
1083.258789	854.418030
1082.143555	915.527649
1081.028320	680.524353
1079.913086	922.302368
1078.796875	687.218506
1077.680664	855.929138
1076.564453	1015.091370
1075.448242	667.268555
1074.331055	718.323120
1073.213867	694.228271
1072.096680	677.106934
1070.979492	720.875244
1069.861328	703.611267
1068.743164	618.339294
1067.625000	645.493958
1066.505859	588.253906
1065.386719	617.623169
1064.267578	637.563782
1063.148438	425.735901
1062.029297	607.075317
1060.909180	608.143311
1059.789063	576.427551
1058.667969	596.124268
1057.547852	480.194122
1056.426758	418.036041
1055.305664	334.848816
1054.183594	324.089264
1053.062500	616.956604
1051.940430	652.799805
1050.818359	389.785583
1049.695313	673.037659
1048.572266	393.778320
1047.449219	413.259827
1046.326172	421.068268
1045.203125	393.895264
1044.079102	166.235718
1042.955078	258.008240
1041.830078	326.437225
1040.706055	243.425049
1039.581055	416.668365
1038.456055	282.471497
1037.331055	66.875534
1036.205078	130.703644
1035.079102	-7.918719
1033.953125	14.081809
1032.826172	201.241287
1031.700195	176.748672
1030.573242	91.853729
1029.445313	278.980469
1028.318359	145.392700
1027.190430	72.314064
1026.062500	-253.853058
1024.934570	-164.143875
1023.805664	-158.003510
1022.676758	-58.960499
1021.547852	-87.529572
1020.418945	-201.857346
1019.289063	-65.566574
1018.159180	-186.667526
1017.029297	0.711617
1015.898438	-122.518532
1014.767578	-74.127350
1013.636719	-32.624928
1012.505859	34.422962
1011.375000	-106.882507
1010.243164	312.230804
1009.111328	-14.063665
1007.978516	280.059052
1006.846680	511.684875
1005.713867	1076.369507
1004.581055	1372.650146
1003.447266	1772.931152
1002.313477	2087.613525
1001.179688	1299.986938
1000.045898	681.492493
998.912109	626.986145
997.777344	265.491425
996.642578	266.749725
995.506836	480.473297
994.372070	59.634071
993.236328	225.109818
992.100586	21.589418
990.963867	445.520813
989.828125	410.606232
988.691406	124.600136
987.553711	281.298431
986.416992	166.213013
985.279297	143.447540
984.141602	374.136993
983.003906	268.735870
981.865234	103.678955
980.726563	76.913193
979.587891	-4.908863
978.448242	189.460327
977.309570	360.894409
976.169922	304.794556
975.030273	669.489563
973.889648	406.830780
972.749023	362.697357
971.608398	442.769775
970.467773	364.513611
969.326172	486.178925
968.184570	337.105042
967.042969	360.360901
965.901367	363.116852
964.758789	276.575409
963.616211	213.164017
962.473633	108.675896
961.330078	242.762024
960.186523	388.403900
959.042969	270.678772
957.899414	290.593475
956.754883	35.876434
955.610352	51.576710
954.465820	140.671661
953.321289	179.542877
952.175781	-7.926611
951.030273	49.578991
949.884766	120.935234
948.738281	274.716736
947.591797	78.895973
946.445313	-18.418356
945.298828	71.796516
944.151367	125.584259
943.003906	-48.836426
941.856445	197.026733
940.708008	64.064301
939.559570	65.943596
938.411133	4.101047
937.262695	95.247429
936.113281	175.101715
934.964844	426.039825
933.814453	-104.718155
932.665039	205.708527
931.514648	-155.880295
930.364258	86.380402
929.213867	59.991001
928.062500	58.797859
926.912109	0.847611
925.759766	-25.077938
924.608398	-62.228962
923.456055	-56.014286
922.303711	-70.131676
921.151367	145.482330
919.999023	133.858932
918.845703	-52.581814
917.692383	56.497791
916.539063	92.977417
915.384766	-8.936590
914.230469	39.135963
913.076172	1.064827
911.920898	-107.206192
910.766602	-58.797337
909.611328	-26.173115
908.455078	-319.942200
907.299805	16.690479
906.143555	-75.046776
904.987305	-82.808136
903.830078	-33.834045
902.673828	-68.583199
901.516602	-48.879536
900.359375	36.548069
899.201172	-115.590485
898.042969	-206.484238
896.884766	-109.510124
895.726563	-243.168106
894.567383	-55.635849
893.408203	102.497765
892.249023	201.871338
891.088867	-5.991525
889.929688	-150.451752
888.769531	179.448090
887.608398	17.082026
886.448242	-84.213974
885.287109	126.007988
884.125977	49.658424
882.963867	20.763058
881.801758	118.204941
880.639648	98.407631
879.477539	132.751724
878.315430	-46.960316
877.152344	12.253359
875.989258	125.522675
874.825195	-40.456619
873.661133	-55.500950
872.497070	66.776108
871.333008	-65.265396
870.168945	-86.997810
869.003906	-38.983147
867.838867	89.965050
866.672852	128.935181
865.506836	131.925232
864.340820	249.507217
863.174805	234.482666
862.008789	241.913864
860.841797	444.685150
859.674805	146.733063
858.506836	358.376526
857.339844	271.461670
856.171875	377.491669
855.003906	454.285126
853.834961	358.363068
852.666016	587.498291
851.497070	419.800171
850.328125	574.791199
849.158203	109.160477
847.988281	423.077454
846.818359	159.120468
845.647461	175.056625
844.477539	166.307419
843.306641	65.773117
842.134766	14.444184
840.963867	222.492523
839.791992	171.022385
838.619141	-5.666102
837.447266	112.648323
836.274414	76.674194
835.101563	214.874146
833.928711	303.800690
832.754883	296.604675
831.581055	338.437592
830.407227	223.952728
829.232422	178.604660
828.058594	151.031265
826.883789	357.541107
825.708008	423.405701
824.533203	-34.670952
823.357422	142.491531
822.181641	134.555573
821.004883	244.582153
819.828125	24.879543
818.651367	85.700424
817.474609	-45.028591
816.296875	-33.376389
815.119141	-1.810412
813.941406	178.660675
812.763672	-54.669956
811.584961	-14.541092
810.406250	-134.569855
809.226563	65.341881
808.047852	58.438816
806.868164	-188.444519
805.688477	-171.071945
804.507813	-298.115845
803.327148	-198.819107
802.146484	108.906242
800.965820	-155.984482
799.784180	-132.524918
798.603516	-62.620441
797.420898	58.135166
796.239258	-87.238327
795.056641	-42.084896
793.874023	180.164642
792.691406	-14.173331
791.507813	-49.096161
790.324219	-152.730377
789.140625	46.793472
787.956055	40.343349
786.772461	-67.962807
785.586914	-14.862830
784.402344	51.381542
783.216797	219.190414
782.032227	53.105633
780.845703	-148.341583
779.660156	-124.461395
778.473633	144.466888
777.287109	-132.187027
776.100586	-75.464569
774.913086	-124.779633
773.725586	24.430405
772.538086	113.937889
771.349609	-112.035172
770.161133	19.217894
768.972656	13.675803
767.784180	109.451149
766.594727	180.888229
765.405273	78.217751
764.215820	-88.319450
763.026367	-47.863323
761.835938	40.957005
760.645508	255.134537
759.454102	84.146706
758.262695	295.945740
757.072266	597.780945
755.879883	384.975403
754.688477	348.098175
753.496094	236.505753
752.303711	193.063019
751.110352	505.473419
749.917969	150.145111
748.724609	372.402618
747.530273	214.830643
746.336914	436.987915
745.142578	415.528198
743.948242	218.625443
742.752930	203.853668
741.558594	403.974731
740.363281	176.621338
739.166992	363.583649
737.971680	364.281616
736.775391	5.815006
735.579102	100.865540
734.381836	136.822174
733.185547	87.464943
731.988281	108.226028
730.790039	218.753159
729.592773	289.937317
728.394531	332.748138
727.196289	111.098328
725.997070	121.333305
724.797852	96.701523
723.598633	94.034920
722.399414	122.057938
721.199219	348.896393
719.999023	82.360680
718.798828	152.198486
717.598633	219.951324
716.397461	-21.979502
715.196289	85.315247
713.994141	334.440979
712.792969	143.222641
711.590820	72.121681
710.388672	25.178236
709.185547	87.343353
707.982422	160.531601
706.779297	37.875122
705.576172	-25.776360
704.372070	171.954803
703.167969	45.546368
701.963867	145.622833
700.759766	143.609253
699.554688	-34.349457
698.349609	244.485657
697.143555	-174.292480
695.938477	89.606186
694.732422	-169.980057
693.525391	-246.811874
692.319336	84.800301
691.112305	-117.589432
689.905273	-33.205265
688.697266	-185.185883
687.490234	-221.935135
686.282227	164.452362
685.073242	-212.415497
683.865234	171.987930
682.656250	-215.182327
681.447266	-170.792038
680.237305	-158.740631
679.028320	-85.888168
677.818359	8.753517
676.607422	32.077049
675.397461	1.428024
674.186523	-100.459175
672.975586	14.173035
671.763672	200.265060
670.551758	-145.534363
669.339844	-41.399025
668.127930	222.732025
666.915039	171.366287
665.703125	379.340851
664.489258	105.671623
663.276367	223.019257
662.062500	182.777206
660.848633	190.073288
659.634766	180.125381
658.419922	75.274780
657.205078	138.693588
655.990234	186.963348
654.775391	99.350296
653.559570	-1.210303
652.343750	-101.808723
651.126953	66.831940
649.911133	22.033878
648.694336	-18.578684
647.477539	-50.734520
646.259766	-128.265915
645.041992	142.609131
643.824219	107.619278
642.606445	-95.398506
641.387695	144.341080
640.168945	-29.138821
638.950195	218.358383
637.730469	16.231495
636.511719	4.954757
635.291016	122.084045
634.071289	60.410374
632.850586	-100.542664
631.629883	-49.525616
630.409180	-72.128769
629.188477	112.700661
627.966797	107.970421
626.745117	78.881943
625.522461	48.985355
624.300781	187.562668
623.078125	260.865143
621.854492	234.604584
620.631836	224.462677
619.408203	108.303902
618.184570	91.676094
616.960938	-110.232353
615.736328	-30.846283
614.511719	60.005165
613.287109	-90.154549
612.061523	68.359596
610.835938	-27.028555
609.610352	-252.239136
608.384766	65.915024
607.158203	-6.713076
605.931641	53.418911
604.705078	-76.334587
