# Supplementary material for: Raman spectroscopy accurately differentiates mucosal healing from non-healing and biochemical changes following biological therapy in inflammatory bowel disease
Source: PLoS One. 2021 Jun 2;16(6):e0252210. doi: 10.1371/journal.pone.0252210 (PMC8172032; doi:10.1371/journal.pone.0252210)
Supplement: S1 Dataset — (ZIP) [file pone.0252210.s003.zip › HC/BRC-ctnf-0008-1_base sub CR removed_58__X_-11647.4__Y_45455.2__Z_88__Time_656.txt]

1714.640625	197.043900
1713.664063	-40.891296
1712.687500	90.598572
1711.709961	-61.524769
1710.733398	87.482742
1709.755859	95.052902
1708.778320	9.570235
1707.799805	-193.065994
1706.821289	-102.924454
1705.843750	89.717850
1704.864258	84.783997
1703.885742	219.811432
1702.907227	-158.306046
1701.927734	-78.080101
1700.948242	-171.044174
1699.968750	-19.904490
1698.988281	-263.868378
1698.007813	-119.436874
1697.028320	-273.645355
1696.046875	-101.218857
1695.066406	5.073605
1694.084961	-165.786636
1693.104492	-82.208626
1692.123047	-27.405840
1691.140625	153.427811
1690.159180	174.781082
1689.176758	263.424652
1688.194336	358.003265
1687.211914	53.216942
1686.228516	58.392590
1685.246094	29.576302
1684.262695	75.962585
1683.279297	146.913116
1682.295898	202.451645
1681.311523	24.200571
1680.327148	118.162041
1679.342773	76.920052
1678.358398	86.830025
1677.374023	275.546143
1676.388672	581.740234
1675.403320	635.719727
1674.417969	373.841644
1673.432617	362.468964
1672.446289	736.933655
1671.459961	184.507431
1670.473633	655.500366
1669.487305	664.700928
1668.500977	799.180908
1667.513672	814.612366
1666.526367	658.014404
1665.539063	1175.895996
1664.550781	853.077209
1663.563477	1034.785645
1662.575195	1142.593872
1661.586914	842.547791
1660.598633	1157.949463
1659.609375	850.915771
1658.620117	833.194458
1657.631836	1205.253906
1656.641602	1283.576294
1655.652344	1057.820557
1654.662109	1139.560425
1653.672852	912.044189
1652.681641	613.524353
1651.691406	815.434631
1650.701172	660.597656
1649.709961	707.089417
1648.718750	817.333496
1647.727539	626.581116
1646.735352	652.872375
1645.744141	77.194382
1644.751953	238.895569
1643.759766	-13.729077
1642.766602	232.957458
1641.774414	115.611984
1640.781250	-14.621624
1639.788086	187.863129
1638.794922	-7.754290
1637.801758	-118.655663
1636.807617	139.805649
1635.813477	-28.612391
1634.819336	288.142975
1633.825195	-383.008270
1632.830078	-2.686001
1631.834961	-193.793060
1630.839844	-281.940552
1629.844727	-346.173096
1628.849609	-144.394608
1627.853516	-174.086990
1626.857422	-37.876423
1625.861328	24.792353
1624.865234	42.882874
1623.868164	-112.408150
1622.871094	32.128662
1621.874023	-49.249969
1620.876953	129.613144
1619.879883	77.377220
1618.881836	59.400112
1617.883789	115.045212
1616.885742	246.882126
1615.887695	289.525452
1614.888672	-42.963120
1613.889648	-5.370713
1612.890625	145.044495
1611.891602	85.702110
1610.892578	-25.983986
1609.892578	-24.885000
1608.892578	-70.901268
1607.892578	166.066864
1606.892578	28.435555
1605.891602	349.129028
1604.890625	201.088867
1603.889648	-101.293877
1602.888672	268.994934
1601.887695	26.922703
1600.885742	-21.488203
1599.883789	-41.114201
1598.881836	-65.968117
1597.879883	89.544739
1596.876953	-68.650574
1595.874023	-232.025818
1594.871094	-155.023163
1593.868164	42.054012
1592.864258	-327.622864
1591.861328	5.082201
1590.857422	-257.498962
1589.853516	56.678200
1588.848633	-78.076057
1587.844727	-27.625015
1586.839844	124.435417
1585.834961	125.146408
1584.830078	167.496414
1583.824219	277.504852
1582.819336	129.452042
1581.813477	267.919678
1580.807617	195.287552
1579.800781	333.502899
1578.794922	-4.820980
1577.788086	198.262573
1576.781250	91.507065
1575.773438	187.611694
1574.766602	-41.543552
1573.758789	33.538391
1572.750977	33.084419
1571.743164	144.293137
1570.735352	-108.488304
1569.726563	270.079803
1568.718750	-102.345383
1567.708984	184.912247
1566.700195	-55.163715
1565.691406	127.885849
1564.681641	344.459106
1563.671875	303.921448
1562.662109	164.685089
1561.652344	142.096024
1560.641602	272.370636
1559.630859	-209.408142
1558.620117	-128.636261
1557.609375	125.593086
1556.597656	-125.675758
1555.586914	120.394318
1554.575195	-48.173115
1553.563477	127.563560
1552.550781	181.396500
1551.539063	263.543091
1550.526367	847.492981
1549.513672	287.565521
1548.500977	-36.900089
1547.487305	256.653656
1546.473633	306.904205
1545.459961	31.294483
1544.446289	34.753788
1543.432617	136.244720
1542.417969	333.101776
1541.404297	403.188416
1540.389648	300.080109
1539.374023	121.985397
1538.359375	160.630096
1537.343750	181.028519
1536.328125	2.618018
1535.312500	285.826569
1534.296875	-93.978348
1533.280273	-1.976541
1532.263672	272.846344
1531.247070	184.031769
1530.230469	7.502223
1529.212891	-84.111900
1528.196289	-93.405609
1527.178711	-162.081573
1526.160156	-117.623802
1525.142578	-181.415359
1524.124023	102.043549
1523.106445	158.856812
1522.087891	140.892944
1521.068359	-160.101288
1520.049805	-126.856987
1519.030273	-24.383213
1518.010742	67.624153
1516.991211	100.357780
1515.971680	-226.696655
1514.951172	160.213257
1513.930664	48.683342
1512.910156	-142.517380
1511.889648	-69.406937
1510.868164	59.975742
1509.846680	-8.374410
1508.826172	-38.329144
1507.803711	-168.450272
1506.782227	-260.164795
1505.759766	-134.099594
1504.737305	-97.907372
1503.714844	27.825788
1502.692383	-223.183426
1501.668945	-143.833954
1500.646484	30.126884
1499.623047	-131.485474
1498.599609	-70.463539
1497.575195	-355.058075
1496.550781	-161.217560
1495.527344	201.275894
1494.502930	-14.464229
1493.477539	-81.941933
1492.453125	9.015163
1491.427734	-107.194756
1490.402344	-70.142532
1489.376953	-117.501724
1488.350586	-249.236511
1487.325195	155.252213
1486.298828	-173.237671
1485.272461	187.477417
1484.245117	195.776840
1483.218750	448.941986
1482.191406	130.526108
1481.164063	181.953400
1480.136719	144.046539
1479.108398	271.756958
1478.080078	147.032471
1477.052734	506.448090
1476.023438	429.977997
1474.995117	516.506409
1473.965820	475.597565
1472.937500	691.803589
1471.908203	561.676819
1470.877930	902.315308
1469.848633	1079.951172
1468.818359	817.382629
1467.788086	1055.882324
1466.757813	1141.681152
1465.727539	1001.160645
1464.696289	1193.580322
1463.665039	1347.769653
1462.633789	1301.164673
1461.602539	1389.164307
1460.570313	1644.674805
1459.539063	1524.330933
1458.506836	1439.528076
1457.473633	1628.794189
1456.441406	1485.614014
1455.408203	1842.177612
1454.375000	1579.765869
1453.341797	1429.021729
1452.308594	1828.434082
1451.274414	1946.321045
1450.241211	1803.182617
1449.207031	1855.154663
1448.171875	2079.319336
1447.137695	2083.103027
1446.102539	1780.525879
1445.067383	1850.178955
1444.032227	1750.258057
1442.997070	1895.820313
1441.960938	1950.248291
1440.924805	1660.716797
1439.888672	1692.456787
1438.852539	1878.414063
1437.816406	1525.971558
1436.779297	1492.074585
1435.742188	1109.587402
1434.705078	1351.174194
1433.666992	1145.698242
1432.629883	826.752380
1431.591797	899.217041
1430.553711	661.280334
1429.514648	395.711792
1428.476563	753.406555
1427.437500	306.442627
1426.398438	177.429688
1425.359375	293.059265
1424.320313	305.356873
1423.280273	302.566864
1422.240234	319.992004
1421.200195	37.731922
1420.159180	304.617096
1419.119141	344.879150
1418.078125	332.309937
1417.037109	136.098480
1415.996094	111.139160
1414.954102	-37.022430
1413.912109	-6.476933
1412.870117	112.140701
1411.828125	84.974792
1410.786133	279.083679
1409.743164	33.413639
1408.700195	14.045333
1407.657227	125.384689
1406.614258	-24.408504
1405.570313	71.983353
1404.527344	-215.617065
1403.483398	267.443451
1402.438477	-45.020878
1401.394531	-56.207542
1400.349609	135.839874
1399.304688	42.046646
1398.259766	21.095760
1397.214844	178.211182
1396.168945	59.693539
1395.123047	109.188293
1394.077148	-29.094372
1393.031250	145.823288
1391.984375	-77.339813
1390.937500	52.651051
1389.890625	25.029383
1388.843750	327.809906
1387.796875	132.757263
1386.749023	32.920879
1385.701172	-84.262131
1384.653320	131.218903
1383.604492	-218.170364
1382.556641	-164.950333
1381.507813	243.116104
1380.458984	231.488770
1379.410156	-134.630432
1378.360352	268.513641
1377.310547	147.397919
1376.260742	-40.928143
1375.210938	-51.895596
1374.161133	-192.455063
1373.110352	333.072876
1372.059570	105.447578
1371.008789	104.909714
1369.957031	19.736624
1368.906250	-75.224625
1367.854492	-180.001770
1366.802734	-157.572571
1365.750000	116.481300
1364.698242	66.886612
1363.645508	251.415329
1362.592773	32.821480
1361.540039	75.708702
1360.486328	-246.992493
1359.433594	166.771347
1358.379883	-98.361458
1357.326172	116.551743
1356.271484	-366.935120
1355.216797	-191.573105
1354.163086	75.780769
1353.107422	122.054626
1352.052734	11.999731
1350.998047	495.513855
1349.942383	259.073334
1348.886719	489.432037
1347.830078	692.511902
1346.774414	444.163605
1345.717773	320.043793
1344.661133	637.474060
1343.604492	1205.278198
1342.546875	724.534729
1341.490234	838.856812
1340.432617	839.280945
1339.375000	956.243225
1338.316406	904.875305
1337.258789	831.382874
1336.200195	748.135437
1335.141602	432.417999
1334.082031	913.649719
1333.023438	679.910278
1331.963867	854.452698
1330.904297	638.368103
1329.844727	474.409637
1328.784180	649.233215
1327.723633	685.722351
1326.663086	492.559906
1325.602539	628.100281
1324.541992	351.307495
1323.480469	573.451111
1322.418945	768.462891
1321.357422	709.318420
1320.295898	978.459900
1319.233398	695.036316
1318.170898	964.275696
1317.108398	774.895691
1316.045898	928.357971
1314.982422	660.405640
1313.918945	956.945801
1312.855469	649.901123
1311.791992	1180.504761
1310.728516	817.116760
1309.664063	594.304688
1308.599609	706.440063
1307.535156	1168.062500
1306.469727	667.595337
1305.404297	1048.040527
1304.338867	948.863464
1303.273438	847.367371
1302.208008	1127.021729
1301.141602	924.943359
1300.075195	993.323181
1299.008789	946.304260
1297.942383	877.287415
1296.875000	1316.663452
1295.807617	972.806396
1294.740234	884.439270
1293.672852	1002.318298
1292.604492	1026.990845
1291.537109	911.929993
1290.468750	613.067871
1289.399414	704.229187
1288.331055	842.005798
1287.261719	788.636841
1286.192383	546.700500
1285.123047	642.984253
1284.052734	709.895142
1282.983398	791.543823
1281.913086	677.373169
1280.841797	612.258545
1279.771484	302.550476
1278.700195	514.108154
1277.628906	706.063843
1276.557617	668.132690
1275.486328	786.738831
1274.414063	1115.541626
1273.341797	772.237793
1272.269531	653.903625
1271.197266	755.506104
1270.124023	920.597595
1269.050781	1146.698608
1267.977539	1087.145142
1266.904297	915.398621
1265.830078	865.757385
1264.756836	821.058655
1263.681641	956.881348
1262.607422	934.191956
1261.533203	906.669861
1260.458008	949.865723
1259.382813	1136.838745
1258.307617	780.485718
1257.231445	901.697083
1256.155273	1142.200073
1255.079102	1085.600220
1254.002930	885.438965
1252.926758	1035.808105
1251.849609	884.434509
1250.772461	1093.144653
1249.695313	837.282654
1248.617188	778.479370
1247.540039	620.055664
1246.461914	653.697144
1245.382813	942.449158
1244.304688	577.626404
1243.225586	686.553406
1242.146484	722.591736
1241.067383	707.634399
1239.988281	1000.919922
1238.908203	850.013123
1237.828125	861.709229
1236.748047	997.092651
1235.667969	598.925415
1234.586914	882.172729
1233.505859	828.368225
1232.424805	692.182251
1231.343750	677.181580
1230.261719	848.679077
1229.179688	509.104980
1228.097656	661.158936
1227.015625	784.077698
1225.932617	592.303162
1224.850586	705.460938
1223.767578	615.340454
1222.683594	401.885529
1221.600586	589.884094
1220.516602	378.891174
1219.432617	491.823456
1218.347656	387.198914
1217.263672	669.120178
1216.178711	298.755432
1215.093750	553.935547
1214.008789	183.690628
1212.922852	639.034668
1211.836914	642.884644
1210.750977	463.337067
1209.665039	269.353668
1208.579102	408.202789
1207.492188	503.542938
1206.405273	750.652771
1205.318359	530.087769
1204.230469	403.529968
1203.142578	65.006088
1202.054688	275.671417
1200.966797	74.466354
1199.877930	359.551270
1198.790039	50.014587
1197.701172	-54.921566
1196.611328	340.489807
1195.522461	-5.080444
1194.432617	286.638367
1193.342773	-337.748138
1192.252930	146.075562
1191.162109	153.841995
1190.072266	31.824121
1188.981445	-193.486954
1187.889648	73.501671
1186.798828	217.877792
1185.707031	129.298325
1184.615234	-240.068100
1183.523438	-343.026733
1182.430664	-299.696869
1181.337891	-112.565872
1180.245117	-14.294396
1179.152344	-107.890724
1178.059570	-64.913879
1176.965820	-321.522339
1175.872070	59.089924
1174.778320	195.190109
1173.683594	240.168518
1172.588867	335.327484
1171.494141	-280.415283
1170.399414	-22.616655
1169.303711	-224.306381
1168.208984	-24.173681
1167.113281	41.890156
1166.016602	14.615320
1164.920898	-60.511223
1163.824219	-16.207172
1162.727539	403.068848
1161.630859	377.842255
1160.533203	11.086961
1159.435547	107.565353
1158.337891	96.525543
1157.240234	80.645401
1156.141602	136.265961
1155.043945	146.482910
1153.944336	271.068970
1152.845703	152.359268
1151.747070	271.989838
1150.647461	12.590688
1149.547852	329.795990
1148.447266	-3.488914
1147.347656	-110.448639
1146.247070	211.117752
1145.146484	175.422897
1144.044922	-43.577164
1142.944336	158.591690
1141.842773	-20.000769
1140.741211	-3.567344
1139.638672	-79.945084
1138.537109	-125.440559
1137.434570	-90.187439
1136.332031	42.404537
1135.228516	326.892761
1134.125977	140.961426
1133.022461	289.833984
1131.917969	30.264980
1130.814453	273.907715
1129.709961	334.665131
1128.605469	698.983521
1127.500977	493.869598
1126.396484	869.728638
1125.291016	228.352158
1124.185547	497.323517
1123.080078	863.272583
1121.973633	598.834656
1120.868164	315.527313
1119.761719	484.561615
1118.654297	163.409241
1117.547852	180.824356
1116.440430	503.428040
1115.333008	345.585297
1114.225586	102.619583
1113.117188	98.547005
1112.008789	406.500336
1110.900391	24.094130
1109.791992	449.995667
1108.682617	-41.015308
1107.573242	394.067230
1106.463867	455.803253
1105.354492	97.229233
1104.244141	529.505798
1103.133789	482.500458
1102.023438	454.361176
1100.913086	522.915527
1099.801758	386.232300
1098.690430	395.761230
1097.579102	577.331970
1096.467773	702.237061
1095.355469	386.465149
1094.243164	428.858765
1093.130859	134.448746
1092.017578	494.684784
1090.905273	565.217163
1089.791992	534.498352
1088.677734	150.842529
1087.564453	400.130493
1086.450195	576.379211
1085.335938	491.552399
1084.221680	369.147888
1083.106445	491.199371
1081.991211	516.856201
1080.875977	495.520477
1079.760742	288.660675
1078.644531	727.582153
1077.528320	337.658844
1076.412109	429.035065
1075.295898	457.025055
1074.178711	431.047516
1073.061523	229.195129
1071.944336	8.688416
1070.826172	41.463726
1069.708984	-71.057228
1068.590820	528.793396
1067.471680	423.257690
1066.353516	470.034576
1065.234375	505.096771
1064.115234	93.040703
1062.996094	111.842781
1061.875977	310.826324
1060.755859	247.742020
1059.635742	383.517426
1058.515625	210.613342
1057.394531	79.894257
1056.273438	173.643890
1055.152344	302.440216
1054.031250	-3.298943
1052.909180	125.554718
1051.787109	93.276939
1050.665039	364.547241
1049.541992	7.894466
1048.418945	416.820770
1047.295898	186.402130
1046.172852	245.353195
1045.048828	285.669800
1043.925781	253.767929
1042.801758	399.065247
1041.676758	-87.131622
1040.552734	-65.168831
1039.427734	261.953674
1038.302734	186.149597
1037.176758	466.628021
1036.050781	-165.328415
1034.924805	64.053467
1033.798828	-125.353630
1032.672852	150.580826
1031.545898	154.388504
1030.418945	111.779373
1029.291992	208.727661
1028.164063	-142.773849
1027.036133	-113.029144
1025.908203	-155.210510
1024.780273	-215.865265
1023.651367	16.107019
1022.522461	-260.240570
1021.393555	-360.012085
1020.264648	-510.682648
1019.134766	-582.335144
1018.004883	-375.596619
1016.875000	-593.108276
1015.744141	-78.007500
1014.613281	-51.984169
1013.482422	-338.624878
1012.351563	-115.473320
1011.219727	-353.137238
1010.088867	-143.764496
1008.956055	-75.584961
1007.824219	133.834747
1006.691406	579.233276
1005.558594	626.710876
1004.425781	1307.873901
1003.292969	1575.010742
1002.159180	1784.349976
1001.025391	1418.323242
999.891602	816.939392
998.756836	294.478180
997.622070	564.421631
996.487305	201.795959
995.352539	319.541473
994.216797	201.977280
993.081055	126.118080
991.945313	352.564178
990.808594	152.427917
989.672852	358.264130
988.536133	193.042923
987.398438	-110.238693
986.261719	162.695984
985.124023	-133.270248
983.986328	-276.993042
982.847656	-82.107544
981.709961	287.743866
980.571289	59.267075
979.432617	-49.343437
978.292969	125.123207
977.153320	-10.787234
976.013672	156.954758
974.874023	200.638397
973.734375	39.923992
972.593750	198.739578
971.453125	339.239502
970.311523	160.627396
969.170898	218.691452
968.029297	168.985397
966.886719	167.618820
965.745117	134.273682
964.602539	247.857758
963.459961	453.243073
962.317383	12.191029
961.173828	421.778900
960.030273	483.016907
958.886719	22.043253
957.743164	-99.617065
956.598633	179.621292
955.454102	88.002266
954.309570	-53.795029
953.165039	-76.409882
952.019531	150.464050
950.874023	-2.297107
949.727539	176.691254
948.582031	163.698776
947.435547	36.563808
946.289063	-138.367447
945.141602	18.145355
943.995117	-190.707321
942.847656	-6.607885
941.699219	56.538635
940.551758	94.675842
939.403320	276.660889
938.254883	64.038139
937.105469	567.753479
935.957031	334.878387
934.807617	610.569580
933.658203	352.956665
932.507813	-45.689945
931.357422	287.188873
930.207031	-44.984516
929.056641	292.513031
927.906250	172.414352
926.754883	218.613129
925.603516	25.993958
924.451172	124.735771
923.298828	-35.726292
922.146484	67.734955
920.994141	62.137306
919.841797	-127.440956
918.688477	21.702785
917.535156	-274.346558
916.380859	351.857819
915.227539	-307.218140
914.073242	150.903214
912.918945	-244.389023
911.763672	95.695900
910.608398	-4.349587
909.453125	-228.992416
908.297852	-401.303040
907.141602	-149.582397
905.985352	287.919403
904.829102	208.725479
903.672852	118.314133
902.515625	-173.531448
901.358398	1.217505
900.201172	-129.624908
899.042969	-126.826164
897.884766	-160.166351
896.726563	-41.890015
895.568359	108.045349
894.409180	208.225861
893.250000	114.025490
892.090820	-149.564117
890.930664	183.451431
889.771484	-27.992407
888.611328	20.392490
887.450195	-39.568180
886.289063	47.243309
885.128906	197.225815
883.966797	164.438141
882.805664	95.603432
881.643555	265.851868
880.481445	239.908447
879.319336	74.258804
878.156250	84.467781
876.993164	36.111805
875.830078	116.172630
874.666016	196.207275
873.502930	258.199249
872.338867	365.181305
871.173828	258.353882
870.009766	273.054016
868.844727	-56.365280
867.679688	10.111833
866.513672	312.591217
865.348633	414.888397
864.182617	339.616180
863.015625	143.059052
861.849609	602.372498
860.682617	488.884033
859.515625	303.590149
858.347656	104.893501
857.180664	406.617737
856.012695	732.844299
854.843750	726.966980
853.675781	277.102692
852.506836	399.031921
851.337891	946.671265
850.167969	517.118652
848.999023	746.292053
847.829102	343.768677
846.658203	382.465942
845.488281	87.560020
844.317383	173.184540
843.146484	439.940155
841.975586	290.451660
840.803711	418.277710
839.631836	353.698975
838.459961	304.730896
837.287109	298.178284
836.114258	282.620819
834.941406	483.661987
833.768555	682.301880
832.594727	159.634140
831.420898	480.863983
830.247070	252.897842
829.072266	526.940674
827.898438	439.422974
826.722656	75.347916
825.547852	168.392685
824.372070	96.365417
823.196289	235.977951
822.020508	-3.306269
820.844727	372.173523
819.667969	228.534332
818.491211	9.174090
817.313477	-143.407440
816.136719	-135.801132
814.958984	-177.240646
813.781250	-294.384064
812.602539	79.850327
811.423828	107.000046
810.245117	-94.894615
809.066406	-21.262054
807.886719	-96.614326
806.707031	63.391403
805.527344	-400.741394
804.346680	-418.550171
803.166992	18.527256
801.985352	-94.999870
800.804688	-0.051234
799.623047	-255.680069
798.441406	-218.606812
797.259766	-416.639893
796.078125	-421.870880
794.895508	-393.972046
793.712891	-195.618195
792.529297	-298.669067
791.346680	189.414719
790.163086	88.323387
788.978516	7.094593
787.794922	76.258766
786.610352	328.888702
785.425781	63.789368
784.241211	236.500961
783.055664	194.611084
781.870117	-99.299385
780.684570	-2.090345
779.498047	245.183273
778.311523	107.979828
777.125000	-119.777069
775.938477	191.086304
774.750977	95.649841
773.563477	50.915588
772.375977	-35.794025
771.187500	84.751404
769.999023	92.716507
768.810547	49.900589
767.622070	154.681152
766.432617	186.628601
765.243164	-59.048836
764.053711	287.708282
762.863281	152.070114
761.672852	256.358612
760.482422	316.528046
759.291992	158.800354
758.100586	441.009888
756.909180	478.940125
755.717773	39.723465
754.525391	446.907288
753.333008	117.697388
752.140625	-18.058815
750.948242	-180.138779
749.754883	358.335236
748.561523	220.338974
747.368164	216.276825
746.173828	177.089249
744.979492	6.273733
743.785156	199.631378
742.590820	81.512222
741.395508	68.679222
740.200195	95.309860
739.003906	110.979774
737.808594	-193.194855
736.612305	78.831322
735.416016	221.560181
734.218750	-209.332748
733.021484	-55.599430
731.824219	415.389923
730.626953	337.091278
729.428711	48.905125
728.230469	158.882202
727.032227	50.252022
725.833984	70.687477
724.634766	482.315857
723.435547	258.105774
722.235352	300.536255
721.036133	174.896576
719.835938	130.175018
718.635742	59.379013
717.434570	268.013214
716.233398	49.075043
715.032227	48.450226
713.831055	165.684570
712.628906	439.941132
711.426758	23.296970
710.224609	-44.387848
709.021484	238.821396
707.818359	278.104736
706.615234	-80.957268
705.412109	-71.805611
704.208008	-88.626564
703.003906	-137.920624
701.799805	-139.175995
700.594727	172.917175
699.389648	232.804901
698.184570	327.615753
696.979492	-277.268005
695.773438	189.529922
694.567383	-49.725399
693.361328	-54.124836
692.154297	-112.616508
690.947266	-1.569158
689.740234	-9.748132
688.533203	-306.313568
687.325195	-14.663070
686.117188	255.362305
684.909180	-181.402267
683.700195	-229.729767
682.491211	-48.099289
681.282227	142.315628
680.072266	-139.403015
678.863281	-78.599274
677.653320	-260.131104
676.442383	140.946167
675.232422	-37.989059
674.021484	-255.587906
672.810547	-22.935307
671.598633	173.037354
670.386719	168.019318
669.174805	-72.440468
667.962891	-83.514252
666.750000	61.167938
665.537109	-61.912388
664.324219	355.162689
663.110352	-72.050652
661.897461	250.161041
660.683594	190.366653
659.468750	14.224206
658.254883	21.649588
657.040039	-46.289658
655.824219	64.882645
654.609375	329.153931
653.393555	239.933762
652.177734	73.257538
650.960938	-192.371658
649.745117	203.358063
648.528320	129.535004
647.311523	118.189003
646.093750	-172.942047
644.875977	-52.974789
643.658203	36.778870
642.440430	423.234558
641.221680	312.727570
640.002930	440.791595
638.784180	426.817566
637.564453	120.471153
636.344727	52.550442
635.125000	293.737793
633.905273	100.829643
632.684570	38.710674
631.463867	175.934372
630.243164	20.941664
629.021484	266.842926
627.799805	402.852264
626.578125	-130.658081
625.356445	480.421021
624.133789	452.001221
622.911133	558.047729
621.688477	267.121979
620.464844	504.738739
619.241211	253.334183
618.017578	-195.642746
616.793945	-11.629568
615.569336	169.332153
614.344727	88.320091
613.120117	-55.620594
611.894531	-185.519974
610.668945	-8.548341
609.443359	19.745556
608.216797	34.021980
606.991211	128.242416
605.764648	33.134151
604.537109	-165.828278
