# Supplementary material for: Raman spectroscopy accurately differentiates mucosal healing from non-healing and biochemical changes following biological therapy in inflammatory bowel disease
Source: PLoS One. 2021 Jun 2;16(6):e0252210. doi: 10.1371/journal.pone.0252210 (PMC8172032; doi:10.1371/journal.pone.0252210)
Supplement: S1 Dataset — (ZIP) [file pone.0252210.s003.zip › HC/BRC-ctnf-0010 base sub CR removed_10__X_-19858.6__Y_20274.6__Z_54.9316__Time_115.txt]

1714.640625	347.718109
1713.664063	76.903534
1712.687500	265.237122
1711.709961	277.876923
1710.733398	426.164703
1709.755859	-300.717316
1708.778320	-55.757816
1707.799805	-42.650238
1706.821289	-1.316945
1705.843750	-73.604668
1704.864258	-198.214111
1703.885742	104.340195
1702.907227	-354.521179
1701.927734	33.537865
1700.948242	-253.951477
1699.968750	-109.403221
1698.988281	-549.216431
1698.007813	-308.556671
1697.028320	-691.942749
1696.046875	-264.509521
1695.066406	-201.847504
1694.084961	-73.961510
1693.104492	105.939964
1692.123047	294.899750
1691.140625	44.536373
1690.159180	70.390953
1689.176758	465.450653
1688.194336	200.073578
1687.211914	493.225311
1686.228516	206.141190
1685.246094	322.826172
1684.262695	173.989319
1683.279297	4.974367
1682.295898	-11.097449
1681.311523	501.021851
1680.327148	170.000488
1679.342773	303.240723
1678.358398	54.207275
1677.374023	540.521057
1676.388672	915.754944
1675.403320	73.814117
1674.417969	543.858398
1673.432617	995.969543
1672.446289	717.856812
1671.459961	658.577881
1670.473633	1389.058105
1669.487305	1094.926392
1668.500977	833.569031
1667.513672	1268.496582
1666.526367	1035.199951
1665.539063	938.050232
1664.550781	1149.294556
1663.563477	1464.646606
1662.575195	1698.253662
1661.586914	1794.572266
1660.598633	685.551819
1659.609375	1382.083984
1658.620117	1342.420044
1657.631836	2084.762207
1656.641602	1564.100708
1655.652344	1293.134644
1654.662109	1745.342529
1653.672852	1681.895386
1652.681641	1375.438843
1651.691406	1490.220825
1650.701172	1555.160767
1649.709961	663.352112
1648.718750	813.823364
1647.727539	689.791443
1646.735352	687.671814
1645.744141	392.769958
1644.751953	357.114349
1643.759766	110.568153
1642.766602	144.220795
1641.774414	-43.483829
1640.781250	-151.708954
1639.788086	344.501556
1638.794922	-182.602371
1637.801758	-210.848846
1636.807617	95.901329
1635.813477	-245.677292
1634.819336	-307.576202
1633.825195	-103.169563
1632.830078	140.761612
1631.834961	408.446442
1630.839844	231.198990
1629.844727	-43.244648
1628.849609	45.719067
1627.853516	-315.236023
1626.857422	223.705460
1625.861328	-42.297607
1624.865234	-76.734550
1623.868164	33.421253
1622.871094	-219.131531
1621.874023	-242.951889
1620.876953	219.276474
1619.879883	166.495041
1618.881836	-1.877631
1617.883789	-346.095123
1616.885742	49.995689
1615.887695	-144.584625
1614.888672	-375.916718
1613.889648	156.106155
1612.890625	-49.119762
1611.891602	18.348885
1610.892578	237.736938
1609.892578	137.128647
1608.892578	-123.391273
1607.892578	-106.230110
1606.892578	83.650398
1605.891602	-101.204056
1604.890625	-45.262173
1603.889648	369.077484
1602.888672	-156.380264
1601.887695	-48.635082
1600.885742	521.804504
1599.883789	-213.137894
1598.881836	131.851334
1597.879883	76.554665
1596.876953	-418.044098
1595.874023	-3.355627
1594.871094	-359.698364
1593.868164	184.929871
1592.864258	-519.096436
1591.861328	-29.956739
1590.857422	-420.911926
1589.853516	312.739105
1588.848633	-423.050964
1587.844727	-26.701267
1586.839844	283.104553
1585.834961	11.092719
1584.830078	320.220428
1583.824219	149.362091
1582.819336	121.664391
1581.813477	117.082985
1580.807617	-127.388062
1579.800781	143.461380
1578.794922	-171.766083
1577.788086	-44.756649
1576.781250	245.844879
1575.773438	195.154617
1574.766602	-771.315796
1573.758789	-437.496002
1572.750977	93.470932
1571.743164	-410.635040
1570.735352	122.083427
1569.726563	235.890381
1568.718750	359.793945
1567.708984	-51.787418
1566.700195	-320.632538
1565.691406	-114.609825
1564.681641	386.833344
1563.671875	2.901598
1562.662109	106.556145
1561.652344	233.195801
1560.641602	540.927368
1559.630859	355.621307
1558.620117	-216.135590
1557.609375	-114.154877
1556.597656	-134.369247
1555.586914	-395.722504
1554.575195	-729.854614
1553.563477	-170.838043
1552.550781	-277.730957
1551.539063	244.103592
1550.526367	-18.694698
1549.513672	186.584595
1548.500977	19.013960
1547.487305	189.917328
1546.473633	342.365662
1545.459961	264.400543
1544.446289	219.774628
1543.432617	327.334442
1542.417969	284.661102
1541.404297	389.014954
1540.389648	115.992767
1539.374023	57.011116
1538.359375	444.363342
1537.343750	328.027893
1536.328125	-36.186386
1535.312500	14.770894
1534.296875	-166.643478
1533.280273	273.033234
1532.263672	299.861053
1531.247070	97.062599
1530.230469	223.907501
1529.212891	337.506439
1528.196289	409.689117
1527.178711	813.696228
1526.160156	401.164368
1525.142578	976.994812
1524.124023	-55.978905
1523.106445	303.168884
1522.087891	-112.338188
1521.068359	-422.503906
1520.049805	-221.034317
1519.030273	67.480911
1518.010742	198.909988
1516.991211	-206.906418
1515.971680	473.888092
1514.951172	0.972989
1513.930664	485.857910
1512.910156	305.461823
1511.889648	-601.374390
1510.868164	-183.955933
1509.846680	256.211823
1508.826172	-99.016617
1507.803711	371.354492
1506.782227	144.081741
1505.759766	57.681931
1504.737305	271.033203
1503.714844	-215.320267
1502.692383	-299.404572
1501.668945	-555.236511
1500.646484	-465.306122
1499.623047	-662.331909
1498.599609	-357.700775
1497.575195	-4.750066
1496.550781	-376.069672
1495.527344	-337.983765
1494.502930	-174.758118
1493.477539	-91.012703
1492.453125	94.958527
1491.427734	175.920746
1490.402344	-215.903229
1489.376953	-405.805145
1488.350586	-26.200727
1487.325195	174.538101
1486.298828	40.637226
1485.272461	164.546021
1484.245117	107.122154
1483.218750	123.767021
1482.191406	270.394012
1481.164063	799.475769
1480.136719	772.501709
1479.108398	493.087280
1478.080078	690.392517
1477.052734	892.780396
1476.023438	582.900208
1474.995117	1442.291992
1473.965820	1328.533691
1472.937500	1744.470703
1471.908203	1625.665527
1470.877930	1631.560303
1469.848633	2184.586426
1468.818359	2696.642334
1467.788086	2262.472900
1466.757813	3092.215820
1465.727539	1984.609497
1464.696289	1960.160767
1463.665039	1879.879517
1462.633789	1708.246948
1461.602539	2466.368652
1460.570313	2327.774658
1459.539063	2301.113037
1458.506836	2436.923828
1457.473633	2978.727295
1456.441406	2972.435547
1455.408203	2983.933838
1454.375000	3533.175781
1453.341797	2558.431152
1452.308594	2808.617432
1451.274414	3048.609619
1450.241211	2670.403564
1449.207031	3323.502930
1448.171875	2970.833252
1447.137695	3535.218262
1446.102539	3608.247559
1445.067383	3149.834473
1444.032227	3876.114990
1442.997070	2917.147217
1441.960938	2970.509521
1440.924805	3155.512451
1439.888672	3072.557617
1438.852539	2590.374268
1437.816406	2838.989014
1436.779297	2718.660400
1435.742188	2272.643311
1434.705078	2069.463623
1433.666992	1462.427734
1432.629883	1143.704346
1431.591797	1135.708008
1430.553711	1390.356201
1429.514648	920.861694
1428.476563	487.133881
1427.437500	593.432190
1426.398438	399.805908
1425.359375	-146.485275
1424.320313	-39.556622
1423.280273	669.696228
1422.240234	-49.623985
1421.200195	196.257828
1420.159180	275.962128
1419.119141	333.245148
1418.078125	468.666534
1417.037109	224.210388
1415.996094	40.456150
1414.954102	-7.240618
1413.912109	186.736084
1412.870117	-194.987656
1411.828125	82.323547
1410.786133	487.912781
1409.743164	44.113026
1408.700195	-200.805008
1407.657227	-166.590622
1406.614258	-182.407196
1405.570313	379.399139
1404.527344	-123.071289
1403.483398	-65.526779
1402.438477	338.408722
1401.394531	-230.884811
1400.349609	-227.942627
1399.304688	41.011078
1398.259766	-198.843933
1397.214844	629.359497
1396.168945	535.198730
1395.123047	609.151367
1394.077148	-73.165558
1393.031250	-209.041382
1391.984375	-51.757534
1390.937500	879.162476
1389.890625	536.046265
1388.843750	-126.981628
1387.796875	-114.078102
1386.749023	311.655975
1385.701172	-40.241955
1384.653320	-276.780457
1383.604492	-223.122406
1382.556641	388.047729
1381.507813	-522.407288
1380.458984	-85.920296
1379.410156	168.281113
1378.360352	387.573944
1377.310547	-12.076970
1376.260742	87.780212
1375.210938	442.316040
1374.161133	260.552612
1373.110352	-38.202591
1372.059570	-379.017365
1371.008789	63.325497
1369.957031	-381.701935
1368.906250	-337.860931
1367.854492	64.856873
1366.802734	235.944794
1365.750000	603.836548
1364.698242	28.198505
1363.645508	391.376587
1362.592773	-320.527588
1361.540039	23.046490
1360.486328	28.275478
1359.433594	26.292297
1358.379883	427.249298
1357.326172	-113.987511
1356.271484	13.727901
1355.216797	4.893882
1354.163086	272.054840
1353.107422	663.357422
1352.052734	225.283096
1350.998047	740.954651
1349.942383	621.058105
1348.886719	900.934082
1347.830078	888.011169
1346.774414	1168.026611
1345.717773	1673.707031
1344.661133	686.611206
1343.604492	887.556702
1342.546875	1373.535156
1341.490234	1130.985229
1340.432617	1247.846069
1339.375000	1075.003418
1338.316406	1405.027588
1337.258789	1272.105713
1336.200195	1721.021973
1335.141602	1256.677002
1334.082031	1153.852539
1333.023438	1521.242310
1331.963867	1265.311157
1330.904297	982.404419
1329.844727	1154.597290
1328.784180	1363.859497
1327.723633	1209.887695
1326.663086	1562.545898
1325.602539	2097.925049
1324.541992	1889.881226
1323.480469	1839.986694
1322.418945	1471.788574
1321.357422	1999.651123
1320.295898	2137.547852
1319.233398	1456.457275
1318.170898	2499.621582
1317.108398	1939.733032
1316.045898	2045.749634
1314.982422	2361.236084
1313.918945	1925.113770
1312.855469	2174.106445
1311.791992	2568.374756
1310.728516	1746.080200
1309.664063	2204.350342
1308.599609	2076.668457
1307.535156	2660.273926
1306.469727	2574.419678
1305.404297	2100.011230
1304.338867	2341.490234
1303.273438	2575.525879
1302.208008	3089.732422
1301.141602	2247.082031
1300.075195	2559.666748
1299.008789	2481.554443
1297.942383	2570.507080
1296.875000	2976.154053
1295.807617	2502.774658
1294.740234	2584.319092
1293.672852	2307.565674
1292.604492	2497.041992
1291.537109	2308.754883
1290.468750	1737.949463
1289.399414	2380.959229
1288.331055	1575.080078
1287.261719	2526.619873
1286.192383	2105.678223
1285.123047	1976.408936
1284.052734	1957.339600
1282.983398	1644.500488
1281.913086	1985.340454
1280.841797	2210.927246
1279.771484	2054.736328
1278.700195	1922.998169
1277.628906	1742.374878
1276.557617	1532.457886
1275.486328	2126.924316
1274.414063	1902.239624
1273.341797	1985.519653
1272.269531	1416.402466
1271.197266	2186.041992
1270.124023	1936.911743
1269.050781	2041.869629
1267.977539	1741.522827
1266.904297	2031.845459
1265.830078	1599.725586
1264.756836	1828.865479
1263.681641	1611.440430
1262.607422	1255.114990
1261.533203	1744.800293
1260.458008	1900.251465
1259.382813	1794.842163
1258.307617	1265.515991
1257.231445	1749.535889
1256.155273	1785.205444
1255.079102	1662.546509
1254.002930	1848.986938
1252.926758	1755.423706
1251.849609	1849.103760
1250.772461	1624.019165
1249.695313	1914.511841
1248.617188	1519.110352
1247.540039	1337.753540
1246.461914	1489.296509
1245.382813	1973.503418
1244.304688	1038.805542
1243.225586	1717.019165
1242.146484	957.386475
1241.067383	1613.289307
1239.988281	1118.375000
1238.908203	1271.429810
1237.828125	1654.782471
1236.748047	1678.908691
1235.667969	1261.580933
1234.586914	984.913574
1233.505859	1745.673218
1232.424805	1408.234375
1231.343750	1397.924316
1230.261719	1808.935425
1229.179688	1171.058350
1228.097656	1133.816040
1227.015625	1728.270386
1225.932617	1443.817139
1224.850586	665.843384
1223.767578	1136.273560
1222.683594	1437.044678
1221.600586	1065.443115
1220.516602	502.869415
1219.432617	907.193420
1218.347656	830.326050
1217.263672	847.656067
1216.178711	787.536926
1215.093750	502.768402
1214.008789	-119.969597
1212.922852	823.874512
1211.836914	797.116699
1210.750977	893.311829
1209.665039	822.921204
1208.579102	1037.023438
1207.492188	575.794922
1206.405273	743.794434
1205.318359	853.780334
1204.230469	1173.171265
1203.142578	521.565308
1202.054688	320.494415
1200.966797	442.053101
1199.877930	-67.285309
1198.790039	403.073975
1197.701172	50.170609
1196.611328	303.489777
1195.522461	179.048615
1194.432617	109.824097
1193.342773	369.884033
1192.252930	-338.864197
1191.162109	-57.431671
1190.072266	101.308907
1188.981445	-369.446991
1187.889648	-285.432556
1186.798828	-552.004517
1185.707031	-312.147095
1184.615234	-199.666855
1183.523438	-250.460663
1182.430664	-18.328648
1181.337891	551.743347
1180.245117	-110.852432
1179.152344	-552.700195
1178.059570	-45.438847
1176.965820	-68.024719
1175.872070	-102.646385
1174.778320	193.166763
1173.683594	-227.182175
1172.588867	-233.280029
1171.494141	83.648659
1170.399414	-159.526932
1169.303711	13.533866
1168.208984	-291.812805
1167.113281	-83.051735
1166.016602	-156.571411
1164.920898	-213.335785
1163.824219	-243.884293
1162.727539	327.532715
1161.630859	5.394149
1160.533203	519.056458
1159.435547	595.558472
1158.337891	330.683899
1157.240234	581.317993
1156.141602	388.012604
1155.043945	-77.094231
1153.944336	-554.046936
1152.845703	-139.108551
1151.747070	533.038635
1150.647461	568.540466
1149.547852	148.959473
1148.447266	-351.480286
1147.347656	19.929564
1146.247070	-127.920166
1145.146484	186.079987
1144.044922	399.919922
1142.944336	-23.918711
1141.842773	-302.521301
1140.741211	-312.255005
1139.638672	134.471893
1138.537109	329.086121
1137.434570	-417.544189
1136.332031	587.299683
1135.228516	418.170593
1134.125977	291.940338
1133.022461	236.969635
1131.917969	103.660034
1130.814453	-183.765396
1129.709961	682.085693
1128.605469	707.798950
1127.500977	861.619629
1126.396484	1167.167725
1125.291016	908.356384
1124.185547	735.036499
1123.080078	173.234573
1121.973633	412.426270
1120.868164	26.333469
1119.761719	597.068604
1118.654297	632.533508
1117.547852	149.754089
1116.440430	353.445007
1115.333008	36.644192
1114.225586	119.784348
1113.117188	-267.658112
1112.008789	182.073242
1110.900391	-20.674843
1109.791992	254.100662
1108.682617	757.962524
1107.573242	364.119843
1106.463867	490.075623
1105.354492	736.489075
1104.244141	845.939087
1103.133789	75.220200
1102.023438	505.850952
1100.913086	558.998352
1099.801758	508.421448
1098.690430	995.546997
1097.579102	610.424805
1096.467773	126.620293
1095.355469	375.853851
1094.243164	146.934525
1093.130859	10.099498
1092.017578	638.616516
1090.905273	758.583679
1089.791992	151.400986
1088.677734	276.329437
1087.564453	765.997375
1086.450195	477.110413
1085.335938	715.187073
1084.221680	798.167419
1083.106445	486.398560
1081.991211	527.375000
1080.875977	711.794617
1079.760742	760.081787
1078.644531	345.920166
1077.528320	690.342468
1076.412109	77.249573
1075.295898	302.268951
1074.178711	1059.819092
1073.061523	393.619568
1071.944336	-297.882172
1070.826172	478.561157
1069.708984	371.313782
1068.590820	271.297607
1067.471680	187.874741
1066.353516	591.884766
1065.234375	-48.452457
1064.115234	287.893066
1062.996094	85.993698
1061.875977	495.058899
1060.755859	1100.656982
1059.635742	405.805634
1058.515625	293.717529
1057.394531	32.235687
1056.273438	332.029022
1055.152344	304.771118
1054.031250	-75.012825
1052.909180	103.770805
1051.787109	179.953979
1050.665039	496.780426
1049.541992	281.516235
1048.418945	409.586273
1047.295898	-199.359604
1046.172852	647.594055
1045.048828	356.432861
1043.925781	247.525711
1042.801758	206.451965
1041.676758	860.002563
1040.552734	153.013657
1039.427734	163.917419
1038.302734	182.058044
1037.176758	188.750534
1036.050781	-202.317734
1034.924805	281.979126
1033.798828	-157.279938
1032.672852	31.898008
1031.545898	-627.546082
1030.418945	68.925301
1029.291992	-873.273193
1028.164063	-862.098511
1027.036133	-820.467163
1025.908203	-618.339661
1024.780273	-515.895325
1023.651367	-914.738647
1022.522461	-1011.412476
1021.393555	-1014.955566
1020.264648	-1120.320923
1019.134766	-817.198364
1018.004883	-493.084869
1016.875000	-704.394592
1015.744141	-315.074402
1014.613281	-173.622375
1013.482422	-462.890259
1012.351563	-272.307922
1011.219727	117.553375
1010.088867	81.546379
1008.956055	129.075821
1007.824219	220.837662
1006.691406	571.901733
1005.558594	1091.900391
1004.425781	2157.637695
1003.292969	2765.386475
1002.159180	2989.405029
1001.025391	1725.433838
999.891602	1490.370728
998.756836	354.857483
997.622070	252.321106
996.487305	533.315308
995.352539	188.940613
994.216797	331.847382
993.081055	230.399048
991.945313	583.617859
990.808594	374.248383
989.672852	517.977417
988.536133	131.740967
987.398438	377.288300
986.261719	689.804504
985.124023	-579.929321
983.986328	-114.903603
982.847656	317.893158
981.709961	292.729980
980.571289	767.123901
979.432617	-88.174423
978.292969	499.237854
977.153320	497.938934
976.013672	634.817505
974.874023	668.426208
973.734375	102.513054
972.593750	276.802032
971.453125	-5.833133
970.311523	102.230362
969.170898	490.560852
968.029297	254.624985
966.886719	723.436646
965.745117	-592.523132
964.602539	514.299316
963.459961	-16.395884
962.317383	727.982483
961.173828	349.152191
960.030273	671.859497
958.886719	795.320557
957.743164	153.954544
956.598633	380.886139
955.454102	-49.108124
954.309570	249.101837
953.165039	300.231934
952.019531	22.087101
950.874023	377.786743
949.727539	-142.278015
948.582031	113.055176
947.435547	-360.639435
946.289063	-36.493198
945.141602	223.682373
943.995117	234.985703
942.847656	-319.843719
941.699219	-79.855370
940.551758	217.251236
939.403320	117.333633
938.254883	594.751343
937.105469	159.818726
935.957031	591.694397
934.807617	72.908844
933.658203	509.430267
932.507813	289.643829
931.357422	113.384552
930.207031	144.578842
929.056641	205.488937
927.906250	129.908386
926.754883	-270.972473
925.603516	-166.436493
924.451172	-16.355579
923.298828	-218.739410
922.146484	-4.841394
920.994141	-166.008743
919.841797	213.880127
918.688477	557.320923
917.535156	-200.993515
916.380859	694.393677
915.227539	-494.808624
914.073242	-103.519188
912.918945	108.384178
911.763672	-76.797653
910.608398	-268.622345
909.453125	-52.093380
908.297852	114.527977
907.141602	-29.425861
905.985352	28.440271
904.829102	-17.877085
903.672852	12.884249
902.515625	793.244446
901.358398	67.700058
900.201172	94.021027
899.042969	-194.194122
897.884766	596.933777
896.726563	-46.309582
895.568359	398.494263
894.409180	698.405029
893.250000	109.903221
892.090820	163.469971
890.930664	63.391613
889.771484	354.140259
888.611328	-366.903320
887.450195	108.921768
886.289063	-155.802399
885.128906	200.170303
883.966797	294.252808
882.805664	295.814941
881.643555	231.964371
880.481445	761.048828
879.319336	363.518372
878.156250	567.784790
876.993164	954.422485
875.830078	370.115936
874.666016	274.675415
873.502930	805.096680
872.338867	1328.471924
871.173828	1394.774780
870.009766	574.673157
868.844727	746.751404
867.679688	835.513916
866.513672	663.396179
865.348633	981.277100
864.182617	1213.561523
863.015625	610.004517
861.849609	1248.665161
860.682617	1417.666748
859.515625	1085.936157
858.347656	1156.010376
857.180664	1668.019165
856.012695	1096.234131
854.843750	878.973450
853.675781	2193.156250
852.506836	1798.499268
851.337891	2047.156616
850.167969	1914.704224
848.999023	1506.718384
847.829102	1248.876465
846.658203	1732.161011
845.488281	876.554565
844.317383	963.414429
843.146484	1260.449951
841.975586	883.963928
840.803711	706.579407
839.631836	1072.482544
838.459961	1415.765503
837.287109	1162.090210
836.114258	725.237000
834.941406	1487.970093
833.768555	1631.655273
832.594727	846.384033
831.420898	927.429504
830.247070	1354.227905
829.072266	1236.323853
827.898438	852.953003
826.722656	1038.266602
825.547852	935.798950
824.372070	628.186890
823.196289	380.782471
822.020508	68.764641
820.844727	398.257660
819.667969	611.665222
818.491211	177.011871
817.313477	261.029358
816.136719	291.510223
814.958984	70.442047
813.781250	-284.087585
812.602539	-138.268936
811.423828	-28.201603
810.245117	279.504791
809.066406	-432.985901
807.886719	-156.692108
806.707031	-522.517578
805.527344	-162.188995
804.346680	-208.420135
803.166992	473.240204
801.985352	-651.771606
800.804688	-290.032257
799.623047	-591.743103
798.441406	-503.174133
797.259766	-651.965698
796.078125	-178.031342
794.895508	-856.647766
793.712891	-573.654785
792.529297	-246.633713
791.346680	-548.693604
790.163086	-686.935303
788.978516	642.063599
787.794922	160.421143
786.610352	192.083130
785.425781	77.648170
784.241211	440.742157
783.055664	407.853729
781.870117	-263.824310
780.684570	299.810608
779.498047	931.520447
778.311523	650.748352
777.125000	623.909546
775.938477	491.028625
774.750977	174.914352
773.563477	454.557190
772.375977	94.286537
771.187500	239.075119
769.999023	293.296570
768.810547	757.389771
767.622070	544.621765
766.432617	234.902695
765.243164	522.161255
764.053711	304.898987
762.863281	851.604004
761.672852	697.994385
760.482422	997.704651
759.291992	1050.775391
758.100586	338.265106
756.909180	923.454651
755.717773	798.166077
754.525391	606.887329
753.333008	652.962158
752.140625	964.767395
750.948242	529.562622
749.754883	718.117126
748.561523	803.329468
747.368164	539.443848
746.173828	295.346527
744.979492	125.889488
743.785156	349.066956
742.590820	594.013794
741.395508	67.061508
740.200195	-152.836014
739.003906	-52.776966
737.808594	108.550713
736.612305	335.432983
735.416016	527.136414
734.218750	247.992477
733.021484	214.080368
731.824219	742.511719
730.626953	321.202911
729.428711	68.454231
728.230469	-265.123718
727.032227	13.557364
725.833984	237.429581
724.634766	-152.855118
723.435547	671.649963
722.235352	-4.731316
721.036133	-10.443860
719.835938	204.313904
718.635742	659.027893
717.434570	727.287720
716.233398	876.220032
715.032227	534.350952
713.831055	702.886414
712.628906	808.095886
711.426758	272.504608
710.224609	820.115479
709.021484	358.831055
707.818359	329.012573
706.615234	353.663086
705.412109	424.043518
704.208008	564.033386
703.003906	490.751801
701.799805	236.975616
700.594727	807.615845
699.389648	340.846466
698.184570	826.491394
696.979492	318.726105
695.773438	647.782532
694.567383	390.202026
693.361328	-353.691193
692.154297	-191.750626
690.947266	-129.676956
689.740234	-501.622162
688.533203	96.582237
687.325195	-136.275970
686.117188	-262.670593
684.909180	-200.276520
683.700195	-322.094299
682.491211	-441.589691
681.282227	-615.093323
680.072266	-385.503510
678.863281	-251.171143
677.653320	-370.139832
676.442383	-125.254784
675.232422	368.554840
674.021484	-174.182907
672.810547	163.926392
671.598633	0.260307
670.386719	334.151001
669.174805	451.879364
667.962891	120.195320
666.750000	-142.014023
665.537109	-371.509705
664.324219	-2.447113
663.110352	19.007614
661.897461	101.136078
660.683594	-118.706757
659.468750	48.013226
658.254883	44.507248
657.040039	530.828003
655.824219	-513.739136
654.609375	-568.029785
653.393555	-218.988617
652.177734	-164.983795
650.960938	302.918762
649.745117	465.133331
648.528320	7.477200
647.311523	467.481720
646.093750	370.217194
644.875977	936.137390
643.658203	882.657410
642.440430	605.966248
641.221680	11.607003
640.002930	350.995697
638.784180	-1.332748
637.564453	136.925934
636.344727	-287.193909
635.125000	406.298126
633.905273	-78.809875
632.684570	662.721130
631.463867	99.591270
630.243164	127.481880
629.021484	385.589569
627.799805	206.740814
626.578125	86.619942
625.356445	983.506104
624.133789	764.086975
622.911133	631.323669
621.688477	223.123871
620.464844	413.594788
619.241211	724.840027
618.017578	73.512985
616.793945	-176.239288
615.569336	-202.277649
614.344727	763.347595
613.120117	-366.485809
611.894531	-220.100235
610.668945	-215.794067
609.443359	313.471405
608.216797	632.264526
606.991211	-107.419838
605.764648	11.214550
604.537109	-54.502022
