# Supplementary material for: Raman spectroscopy accurately differentiates mucosal healing from non-healing and biochemical changes following biological therapy in inflammatory bowel disease
Source: PLoS One. 2021 Jun 2;16(6):e0252210. doi: 10.1371/journal.pone.0252210 (PMC8172032; doi:10.1371/journal.pone.0252210)
Supplement: S1 Dataset — (ZIP) [file pone.0252210.s003.zip › HC/BRC-ctnf-0008-1_base sub CR removed_78__X_-11647.4__Y_45457.2__Z_88__Time_883.txt]

1714.640625	77.454018
1713.664063	-127.271835
1712.687500	-43.217297
1711.709961	54.054234
1710.733398	111.005135
1709.755859	98.136597
1708.778320	-236.339645
1707.799805	-0.081212
1706.821289	53.924946
1705.843750	54.394192
1704.864258	-116.518257
1703.885742	-67.785645
1702.907227	5.076268
1701.927734	-103.974091
1700.948242	-95.183060
1699.968750	-72.909088
1698.988281	-74.609383
1698.007813	76.197906
1697.028320	16.008001
1696.046875	-44.048214
1695.066406	-141.256805
1694.084961	23.462799
1693.104492	156.307617
1692.123047	155.810089
1691.140625	390.365845
1690.159180	200.841690
1689.176758	238.366623
1688.194336	86.777100
1687.211914	324.813629
1686.228516	163.119202
1685.246094	180.374756
1684.262695	253.838486
1683.279297	372.850922
1682.295898	220.443222
1681.311523	121.637466
1680.327148	270.772003
1679.342773	60.839615
1678.358398	375.539673
1677.374023	908.580994
1676.388672	654.373901
1675.403320	810.132202
1674.417969	764.100586
1673.432617	601.470703
1672.446289	723.574951
1671.459961	930.985474
1670.473633	660.516052
1669.487305	820.730103
1668.500977	747.571594
1667.513672	772.980408
1666.526367	673.992432
1665.539063	970.734253
1664.550781	922.815918
1663.563477	1015.846130
1662.575195	1170.144775
1661.586914	953.584473
1660.598633	925.636414
1659.609375	1274.290039
1658.620117	1307.873169
1657.631836	827.970032
1656.641602	986.747070
1655.652344	1145.806274
1654.662109	855.141418
1653.672852	922.195679
1652.681641	658.801025
1651.691406	813.785156
1650.701172	979.598816
1649.709961	553.396851
1648.718750	471.330200
1647.727539	339.394897
1646.735352	131.181915
1645.744141	578.491577
1644.751953	283.761780
1643.759766	509.617798
1642.766602	294.793793
1641.774414	-70.074852
1640.781250	-43.995575
1639.788086	-117.899467
1638.794922	-6.875422
1637.801758	-101.317131
1636.807617	-111.106483
1635.813477	-86.371323
1634.819336	36.105774
1633.825195	161.407379
1632.830078	-50.275410
1631.834961	-135.224075
1630.839844	-190.944092
1629.844727	-62.153881
1628.849609	-64.788689
1627.853516	-385.588196
1626.857422	104.176430
1625.861328	62.669479
1624.865234	-46.987820
1623.868164	35.488960
1622.871094	136.513290
1621.874023	108.915352
1620.876953	-34.087975
1619.879883	59.528786
1618.881836	268.802795
1617.883789	8.193468
1616.885742	299.064148
1615.887695	170.075058
1614.888672	15.033517
1613.889648	-45.371227
1612.890625	282.515228
1611.891602	356.052399
1610.892578	104.619308
1609.892578	42.102112
1608.892578	60.945339
1607.892578	-205.663284
1606.892578	93.667122
1605.891602	-33.872135
1604.890625	-156.036041
1603.889648	93.605461
1602.888672	212.371109
1601.887695	-213.031601
1600.885742	133.438782
1599.883789	35.241928
1598.881836	99.245598
1597.879883	-249.744888
1596.876953	-18.365400
1595.874023	-160.689514
1594.871094	-44.300453
1593.868164	-126.427826
1592.864258	76.111198
1591.861328	-94.725960
1590.857422	-54.072437
1589.853516	-47.353226
1588.848633	50.673386
1587.844727	-140.865097
1586.839844	-22.007761
1585.834961	159.361649
1584.830078	-211.974197
1583.824219	141.316544
1582.819336	262.547333
1581.813477	248.230133
1580.807617	-198.440308
1579.800781	-90.346794
1578.794922	-44.812084
1577.788086	175.033249
1576.781250	170.950790
1575.773438	-56.926525
1574.766602	-76.670807
1573.758789	-99.074806
1572.750977	29.260267
1571.743164	-21.879986
1570.735352	158.223694
1569.726563	34.175064
1568.718750	73.764526
1567.708984	-8.822938
1566.700195	217.535919
1565.691406	103.640427
1564.681641	75.344330
1563.671875	148.166885
1562.662109	277.937378
1561.652344	111.868019
1560.641602	-59.425770
1559.630859	88.146248
1558.620117	183.704712
1557.609375	310.214081
1556.597656	146.362015
1555.586914	148.264496
1554.575195	93.062798
1553.563477	55.893154
1552.550781	308.550507
1551.539063	170.171600
1550.526367	202.504562
1549.513672	94.996910
1548.500977	344.346283
1547.487305	508.115051
1546.473633	152.018906
1545.459961	271.556488
1544.446289	36.861286
1543.432617	231.035629
1542.417969	53.001034
1541.404297	45.372002
1540.389648	102.148956
1539.374023	-1.300227
1538.359375	191.975891
1537.343750	72.789696
1536.328125	-33.586414
1535.312500	202.987610
1534.296875	73.138214
1533.280273	152.020798
1532.263672	137.933975
1531.247070	239.676270
1530.230469	62.966232
1529.212891	51.039093
1528.196289	-92.363243
1527.178711	42.227905
1526.160156	-1.025698
1525.142578	-31.523718
1524.124023	-159.948456
1523.106445	-46.618858
1522.087891	-0.368002
1521.068359	130.565826
1520.049805	-101.201736
1519.030273	-11.715309
1518.010742	-151.134430
1516.991211	-69.669380
1515.971680	-199.026505
1514.951172	-25.424623
1513.930664	114.582970
1512.910156	64.417076
1511.889648	-42.329582
1510.868164	50.969608
1509.846680	-94.501587
1508.826172	211.405975
1507.803711	-54.852268
1506.782227	104.489349
1505.759766	112.379745
1504.737305	-312.978851
1503.714844	-74.663231
1502.692383	-154.228622
1501.668945	-428.552948
1500.646484	-364.868286
1499.623047	-12.066703
1498.599609	-248.226242
1497.575195	-118.490715
1496.550781	-37.541355
1495.527344	-99.971069
1494.502930	111.127998
1493.477539	158.370621
1492.453125	64.903679
1491.427734	119.575958
1490.402344	-35.404266
1489.376953	57.367275
1488.350586	377.285309
1487.325195	96.908012
1486.298828	-25.186136
1485.272461	281.475464
1484.245117	235.732574
1483.218750	154.212616
1482.191406	595.522766
1481.164063	215.380234
1480.136719	378.390686
1479.108398	268.467957
1478.080078	512.761108
1477.052734	211.601349
1476.023438	493.830566
1474.995117	954.166138
1473.965820	500.046234
1472.937500	820.008179
1471.908203	681.583679
1470.877930	800.153931
1469.848633	740.526123
1468.818359	774.956299
1467.788086	1068.711670
1466.757813	1252.948975
1465.727539	1220.971558
1464.696289	1229.598633
1463.665039	1281.365234
1462.633789	1421.973267
1461.602539	1186.567749
1460.570313	1530.171021
1459.539063	1698.425415
1458.506836	1475.652466
1457.473633	1501.616577
1456.441406	1618.889771
1455.408203	1380.928223
1454.375000	1574.175537
1453.341797	1823.095459
1452.308594	1760.072998
1451.274414	1879.517212
1450.241211	1897.551392
1449.207031	1852.205688
1448.171875	2067.726807
1447.137695	1880.523071
1446.102539	1787.044678
1445.067383	1797.375854
1444.032227	1787.452881
1442.997070	1871.145264
1441.960938	1636.051392
1440.924805	1651.435303
1439.888672	1563.147095
1438.852539	1715.060425
1437.816406	1508.019287
1436.779297	1399.608521
1435.742188	1144.728760
1434.705078	1329.466309
1433.666992	1165.634521
1432.629883	895.871704
1431.591797	868.552124
1430.553711	624.234375
1429.514648	564.218079
1428.476563	519.412842
1427.437500	726.843445
1426.398438	356.792847
1425.359375	367.605133
1424.320313	433.899658
1423.280273	195.282928
1422.240234	385.100189
1421.200195	340.632874
1420.159180	276.065704
1419.119141	196.488785
1418.078125	280.597534
1417.037109	165.908722
1415.996094	66.422394
1414.954102	120.466026
1413.912109	-89.529839
1412.870117	110.487534
1411.828125	-147.056107
1410.786133	-72.651039
1409.743164	-149.002792
1408.700195	-97.120766
1407.657227	25.141417
1406.614258	109.754265
1405.570313	131.621826
1404.527344	-308.302826
1403.483398	14.960506
1402.438477	-95.931984
1401.394531	-194.133286
1400.349609	-89.072952
1399.304688	-227.200775
1398.259766	20.891001
1397.214844	-259.891815
1396.168945	58.427605
1395.123047	176.273941
1394.077148	103.797058
1393.031250	21.427986
1391.984375	64.360603
1390.937500	27.271051
1389.890625	97.910591
1388.843750	-24.043762
1387.796875	91.807610
1386.749023	162.676498
1385.701172	78.586037
1384.653320	69.636894
1383.604492	48.285240
1382.556641	-40.405350
1381.507813	-93.988441
1380.458984	57.384544
1379.410156	253.753586
1378.360352	510.057617
1377.310547	-64.880630
1376.260742	-60.456814
1375.210938	51.368874
1374.161133	70.962395
1373.110352	-44.033810
1372.059570	-31.692259
1371.008789	100.425156
1369.957031	30.699409
1368.906250	267.643799
1367.854492	302.787323
1366.802734	54.078144
1365.750000	2.319468
1364.698242	-4.468699
1363.645508	-187.881561
1362.592773	-5.254764
1361.540039	38.078003
1360.486328	-0.591398
1359.433594	60.376766
1358.379883	141.319946
1357.326172	103.022812
1356.271484	291.031494
1355.216797	215.677216
1354.163086	103.226250
1353.107422	331.213837
1352.052734	276.135956
1350.998047	355.278961
1349.942383	310.386810
1348.886719	389.723328
1347.830078	429.436920
1346.774414	523.845642
1345.717773	352.949493
1344.661133	564.107544
1343.604492	549.704163
1342.546875	540.374451
1341.490234	664.993774
1340.432617	351.162781
1339.375000	634.524841
1338.316406	638.043518
1337.258789	688.731689
1336.200195	588.517029
1335.141602	619.626343
1334.082031	1004.646484
1333.023438	726.679199
1331.963867	424.207672
1330.904297	707.999023
1329.844727	531.972412
1328.784180	736.750488
1327.723633	383.105682
1326.663086	748.636902
1325.602539	639.895935
1324.541992	1007.911194
1323.480469	837.655273
1322.418945	645.368774
1321.357422	798.771423
1320.295898	860.924805
1319.233398	856.551636
1318.170898	805.431213
1317.108398	655.812317
1316.045898	1115.248657
1314.982422	842.602051
1313.918945	784.547546
1312.855469	827.626953
1311.791992	821.528625
1310.728516	495.415222
1309.664063	1036.127563
1308.599609	1017.971130
1307.535156	847.346802
1306.469727	945.058472
1305.404297	971.487305
1304.338867	843.067505
1303.273438	877.069153
1302.208008	1208.582764
1301.141602	726.560730
1300.075195	706.770569
1299.008789	1067.837769
1297.942383	637.997131
1296.875000	736.349976
1295.807617	832.284302
1294.740234	692.636597
1293.672852	889.307556
1292.604492	634.551086
1291.537109	1005.452454
1290.468750	449.302338
1289.399414	572.593445
1288.331055	487.555115
1287.261719	647.683411
1286.192383	425.592194
1285.123047	647.039551
1284.052734	505.990692
1282.983398	487.496521
1281.913086	481.307678
1280.841797	612.233154
1279.771484	589.010925
1278.700195	614.776733
1277.628906	554.983521
1276.557617	781.367920
1275.486328	931.918396
1274.414063	449.393677
1273.341797	656.250366
1272.269531	936.355957
1271.197266	830.450867
1270.124023	841.852478
1269.050781	1065.702881
1267.977539	710.974854
1266.904297	964.119812
1265.830078	1061.029541
1264.756836	1055.481445
1263.681641	964.598206
1262.607422	1007.900208
1261.533203	1075.589844
1260.458008	1077.465210
1259.382813	594.459229
1258.307617	562.384399
1257.231445	786.085999
1256.155273	734.539551
1255.079102	639.213989
1254.002930	933.394714
1252.926758	845.400269
1251.849609	1076.173584
1250.772461	1010.100281
1249.695313	905.155212
1248.617188	875.632996
1247.540039	870.443176
1246.461914	853.106384
1245.382813	809.046631
1244.304688	976.357178
1243.225586	772.000061
1242.146484	880.962402
1241.067383	596.599976
1239.988281	642.442383
1238.908203	804.725708
1237.828125	765.569946
1236.748047	668.213745
1235.667969	1002.522644
1234.586914	764.514038
1233.505859	1004.091125
1232.424805	739.498535
1231.343750	465.314758
1230.261719	728.965332
1229.179688	759.996216
1228.097656	788.568054
1227.015625	722.698853
1225.932617	574.546570
1224.850586	561.931458
1223.767578	544.452209
1222.683594	652.707031
1221.600586	666.588440
1220.516602	525.710815
1219.432617	643.468018
1218.347656	263.367676
1217.263672	383.472565
1216.178711	501.068726
1215.093750	435.052216
1214.008789	178.304565
1212.922852	237.811798
1211.836914	318.968201
1210.750977	272.176819
1209.665039	389.379883
1208.579102	475.134796
1207.492188	387.206787
1206.405273	607.804871
1205.318359	367.965088
1204.230469	598.001465
1203.142578	134.140701
1202.054688	231.563477
1200.966797	198.868408
1199.877930	-81.814186
1198.790039	-18.267408
1197.701172	42.780148
1196.611328	91.708305
1195.522461	123.726509
1194.432617	52.270000
1193.342773	103.386513
1192.252930	-167.643478
1191.162109	-6.096092
1190.072266	-3.235850
1188.981445	105.233459
1187.889648	-300.294464
1186.798828	-55.095482
1185.707031	-287.721283
1184.615234	127.603096
1183.523438	230.785263
1182.430664	72.398514
1181.337891	-213.082748
1180.245117	-210.803528
1179.152344	-110.316994
1178.059570	-84.234894
1176.965820	68.740540
1175.872070	-116.173683
1174.778320	228.186188
1173.683594	81.479134
1172.588867	169.354095
1171.494141	156.601822
1170.399414	62.431137
1169.303711	-96.364334
1168.208984	77.277954
1167.113281	-397.218597
1166.016602	27.259069
1164.920898	176.631317
1163.824219	-168.766556
1162.727539	56.873344
1161.630859	29.166306
1160.533203	-206.352066
1159.435547	138.280716
1158.337891	212.976883
1157.240234	-161.046585
1156.141602	87.685234
1155.043945	-50.157845
1153.944336	100.512558
1152.845703	-85.106255
1151.747070	-70.494362
1150.647461	-151.292191
1149.547852	130.012375
1148.447266	-105.771927
1147.347656	351.474945
1146.247070	3.704034
1145.146484	67.816490
1144.044922	91.365067
1142.944336	33.946953
1141.842773	-25.901205
1140.741211	-366.412689
1139.638672	-102.931320
1138.537109	115.207047
1137.434570	-73.217125
1136.332031	220.707748
1135.228516	127.221733
1134.125977	43.223881
1133.022461	241.742401
1131.917969	468.586548
1130.814453	481.675323
1129.709961	684.511292
1128.605469	621.500793
1127.500977	458.849792
1126.396484	530.957703
1125.291016	455.988220
1124.185547	786.279541
1123.080078	360.477295
1121.973633	600.499023
1120.868164	399.829132
1119.761719	592.266602
1118.654297	386.831940
1117.547852	167.250198
1116.440430	409.138458
1115.333008	390.634277
1114.225586	518.736938
1113.117188	190.338516
1112.008789	393.979095
1110.900391	143.669739
1109.791992	701.607056
1108.682617	472.511261
1107.573242	347.408936
1106.463867	524.592468
1105.354492	600.139465
1104.244141	375.836426
1103.133789	286.114502
1102.023438	229.430206
1100.913086	500.611206
1099.801758	611.268250
1098.690430	321.037628
1097.579102	195.915100
1096.467773	622.273254
1095.355469	633.732605
1094.243164	305.966766
1093.130859	91.369904
1092.017578	340.671906
1090.905273	253.242035
1089.791992	137.585358
1088.677734	318.416382
1087.564453	329.795837
1086.450195	435.221039
1085.335938	390.107910
1084.221680	406.128082
1083.106445	570.183411
1081.991211	414.613739
1080.875977	322.537964
1079.760742	495.887543
1078.644531	514.181519
1077.528320	584.113281
1076.412109	344.227600
1075.295898	139.653137
1074.178711	209.631729
1073.061523	-22.951845
1071.944336	199.462784
1070.826172	180.326508
1069.708984	322.938202
1068.590820	463.147156
1067.471680	354.988373
1066.353516	132.147369
1065.234375	152.938370
1064.115234	42.652283
1062.996094	161.804565
1061.875977	252.842438
1060.755859	156.718796
1059.635742	369.396393
1058.515625	378.578186
1057.394531	74.525970
1056.273438	151.614395
1055.152344	144.587418
1054.031250	62.847233
1052.909180	282.468262
1051.787109	445.991028
1050.665039	95.895775
1049.541992	264.139893
1048.418945	59.009861
1047.295898	-3.670358
1046.172852	-187.547455
1045.048828	-30.851389
1043.925781	20.931759
1042.801758	144.994720
1041.676758	168.853043
1040.552734	297.604218
1039.427734	-72.076271
1038.302734	-224.963104
1037.176758	-23.860081
1036.050781	21.276320
1034.924805	40.867630
1033.798828	255.940842
1032.672852	-1.164592
1031.545898	162.802490
1030.418945	-121.913628
1029.291992	-199.561417
1028.164063	-105.145409
1027.036133	-59.476276
1025.908203	-241.363098
1024.780273	-165.329819
1023.651367	-156.576019
1022.522461	-324.135437
1021.393555	-252.516449
1020.264648	-118.203987
1019.134766	-357.290009
1018.004883	-155.587952
1016.875000	-157.895325
1015.744141	-74.356590
1014.613281	-115.887093
1013.482422	-166.565674
1012.351563	114.091293
1011.219727	149.256012
1010.088867	212.296646
1008.956055	122.637848
1007.824219	176.601318
1006.691406	276.911530
1005.558594	916.195190
1004.425781	1439.670044
1003.292969	1489.081299
1002.159180	1550.132935
1001.025391	1320.109253
999.891602	630.569885
998.756836	144.713135
997.622070	206.469437
996.487305	247.534943
995.352539	261.002197
994.216797	152.276886
993.081055	57.562397
991.945313	-85.423828
990.808594	184.530777
989.672852	64.878052
988.536133	245.024948
987.398438	-58.695660
986.261719	-46.533844
985.124023	179.945236
983.986328	44.916447
982.847656	66.620232
981.709961	-1.321490
980.571289	200.116714
979.432617	-47.017815
978.292969	-4.115216
977.153320	-13.993683
976.013672	17.641863
974.874023	-81.620567
973.734375	170.863647
972.593750	333.755524
971.453125	-6.291251
970.311523	138.450928
969.170898	-90.943840
968.029297	441.887878
966.886719	54.452118
965.745117	153.671814
964.602539	133.707840
963.459961	203.306564
962.317383	305.096588
961.173828	-69.758369
960.030273	451.622375
958.886719	232.939575
957.743164	147.323608
956.598633	89.350578
955.454102	6.347851
954.309570	74.562881
953.165039	67.362221
952.019531	55.710918
950.874023	-95.324028
949.727539	103.675674
948.582031	-161.355301
947.435547	-1.042490
946.289063	-231.409317
945.141602	54.726456
943.995117	62.214493
942.847656	-10.099336
941.699219	54.706123
940.551758	-44.725266
939.403320	70.486061
938.254883	46.606682
937.105469	239.510666
935.957031	243.188583
934.807617	397.426880
933.658203	-11.217364
932.507813	136.391830
931.357422	40.295635
930.207031	3.564916
929.056641	-130.948257
927.906250	-53.596905
926.754883	60.233757
925.603516	-205.859100
924.451172	-64.547691
923.298828	215.520767
922.146484	193.155167
920.994141	-67.784843
919.841797	-151.246292
918.688477	88.055893
917.535156	147.884048
916.380859	-35.220810
915.227539	-29.709362
914.073242	-62.702854
912.918945	258.425873
911.763672	-264.526154
910.608398	-156.560898
909.453125	-189.174469
908.297852	-133.273178
907.141602	-0.257121
905.985352	10.394809
904.829102	-200.922989
903.672852	-20.210686
902.515625	-129.381912
901.358398	17.396610
900.201172	-263.633179
899.042969	-171.082062
897.884766	-17.433439
896.726563	50.246010
895.568359	68.194244
894.409180	92.968521
893.250000	13.805917
892.090820	-191.819336
890.930664	56.798531
889.771484	61.399231
888.611328	-71.706917
887.450195	-62.483131
886.289063	156.678436
885.128906	14.717568
883.966797	91.692055
882.805664	157.375214
881.643555	157.661575
880.481445	-159.901703
879.319336	176.325516
878.156250	253.281509
876.993164	143.232132
875.830078	30.993246
874.666016	236.315704
873.502930	70.096733
872.338867	246.065063
871.173828	271.196747
870.009766	242.322632
868.844727	134.743698
867.679688	92.419044
866.513672	164.759674
865.348633	142.657013
864.182617	203.693268
863.015625	145.627716
861.849609	107.783516
860.682617	90.147141
859.515625	375.548920
858.347656	571.022827
857.180664	427.566071
856.012695	557.825134
854.843750	461.481293
853.675781	517.611938
852.506836	488.502228
851.337891	584.869446
850.167969	450.374481
848.999023	340.538452
847.829102	179.202988
846.658203	308.965393
845.488281	559.491699
844.317383	73.574417
843.146484	285.898163
841.975586	267.669861
840.803711	66.017082
839.631836	354.038666
838.459961	460.804932
837.287109	310.462921
836.114258	396.953552
834.941406	101.378479
833.768555	379.790649
832.594727	439.206177
831.420898	284.240143
830.247070	365.818634
829.072266	456.207733
827.898438	336.806030
826.722656	270.905060
825.547852	184.886093
824.372070	112.202652
823.196289	162.031158
822.020508	64.710175
820.844727	105.445473
819.667969	-18.709930
818.491211	6.264657
817.313477	95.685890
816.136719	44.782444
814.958984	-277.600311
813.781250	-275.195038
812.602539	22.859730
811.423828	-261.777740
810.245117	-104.080864
809.066406	11.225163
807.886719	-197.963074
806.707031	-358.289490
805.527344	-47.895157
804.346680	-119.578812
803.166992	-171.353439
801.985352	307.117767
800.804688	17.700773
799.623047	-96.467308
798.441406	-274.984406
797.259766	25.313620
796.078125	-11.504722
794.895508	-88.290955
793.712891	-231.595520
792.529297	-115.810966
791.346680	-46.678371
790.163086	-152.555405
788.978516	29.226271
787.794922	173.211472
786.610352	210.850891
785.425781	-198.359879
784.241211	126.595749
783.055664	-172.065369
781.870117	101.711456
780.684570	1.866876
779.498047	341.559174
778.311523	309.986145
777.125000	73.002686
775.938477	370.235413
774.750977	-38.958176
773.563477	238.134018
772.375977	316.488373
771.187500	202.862930
769.999023	126.696724
768.810547	165.110977
767.622070	71.209358
766.432617	283.527344
765.243164	88.174492
764.053711	-3.647580
762.863281	71.831047
761.672852	138.407852
760.482422	314.925323
759.291992	427.501404
758.100586	284.814362
756.909180	289.482513
755.717773	324.879883
754.525391	474.509064
753.333008	94.428253
752.140625	338.431580
750.948242	171.545731
749.754883	255.039139
748.561523	375.788696
747.368164	279.159210
746.173828	158.411407
744.979492	-137.807983
743.785156	125.405060
742.590820	208.669495
741.395508	87.998238
740.200195	46.286346
739.003906	190.851563
737.808594	50.554474
736.612305	149.067810
735.416016	30.761425
734.218750	92.041199
733.021484	118.294632
731.824219	173.008331
730.626953	-185.751038
729.428711	-152.803909
728.230469	-87.036148
727.032227	-47.490334
725.833984	-36.330143
724.634766	-79.754677
723.435547	-13.872495
722.235352	-103.034912
721.036133	137.630051
719.835938	177.407654
718.635742	149.577866
717.434570	501.514221
716.233398	124.734787
715.032227	236.767349
713.831055	211.465820
712.628906	-118.930824
711.426758	117.593208
710.224609	38.159306
709.021484	28.578875
707.818359	23.470848
706.615234	-9.824774
705.412109	-140.946564
704.208008	0.168987
703.003906	60.839417
701.799805	-17.613140
700.594727	-69.794991
699.389648	136.940887
698.184570	-191.050415
696.979492	111.533279
695.773438	409.781067
694.567383	80.235519
693.361328	11.620390
692.154297	30.052053
690.947266	-127.199158
689.740234	-377.534973
688.533203	-98.150238
687.325195	-33.487282
686.117188	-207.249649
684.909180	-179.103439
683.700195	-5.551688
682.491211	70.568222
681.282227	144.667664
680.072266	-114.690239
678.863281	16.089775
677.653320	-182.127090
676.442383	-40.199585
675.232422	171.098663
674.021484	-80.560448
672.810547	25.017567
671.598633	-9.849229
670.386719	-81.275871
669.174805	-87.640984
667.962891	-52.761055
666.750000	-9.076679
665.537109	-25.728350
664.324219	184.569809
663.110352	-110.320839
661.897461	169.305359
660.683594	170.552887
659.468750	171.954285
658.254883	76.424049
657.040039	13.435086
655.824219	-254.227646
654.609375	-193.972153
653.393555	163.806366
652.177734	62.572144
650.960938	6.735348
649.745117	-270.822052
648.528320	173.178894
647.311523	-91.204643
646.093750	118.099335
644.875977	49.783295
643.658203	-18.458138
642.440430	330.604126
641.221680	290.328430
640.002930	2.849548
638.784180	-45.945541
637.564453	313.523743
636.344727	-61.934422
635.125000	131.876999
633.905273	-22.345766
632.684570	-178.746506
631.463867	285.083160
630.243164	130.557388
629.021484	46.734360
627.799805	-9.361037
626.578125	97.323090
625.356445	85.804420
624.133789	104.030754
622.911133	676.953186
621.688477	141.683762
620.464844	8.978681
619.241211	-1.993034
618.017578	134.342041
616.793945	-38.055218
615.569336	-264.358734
614.344727	103.678871
613.120117	30.366194
611.894531	-75.591278
610.668945	-77.382576
609.443359	27.019417
608.216797	-102.285339
606.991211	-129.747910
605.764648	0.046469
604.537109	101.152107
