# Supplementary material for: Raman spectroscopy accurately differentiates mucosal healing from non-healing and biochemical changes following biological therapy in inflammatory bowel disease
Source: PLoS One. 2021 Jun 2;16(6):e0252210. doi: 10.1371/journal.pone.0252210 (PMC8172032; doi:10.1371/journal.pone.0252210)
Supplement: S1 Dataset — (ZIP) [file pone.0252210.s003.zip › HC/BRC-ctnf-0005-2 this one++_base sub CR removed_64__X_-5042.54__Y_12463.4__Z_128.883__Time_728.txt]

1714.708984	-236.809265
1713.732422	111.170540
1712.755859	135.360092
1711.779297	373.711182
1710.801758	309.029236
1709.824219	496.530396
1708.846680	453.970764
1707.868164	511.369720
1706.890625	599.150024
1705.912109	1001.522888
1704.933594	1008.980530
1703.954102	1146.704102
1702.975586	1155.186279
1701.996094	1173.941650
1701.016602	1524.138672
1700.037109	1521.162354
1699.056641	1740.317017
1698.077148	1962.450684
1697.096680	1752.172119
1696.116211	1684.411133
1695.134766	1703.165405
1694.154297	1648.343384
1693.172852	2056.833984
1692.191406	2002.224976
1691.209961	2040.119507
1690.227539	1901.110718
1689.245117	2105.695557
1688.263672	1819.055420
1687.280273	2342.802246
1686.297852	2277.078857
1685.314453	2600.501709
1684.332031	2252.505127
1683.347656	2464.342285
1682.364258	2500.793457
1681.380859	2276.855957
1680.396484	2341.207275
1679.412109	2355.796143
1678.427734	2640.103516
1677.442383	2337.346924
1676.458008	2562.627197
1675.472656	2618.858398
1674.487305	2769.528320
1673.500977	2804.628174
1672.515625	2453.393799
1671.529297	3087.018799
1670.542969	2824.335938
1669.556641	2571.632568
1668.569336	2793.575439
1667.583008	2563.627930
1666.595703	2964.851807
1665.608398	2842.765625
1664.620117	2916.625000
1663.632813	2730.331787
1662.644531	2901.819336
1661.656250	2898.131592
1660.667969	2928.834717
1659.678711	2638.827637
1658.689453	3027.208984
1657.700195	2769.267822
1656.710938	2826.732666
1655.721680	2818.213135
1654.731445	2209.068115
1653.742188	2188.062988
1652.750977	1987.404663
1651.760742	2168.218262
1650.770508	2013.558472
1649.779297	2033.907837
1648.788086	1536.692261
1647.796875	1552.977417
1646.804688	803.568115
1645.813477	718.248474
1644.821289	797.330566
1643.829102	871.807861
1642.836914	698.840454
1641.843750	753.636108
1640.850586	640.317810
1639.857422	340.556305
1638.864258	466.407776
1637.871094	263.436371
1636.876953	393.555206
1635.882813	247.748566
1634.888672	-31.484148
1633.894531	-11.957438
1632.899414	119.071960
1631.905273	-80.779503
1630.910156	138.995956
1629.915039	33.230637
1628.918945	152.139374
1627.922852	-109.545494
1626.927734	-178.049789
1625.930664	-229.840729
1624.934570	-14.994852
1623.938477	71.939491
1622.941406	138.768539
1621.944336	-184.961288
1620.947266	293.733490
1619.949219	121.788292
1618.952148	45.491261
1617.954102	216.977921
1616.956055	145.267807
1615.957031	-85.536949
1614.958984	52.098576
1613.959961	75.199509
1612.960938	-5.641369
1611.961914	-116.945534
1610.961914	399.251801
1609.962891	268.845734
1608.962891	338.551300
1607.962891	238.875381
1606.961914	22.276321
1605.961914	257.104431
1604.960938	-20.425816
1603.959961	352.178894
1602.958984	385.306335
1601.957031	115.768440
1600.956055	-58.614956
1599.954102	100.023613
1598.952148	71.167221
1597.949219	205.186218
1596.947266	149.177643
1595.944336	-68.042580
1594.941406	0.345935
1593.938477	22.444675
1592.934570	-111.414680
1591.931641	-328.022888
1590.927734	-233.243362
1589.923828	-174.350449
1588.918945	-159.170761
1587.915039	-44.212177
1586.910156	50.463394
1585.905273	54.470856
1584.900391	241.550720
1583.894531	142.460785
1582.889648	15.330982
1581.883789	250.901749
1580.877930	416.589203
1579.871094	95.797539
1578.865234	88.052567
1577.858398	333.258850
1576.851563	565.818542
1575.844727	309.624146
1574.836914	171.021408
1573.829102	337.155304
1572.822266	225.429031
1571.813477	72.537018
1570.805664	138.382416
1569.797852	-161.807053
1568.789063	-48.503448
1567.780273	142.981171
1566.770508	-83.369408
1565.761719	-114.638573
1564.751953	-257.237518
1563.742188	119.454460
1562.732422	-69.350899
1561.722656	17.079750
1560.711914	124.417847
1559.702148	24.476465
1558.691406	-77.845520
1557.679688	-68.538292
1556.668945	158.542786
1555.657227	191.364334
1554.645508	-262.623230
1553.633789	208.058899
1552.622070	98.729599
1551.609375	20.566750
1550.596680	69.273087
1549.583984	-122.611229
1548.571289	34.784279
1547.558594	163.666229
1546.544922	54.621819
1545.531250	82.596886
1544.517578	66.583893
1543.503906	81.530602
1542.489258	21.491705
1541.474609	-258.126923
1540.459961	-103.923660
1539.445313	57.854885
1538.429688	82.654625
1537.415039	22.159374
1536.399414	23.468552
1535.383789	-124.974777
1534.367188	265.449554
1533.351563	335.833710
1532.334961	109.569977
1531.318359	53.300243
1530.301758	110.217766
1529.284180	313.732117
1528.266602	290.295135
1527.249023	315.555969
1526.231445	206.699142
1525.213867	131.098862
1524.195313	150.479355
1523.177734	277.640808
1522.159180	257.858551
1521.139648	703.260986
1520.121094	212.316757
1519.101563	147.987808
1518.082031	214.449829
1517.062500	480.985504
1516.042969	89.461693
1515.022461	47.067287
1514.001953	-82.943619
1512.981445	182.118927
1511.960938	-12.707178
1510.939453	-66.664955
1509.918945	97.129196
1508.897461	121.981361
1507.875000	84.907990
1506.853516	-103.778778
1505.831055	-136.393234
1504.809570	86.925545
1503.787109	43.290100
1502.763672	-264.570984
1501.741211	-429.247009
1500.717773	-473.894440
1499.694336	-12.010673
1498.670898	67.916199
1497.646484	-70.106216
1496.623047	-90.761993
1495.598633	174.674744
1494.574219	-115.343117
1493.549805	146.638885
1492.524414	-18.794188
1491.499023	364.927582
1490.473633	380.142151
1489.448242	359.189636
1488.422852	222.918198
1487.396484	328.880920
1486.370117	521.203369
1485.343750	386.335968
1484.317383	506.324890
1483.290039	1008.556580
1482.262695	742.389404
1481.235352	934.995239
1480.208008	1175.575439
1479.180664	931.323792
1478.152344	1089.461670
1477.124023	1293.014404
1476.095703	1468.080566
1475.067383	1431.295898
1474.038086	1740.451782
1473.008789	1840.342896
1471.979492	1766.740601
1470.950195	1893.845703
1469.919922	2162.999512
1468.890625	2128.997803
1467.860352	2270.117188
1466.830078	2138.766357
1465.798828	2581.624268
1464.768555	2401.292236
1463.737305	2761.917725
1462.706055	2634.286865
1461.674805	2729.900879
1460.642578	2853.064209
1459.610352	2897.154297
1458.578125	2882.535889
1457.545898	3202.604980
1456.513672	3238.068359
1455.480469	3275.734375
1454.447266	3308.024658
1453.414063	3301.986328
1452.380859	3341.303223
1451.346680	3380.308105
1450.313477	3320.232910
1449.279297	3606.980957
1448.244141	3470.335449
1447.209961	3351.254639
1446.174805	3472.480225
1445.139648	3489.640625
1444.104492	3324.354248
1443.069336	2984.338623
1442.033203	3152.685059
1440.998047	2913.596924
1439.961914	2992.982178
1438.924805	2895.153809
1437.888672	2776.990967
1436.851563	2585.390137
1435.814453	2295.169922
1434.777344	2138.782715
1433.740234	1840.886353
1432.702148	1911.559326
1431.664063	1752.354736
1430.625977	1320.522339
1429.587891	1504.399658
1428.548828	885.855896
1427.509766	779.448792
1426.471680	874.732483
1425.431641	626.965271
1424.392578	853.091431
1423.352539	703.538757
1422.312500	428.006104
1421.272461	641.180664
1420.232422	554.525085
1419.191406	437.611298
1418.150391	501.944946
1417.109375	231.492554
1416.068359	529.777283
1415.027344	304.664093
1413.985352	4.148553
1412.943359	90.996140
1411.901367	333.673279
1410.858398	30.804487
1409.816406	-58.292049
1408.773438	56.144737
1407.730469	-88.158951
1406.687500	13.747541
1405.643555	-24.980005
1404.599609	164.792587
1403.555664	65.926010
1402.511719	160.374634
1401.466797	6.474068
1400.422852	-107.124886
1399.377930	230.743851
1398.333008	290.282104
1397.287109	560.411560
1396.242188	577.461731
1395.196289	629.667664
1394.150391	581.777344
1393.104492	541.549316
1392.057617	200.991592
1391.010742	541.601624
1389.963867	476.776428
1388.916992	517.225403
1387.870117	477.765350
1386.822266	290.894867
1385.774414	256.813446
1384.726563	157.925476
1383.677734	179.214294
1382.629883	-54.181053
1381.581055	129.928711
1380.532227	-3.066854
1379.483398	-125.808701
1378.433594	-96.002380
1377.383789	21.379459
1376.333984	126.457321
1375.284180	-90.158157
1374.234375	-239.090805
1373.183594	-208.164658
1372.132813	-221.889099
1371.082031	-53.366776
1370.031250	18.131588
1368.979492	334.050140
1367.927734	9.801940
1366.875977	276.303467
1365.824219	44.894897
1364.771484	-156.279739
1363.718750	48.667702
1362.666016	27.338827
1361.613281	66.028465
1360.560547	10.464947
1359.506836	59.664234
1358.453125	-57.458141
1357.399414	233.491821
1356.344727	320.794312
1355.291016	244.381363
1354.236328	101.220306
1353.181641	323.576202
1352.126953	389.705811
1351.071289	170.587494
1350.015625	287.006561
1348.959961	234.944016
1347.904297	582.720520
1346.847656	747.092712
1345.791992	539.726135
1344.735352	620.409180
1343.677734	924.506042
1342.621094	668.678101
1341.563477	866.769958
1340.505859	832.244629
1339.448242	812.945374
1338.390625	989.644958
1337.332031	971.013916
1336.273438	856.208862
1335.214844	840.801025
1334.156250	610.498291
1333.097656	823.451660
1332.038086	717.618103
1330.978516	1007.817932
1329.917969	764.260315
1328.858398	461.865967
1327.797852	735.709412
1326.737305	582.398254
1325.676758	842.002625
1324.616211	519.067322
1323.554688	816.324402
1322.493164	667.037781
1321.431641	436.742157
1320.370117	796.593079
1319.307617	774.292358
1318.245117	646.315002
1317.182617	789.982239
1316.120117	798.361389
1315.056641	802.161072
1313.993164	862.991211
1312.929688	702.434326
1311.866211	904.363953
1310.802734	936.651550
1309.738281	1146.530273
1308.673828	1098.223145
1307.609375	1030.601196
1306.543945	791.126831
1305.479492	935.838318
1304.414063	965.242554
1303.347656	1076.109741
1302.282227	929.163330
1301.215820	895.669739
1300.150391	1201.610840
1299.083008	812.535034
1298.016602	667.111145
1296.949219	747.984558
1295.882813	708.856995
1294.815430	711.794922
1293.747070	842.653442
1292.679688	598.407593
1291.611328	769.111694
1290.542969	785.557983
1289.474609	505.643402
1288.405273	434.511658
1287.335938	738.668762
1286.266602	881.279053
1285.197266	869.797729
1284.127930	564.722900
1283.057617	923.629089
1281.987305	648.625916
1280.916992	792.541443
1279.845703	921.991577
1278.775391	652.892517
1277.704102	587.189453
1276.632813	983.947388
1275.560547	808.712830
1274.489258	807.350769
1273.416992	1138.593262
1272.344727	734.537537
1271.271484	1354.378906
1270.199219	1156.074341
1269.125977	1360.954956
1268.052734	1504.952637
1266.979492	1517.322632
1265.905273	1754.393921
1264.831055	1640.296875
1263.756836	1716.694580
1262.682617	1937.130981
1261.607422	2089.420166
1260.533203	2137.028564
1259.458008	2048.356934
1258.381836	1821.052979
1257.306641	1954.508179
1256.230469	2095.393311
1255.154297	1861.458252
1254.078125	2250.918457
1253.001953	1769.161011
1251.924805	1723.290405
1250.847656	1974.350464
1249.770508	1972.528931
1248.692383	1963.561646
1247.615234	1884.233032
1246.537109	2091.857666
1245.458984	2068.687012
1244.379883	1824.594116
1243.300781	1947.461304
1242.222656	1999.957764
1241.142578	1960.304321
1240.063477	2046.968628
1238.983398	1679.930420
1237.904297	2094.316162
1236.823242	1865.865356
1235.743164	1977.079712
1234.662109	1722.238403
1233.582031	1792.369629
1232.500977	1622.629883
1231.418945	1387.617432
1230.337891	1542.737305
1229.255859	1651.833618
1228.173828	1460.692139
1227.090820	1666.670776
1226.008789	1129.600342
1224.925781	1195.282104
1223.842773	1065.011719
1222.759766	1031.553345
1221.675781	930.429260
1220.591797	1003.409546
1219.507813	1081.190308
1218.423828	772.313110
1217.338867	871.847351
1216.254883	681.477051
1215.169922	590.185791
1214.083984	735.513245
1212.999023	764.880188
1211.913086	649.416565
1210.827148	707.673950
1209.741211	1040.835083
1208.654297	968.670288
1207.567383	1009.797974
1206.480469	838.727051
1205.393555	551.991882
1204.306641	441.199127
1203.218750	696.539063
1202.130859	445.939178
1201.042969	330.203461
1199.954102	209.625656
1198.865234	-12.071550
1197.776367	175.283295
1196.687500	1.607776
1195.598633	29.932827
1194.508789	-100.557442
1193.418945	148.733444
1192.329102	116.588531
1191.238281	-117.505470
1190.147461	-298.766052
1189.056641	-35.730320
1187.965820	-121.138367
1186.875000	-84.206841
1185.783203	-95.429794
1184.691406	-106.793358
1183.599609	354.339569
1182.506836	131.505951
1181.414063	-33.830502
1180.321289	18.928425
1179.228516	339.966980
1178.135742	128.674576
1177.041992	92.218643
1175.948242	374.196777
1174.854492	452.307190
1173.759766	321.902649
1172.665039	481.024719
1171.570313	345.518402
1170.475586	327.129028
1169.380859	243.969269
1168.285156	273.067230
1167.189453	643.885620
1166.093750	249.353821
1164.997070	148.778839
1163.900391	241.596878
1162.803711	675.788269
1161.707031	321.397858
1160.609375	506.622925
1159.512695	385.969299
1158.415039	857.089294
1157.316406	781.328308
1156.218750	889.082214
1155.120117	691.268066
1154.021484	805.711121
1152.922852	588.488281
1151.823242	402.129883
1150.723633	682.706177
1149.624023	491.194702
1148.524414	273.338501
1147.423828	605.466370
1146.323242	568.177124
1145.222656	575.899658
1144.122070	312.088470
1143.020508	550.192871
1141.918945	535.810852
1140.817383	518.822876
1139.715820	632.381042
1138.613281	607.781860
1137.510742	449.868591
1136.408203	1066.383423
1135.305664	905.591980
1134.202148	922.761108
1133.098633	797.221497
1131.995117	930.256775
1130.891602	1264.732422
1129.787109	1534.754639
1128.682617	1422.483398
1127.578125	1578.034790
1126.473633	1797.303833
1125.368164	1833.697021
1124.262695	1644.682373
1123.157227	1619.020386
1122.050781	1564.709106
1120.944336	1628.617676
1119.837891	1772.778442
1118.731445	1767.499268
1117.625000	1532.406616
1116.517578	1498.331787
1115.410156	1421.463745
1114.302734	1370.426880
1113.194336	1636.062012
1112.085938	1310.307007
1110.977539	1213.757202
1109.869141	1251.733032
1108.759766	1464.303345
1107.651367	1619.879028
1106.541016	1309.947632
1105.431641	1712.965576
1104.321289	1858.300293
1103.211914	1833.458496
1102.100586	1787.179321
1100.990234	1686.474731
1099.878906	1455.907959
1098.768555	1885.421265
1097.656250	1553.160156
1096.544922	1324.560425
1095.432617	1472.848877
1094.320313	1592.617554
1093.208008	1690.955200
1092.095703	1633.671509
1090.982422	1463.239868
1089.869141	1641.016968
1088.755859	1265.619263
1087.641602	1445.367676
1086.527344	1464.949341
1085.413086	1406.768066
1084.298828	1484.797974
1083.183594	1440.418091
1082.069336	1205.597290
1080.954102	1264.365601
1079.837891	1492.048706
1078.722656	1080.834839
1077.606445	1010.048584
1076.490234	1094.058594
1075.373047	1262.360718
1074.255859	1285.017090
1073.139648	1340.383423
1072.021484	1210.349731
1070.904297	1230.301270
1069.786133	1353.245239
1068.667969	1290.916382
1067.549805	1235.539551
1066.430664	1451.762451
1065.312500	1101.145142
1064.193359	944.891602
1063.073242	1043.722412
1061.954102	1280.493042
1060.833984	810.567261
1059.713867	619.106323
1058.592773	829.841858
1057.472656	703.786255
1056.351563	858.183533
1055.230469	834.863403
1054.108398	979.690063
1052.987305	790.420532
1051.865234	1070.531006
1050.743164	897.572083
1049.620117	913.698914
1048.497070	789.776733
1047.374023	661.219971
1046.250977	805.585754
1045.127930	823.946838
1044.003906	1000.802063
1042.879883	555.251038
1041.754883	496.704834
1040.630859	452.172852
1039.505859	458.894592
1038.380859	526.165039
1037.254883	376.893280
1036.129883	637.360046
1035.003906	795.328430
1033.876953	508.886719
1032.750977	669.190613
1031.624023	392.270782
1030.497070	524.689575
1029.370117	338.658234
1028.242188	-33.152252
1027.115234	48.297947
1025.986328	-58.394775
1024.858398	-41.896629
1023.730469	-62.487881
1022.601563	-59.804031
1021.471680	-59.379894
1020.342773	-121.512436
1019.212891	141.173782
1018.083008	86.132759
1016.953125	1.065694
1015.823242	110.824112
1014.692383	-126.975220
1013.561523	94.150543
1012.430664	51.228596
1011.298828	395.137604
1010.166992	245.875610
1009.035156	284.278320
1007.903320	332.036774
1006.770508	826.391174
1005.637695	1295.198486
1004.504883	2182.463867
1003.371094	2805.881104
1002.238281	2481.500977
1001.104492	2231.347900
999.969727	1177.470093
998.835938	664.714600
997.701172	496.409119
996.566406	697.717590
995.430664	813.677917
994.295898	941.289795
993.160156	739.086914
992.024414	661.693420
990.887695	598.333069
989.750977	373.789673
988.614258	347.745605
987.477539	264.279541
986.340820	330.776672
985.203125	404.326447
984.065430	245.447952
982.926758	390.713196
981.789063	731.742798
980.650391	798.963684
979.511719	459.145966
978.372070	584.279968
977.233398	718.756165
976.093750	697.031860
974.953125	914.548706
973.813477	955.234863
972.672852	911.097351
971.532227	1053.226807
970.390625	710.979370
969.250000	802.996521
968.108398	991.575256
966.966797	1095.373535
965.824219	520.275391
964.681641	821.805481
963.539063	784.038818
962.396484	863.421509
961.253906	901.729675
960.110352	1109.797119
958.966797	800.246582
957.822266	827.738220
956.678711	367.707184
955.534180	311.024017
954.388672	389.619202
953.244141	276.191986
952.098633	169.899094
950.953125	368.064514
949.807617	371.996674
948.661133	305.280334
947.514648	289.098114
946.368164	252.576538
945.221680	433.316620
944.074219	367.526581
942.926758	313.405487
941.779297	337.145935
940.630859	288.057983
939.483398	328.198639
938.334961	252.194839
937.185547	349.776459
936.037109	360.878052
934.887695	611.547302
933.737305	363.199371
932.587891	427.333862
931.437500	61.110630
930.287109	219.081207
929.136719	17.431377
927.985352	61.933228
926.834961	247.716949
925.682617	185.612534
924.531250	119.184433
923.378906	319.072906
922.226563	-26.623522
921.074219	100.854630
919.921875	171.647568
918.768555	-2.786355
917.615234	54.750046
916.460938	-62.423397
915.307617	-111.246971
914.153320	-178.023727
912.999023	7.311731
911.843750	63.413548
910.688477	-220.590805
909.533203	-28.051987
908.377930	-109.779701
907.221680	5.905862
906.066406	-66.403290
904.909180	69.930603
903.752930	-359.934052
902.595703	-125.915359
901.438477	13.050061
900.281250	-205.541275
899.123047	-161.378235
897.965820	-322.988190
896.807617	87.883629
895.648438	182.102966
894.489258	88.755608
893.331055	52.073326
892.170898	85.595573
891.011719	-111.232597
889.851563	-109.083237
888.691406	326.741974
887.531250	-43.514816
886.370117	13.104558
885.208984	-40.778111
884.047852	-47.166901
882.885742	-121.123016
881.724609	-163.399628
880.562500	-40.993896
879.399414	106.230797
878.237305	219.647781
877.074219	132.584412
875.911133	219.052322
874.747070	125.402687
873.583008	182.688034
872.418945	17.173607
871.254883	394.077789
870.089844	71.214783
868.925781	45.416054
867.759766	-38.783237
866.594727	-17.262739
865.428711	152.616165
864.262695	214.579529
863.096680	148.482468
861.930664	246.383240
860.763672	355.479004
859.596680	383.712616
858.428711	286.257813
857.260742	467.075073
856.092773	641.070435
854.924805	617.608826
853.756836	641.227234
852.587891	738.798706
851.418945	569.602173
850.249023	449.758881
849.080078	518.098572
847.910156	588.615540
846.739258	768.778503
845.569336	409.329773
844.398438	296.185394
843.227539	196.468628
842.056641	92.267647
840.884766	133.428223
839.712891	42.593445
838.541016	322.795013
837.368164	408.374817
836.196289	116.248276
835.022461	143.619629
833.849609	130.692261
832.675781	407.940369
831.501953	423.814636
830.328125	176.261276
829.154297	214.310684
827.979492	468.617218
826.804688	356.983765
825.628906	280.980713
824.454102	35.502419
823.278320	175.561539
822.102539	-16.510998
820.925781	-208.595932
819.749023	78.067703
818.572266	83.966187
817.395508	-61.609417
816.217773	184.419174
815.040039	263.354736
813.862305	68.555115
812.684570	209.499283
811.505859	103.486290
810.327148	-133.734909
809.147461	-119.871094
807.968750	-117.254143
806.789063	-65.899956
805.609375	-34.685577
804.428711	-336.610718
803.248047	65.047623
802.067383	-52.849548
800.886719	-212.972366
799.705078	-313.265778
798.523438	-7.865173
797.341797	-259.168793
796.160156	-277.773926
794.977539	151.093277
793.794922	147.648087
792.611328	-108.401955
791.428711	204.588913
790.245117	59.070370
789.060547	278.670258
787.876953	77.633018
786.692383	0.447238
785.507813	106.736145
784.323242	529.038574
783.137695	378.488251
781.952148	289.771606
780.766602	364.484558
779.580078	317.553925
778.393555	36.438408
777.207031	249.925751
776.020508	370.493347
774.833008	-109.375175
773.645508	6.606006
772.458008	18.756493
771.270508	26.397972
770.082031	133.162781
768.893555	6.134487
767.704102	92.849876
766.514648	-36.474232
765.325195	-104.136543
764.135742	-28.695406
762.946289	304.238220
761.755859	227.537430
760.565430	333.466888
759.374023	470.093170
758.183594	644.000305
756.992188	573.680359
755.799805	586.901794
754.608398	505.565674
753.416016	261.621216
752.223633	28.752100
751.030273	68.341995
749.837891	500.979950
748.644531	520.660339
747.450195	268.156525
746.256836	748.716064
745.062500	562.108948
743.868164	544.498169
742.672852	546.654785
741.477539	577.339600
740.282227	283.652466
739.086914	632.203247
737.890625	351.874512
736.695313	275.427826
735.498047	115.867966
734.301758	295.786896
733.104492	438.485107
731.907227	364.561371
730.709961	43.545601
729.511719	206.149216
728.313477	467.175873
727.115234	627.622314
725.916992	486.483246
724.717773	231.904037
723.518555	576.162537
722.318359	699.796753
721.119141	585.493896
719.918945	408.083435
718.718750	495.000824
717.517578	760.967957
716.316406	448.861176
715.115234	403.157166
713.914063	-63.193043
712.711914	103.067741
711.509766	138.668442
710.307617	194.055847
709.104492	260.510559
707.902344	503.551453
706.698242	250.232758
705.495117	167.042969
704.291016	356.172943
703.086914	-198.734726
701.882813	164.874741
700.678711	215.356613
699.473633	120.370125
698.268555	169.142014
697.062500	281.167236
695.857422	67.444946
694.651367	30.037863
693.444336	-9.268285
692.238281	-63.511730
691.031250	51.854752
689.824219	-155.963440
688.616211	-313.515442
687.409180	-2.170810
686.200195	-200.378799
684.992188	-213.941666
683.784180	-134.031265
682.575195	17.622240
681.366211	-107.899590
680.156250	-77.136185
678.946289	107.627258
677.736328	123.648270
676.526367	-180.493973
675.315430	24.348866
674.104492	88.671570
672.893555	179.141190
671.682617	310.867432
670.470703	217.865707
669.258789	386.674103
668.046875	432.392273
666.833984	482.592285
665.621094	573.973450
664.408203	697.857544
663.194336	491.462921
661.981445	529.213318
660.767578	491.525452
659.552734	753.885559
658.338867	345.278687
657.124023	437.296570
655.908203	106.693848
654.693359	252.674774
653.477539	204.621017
652.261719	10.038485
651.045898	164.489761
649.829102	-53.796753
648.612305	40.144207
647.395508	142.525818
646.177734	330.804810
644.959961	254.143890
643.742188	278.412445
642.524414	233.597595
641.305664	306.794250
640.086914	242.052734
638.868164	239.314774
637.648438	414.544830
636.429688	-10.129121
635.208984	-185.920959
633.989258	-61.533531
632.768555	27.890358
631.547852	-112.998734
630.327148	-102.130013
629.106445	0.272560
627.884766	-37.545277
626.663086	281.942596
625.440430	280.974670
624.217773	549.136841
622.995117	499.035248
621.772461	379.340485
620.549805	342.113647
619.326172	295.148956
618.102539	79.953476
616.877930	163.183960
615.654297	39.538555
614.429688	124.133820
613.204102	-135.113342
611.979492	-40.887657
610.753906	43.010334
609.528320	135.744705
608.301758	106.850182
607.075195	-135.541000
605.848633	-50.961105
604.622070	-96.736099
