# Supplementary material for: Raman spectroscopy accurately differentiates mucosal healing from non-healing and biochemical changes following biological therapy in inflammatory bowel disease
Source: PLoS One. 2021 Jun 2;16(6):e0252210. doi: 10.1371/journal.pone.0252210 (PMC8172032; doi:10.1371/journal.pone.0252210)
Supplement: S1 Dataset — (ZIP) [file pone.0252210.s003.zip › HC/brc-ctnf-0012_base sub cr removed_37__X_-7826.56__Y_51227.5__Z_680.342__Time_417.txt]

1714.774414	-80.793304
1713.797852	11.914608
1712.820313	-18.981731
1711.843750	89.643356
1710.866211	244.148010
1709.888672	302.575653
1708.911133	535.830933
1707.933594	311.687103
1706.955078	554.757141
1705.976563	450.760468
1704.998047	733.690857
1704.019531	439.822205
1703.040039	707.064514
1702.061523	703.081604
1701.082031	1043.451660
1700.101563	904.389771
1699.122070	946.765564
1698.141602	1149.204834
1697.161133	1132.239136
1696.180664	1091.198364
1695.200195	1087.663940
1694.218750	1223.204102
1693.238281	1310.971802
1692.256836	1142.859131
1691.274414	1418.394531
1690.292969	1427.672729
1689.310547	1424.360840
1688.328125	1568.621338
1687.345703	1769.796509
1686.363281	1825.339233
1685.379883	1463.553589
1684.396484	1484.246948
1683.413086	1679.454834
1682.429688	1588.363892
1681.445313	1440.223389
1680.461914	1671.844116
1679.477539	1569.639648
1678.493164	1793.902588
1677.507813	1849.592896
1676.523438	1832.735596
1675.538086	1886.969604
1674.552734	1802.316650
1673.566406	1836.728760
1672.581055	1873.348389
1671.594727	1880.261108
1670.608398	1966.501221
1669.622070	1962.104492
1668.634766	1949.449951
1667.648438	2037.526489
1666.661133	1921.015259
1665.673828	1971.624756
1664.685547	1923.962402
1663.698242	2292.762451
1662.709961	2250.390137
1661.721680	2043.755371
1660.733398	1964.555542
1659.744141	2118.692139
1658.755859	2196.174072
1657.766602	2162.562988
1656.777344	2155.713623
1655.787109	2024.687012
1654.797852	1677.043335
1653.807617	1660.656982
1652.817383	1700.222778
1651.827148	1383.084839
1650.835938	1309.779663
1649.844727	1292.491089
1648.853516	1304.767212
1647.862305	1127.256470
1646.871094	894.857727
1645.878906	964.210266
1644.886719	833.367981
1643.894531	571.130798
1642.902344	473.272858
1641.910156	368.140625
1640.916992	435.151825
1639.923828	299.620636
1638.930664	275.565186
1637.936523	304.872803
1636.943359	174.036697
1635.949219	209.946976
1634.955078	96.302483
1633.960938	249.489746
1632.965820	95.069786
1631.970703	-192.905685
1630.975586	-11.394408
1629.980469	-134.625397
1628.985352	85.029022
1627.989258	42.134384
1626.993164	-68.438644
1625.997070	-2.047881
1625.000977	-40.168034
1624.003906	32.816372
1623.007813	103.861771
1622.010742	-173.949112
1621.012695	-201.386230
1620.015625	34.563496
1619.017578	-30.924881
1618.020508	195.744888
1617.021484	102.708412
1616.023438	86.509956
1615.025391	15.881542
1614.026367	119.051521
1613.027344	13.018907
1612.028320	-3.176125
1611.028320	196.216965
1610.029297	42.345066
1609.029297	119.732841
1608.029297	-66.898140
1607.028320	48.346310
1606.028320	7.031729
1605.027344	251.672699
1604.026367	146.037979
1603.025391	119.520409
1602.023438	-26.795874
1601.022461	-39.089542
1600.020508	-82.238129
1599.018555	-124.847862
1598.016602	-72.820915
1597.013672	-69.984657
1596.010742	-69.273560
1595.007813	-73.311958
1594.004883	-82.107109
1593.001953	-296.734741
1591.998047	-163.616318
1590.994141	-77.108261
1589.990234	-102.432098
1588.986328	-221.265488
1587.981445	80.295540
1586.976563	217.809631
1585.971680	136.618484
1584.966797	29.750288
1583.961914	181.280075
1582.956055	77.719795
1581.950195	331.411316
1580.944336	147.746002
1579.938477	144.120224
1578.931641	-59.685360
1577.924805	244.407211
1576.917969	69.811897
1575.911133	93.259102
1574.904297	72.705856
1573.896484	5.567008
1572.888672	24.459534
1571.880859	-50.044132
1570.873047	109.560173
1569.864258	27.620892
1568.855469	-61.922245
1567.846680	79.864868
1566.837891	-214.511307
1565.829102	117.008545
1564.819336	277.189026
1563.809570	-50.452236
1562.799805	34.637608
1561.790039	-126.650620
1560.779297	-225.569153
1559.768555	-171.426361
1558.757813	-60.241169
1557.747070	89.797714
1556.736328	58.415794
1555.724609	120.311859
1554.712891	-43.146168
1553.701172	80.871193
1552.689453	212.575424
1551.676758	-25.930862
1550.664063	356.667236
1549.651367	1.711535
1548.638672	218.478653
1547.625977	124.756104
1546.612305	103.383362
1545.598633	224.098297
1544.584961	176.676239
1543.571289	240.269699
1542.556641	122.888374
1541.541992	279.196991
1540.527344	148.685471
1539.512695	90.371346
1538.498047	266.806458
1537.482422	-8.578362
1536.466797	43.639072
1535.451172	188.518997
1534.434570	-43.353386
1533.418945	101.115868
1532.402344	240.171707
1531.385742	167.640396
1530.369141	9.904490
1529.351563	127.658546
1528.334961	103.493561
1527.317383	-31.611172
1526.299805	167.783936
1525.281250	-80.996742
1524.263672	297.978210
1523.245117	97.672409
1522.226563	-77.077347
1521.208008	264.895447
1520.188477	9.961802
1519.168945	181.584793
1518.150391	-89.168793
1517.129883	79.287392
1516.110352	-55.728897
1515.089844	-196.108963
1514.070313	197.398010
1513.049805	161.713501
1512.028320	-241.288986
1511.007813	-159.400421
1509.986328	24.777170
1508.964844	-101.791595
1507.943359	-154.233612
1506.921875	8.420079
1505.899414	55.340153
1504.876953	86.559494
1503.854492	84.150146
1502.832031	124.986099
1501.808594	134.754181
1500.786133	-93.924828
1499.762695	-71.931252
1498.739258	-372.764618
1497.714844	-231.076447
1496.691406	-92.306465
1495.666992	61.430931
1494.642578	-84.423470
1493.617188	-158.945572
1492.592773	1.445506
1491.567383	284.124847
1490.541992	137.097549
1489.516602	242.738724
1488.491211	332.702972
1487.464844	261.436066
1486.438477	488.598145
1485.412109	281.438934
1484.385742	500.240570
1483.358398	509.421875
1482.331055	663.698425
1481.303711	705.399597
1480.276367	448.469147
1479.249023	764.931091
1478.220703	953.518005
1477.192383	897.119385
1476.164063	970.386475
1475.135742	1040.794922
1474.106445	1368.074951
1473.077148	1376.693481
1472.047852	1481.765259
1471.018555	1716.309448
1469.989258	1744.397827
1468.958984	1456.765747
1467.928711	1563.200439
1466.898438	1989.711670
1465.868164	2049.723145
1464.836914	2119.606689
1463.805664	2049.458984
1462.774414	2245.856934
1461.743164	2457.173828
1460.710938	2330.405518
1459.679688	2277.112305
1458.647461	2281.980957
1457.615234	2482.041992
1456.582031	2481.337646
1455.549805	2698.602051
1454.516602	2753.235352
1453.483398	2424.761475
1452.449219	2377.609131
1451.416016	2644.592041
1450.381836	2794.691162
1449.347656	2817.870850
1448.313477	2549.577881
1447.279297	2701.606445
1446.244141	2440.690918
1445.208984	2683.458984
1444.173828	2589.374512
1443.138672	2229.507813
1442.102539	2481.811523
1441.066406	2273.566162
1440.030273	2103.202881
1438.994141	2218.457764
1437.958008	1911.441895
1436.920898	2008.736572
1435.883789	1580.376953
1434.846680	1722.948608
1433.808594	1327.433350
1432.771484	1237.519165
1431.733398	1109.666016
1430.695313	976.737427
1429.657227	879.112000
1428.618164	672.956848
1427.579102	545.008789
1426.540039	691.908264
1425.500977	611.795776
1424.461914	420.764954
1423.421875	607.742310
1422.381836	600.603638
1421.341797	296.208069
1420.301758	382.260529
1419.260742	453.123047
1418.219727	526.454590
1417.178711	302.772583
1416.137695	288.023956
1415.096680	94.671326
1414.054688	276.137238
1413.012695	168.359879
1411.970703	304.506866
1410.928711	-92.242516
1409.885742	-109.360222
1408.842773	79.581947
1407.799805	-10.336397
1406.756836	-132.820862
1405.712891	13.430090
1404.668945	149.633423
1403.625000	120.196701
1402.581055	-34.620983
1401.537109	-66.378960
1400.492188	90.040886
1399.447266	68.435043
1398.402344	234.951065
1397.357422	108.228683
1396.311523	106.931099
1395.265625	188.414795
1394.219727	219.870102
1393.173828	238.903320
1392.126953	253.011887
1391.081055	127.074356
1390.034180	176.485245
1388.986328	20.800213
1387.939453	233.086334
1386.891602	-4.808136
1385.843750	-9.901360
1384.795898	-34.845348
1383.748047	-84.622269
1382.699219	55.680092
1381.651367	-78.726868
1380.602539	-123.007179
1379.552734	25.175571
1378.503906	-158.591461
1377.454102	-224.797668
1376.404297	-66.176117
1375.354492	199.852951
1374.303711	-13.043529
1373.253906	-198.200470
1372.203125	20.860960
1371.152344	-84.074066
1370.100586	80.411865
1369.049805	152.847214
1367.998047	-210.567230
1366.946289	14.245586
1365.894531	-32.275894
1364.841797	58.362534
1363.789063	-54.942604
1362.736328	105.789856
1361.683594	-340.453156
1360.630859	74.473457
1359.577148	128.793060
1358.523438	71.424141
1357.469727	-40.379124
1356.415039	-0.291329
1355.361328	-61.851227
1354.306641	311.627014
1353.251953	260.433350
1352.197266	117.622322
1351.141602	171.252518
1350.085938	254.898071
1349.030273	373.507843
1347.974609	154.864487
1346.918945	430.238953
1345.862305	527.161255
1344.805664	455.684479
1343.749023	453.913177
1342.691406	645.719727
1341.634766	713.817749
1340.577148	992.724426
1339.519531	731.791931
1338.460938	746.109985
1337.403320	456.163391
1336.344727	636.920166
1335.286133	617.402954
1334.226563	677.327271
1333.167969	524.763367
1332.108398	642.104858
1331.048828	668.173706
1329.989258	625.282532
1328.928711	352.805847
1327.869141	468.689819
1326.808594	634.193481
1325.748047	367.643097
1324.686523	424.970520
1323.625977	615.873474
1322.564453	705.749390
1321.502930	457.755280
1320.440430	851.638062
1319.378906	508.050232
1318.316406	838.160461
1317.253906	470.593048
1316.190430	727.136780
1315.127930	754.629272
1314.064453	565.522095
1313.000977	842.377747
1311.937500	747.452820
1310.873047	554.323914
1309.809570	600.355164
1308.745117	713.076416
1307.679688	710.338318
1306.615234	885.007202
1305.549805	548.202148
1304.484375	895.483032
1303.418945	662.592163
1302.353516	712.748291
1301.287109	743.463135
1300.220703	654.008484
1299.154297	640.989563
1298.087891	463.660004
1297.020508	598.499023
1295.954102	343.168549
1294.886719	532.443726
1293.818359	483.834534
1292.750977	457.556061
1291.682617	394.722504
1290.614258	631.327698
1289.545898	603.255554
1288.476563	523.939819
1287.407227	626.228760
1286.338867	640.479797
1285.268555	331.582123
1284.199219	517.752014
1283.128906	336.756989
1282.058594	533.045715
1280.988281	685.394470
1279.917969	387.628265
1278.846680	650.424072
1277.775391	676.042236
1276.704102	679.830994
1275.632813	500.439514
1274.560547	519.297180
1273.488281	728.940857
1272.416016	833.609314
1271.343750	860.236572
1270.270508	1075.071045
1269.197266	962.798950
1268.124023	970.350525
1267.050781	1151.337280
1265.977539	1430.001831
1264.903320	1442.792236
1263.829102	1528.895996
1262.753906	1412.720337
1261.679688	1638.037354
1260.604492	1383.239624
1259.529297	1438.160522
1258.454102	1420.100830
1257.378906	1175.654541
1256.302734	1503.708008
1255.226563	1237.683838
1254.150391	1076.558472
1253.073242	1212.515625
1251.997070	1589.387695
1250.919922	1382.401001
1249.841797	1331.255005
1248.764648	1518.504272
1247.686523	1455.385498
1246.608398	1620.838013
1245.530273	1392.670166
1244.452148	1570.374146
1243.373047	1485.776855
1242.293945	1396.432373
1241.214844	1248.934448
1240.135742	1167.097412
1239.055664	1328.025635
1237.975586	1391.895996
1236.895508	1111.366699
1235.815430	1131.711182
1234.734375	1266.045532
1233.654297	1206.446045
1232.573242	1076.635376
1231.491211	1223.127319
1230.410156	1006.232056
1229.328125	1080.078979
1228.246094	1100.647339
1227.163086	1101.866211
1226.081055	856.235168
1224.998047	1186.602295
1223.915039	912.056519
1222.832031	848.050842
1221.748047	607.563354
1220.664063	579.917114
1219.580078	830.223572
1218.496094	502.885315
1217.412109	417.265808
1216.327148	643.247375
1215.242188	572.086792
1214.157227	933.085205
1213.071289	688.050598
1211.985352	421.374817
1210.899414	589.058167
1209.813477	563.655701
1208.727539	596.099548
1207.640625	814.137268
1206.553711	692.145142
1205.466797	779.819153
1204.378906	479.482819
1203.291016	441.790192
1202.203125	293.263428
1201.115234	168.815247
1200.027344	164.715958
1198.938477	249.597641
1197.849609	310.300293
1196.760742	139.953720
1195.670898	-465.726135
1194.582031	68.552086
1193.492188	-53.802010
1192.401367	-320.400940
1191.311523	13.766025
1190.220703	69.004593
1189.129883	-190.533691
1188.039063	-149.886688
1186.947266	-106.961838
1185.856445	-128.975739
1184.764648	-93.494499
1183.671875	4.238844
1182.580078	-3.733779
1181.487305	-172.496490
1180.394531	25.529186
1179.301758	108.280403
1178.208984	123.766624
1177.115234	246.937347
1176.021484	120.793594
1174.927734	384.946533
1173.833008	160.390411
1172.738281	254.179459
1171.643555	82.128159
1170.548828	355.068634
1169.454102	84.704163
1168.358398	381.149689
1167.262695	86.698692
1166.166992	349.244019
1165.070313	174.134811
1163.973633	245.077179
1162.876953	420.946594
1161.780273	312.354950
1160.683594	229.920059
1159.585938	92.455460
1158.488281	487.160461
1157.389648	671.530090
1156.291992	316.467133
1155.193359	288.177734
1154.094727	431.436157
1152.996094	626.913330
1151.896484	433.603943
1150.796875	588.144226
1149.697266	497.043121
1148.597656	374.846954
1147.498047	233.484726
1146.397461	287.249481
1145.296875	281.307800
1144.195313	427.505249
1143.094727	268.912994
1141.993164	457.517517
1140.891602	424.687378
1139.789063	482.047150
1138.687500	451.255341
1137.584961	458.324799
1136.482422	572.140625
1135.379883	882.900146
1134.276367	606.711792
1133.172852	532.304993
1132.069336	984.769897
1130.964844	1057.107300
1129.861328	1103.140625
1128.756836	1137.113281
1127.652344	1161.408081
1126.546875	1263.765869
1125.442383	1534.228149
1124.336914	1406.201538
1123.230469	1263.840576
1122.125000	1182.973267
1121.018555	1324.608765
1119.912109	1269.467529
1118.805664	1211.814087
1117.699219	1064.073364
1116.591797	1469.963501
1115.484375	978.844360
1114.376953	1067.285522
1113.268555	1155.516602
1112.160156	1186.800537
1111.051758	1359.732300
1109.943359	1381.180420
1108.833984	993.722107
1107.725586	1022.012024
1106.616211	1291.003662
1105.505859	1349.583130
1104.396484	1138.894287
1103.286133	1171.216187
1102.175781	1132.588623
1101.064453	1225.920288
1099.954102	1356.801392
1098.842773	1178.602295
1097.731445	1045.128906
1096.619141	1029.400879
1095.507813	989.986389
1094.395508	1098.848511
1093.282227	993.205872
1092.169922	1254.791504
1091.056641	1106.522827
1089.943359	998.201416
1088.830078	943.917297
1087.716797	1047.143677
1086.602539	1331.282104
1085.488281	1081.425903
1084.373047	1224.134644
1083.258789	1011.786255
1082.143555	1203.556519
1081.028320	1089.742310
1079.913086	1095.648682
1078.796875	1291.628418
1077.680664	874.712830
1076.564453	1039.939819
1075.448242	1003.198669
1074.331055	1076.625244
1073.213867	837.993286
1072.096680	925.309753
1070.979492	1066.419189
1069.861328	818.306519
1068.743164	764.711121
1067.625000	764.942627
1066.505859	954.800232
1065.386719	723.011963
1064.267578	947.764221
1063.148438	945.315979
1062.029297	921.744324
1060.909180	968.293945
1059.789063	858.060120
1058.667969	846.019775
1057.547852	908.751648
1056.426758	730.657776
1055.305664	767.577759
1054.183594	547.445618
1053.062500	754.809082
1051.940430	763.544495
1050.818359	786.249634
1049.695313	715.541931
1048.572266	504.827698
1047.449219	581.139465
1046.326172	857.982300
1045.203125	372.156281
1044.079102	625.561951
1042.955078	508.240540
1041.830078	493.485260
1040.706055	769.955627
1039.581055	403.431946
1038.456055	458.563019
1037.331055	346.047241
1036.205078	531.507935
1035.079102	463.248016
1033.953125	329.889771
1032.826172	631.550598
1031.700195	572.663269
1030.573242	444.070770
1029.445313	496.848602
1028.318359	361.415588
1027.190430	-29.492462
1026.062500	-108.940056
1024.934570	-14.150723
1023.805664	-60.995144
1022.676758	-33.496937
1021.547852	-82.543755
1020.418945	-140.798660
1019.289063	26.006458
1018.159180	39.738335
1017.029297	-162.086472
1015.898438	146.163544
1014.767578	227.235748
1013.636719	148.480621
1012.505859	257.447784
1011.375000	496.116608
1010.243164	491.649994
1009.111328	619.197266
1007.978516	543.116638
1006.846680	661.502380
1005.713867	1115.296875
1004.581055	2177.147217
1003.447266	2443.284668
1002.313477	2108.430420
1001.179688	1845.465698
1000.045898	1220.006226
998.912109	698.880676
997.777344	637.629333
996.642578	285.620941
995.506836	210.855118
994.372070	720.070007
993.236328	220.961716
992.100586	402.630829
990.963867	349.114227
989.828125	540.129578
988.691406	244.834656
987.553711	207.884048
986.416992	187.211395
985.279297	175.885132
984.141602	266.016449
983.003906	393.073883
981.865234	151.928970
980.726563	421.889587
979.587891	298.457397
978.448242	271.820496
977.309570	337.324249
976.169922	697.206604
975.030273	537.612549
973.889648	794.158203
972.749023	802.613159
971.608398	652.732605
970.467773	672.998169
969.326172	404.135712
968.184570	674.929749
967.042969	585.484741
965.901367	560.473633
964.758789	473.696747
963.616211	632.478821
962.473633	651.498413
961.330078	480.429199
960.186523	490.626526
959.042969	441.415253
957.899414	520.649475
956.754883	361.862640
955.610352	320.067444
954.465820	58.733093
953.321289	120.326683
952.175781	264.409302
951.030273	278.221436
949.884766	262.466370
948.738281	290.314789
947.591797	343.459717
946.445313	271.069122
945.298828	50.386993
944.151367	120.031685
943.003906	310.830139
941.856445	220.912933
940.708008	99.250214
939.559570	212.832367
938.411133	438.307373
937.262695	312.612274
936.113281	524.606140
934.964844	456.268372
933.814453	294.681641
932.665039	224.476730
931.514648	236.474426
930.364258	73.263138
929.213867	381.617340
928.062500	357.631104
926.912109	94.845909
925.759766	-103.947998
924.608398	-6.763811
923.456055	90.527466
922.303711	-171.319168
921.151367	24.023113
919.999023	8.068560
918.845703	39.988026
917.692383	37.969360
916.539063	-4.779977
915.384766	-115.475639
914.230469	-71.613914
913.076172	-122.946480
911.920898	-128.731750
910.766602	-465.557648
909.611328	-194.302505
908.455078	-102.153404
907.299805	126.091896
906.143555	-209.926804
904.987305	-226.189606
903.830078	-153.973953
902.673828	36.097073
901.516602	-40.957115
900.359375	8.908167
899.201172	-38.435863
898.042969	-216.862778
896.884766	-19.601488
895.726563	-14.539102
894.567383	26.809105
893.408203	230.996719
892.249023	28.427528
891.088867	20.361795
889.929688	109.525398
888.769531	99.390648
887.608398	37.435654
886.448242	0.432546
885.287109	123.762245
884.125977	269.686340
882.963867	20.910780
881.801758	4.607096
880.639648	-135.604446
879.477539	163.851471
878.315430	159.030640
877.152344	70.936035
875.989258	-1.278809
874.825195	-21.595192
873.661133	-41.836334
872.497070	118.055382
871.333008	131.668808
870.168945	134.085007
869.003906	125.313057
867.838867	231.277466
866.672852	215.846786
865.506836	85.843819
864.340820	115.486275
863.174805	515.821899
862.008789	700.396545
860.841797	186.592575
859.674805	72.656387
858.506836	288.726257
857.339844	446.374054
856.171875	402.078552
855.003906	696.480652
853.834961	602.857361
852.666016	603.443237
851.497070	507.668915
850.328125	588.957153
849.158203	522.368347
847.988281	417.740448
846.818359	402.722992
845.647461	320.555878
844.477539	52.664539
843.306641	131.699799
842.134766	80.945885
840.963867	-182.259613
839.791992	64.421677
838.619141	89.670494
837.447266	318.246490
836.274414	363.480164
835.101563	205.391632
833.928711	272.900085
832.754883	268.901855
831.581055	260.401520
830.407227	111.273529
829.232422	569.035217
828.058594	290.443085
826.883789	219.331284
825.708008	326.570374
824.533203	277.671082
823.357422	152.977249
822.181641	101.806633
821.004883	57.285984
819.828125	-174.333145
818.651367	170.718582
817.474609	239.536743
816.296875	81.279297
815.119141	-10.231472
813.941406	18.336498
812.763672	117.977432
811.584961	130.792633
810.406250	-58.736969
809.226563	-14.929996
808.047852	-80.087837
806.868164	-36.461277
805.688477	-172.805176
804.507813	-127.125702
803.327148	-194.749725
802.146484	-56.065273
800.965820	-214.811859
799.784180	-109.636314
798.603516	86.306198
797.420898	-52.680386
796.239258	-142.939087
795.056641	-366.200043
793.874023	-20.117018
792.691406	-121.681015
791.507813	-66.081886
790.324219	239.544601
789.140625	49.168636
787.956055	-65.985580
786.772461	-72.791557
785.586914	-4.495877
784.402344	-113.225471
783.216797	169.273056
782.032227	245.998291
780.845703	174.546707
779.660156	118.491913
778.473633	265.544006
777.287109	279.945953
776.100586	-12.594871
774.913086	98.772682
773.725586	-109.944260
772.538086	223.989304
771.349609	57.045567
770.161133	143.640381
768.972656	-177.701965
767.784180	197.412079
766.594727	-33.648804
765.405273	151.627594
764.215820	79.058876
763.026367	369.718567
761.835938	334.369965
760.645508	369.371552
759.454102	492.275696
758.262695	456.659973
757.072266	610.100403
755.879883	506.147247
754.688477	507.671783
753.496094	249.800522
752.303711	495.098114
751.110352	430.493958
749.917969	422.942108
748.724609	503.141144
747.530273	460.313904
746.336914	511.803650
745.142578	449.115509
743.948242	592.578735
742.752930	393.820068
741.558594	502.033112
740.363281	592.605652
739.166992	512.155457
737.971680	433.886475
736.775391	469.502686
735.579102	246.660339
734.381836	387.306610
733.185547	333.048218
731.988281	112.471947
730.790039	561.418762
729.592773	382.390167
728.394531	203.418304
727.196289	457.378632
725.997070	335.261536
724.797852	455.741425
723.598633	274.667328
722.399414	406.003571
721.199219	366.949585
719.999023	399.953369
718.798828	323.813293
717.598633	341.546478
716.397461	418.180603
715.196289	470.798492
713.994141	261.738373
712.792969	52.795193
711.590820	79.364647
710.388672	354.357635
709.185547	267.616425
707.982422	392.215942
706.779297	157.503357
705.576172	373.581757
704.372070	193.480927
703.167969	96.197472
701.963867	46.871471
700.759766	119.420311
699.554688	268.096466
698.349609	36.325947
697.143555	143.781158
695.938477	-46.437641
694.732422	-375.529877
693.525391	36.222515
692.319336	48.323502
691.112305	-61.072647
689.905273	-265.831787
688.697266	-29.926056
687.490234	2.036355
686.282227	-17.979555
685.073242	-61.744595
683.865234	-83.715332
682.656250	-235.618057
681.447266	-114.329582
680.237305	-36.322269
679.028320	124.055565
677.818359	61.433231
676.607422	-70.326134
675.397461	40.488754
674.186523	153.524872
672.975586	-14.609854
671.763672	-3.042503
670.551758	92.965202
669.339844	163.099350
668.127930	25.829062
666.915039	-3.221173
665.703125	-6.219867
664.489258	142.084900
663.276367	130.645584
662.062500	184.089539
660.848633	28.267891
659.634766	168.247879
658.419922	6.252679
657.205078	224.038696
655.990234	-84.306129
654.775391	40.913326
653.559570	-161.428116
652.343750	-217.048141
651.126953	-134.666107
649.911133	234.225647
648.694336	-66.641151
647.477539	-134.776703
646.259766	-11.241158
645.041992	13.333428
643.824219	169.199997
642.606445	-72.838089
641.387695	44.404018
640.168945	67.058243
638.950195	-110.137543
637.730469	-145.380356
636.511719	90.119568
635.291016	84.986916
634.071289	208.718521
632.850586	57.609116
631.629883	-102.009186
630.409180	169.762787
629.188477	5.884351
627.966797	-48.549828
626.745117	143.614868
625.522461	-101.709488
624.300781	206.024445
623.078125	271.400635
621.854492	332.385223
620.631836	313.997162
619.408203	280.523651
618.184570	216.971756
616.960938	61.276596
615.736328	-60.251934
614.511719	-89.891212
613.287109	117.733742
612.061523	8.571427
610.835938	21.112789
609.610352	54.795650
608.384766	81.803391
607.158203	-139.307129
605.931641	-38.054295
604.705078	-9.762258
