# Supplementary material for: Raman spectroscopy accurately differentiates mucosal healing from non-healing and biochemical changes following biological therapy in inflammatory bowel disease
Source: PLoS One. 2021 Jun 2;16(6):e0252210. doi: 10.1371/journal.pone.0252210 (PMC8172032; doi:10.1371/journal.pone.0252210)
Supplement: S1 Dataset — (ZIP) [file pone.0252210.s003.zip › HC/brc-ctnf-0012_base sub cr removed_71__X_-7820.56__Y_51231.5__Z_679.726__Time_804.txt]

1714.774414	-123.929100
1713.797852	-203.533859
1712.820313	15.835288
1711.843750	-42.442085
1710.866211	-75.007271
1709.888672	156.782471
1708.911133	90.132240
1707.933594	175.480942
1706.955078	91.447189
1705.976563	419.367371
1704.998047	588.814148
1704.019531	396.587372
1703.040039	616.455872
1702.061523	590.067688
1701.082031	619.975647
1700.101563	599.273254
1699.122070	653.769348
1698.141602	689.953369
1697.161133	753.374878
1696.180664	755.943909
1695.200195	828.690674
1694.218750	851.466370
1693.238281	861.806946
1692.256836	1081.346069
1691.274414	1107.021729
1690.292969	1013.801941
1689.310547	1233.970581
1688.328125	1028.635620
1687.345703	1280.765991
1686.363281	1411.632324
1685.379883	1333.408936
1684.396484	1120.943726
1683.413086	1203.313354
1682.429688	1266.093750
1681.445313	1306.669678
1680.461914	1274.596558
1679.477539	1428.105957
1678.493164	1261.552856
1677.507813	1504.154175
1676.523438	1131.692383
1675.538086	1580.594482
1674.552734	1380.122681
1673.566406	1578.028809
1672.581055	1528.383667
1671.594727	1544.846313
1670.608398	1749.646240
1669.622070	1746.990845
1668.634766	1635.266968
1667.648438	1680.115601
1666.661133	1799.124512
1665.673828	1761.473267
1664.685547	1861.725342
1663.698242	1829.371826
1662.709961	1619.380981
1661.721680	1780.704468
1660.733398	1801.588989
1659.744141	1864.959595
1658.755859	1864.918091
1657.766602	1759.082397
1656.777344	1640.265625
1655.787109	1519.056763
1654.797852	1856.113403
1653.807617	1558.147461
1652.817383	1564.876587
1651.827148	1389.407837
1650.835938	862.592957
1649.844727	1240.616089
1648.853516	971.210144
1647.862305	657.383362
1646.871094	793.281860
1645.878906	366.830444
1644.886719	477.136475
1643.894531	437.327606
1642.902344	561.664429
1641.910156	274.672333
1640.916992	217.820190
1639.923828	327.679626
1638.930664	113.555870
1637.936523	68.762741
1636.943359	238.070313
1635.949219	125.747040
1634.955078	61.420998
1633.960938	-115.650986
1632.965820	326.867493
1631.970703	-41.414547
1630.975586	-69.355446
1629.980469	-304.714508
1628.985352	-305.210510
1627.989258	-102.593307
1626.993164	-2.129422
1625.997070	-145.775620
1625.000977	42.487438
1624.003906	41.893482
1623.007813	-18.604065
1622.010742	-36.526688
1621.012695	-38.174622
1620.015625	52.648205
1619.017578	238.468094
1618.020508	204.197067
1617.021484	162.539215
1616.023438	92.553497
1615.025391	230.374588
1614.026367	61.700329
1613.027344	328.943604
1612.028320	426.119781
1611.028320	237.976089
1610.029297	97.575272
1609.029297	86.083145
1608.029297	179.843414
1607.028320	329.005493
1606.028320	25.534805
1605.027344	170.308807
1604.026367	37.994736
1603.025391	-31.034719
1602.023438	334.681519
1601.022461	88.559776
1600.020508	-86.456673
1599.018555	-2.160515
1598.016602	-173.701309
1597.013672	-88.681221
1596.010742	-3.336855
1595.007813	-424.478271
1594.004883	-150.351120
1593.001953	43.041965
1591.998047	-167.985901
1590.994141	-18.409807
1589.990234	-30.384907
1588.986328	-201.206024
1587.981445	293.476013
1586.976563	91.924980
1585.971680	206.212097
1584.966797	153.878342
1583.961914	328.551636
1582.956055	21.349897
1581.950195	324.089142
1580.944336	212.806488
1579.938477	172.088776
1578.931641	246.133926
1577.924805	174.582352
1576.917969	-65.899895
1575.911133	190.811310
1574.904297	187.464157
1573.896484	179.069077
1572.888672	9.623233
1571.880859	-11.447318
1570.873047	-68.767197
1569.864258	102.701141
1568.855469	40.407650
1567.846680	22.391006
1566.837891	142.091324
1565.829102	113.845322
1564.819336	-10.351616
1563.809570	-194.115997
1562.799805	-102.743660
1561.790039	-81.398499
1560.779297	-184.503479
1559.768555	-82.712074
1558.757813	-4.272821
1557.747070	9.353946
1556.736328	46.298832
1555.724609	10.688308
1554.712891	174.506088
1553.701172	-70.886375
1552.689453	28.110737
1551.676758	67.500282
1550.664063	-27.729555
1549.651367	1.214803
1548.638672	273.228668
1547.625977	294.218170
1546.612305	28.139725
1545.598633	292.005829
1544.584961	118.918365
1543.571289	-28.345791
1542.556641	-98.148422
1541.541992	-85.376534
1540.527344	343.006897
1539.512695	86.970757
1538.498047	32.244736
1537.482422	80.634247
1536.466797	-23.344137
1535.451172	-6.182895
1534.434570	289.339447
1533.418945	74.092995
1532.402344	28.914566
1531.385742	96.994965
1530.369141	139.119812
1529.351563	31.646317
1528.334961	197.057220
1527.317383	218.022522
1526.299805	104.931808
1525.281250	159.005508
1524.263672	22.450968
1523.245117	135.319244
1522.226563	168.209229
1521.208008	182.888367
1520.188477	86.801544
1519.168945	72.811310
1518.150391	122.879768
1517.129883	-61.111359
1516.110352	-32.007545
1515.089844	-285.653107
1514.070313	184.725113
1513.049805	-79.555603
1512.028320	76.991661
1511.007813	-10.524348
1509.986328	-131.584000
1508.964844	-4.002943
1507.943359	-97.249161
1506.921875	-124.016060
1505.899414	-248.416260
1504.876953	-132.079437
1503.854492	-290.189850
1502.832031	-384.415924
1501.808594	20.599121
1500.786133	-125.324318
1499.762695	-151.099182
1498.739258	-302.512299
1497.714844	-249.377151
1496.691406	-37.858410
1495.666992	-26.189585
1494.642578	-196.329971
1493.617188	-67.485008
1492.592773	20.184767
1491.567383	18.128202
1490.541992	97.611938
1489.516602	-109.286758
1488.491211	74.458725
1487.464844	176.174576
1486.438477	106.572098
1485.412109	174.612762
1484.385742	181.156616
1483.358398	394.131042
1482.331055	527.720215
1481.303711	372.853790
1480.276367	536.560181
1479.249023	633.706787
1478.220703	460.428467
1477.192383	901.116882
1476.164063	834.443481
1475.135742	1052.863770
1474.106445	830.433167
1473.077148	1058.532837
1472.047852	1003.800110
1471.018555	1121.948853
1469.989258	1298.376587
1468.958984	1403.302002
1467.928711	1492.738647
1466.898438	1599.753784
1465.868164	1452.333130
1464.836914	1510.651489
1463.805664	1739.026489
1462.774414	1814.701904
1461.743164	1740.323608
1460.710938	2112.735840
1459.679688	2093.860352
1458.647461	2158.584717
1457.615234	2058.172119
1456.582031	2031.219604
1455.549805	2207.088135
1454.516602	2291.420166
1453.483398	2398.401367
1452.449219	2380.964844
1451.416016	2391.302246
1450.381836	2675.166992
1449.347656	2439.426758
1448.313477	2413.901611
1447.279297	1970.429932
1446.244141	2327.083252
1445.208984	2465.786133
1444.173828	2191.810547
1443.138672	2165.818359
1442.102539	2079.012451
1441.066406	2288.061523
1440.030273	1847.085327
1438.994141	1813.236450
1437.958008	2032.075806
1436.920898	1651.832764
1435.883789	1486.432861
1434.846680	1353.876465
1433.808594	1249.076538
1432.771484	1144.282471
1431.733398	1059.657593
1430.695313	937.164917
1429.657227	728.892639
1428.618164	626.603088
1427.579102	428.481934
1426.540039	603.609680
1425.500977	501.320740
1424.461914	363.767731
1423.421875	415.232544
1422.381836	302.900818
1421.341797	306.476105
1420.301758	116.130569
1419.260742	381.571777
1418.219727	498.383789
1417.178711	489.316956
1416.137695	77.674248
1415.096680	169.356293
1414.054688	87.455421
1413.012695	76.022346
1411.970703	187.811157
1410.928711	43.206749
1409.885742	-20.902599
1408.842773	-208.053314
1407.799805	84.691193
1406.756836	-139.979614
1405.712891	-138.546524
1404.668945	-247.510132
1403.625000	-67.747459
1402.581055	59.308735
1401.537109	33.350681
1400.492188	-2.575868
1399.447266	127.088516
1398.402344	91.312302
1397.357422	296.257263
1396.311523	167.889282
1395.265625	142.390320
1394.219727	357.463043
1393.173828	287.046417
1392.126953	119.090866
1391.081055	96.520073
1390.034180	244.235489
1388.986328	-73.429276
1387.939453	142.026779
1386.891602	244.941177
1385.843750	-177.194901
1384.795898	143.490646
1383.748047	114.231270
1382.699219	-202.285690
1381.651367	-68.799286
1380.602539	-12.685694
1379.552734	13.556253
1378.503906	-67.418953
1377.454102	-110.789566
1376.404297	157.974945
1375.354492	-117.185425
1374.303711	-105.205704
1373.253906	-127.978058
1372.203125	43.902454
1371.152344	151.045410
1370.100586	-202.831482
1369.049805	44.194546
1367.998047	-30.134645
1366.946289	-156.573624
1365.894531	70.846344
1364.841797	89.177429
1363.789063	5.611661
1362.736328	29.275770
1361.683594	254.653839
1360.630859	-111.963478
1359.577148	-105.177750
1358.523438	130.557343
1357.469727	75.499077
1356.415039	87.749321
1355.361328	383.483398
1354.306641	495.415558
1353.251953	329.284271
1352.197266	265.233154
1351.141602	459.610779
1350.085938	338.840424
1349.030273	305.176880
1347.974609	348.642426
1346.918945	516.321777
1345.862305	550.183289
1344.805664	489.998535
1343.749023	752.326660
1342.691406	920.540649
1341.634766	853.476196
1340.577148	633.023315
1339.519531	762.120422
1338.460938	623.896790
1337.403320	448.803497
1336.344727	850.741699
1335.286133	638.945496
1334.226563	773.835815
1333.167969	508.127533
1332.108398	366.389069
1331.048828	566.144592
1329.989258	701.739563
1328.928711	558.173523
1327.869141	708.940491
1326.808594	551.012756
1325.748047	758.917114
1324.686523	764.427246
1323.625977	508.429810
1322.564453	529.199158
1321.502930	754.991699
1320.440430	591.036499
1319.378906	681.435364
1318.316406	732.526428
1317.253906	586.529907
1316.190430	638.001648
1315.127930	628.031921
1314.064453	738.997253
1313.000977	763.878540
1311.937500	732.287842
1310.873047	710.746460
1309.809570	829.739136
1308.745117	921.784485
1307.679688	735.889343
1306.615234	636.375244
1305.549805	881.460815
1304.484375	924.955322
1303.418945	907.142212
1302.353516	845.265808
1301.287109	690.196228
1300.220703	530.454651
1299.154297	589.595886
1298.087891	408.184326
1297.020508	632.184326
1295.954102	608.298340
1294.886719	599.314270
1293.818359	681.289124
1292.750977	719.232910
1291.682617	735.239075
1290.614258	704.801636
1289.545898	591.172241
1288.476563	477.743774
1287.407227	700.265564
1286.338867	467.101593
1285.268555	484.050903
1284.199219	697.067444
1283.128906	677.516235
1282.058594	824.581238
1280.988281	550.744324
1279.917969	739.641602
1278.846680	632.569275
1277.775391	674.872681
1276.704102	819.990784
1275.632813	901.604431
1274.560547	733.986633
1273.488281	1145.732422
1272.416016	1046.780273
1271.343750	801.424561
1270.270508	1017.856445
1269.197266	804.576660
1268.124023	1155.387085
1267.050781	1313.343384
1265.977539	1061.409668
1264.903320	1124.377319
1263.829102	1192.291138
1262.753906	1413.887817
1261.679688	1503.832031
1260.604492	1081.983032
1259.529297	1264.730835
1258.454102	1325.664551
1257.378906	1393.956909
1256.302734	1311.315796
1255.226563	1223.914429
1254.150391	1148.790894
1253.073242	1443.674561
1251.997070	1556.009766
1250.919922	1442.137451
1249.841797	1342.964966
1248.764648	1304.676514
1247.686523	1485.240356
1246.608398	1349.827026
1245.530273	1406.476685
1244.452148	1256.653076
1243.373047	1102.082153
1242.293945	1326.418945
1241.214844	1405.031372
1240.135742	1270.051514
1239.055664	931.326538
1237.975586	1126.515137
1236.895508	1139.723633
1235.815430	975.921875
1234.734375	1180.730713
1233.654297	1298.200562
1232.573242	943.072205
1231.491211	1009.688354
1230.410156	972.117188
1229.328125	1004.802551
1228.246094	923.672546
1227.163086	1028.975098
1226.081055	814.760742
1224.998047	1043.428467
1223.915039	974.435791
1222.832031	840.156921
1221.748047	594.697327
1220.664063	690.192200
1219.580078	761.455383
1218.496094	634.515442
1217.412109	580.082764
1216.327148	627.090759
1215.242188	560.549988
1214.157227	407.090729
1213.071289	552.966797
1211.985352	677.020874
1210.899414	571.776001
1209.813477	594.374207
1208.727539	382.994843
1207.640625	460.985291
1206.553711	594.331238
1205.466797	486.567566
1204.378906	340.246704
1203.291016	239.702209
1202.203125	435.369415
1201.115234	486.416077
1200.027344	125.730705
1198.938477	-61.573757
1197.849609	97.629639
1196.760742	-125.809547
1195.670898	-79.846817
1194.582031	-60.432579
1193.492188	107.947968
1192.401367	6.982226
1191.311523	-259.826569
1190.220703	-149.415070
1189.129883	-300.944580
1188.039063	-89.887482
1186.947266	-102.287437
1185.856445	38.844135
1184.764648	-261.732727
1183.671875	-77.625267
1182.580078	-80.793503
1181.487305	124.582779
1180.394531	-161.740707
1179.301758	-86.075882
1178.208984	-120.787308
1177.115234	201.418854
1176.021484	46.679710
1174.927734	162.531174
1173.833008	84.280663
1172.738281	5.958217
1171.643555	114.240555
1170.548828	188.866928
1169.454102	-78.739784
1168.358398	2.848668
1167.262695	-142.870148
1166.166992	244.470154
1165.070313	-140.473831
1163.973633	191.502945
1162.876953	-59.703690
1161.780273	-31.461527
1160.683594	137.539413
1159.585938	17.471109
1158.488281	245.818619
1157.389648	32.476440
1156.291992	19.515625
1155.193359	242.581039
1154.094727	236.492355
1152.996094	263.665344
1151.896484	109.548965
1150.796875	65.002365
1149.697266	110.892670
1148.597656	139.967896
1147.498047	47.452686
1146.397461	90.569099
1145.296875	54.991539
1144.195313	7.406798
1143.094727	33.486660
1141.993164	76.081093
1140.891602	16.271364
1139.789063	189.378815
1138.687500	407.459045
1137.584961	378.146545
1136.482422	175.275131
1135.379883	150.542618
1134.276367	277.699768
1133.172852	580.393311
1132.069336	317.834869
1130.964844	430.273102
1129.861328	796.441406
1128.756836	604.832336
1127.652344	1074.919556
1126.546875	830.933960
1125.442383	736.303223
1124.336914	1039.786987
1123.230469	873.831177
1122.125000	840.514709
1121.018555	717.094727
1119.912109	828.055664
1118.805664	818.117493
1117.699219	777.308716
1116.591797	857.096130
1115.484375	882.327942
1114.376953	893.253479
1113.268555	729.075745
1112.160156	692.541687
1111.051758	885.203674
1109.943359	680.672424
1108.833984	539.924255
1107.725586	661.343384
1106.616211	730.654053
1105.505859	979.273743
1104.396484	793.372375
1103.286133	1036.966919
1102.175781	669.285767
1101.064453	719.197510
1099.954102	750.142334
1098.842773	681.962830
1097.731445	663.235596
1096.619141	962.588806
1095.507813	717.465210
1094.395508	486.507813
1093.282227	766.628601
1092.169922	719.280640
1091.056641	721.311707
1089.943359	542.062622
1088.830078	586.359802
1087.716797	710.554932
1086.602539	702.926270
1085.488281	542.408813
1084.373047	722.765076
1083.258789	435.298706
1082.143555	530.903809
1081.028320	736.826172
1079.913086	705.401978
1078.796875	643.415283
1077.680664	687.053345
1076.564453	589.814636
1075.448242	715.496399
1074.331055	597.105225
1073.213867	565.514160
1072.096680	433.079132
1070.979492	436.648163
1069.861328	458.932983
1068.743164	347.621185
1067.625000	365.187866
1066.505859	614.590759
1065.386719	407.255890
1064.267578	670.552856
1063.148438	594.345398
1062.029297	300.548187
1060.909180	587.050537
1059.789063	379.913239
1058.667969	439.433990
1057.547852	211.386230
1056.426758	483.616638
1055.305664	405.219269
1054.183594	259.110931
1053.062500	99.072777
1051.940430	263.697723
1050.818359	134.107071
1049.695313	298.676666
1048.572266	150.504364
1047.449219	-95.561729
1046.326172	344.244507
1045.203125	303.509430
1044.079102	209.195007
1042.955078	187.215256
1041.830078	293.438385
1040.706055	92.135178
1039.581055	9.746700
1038.456055	178.932922
1037.331055	5.856344
1036.205078	-62.358837
1035.079102	-83.951248
1033.953125	41.089199
1032.826172	80.058701
1031.700195	67.914680
1030.573242	76.755081
1029.445313	76.349869
1028.318359	-9.965039
1027.190430	-193.757416
1026.062500	-221.772354
1024.934570	-173.072174
1023.805664	-351.848633
1022.676758	-291.392029
1021.547852	-493.110443
1020.418945	-172.652267
1019.289063	-137.560638
1018.159180	-478.071533
1017.029297	-104.270897
1015.898438	-99.102112
1014.767578	-31.279989
1013.636719	87.572319
1012.505859	99.917549
1011.375000	154.032867
1010.243164	9.111878
1009.111328	86.560287
1007.978516	360.765198
1006.846680	424.416443
1005.713867	962.304199
1004.581055	1546.296509
1003.447266	1727.843140
1002.313477	2122.062012
1001.179688	1453.218262
1000.045898	775.557312
998.912109	481.746613
997.777344	245.914063
996.642578	141.903320
995.506836	-86.583405
994.372070	178.986862
993.236328	91.568077
992.100586	133.476028
990.963867	18.676846
989.828125	58.524734
988.691406	6.279031
987.553711	-34.299229
986.416992	-215.260925
985.279297	-299.275879
984.141602	181.056519
983.003906	71.922600
981.865234	22.812450
980.726563	123.430908
979.587891	228.735611
978.448242	352.521576
977.309570	343.014954
976.169922	85.350151
975.030273	391.063202
973.889648	457.783386
972.749023	393.657745
971.608398	504.256805
970.467773	178.643311
969.326172	420.370636
968.184570	524.407349
967.042969	463.316101
965.901367	347.331207
964.758789	444.842224
963.616211	292.498810
962.473633	410.884766
961.330078	290.981659
960.186523	485.204193
959.042969	459.544281
957.899414	198.120697
956.754883	83.509026
955.610352	401.765869
954.465820	65.420052
953.321289	-80.708694
952.175781	-105.386307
951.030273	254.325958
949.884766	238.995743
948.738281	91.212791
947.591797	124.192673
946.445313	120.727509
945.298828	-243.552750
944.151367	-41.112827
943.003906	104.273941
941.856445	156.124069
940.708008	201.232803
939.559570	237.318497
938.411133	109.264709
937.262695	432.974487
936.113281	316.581238
934.964844	382.736237
933.814453	243.863876
932.665039	271.511597
931.514648	85.129379
930.364258	142.643326
929.213867	316.370239
928.062500	-69.866661
926.912109	117.709175
925.759766	-95.148003
924.608398	106.214302
923.456055	314.417023
922.303711	120.174400
921.151367	-157.980301
919.999023	50.447144
918.845703	18.034218
917.692383	-173.276871
916.539063	82.996262
915.384766	0.939046
914.230469	279.940582
913.076172	118.627708
911.920898	-17.558590
910.766602	-242.065338
909.611328	-393.807159
908.455078	-257.444275
907.299805	-71.201622
906.143555	-150.112610
904.987305	-13.671772
903.830078	-56.164410
902.673828	-46.485954
901.516602	-48.058136
900.359375	131.520645
899.201172	77.990623
898.042969	121.833298
896.884766	-31.074902
895.726563	28.718576
894.567383	215.151337
893.408203	53.454624
892.249023	160.799698
891.088867	-5.227350
889.929688	106.689667
888.769531	211.823196
887.608398	-66.852722
886.448242	92.518875
885.287109	-61.814808
884.125977	23.099733
882.963867	74.172951
881.801758	17.008656
880.639648	0.473335
879.477539	85.394402
878.315430	370.847321
877.152344	-132.323776
875.989258	-4.585521
874.825195	82.572250
873.661133	311.528625
872.497070	58.720425
871.333008	103.060997
870.168945	55.143436
869.003906	63.479862
867.838867	2.097831
866.672852	174.542679
865.506836	45.722870
864.340820	271.979553
863.174805	100.486000
862.008789	187.337311
860.841797	516.637451
859.674805	338.412140
858.506836	321.845459
857.339844	206.522919
856.171875	322.287659
855.003906	455.905914
853.834961	540.102661
852.666016	478.507568
851.497070	607.403442
850.328125	377.690369
849.158203	309.333588
847.988281	422.369202
846.818359	398.718933
845.647461	319.068634
844.477539	174.495224
843.306641	280.536743
842.134766	308.179321
840.963867	-185.335632
839.791992	146.361740
838.619141	408.544861
837.447266	281.678162
836.274414	293.334534
835.101563	360.758118
833.928711	361.082031
832.754883	336.777283
831.581055	395.000458
830.407227	274.587952
829.232422	366.114288
828.058594	243.379272
826.883789	11.355668
825.708008	136.084961
824.533203	144.760223
823.357422	197.922256
822.181641	257.656464
821.004883	-163.839737
819.828125	82.839638
818.651367	-31.353153
817.474609	-94.389595
816.296875	118.457069
815.119141	-116.068764
813.941406	112.067505
812.763672	-33.577980
811.584961	-45.854652
810.406250	-27.099533
809.226563	-252.878860
808.047852	-3.223064
806.868164	-162.455688
805.688477	-135.180695
804.507813	-270.069794
803.327148	-145.308701
802.146484	23.680952
800.965820	-231.227524
799.784180	-49.174541
798.603516	112.741020
797.420898	-126.762314
796.239258	-403.925323
795.056641	-49.533237
793.874023	-202.705994
792.691406	-56.897793
791.507813	150.750992
790.324219	-115.521713
789.140625	-12.152273
787.956055	-207.626709
786.772461	154.372482
785.586914	-45.638680
784.402344	-40.003426
783.216797	-87.503624
782.032227	180.979904
780.845703	86.896324
779.660156	101.022652
778.473633	214.451859
777.287109	18.640366
776.100586	-190.392212
774.913086	17.716011
773.725586	-30.281265
772.538086	-298.907135
771.349609	-121.981255
770.161133	59.211399
768.972656	121.231964
767.784180	302.174866
766.594727	59.949032
765.405273	-105.110817
764.215820	71.211037
763.026367	-36.615719
761.835938	53.677429
760.645508	161.499802
759.454102	168.028198
758.262695	343.898712
757.072266	112.821777
755.879883	332.544281
754.688477	272.986206
753.496094	160.697357
752.303711	287.929504
751.110352	296.476898
749.917969	184.236221
748.724609	173.036743
747.530273	199.159485
746.336914	394.249298
745.142578	113.170723
743.948242	371.820404
742.752930	235.639465
741.558594	110.505211
740.363281	35.868397
739.166992	-80.339287
737.971680	101.493820
736.775391	37.961246
735.579102	112.455750
734.381836	22.762531
733.185547	-165.333145
731.988281	259.424683
730.790039	132.727585
729.592773	-37.596443
728.394531	85.247841
727.196289	48.506439
725.997070	27.156256
724.797852	259.374786
723.598633	96.138504
722.399414	101.244225
721.199219	287.678741
719.999023	151.011749
718.798828	302.612091
717.598633	26.547899
716.397461	-0.580667
715.196289	-134.464249
713.994141	50.190742
712.792969	101.887436
711.590820	59.957577
710.388672	29.063345
709.185547	70.199532
707.982422	224.699783
706.779297	120.135300
705.576172	91.944313
704.372070	53.023911
703.167969	7.728320
701.963867	67.018814
700.759766	139.471756
699.554688	72.872757
698.349609	167.324982
697.143555	7.590528
695.938477	-162.787445
694.732422	45.068806
693.525391	-35.880310
692.319336	-220.868332
691.112305	-82.150238
689.905273	-47.519638
688.697266	-297.002167
687.490234	-231.655563
686.282227	-252.937897
685.073242	-191.654083
683.865234	-32.693485
682.656250	-109.893158
681.447266	-299.582672
680.237305	-31.929346
679.028320	-186.596207
677.818359	-115.848358
676.607422	-38.488991
675.397461	8.666788
674.186523	23.486313
672.975586	75.209099
671.763672	-121.683525
670.551758	109.777435
669.339844	172.629883
668.127930	291.759003
666.915039	356.928040
665.703125	-29.339211
664.489258	131.107712
663.276367	-17.217960
662.062500	82.874771
660.848633	83.711876
659.634766	222.710373
658.419922	-56.812866
657.205078	24.024967
655.990234	18.608006
654.775391	39.085445
653.559570	-71.901840
652.343750	146.846848
651.126953	-114.923416
649.911133	58.465305
648.694336	-136.477539
647.477539	232.651306
646.259766	235.650787
645.041992	201.979462
643.824219	314.513153
642.606445	308.576202
641.387695	173.487747
640.168945	113.549431
638.950195	70.653633
637.730469	77.005379
636.511719	72.387962
635.291016	-183.759552
634.071289	-21.323725
632.850586	250.238861
631.629883	77.063095
630.409180	-31.995789
629.188477	236.213455
627.966797	-40.896294
626.745117	-127.450600
625.522461	-12.890825
624.300781	122.564629
623.078125	236.013138
621.854492	241.739426
620.631836	212.608490
619.408203	127.192383
618.184570	107.532944
616.960938	-84.047089
615.736328	-60.132252
614.511719	16.487349
613.287109	130.765808
612.061523	92.300629
610.835938	-158.707870
609.610352	76.817757
608.384766	121.051422
607.158203	-132.755310
605.931641	-156.831985
604.705078	-32.535892
