# Supplementary material for: Raman spectroscopy accurately differentiates mucosal healing from non-healing and biochemical changes following biological therapy in inflammatory bowel disease
Source: PLoS One. 2021 Jun 2;16(6):e0252210. doi: 10.1371/journal.pone.0252210 (PMC8172032; doi:10.1371/journal.pone.0252210)
Supplement: S1 Dataset — (ZIP) [file pone.0252210.s003.zip › HC/brc-ctnf-0012_base sub cr removed_12__X_-7821.56__Y_51225.5__Z_680.48__Time_135.txt]

1714.774414	-110.261269
1713.797852	-219.121552
1712.820313	-76.142776
1711.843750	97.628754
1710.866211	42.308781
1709.888672	315.687897
1708.911133	151.262070
1707.933594	189.789398
1706.955078	281.264832
1705.976563	380.246185
1704.998047	709.071960
1704.019531	555.698425
1703.040039	367.477234
1702.061523	663.611755
1701.082031	668.144226
1700.101563	686.245911
1699.122070	731.412170
1698.141602	915.968628
1697.161133	903.200684
1696.180664	1003.285767
1695.200195	1018.564514
1694.218750	887.739990
1693.238281	966.173523
1692.256836	933.420532
1691.274414	1120.582153
1690.292969	1332.867798
1689.310547	1223.484375
1688.328125	1254.160645
1687.345703	1462.215454
1686.363281	1485.041870
1685.379883	1453.398560
1684.396484	1559.287964
1683.413086	1554.926514
1682.429688	1368.542236
1681.445313	1538.182617
1680.461914	1765.579468
1679.477539	1688.677490
1678.493164	1690.984253
1677.507813	1564.937256
1676.523438	1675.173950
1675.538086	1960.337769
1674.552734	2141.241699
1673.566406	1673.042969
1672.581055	1924.945801
1671.594727	1695.487671
1670.608398	1779.327881
1669.622070	2149.744629
1668.634766	1792.266602
1667.648438	1872.873413
1666.661133	1868.381592
1665.673828	1991.205444
1664.685547	1877.814819
1663.698242	1875.935669
1662.709961	1956.263428
1661.721680	1869.628784
1660.733398	1899.767456
1659.744141	1948.541016
1658.755859	1981.617188
1657.766602	1927.428223
1656.777344	2114.465820
1655.787109	1925.679443
1654.797852	1803.468262
1653.807617	1681.562622
1652.817383	1705.546387
1651.827148	1520.888306
1650.835938	1082.743164
1649.844727	1366.977417
1648.853516	1030.275879
1647.862305	1138.126587
1646.871094	913.426941
1645.878906	707.711670
1644.886719	584.410950
1643.894531	377.130341
1642.902344	302.408173
1641.910156	278.350281
1640.916992	141.290192
1639.923828	363.583099
1638.930664	98.334373
1637.936523	250.329910
1636.943359	226.180771
1635.949219	-61.051182
1634.955078	-258.022827
1633.960938	109.457466
1632.965820	16.315416
1631.970703	-44.634861
1630.975586	68.767059
1629.980469	-77.936180
1628.985352	83.900993
1627.989258	-380.043976
1626.993164	-256.593475
1625.997070	-53.738358
1625.000977	23.364035
1624.003906	-182.968063
1623.007813	-49.571140
1622.010742	60.637802
1621.012695	134.538300
1620.015625	251.002121
1619.017578	488.729492
1618.020508	-21.346342
1617.021484	86.135811
1616.023438	31.414595
1615.025391	97.934761
1614.026367	39.008041
1613.027344	-37.740597
1612.028320	11.911082
1611.028320	-121.484375
1610.029297	94.276573
1609.029297	22.170746
1608.029297	141.821106
1607.028320	-23.619329
1606.028320	154.538330
1605.027344	272.840179
1604.026367	506.713013
1603.025391	94.546722
1602.023438	373.692810
1601.022461	174.473373
1600.020508	25.428196
1599.018555	112.174316
1598.016602	-158.846390
1597.013672	145.595718
1596.010742	-239.528503
1595.007813	-33.717007
1594.004883	-15.684656
1593.001953	-127.867104
1591.998047	-153.521729
1590.994141	-168.392883
1589.990234	-188.150848
1588.986328	-155.407349
1587.981445	182.796066
1586.976563	98.674423
1585.971680	275.602173
1584.966797	137.313141
1583.961914	153.109482
1582.956055	36.255539
1581.950195	268.769470
1580.944336	199.299118
1579.938477	-44.382668
1578.931641	144.397552
1577.924805	114.664818
1576.917969	228.260406
1575.911133	-232.978287
1574.904297	-9.756815
1573.896484	18.480181
1572.888672	-114.342644
1571.880859	-36.411148
1570.873047	31.221680
1569.864258	96.338509
1568.855469	156.346054
1567.846680	104.752098
1566.837891	-76.558578
1565.829102	-143.480377
1564.819336	-122.061806
1563.809570	44.728729
1562.799805	-24.584938
1561.790039	-57.510120
1560.779297	49.643536
1559.768555	-66.193802
1558.757813	79.845871
1557.747070	-92.933769
1556.736328	125.606987
1555.724609	-13.446342
1554.712891	129.844681
1553.701172	63.313511
1552.689453	-10.989480
1551.676758	238.222794
1550.664063	-281.266937
1549.651367	94.560890
1548.638672	216.677094
1547.625977	131.788971
1546.612305	-7.446850
1545.598633	49.745502
1544.584961	122.323761
1543.571289	13.905976
1542.556641	135.324753
1541.541992	73.208443
1540.527344	-50.974865
1539.512695	155.209900
1538.498047	100.490906
1537.482422	32.739994
1536.466797	80.971596
1535.451172	141.926071
1534.434570	27.326860
1533.418945	-162.145065
1532.402344	-207.363281
1531.385742	138.994751
1530.369141	227.363571
1529.351563	52.741997
1528.334961	-140.010818
1527.317383	153.781479
1526.299805	-54.758095
1525.281250	102.064476
1524.263672	91.362427
1523.245117	144.760483
1522.226563	33.300983
1521.208008	-196.623047
1520.188477	-141.292389
1519.168945	-42.507370
1518.150391	-159.860291
1517.129883	128.552597
1516.110352	54.407974
1515.089844	44.254318
1514.070313	-333.316772
1513.049805	-125.646019
1512.028320	17.507973
1511.007813	-26.956697
1509.986328	-7.526196
1508.964844	173.247025
1507.943359	-159.210739
1506.921875	-55.904682
1505.899414	13.762383
1504.876953	-278.219452
1503.854492	208.611832
1502.832031	-234.943649
1501.808594	-466.001953
1500.786133	-44.231136
1499.762695	-142.622498
1498.739258	-156.763733
1497.714844	-40.665867
1496.691406	100.726273
1495.666992	-1.224524
1494.642578	121.659203
1493.617188	180.291840
1492.592773	225.881378
1491.567383	168.941559
1490.541992	106.659164
1489.516602	-188.328018
1488.491211	-138.635986
1487.464844	326.990814
1486.438477	457.721039
1485.412109	355.866821
1484.385742	52.205200
1483.358398	289.297943
1482.331055	587.262329
1481.303711	313.586792
1480.276367	501.290985
1479.249023	872.218933
1478.220703	814.551025
1477.192383	1133.792969
1476.164063	1083.265625
1475.135742	902.629822
1474.106445	1358.442505
1473.077148	1579.605103
1472.047852	1446.638062
1471.018555	1608.712524
1469.989258	1373.585449
1468.958984	1761.543701
1467.928711	1526.033081
1466.898438	1727.758179
1465.868164	2137.648193
1464.836914	1759.237793
1463.805664	2295.571289
1462.774414	2308.135010
1461.743164	2521.161377
1460.710938	2152.352051
1459.679688	2197.380859
1458.647461	2282.798584
1457.615234	2548.188477
1456.582031	2683.863281
1455.549805	2329.754150
1454.516602	2366.174561
1453.483398	2536.810059
1452.449219	2582.967285
1451.416016	2786.125732
1450.381836	2836.980713
1449.347656	2684.991943
1448.313477	2700.105225
1447.279297	3069.610352
1446.244141	2871.666992
1445.208984	2977.439209
1444.173828	2953.976318
1443.138672	2368.697021
1442.102539	2370.417480
1441.066406	2458.018311
1440.030273	2335.607910
1438.994141	2347.138428
1437.958008	2126.040771
1436.920898	2064.120117
1435.883789	1784.869995
1434.846680	1882.019409
1433.808594	1299.702637
1432.771484	1374.051025
1431.733398	976.231873
1430.695313	939.421997
1429.657227	927.805969
1428.618164	726.916016
1427.579102	712.706360
1426.540039	521.951538
1425.500977	457.299072
1424.461914	276.701202
1423.421875	343.084595
1422.381836	205.346970
1421.341797	236.419022
1420.301758	171.772522
1419.260742	202.795059
1418.219727	397.429199
1417.178711	345.345917
1416.137695	441.751251
1415.096680	306.689117
1414.054688	-14.441137
1413.012695	187.623260
1411.970703	196.049194
1410.928711	169.318039
1409.885742	82.296005
1408.842773	-142.826675
1407.799805	134.573837
1406.756836	-178.257538
1405.712891	-33.958366
1404.668945	52.606567
1403.625000	-13.892165
1402.581055	-102.871902
1401.537109	-16.130903
1400.492188	253.716980
1399.447266	37.066128
1398.402344	41.217781
1397.357422	-37.253422
1396.311523	255.263504
1395.265625	186.976837
1394.219727	73.740372
1393.173828	256.177368
1392.126953	-202.354767
1391.081055	-14.693247
1390.034180	223.038620
1388.986328	253.085403
1387.939453	188.216400
1386.891602	406.111664
1385.843750	111.431076
1384.795898	9.525970
1383.748047	67.782806
1382.699219	-88.774254
1381.651367	-75.188553
1380.602539	163.334671
1379.552734	-357.308105
1378.503906	-225.860596
1377.454102	-104.314346
1376.404297	169.595993
1375.354492	-290.032684
1374.303711	36.517986
1373.253906	-23.460663
1372.203125	-135.616943
1371.152344	-132.856659
1370.100586	-10.287125
1369.049805	132.381226
1367.998047	-173.301422
1366.946289	39.461239
1365.894531	155.208817
1364.841797	154.065094
1363.789063	-172.973267
1362.736328	45.385101
1361.683594	-295.996246
1360.630859	47.105499
1359.577148	191.279678
1358.523438	72.027390
1357.469727	52.493141
1356.415039	-86.139587
1355.361328	-149.915680
1354.306641	2.692165
1353.251953	115.720711
1352.197266	447.472290
1351.141602	242.988495
1350.085938	436.002502
1349.030273	676.324219
1347.974609	678.574036
1346.918945	472.680725
1345.862305	631.684875
1344.805664	250.292587
1343.749023	660.151306
1342.691406	319.042236
1341.634766	307.923248
1340.577148	715.738708
1339.519531	422.634766
1338.460938	699.469238
1337.403320	644.676514
1336.344727	654.497437
1335.286133	493.795502
1334.226563	561.032837
1333.167969	502.344696
1332.108398	394.448090
1331.048828	318.992432
1329.989258	505.870239
1328.928711	779.405701
1327.869141	492.149292
1326.808594	437.484100
1325.748047	560.932922
1324.686523	825.322754
1323.625977	299.797302
1322.564453	475.762909
1321.502930	637.090759
1320.440430	633.272400
1319.378906	698.783508
1318.316406	885.348389
1317.253906	793.448242
1316.190430	797.960144
1315.127930	632.666138
1314.064453	746.120178
1313.000977	674.995789
1311.937500	897.246643
1310.873047	843.824707
1309.809570	938.394348
1308.745117	708.236023
1307.679688	901.680786
1306.615234	711.465637
1305.549805	895.450256
1304.484375	1192.712036
1303.418945	1113.881958
1302.353516	1003.356628
1301.287109	780.040405
1300.220703	635.675781
1299.154297	933.785889
1298.087891	1035.499512
1297.020508	746.942505
1295.954102	1011.116455
1294.886719	789.390625
1293.818359	877.163574
1292.750977	751.668030
1291.682617	984.543701
1290.614258	717.247375
1289.545898	678.284241
1288.476563	715.521484
1287.407227	848.518616
1286.338867	795.441711
1285.268555	764.613586
1284.199219	802.571045
1283.128906	617.870605
1282.058594	878.978699
1280.988281	408.345642
1279.917969	801.880432
1278.846680	931.197571
1277.775391	620.366211
1276.704102	573.939880
1275.632813	1048.448730
1274.560547	880.058289
1273.488281	887.852661
1272.416016	969.096130
1271.343750	1082.213135
1270.270508	1009.821045
1269.197266	1511.389771
1268.124023	1121.886719
1267.050781	1435.572021
1265.977539	1263.694214
1264.903320	1094.462891
1263.829102	1708.333740
1262.753906	1344.260376
1261.679688	1402.223145
1260.604492	1577.270020
1259.529297	1423.389282
1258.454102	1822.719849
1257.378906	1242.822388
1256.302734	1413.321533
1255.226563	1625.237915
1254.150391	1457.437012
1253.073242	1460.150879
1251.997070	1389.968872
1250.919922	1456.122437
1249.841797	1553.944092
1248.764648	1503.487305
1247.686523	1448.265503
1246.608398	1514.659790
1245.530273	1508.197876
1244.452148	1424.067139
1243.373047	1376.465210
1242.293945	1399.360962
1241.214844	1305.771973
1240.135742	1321.497314
1239.055664	1281.447510
1237.975586	1161.397705
1236.895508	1283.994751
1235.815430	1341.096069
1234.734375	1223.643677
1233.654297	1542.578247
1232.573242	1398.527710
1231.491211	1065.576416
1230.410156	1219.676514
1229.328125	1325.284302
1228.246094	1334.006958
1227.163086	1161.175171
1226.081055	867.415222
1224.998047	847.200928
1223.915039	916.496887
1222.832031	671.340454
1221.748047	571.359375
1220.664063	800.186279
1219.580078	755.774536
1218.496094	684.780762
1217.412109	418.103790
1216.327148	397.879211
1215.242188	575.642090
1214.157227	736.388977
1213.071289	457.724182
1211.985352	948.944702
1210.899414	689.566650
1209.813477	719.703857
1208.727539	537.556213
1207.640625	965.421265
1206.553711	809.693970
1205.466797	911.837952
1204.378906	633.176147
1203.291016	426.836243
1202.203125	331.297455
1201.115234	389.822388
1200.027344	291.769348
1198.938477	561.906433
1197.849609	-133.052277
1196.760742	-29.107704
1195.670898	274.320618
1194.582031	41.297451
1193.492188	-16.226238
1192.401367	10.293437
1191.311523	272.195313
1190.220703	0.525640
1189.129883	-203.877411
1188.039063	-158.557434
1186.947266	45.079399
1185.856445	-173.941376
1184.764648	-93.015579
1183.671875	11.738883
1182.580078	-77.966118
1181.487305	14.496544
1180.394531	245.850952
1179.301758	52.688717
1178.208984	341.183533
1177.115234	87.913086
1176.021484	208.311066
1174.927734	364.440033
1173.833008	-68.667465
1172.738281	257.125916
1171.643555	206.877060
1170.548828	154.111588
1169.454102	443.310303
1168.358398	165.392120
1167.262695	-117.336708
1166.166992	386.421204
1165.070313	567.129456
1163.973633	379.610535
1162.876953	313.857269
1161.780273	293.354797
1160.683594	547.312866
1159.585938	598.058105
1158.488281	507.794678
1157.389648	131.042374
1156.291992	477.190399
1155.193359	801.540894
1154.094727	333.859467
1152.996094	521.864197
1151.896484	321.076355
1150.796875	556.314880
1149.697266	462.483643
1148.597656	280.390747
1147.498047	174.414688
1146.397461	61.164230
1145.296875	288.187958
1144.195313	391.176453
1143.094727	282.193146
1141.993164	527.515930
1140.891602	463.383698
1139.789063	572.668335
1138.687500	372.708130
1137.584961	398.434357
1136.482422	694.850403
1135.379883	477.839417
1134.276367	645.495544
1133.172852	592.076721
1132.069336	847.120544
1130.964844	1358.193604
1129.861328	1334.980835
1128.756836	1325.829590
1127.652344	1233.500732
1126.546875	1188.459106
1125.442383	839.828491
1124.336914	1382.357544
1123.230469	1159.074463
1122.125000	1549.328491
1121.018555	1453.678467
1119.912109	1163.728394
1118.805664	1008.694580
1117.699219	988.482483
1116.591797	1034.366821
1115.484375	1054.044067
1114.376953	803.910522
1113.268555	943.908325
1112.160156	856.721130
1111.051758	963.241272
1109.943359	1180.630615
1108.833984	1005.561646
1107.725586	1017.040283
1106.616211	1181.853149
1105.505859	1145.747925
1104.396484	1140.213867
1103.286133	1387.041016
1102.175781	1017.814758
1101.064453	971.767883
1099.954102	861.945435
1098.842773	1126.912109
1097.731445	995.611450
1096.619141	1389.768188
1095.507813	812.900940
1094.395508	1225.513306
1093.282227	1098.488403
1092.169922	1152.716553
1091.056641	1211.495972
1089.943359	900.642273
1088.830078	942.755920
1087.716797	911.816162
1086.602539	1160.638916
1085.488281	1204.679321
1084.373047	985.298035
1083.258789	942.201965
1082.143555	1279.660645
1081.028320	970.859924
1079.913086	868.787354
1078.796875	1097.735107
1077.680664	1279.543701
1076.564453	583.417664
1075.448242	880.076660
1074.331055	873.889099
1073.213867	937.992859
1072.096680	875.377502
1070.979492	777.561829
1069.861328	970.337952
1068.743164	720.099915
1067.625000	959.536621
1066.505859	1016.111877
1065.386719	686.247375
1064.267578	583.573425
1063.148438	513.669495
1062.029297	853.253967
1060.909180	822.999695
1059.789063	451.248383
1058.667969	792.821350
1057.547852	631.598145
1056.426758	722.836975
1055.305664	470.516541
1054.183594	774.294067
1053.062500	482.344055
1051.940430	662.200256
1050.818359	342.366699
1049.695313	515.147217
1048.572266	610.846619
1047.449219	673.843445
1046.326172	634.197937
1045.203125	603.909668
1044.079102	603.944702
1042.955078	694.900757
1041.830078	508.521301
1040.706055	445.748047
1039.581055	592.646423
1038.456055	448.429199
1037.331055	87.804993
1036.205078	183.576035
1035.079102	388.716736
1033.953125	410.021545
1032.826172	384.833832
1031.700195	271.362091
1030.573242	297.481018
1029.445313	453.797729
1028.318359	180.221420
1027.190430	76.425987
1026.062500	-357.073761
1024.934570	-219.042053
1023.805664	-380.500397
1022.676758	-251.662704
1021.547852	-322.365570
1020.418945	-281.584320
1019.289063	-76.060875
1018.159180	-162.722504
1017.029297	-26.677408
1015.898438	183.565094
1014.767578	-187.830856
1013.636719	-60.836826
1012.505859	-61.182247
1011.375000	193.313583
1010.243164	237.118271
1009.111328	403.697998
1007.978516	387.499023
1006.846680	787.887390
1005.713867	1229.838867
1004.581055	1616.219238
1003.447266	2300.779785
1002.313477	2314.859131
1001.179688	1346.963135
1000.045898	1289.924927
998.912109	535.508423
997.777344	201.861984
996.642578	187.121674
995.506836	179.455460
994.372070	280.421265
993.236328	134.628036
992.100586	464.213135
990.963867	304.922913
989.828125	155.108902
988.691406	21.654387
987.553711	31.294189
986.416992	144.786896
985.279297	186.985321
984.141602	-35.476616
983.003906	-59.663639
981.865234	383.571808
980.726563	384.960663
979.587891	273.801270
978.448242	374.477783
977.309570	507.495758
976.169922	226.811600
975.030273	583.117981
973.889648	392.537750
972.749023	604.278748
971.608398	359.041107
970.467773	571.077820
969.326172	670.711304
968.184570	368.826172
967.042969	333.466064
965.901367	243.260529
964.758789	728.983643
963.616211	393.759216
962.473633	345.458771
961.330078	439.477722
960.186523	247.222382
959.042969	263.730011
957.899414	209.432358
956.754883	329.381561
955.610352	330.434021
954.465820	41.013416
953.321289	-126.790596
952.175781	364.533508
951.030273	-214.559311
949.884766	36.864120
948.738281	-72.834785
947.591797	-72.574852
946.445313	64.985031
945.298828	200.396851
944.151367	210.321228
943.003906	183.906677
941.856445	52.691277
940.708008	332.546875
939.559570	286.171997
938.411133	294.764648
937.262695	283.020752
936.113281	57.134830
934.964844	421.975555
933.814453	511.057220
932.665039	190.147552
931.514648	-52.975899
930.364258	111.873680
929.213867	231.290146
928.062500	50.341633
926.912109	33.526829
925.759766	-131.006287
924.608398	-156.517319
923.456055	-261.443817
922.303711	56.764656
921.151367	88.570549
919.999023	-61.282463
918.845703	-199.540100
917.692383	84.946785
916.539063	-12.078359
915.384766	-93.007530
914.230469	130.436691
913.076172	165.563950
911.920898	-62.369110
910.766602	-70.015259
909.611328	-313.370056
908.455078	-155.153000
907.299805	-139.679932
906.143555	-90.086472
904.987305	16.260696
903.830078	342.405701
902.673828	32.162464
901.516602	-121.588364
900.359375	-87.272751
899.201172	-57.383446
898.042969	-20.606508
896.884766	312.575897
895.726563	112.011673
894.567383	4.341010
893.408203	172.582367
892.249023	-56.889153
891.088867	115.992538
889.929688	65.259468
888.769531	281.104340
887.608398	359.210907
886.448242	263.552032
885.287109	190.576630
884.125977	271.116669
882.963867	31.396641
881.801758	-165.306290
880.639648	52.962700
879.477539	122.418182
878.315430	363.147766
877.152344	209.551819
875.989258	256.528259
874.825195	35.551670
873.661133	100.621429
872.497070	75.657082
871.333008	-113.539009
870.168945	-448.859802
869.003906	9.944787
867.838867	142.489166
866.672852	290.714813
865.506836	193.888504
864.340820	575.716858
863.174805	490.088226
862.008789	348.338135
860.841797	525.490173
859.674805	244.578613
858.506836	567.509888
857.339844	457.196899
856.171875	690.130371
855.003906	768.163269
853.834961	796.791626
852.666016	742.415344
851.497070	768.696411
850.328125	499.146393
849.158203	509.681305
847.988281	466.398621
846.818359	490.241638
845.647461	431.179108
844.477539	302.691742
843.306641	585.880920
842.134766	421.469360
840.963867	675.256653
839.791992	244.658447
838.619141	205.358490
837.447266	130.221497
836.274414	488.473358
835.101563	734.761658
833.928711	536.419128
832.754883	344.757996
831.581055	338.344269
830.407227	679.950317
829.232422	595.138367
828.058594	376.405975
826.883789	322.679443
825.708008	663.473328
824.533203	513.596619
823.357422	492.910858
822.181641	585.721802
821.004883	186.095413
819.828125	263.070404
818.651367	315.375122
817.474609	187.218521
816.296875	230.322830
815.119141	271.034210
813.941406	11.302202
812.763672	49.519806
811.584961	-36.932602
810.406250	-87.938339
809.226563	36.472794
808.047852	-183.682159
806.868164	-106.266182
805.688477	-217.794388
804.507813	-54.146191
803.327148	-203.687744
802.146484	-268.999481
800.965820	-143.653915
799.784180	178.864105
798.603516	-95.413483
797.420898	-77.099365
796.239258	-72.250267
795.056641	-211.597580
793.874023	36.639263
792.691406	-49.833881
791.507813	-475.210724
790.324219	4.874115
789.140625	-4.546856
787.956055	10.217480
786.772461	102.248062
785.586914	-49.204891
784.402344	-14.999356
783.216797	-215.287674
782.032227	-117.264626
780.845703	-96.774559
779.660156	173.184036
778.473633	-20.912561
777.287109	113.933044
776.100586	10.175001
774.913086	18.881859
773.725586	113.506912
772.538086	-140.567490
771.349609	167.719604
770.161133	30.363258
768.972656	-12.257580
767.784180	136.765472
766.594727	-44.889214
765.405273	42.180721
764.215820	406.593109
763.026367	411.860443
761.835938	207.917282
760.645508	331.889587
759.454102	409.514771
758.262695	330.856720
757.072266	520.467957
755.879883	507.644470
754.688477	206.826080
753.496094	429.117798
752.303711	275.560913
751.110352	295.559631
749.917969	528.538818
748.724609	267.386841
747.530273	337.774231
746.336914	-24.186241
745.142578	362.146057
743.948242	160.459976
742.752930	215.439667
741.558594	351.534332
740.363281	187.291199
739.166992	283.920624
737.971680	62.873829
736.775391	-131.746826
735.579102	59.181526
734.381836	-41.103397
733.185547	132.328033
731.988281	181.014313
730.790039	183.808823
729.592773	-12.341471
728.394531	36.604343
727.196289	393.886200
725.997070	434.179993
724.797852	41.907112
723.598633	-245.190521
722.399414	51.152370
721.199219	94.190178
719.999023	115.525398
718.798828	141.372391
717.598633	346.306763
716.397461	189.165222
715.196289	324.541626
713.994141	340.106720
712.792969	362.401276
711.590820	149.490204
710.388672	333.472137
709.185547	426.078522
707.982422	303.237366
706.779297	-69.732803
705.576172	112.839859
704.372070	86.618393
703.167969	12.781172
701.963867	-347.934265
700.759766	31.260065
699.554688	69.146149
698.349609	-73.160133
697.143555	-60.820396
695.938477	158.214996
694.732422	-15.785888
693.525391	36.449955
692.319336	147.571213
691.112305	-23.292585
689.905273	-406.492676
688.697266	-227.225159
687.490234	21.662771
686.282227	-193.414291
685.073242	-232.467896
683.865234	10.604837
682.656250	154.151794
681.447266	66.062370
680.237305	-227.508408
679.028320	-20.358461
677.818359	-139.996246
676.607422	95.724182
675.397461	32.917419
674.186523	-23.111532
672.975586	117.996613
671.763672	-184.093338
670.551758	-137.680496
669.339844	164.027756
668.127930	57.319210
666.915039	-75.068230
665.703125	414.956177
664.489258	256.991852
663.276367	73.343628
662.062500	356.226257
660.848633	-204.794067
659.634766	436.445648
658.419922	326.738617
657.205078	316.358032
655.990234	120.582077
654.775391	-368.275238
653.559570	-98.242424
652.343750	-48.157516
651.126953	60.012360
649.911133	165.880646
648.694336	-100.942329
647.477539	398.603546
646.259766	228.360596
645.041992	421.623932
643.824219	281.076050
642.606445	148.889694
641.387695	455.086517
640.168945	27.654150
638.950195	-15.291192
637.730469	119.651703
636.511719	477.420807
635.291016	183.638077
634.071289	-16.175104
632.850586	-59.878895
631.629883	18.017456
630.409180	122.948570
629.188477	158.288055
627.966797	-141.949554
626.745117	418.970917
625.522461	601.201477
624.300781	366.354187
623.078125	241.788406
621.854492	280.903412
620.631836	453.533173
619.408203	331.185974
618.184570	207.300079
616.960938	-29.525364
615.736328	112.873192
614.511719	124.949478
613.287109	8.825878
612.061523	-145.718277
610.835938	-62.944305
609.610352	100.829803
608.384766	-133.270309
607.158203	89.506401
605.931641	14.707054
604.705078	-270.032928
