# Supplementary material for: Raman spectroscopy accurately differentiates mucosal healing from non-healing and biochemical changes following biological therapy in inflammatory bowel disease
Source: PLoS One. 2021 Jun 2;16(6):e0252210. doi: 10.1371/journal.pone.0252210 (PMC8172032; doi:10.1371/journal.pone.0252210)
Supplement: S1 Dataset — (ZIP) [file pone.0252210.s003.zip › HC/BRC-ctnf-0005-2 this one++_base sub CR removed_35__X_-5042.54__Y_12460.7__Z_129.352__Time_395.txt]

1714.708984	-172.787827
1713.732422	113.031967
1712.755859	-61.971256
1711.779297	-49.432995
1710.801758	531.452576
1709.824219	187.497269
1708.846680	441.613647
1707.868164	722.955505
1706.890625	514.681152
1705.912109	851.022461
1704.933594	470.750702
1703.954102	809.240234
1702.975586	445.153168
1701.996094	997.802917
1701.016602	845.746033
1700.037109	984.445190
1699.056641	758.796509
1698.077148	1219.723877
1697.096680	915.739624
1696.116211	894.878479
1695.134766	924.661987
1694.154297	1232.241089
1693.172852	1240.774414
1692.191406	1369.717285
1691.209961	1565.734741
1690.227539	1698.123657
1689.245117	1297.564941
1688.263672	1415.384888
1687.280273	1701.924438
1686.297852	1538.816528
1685.314453	1443.441040
1684.332031	1333.333496
1683.347656	1490.856567
1682.364258	1785.548218
1681.380859	1572.957764
1680.396484	1686.744141
1679.412109	1719.590210
1678.427734	1900.486084
1677.442383	1984.597412
1676.458008	2028.026123
1675.472656	1943.016602
1674.487305	1759.022583
1673.500977	2076.857178
1672.515625	1833.359863
1671.529297	2147.420410
1670.542969	2057.200439
1669.556641	2009.190796
1668.569336	2059.123291
1667.583008	2414.155518
1666.595703	2155.762695
1665.608398	2181.294434
1664.620117	2193.449707
1663.632813	2200.351318
1662.644531	2419.368408
1661.656250	2219.524902
1660.667969	2412.165771
1659.678711	2175.573486
1658.689453	2177.732178
1657.700195	2166.904297
1656.710938	2174.906738
1655.721680	2124.986572
1654.731445	1837.172974
1653.742188	1719.293091
1652.750977	1612.361450
1651.760742	1651.457886
1650.770508	1550.851929
1649.779297	1027.703979
1648.788086	1253.385376
1647.796875	1130.664307
1646.804688	834.130676
1645.813477	535.721130
1644.821289	668.490906
1643.829102	503.454376
1642.836914	349.687836
1641.843750	193.959671
1640.850586	329.226105
1639.857422	143.265060
1638.864258	293.046722
1637.871094	11.003121
1636.876953	175.305084
1635.882813	134.665710
1634.888672	-218.819916
1633.894531	179.465744
1632.899414	-246.188202
1631.905273	11.210513
1630.910156	-12.512268
1629.915039	-77.586830
1628.918945	-162.966568
1627.922852	-202.816528
1626.927734	13.319482
1625.930664	-364.338287
1624.934570	-107.331757
1623.938477	-146.741455
1622.941406	-64.506866
1621.944336	126.184586
1620.947266	296.532410
1619.949219	120.812378
1618.952148	48.362823
1617.954102	226.071167
1616.956055	488.436737
1615.957031	286.888428
1614.958984	83.555443
1613.959961	-142.604523
1612.960938	410.949860
1611.961914	259.645966
1610.961914	127.429573
1609.962891	137.506668
1608.962891	59.144531
1607.962891	-201.896332
1606.961914	-1.213866
1605.961914	124.113831
1604.960938	344.252502
1603.959961	517.810303
1602.958984	207.789719
1601.957031	167.971344
1600.956055	270.035126
1599.954102	-24.885443
1598.952148	-44.571270
1597.949219	195.085861
1596.947266	51.024147
1595.944336	-131.646561
1594.941406	-120.401558
1593.938477	-244.462860
1592.934570	-62.474396
1591.931641	-209.005798
1590.927734	-161.866669
1589.923828	10.966505
1588.918945	71.976212
1587.915039	-182.210068
1586.910156	401.232178
1585.905273	-3.320132
1584.900391	617.123108
1583.894531	440.196411
1582.889648	151.681381
1581.883789	540.933533
1580.877930	250.599167
1579.871094	257.548584
1578.865234	413.205078
1577.858398	243.741364
1576.851563	332.251678
1575.844727	147.823868
1574.836914	216.028931
1573.829102	346.862793
1572.822266	-148.706879
1571.813477	26.778666
1570.805664	69.863052
1569.797852	271.612274
1568.789063	31.839216
1567.780273	-114.170021
1566.770508	100.956558
1565.761719	72.107964
1564.751953	108.281822
1563.742188	-122.720367
1562.732422	-107.059616
1561.722656	27.997753
1560.711914	-148.116287
1559.702148	-124.450714
1558.691406	85.884697
1557.679688	145.858704
1556.668945	-221.675201
1555.657227	-60.587795
1554.645508	-241.424683
1553.633789	25.761909
1552.622070	-12.654251
1551.609375	104.207626
1550.596680	195.105347
1549.583984	-86.625908
1548.571289	280.929352
1547.558594	128.473938
1546.544922	270.740814
1545.531250	30.297478
1544.517578	136.159805
1543.503906	79.091881
1542.489258	182.086853
1541.474609	439.869568
1540.459961	240.378586
1539.445313	-325.752075
1538.429688	-24.581764
1537.415039	136.963745
1536.399414	295.684509
1535.383789	-59.126163
1534.367188	498.917877
1533.351563	20.086283
1532.334961	430.557556
1531.318359	193.788605
1530.301758	39.358677
1529.284180	255.718491
1528.266602	103.466751
1527.249023	-20.625214
1526.231445	164.020782
1525.213867	407.545624
1524.195313	187.521042
1523.177734	150.006226
1522.159180	58.226303
1521.139648	79.363335
1520.121094	341.912170
1519.101563	277.610779
1518.082031	138.531052
1517.062500	89.157394
1516.042969	36.950951
1515.022461	-2.690802
1514.001953	221.870346
1512.981445	4.479008
1511.960938	51.247543
1510.939453	-94.778427
1509.918945	128.409271
1508.897461	197.281555
1507.875000	-70.144928
1506.853516	-35.213207
1505.831055	-100.596069
1504.809570	-284.140839
1503.787109	-139.968307
1502.763672	-226.744553
1501.741211	-249.757843
1500.717773	-334.554108
1499.694336	-122.664101
1498.670898	-261.844025
1497.646484	-183.787857
1496.623047	-203.291733
1495.598633	-38.958298
1494.574219	-289.308136
1493.549805	43.079243
1492.524414	129.585403
1491.499023	93.058365
1490.473633	352.626160
1489.448242	371.627960
1488.422852	180.869812
1487.396484	125.195541
1486.370117	15.615622
1485.343750	-45.733292
1484.317383	563.781677
1483.290039	573.136658
1482.262695	566.875122
1481.235352	445.548340
1480.208008	522.848450
1479.180664	864.930542
1478.152344	757.984802
1477.124023	1152.764038
1476.095703	1159.855225
1475.067383	1192.125000
1474.038086	1285.184937
1473.008789	1660.519775
1471.979492	1584.883301
1470.950195	1694.775146
1469.919922	1524.454956
1468.890625	1646.491577
1467.860352	2147.122559
1466.830078	2148.918945
1465.798828	2051.291992
1464.768555	2078.015869
1463.737305	2279.785889
1462.706055	2405.010254
1461.674805	2593.441895
1460.642578	2956.750977
1459.610352	2509.780518
1458.578125	2671.970947
1457.545898	2739.973633
1456.513672	3046.231689
1455.480469	2806.734863
1454.447266	2838.501465
1453.414063	2895.411621
1452.380859	2746.764160
1451.346680	3104.864746
1450.313477	3467.725098
1449.279297	3191.799805
1448.244141	3169.080566
1447.209961	3067.727783
1446.174805	3120.668457
1445.139648	3062.057129
1444.104492	2699.630127
1443.069336	3053.258789
1442.033203	2822.221191
1440.998047	2803.621582
1439.961914	2752.003906
1438.924805	2457.567871
1437.888672	2173.283203
1436.851563	2096.190186
1435.814453	1854.811890
1434.777344	1767.517822
1433.740234	1533.703003
1432.702148	1325.121582
1431.664063	1434.605835
1430.625977	1443.023315
1429.587891	813.009277
1428.548828	508.596924
1427.509766	842.347473
1426.471680	374.085846
1425.431641	216.008728
1424.392578	178.976868
1423.352539	356.097382
1422.312500	180.404205
1421.272461	329.702393
1420.232422	320.273529
1419.191406	237.799286
1418.150391	205.708069
1417.109375	367.424011
1416.068359	-79.822083
1415.027344	104.563744
1413.985352	-70.789551
1412.943359	48.167343
1411.901367	119.346718
1410.858398	-279.505219
1409.816406	-258.448792
1408.773438	-18.794476
1407.730469	180.631653
1406.687500	-56.928246
1405.643555	-294.339081
1404.599609	-170.093353
1403.555664	16.926058
1402.511719	-54.482239
1401.466797	170.223297
1400.422852	136.634735
1399.377930	208.458435
1398.333008	-83.150497
1397.287109	262.101715
1396.242188	336.718048
1395.196289	273.610718
1394.150391	140.529846
1393.104492	290.636841
1392.057617	320.616455
1391.010742	403.304199
1389.963867	453.579987
1388.916992	71.120613
1387.870117	104.264923
1386.822266	320.118103
1385.774414	398.528137
1384.726563	267.083618
1383.677734	78.366676
1382.629883	99.861595
1381.581055	-253.244568
1380.532227	-98.929344
1379.483398	-16.899435
1378.433594	85.252106
1377.383789	90.220734
1376.333984	-169.141891
1375.284180	1.002121
1374.234375	206.221054
1373.183594	-177.052078
1372.132813	-168.433838
1371.082031	176.975815
1370.031250	-55.782513
1368.979492	63.148609
1367.927734	204.700180
1366.875977	351.424225
1365.824219	-121.760094
1364.771484	-79.111893
1363.718750	-16.305038
1362.666016	64.159424
1361.613281	-258.233307
1360.560547	-144.873199
1359.506836	-225.307526
1358.453125	-138.829102
1357.399414	-24.763668
1356.344727	198.879089
1355.291016	-7.177145
1354.236328	120.038239
1353.181641	73.613449
1352.126953	454.640228
1351.071289	632.184021
1350.015625	184.402237
1348.959961	-39.531647
1347.904297	414.307739
1346.847656	396.898712
1345.791992	469.103577
1344.735352	375.426422
1343.677734	616.754028
1342.621094	580.700623
1341.563477	911.701477
1340.505859	606.150696
1339.448242	657.722961
1338.390625	939.889526
1337.332031	571.072021
1336.273438	519.569153
1335.214844	725.781860
1334.156250	773.862671
1333.097656	369.542297
1332.038086	655.717773
1330.978516	791.250488
1329.917969	442.489166
1328.858398	655.255859
1327.797852	425.912262
1326.737305	574.970459
1325.676758	603.250366
1324.616211	515.765076
1323.554688	789.079285
1322.493164	477.584564
1321.431641	706.990967
1320.370117	522.104248
1319.307617	621.273193
1318.245117	696.047852
1317.182617	817.946594
1316.120117	432.276764
1315.056641	431.553955
1313.993164	904.240845
1312.929688	827.654297
1311.866211	869.628540
1310.802734	1027.620972
1309.738281	895.327942
1308.673828	1112.911255
1307.609375	813.912170
1306.543945	643.269592
1305.479492	623.046875
1304.414063	485.075500
1303.347656	750.676270
1302.282227	927.959473
1301.215820	945.699402
1300.150391	742.575378
1299.083008	873.907043
1298.016602	447.941956
1296.949219	891.684631
1295.882813	522.911682
1294.815430	677.362976
1293.747070	679.870422
1292.679688	653.203003
1291.611328	911.338196
1290.542969	885.151001
1289.474609	1126.474243
1288.405273	698.757935
1287.335938	734.659424
1286.266602	822.247681
1285.197266	552.396179
1284.127930	549.855591
1283.057617	954.010254
1281.987305	432.875427
1280.916992	553.437805
1279.845703	583.637024
1278.775391	645.852661
1277.704102	625.100464
1276.632813	633.919800
1275.560547	716.293823
1274.489258	874.612122
1273.416992	461.235535
1272.344727	876.483765
1271.271484	944.895142
1270.199219	752.162354
1269.125977	1431.350708
1268.052734	1741.829590
1266.979492	1164.009155
1265.905273	1655.332642
1264.831055	1729.471802
1263.756836	1798.871460
1262.682617	1775.748169
1261.607422	1662.602539
1260.533203	1756.830811
1259.458008	1880.415161
1258.381836	1487.621094
1257.306641	1879.431763
1256.230469	1694.086182
1255.154297	1655.035278
1254.078125	1861.974121
1253.001953	1759.894165
1251.924805	1655.550903
1250.847656	1831.109863
1249.770508	1975.090088
1248.692383	2043.749146
1247.615234	1898.566040
1246.537109	1666.060913
1245.458984	1667.015747
1244.379883	1983.870239
1243.300781	1897.507813
1242.222656	1617.007080
1241.142578	1620.756836
1240.063477	1779.908081
1238.983398	1621.184814
1237.904297	1792.533447
1236.823242	1629.162109
1235.743164	1781.158203
1234.662109	1632.518066
1233.582031	1520.345581
1232.500977	1447.043579
1231.418945	1291.445557
1230.337891	1218.303711
1229.255859	1242.101074
1228.173828	1379.710571
1227.090820	1398.672485
1226.008789	1081.242676
1224.925781	1230.951416
1223.842773	1085.480225
1222.759766	1082.770020
1221.675781	758.474243
1220.591797	751.005127
1219.507813	910.297791
1218.423828	854.451538
1217.338867	697.153137
1216.254883	527.820984
1215.169922	945.331116
1214.083984	691.480042
1212.999023	915.610229
1211.913086	550.802673
1210.827148	557.657349
1209.741211	578.935791
1208.654297	1010.123718
1207.567383	761.163025
1206.480469	784.637817
1205.393555	788.760986
1204.306641	715.718262
1203.218750	435.483429
1202.130859	497.280182
1201.042969	469.886108
1199.954102	62.085510
1198.865234	181.450058
1197.776367	35.997692
1196.687500	73.346054
1195.598633	-113.090309
1194.508789	-54.271397
1193.418945	-211.939377
1192.329102	14.912249
1191.238281	-154.924698
1190.147461	-255.127487
1189.056641	-485.099670
1187.965820	-83.535637
1186.875000	-131.221619
1185.783203	-267.815247
1184.691406	-75.711769
1183.599609	-39.771439
1182.506836	209.504196
1181.414063	43.659813
1180.321289	160.665451
1179.228516	95.303680
1178.135742	120.894264
1177.041992	199.042755
1175.948242	85.372871
1174.854492	57.819809
1173.759766	535.334595
1172.665039	368.547424
1171.570313	108.337021
1170.475586	92.144684
1169.380859	336.546539
1168.285156	224.317490
1167.189453	370.215668
1166.093750	35.372112
1164.997070	-43.754940
1163.900391	-44.164516
1162.803711	289.710175
1161.707031	506.223053
1160.609375	629.335999
1159.512695	255.646271
1158.415039	500.129791
1157.316406	636.941040
1156.218750	802.135620
1155.120117	652.225647
1154.021484	478.350922
1152.922852	607.153015
1151.823242	833.436829
1150.723633	189.618118
1149.624023	529.875854
1148.524414	376.723114
1147.423828	752.126404
1146.323242	91.480988
1145.222656	175.991547
1144.122070	545.851013
1143.020508	525.144836
1141.918945	428.136322
1140.817383	426.106598
1139.715820	604.586853
1138.613281	690.081909
1137.510742	425.985138
1136.408203	594.253601
1135.305664	705.241089
1134.202148	768.481384
1133.098633	969.216370
1131.995117	1248.005005
1130.891602	1061.295166
1129.787109	1389.375977
1128.682617	1406.345947
1127.578125	1437.348145
1126.473633	1688.664551
1125.368164	1527.178101
1124.262695	1443.788574
1123.157227	1478.725464
1122.050781	1411.586060
1120.944336	1590.612915
1119.837891	1395.234863
1118.731445	1301.558594
1117.625000	1195.907715
1116.517578	1198.966797
1115.410156	1168.721802
1114.302734	906.514099
1113.194336	838.148987
1112.085938	1069.890381
1110.977539	1173.712524
1109.869141	1071.722900
1108.759766	1250.745850
1107.651367	1420.075195
1106.541016	1305.764771
1105.431641	1323.559448
1104.321289	1220.791748
1103.211914	1337.383667
1102.100586	1300.389648
1100.990234	1249.107178
1099.878906	1596.229370
1098.768555	1669.552368
1097.656250	1002.512146
1096.544922	1337.212769
1095.432617	1631.549438
1094.320313	1334.357666
1093.208008	1300.921265
1092.095703	1319.158813
1090.982422	1181.880005
1089.869141	1249.276611
1088.755859	1189.452759
1087.641602	1223.610596
1086.527344	1335.235229
1085.413086	1180.991455
1084.298828	1329.939087
1083.183594	1191.967529
1082.069336	1288.917969
1080.954102	1444.429688
1079.837891	1226.325928
1078.722656	1287.641846
1077.606445	1236.137451
1076.490234	1039.043091
1075.373047	1076.573853
1074.255859	867.675293
1073.139648	1195.873047
1072.021484	1090.025146
1070.904297	768.481384
1069.786133	911.047913
1068.667969	999.576721
1067.549805	998.971680
1066.430664	841.365784
1065.312500	946.028809
1064.193359	1179.322876
1063.073242	1145.624512
1061.954102	976.180298
1060.833984	701.475220
1059.713867	899.297546
1058.592773	881.842590
1057.472656	1042.037231
1056.351563	795.428528
1055.230469	710.129272
1054.108398	447.278046
1052.987305	700.702332
1051.865234	820.872925
1050.743164	723.857849
1049.620117	736.553406
1048.497070	653.558899
1047.374023	409.622070
1046.250977	557.629456
1045.127930	523.684387
1044.003906	286.919525
1042.879883	332.291595
1041.754883	696.878723
1040.630859	816.705505
1039.505859	629.033997
1038.380859	620.769958
1037.254883	624.163452
1036.129883	434.408783
1035.003906	368.090454
1033.876953	362.311768
1032.750977	149.581284
1031.624023	411.354706
1030.497070	642.826538
1029.370117	648.785522
1028.242188	719.845154
1027.115234	-108.140755
1025.986328	-13.607964
1024.858398	-313.805237
1023.730469	-240.021378
1022.601563	-36.234421
1021.471680	-134.147827
1020.342773	-322.404846
1019.212891	-76.773422
1018.083008	-341.327484
1016.953125	150.110016
1015.823242	-44.664734
1014.692383	61.981895
1013.561523	-74.585060
1012.430664	219.826950
1011.298828	359.043152
1010.166992	65.373482
1009.035156	-19.737661
1007.903320	501.581787
1006.770508	833.055786
1005.637695	1354.157715
1004.504883	1791.888428
1003.371094	2305.821533
1002.238281	2415.166016
1001.104492	1794.362915
999.969727	1506.651855
998.835938	1018.271545
997.701172	652.635071
996.566406	559.730042
995.430664	640.111206
994.295898	508.311249
993.160156	554.355042
992.024414	646.655518
990.887695	400.080078
989.750977	121.500214
988.614258	241.951172
987.477539	447.765015
986.340820	303.465149
985.203125	311.403839
984.065430	310.293365
982.926758	348.480286
981.789063	373.013000
980.650391	441.420959
979.511719	250.003357
978.372070	173.845428
977.233398	615.289063
976.093750	592.309937
974.953125	654.554199
973.813477	859.421326
972.672852	758.823120
971.532227	624.002686
970.390625	891.270386
969.250000	979.533875
968.108398	732.838745
966.966797	979.796326
965.824219	850.586487
964.681641	668.872864
963.539063	854.319946
962.396484	718.918457
961.253906	796.924683
960.110352	380.132385
958.966797	607.465515
957.822266	108.839035
956.678711	64.025215
955.534180	-117.935211
954.388672	345.801971
953.244141	351.876862
952.098633	294.084930
950.953125	376.026184
949.807617	460.405396
948.661133	96.872597
947.514648	149.663864
946.368164	376.278595
945.221680	132.382156
944.074219	457.482452
942.926758	156.976593
941.779297	295.103973
940.630859	321.521179
939.483398	366.365387
938.334961	368.034698
937.185547	372.165131
936.037109	554.330200
934.887695	289.792023
933.737305	451.743042
932.587891	246.956741
931.437500	106.229202
930.287109	161.607330
929.136719	312.765228
927.985352	58.831100
926.834961	353.668335
925.682617	350.473969
924.531250	185.941635
923.378906	119.445198
922.226563	223.674561
921.074219	14.322868
919.921875	0.676961
918.768555	150.787506
917.615234	-7.945486
916.460938	-12.016118
915.307617	-186.222641
914.153320	170.974503
912.999023	214.970657
911.843750	75.316902
910.688477	-266.011719
909.533203	-148.941833
908.377930	-83.937210
907.221680	-220.565674
906.066406	-119.049774
904.909180	-180.573334
903.752930	-92.446854
902.595703	-228.431686
901.438477	-103.864670
900.281250	118.092781
899.123047	-101.220528
897.965820	-209.462524
896.807617	137.104248
895.648438	103.701294
894.489258	-117.233688
893.331055	-130.023163
892.170898	130.731766
891.011719	-80.734154
889.851563	-25.479561
888.691406	-159.854462
887.531250	-57.032379
886.370117	50.335697
885.208984	-135.627884
884.047852	226.784134
882.885742	-24.401415
881.724609	-65.698486
880.562500	-5.461808
879.399414	-39.859051
878.237305	65.515388
877.074219	-79.171494
875.911133	-12.030348
874.747070	264.542023
873.583008	374.425079
872.418945	133.179504
871.254883	191.350250
870.089844	94.298439
868.925781	237.962326
867.759766	71.284409
866.594727	250.890732
865.428711	176.458542
864.262695	-26.007858
863.096680	-50.908722
861.930664	413.810760
860.763672	303.492279
859.596680	419.946838
858.428711	596.935974
857.260742	212.878235
856.092773	528.877319
854.924805	988.240234
853.756836	584.109741
852.587891	632.964294
851.418945	708.652283
850.249023	627.431519
849.080078	366.996674
847.910156	321.640198
846.739258	567.335144
845.569336	367.397736
844.398438	494.247223
843.227539	90.709129
842.056641	219.680664
840.884766	89.112907
839.712891	-66.053101
838.541016	96.195267
837.368164	437.078613
836.196289	85.103935
835.022461	432.380280
833.849609	303.734406
832.675781	128.184647
831.501953	135.663193
830.328125	451.007355
829.154297	14.242040
827.979492	333.742126
826.804688	389.854462
825.628906	468.137573
824.454102	294.405365
823.278320	466.062225
822.102539	236.508484
820.925781	227.468613
819.749023	-267.127441
818.572266	37.644428
817.395508	-38.449734
816.217773	110.129051
815.040039	-26.243214
813.862305	-69.251358
812.684570	-152.384796
811.505859	-193.356476
810.327148	-18.836445
809.147461	-280.047394
807.968750	-92.505325
806.789063	181.448837
805.609375	-106.641212
804.428711	-336.998108
803.248047	282.685944
802.067383	-138.733643
800.886719	-9.911157
799.705078	-460.143372
798.523438	-134.207520
797.341797	-103.392220
796.160156	-214.558289
794.977539	-117.510231
793.794922	-142.471573
792.611328	-152.037781
791.428711	-97.509270
790.245117	7.789468
789.060547	55.377048
787.876953	-7.807682
786.692383	329.316864
785.507813	148.651825
784.323242	286.355316
783.137695	-144.228348
781.952148	165.642487
780.766602	380.251373
779.580078	316.323608
778.393555	35.894524
777.207031	104.353523
776.020508	55.689754
774.833008	163.646332
773.645508	209.683304
772.458008	-15.709796
771.270508	-203.590164
770.082031	-168.776886
768.893555	-178.141174
767.704102	-83.998055
766.514648	-71.489815
765.325195	284.573120
764.135742	36.999557
762.946289	414.768372
761.755859	424.707489
760.565430	179.318115
759.374023	490.635345
758.183594	414.634186
756.992188	672.894104
755.799805	302.212982
754.608398	382.283081
753.416016	475.480957
752.223633	417.025665
751.030273	169.691238
749.837891	500.014191
748.644531	305.469116
747.450195	543.424988
746.256836	528.926392
745.062500	595.627869
743.868164	478.079193
742.672852	597.447693
741.477539	423.021606
740.282227	106.254272
739.086914	92.087471
737.890625	36.360859
736.695313	204.132767
735.498047	212.040726
734.301758	178.426788
733.104492	214.950745
731.907227	170.582474
730.709961	113.205391
729.511719	66.894249
728.313477	77.565994
727.115234	368.182220
725.916992	103.624405
724.717773	551.678650
723.518555	132.357178
722.318359	362.061523
721.119141	676.966980
719.918945	203.782379
718.718750	401.034882
717.517578	628.913452
716.316406	448.907867
715.115234	72.873779
713.914063	126.768372
712.711914	394.474182
711.509766	213.274933
710.307617	187.074707
709.104492	91.387032
707.902344	26.451406
706.698242	48.869915
705.495117	-104.830147
704.291016	26.890629
703.086914	47.815624
701.882813	66.795006
700.678711	120.811516
699.473633	196.800598
698.268555	157.790054
697.062500	-20.034771
695.857422	13.249069
694.651367	-85.727921
693.444336	-195.245682
692.238281	-126.395164
691.031250	-228.795547
689.824219	33.743408
688.616211	-235.169861
687.409180	-360.510376
686.200195	-177.527710
684.992188	-323.944427
683.784180	-342.112518
682.575195	-156.260452
681.366211	-243.237671
680.156250	-191.249756
678.946289	-225.643677
677.736328	-140.660568
676.526367	-174.514816
675.315430	244.256592
674.104492	321.211761
672.893555	186.384552
671.682617	151.356995
670.470703	343.633331
669.258789	399.865875
668.046875	536.265564
666.833984	629.614197
665.621094	654.002869
664.408203	894.554199
663.194336	511.167358
661.981445	346.158783
660.767578	291.474915
659.552734	662.057678
658.338867	271.079498
657.124023	124.131248
655.908203	305.118683
654.693359	173.513504
653.477539	378.273254
652.261719	425.690308
651.045898	-91.302689
649.829102	-88.978531
648.612305	-269.698669
647.395508	193.307846
646.177734	124.434494
644.959961	337.386505
643.742188	300.573761
642.524414	392.680115
641.305664	125.478203
640.086914	296.748383
638.868164	-93.270988
637.648438	-148.161758
636.429688	-46.523636
635.208984	273.812500
633.989258	93.274750
632.768555	-51.105869
631.547852	65.959457
630.327148	160.993164
629.106445	-32.056259
627.884766	218.361771
626.663086	92.737724
625.440430	176.564651
624.217773	141.697464
622.995117	358.884003
621.772461	585.803772
620.549805	486.108978
619.326172	171.318314
618.102539	-148.675125
616.877930	-92.936882
615.654297	-85.501007
614.429688	44.746670
613.204102	192.840637
611.979492	61.447220
610.753906	200.137863
609.528320	313.677094
608.301758	49.381207
607.075195	-163.128616
605.848633	120.326744
604.622070	-574.224609
