# Supplementary material for: Raman spectroscopy accurately differentiates mucosal healing from non-healing and biochemical changes following biological therapy in inflammatory bowel disease
Source: PLoS One. 2021 Jun 2;16(6):e0252210. doi: 10.1371/journal.pone.0252210 (PMC8172032; doi:10.1371/journal.pone.0252210)
Supplement: S1 Dataset — (ZIP) [file pone.0252210.s003.zip › HC/BRC-ctnf-0005-2 this one++_base sub CR removed_69__X_-5038.04__Y_12463.4__Z_129.622__Time_786.txt]

1714.708984	-83.066071
1713.732422	-260.572113
1712.755859	13.457948
1711.779297	180.436386
1710.801758	431.124908
1709.824219	200.098465
1708.846680	315.989899
1707.868164	639.552490
1706.890625	785.081299
1705.912109	1004.760193
1704.933594	830.198975
1703.954102	1070.284180
1702.975586	1087.997559
1701.996094	1156.655518
1701.016602	1156.044312
1700.037109	1351.172241
1699.056641	1317.001709
1698.077148	1420.089355
1697.096680	1484.150513
1696.116211	1645.668213
1695.134766	1872.686401
1694.154297	1294.741333
1693.172852	1637.361694
1692.191406	1605.432861
1691.209961	1951.985596
1690.227539	2017.838135
1689.245117	1888.727661
1688.263672	1682.324097
1687.280273	2078.656982
1686.297852	2067.221436
1685.314453	2080.121338
1684.332031	2040.282837
1683.347656	2158.195557
1682.364258	2204.962891
1681.380859	2170.057617
1680.396484	2202.687744
1679.412109	2103.350098
1678.427734	2367.199463
1677.442383	2507.182129
1676.458008	2337.408691
1675.472656	2477.681885
1674.487305	2311.135498
1673.500977	2430.766357
1672.515625	2249.285156
1671.529297	2433.746094
1670.542969	2274.813965
1669.556641	2330.501709
1668.569336	2722.817627
1667.583008	2488.146240
1666.595703	2561.039063
1665.608398	2482.397461
1664.620117	2525.560791
1663.632813	2454.598145
1662.644531	2593.013428
1661.656250	2471.566895
1660.667969	2570.214111
1659.678711	2308.488525
1658.689453	2513.309814
1657.700195	2519.605957
1656.710938	2523.520020
1655.721680	2556.865723
1654.731445	2198.751221
1653.742188	1962.988647
1652.750977	2238.267334
1651.760742	1937.327881
1650.770508	1880.334717
1649.779297	1768.334106
1648.788086	1508.937500
1647.796875	1157.771362
1646.804688	1018.721863
1645.813477	964.996460
1644.821289	930.421814
1643.829102	616.695679
1642.836914	705.111511
1641.843750	786.283325
1640.850586	395.874634
1639.857422	309.826721
1638.864258	142.872559
1637.871094	335.456482
1636.876953	267.751984
1635.882813	3.253304
1634.888672	224.629364
1633.894531	-66.965813
1632.899414	-178.469559
1631.905273	-159.933762
1630.910156	-156.342377
1629.915039	356.202393
1628.918945	8.811217
1627.922852	-124.377846
1626.927734	-75.030281
1625.930664	119.792198
1624.934570	-0.037364
1623.938477	-287.135864
1622.941406	-10.763792
1621.944336	-146.143784
1620.947266	-130.792999
1619.949219	-72.541931
1618.952148	-81.642548
1617.954102	-16.351801
1616.956055	275.552490
1615.957031	48.582409
1614.958984	213.569778
1613.959961	-116.438934
1612.960938	126.293816
1611.961914	162.649185
1610.961914	168.359375
1609.962891	101.555313
1608.962891	-90.181366
1607.962891	77.891747
1606.961914	152.392975
1605.961914	196.267105
1604.960938	55.008739
1603.959961	356.939362
1602.958984	353.330688
1601.957031	-125.712700
1600.956055	199.242584
1599.954102	-34.883057
1598.952148	-160.998138
1597.949219	-228.871384
1596.947266	218.839844
1595.944336	39.910099
1594.941406	-101.715439
1593.938477	-140.785019
1592.934570	-53.891392
1591.931641	140.619080
1590.927734	-45.446281
1589.923828	150.129120
1588.918945	-149.532852
1587.915039	185.325745
1586.910156	-8.831387
1585.905273	113.080841
1584.900391	191.119812
1583.894531	681.360718
1582.889648	205.196777
1581.883789	102.188217
1580.877930	567.415527
1579.871094	45.978924
1578.865234	261.906982
1577.858398	418.247559
1576.851563	585.290527
1575.844727	281.712433
1574.836914	319.328400
1573.829102	73.782845
1572.822266	-160.952805
1571.813477	17.980839
1570.805664	158.123230
1569.797852	212.710358
1568.789063	25.914867
1567.780273	-87.865982
1566.770508	97.205124
1565.761719	-88.845726
1564.751953	-46.251373
1563.742188	-340.857025
1562.732422	-131.896744
1561.722656	-283.440308
1560.711914	-38.048985
1559.702148	-140.082199
1558.691406	-143.496780
1557.679688	-35.412369
1556.668945	-121.643356
1555.657227	-158.585068
1554.645508	-146.281311
1553.633789	36.924271
1552.622070	28.475346
1551.609375	17.424032
1550.596680	259.938232
1549.583984	-28.051401
1548.571289	-21.106146
1547.558594	1.285219
1546.544922	201.980347
1545.531250	273.252014
1544.517578	44.610157
1543.503906	301.699799
1542.489258	-309.409973
1541.474609	-81.029022
1540.459961	90.300858
1539.445313	67.782288
1538.429688	-107.175339
1537.415039	45.483570
1536.399414	-5.925545
1535.383789	125.625717
1534.367188	125.390762
1533.351563	45.021446
1532.334961	101.074883
1531.318359	95.020721
1530.301758	217.558060
1529.284180	120.829155
1528.266602	232.498459
1527.249023	143.013870
1526.231445	73.891945
1525.213867	272.200287
1524.195313	-134.584839
1523.177734	279.219238
1522.159180	93.227890
1521.139648	264.460114
1520.121094	183.356873
1519.101563	14.569718
1518.082031	225.891357
1517.062500	298.051636
1516.042969	94.987610
1515.022461	117.679153
1514.001953	14.204366
1512.981445	-86.996941
1511.960938	-170.531570
1510.939453	340.951111
1509.918945	46.289444
1508.897461	125.881256
1507.875000	-74.454498
1506.853516	191.586121
1505.831055	-186.268311
1504.809570	-77.372200
1503.787109	-266.122833
1502.763672	-257.916901
1501.741211	-255.188126
1500.717773	-411.602753
1499.694336	-232.945801
1498.670898	-24.018312
1497.646484	112.784805
1496.623047	-55.280056
1495.598633	-136.688141
1494.574219	-95.676765
1493.549805	203.186523
1492.524414	284.256134
1491.499023	-194.775848
1490.473633	396.646637
1489.448242	233.839706
1488.422852	88.617630
1487.396484	374.627106
1486.370117	455.916351
1485.343750	495.974060
1484.317383	262.607452
1483.290039	717.833740
1482.262695	578.177734
1481.235352	552.998047
1480.208008	626.922791
1479.180664	996.180054
1478.152344	941.848816
1477.124023	871.917175
1476.095703	1301.004272
1475.067383	1678.639526
1474.038086	1365.680542
1473.008789	1836.676025
1471.979492	1670.813843
1470.950195	1698.118286
1469.919922	2015.129883
1468.890625	1736.494141
1467.860352	2103.627686
1466.830078	2101.628174
1465.798828	2483.174561
1464.768555	2302.616211
1463.737305	2253.965576
1462.706055	2451.489990
1461.674805	2889.958984
1460.642578	3015.606934
1459.610352	2709.341553
1458.578125	2669.480713
1457.545898	2718.214355
1456.513672	3266.522949
1455.480469	3071.089844
1454.447266	2989.642334
1453.414063	3166.637939
1452.380859	2955.483154
1451.346680	3223.206787
1450.313477	3313.264893
1449.279297	3299.188721
1448.244141	3533.127197
1447.209961	3376.832275
1446.174805	3233.056885
1445.139648	3205.613037
1444.104492	3517.137695
1443.069336	3049.077637
1442.033203	3140.091309
1440.998047	2467.165527
1439.961914	2694.531982
1438.924805	2656.199707
1437.888672	2696.148438
1436.851563	2268.449219
1435.814453	2227.368164
1434.777344	1931.092041
1433.740234	1781.319336
1432.702148	1634.018555
1431.664063	1335.249023
1430.625977	1314.142822
1429.587891	1181.963013
1428.548828	898.394653
1427.509766	882.239563
1426.471680	412.199921
1425.431641	675.877197
1424.392578	571.455688
1423.352539	459.466187
1422.312500	536.466370
1421.272461	336.350098
1420.232422	435.999298
1419.191406	195.682922
1418.150391	516.823792
1417.109375	420.079224
1416.068359	-64.086853
1415.027344	329.939819
1413.985352	17.070837
1412.943359	16.187618
1411.901367	25.414085
1410.858398	74.884560
1409.816406	21.401270
1408.773438	-112.408607
1407.730469	-70.254066
1406.687500	84.982712
1405.643555	21.778036
1404.599609	41.539684
1403.555664	36.303261
1402.511719	-21.508986
1401.466797	-51.611900
1400.422852	194.343185
1399.377930	-133.933121
1398.333008	-38.245087
1397.287109	165.294312
1396.242188	378.950287
1395.196289	437.305420
1394.150391	255.333878
1393.104492	233.883041
1392.057617	297.715363
1391.010742	354.191010
1389.963867	268.170746
1388.916992	475.130554
1387.870117	34.274837
1386.822266	151.526703
1385.774414	316.442230
1384.726563	188.995071
1383.677734	-123.168617
1382.629883	44.845226
1381.581055	185.503876
1380.532227	19.094288
1379.483398	-54.609570
1378.433594	109.128983
1377.383789	-126.361076
1376.333984	10.359922
1375.284180	-69.805557
1374.234375	177.117111
1373.183594	-117.050674
1372.132813	-241.266800
1371.082031	-68.488594
1370.031250	-137.286758
1368.979492	100.709564
1367.927734	-214.214813
1366.875977	-107.759834
1365.824219	91.075630
1364.771484	98.377998
1363.718750	-135.491333
1362.666016	56.611019
1361.613281	-295.988068
1360.560547	307.129944
1359.506836	42.259430
1358.453125	-187.376923
1357.399414	177.562958
1356.344727	-9.151424
1355.291016	3.347800
1354.236328	147.814438
1353.181641	302.469177
1352.126953	-36.815235
1351.071289	304.649658
1350.015625	522.175110
1348.959961	270.873840
1347.904297	307.830963
1346.847656	449.272858
1345.791992	417.387115
1344.735352	886.713257
1343.677734	753.729675
1342.621094	943.365723
1341.563477	944.906799
1340.505859	773.357605
1339.448242	906.880554
1338.390625	485.962250
1337.332031	823.166931
1336.273438	457.563934
1335.214844	760.651245
1334.156250	621.047913
1333.097656	744.058289
1332.038086	454.312073
1330.978516	444.439087
1329.917969	373.088959
1328.858398	522.087830
1327.797852	888.798096
1326.737305	531.820740
1325.676758	607.576477
1324.616211	577.447144
1323.554688	606.903931
1322.493164	841.553772
1321.431641	405.178558
1320.370117	707.044373
1319.307617	870.955261
1318.245117	679.985474
1317.182617	721.195557
1316.120117	945.132690
1315.056641	691.148560
1313.993164	693.856750
1312.929688	736.298157
1311.866211	771.648254
1310.802734	942.728943
1309.738281	917.086548
1308.673828	677.619690
1307.609375	999.642334
1306.543945	1196.345825
1305.479492	1009.540833
1304.414063	1120.683350
1303.347656	1072.251587
1302.282227	977.431519
1301.215820	971.416626
1300.150391	852.668884
1299.083008	928.318848
1298.016602	645.639771
1296.949219	719.408936
1295.882813	884.259888
1294.815430	823.498169
1293.747070	981.429688
1292.679688	881.955566
1291.611328	272.595764
1290.542969	492.639618
1289.474609	460.309967
1288.405273	822.895142
1287.335938	906.189453
1286.266602	413.907715
1285.197266	762.299927
1284.127930	620.961731
1283.057617	1033.289551
1281.987305	576.623413
1280.916992	707.775452
1279.845703	863.562622
1278.775391	650.092529
1277.704102	1055.733765
1276.632813	652.000854
1275.560547	815.844055
1274.489258	823.382813
1273.416992	701.598694
1272.344727	1222.620239
1271.271484	1118.283203
1270.199219	1458.639038
1269.125977	1449.879517
1268.052734	1399.802368
1266.979492	1640.336548
1265.905273	1873.615356
1264.831055	1587.351929
1263.756836	1679.398926
1262.682617	1695.970581
1261.607422	2073.483643
1260.533203	1902.578491
1259.458008	2036.484497
1258.381836	1892.740234
1257.306641	2068.258789
1256.230469	1985.703491
1255.154297	1808.352661
1254.078125	2035.252441
1253.001953	1923.899780
1251.924805	2060.870850
1250.847656	1874.365234
1249.770508	2026.075439
1248.692383	1764.478027
1247.615234	1644.066284
1246.537109	1978.265259
1245.458984	1989.233032
1244.379883	2126.591309
1243.300781	2108.519775
1242.222656	1699.578125
1241.142578	1798.260376
1240.063477	1761.030029
1238.983398	1864.611938
1237.904297	1866.291260
1236.823242	2006.275024
1235.743164	1615.157349
1234.662109	1815.807861
1233.582031	1512.222534
1232.500977	1552.911743
1231.418945	1722.013672
1230.337891	1387.211548
1229.255859	1425.520020
1228.173828	1449.286255
1227.090820	1371.376709
1226.008789	1368.513794
1224.925781	1089.813843
1223.842773	1060.383911
1222.759766	1309.075073
1221.675781	989.414185
1220.591797	602.176331
1219.507813	1075.497803
1218.423828	499.866791
1217.338867	610.553955
1216.254883	607.620422
1215.169922	486.321014
1214.083984	546.094971
1212.999023	431.992035
1211.913086	882.561829
1210.827148	712.824402
1209.741211	772.240784
1208.654297	455.361023
1207.567383	791.926208
1206.480469	754.639648
1205.393555	471.472382
1204.306641	785.871948
1203.218750	389.431244
1202.130859	351.911591
1201.042969	179.473602
1199.954102	-163.899277
1198.865234	55.945244
1197.776367	-186.335419
1196.687500	-5.825944
1195.598633	52.534420
1194.508789	221.377182
1193.418945	-20.798410
1192.329102	-84.716927
1191.238281	-117.151466
1190.147461	-244.448624
1189.056641	-182.390915
1187.965820	-104.720222
1186.875000	-160.226898
1185.783203	-347.231445
1184.691406	-38.438641
1183.599609	32.550938
1182.506836	7.417206
1181.414063	-377.575378
1180.321289	16.662834
1179.228516	-222.249191
1178.135742	121.135735
1177.041992	-53.319191
1175.948242	109.897621
1174.854492	-115.094551
1173.759766	-38.463989
1172.665039	193.561310
1171.570313	85.470009
1170.475586	216.526184
1169.380859	177.505768
1168.285156	-7.560699
1167.189453	91.822556
1166.093750	212.498077
1164.997070	263.628967
1163.900391	66.049622
1162.803711	45.161366
1161.707031	277.273834
1160.609375	341.944366
1159.512695	535.321350
1158.415039	547.026062
1157.316406	410.590668
1156.218750	488.746765
1155.120117	621.538757
1154.021484	625.312927
1152.922852	295.119690
1151.823242	234.228622
1150.723633	516.336243
1149.624023	316.860474
1148.524414	400.740753
1147.423828	362.937653
1146.323242	194.013947
1145.222656	227.305771
1144.122070	548.352478
1143.020508	471.721741
1141.918945	261.727203
1140.817383	734.183899
1139.715820	507.205719
1138.613281	681.873535
1137.510742	411.853577
1136.408203	426.894775
1135.305664	567.646362
1134.202148	843.517090
1133.098633	765.289307
1131.995117	891.069641
1130.891602	952.529175
1129.787109	1042.250000
1128.682617	1347.624878
1127.578125	1707.235229
1126.473633	1378.855835
1125.368164	1605.178101
1124.262695	1390.380493
1123.157227	1599.664063
1122.050781	1405.934692
1120.944336	1434.764038
1119.837891	1214.775269
1118.731445	1394.815796
1117.625000	1330.819336
1116.517578	1129.435303
1115.410156	1015.514099
1114.302734	967.716003
1113.194336	1231.918945
1112.085938	1387.094849
1110.977539	1114.224487
1109.869141	1165.073975
1108.759766	944.048157
1107.651367	1573.320801
1106.541016	1420.488525
1105.431641	1225.096436
1104.321289	1397.871704
1103.211914	1426.487305
1102.100586	1407.751465
1100.990234	1325.216675
1099.878906	1452.464966
1098.768555	1237.670288
1097.656250	970.973816
1096.544922	1201.542969
1095.432617	1250.458740
1094.320313	1353.414673
1093.208008	1154.769165
1092.095703	1200.974609
1090.982422	1301.183105
1089.869141	1158.844238
1088.755859	1155.289429
1087.641602	1104.584717
1086.527344	628.135132
1085.413086	897.162842
1084.298828	1006.130127
1083.183594	1211.313843
1082.069336	1075.635132
1080.954102	1071.484009
1079.837891	1295.059326
1078.722656	1001.909424
1077.606445	985.818848
1076.490234	770.185730
1075.373047	737.599121
1074.255859	496.189789
1073.139648	942.030212
1072.021484	496.577545
1070.904297	609.225525
1069.786133	970.203186
1068.667969	1066.198364
1067.549805	878.655884
1066.430664	864.473511
1065.312500	918.187195
1064.193359	716.670532
1063.073242	845.221985
1061.954102	791.194214
1060.833984	706.755554
1059.713867	540.488403
1058.592773	720.350952
1057.472656	582.203552
1056.351563	504.878723
1055.230469	661.263489
1054.108398	303.622711
1052.987305	375.922119
1051.865234	723.734497
1050.743164	737.566101
1049.620117	284.607452
1048.497070	342.911591
1047.374023	408.218414
1046.250977	158.660461
1045.127930	473.559601
1044.003906	275.460144
1042.879883	324.557343
1041.754883	175.602646
1040.630859	-26.802404
1039.505859	115.644165
1038.380859	120.697952
1037.254883	165.379990
1036.129883	75.121414
1035.003906	136.218689
1033.876953	4.257418
1032.750977	223.654556
1031.624023	-12.750119
1030.497070	257.851105
1029.370117	144.904816
1028.242188	-35.296112
1027.115234	-113.089561
1025.986328	-281.351074
1024.858398	73.053055
1023.730469	-415.344116
1022.601563	-422.956451
1021.471680	-404.940826
1020.342773	-391.450989
1019.212891	-229.418945
1018.083008	-269.085297
1016.953125	-176.468781
1015.823242	-255.287292
1014.692383	-113.809723
1013.561523	-4.703026
1012.430664	-27.538832
1011.298828	172.068527
1010.166992	434.226990
1009.035156	-0.283681
1007.903320	609.183472
1006.770508	716.473389
1005.637695	1075.974487
1004.504883	1599.640381
1003.371094	2460.743652
1002.238281	2612.022705
1001.104492	1709.651978
999.969727	1274.530518
998.835938	534.893250
997.701172	333.800323
996.566406	343.054657
995.430664	110.113358
994.295898	214.362488
993.160156	602.491882
992.024414	287.131866
990.887695	320.288635
989.750977	314.412323
988.614258	578.389099
987.477539	319.335571
986.340820	221.848633
985.203125	345.698792
984.065430	6.825241
982.926758	655.930298
981.789063	421.087280
980.650391	538.607910
979.511719	315.776215
978.372070	120.833984
977.233398	218.210297
976.093750	476.657440
974.953125	650.129700
973.813477	623.800964
972.672852	949.166565
971.532227	516.628052
970.390625	1000.693420
969.250000	947.529236
968.108398	938.188477
966.966797	756.950562
965.824219	507.165802
964.681641	629.253784
963.539063	707.911682
962.396484	1162.697876
961.253906	299.586731
960.110352	899.005249
958.966797	451.401093
957.822266	668.402588
956.678711	338.232239
955.534180	509.760559
954.388672	706.579163
953.244141	354.331207
952.098633	148.850876
950.953125	263.855621
949.807617	305.826996
948.661133	128.507355
947.514648	68.023659
946.368164	87.730278
945.221680	-84.278297
944.074219	205.330551
942.926758	177.598907
941.779297	535.863281
940.630859	382.909668
939.483398	198.265320
938.334961	292.195129
937.185547	491.174500
936.037109	320.852600
934.887695	146.227524
933.737305	352.467773
932.587891	458.522247
931.437500	229.837021
930.287109	274.723267
929.136719	82.954315
927.985352	483.301575
926.834961	180.385986
925.682617	-156.350769
924.531250	251.078781
923.378906	424.227753
922.226563	-205.164352
921.074219	309.292633
919.921875	0.965449
918.768555	156.442459
917.615234	255.200775
916.460938	217.799667
915.307617	284.993744
914.153320	61.744038
912.999023	-65.947662
911.843750	26.636412
910.688477	-245.894806
909.533203	-284.585144
908.377930	-366.214874
907.221680	10.203605
906.066406	-41.754890
904.909180	-27.856026
903.752930	-229.045197
902.595703	145.181381
901.438477	57.472527
900.281250	-242.862320
899.123047	-228.391830
897.965820	342.724945
896.807617	-90.618858
895.648438	297.224243
894.489258	223.759842
893.331055	-132.131744
892.170898	-320.535950
891.011719	-90.817215
889.851563	168.238770
888.691406	13.998484
887.531250	-164.931961
886.370117	-151.851135
885.208984	-50.707199
884.047852	-159.360870
882.885742	20.803478
881.724609	61.120895
880.562500	390.046661
879.399414	-9.143093
878.237305	157.489944
877.074219	375.909119
875.911133	161.816284
874.747070	218.081268
873.583008	-70.090233
872.418945	58.282909
871.254883	-119.404121
870.089844	69.714668
868.925781	-301.276215
867.759766	132.930862
866.594727	196.008224
865.428711	272.556427
864.262695	382.779266
863.096680	387.368896
861.930664	268.429718
860.763672	385.316162
859.596680	490.915710
858.428711	493.225464
857.260742	459.619293
856.092773	567.338379
854.924805	731.055664
853.756836	735.477234
852.587891	704.014282
851.418945	367.744171
850.249023	703.792969
849.080078	600.587769
847.910156	152.514404
846.739258	515.144470
845.569336	615.651367
844.398438	183.444504
843.227539	185.455078
842.056641	-27.325142
840.884766	200.517166
839.712891	19.040531
838.541016	215.359924
837.368164	185.826172
836.196289	17.715485
835.022461	73.010452
833.849609	264.431488
832.675781	317.278137
831.501953	200.392853
830.328125	523.115723
829.154297	535.497681
827.979492	550.038086
826.804688	419.546753
825.628906	233.312103
824.454102	254.373871
823.278320	219.642502
822.102539	167.024048
820.925781	337.092072
819.749023	-43.034161
818.572266	68.952850
817.395508	-101.871696
816.217773	-174.785767
815.040039	10.318749
813.862305	-24.949526
812.684570	-46.946732
811.505859	-135.712524
810.327148	-291.202637
809.147461	151.039383
807.968750	-102.375237
806.789063	-164.745987
805.609375	68.153694
804.428711	283.094696
803.248047	-194.631607
802.067383	-133.019302
800.886719	161.408310
799.705078	51.951515
798.523438	-6.543050
797.341797	-754.539795
796.160156	-398.546082
794.977539	-186.829910
793.794922	150.965729
792.611328	-25.302193
791.428711	-407.501556
790.245117	-23.663256
789.060547	162.940048
787.876953	-55.549068
786.692383	-236.407776
785.507813	299.296295
784.323242	29.834036
783.137695	-11.890655
781.952148	209.320694
780.766602	277.893463
779.580078	364.036346
778.393555	-20.340845
777.207031	63.478535
776.020508	425.322540
774.833008	504.446777
773.645508	104.685432
772.458008	212.394135
771.270508	-178.413223
770.082031	-130.336456
768.893555	-133.036942
767.704102	-307.682800
766.514648	116.984749
765.325195	-11.482979
764.135742	-10.007252
762.946289	229.205566
761.755859	201.923004
760.565430	108.593803
759.374023	393.698425
758.183594	414.678833
756.992188	624.741333
755.799805	608.226624
754.608398	424.639465
753.416016	60.920517
752.223633	686.013184
751.030273	82.952850
749.837891	182.877304
748.644531	877.715515
747.450195	821.552734
746.256836	168.522964
745.062500	608.373596
743.868164	661.981995
742.672852	691.451965
741.477539	400.832672
740.282227	482.979065
739.086914	611.119019
737.890625	388.690521
736.695313	385.417480
735.498047	487.286835
734.301758	195.068298
733.104492	546.515381
731.907227	733.716309
730.709961	314.869568
729.511719	-103.735077
728.313477	37.699333
727.115234	349.636993
725.916992	226.534180
724.717773	298.026337
723.518555	297.451202
722.318359	305.680573
721.119141	396.943054
719.918945	427.109894
718.718750	256.534149
717.517578	326.146179
716.316406	520.152344
715.115234	493.861969
713.914063	363.002411
712.711914	62.250137
711.509766	537.635193
710.307617	278.564270
709.104492	307.274445
707.902344	216.273438
706.698242	57.919903
705.495117	137.025528
704.291016	-71.090393
703.086914	125.722099
701.882813	81.076141
700.678711	262.750763
699.473633	105.246483
698.268555	121.839417
697.062500	58.127689
695.857422	-46.729416
694.651367	-81.900452
693.444336	182.785721
692.238281	-327.717651
691.031250	-108.450073
689.824219	-221.230759
688.616211	2.495135
687.409180	-170.759949
686.200195	-126.920174
684.992188	-128.520432
683.784180	-86.643143
682.575195	-51.161575
681.366211	-232.259995
680.156250	180.420624
678.946289	-76.208824
677.736328	-241.657303
676.526367	-64.877327
675.315430	-100.158669
674.104492	-50.923561
672.893555	-336.910217
671.682617	136.480804
670.470703	274.613617
669.258789	505.740662
668.046875	466.703003
666.833984	743.262817
665.621094	725.993958
664.408203	659.150879
663.194336	579.479858
661.981445	94.075661
660.767578	150.711044
659.552734	166.407501
658.338867	63.514732
657.124023	105.248611
655.908203	151.348724
654.693359	193.167770
653.477539	41.056057
652.261719	-106.626419
651.045898	-64.619522
649.829102	-29.045994
648.612305	-36.523106
647.395508	65.821983
646.177734	6.727327
644.959961	68.174629
643.742188	250.073288
642.524414	216.809097
641.305664	-25.017345
640.086914	94.422615
638.868164	226.682236
637.648438	-85.943123
636.429688	69.864960
635.208984	45.157433
633.989258	-147.091232
632.768555	-238.398880
631.547852	80.216629
630.327148	-315.956055
629.106445	-130.640106
627.884766	54.505306
626.663086	-67.180420
625.440430	282.740845
624.217773	445.909302
622.995117	476.015533
621.772461	296.015656
620.549805	458.660767
619.326172	64.315971
618.102539	59.637577
616.877930	31.252172
615.654297	4.831629
614.429688	-145.846603
613.204102	58.421413
611.979492	80.613396
610.753906	87.621361
609.528320	36.691063
608.301758	2.653682
607.075195	-127.752151
605.848633	-36.194180
604.622070	44.388626
