# Supplementary material for: Raman spectroscopy accurately differentiates mucosal healing from non-healing and biochemical changes following biological therapy in inflammatory bowel disease
Source: PLoS One. 2021 Jun 2;16(6):e0252210. doi: 10.1371/journal.pone.0252210 (PMC8172032; doi:10.1371/journal.pone.0252210)
Supplement: S1 Dataset — (ZIP) [file pone.0252210.s003.zip › HC/BRC-ctnf-0008-1_base sub CR removed_84__X_-11644.4__Y_45458.2__Z_88__Time_950.txt]

1714.640625	16.174952
1713.664063	110.666412
1712.687500	145.993683
1711.709961	-19.256697
1710.733398	137.934509
1709.755859	57.071449
1708.778320	-151.761826
1707.799805	52.653629
1706.821289	-50.422581
1705.843750	96.263168
1704.864258	-198.323257
1703.885742	-229.786423
1702.907227	-140.178757
1701.927734	-338.964569
1700.948242	-101.023537
1699.968750	180.235336
1698.988281	-21.961012
1698.007813	-247.482620
1697.028320	54.241879
1696.046875	65.162254
1695.066406	130.177383
1694.084961	142.349701
1693.104492	64.407166
1692.123047	-167.730316
1691.140625	-78.912292
1690.159180	-32.163605
1689.176758	212.556808
1688.194336	17.733620
1687.211914	31.595322
1686.228516	56.696503
1685.246094	191.701019
1684.262695	375.183289
1683.279297	92.984985
1682.295898	91.168396
1681.311523	249.684570
1680.327148	49.319004
1679.342773	-22.615633
1678.358398	480.839661
1677.374023	175.872177
1676.388672	398.227020
1675.403320	155.676971
1674.417969	700.746826
1673.432617	682.615417
1672.446289	391.293091
1671.459961	326.467834
1670.473633	506.579803
1669.487305	942.076965
1668.500977	522.957825
1667.513672	619.484741
1666.526367	658.084656
1665.539063	933.304565
1664.550781	736.687317
1663.563477	874.823914
1662.575195	997.442627
1661.586914	736.082764
1660.598633	793.341797
1659.609375	1118.633545
1658.620117	1107.775024
1657.631836	1192.723755
1656.641602	1087.369019
1655.652344	932.195862
1654.662109	785.425598
1653.672852	916.995117
1652.681641	805.470276
1651.691406	638.848572
1650.701172	702.749268
1649.709961	373.035187
1648.718750	400.676941
1647.727539	159.101669
1646.735352	425.263092
1645.744141	187.113495
1644.751953	292.715637
1643.759766	7.811815
1642.766602	238.103149
1641.774414	30.492474
1640.781250	108.236557
1639.788086	85.988548
1638.794922	-189.172012
1637.801758	79.270012
1636.807617	144.849625
1635.813477	-97.728325
1634.819336	34.246704
1633.825195	-118.133858
1632.830078	19.519636
1631.834961	-221.879852
1630.839844	-252.326691
1629.844727	-108.817154
1628.849609	3.248264
1627.853516	-105.565704
1626.857422	-156.272705
1625.861328	-141.028931
1624.865234	-151.916290
1623.868164	-338.775391
1622.871094	-136.411392
1621.874023	102.801033
1620.876953	13.659135
1619.879883	71.776649
1618.881836	156.247620
1617.883789	7.143459
1616.885742	301.812469
1615.887695	-112.092201
1614.888672	-92.813705
1613.889648	152.135208
1612.890625	-35.656551
1611.891602	-168.226974
1610.892578	32.251270
1609.892578	-32.003178
1608.892578	236.604340
1607.892578	138.389679
1606.892578	145.030182
1605.891602	-36.833130
1604.890625	-129.570328
1603.889648	-28.552658
1602.888672	-0.827064
1601.887695	68.762741
1600.885742	23.239225
1599.883789	69.267792
1598.881836	-227.231323
1597.879883	27.945423
1596.876953	45.174381
1595.874023	78.056862
1594.871094	50.820129
1593.868164	-86.124855
1592.864258	-176.047928
1591.861328	-177.199585
1590.857422	113.924652
1589.853516	-56.998951
1588.848633	25.158422
1587.844727	-54.485825
1586.839844	139.654892
1585.834961	226.753448
1584.830078	97.393623
1583.824219	145.225891
1582.819336	284.159790
1581.813477	277.068848
1580.807617	384.492035
1579.800781	127.238152
1578.794922	-25.858450
1577.788086	42.239597
1576.781250	180.466492
1575.773438	-69.109177
1574.766602	-35.163639
1573.758789	29.857691
1572.750977	-160.051620
1571.743164	138.683685
1570.735352	221.474899
1569.726563	-77.835976
1568.718750	238.514175
1567.708984	123.468529
1566.700195	117.407204
1565.691406	90.451714
1564.681641	19.244701
1563.671875	197.041351
1562.662109	377.218597
1561.652344	217.399490
1560.641602	70.466782
1559.630859	216.420685
1558.620117	4.462673
1557.609375	238.190842
1556.597656	222.931061
1555.586914	230.849442
1554.575195	158.321899
1553.563477	450.764069
1552.550781	380.493774
1551.539063	493.871979
1550.526367	213.717148
1549.513672	287.955597
1548.500977	530.127563
1547.487305	647.902222
1546.473633	437.122467
1545.459961	272.801514
1544.446289	136.817856
1543.432617	429.632050
1542.417969	414.752686
1541.404297	102.726158
1540.389648	353.554291
1539.374023	327.879150
1538.359375	49.131062
1537.343750	312.213531
1536.328125	102.911255
1535.312500	430.029175
1534.296875	-119.926506
1533.280273	-4.647142
1532.263672	190.330612
1531.247070	274.249481
1530.230469	159.576797
1529.212891	-135.535278
1528.196289	-31.475067
1527.178711	103.268013
1526.160156	325.309601
1525.142578	328.342560
1524.124023	22.415808
1523.106445	259.314697
1522.087891	-41.629059
1521.068359	166.559845
1520.049805	104.564247
1519.030273	86.127281
1518.010742	-86.646164
1516.991211	-115.610222
1515.971680	107.037292
1514.951172	-215.044876
1513.930664	166.420807
1512.910156	254.924133
1511.889648	104.550682
1510.868164	-102.367279
1509.846680	-373.475372
1508.826172	4.352845
1507.803711	81.813370
1506.782227	41.184464
1505.759766	-35.459534
1504.737305	-155.771225
1503.714844	-286.408813
1502.692383	74.729225
1501.668945	-20.312645
1500.646484	-394.525635
1499.623047	-144.061142
1498.599609	49.866623
1497.575195	-222.153259
1496.550781	71.237541
1495.527344	-170.186142
1494.502930	-79.182106
1493.477539	139.495743
1492.453125	38.461601
1491.427734	-139.320160
1490.402344	-130.601746
1489.376953	-142.425751
1488.350586	6.546291
1487.325195	32.808491
1486.298828	252.974854
1485.272461	266.211700
1484.245117	419.689240
1483.218750	175.025391
1482.191406	325.737885
1481.164063	244.231674
1480.136719	274.868622
1479.108398	402.265991
1478.080078	394.459869
1477.052734	524.199402
1476.023438	536.592896
1474.995117	640.621033
1473.965820	846.382874
1472.937500	733.776855
1471.908203	646.596924
1470.877930	956.365112
1469.848633	835.989990
1468.818359	888.566040
1467.788086	1230.991333
1466.757813	1168.949951
1465.727539	1495.827515
1464.696289	1182.039307
1463.665039	1473.102783
1462.633789	1210.188354
1461.602539	1452.792847
1460.570313	1545.423462
1459.539063	1589.764771
1458.506836	1667.041626
1457.473633	1604.668579
1456.441406	1555.004150
1455.408203	1609.327637
1454.375000	1420.144897
1453.341797	1887.741577
1452.308594	1812.631836
1451.274414	1849.045532
1450.241211	2022.288330
1449.207031	1812.891602
1448.171875	1963.230713
1447.137695	2136.316650
1446.102539	1666.242798
1445.067383	1839.308105
1444.032227	1784.547974
1442.997070	1843.677734
1441.960938	1753.530640
1440.924805	1559.744873
1439.888672	1543.057373
1438.852539	1445.503540
1437.816406	1696.800415
1436.779297	1447.668091
1435.742188	1173.406860
1434.705078	1389.303955
1433.666992	1294.509277
1432.629883	773.128296
1431.591797	870.417297
1430.553711	644.672302
1429.514648	537.635010
1428.476563	430.705383
1427.437500	555.874390
1426.398438	262.467072
1425.359375	536.454163
1424.320313	326.450928
1423.280273	144.291031
1422.240234	330.090149
1421.200195	266.502533
1420.159180	160.174454
1419.119141	169.785858
1418.078125	30.924294
1417.037109	307.433502
1415.996094	221.571075
1414.954102	93.030403
1413.912109	130.608047
1412.870117	163.211929
1411.828125	50.064404
1410.786133	173.303818
1409.743164	-7.509079
1408.700195	-243.439560
1407.657227	3.080324
1406.614258	-79.403038
1405.570313	69.204536
1404.527344	-351.964478
1403.483398	22.677261
1402.438477	-1.720216
1401.394531	-26.003563
1400.349609	60.153255
1399.304688	43.554996
1398.259766	-231.160385
1397.214844	153.527817
1396.168945	-110.896988
1395.123047	5.703427
1394.077148	132.371170
1393.031250	123.849472
1391.984375	120.426689
1390.937500	-260.880554
1389.890625	21.288027
1388.843750	245.886520
1387.796875	-54.840065
1386.749023	164.871567
1385.701172	-88.003662
1384.653320	-3.166154
1383.604492	371.663239
1382.556641	-140.657394
1381.507813	16.900225
1380.458984	-20.330324
1379.410156	47.450397
1378.360352	162.738708
1377.310547	123.322815
1376.260742	84.037216
1375.210938	22.425354
1374.161133	25.811878
1373.110352	-8.113142
1372.059570	-69.337608
1371.008789	-48.150253
1369.957031	-301.042419
1368.906250	-42.852695
1367.854492	-190.767166
1366.802734	346.485321
1365.750000	238.614929
1364.698242	76.147194
1363.645508	30.848053
1362.592773	-126.306892
1361.540039	264.121826
1360.486328	15.163186
1359.433594	62.407791
1358.379883	231.579590
1357.326172	201.913239
1356.271484	5.836412
1355.216797	451.081512
1354.163086	511.177307
1353.107422	385.052307
1352.052734	216.890808
1350.998047	264.923309
1349.942383	541.410034
1348.886719	321.547424
1347.830078	707.296936
1346.774414	527.414124
1345.717773	374.996399
1344.661133	755.872314
1343.604492	467.351990
1342.546875	664.850464
1341.490234	683.971619
1340.432617	524.813782
1339.375000	757.187378
1338.316406	732.019470
1337.258789	593.096497
1336.200195	929.593811
1335.141602	605.291870
1334.082031	914.633850
1333.023438	818.274231
1331.963867	484.631409
1330.904297	766.926636
1329.844727	406.461823
1328.784180	661.666809
1327.723633	795.786072
1326.663086	949.716980
1325.602539	790.001709
1324.541992	771.213440
1323.480469	836.469910
1322.418945	679.647705
1321.357422	767.306396
1320.295898	1000.595215
1319.233398	693.657715
1318.170898	1097.215576
1317.108398	637.713135
1316.045898	858.879578
1314.982422	821.253296
1313.918945	707.352417
1312.855469	628.082092
1311.791992	864.196899
1310.728516	920.539368
1309.664063	903.083740
1308.599609	838.955017
1307.535156	792.165649
1306.469727	779.920532
1305.404297	654.613831
1304.338867	937.676025
1303.273438	1203.484619
1302.208008	1080.868286
1301.141602	899.395630
1300.075195	956.415405
1299.008789	917.682251
1297.942383	773.430969
1296.875000	901.867004
1295.807617	1040.137817
1294.740234	768.534851
1293.672852	843.115295
1292.604492	841.670776
1291.537109	722.563110
1290.468750	458.884613
1289.399414	477.327484
1288.331055	834.094849
1287.261719	891.781555
1286.192383	738.791992
1285.123047	982.759521
1284.052734	477.261261
1282.983398	924.517395
1281.913086	806.142639
1280.841797	621.784180
1279.771484	763.001648
1278.700195	679.134827
1277.628906	783.681396
1276.557617	692.604736
1275.486328	821.639587
1274.414063	720.900696
1273.341797	576.258606
1272.269531	832.399353
1271.197266	849.088928
1270.124023	763.235046
1269.050781	982.647766
1267.977539	1094.595093
1266.904297	1045.452271
1265.830078	940.238647
1264.756836	1035.137695
1263.681641	830.032654
1262.607422	922.525513
1261.533203	978.434387
1260.458008	873.477905
1259.382813	907.485291
1258.307617	1053.560425
1257.231445	768.476685
1256.155273	1016.824951
1255.079102	1038.664307
1254.002930	982.618225
1252.926758	1033.685303
1251.849609	921.728638
1250.772461	1033.612671
1249.695313	836.607422
1248.617188	734.513672
1247.540039	848.819153
1246.461914	875.584106
1245.382813	586.467285
1244.304688	793.042297
1243.225586	618.220947
1242.146484	710.572632
1241.067383	635.373230
1239.988281	683.984802
1238.908203	679.180847
1237.828125	788.394043
1236.748047	1074.611328
1235.667969	880.556030
1234.586914	655.054504
1233.505859	718.078613
1232.424805	827.103516
1231.343750	688.944397
1230.261719	667.091736
1229.179688	780.847534
1228.097656	884.851074
1227.015625	925.851257
1225.932617	444.066986
1224.850586	867.394653
1223.767578	767.998047
1222.683594	402.583069
1221.600586	622.452332
1220.516602	387.720856
1219.432617	508.345123
1218.347656	138.366348
1217.263672	527.087524
1216.178711	261.064850
1215.093750	444.266754
1214.008789	274.883606
1212.922852	274.491791
1211.836914	404.372345
1210.750977	596.887573
1209.665039	461.241638
1208.579102	566.769592
1207.492188	394.946198
1206.405273	560.619141
1205.318359	352.642944
1204.230469	400.105743
1203.142578	225.894333
1202.054688	352.752106
1200.966797	106.309135
1199.877930	281.188568
1198.790039	-97.586571
1197.701172	72.357658
1196.611328	-135.506882
1195.522461	173.766968
1194.432617	98.125229
1193.342773	-90.517357
1192.252930	57.358139
1191.162109	-131.297150
1190.072266	-5.201602
1188.981445	-64.159447
1187.889648	162.604080
1186.798828	-244.580231
1185.707031	39.625767
1184.615234	112.477142
1183.523438	5.305534
1182.430664	-73.092392
1181.337891	4.362846
1180.245117	-131.651352
1179.152344	101.479965
1178.059570	34.891277
1176.965820	135.986572
1175.872070	-45.675819
1174.778320	-90.805084
1173.683594	2.891372
1172.588867	242.511154
1171.494141	312.046295
1170.399414	132.651001
1169.303711	-309.862671
1168.208984	-104.099602
1167.113281	-34.785187
1166.016602	-75.530930
1164.920898	-121.087784
1163.824219	62.699459
1162.727539	86.288391
1161.630859	298.491608
1160.533203	-119.857567
1159.435547	87.401825
1158.337891	-22.931253
1157.240234	102.965645
1156.141602	9.257804
1155.043945	-72.531258
1153.944336	-80.431572
1152.845703	-119.371574
1151.747070	-96.375397
1150.647461	-154.477081
1149.547852	-55.364681
1148.447266	36.496082
1147.347656	204.471298
1146.247070	72.322525
1145.146484	-274.052094
1144.044922	-187.210144
1142.944336	-224.173798
1141.842773	-130.351654
1140.741211	-176.937103
1139.638672	-76.147987
1138.537109	53.077942
1137.434570	210.702927
1136.332031	144.863907
1135.228516	-61.157043
1134.125977	157.985947
1133.022461	298.620117
1131.917969	469.994080
1130.814453	354.078979
1129.709961	416.121826
1128.605469	451.994324
1127.500977	309.927673
1126.396484	544.897339
1125.291016	713.329712
1124.185547	483.469849
1123.080078	412.429840
1121.973633	450.349091
1120.868164	180.316666
1119.761719	95.057655
1118.654297	158.936157
1117.547852	137.549332
1116.440430	430.846741
1115.333008	326.524933
1114.225586	127.606369
1113.117188	205.404114
1112.008789	153.107040
1110.900391	289.888031
1109.791992	407.673889
1108.682617	-18.019184
1107.573242	180.021255
1106.463867	129.991577
1105.354492	752.820618
1104.244141	398.130005
1103.133789	324.399902
1102.023438	368.643158
1100.913086	264.241760
1099.801758	369.741180
1098.690430	527.041626
1097.579102	417.892273
1096.467773	400.683014
1095.355469	494.191711
1094.243164	538.176086
1093.130859	589.190125
1092.017578	308.181610
1090.905273	425.110138
1089.791992	280.739319
1088.677734	355.232452
1087.564453	427.338318
1086.450195	285.386871
1085.335938	164.655441
1084.221680	323.705902
1083.106445	254.706848
1081.991211	580.472717
1080.875977	250.698227
1079.760742	430.706909
1078.644531	479.140076
1077.528320	90.929398
1076.412109	308.402374
1075.295898	387.347473
1074.178711	334.888428
1073.061523	101.874878
1071.944336	330.894104
1070.826172	69.870743
1069.708984	362.096283
1068.590820	218.371826
1067.471680	669.737793
1066.353516	275.440704
1065.234375	298.123505
1064.115234	196.745087
1062.996094	467.564606
1061.875977	265.614319
1060.755859	281.341278
1059.635742	308.780060
1058.515625	184.244507
1057.394531	118.229828
1056.273438	33.577549
1055.152344	248.087830
1054.031250	-63.097363
1052.909180	-70.484634
1051.787109	251.404099
1050.665039	117.954933
1049.541992	166.645737
1048.418945	465.028687
1047.295898	152.099258
1046.172852	-13.705718
1045.048828	121.402321
1043.925781	21.043531
1042.801758	97.905113
1041.676758	-151.456833
1040.552734	177.104889
1039.427734	442.672272
1038.302734	-62.589699
1037.176758	272.846161
1036.050781	28.634922
1034.924805	-99.060036
1033.798828	336.352325
1032.672852	169.218933
1031.545898	188.238968
1030.418945	-27.491301
1029.291992	-112.904327
1028.164063	-100.624947
1027.036133	-225.354019
1025.908203	-257.057220
1024.780273	-446.581055
1023.651367	-248.257263
1022.522461	-19.783037
1021.393555	-654.563599
1020.264648	-282.125153
1019.134766	-248.426193
1018.004883	-298.150604
1016.875000	-357.051270
1015.744141	52.337406
1014.613281	-89.893364
1013.482422	-30.426189
1012.351563	232.911758
1011.219727	234.537430
1010.088867	261.711578
1008.956055	20.456818
1007.824219	309.308960
1006.691406	586.536804
1005.558594	796.645020
1004.425781	1249.540649
1003.292969	1593.654053
1002.159180	1928.442017
1001.025391	1470.566650
999.891602	814.312073
998.756836	451.777496
997.622070	214.199249
996.487305	339.273346
995.352539	302.816895
994.216797	211.083618
993.081055	151.782135
991.945313	247.137665
990.808594	114.249886
989.672852	-36.918610
988.536133	-68.073280
987.398438	87.526878
986.261719	-47.119019
985.124023	170.785980
983.986328	232.103882
982.847656	-139.317108
981.709961	173.117020
980.571289	103.522186
979.432617	155.988480
978.292969	79.727638
977.153320	389.911560
976.013672	65.548325
974.874023	-210.293442
973.734375	5.833761
972.593750	231.145905
971.453125	54.523285
970.311523	105.408577
969.170898	395.127930
968.029297	195.943527
966.886719	63.498272
965.745117	119.334511
964.602539	299.095734
963.459961	251.870438
962.317383	294.178101
961.173828	313.647522
960.030273	223.224197
958.886719	71.095558
957.743164	184.818130
956.598633	168.071686
955.454102	185.775925
954.309570	375.227539
953.165039	226.045425
952.019531	202.854965
950.874023	287.272644
949.727539	175.109482
948.582031	122.537514
947.435547	118.087357
946.289063	-263.271454
945.141602	100.362213
943.995117	244.679092
942.847656	249.743622
941.699219	-128.600662
940.551758	38.791435
939.403320	121.781677
938.254883	-94.002991
937.105469	226.364395
935.957031	124.860260
934.807617	347.202423
933.658203	542.187317
932.507813	35.402317
931.357422	333.071320
930.207031	-109.466537
929.056641	-16.631926
927.906250	185.517746
926.754883	-176.734573
925.603516	-8.583448
924.451172	7.172168
923.298828	-79.324615
922.146484	109.421394
920.994141	-97.354370
919.841797	-35.777859
918.688477	-26.397753
917.535156	37.580894
916.380859	-75.519402
915.227539	-9.118113
914.073242	-124.252769
912.918945	-155.283112
911.763672	-306.464569
910.608398	-219.319138
909.453125	-111.726883
908.297852	-60.784664
907.141602	-109.521126
905.985352	-153.624680
904.829102	-215.756714
903.672852	-264.193817
902.515625	115.469101
901.358398	44.484707
900.201172	-26.394382
899.042969	65.764412
897.884766	-190.464218
896.726563	-179.599213
895.568359	190.879578
894.409180	120.391205
893.250000	147.193649
892.090820	-60.968388
890.930664	38.285191
889.771484	-95.095215
888.611328	205.212601
887.450195	103.582336
886.289063	-133.367126
885.128906	33.766106
883.966797	257.280121
882.805664	27.385553
881.643555	29.910912
880.481445	239.890823
879.319336	289.790527
878.156250	-90.671638
876.993164	297.298553
875.830078	162.597946
874.666016	232.913712
873.502930	60.101131
872.338867	44.959972
871.173828	9.611747
870.009766	172.278717
868.844727	213.454163
867.679688	-71.398117
866.513672	82.280273
865.348633	231.414474
864.182617	176.037018
863.015625	127.452934
861.849609	191.204391
860.682617	466.013489
859.515625	424.193420
858.347656	297.132782
857.180664	385.543488
856.012695	195.772766
854.843750	129.455673
853.675781	264.972046
852.506836	561.835144
851.337891	421.551422
850.167969	413.538818
848.999023	291.286499
847.829102	386.333160
846.658203	212.661499
845.488281	112.936455
844.317383	-24.783730
843.146484	56.821838
841.975586	384.438995
840.803711	-75.291710
839.631836	138.161606
838.459961	-59.784763
837.287109	46.277328
836.114258	51.737194
834.941406	46.011162
833.768555	93.865181
832.594727	251.080399
831.420898	124.725914
830.247070	243.882156
829.072266	240.254059
827.898438	285.669098
826.722656	266.374237
825.547852	407.578369
824.372070	319.108948
823.196289	119.232544
822.020508	-207.571899
820.844727	33.715576
819.667969	112.297890
818.491211	-80.800438
817.313477	182.437912
816.136719	-230.961655
814.958984	350.236176
813.781250	134.862778
812.602539	108.558418
811.423828	19.972940
810.245117	-50.836430
809.066406	-61.665951
807.886719	-181.393021
806.707031	-196.726929
805.527344	-203.225601
804.346680	-322.989166
803.166992	-234.127808
801.985352	-258.525421
800.804688	-189.798584
799.623047	-149.994064
798.441406	-26.008211
797.259766	-119.390961
796.078125	-226.090683
794.895508	-268.543640
793.712891	205.108078
792.529297	27.348021
791.346680	102.018440
790.163086	57.050430
788.978516	257.694855
787.794922	35.563885
786.610352	-38.321781
785.425781	157.568192
784.241211	-44.694763
783.055664	-36.935848
781.870117	205.006393
780.684570	-107.821892
779.498047	301.753998
778.311523	-64.100327
777.125000	267.839172
775.938477	7.964442
774.750977	-20.143679
773.563477	176.731628
772.375977	-275.080048
771.187500	-5.623006
769.999023	36.534752
768.810547	157.943619
767.622070	-38.125248
766.432617	376.109924
765.243164	342.921356
764.053711	168.724823
762.863281	337.987579
761.672852	447.656036
760.482422	176.483917
759.291992	435.578644
758.100586	320.542114
756.909180	377.000763
755.717773	382.784790
754.525391	434.640533
753.333008	424.858856
752.140625	324.924377
750.948242	651.065796
749.754883	348.931732
748.561523	505.700256
747.368164	374.781891
746.173828	489.614197
744.979492	180.893219
743.785156	264.847961
742.590820	96.504349
741.395508	485.012817
740.200195	299.005371
739.003906	297.073761
737.808594	332.308044
736.612305	137.473145
735.416016	-46.400074
734.218750	185.692261
733.021484	327.863281
731.824219	316.719482
730.626953	340.511932
729.428711	-224.130554
728.230469	70.780632
727.032227	391.717438
725.833984	343.063934
724.634766	119.556412
723.435547	477.191711
722.235352	347.542023
721.036133	340.174377
719.835938	361.126343
718.635742	122.285789
717.434570	535.928101
716.233398	482.472748
715.032227	483.513245
713.831055	168.328888
712.628906	245.638458
711.426758	314.146942
710.224609	162.498978
709.021484	-58.832611
707.818359	283.984436
706.615234	-28.807421
705.412109	302.882080
704.208008	53.273956
703.003906	27.868801
701.799805	102.512924
700.594727	-125.217056
699.389648	147.244232
698.184570	136.950317
696.979492	-110.252190
695.773438	-83.579407
694.567383	90.788307
693.361328	178.189972
692.154297	163.487808
690.947266	-254.984573
689.740234	-252.218033
688.533203	-221.244308
687.325195	143.793304
686.117188	64.066620
684.909180	-202.082809
683.700195	-160.268677
682.491211	-179.133362
681.282227	-189.299911
680.072266	-127.946106
678.863281	9.217651
677.653320	-122.142609
676.442383	-130.006866
675.232422	98.082558
674.021484	-121.782021
672.810547	-10.509997
671.598633	275.950317
670.386719	116.922127
669.174805	336.341949
667.962891	253.162125
666.750000	1.561978
665.537109	171.411789
664.324219	136.097778
663.110352	364.325317
661.897461	201.817612
660.683594	106.400093
659.468750	45.662888
658.254883	0.178730
657.040039	-55.944790
655.824219	-325.374908
654.609375	-44.826164
653.393555	18.058109
652.177734	-311.093506
650.960938	-90.602524
649.745117	-5.728838
648.528320	44.827267
647.311523	194.567551
646.093750	172.251755
644.875977	216.848495
643.658203	128.254257
642.440430	57.119637
641.221680	65.803406
640.002930	-43.522629
638.784180	-96.678047
637.564453	-145.259949
636.344727	115.792160
635.125000	142.881958
633.905273	-156.151108
632.684570	161.374863
631.463867	-182.008896
630.243164	148.856033
629.021484	33.664722
627.799805	36.821419
626.578125	-133.374130
625.356445	-97.332855
624.133789	35.509552
622.911133	108.666656
621.688477	32.210712
620.464844	140.395248
619.241211	362.434937
618.017578	6.756392
616.793945	92.602867
615.569336	39.771450
614.344727	47.334099
613.120117	-167.078278
611.894531	-72.953606
610.668945	-243.470062
609.443359	133.808929
608.216797	43.462181
606.991211	-18.520391
605.764648	-35.040039
604.537109	10.979350
