# Supplementary material for: Raman spectroscopy accurately differentiates mucosal healing from non-healing and biochemical changes following biological therapy in inflammatory bowel disease
Source: PLoS One. 2021 Jun 2;16(6):e0252210. doi: 10.1371/journal.pone.0252210 (PMC8172032; doi:10.1371/journal.pone.0252210)
Supplement: S1 Dataset — (ZIP) [file pone.0252210.s003.zip › HC/BRC-ctnf-0015-1_base sub CR removed_70__X_17199.7__Y_10400.1__Z_2222.4__Time_796.txt]

1714.774414	327.846497
1713.797852	-10.313585
1712.820313	-156.615585
1711.843750	-247.052261
1710.866211	-53.788792
1709.888672	-257.761322
1708.911133	87.308006
1707.933594	-26.278210
1706.955078	66.084167
1705.976563	-109.669449
1704.998047	-90.137398
1704.019531	28.223089
1703.040039	-40.998215
1702.061523	-112.961823
1701.082031	98.518433
1700.101563	85.161316
1699.122070	111.916176
1698.141602	189.410339
1697.161133	-48.459702
1696.180664	186.754410
1695.200195	181.525208
1694.218750	248.477203
1693.238281	358.281433
1692.256836	502.856934
1691.274414	433.997589
1690.292969	568.184692
1689.310547	305.009094
1688.328125	538.260803
1687.345703	614.336426
1686.363281	461.380737
1685.379883	620.583374
1684.396484	694.743225
1683.413086	665.286438
1682.429688	724.062256
1681.445313	873.662476
1680.461914	917.082703
1679.477539	705.295776
1678.493164	1015.552490
1677.507813	1155.751709
1676.523438	958.500305
1675.538086	902.651855
1674.552734	940.292786
1673.566406	1268.037476
1672.581055	1325.015991
1671.594727	1398.311279
1670.608398	1559.661743
1669.622070	1506.260742
1668.634766	1384.264648
1667.648438	1812.284668
1666.661133	1611.541870
1665.673828	1597.072144
1664.685547	1447.740845
1663.698242	1580.082886
1662.709961	1596.123779
1661.721680	1832.643799
1660.733398	1587.128540
1659.744141	1662.781128
1658.755859	1550.772217
1657.766602	1722.649292
1656.777344	1640.676514
1655.787109	1638.590332
1654.797852	1509.909790
1653.807617	1402.875977
1652.817383	1452.423584
1651.827148	917.796631
1650.835938	1060.825684
1649.844727	1151.336182
1648.853516	919.725281
1647.862305	469.274994
1646.871094	743.405518
1645.878906	486.827179
1644.886719	317.914490
1643.894531	162.667084
1642.902344	472.498535
1641.910156	513.357239
1640.916992	467.477783
1639.923828	419.346924
1638.930664	218.611832
1637.936523	216.081726
1636.943359	319.364410
1635.949219	11.732243
1634.955078	-147.859833
1633.960938	-151.613037
1632.965820	18.788689
1631.970703	34.043110
1630.975586	60.120548
1629.980469	-108.319321
1628.985352	-144.814148
1627.989258	-188.923874
1626.993164	-230.116699
1625.997070	55.094929
1625.000977	14.370337
1624.003906	176.322235
1623.007813	-82.093513
1622.010742	258.953003
1621.012695	-148.694778
1620.015625	292.448883
1619.017578	147.978760
1618.020508	30.022324
1617.021484	-216.336838
1616.023438	-95.004570
1615.025391	-31.284994
1614.026367	45.670746
1613.027344	-3.145952
1612.028320	13.744494
1611.028320	156.582047
1610.029297	-35.994492
1609.029297	154.187241
1608.029297	294.614227
1607.028320	110.290688
1606.028320	159.192657
1605.027344	310.253265
1604.026367	265.004242
1603.025391	10.482306
1602.023438	-37.186604
1601.022461	-144.950623
1600.020508	-66.953766
1599.018555	-111.849792
1598.016602	-59.984417
1597.013672	-18.586592
1596.010742	-26.847025
1595.007813	-97.802574
1594.004883	-38.146240
1593.001953	-158.705688
1591.998047	-169.594177
1590.994141	-125.697258
1589.990234	4.259280
1588.986328	160.204071
1587.981445	-122.188797
1586.976563	166.600006
1585.971680	-100.152893
1584.966797	-147.895386
1583.961914	158.741196
1582.956055	131.638229
1581.950195	182.608902
1580.944336	165.744873
1579.938477	219.091095
1578.931641	9.361079
1577.924805	39.066120
1576.917969	-147.348068
1575.911133	311.406128
1574.904297	119.557907
1573.896484	268.320831
1572.888672	320.678101
1571.880859	144.121017
1570.873047	58.447639
1569.864258	27.215250
1568.855469	-4.164138
1567.846680	172.080597
1566.837891	10.521518
1565.829102	25.390951
1564.819336	-9.244187
1563.809570	-49.234100
1562.799805	50.706692
1561.790039	-129.718231
1560.779297	159.116486
1559.768555	30.207569
1558.757813	-109.211708
1557.747070	300.644836
1556.736328	124.547859
1555.724609	72.655640
1554.712891	77.552437
1553.701172	105.540573
1552.689453	166.957687
1551.676758	-43.643730
1550.664063	9.569974
1549.651367	266.925079
1548.638672	399.791016
1547.625977	372.043152
1546.612305	413.878082
1545.598633	191.805038
1544.584961	191.854050
1543.571289	-219.153687
1542.556641	-25.744516
1541.541992	22.717060
1540.527344	-11.703232
1539.512695	160.183487
1538.498047	-29.582190
1537.482422	35.955280
1536.466797	250.862808
1535.451172	-107.178055
1534.434570	-37.231590
1533.418945	-155.749344
1532.402344	168.899872
1531.385742	173.606918
1530.369141	487.268738
1529.351563	141.076370
1528.334961	8.579089
1527.317383	303.332184
1526.299805	185.821930
1525.281250	-114.632210
1524.263672	94.343452
1523.245117	37.988461
1522.226563	86.887978
1521.208008	102.105904
1520.188477	50.226799
1519.168945	-300.040192
1518.150391	58.956375
1517.129883	-68.084549
1516.110352	-82.241066
1515.089844	129.385864
1514.070313	73.669182
1513.049805	-164.529816
1512.028320	61.716251
1511.007813	-215.296356
1509.986328	33.532944
1508.964844	-184.790848
1507.943359	-15.985928
1506.921875	-221.793854
1505.899414	2.923059
1504.876953	-180.151443
1503.854492	-145.543854
1502.832031	98.922523
1501.808594	-51.351402
1500.786133	-37.846287
1499.762695	39.455479
1498.739258	-129.176926
1497.714844	-98.331268
1496.691406	-274.889008
1495.666992	16.541399
1494.642578	-47.799290
1493.617188	-102.071503
1492.592773	-130.895508
1491.567383	-24.433498
1490.541992	115.046326
1489.516602	95.926422
1488.491211	242.684998
1487.464844	567.965759
1486.438477	331.300049
1485.412109	411.105621
1484.385742	462.673370
1483.358398	531.925903
1482.331055	810.194092
1481.303711	868.891907
1480.276367	825.458679
1479.249023	764.081970
1478.220703	1082.352051
1477.192383	893.301636
1476.164063	923.319275
1475.135742	1139.158936
1474.106445	1133.242920
1473.077148	1404.746582
1472.047852	1658.228760
1471.018555	1751.193604
1469.989258	1785.517944
1468.958984	1616.227295
1467.928711	1881.829590
1466.898438	1755.678589
1465.868164	1810.006958
1464.836914	1678.693237
1463.805664	2139.446777
1462.774414	2366.225098
1461.743164	2448.078857
1460.710938	2123.521484
1459.679688	2449.044678
1458.647461	2312.387207
1457.615234	2353.405518
1456.582031	2706.436768
1455.549805	2374.402588
1454.516602	2676.512695
1453.483398	2529.667969
1452.449219	2679.458008
1451.416016	2760.768555
1450.381836	2624.090820
1449.347656	2535.607178
1448.313477	2849.901611
1447.279297	2850.053955
1446.244141	2523.585449
1445.208984	2384.588135
1444.173828	2691.087402
1443.138672	2506.612305
1442.102539	2342.457764
1441.066406	2287.158447
1440.030273	2290.076172
1438.994141	1883.481934
1437.958008	2177.230957
1436.920898	2058.977051
1435.883789	1731.126465
1434.846680	1794.987427
1433.808594	1409.336914
1432.771484	1710.688110
1431.733398	1267.286865
1430.695313	816.570068
1429.657227	754.691528
1428.618164	460.805359
1427.579102	618.580566
1426.540039	493.954010
1425.500977	384.589050
1424.461914	476.998566
1423.421875	400.598663
1422.381836	286.534241
1421.341797	399.314270
1420.301758	658.209229
1419.260742	202.016235
1418.219727	-17.253063
1417.178711	10.320141
1416.137695	-12.329741
1415.096680	143.753128
1414.054688	282.260742
1413.012695	-104.719925
1411.970703	44.079300
1410.928711	147.696075
1409.885742	-128.083542
1408.842773	-167.446747
1407.799805	124.907654
1406.756836	105.864746
1405.712891	132.142548
1404.668945	-72.398026
1403.625000	165.002945
1402.581055	-86.845833
1401.537109	62.944374
1400.492188	39.738514
1399.447266	61.828125
1398.402344	231.976761
1397.357422	96.412773
1396.311523	341.948761
1395.265625	164.121490
1394.219727	39.131824
1393.173828	-20.530424
1392.126953	435.764160
1391.081055	173.603088
1390.034180	154.468369
1388.986328	-47.171417
1387.939453	89.188095
1386.891602	95.582428
1385.843750	102.146019
1384.795898	-138.627899
1383.748047	-126.673836
1382.699219	25.376854
1381.651367	-104.768791
1380.602539	-84.827477
1379.552734	-404.374084
1378.503906	-31.964479
1377.454102	-16.525475
1376.404297	-130.690323
1375.354492	2.400877
1374.303711	-121.352989
1373.253906	149.220581
1372.203125	-146.206039
1371.152344	-79.827858
1370.100586	-237.638092
1369.049805	-33.840893
1367.998047	302.084961
1366.946289	152.318512
1365.894531	-22.103132
1364.841797	398.796173
1363.789063	65.433075
1362.736328	227.666763
1361.683594	176.026306
1360.630859	234.050507
1359.577148	-51.010479
1358.523438	181.458038
1357.469727	-127.962349
1356.415039	62.519920
1355.361328	41.886738
1354.306641	28.887823
1353.251953	261.986298
1352.197266	117.685371
1351.141602	467.708862
1350.085938	549.667603
1349.030273	395.998291
1347.974609	597.397278
1346.918945	615.310791
1345.862305	797.074585
1344.805664	949.179321
1343.749023	541.110229
1342.691406	899.267883
1341.634766	613.156311
1340.577148	949.189209
1339.519531	1101.947998
1338.460938	1465.300415
1337.403320	766.504883
1336.344727	870.191223
1335.286133	540.900757
1334.226563	748.831848
1333.167969	828.208374
1332.108398	732.102417
1331.048828	940.339783
1329.989258	987.954041
1328.928711	941.774841
1327.869141	922.959900
1326.808594	889.473206
1325.748047	1038.934692
1324.686523	1210.697876
1323.625977	1027.014771
1322.564453	811.459900
1321.502930	929.304688
1320.440430	1153.328857
1319.378906	1300.933716
1318.316406	1295.694702
1317.253906	967.583557
1316.190430	1154.970459
1315.127930	1285.726074
1314.064453	1138.102417
1313.000977	1320.791748
1311.937500	1424.709473
1310.873047	1326.771240
1309.809570	1194.537598
1308.745117	1338.156494
1307.679688	1499.049683
1306.615234	1150.695068
1305.549805	1193.713623
1304.484375	1536.858765
1303.418945	1289.856445
1302.353516	1320.848755
1301.287109	1305.226563
1300.220703	1250.398926
1299.154297	1581.382813
1298.087891	1482.501953
1297.020508	1273.252808
1295.954102	1228.675781
1294.886719	1375.653320
1293.818359	1314.059937
1292.750977	963.078003
1291.682617	1169.129517
1290.614258	946.009460
1289.545898	919.205200
1288.476563	1110.645752
1287.407227	1128.068848
1286.338867	1189.661499
1285.268555	1270.879639
1284.199219	1246.816650
1283.128906	1129.772583
1282.058594	966.324890
1280.988281	964.541199
1279.917969	1014.194153
1278.846680	1080.996216
1277.775391	1287.231689
1276.704102	1234.212280
1275.632813	1266.825928
1274.560547	1179.689575
1273.488281	1161.054077
1272.416016	1091.151123
1271.343750	1184.970093
1270.270508	1383.784546
1269.197266	1150.370483
1268.124023	1461.443848
1267.050781	1123.215210
1265.977539	1497.634766
1264.903320	1064.435181
1263.829102	1182.638306
1262.753906	1205.699585
1261.679688	1333.587524
1260.604492	1142.130981
1259.529297	1075.037720
1258.454102	1246.725098
1257.378906	1262.448364
1256.302734	1385.305298
1255.226563	1167.247803
1254.150391	1338.732422
1253.073242	1215.663574
1251.997070	1228.887085
1250.919922	1322.356812
1249.841797	1347.664185
1248.764648	1348.627686
1247.686523	1288.789185
1246.608398	1304.290405
1245.530273	1229.851440
1244.452148	1480.938843
1243.373047	1134.402344
1242.293945	999.237305
1241.214844	1017.037048
1240.135742	1010.516235
1239.055664	1484.417236
1237.975586	1332.139648
1236.895508	1179.878784
1235.815430	1044.611084
1234.734375	967.533752
1233.654297	1217.669800
1232.573242	1222.873047
1231.491211	867.008423
1230.410156	765.585693
1229.328125	891.788513
1228.246094	812.066101
1227.163086	732.309021
1226.081055	507.312622
1224.998047	654.967285
1223.915039	577.505798
1222.832031	512.100342
1221.748047	652.174438
1220.664063	632.556885
1219.580078	581.447327
1218.496094	143.654678
1217.412109	614.343445
1216.327148	693.450684
1215.242188	424.706177
1214.157227	438.463928
1213.071289	570.395325
1211.985352	859.035095
1210.899414	722.829224
1209.813477	564.883728
1208.727539	660.129150
1207.640625	571.994446
1206.553711	789.936768
1205.466797	566.660156
1204.378906	673.470337
1203.291016	252.586624
1202.203125	479.636902
1201.115234	29.889748
1200.027344	208.539581
1198.938477	189.645920
1197.849609	52.754810
1196.760742	72.185768
1195.670898	-110.533073
1194.582031	-16.745398
1193.492188	-117.839516
1192.401367	91.048904
1191.311523	-19.854767
1190.220703	-97.189285
1189.129883	48.776039
1188.039063	-165.638916
1186.947266	-329.660339
1185.856445	-172.071487
1184.764648	138.910034
1183.671875	111.344246
1182.580078	-153.785812
1181.487305	-42.407154
1180.394531	-221.303619
1179.301758	-287.569061
1178.208984	214.058212
1177.115234	298.435516
1176.021484	380.265869
1174.927734	2.121666
1173.833008	-59.917294
1172.738281	62.284096
1171.643555	172.351044
1170.548828	-12.056056
1169.454102	217.361923
1168.358398	152.377899
1167.262695	264.254639
1166.166992	208.625336
1165.070313	-55.036034
1163.973633	70.803192
1162.876953	-51.981434
1161.780273	61.638008
1160.683594	-18.328091
1159.585938	-201.033005
1158.488281	122.246094
1157.389648	509.691772
1156.291992	412.552368
1155.193359	50.579006
1154.094727	272.914948
1152.996094	130.266174
1151.896484	264.068939
1150.796875	-143.253876
1149.697266	135.679626
1148.597656	209.530685
1147.498047	26.050354
1146.397461	106.825050
1145.296875	218.409164
1144.195313	351.254272
1143.094727	39.021339
1141.993164	164.516586
1140.891602	299.376892
1139.789063	308.051697
1138.687500	307.134399
1137.584961	429.702209
1136.482422	259.865112
1135.379883	524.743713
1134.276367	502.027527
1133.172852	593.213501
1132.069336	722.256470
1130.964844	563.966736
1129.861328	1027.370850
1128.756836	750.308716
1127.652344	577.656860
1126.546875	929.038025
1125.442383	841.619995
1124.336914	841.853638
1123.230469	846.742554
1122.125000	778.132629
1121.018555	790.007690
1119.912109	448.977295
1118.805664	778.033508
1117.699219	766.041504
1116.591797	470.016571
1115.484375	462.703156
1114.376953	516.837646
1113.268555	308.390228
1112.160156	371.873199
1111.051758	366.731934
1109.943359	382.814270
1108.833984	481.523956
1107.725586	615.588989
1106.616211	518.107849
1105.505859	644.916504
1104.396484	809.409302
1103.286133	589.112183
1102.175781	536.399292
1101.064453	516.691895
1099.954102	725.734070
1098.842773	743.665100
1097.731445	806.349304
1096.619141	623.875977
1095.507813	436.766815
1094.395508	546.522156
1093.282227	620.872925
1092.169922	739.926697
1091.056641	736.496460
1089.943359	497.714294
1088.830078	590.795471
1087.716797	465.062592
1086.602539	715.665527
1085.488281	669.894653
1084.373047	901.522949
1083.258789	460.904022
1082.143555	694.839294
1081.028320	651.480469
1079.913086	356.855255
1078.796875	564.853882
1077.680664	493.418915
1076.564453	476.017609
1075.448242	378.871033
1074.331055	582.055054
1073.213867	492.002411
1072.096680	498.160767
1070.979492	628.594910
1069.861328	241.023468
1068.743164	242.640717
1067.625000	487.933319
1066.505859	271.743073
1065.386719	542.746521
1064.267578	727.053345
1063.148438	284.066193
1062.029297	482.488525
1060.909180	191.918137
1059.789063	41.871151
1058.667969	308.164246
1057.547852	340.627777
1056.426758	230.551102
1055.305664	150.967651
1054.183594	118.202080
1053.062500	256.033447
1051.940430	115.981987
1050.818359	307.578857
1049.695313	384.781769
1048.572266	408.358002
1047.449219	343.350586
1046.326172	322.771362
1045.203125	45.778530
1044.079102	128.015625
1042.955078	261.579559
1041.830078	120.190125
1040.706055	400.647888
1039.581055	61.498085
1038.456055	-200.553513
1037.331055	222.075043
1036.205078	190.724960
1035.079102	124.584175
1033.953125	135.349731
1032.826172	162.490051
1031.700195	389.718048
1030.573242	93.845825
1029.445313	114.320641
1028.318359	-85.854263
1027.190430	-209.163132
1026.062500	-130.221832
1024.934570	-88.356964
1023.805664	-236.775314
1022.676758	-419.819733
1021.547852	-180.316895
1020.418945	-263.283051
1019.289063	-104.869942
1018.159180	-305.838959
1017.029297	-284.020905
1015.898438	-41.895359
1014.767578	-189.062088
1013.636719	-67.281654
1012.505859	124.062302
1011.375000	118.617355
1010.243164	356.392548
1009.111328	191.449478
1007.978516	339.115753
1006.846680	685.823120
1005.713867	997.805969
1004.581055	1677.465088
1003.447266	2037.897949
1002.313477	1961.452148
1001.179688	1372.177490
1000.045898	850.320496
998.912109	347.331177
997.777344	211.881653
996.642578	-78.040581
995.506836	-72.241745
994.372070	143.700836
993.236328	198.189896
992.100586	112.102867
990.963867	116.133911
989.828125	9.655640
988.691406	-177.299423
987.553711	145.245941
986.416992	-85.123741
985.279297	-22.720932
984.141602	-105.270996
983.003906	-196.838333
981.865234	-53.442902
980.726563	94.638626
979.587891	58.753841
978.448242	73.635002
977.309570	-166.581131
976.169922	78.550613
975.030273	172.020264
973.889648	387.384674
972.749023	131.836594
971.608398	276.211639
970.467773	9.630449
969.326172	262.163910
968.184570	-63.665802
967.042969	168.416138
965.901367	178.004868
964.758789	201.497757
963.616211	32.512001
962.473633	308.501953
961.330078	288.843811
960.186523	177.679611
959.042969	144.608109
957.899414	-16.566875
956.754883	33.144466
955.610352	-150.534470
954.465820	393.846497
953.321289	-6.928539
952.175781	-158.015900
951.030273	77.639175
949.884766	157.830460
948.738281	78.095207
947.591797	85.386162
946.445313	-10.016715
945.298828	127.775902
944.151367	-124.917160
943.003906	99.871834
941.856445	-51.985493
940.708008	-5.080225
939.559570	229.037338
938.411133	-22.733946
937.262695	549.075073
936.113281	489.131439
934.964844	105.627640
933.814453	226.109177
932.665039	209.939346
931.514648	294.127960
930.364258	294.125580
929.213867	-152.046143
928.062500	89.584984
926.912109	130.934464
925.759766	365.780121
924.608398	-45.423294
923.456055	5.350847
922.303711	138.058060
921.151367	7.116289
919.999023	-187.300659
918.845703	-351.987671
917.692383	-96.255333
916.539063	-267.509949
915.384766	-16.270889
914.230469	132.789673
913.076172	145.702805
911.920898	90.629059
910.766602	-193.440659
909.611328	-7.851056
908.455078	-144.223282
907.299805	-108.180130
906.143555	-164.993729
904.987305	-40.448311
903.830078	133.943146
902.673828	172.444000
901.516602	102.317741
900.359375	-80.888161
899.201172	-141.739212
898.042969	-14.713468
896.884766	-66.385498
895.726563	-34.302544
894.567383	251.040344
893.408203	-22.008921
892.249023	-145.730042
891.088867	-88.602310
889.929688	31.786842
888.769531	-17.202433
887.608398	317.679596
886.448242	307.093292
885.287109	140.846313
884.125977	170.989349
882.963867	158.295258
881.801758	348.588104
880.639648	577.142944
879.477539	316.506195
878.315430	614.861145
877.152344	70.521828
875.989258	409.374664
874.825195	88.304039
873.661133	559.850708
872.497070	587.783936
871.333008	460.449097
870.168945	81.215012
869.003906	154.247391
867.838867	162.036255
866.672852	261.995361
865.506836	494.507355
864.340820	380.864960
863.174805	148.204727
862.008789	456.920990
860.841797	599.320129
859.674805	472.251770
858.506836	652.709778
857.339844	691.698120
856.171875	780.003723
855.003906	767.321838
853.834961	936.246094
852.666016	997.464172
851.497070	953.288574
850.328125	593.174438
849.158203	647.623535
847.988281	572.116699
846.818359	326.443146
845.647461	295.749176
844.477539	359.024048
843.306641	431.181244
842.134766	212.465103
840.963867	566.322205
839.791992	430.316345
838.619141	182.561066
837.447266	520.393921
836.274414	458.081757
835.101563	386.813080
833.928711	775.569031
832.754883	534.470337
831.581055	766.647339
830.407227	599.196411
829.232422	670.496155
828.058594	690.394958
826.883789	714.688477
825.708008	571.695740
824.533203	473.285065
823.357422	111.900414
822.181641	271.957916
821.004883	117.812691
819.828125	139.595963
818.651367	74.472878
817.474609	-70.819069
816.296875	75.405281
815.119141	197.017761
813.941406	-81.863136
812.763672	184.127197
811.584961	143.119186
810.406250	-77.977776
809.226563	45.390522
808.047852	-17.993223
806.868164	-170.262238
805.688477	-242.592636
804.507813	-15.260334
803.327148	45.425964
802.146484	-229.057373
800.965820	-68.671387
799.784180	-123.572929
798.603516	-278.311890
797.420898	-173.675064
796.239258	-328.479095
795.056641	-113.240799
793.874023	-15.594145
792.691406	-234.781128
791.507813	-4.446941
790.324219	-79.791656
789.140625	-126.404762
787.956055	-35.882671
786.772461	-226.423950
785.586914	5.474228
784.402344	-67.945786
783.216797	-39.715237
782.032227	136.503143
780.845703	-87.360626
779.660156	-136.678528
778.473633	-161.747726
777.287109	230.430145
776.100586	-183.366714
774.913086	89.321777
773.725586	163.234512
772.538086	71.604881
771.349609	32.883160
770.161133	0.728461
768.972656	61.106720
767.784180	247.011261
766.594727	64.818054
765.405273	109.536201
764.215820	66.084900
763.026367	399.090424
761.835938	432.518555
760.645508	162.179459
759.454102	536.564331
758.262695	626.963928
757.072266	484.163483
755.879883	323.791718
754.688477	238.181763
753.496094	145.972610
752.303711	165.810898
751.110352	295.422058
749.917969	203.133270
748.724609	-102.117867
747.530273	16.367453
746.336914	468.320923
745.142578	448.322601
743.948242	237.472641
742.752930	15.722916
741.558594	204.026123
740.363281	120.417259
739.166992	76.263161
737.971680	192.038162
736.775391	101.841599
735.579102	151.812866
734.381836	-6.244673
733.185547	159.694275
731.988281	161.414413
730.790039	77.796333
729.592773	64.195427
728.394531	181.792831
727.196289	343.046387
725.997070	338.101135
724.797852	206.409073
723.598633	232.071442
722.399414	301.398407
721.199219	370.691254
719.999023	463.964355
718.798828	306.191986
717.598633	261.965424
716.397461	344.294891
715.196289	317.536438
713.994141	277.711914
712.792969	111.473373
711.590820	117.503586
710.388672	160.586243
709.185547	218.909073
707.982422	48.527161
706.779297	342.047211
705.576172	108.612946
704.372070	129.951065
703.167969	-20.602325
701.963867	166.129593
700.759766	-8.248668
699.554688	0.130041
698.349609	362.878906
697.143555	-154.761887
695.938477	455.612579
694.732422	-172.551529
693.525391	61.848057
692.319336	-107.713684
691.112305	-170.798477
689.905273	-136.158905
688.697266	184.915573
687.490234	-140.606369
686.282227	30.721273
685.073242	11.181947
683.865234	-95.035324
682.656250	-285.701416
681.447266	-146.887924
680.237305	-77.437393
679.028320	-274.385895
677.818359	-109.605957
676.607422	-247.953369
675.397461	-178.431335
674.186523	12.257369
672.975586	6.020913
671.763672	296.119873
670.551758	10.930965
669.339844	145.291214
668.127930	-77.003395
666.915039	148.114090
665.703125	-179.889832
664.489258	-149.195160
663.276367	30.494841
662.062500	-44.618729
660.848633	-152.056458
659.634766	100.924301
658.419922	-2.156831
657.205078	-152.625397
655.990234	147.649673
654.775391	-78.220131
653.559570	60.265003
652.343750	287.038940
651.126953	-59.336140
649.911133	83.362801
648.694336	-90.542694
647.477539	-42.632717
646.259766	9.553061
645.041992	132.717651
643.824219	6.259022
642.606445	232.580994
641.387695	280.303772
640.168945	115.151680
638.950195	182.184616
637.730469	163.208176
636.511719	-31.951450
635.291016	101.570984
634.071289	295.127472
632.850586	26.982018
631.629883	93.755302
630.409180	102.520760
629.188477	128.402588
627.966797	83.442329
626.745117	175.696396
625.522461	81.337135
624.300781	259.179657
623.078125	381.169006
621.854492	228.810287
620.631836	414.885773
619.408203	510.869690
618.184570	146.436295
616.960938	-121.578941
615.736328	-235.466492
614.511719	69.965836
613.287109	-48.340668
612.061523	-252.213470
610.835938	-131.092636
609.610352	17.678358
608.384766	-43.132446
607.158203	-67.680313
605.931641	70.038971
604.705078	73.067413
