# Supplementary material for: Raman spectroscopy accurately differentiates mucosal healing from non-healing and biochemical changes following biological therapy in inflammatory bowel disease
Source: PLoS One. 2021 Jun 2;16(6):e0252210. doi: 10.1371/journal.pone.0252210 (PMC8172032; doi:10.1371/journal.pone.0252210)
Supplement: S1 Dataset — (ZIP) [file pone.0252210.s003.zip › HC/brc-ctnf-0014_base sub CR removed_45__X_5920.47__Y_1161.29__Z_1289__Time_517.txt]

1714.774414	80.168610
1713.797852	-36.456161
1712.820313	339.106384
1711.843750	-56.858757
1710.866211	-156.904205
1709.888672	186.243332
1708.911133	-59.436489
1707.933594	349.584503
1706.955078	261.024811
1705.976563	42.152802
1704.998047	3.620760
1704.019531	-213.378311
1703.040039	95.038551
1702.061523	187.492813
1701.082031	34.599056
1700.101563	-240.457962
1699.122070	-35.927860
1698.141602	16.913776
1697.161133	-172.655228
1696.180664	10.056208
1695.200195	417.867920
1694.218750	75.777725
1693.238281	-97.121567
1692.256836	179.256607
1691.274414	-5.481127
1690.292969	-135.975677
1689.310547	-110.980049
1688.328125	152.110718
1687.345703	349.148346
1686.363281	522.824341
1685.379883	363.934875
1684.396484	264.440826
1683.413086	218.964935
1682.429688	147.555679
1681.445313	484.238190
1680.461914	411.471161
1679.477539	602.864441
1678.493164	507.417053
1677.507813	612.150696
1676.523438	196.149307
1675.538086	334.053070
1674.552734	600.117981
1673.566406	396.137421
1672.581055	408.118011
1671.594727	1071.589355
1670.608398	834.822449
1669.622070	601.369019
1668.634766	623.429260
1667.648438	792.037354
1666.661133	371.880737
1665.673828	936.829041
1664.685547	623.924500
1663.698242	746.632690
1662.709961	848.529724
1661.721680	850.108459
1660.733398	1042.977051
1659.744141	957.949768
1658.755859	823.081177
1657.766602	1056.844849
1656.777344	782.487244
1655.787109	831.632813
1654.797852	891.756775
1653.807617	759.039368
1652.817383	801.375793
1651.827148	627.152039
1650.835938	495.656952
1649.844727	465.036713
1648.853516	170.421677
1647.862305	322.901184
1646.871094	655.299133
1645.878906	-26.558746
1644.886719	219.199081
1643.894531	-78.810387
1642.902344	238.688126
1641.910156	181.528595
1640.916992	-17.857862
1639.923828	12.612047
1638.930664	249.038162
1637.936523	-126.211876
1636.943359	60.497120
1635.949219	75.990311
1634.955078	-266.720093
1633.960938	-39.990803
1632.965820	-297.870697
1631.970703	-128.826385
1630.975586	-46.579540
1629.980469	-24.754057
1628.985352	-5.420974
1627.989258	64.026428
1626.993164	-145.275299
1625.997070	-356.988678
1625.000977	33.663311
1624.003906	-133.090591
1623.007813	-120.930817
1622.010742	-166.506851
1621.012695	-277.667877
1620.015625	78.850723
1619.017578	72.876923
1618.020508	-108.928238
1617.021484	-38.627907
1616.023438	39.576782
1615.025391	20.709047
1614.026367	-19.109926
1613.027344	198.131683
1612.028320	208.161636
1611.028320	163.140594
1610.029297	-101.996674
1609.029297	162.282959
1608.029297	38.718349
1607.028320	137.820251
1606.028320	35.240646
1605.027344	55.722160
1604.026367	-282.425598
1603.025391	41.621960
1602.023438	158.788193
1601.022461	-103.414719
1600.020508	-17.739904
1599.018555	127.982368
1598.016602	153.335083
1597.013672	-163.765839
1596.010742	-203.823990
1595.007813	-152.504059
1594.004883	-90.835876
1593.001953	69.953613
1591.998047	-33.102238
1590.994141	-128.373291
1589.990234	84.232208
1588.986328	121.847160
1587.981445	0.217923
1586.976563	32.401207
1585.971680	90.536118
1584.966797	385.744293
1583.961914	164.692459
1582.956055	131.207047
1581.950195	50.724792
1580.944336	264.459564
1579.938477	17.082439
1578.931641	313.767517
1577.924805	-37.899166
1576.917969	-178.771622
1575.911133	-95.975250
1574.904297	-5.553280
1573.896484	238.105804
1572.888672	62.919277
1571.880859	233.385223
1570.873047	297.076050
1569.864258	116.335609
1568.855469	192.695358
1567.846680	149.399933
1566.837891	212.428375
1565.829102	132.490341
1564.819336	-220.111603
1563.809570	-51.139633
1562.799805	0.852494
1561.790039	-27.747456
1560.779297	-152.463287
1559.768555	49.392994
1558.757813	111.019966
1557.747070	-11.543835
1556.736328	47.150356
1555.724609	-91.237976
1554.712891	44.796768
1553.701172	255.699722
1552.689453	101.324287
1551.676758	42.595310
1550.664063	446.923645
1549.651367	131.686371
1548.638672	266.481415
1547.625977	463.117615
1546.612305	460.404297
1545.598633	276.581512
1544.584961	9.972098
1543.571289	-166.253403
1542.556641	-164.342712
1541.541992	77.593658
1540.527344	79.122932
1539.512695	356.718658
1538.498047	239.135712
1537.482422	-56.629875
1536.466797	60.361290
1535.451172	115.237320
1534.434570	203.435410
1533.418945	557.022217
1532.402344	394.738159
1531.385742	376.689636
1530.369141	126.602676
1529.351563	278.314514
1528.334961	-20.881903
1527.317383	212.897217
1526.299805	1.056144
1525.281250	188.087997
1524.263672	187.064377
1523.245117	350.536163
1522.226563	500.935699
1521.208008	365.677032
1520.188477	-163.059631
1519.168945	33.191776
1518.150391	44.206444
1517.129883	296.571350
1516.110352	86.317001
1515.089844	50.652855
1514.070313	-23.616199
1513.049805	-8.144360
1512.028320	71.345718
1511.007813	-234.219254
1509.986328	-34.365063
1508.964844	-163.040192
1507.943359	-27.627001
1506.921875	-125.701202
1505.899414	6.844182
1504.876953	-288.770813
1503.854492	104.903534
1502.832031	-321.460297
1501.808594	-38.300495
1500.786133	-431.354248
1499.762695	-343.049286
1498.739258	-108.977509
1497.714844	-69.600716
1496.691406	-278.477661
1495.666992	106.072723
1494.642578	-44.117203
1493.617188	-30.706747
1492.592773	10.767409
1491.567383	41.905804
1490.541992	218.609467
1489.516602	257.218994
1488.491211	229.340622
1487.464844	209.049149
1486.438477	163.177505
1485.412109	198.949127
1484.385742	410.737823
1483.358398	283.024536
1482.331055	295.615021
1481.303711	823.316650
1480.276367	384.390106
1479.249023	480.947388
1478.220703	653.863831
1477.192383	579.502014
1476.164063	772.638062
1475.135742	823.028625
1474.106445	1046.507935
1473.077148	997.450317
1472.047852	711.672852
1471.018555	1001.135376
1469.989258	1188.688110
1468.958984	1004.731750
1467.928711	1278.624878
1466.898438	1135.393555
1465.868164	1365.913574
1464.836914	1390.438965
1463.805664	1569.957153
1462.774414	1823.078247
1461.743164	1306.484497
1460.710938	1463.043335
1459.679688	1713.510010
1458.647461	1207.429199
1457.615234	1495.915161
1456.582031	1883.225952
1455.549805	1930.493652
1454.516602	1566.878174
1453.483398	1687.751587
1452.449219	1874.490845
1451.416016	1691.157715
1450.381836	1986.839722
1449.347656	2105.088379
1448.313477	1714.205078
1447.279297	2136.424316
1446.244141	1763.480591
1445.208984	1995.724121
1444.173828	1914.098389
1443.138672	1432.781494
1442.102539	1748.549072
1441.066406	1674.745117
1440.030273	1826.072754
1438.994141	1691.723389
1437.958008	1251.658203
1436.920898	1345.014526
1435.883789	1418.182495
1434.846680	1205.956909
1433.808594	809.514587
1432.771484	615.320435
1431.733398	913.491333
1430.695313	848.190430
1429.657227	568.519043
1428.618164	589.218506
1427.579102	138.347977
1426.540039	456.836884
1425.500977	424.845093
1424.461914	-40.577030
1423.421875	136.853088
1422.381836	-73.696548
1421.341797	63.539219
1420.301758	-166.873688
1419.260742	-117.640793
1418.219727	100.321419
1417.178711	356.033844
1416.137695	-29.896746
1415.096680	14.612959
1414.054688	398.721039
1413.012695	390.488861
1411.970703	153.583633
1410.928711	205.934174
1409.885742	84.950813
1408.842773	-136.372055
1407.799805	-151.521683
1406.756836	26.815386
1405.712891	-221.674835
1404.668945	-75.836426
1403.625000	72.558029
1402.581055	-185.490631
1401.537109	-56.983570
1400.492188	304.814423
1399.447266	-140.871170
1398.402344	65.581406
1397.357422	254.512650
1396.311523	82.599495
1395.265625	1.072665
1394.219727	-218.073166
1393.173828	246.680054
1392.126953	-92.390793
1391.081055	252.214737
1390.034180	101.227715
1388.986328	58.002354
1387.939453	277.608582
1386.891602	44.518291
1385.843750	134.222534
1384.795898	-55.995274
1383.748047	216.398209
1382.699219	-83.489288
1381.651367	79.103821
1380.602539	-45.528980
1379.552734	237.067764
1378.503906	7.830617
1377.454102	-93.893600
1376.404297	121.509727
1375.354492	177.247513
1374.303711	-48.833542
1373.253906	-12.794392
1372.203125	-78.904335
1371.152344	-97.494843
1370.100586	-71.109505
1369.049805	-24.659979
1367.998047	11.905589
1366.946289	-11.205832
1365.894531	65.427216
1364.841797	206.869003
1363.789063	276.177612
1362.736328	-25.252918
1361.683594	-40.288395
1360.630859	238.349915
1359.577148	469.714996
1358.523438	335.561493
1357.469727	10.150400
1356.415039	169.665863
1355.361328	95.649788
1354.306641	314.935974
1353.251953	49.868149
1352.197266	535.021667
1351.141602	280.163147
1350.085938	268.797943
1349.030273	391.563873
1347.974609	479.649445
1346.918945	418.962006
1345.862305	415.438385
1344.805664	632.714233
1343.749023	537.632202
1342.691406	1000.365906
1341.634766	741.903198
1340.577148	1140.185791
1339.519531	891.903503
1338.460938	789.927307
1337.403320	896.085938
1336.344727	920.597412
1335.286133	922.922302
1334.226563	947.600037
1333.167969	628.520935
1332.108398	925.497437
1331.048828	863.897888
1329.989258	500.812775
1328.928711	830.018188
1327.869141	1001.034424
1326.808594	989.231262
1325.748047	873.779297
1324.686523	753.513428
1323.625977	621.050842
1322.564453	1147.783447
1321.502930	1074.674438
1320.440430	597.023804
1319.378906	1192.731201
1318.316406	1137.152100
1317.253906	987.973755
1316.190430	1156.936035
1315.127930	1215.000244
1314.064453	1110.466064
1313.000977	774.473267
1311.937500	864.801819
1310.873047	809.861694
1309.809570	907.664246
1308.745117	1244.240112
1307.679688	1287.873169
1306.615234	1260.208984
1305.549805	969.403748
1304.484375	1094.407349
1303.418945	1634.946777
1302.353516	1029.768433
1301.287109	805.841492
1300.220703	1127.555176
1299.154297	1483.571899
1298.087891	972.483948
1297.020508	913.479248
1295.954102	1127.063721
1294.886719	1019.052734
1293.818359	906.216187
1292.750977	820.468018
1291.682617	931.018250
1290.614258	904.228149
1289.545898	803.932190
1288.476563	951.285583
1287.407227	1076.551758
1286.338867	1194.455322
1285.268555	807.689758
1284.199219	1006.472351
1283.128906	1104.795166
1282.058594	999.913574
1280.988281	745.804810
1279.917969	851.535522
1278.846680	553.569824
1277.775391	884.354736
1276.704102	1119.642578
1275.632813	1010.125122
1274.560547	881.106567
1273.488281	1282.457520
1272.416016	992.209656
1271.343750	1097.818604
1270.270508	871.246582
1269.197266	683.850769
1268.124023	1177.606201
1267.050781	638.798401
1265.977539	878.596008
1264.903320	808.467285
1263.829102	1174.943115
1262.753906	1170.610840
1261.679688	1066.334473
1260.604492	742.733582
1259.529297	1125.940674
1258.454102	753.733582
1257.378906	895.620911
1256.302734	1105.615967
1255.226563	1067.171509
1254.150391	921.633789
1253.073242	695.830811
1251.997070	874.009216
1250.919922	1064.247925
1249.841797	977.131653
1248.764648	1004.325195
1247.686523	817.559692
1246.608398	830.145569
1245.530273	762.523071
1244.452148	964.558228
1243.373047	486.422760
1242.293945	673.804016
1241.214844	761.544739
1240.135742	608.930847
1239.055664	677.171326
1237.975586	789.021912
1236.895508	767.389893
1235.815430	816.061401
1234.734375	884.067505
1233.654297	922.932983
1232.573242	760.598022
1231.491211	712.165039
1230.410156	1027.075195
1229.328125	799.323059
1228.246094	646.692322
1227.163086	566.704285
1226.081055	360.872559
1224.998047	580.939697
1223.915039	633.953247
1222.832031	382.162415
1221.748047	473.791656
1220.664063	507.318268
1219.580078	446.526794
1218.496094	313.227112
1217.412109	146.119858
1216.327148	558.712524
1215.242188	9.986657
1214.157227	395.779602
1213.071289	496.524658
1211.985352	691.293396
1210.899414	381.682922
1209.813477	378.501495
1208.727539	401.799469
1207.640625	461.193695
1206.553711	178.222763
1205.466797	145.964493
1204.378906	417.248596
1203.291016	327.027893
1202.203125	128.421310
1201.115234	286.207916
1200.027344	323.510529
1198.938477	69.520164
1197.849609	-25.599100
1196.760742	-94.265350
1195.670898	87.171318
1194.582031	198.752594
1193.492188	-103.276291
1192.401367	-30.282669
1191.311523	100.306717
1190.220703	-172.833389
1189.129883	144.963593
1188.039063	-72.937004
1186.947266	11.702484
1185.856445	74.658951
1184.764648	-140.846237
1183.671875	-173.975128
1182.580078	-315.071594
1181.487305	-103.639091
1180.394531	-299.946045
1179.301758	-275.685516
1178.208984	79.236504
1177.115234	-236.940430
1176.021484	-40.398624
1174.927734	182.350601
1173.833008	67.331863
1172.738281	36.101372
1171.643555	174.759155
1170.548828	9.426806
1169.454102	-129.565125
1168.358398	-235.069016
1167.262695	-201.883850
1166.166992	-144.854767
1165.070313	-396.228699
1163.973633	38.265820
1162.876953	-33.948677
1161.780273	18.024929
1160.683594	-27.972847
1159.585938	71.627419
1158.488281	-69.929863
1157.389648	246.694260
1156.291992	284.013519
1155.193359	402.361389
1154.094727	339.378906
1152.996094	30.818840
1151.896484	301.570923
1150.796875	212.317368
1149.697266	51.592281
1148.597656	-140.060501
1147.498047	1.744698
1146.397461	-68.461823
1145.296875	-398.130402
1144.195313	-137.490540
1143.094727	-38.779602
1141.993164	116.937042
1140.891602	160.777557
1139.789063	90.430435
1138.687500	81.904572
1137.584961	522.529114
1136.482422	98.035545
1135.379883	132.190659
1134.276367	97.421227
1133.172852	-243.658295
1132.069336	-219.019409
1130.964844	26.305683
1129.861328	454.220703
1128.756836	808.375061
1127.652344	536.201660
1126.546875	221.445694
1125.442383	601.444580
1124.336914	637.576233
1123.230469	349.029388
1122.125000	352.014496
1121.018555	177.337234
1119.912109	275.053711
1118.805664	259.083130
1117.699219	378.030304
1116.591797	141.949112
1115.484375	-15.951965
1114.376953	98.228745
1113.268555	77.554970
1112.160156	-35.311726
1111.051758	-65.393456
1109.943359	36.881428
1108.833984	82.398979
1107.725586	191.693817
1106.616211	381.228180
1105.505859	459.706543
1104.396484	302.128357
1103.286133	-32.372196
1102.175781	230.219894
1101.064453	112.921707
1099.954102	203.238342
1098.842773	347.747559
1097.731445	367.278717
1096.619141	266.620544
1095.507813	253.219284
1094.395508	522.512329
1093.282227	139.338974
1092.169922	156.651230
1091.056641	376.415924
1089.943359	365.472015
1088.830078	246.330627
1087.716797	4.954020
1086.602539	210.556976
1085.488281	246.808365
1084.373047	473.481598
1083.258789	483.879639
1082.143555	43.163204
1081.028320	276.891663
1079.913086	247.513580
1078.796875	417.767426
1077.680664	-45.844261
1076.564453	413.168121
1075.448242	182.163254
1074.331055	-51.042088
1073.213867	-47.209248
1072.096680	341.225525
1070.979492	14.527188
1069.861328	-28.383821
1068.743164	198.250427
1067.625000	64.065941
1066.505859	461.651276
1065.386719	573.445801
1064.267578	207.669495
1063.148438	127.669205
1062.029297	150.727371
1060.909180	197.223846
1059.789063	370.062439
1058.667969	304.369232
1057.547852	227.094803
1056.426758	89.144424
1055.305664	161.636475
1054.183594	93.984306
1053.062500	-34.280037
1051.940430	73.423027
1050.818359	176.484985
1049.695313	48.495197
1048.572266	130.657471
1047.449219	-69.429581
1046.326172	197.139328
1045.203125	50.923714
1044.079102	182.276917
1042.955078	-7.998113
1041.830078	-18.682692
1040.706055	175.749451
1039.581055	256.035645
1038.456055	105.833900
1037.331055	-107.067863
1036.205078	252.789597
1035.079102	23.829613
1033.953125	267.342010
1032.826172	57.264690
1031.700195	-20.066978
1030.573242	204.952667
1029.445313	453.195648
1028.318359	-172.317764
1027.190430	-367.655273
1026.062500	-474.542786
1024.934570	-418.735626
1023.805664	-100.519958
1022.676758	11.067416
1021.547852	-380.859741
1020.418945	-512.666199
1019.289063	-488.913177
1018.159180	-291.153656
1017.029297	-545.473145
1015.898438	-145.946396
1014.767578	42.619446
1013.636719	-255.326096
1012.505859	-64.304192
1011.375000	-23.791147
1010.243164	-89.699242
1009.111328	339.857117
1007.978516	239.383774
1006.846680	296.385315
1005.713867	716.599854
1004.581055	1411.904663
1003.447266	1681.590942
1002.313477	1692.379639
1001.179688	1003.079224
1000.045898	824.779663
998.912109	466.508240
997.777344	-20.814524
996.642578	316.394836
995.506836	249.623383
994.372070	388.365540
993.236328	363.341644
992.100586	93.939392
990.963867	41.528873
989.828125	60.716969
988.691406	-150.498016
987.553711	-110.334816
986.416992	31.285429
985.279297	292.713074
984.141602	194.885742
983.003906	120.228813
981.865234	-101.597969
980.726563	61.069202
979.587891	101.827522
978.448242	140.368149
977.309570	-9.571567
976.169922	54.465454
975.030273	348.415894
973.889648	10.400842
972.749023	462.938782
971.608398	327.368927
970.467773	-14.703984
969.326172	281.700836
968.184570	293.452942
967.042969	206.625793
965.901367	-84.246208
964.758789	193.927277
963.616211	430.784912
962.473633	73.861008
961.330078	264.980469
960.186523	348.402740
959.042969	159.255768
957.899414	215.358963
956.754883	335.639008
955.610352	-462.063049
954.465820	29.275192
953.321289	-259.819916
952.175781	135.324615
951.030273	173.572861
949.884766	243.900299
948.738281	195.394165
947.591797	121.855728
946.445313	50.713531
945.298828	-214.494537
944.151367	86.912689
943.003906	123.380684
941.856445	-139.146484
940.708008	333.430481
939.559570	192.056763
938.411133	347.387329
937.262695	441.131805
936.113281	482.459991
934.964844	521.555786
933.814453	271.255432
932.665039	385.708252
931.514648	304.259216
930.364258	-312.299469
929.213867	200.866760
928.062500	217.588120
926.912109	-289.089172
925.759766	107.840324
924.608398	36.028416
923.456055	75.746590
922.303711	135.958450
921.151367	109.814873
919.999023	276.911987
918.845703	-42.259529
917.692383	-36.392521
916.539063	253.398193
915.384766	-49.509903
914.230469	20.045656
913.076172	-144.143723
911.920898	-47.286388
910.766602	-145.521088
909.611328	71.557373
908.455078	-22.048584
907.299805	36.295521
906.143555	67.448181
904.987305	53.305904
903.830078	-51.409805
902.673828	317.263428
901.516602	-149.667267
900.359375	119.307777
899.201172	57.777351
898.042969	580.016663
896.884766	342.016357
895.726563	285.056061
894.567383	-174.294937
893.408203	13.047153
892.249023	130.256516
891.088867	89.277519
889.929688	177.072144
888.769531	70.632286
887.608398	-234.426407
886.448242	45.264252
885.287109	54.036079
884.125977	500.480591
882.963867	-23.164780
881.801758	17.191481
880.639648	-307.702148
879.477539	208.277771
878.315430	-62.428822
877.152344	212.177246
875.989258	414.574249
874.825195	553.816101
873.661133	339.529480
872.497070	269.377075
871.333008	545.783203
870.168945	216.875305
869.003906	187.242493
867.838867	384.718628
866.672852	-74.361122
865.506836	12.915312
864.340820	333.816101
863.174805	614.105591
862.008789	543.864441
860.841797	761.048889
859.674805	538.106384
858.506836	856.129822
857.339844	314.585846
856.171875	367.739716
855.003906	786.410095
853.834961	621.865723
852.666016	771.202698
851.497070	362.384735
850.328125	746.906799
849.158203	441.256348
847.988281	453.732788
846.818359	425.862457
845.647461	315.132751
844.477539	287.225983
843.306641	469.606293
842.134766	488.561676
840.963867	138.454453
839.791992	280.361847
838.619141	357.329834
837.447266	364.931915
836.274414	274.174866
835.101563	138.737732
833.928711	483.455719
832.754883	115.734055
831.581055	600.818359
830.407227	900.395569
829.232422	327.413727
828.058594	283.298920
826.883789	410.866089
825.708008	324.278656
824.533203	50.447273
823.357422	313.745392
822.181641	494.430939
821.004883	193.854340
819.828125	-284.788849
818.651367	169.583069
817.474609	260.868225
816.296875	-159.766571
815.119141	31.554234
813.941406	-251.040680
812.763672	-117.727257
811.584961	26.583113
810.406250	-102.624329
809.226563	154.824951
808.047852	-14.457421
806.868164	-12.700427
805.688477	197.733841
804.507813	254.824539
803.327148	-36.634014
802.146484	-281.415161
800.965820	-324.260925
799.784180	-429.248840
798.603516	42.282497
797.420898	36.896935
796.239258	2.648360
795.056641	-317.489716
793.874023	-265.362946
792.691406	-368.349915
791.507813	-77.209892
790.324219	-69.624275
789.140625	-325.467621
787.956055	140.082779
786.772461	105.414200
785.586914	395.813995
784.402344	208.425598
783.216797	-151.360107
782.032227	165.254807
780.845703	373.397125
779.660156	-160.843826
778.473633	203.977356
777.287109	-18.749659
776.100586	85.284477
774.913086	43.558540
773.725586	136.396011
772.538086	427.668793
771.349609	326.203308
770.161133	-136.856522
768.972656	-218.396500
767.784180	-31.075891
766.594727	169.330063
765.405273	257.258514
764.215820	74.226067
763.026367	316.171173
761.835938	421.486481
760.645508	172.402359
759.454102	176.416885
758.262695	160.592545
757.072266	406.441101
755.879883	441.064117
754.688477	352.549652
753.496094	283.818542
752.303711	175.542801
751.110352	366.009491
749.917969	93.003143
748.724609	353.600708
747.530273	278.213409
746.336914	202.836761
745.142578	259.106262
743.948242	313.127686
742.752930	340.785614
741.558594	-195.033615
740.363281	275.449860
739.166992	138.678436
737.971680	-101.016121
736.775391	125.927139
735.579102	109.672661
734.381836	-79.543556
733.185547	232.547806
731.988281	-129.511978
730.790039	79.586662
729.592773	69.855186
728.394531	210.998871
727.196289	19.764124
725.997070	128.043045
724.797852	-15.027336
723.598633	379.385864
722.399414	-34.529053
721.199219	335.674622
719.999023	544.145508
718.798828	211.220230
717.598633	74.844894
716.397461	-28.752768
715.196289	179.591385
713.994141	272.265228
712.792969	384.518219
711.590820	139.269913
710.388672	37.953831
709.185547	361.492828
707.982422	345.113312
706.779297	280.835083
705.576172	-181.798569
704.372070	306.908447
703.167969	-7.548173
701.963867	232.890289
700.759766	166.548080
699.554688	65.445358
698.349609	-55.172466
697.143555	137.238068
695.938477	-37.656464
694.732422	248.078476
693.525391	-224.315247
692.319336	-42.893902
691.112305	-59.109886
689.905273	-14.546368
688.697266	-113.218971
687.490234	-174.965546
686.282227	121.175301
685.073242	-255.019928
683.865234	-0.194002
682.656250	-74.928749
681.447266	-108.468056
680.237305	258.777344
679.028320	71.387009
677.818359	-16.318905
676.607422	92.997986
675.397461	85.385765
674.186523	-240.324020
672.975586	-148.379761
671.763672	-47.845234
670.551758	-129.008072
669.339844	36.289867
668.127930	307.390228
666.915039	338.490509
665.703125	-38.748531
664.489258	432.953308
663.276367	-224.907822
662.062500	-144.193085
660.848633	178.176376
659.634766	-146.981934
658.419922	-129.030060
657.205078	72.196594
655.990234	187.030823
654.775391	-107.847054
653.559570	-21.162928
652.343750	22.329533
651.126953	1.103305
649.911133	-24.482058
648.694336	29.538334
647.477539	184.641052
646.259766	460.118713
645.041992	190.979004
643.824219	143.456009
642.606445	-50.388226
641.387695	172.917892
640.168945	-1.700115
638.950195	139.608551
637.730469	29.322720
636.511719	90.845268
635.291016	-32.507214
634.071289	-198.869949
632.850586	-251.511887
631.629883	32.715012
630.409180	-95.335236
629.188477	27.531124
627.966797	-248.767319
626.745117	79.624580
625.522461	103.261673
624.300781	64.559807
623.078125	87.841148
621.854492	213.759460
620.631836	150.942108
619.408203	197.171097
618.184570	67.614464
616.960938	-130.585648
615.736328	-25.040251
614.511719	90.934555
613.287109	-129.195007
612.061523	-204.048492
610.835938	-129.445541
609.610352	220.618988
608.384766	-196.935730
607.158203	94.769806
605.931641	99.838455
604.705078	-181.537231
