# Supplementary material for: Raman spectroscopy accurately differentiates mucosal healing from non-healing and biochemical changes following biological therapy in inflammatory bowel disease
Source: PLoS One. 2021 Jun 2;16(6):e0252210. doi: 10.1371/journal.pone.0252210 (PMC8172032; doi:10.1371/journal.pone.0252210)
Supplement: S1 Dataset — (ZIP) [file pone.0252210.s003.zip › HC/brc-ctnf-0014_base sub CR removed_44__X_5919.47__Y_1161.29__Z_1288.97__Time_506.txt]

1714.774414	26.958246
1713.797852	36.410870
1712.820313	-103.908920
1711.843750	53.746780
1710.866211	-158.468307
1709.888672	165.728256
1708.911133	37.144680
1707.933594	2.654871
1706.955078	-122.658249
1705.976563	-76.236618
1704.998047	-50.956287
1704.019531	-14.674404
1703.040039	144.972031
1702.061523	-206.109451
1701.082031	-88.628845
1700.101563	63.869884
1699.122070	2.794451
1698.141602	-186.242371
1697.161133	58.116020
1696.180664	169.140930
1695.200195	18.704693
1694.218750	301.333008
1693.238281	538.863525
1692.256836	264.102173
1691.274414	115.258606
1690.292969	167.035889
1689.310547	133.789948
1688.328125	332.996796
1687.345703	569.849609
1686.363281	543.082092
1685.379883	684.610596
1684.396484	602.654114
1683.413086	680.986328
1682.429688	354.845490
1681.445313	495.234192
1680.461914	476.263489
1679.477539	415.091034
1678.493164	649.736084
1677.507813	506.861816
1676.523438	643.777954
1675.538086	656.017456
1674.552734	713.852600
1673.566406	708.236389
1672.581055	822.640137
1671.594727	716.831604
1670.608398	1023.195740
1669.622070	973.940002
1668.634766	1195.891357
1667.648438	850.074646
1666.661133	1019.635559
1665.673828	1032.944458
1664.685547	850.283997
1663.698242	1225.062134
1662.709961	1096.200439
1661.721680	1365.408691
1660.733398	1022.596130
1659.744141	1000.892151
1658.755859	1056.393799
1657.766602	1485.648315
1656.777344	1200.058838
1655.787109	1150.528931
1654.797852	979.605713
1653.807617	1028.700073
1652.817383	699.738525
1651.827148	768.002319
1650.835938	741.310364
1649.844727	762.515747
1648.853516	651.827209
1647.862305	343.256042
1646.871094	629.602661
1645.878906	437.931244
1644.886719	188.503372
1643.894531	34.500072
1642.902344	577.754761
1641.910156	408.391846
1640.916992	102.109459
1639.923828	-27.049166
1638.930664	-63.612045
1637.936523	277.139130
1636.943359	177.683868
1635.949219	-87.596977
1634.955078	21.647219
1633.960938	-53.390881
1632.965820	143.088120
1631.970703	-76.436874
1630.975586	-37.661823
1629.980469	-119.825661
1628.985352	-133.364548
1627.989258	-54.663712
1626.993164	-223.131744
1625.997070	-2.128559
1625.000977	-522.607788
1624.003906	53.518692
1623.007813	264.192566
1622.010742	101.731354
1621.012695	309.875305
1620.015625	365.702209
1619.017578	-108.871887
1618.020508	49.611336
1617.021484	50.589367
1616.023438	-90.051277
1615.025391	-99.365913
1614.026367	43.526070
1613.027344	133.967010
1612.028320	431.570343
1611.028320	76.334244
1610.029297	-207.920395
1609.029297	-54.425819
1608.029297	-42.429512
1607.028320	37.680416
1606.028320	-2.661933
1605.027344	-8.944043
1604.026367	44.994919
1603.025391	30.880377
1602.023438	155.432129
1601.022461	81.146950
1600.020508	-24.506994
1599.018555	-28.153728
1598.016602	-110.231476
1597.013672	-59.016144
1596.010742	-104.526031
1595.007813	-447.851471
1594.004883	-44.080715
1593.001953	93.131615
1591.998047	-268.406097
1590.994141	98.389954
1589.990234	-140.435364
1588.986328	155.635590
1587.981445	-12.791747
1586.976563	56.111053
1585.971680	-114.948647
1584.966797	167.570572
1583.961914	207.524689
1582.956055	41.532963
1581.950195	104.778076
1580.944336	-14.393497
1579.938477	241.364822
1578.931641	132.445801
1577.924805	88.554230
1576.917969	57.603363
1575.911133	180.069046
1574.904297	24.067848
1573.896484	229.494507
1572.888672	99.333992
1571.880859	182.277344
1570.873047	280.673889
1569.864258	54.115669
1568.855469	152.262146
1567.846680	-40.630798
1566.837891	23.509190
1565.829102	-60.470047
1564.819336	-58.894566
1563.809570	228.003510
1562.799805	-180.638657
1561.790039	-143.090057
1560.779297	3.219614
1559.768555	6.740669
1558.757813	87.897720
1557.747070	290.695526
1556.736328	-100.069992
1555.724609	270.784576
1554.712891	195.882370
1553.701172	-210.556625
1552.689453	-223.456924
1551.676758	123.263199
1550.664063	60.844875
1549.651367	-48.251385
1548.638672	160.714294
1547.625977	84.989670
1546.612305	78.953094
1545.598633	52.102585
1544.584961	-0.716227
1543.571289	209.897064
1542.556641	-173.882523
1541.541992	160.355927
1540.527344	1.126304
1539.512695	-186.571106
1538.498047	-154.937119
1537.482422	80.388565
1536.466797	294.837341
1535.451172	155.683212
1534.434570	106.694496
1533.418945	325.750397
1532.402344	420.830322
1531.385742	294.100952
1530.369141	146.678406
1529.351563	102.211578
1528.334961	145.221756
1527.317383	316.810547
1526.299805	58.270473
1525.281250	-76.761482
1524.263672	225.619919
1523.245117	123.804626
1522.226563	338.288971
1521.208008	-98.070183
1520.188477	396.355988
1519.168945	21.601402
1518.150391	29.841120
1517.129883	-219.029877
1516.110352	89.565285
1515.089844	12.636326
1514.070313	-33.535866
1513.049805	-131.164551
1512.028320	91.952896
1511.007813	-408.767151
1509.986328	-24.266958
1508.964844	134.240814
1507.943359	-176.728256
1506.921875	-133.838287
1505.899414	78.095459
1504.876953	-232.981003
1503.854492	-257.040253
1502.832031	-196.644730
1501.808594	-167.123550
1500.786133	7.898604
1499.762695	-154.211853
1498.739258	-230.176682
1497.714844	11.379548
1496.691406	-182.187851
1495.666992	-130.212845
1494.642578	139.042587
1493.617188	-289.934631
1492.592773	-181.955322
1491.567383	-237.680756
1490.541992	97.494621
1489.516602	136.121979
1488.491211	98.045448
1487.464844	358.667755
1486.438477	174.895523
1485.412109	220.867813
1484.385742	389.260895
1483.358398	315.123810
1482.331055	429.730591
1481.303711	521.290649
1480.276367	735.156128
1479.249023	472.184784
1478.220703	484.517456
1477.192383	392.336548
1476.164063	509.060516
1475.135742	1056.152710
1474.106445	879.751892
1473.077148	973.269104
1472.047852	1033.632568
1471.018555	928.530212
1469.989258	770.023071
1468.958984	736.185425
1467.928711	1460.231079
1466.898438	1525.396851
1465.868164	1562.561890
1464.836914	1541.220703
1463.805664	1568.162964
1462.774414	1526.494629
1461.743164	1403.565796
1460.710938	1554.923340
1459.679688	1411.734497
1458.647461	1832.100342
1457.615234	1942.683838
1456.582031	1495.008423
1455.549805	1496.559570
1454.516602	1698.459961
1453.483398	1588.407593
1452.449219	2102.033203
1451.416016	1832.306519
1450.381836	1970.670654
1449.347656	1827.788208
1448.313477	2019.341064
1447.279297	1843.647705
1446.244141	1743.991699
1445.208984	1811.480469
1444.173828	1866.325317
1443.138672	1804.793823
1442.102539	1804.019165
1441.066406	1613.602905
1440.030273	1709.045044
1438.994141	1392.419800
1437.958008	1424.776001
1436.920898	1583.498901
1435.883789	1446.611572
1434.846680	1448.762329
1433.808594	880.213562
1432.771484	1044.190308
1431.733398	955.705505
1430.695313	743.658875
1429.657227	554.475769
1428.618164	607.592712
1427.579102	600.225220
1426.540039	434.068359
1425.500977	336.123749
1424.461914	137.475037
1423.421875	387.515778
1422.381836	252.054901
1421.341797	285.494263
1420.301758	170.417343
1419.260742	-40.229256
1418.219727	76.542542
1417.178711	64.993874
1416.137695	297.608521
1415.096680	172.985397
1414.054688	128.965958
1413.012695	-38.159626
1411.970703	-1.485834
1410.928711	319.289276
1409.885742	99.710503
1408.842773	289.848785
1407.799805	208.714935
1406.756836	-181.184128
1405.712891	-8.416647
1404.668945	101.619049
1403.625000	249.351624
1402.581055	138.674545
1401.537109	-29.551922
1400.492188	-114.856628
1399.447266	-69.626869
1398.402344	-14.283760
1397.357422	-169.406662
1396.311523	304.622406
1395.265625	-10.658700
1394.219727	-72.700493
1393.173828	-224.766068
1392.126953	81.522606
1391.081055	395.317444
1390.034180	321.141571
1388.986328	-285.879242
1387.939453	120.665962
1386.891602	126.947311
1385.843750	-316.770050
1384.795898	-200.171402
1383.748047	-153.496658
1382.699219	-141.734299
1381.651367	67.532829
1380.602539	7.030766
1379.552734	113.972885
1378.503906	-178.492035
1377.454102	123.384109
1376.404297	98.298691
1375.354492	243.015381
1374.303711	307.935059
1373.253906	163.449326
1372.203125	166.246735
1371.152344	-82.644066
1370.100586	-234.120697
1369.049805	8.334362
1367.998047	255.765915
1366.946289	132.055527
1365.894531	-118.498222
1364.841797	380.600006
1363.789063	282.159119
1362.736328	144.051788
1361.683594	137.994385
1360.630859	219.123215
1359.577148	69.004356
1358.523438	-36.179008
1357.469727	224.250320
1356.415039	-114.358086
1355.361328	-40.179527
1354.306641	294.931030
1353.251953	53.730255
1352.197266	321.840546
1351.141602	363.986877
1350.085938	341.681366
1349.030273	418.763123
1347.974609	354.485291
1346.918945	632.682983
1345.862305	749.636353
1344.805664	782.335266
1343.749023	656.456665
1342.691406	818.237854
1341.634766	747.127380
1340.577148	804.964111
1339.519531	734.073364
1338.460938	1034.765015
1337.403320	813.020020
1336.344727	853.843811
1335.286133	746.254639
1334.226563	757.560791
1333.167969	1008.925781
1332.108398	706.254395
1331.048828	749.986145
1329.989258	655.346558
1328.928711	877.194946
1327.869141	701.201782
1326.808594	792.178772
1325.748047	1140.084473
1324.686523	1095.265015
1323.625977	754.286438
1322.564453	689.988464
1321.502930	1000.917236
1320.440430	818.311523
1319.378906	976.295349
1318.316406	919.710999
1317.253906	1070.348389
1316.190430	1413.270630
1315.127930	1107.923584
1314.064453	958.009277
1313.000977	830.403198
1311.937500	1060.066895
1310.873047	1097.610718
1309.809570	1135.216064
1308.745117	1251.628540
1307.679688	952.147888
1306.615234	891.528992
1305.549805	1239.320923
1304.484375	1073.027222
1303.418945	788.843689
1302.353516	1190.690918
1301.287109	1027.136841
1300.220703	934.966064
1299.154297	867.454590
1298.087891	1143.880127
1297.020508	1250.789551
1295.954102	1257.057495
1294.886719	831.369019
1293.818359	1115.095703
1292.750977	795.213623
1291.682617	951.361145
1290.614258	1396.861328
1289.545898	1033.109253
1288.476563	1238.241821
1287.407227	1185.994385
1286.338867	1187.718872
1285.268555	998.386230
1284.199219	1120.217896
1283.128906	1036.335449
1282.058594	972.106567
1280.988281	978.912598
1279.917969	834.029480
1278.846680	1058.639404
1277.775391	992.113953
1276.704102	942.756348
1275.632813	998.572937
1274.560547	1350.134888
1273.488281	873.124084
1272.416016	699.302795
1271.343750	579.312195
1270.270508	691.383667
1269.197266	1001.193237
1268.124023	937.389893
1267.050781	1005.417603
1265.977539	946.542542
1264.903320	790.113342
1263.829102	816.681091
1262.753906	909.069092
1261.679688	1162.329834
1260.604492	959.689392
1259.529297	506.152008
1258.454102	691.112732
1257.378906	902.785278
1256.302734	717.416809
1255.226563	495.605194
1254.150391	621.966492
1253.073242	699.585754
1251.997070	1146.994141
1250.919922	1068.765625
1249.841797	1309.141235
1248.764648	926.962463
1247.686523	994.645203
1246.608398	819.250427
1245.530273	784.849182
1244.452148	925.354492
1243.373047	832.613281
1242.293945	817.596802
1241.214844	647.198486
1240.135742	634.618530
1239.055664	386.633545
1237.975586	801.054688
1236.895508	1011.523621
1235.815430	877.527588
1234.734375	825.987854
1233.654297	1237.424438
1232.573242	744.717773
1231.491211	797.335754
1230.410156	704.571899
1229.328125	766.802856
1228.246094	540.849792
1227.163086	438.413239
1226.081055	500.570190
1224.998047	533.622986
1223.915039	421.480804
1222.832031	747.115662
1221.748047	402.767120
1220.664063	285.782104
1219.580078	461.261475
1218.496094	440.897980
1217.412109	461.577759
1216.327148	593.304077
1215.242188	495.527557
1214.157227	105.630447
1213.071289	565.489075
1211.985352	252.882339
1210.899414	200.938660
1209.813477	648.286499
1208.727539	215.167633
1207.640625	139.022797
1206.553711	388.289337
1205.466797	401.224701
1204.378906	370.730530
1203.291016	289.619354
1202.203125	268.711182
1201.115234	168.308517
1200.027344	72.721657
1198.938477	20.444004
1197.849609	-79.981194
1196.760742	-81.770889
1195.670898	84.742104
1194.582031	90.037430
1193.492188	61.619553
1192.401367	-79.808563
1191.311523	-45.790466
1190.220703	9.777807
1189.129883	-266.187012
1188.039063	-59.399712
1186.947266	154.443527
1185.856445	82.518364
1184.764648	-246.204269
1183.671875	-399.693115
1182.580078	-44.625740
1181.487305	214.298721
1180.394531	-291.774017
1179.301758	-303.869171
1178.208984	110.579971
1177.115234	-107.755699
1176.021484	-282.919708
1174.927734	-53.306240
1173.833008	22.907925
1172.738281	-195.398682
1171.643555	-447.157349
1170.548828	138.624512
1169.454102	-189.732376
1168.358398	-10.955588
1167.262695	-277.054993
1166.166992	21.108509
1165.070313	17.936283
1163.973633	-181.216202
1162.876953	-148.586670
1161.780273	177.770706
1160.683594	-61.996975
1159.585938	311.853363
1158.488281	105.491882
1157.389648	383.597229
1156.291992	136.683197
1155.193359	452.748962
1154.094727	96.148514
1152.996094	237.966522
1151.896484	188.987076
1150.796875	273.447052
1149.697266	-197.295349
1148.597656	-34.243275
1147.498047	88.221275
1146.397461	-203.693802
1145.296875	71.025909
1144.195313	167.094162
1143.094727	-22.415964
1141.993164	-21.575832
1140.891602	86.259972
1139.789063	108.412621
1138.687500	71.113586
1137.584961	50.434025
1136.482422	148.544846
1135.379883	1.909932
1134.276367	313.686401
1133.172852	174.152679
1132.069336	302.915222
1130.964844	327.166382
1129.861328	389.364410
1128.756836	693.486694
1127.652344	651.175049
1126.546875	634.942078
1125.442383	256.000122
1124.336914	244.580429
1123.230469	339.777893
1122.125000	401.769623
1121.018555	347.654144
1119.912109	172.788208
1118.805664	158.985443
1117.699219	107.313400
1116.591797	140.839523
1115.484375	472.447906
1114.376953	-239.198151
1113.268555	-127.589760
1112.160156	286.590759
1111.051758	322.391479
1109.943359	261.296051
1108.833984	164.778229
1107.725586	56.515133
1106.616211	283.632904
1105.505859	335.933563
1104.396484	329.219147
1103.286133	480.623688
1102.175781	405.472626
1101.064453	422.349335
1099.954102	507.637665
1098.842773	465.573425
1097.731445	374.044525
1096.619141	452.247620
1095.507813	386.718811
1094.395508	285.897217
1093.282227	24.987295
1092.169922	183.341293
1091.056641	546.429810
1089.943359	389.269379
1088.830078	74.564384
1087.716797	385.761383
1086.602539	546.319031
1085.488281	525.781250
1084.373047	131.509064
1083.258789	411.975311
1082.143555	252.944092
1081.028320	399.412140
1079.913086	541.154114
1078.796875	321.257843
1077.680664	338.598877
1076.564453	165.873764
1075.448242	-65.392929
1074.331055	369.714996
1073.213867	544.334534
1072.096680	62.369244
1070.979492	12.023368
1069.861328	156.267944
1068.743164	96.638229
1067.625000	208.100189
1066.505859	38.496071
1065.386719	-6.869506
1064.267578	640.789734
1063.148438	333.279480
1062.029297	332.507141
1060.909180	296.686279
1059.789063	176.742233
1058.667969	243.974655
1057.547852	170.978867
1056.426758	299.071869
1055.305664	191.159195
1054.183594	64.661766
1053.062500	213.908752
1051.940430	377.151154
1050.818359	211.212250
1049.695313	73.415451
1048.572266	-15.240389
1047.449219	-148.113739
1046.326172	187.960358
1045.203125	-17.040659
1044.079102	-63.351650
1042.955078	-128.212479
1041.830078	14.411658
1040.706055	80.180260
1039.581055	-114.884735
1038.456055	-207.320435
1037.331055	-99.419037
1036.205078	-149.770462
1035.079102	158.341812
1033.953125	117.422424
1032.826172	178.940201
1031.700195	256.795502
1030.573242	44.081665
1029.445313	17.487028
1028.318359	116.481728
1027.190430	-337.422516
1026.062500	-314.873260
1024.934570	-178.463654
1023.805664	-309.025146
1022.676758	-474.252472
1021.547852	-481.516174
1020.418945	-412.128326
1019.289063	-175.685715
1018.159180	-180.434235
1017.029297	-106.264114
1015.898438	-182.705536
1014.767578	172.003082
1013.636719	-254.114471
1012.505859	-244.491470
1011.375000	3.739580
1010.243164	159.333954
1009.111328	208.478500
1007.978516	63.307533
1006.846680	545.271912
1005.713867	851.312012
1004.581055	1023.180664
1003.447266	1534.910767
1002.313477	1838.473755
1001.179688	1155.260254
1000.045898	798.215820
998.912109	501.484955
997.777344	572.151733
996.642578	-107.441849
995.506836	385.909485
994.372070	209.931793
993.236328	114.867874
992.100586	273.668549
990.963867	-88.671524
989.828125	104.877617
988.691406	321.473450
987.553711	-79.512871
986.416992	-141.544159
985.279297	123.611732
984.141602	-127.079536
983.003906	87.491142
981.865234	214.592422
980.726563	205.959167
979.587891	452.794159
978.448242	124.585014
977.309570	-60.800682
976.169922	36.768890
975.030273	136.684296
973.889648	225.152130
972.749023	28.801008
971.608398	243.767197
970.467773	36.206444
969.326172	1.013090
968.184570	151.838791
967.042969	-321.465454
965.901367	157.615387
964.758789	56.272800
963.616211	-42.638863
962.473633	227.684448
961.330078	41.856258
960.186523	119.722801
959.042969	-77.267403
957.899414	-180.173660
956.754883	-51.675171
955.610352	296.624664
954.465820	-410.278778
953.321289	91.422241
952.175781	-161.970749
951.030273	101.735352
949.884766	193.903000
948.738281	306.677582
947.591797	-12.482418
946.445313	322.097900
945.298828	26.085548
944.151367	-32.182404
943.003906	117.443558
941.856445	134.669510
940.708008	186.195892
939.559570	114.554825
938.411133	325.897614
937.262695	350.195923
936.113281	249.142593
934.964844	155.048096
933.814453	-239.776321
932.665039	76.570808
931.514648	-288.300873
930.364258	-38.008320
929.213867	-290.974548
928.062500	410.060028
926.912109	273.307343
925.759766	186.735977
924.608398	54.769566
923.456055	-127.106537
922.303711	-124.666046
921.151367	-126.714836
919.999023	-151.429871
918.845703	44.315971
917.692383	-77.997375
916.539063	-36.683628
915.384766	31.907896
914.230469	-146.907104
913.076172	-50.989231
911.920898	199.222443
910.766602	-29.264847
909.611328	270.808777
908.455078	-147.948441
907.299805	163.431366
906.143555	-150.768234
904.987305	-201.958496
903.830078	66.304588
902.673828	117.074509
901.516602	-58.552387
900.359375	-397.030487
899.201172	149.525726
898.042969	84.986015
896.884766	6.938931
895.726563	182.238647
894.567383	386.876251
893.408203	12.799537
892.249023	-17.582674
891.088867	94.412216
889.929688	-42.080929
888.769531	160.245789
887.608398	30.617710
886.448242	375.079712
885.287109	1.791398
884.125977	116.012840
882.963867	191.856461
881.801758	-122.437225
880.639648	178.903931
879.477539	151.042709
878.315430	407.138031
877.152344	-116.373421
875.989258	90.131653
874.825195	233.500168
873.661133	43.620991
872.497070	-6.616497
871.333008	37.684910
870.168945	295.688049
869.003906	445.614899
867.838867	183.975403
866.672852	129.284561
865.506836	272.403900
864.340820	228.949387
863.174805	-75.076218
862.008789	461.021210
860.841797	648.823059
859.674805	445.917542
858.506836	375.518829
857.339844	424.066101
856.171875	524.180481
855.003906	680.301575
853.834961	470.854736
852.666016	678.451538
851.497070	531.829163
850.328125	867.002197
849.158203	397.798187
847.988281	526.766357
846.818359	601.921326
845.647461	578.524109
844.477539	447.697998
843.306641	207.274750
842.134766	275.636169
840.963867	511.675049
839.791992	103.648972
838.619141	498.275696
837.447266	577.584839
836.274414	480.318390
835.101563	309.357819
833.928711	180.878082
832.754883	61.362862
831.581055	310.182129
830.407227	469.581177
829.232422	642.262329
828.058594	281.724609
826.883789	188.924362
825.708008	441.708405
824.533203	208.419601
823.357422	400.842377
822.181641	67.343155
821.004883	139.350800
819.828125	204.606781
818.651367	-88.651321
817.474609	-21.228893
816.296875	61.701313
815.119141	-66.802643
813.941406	-99.647659
812.763672	261.079681
811.584961	-352.164551
810.406250	-113.884590
809.226563	-262.413483
808.047852	-222.079178
806.868164	-401.695557
805.688477	-6.149527
804.507813	-145.867935
803.327148	-36.983669
802.146484	-210.008957
800.965820	-116.784142
799.784180	-74.669807
798.603516	-154.579102
797.420898	-296.573364
796.239258	-92.803101
795.056641	-53.149311
793.874023	-106.611633
792.691406	-527.749084
791.507813	14.456498
790.324219	18.415749
789.140625	212.655640
787.956055	223.100449
786.772461	240.119202
785.586914	49.180721
784.402344	212.053772
783.216797	-96.057411
782.032227	-50.470913
780.845703	-197.191071
779.660156	404.961639
778.473633	-53.312809
777.287109	195.127335
776.100586	-307.140076
774.913086	130.922104
773.725586	63.451893
772.538086	-15.074416
771.349609	420.231812
770.161133	264.368073
768.972656	37.982605
767.784180	369.207977
766.594727	182.444382
765.405273	-112.228416
764.215820	104.099541
763.026367	265.221008
761.835938	217.090729
760.645508	444.011292
759.454102	556.347534
758.262695	677.370911
757.072266	679.525024
755.879883	681.611267
754.688477	316.558380
753.496094	384.533295
752.303711	270.057770
751.110352	608.058777
749.917969	410.013947
748.724609	271.273438
747.530273	398.126038
746.336914	250.549637
745.142578	113.948845
743.948242	374.361420
742.752930	369.237457
741.558594	228.129532
740.363281	295.254364
739.166992	195.732758
737.971680	192.594208
736.775391	117.109802
735.579102	63.497391
734.381836	-40.515877
733.185547	-17.587622
731.988281	90.603668
730.790039	292.753143
729.592773	453.183960
728.394531	156.447830
727.196289	301.403656
725.997070	258.250946
724.797852	-412.096558
723.598633	300.708801
722.399414	69.553825
721.199219	362.516815
719.999023	242.667938
718.798828	290.870636
717.598633	487.367188
716.397461	258.294373
715.196289	310.625000
713.994141	107.737953
712.792969	159.954147
711.590820	-110.500114
710.388672	152.977219
709.185547	87.307892
707.982422	306.926147
706.779297	-15.823933
705.576172	216.651794
704.372070	-86.463257
703.167969	21.765467
701.963867	410.514252
700.759766	205.256271
699.554688	345.772583
698.349609	114.416100
697.143555	-66.907158
695.938477	-137.378326
694.732422	-214.392944
693.525391	175.526245
692.319336	-116.610039
691.112305	121.033043
689.905273	-34.327610
688.697266	331.093109
687.490234	-54.302910
686.282227	115.659042
685.073242	-260.941681
683.865234	43.297306
682.656250	-120.804733
681.447266	-40.018333
680.237305	322.305237
679.028320	184.119873
677.818359	-207.391800
676.607422	-256.719971
675.397461	-26.855604
674.186523	129.294357
672.975586	53.866661
671.763672	369.913055
670.551758	181.969101
669.339844	80.561066
668.127930	-96.460335
666.915039	-124.327950
665.703125	299.316437
664.489258	-145.493439
663.276367	-207.905136
662.062500	-41.457123
660.848633	14.844680
659.634766	66.809280
658.419922	-6.361176
657.205078	88.745987
655.990234	-208.614227
654.775391	9.426735
653.559570	-143.314651
652.343750	-231.303696
651.126953	-409.695923
649.911133	-167.950867
648.694336	11.286877
647.477539	164.674103
646.259766	-80.122986
645.041992	129.310776
643.824219	147.268509
642.606445	341.680359
641.387695	99.585289
640.168945	150.098923
638.950195	482.273651
637.730469	-75.197716
636.511719	93.883896
635.291016	275.918396
634.071289	50.043339
632.850586	-48.890347
631.629883	45.586815
630.409180	165.975708
629.188477	164.238663
627.966797	-8.860043
626.745117	60.681805
625.522461	299.817535
624.300781	159.740280
623.078125	208.593369
621.854492	411.987854
620.631836	105.832237
619.408203	-7.105681
618.184570	205.796402
616.960938	57.245316
615.736328	249.420578
614.511719	-75.819763
613.287109	-269.989288
612.061523	41.091057
610.835938	-134.945801
609.610352	-4.716436
608.384766	-369.797485
607.158203	-91.035912
605.931641	-117.261703
604.705078	335.521637
