# Supplementary material for: Raman spectroscopy accurately differentiates mucosal healing from non-healing and biochemical changes following biological therapy in inflammatory bowel disease
Source: PLoS One. 2021 Jun 2;16(6):e0252210. doi: 10.1371/journal.pone.0252210 (PMC8172032; doi:10.1371/journal.pone.0252210)
Supplement: S1 Dataset — (ZIP) [file pone.0252210.s003.zip › HC/BRC-ctnf-0010 base sub CR removed_85__X_-19862.6__Y_20281.6__Z_58.9817__Time_977.txt]

1714.640625	245.585785
1713.664063	288.991211
1712.687500	-7.505558
1711.709961	14.134459
1710.733398	56.236610
1709.755859	319.642578
1708.778320	72.694962
1707.799805	-68.160118
1706.821289	-78.841042
1705.843750	70.061653
1704.864258	-226.837585
1703.885742	-195.513733
1702.907227	54.005440
1701.927734	-155.394592
1700.948242	-307.121277
1699.968750	-123.117073
1698.988281	-197.229263
1698.007813	45.449062
1697.028320	64.904533
1696.046875	77.530182
1695.066406	46.066788
1694.084961	125.315819
1693.104492	155.076385
1692.123047	-174.379883
1691.140625	143.305313
1690.159180	187.236618
1689.176758	141.554626
1688.194336	177.028809
1687.211914	360.244812
1686.228516	403.137604
1685.246094	455.109772
1684.262695	326.872437
1683.279297	559.358215
1682.295898	632.938660
1681.311523	305.351501
1680.327148	508.659454
1679.342773	627.646667
1678.358398	787.423828
1677.374023	807.031189
1676.388672	870.046021
1675.403320	1088.136353
1674.417969	1256.464233
1673.432617	1375.045288
1672.446289	1188.751831
1671.459961	1093.668945
1670.473633	1302.219116
1669.487305	1585.791870
1668.500977	1633.675293
1667.513672	1841.505859
1666.526367	1755.365723
1665.539063	1614.231201
1664.550781	1731.123901
1663.563477	1901.680054
1662.575195	1820.878052
1661.586914	1817.610229
1660.598633	1923.611328
1659.609375	2030.133789
1658.620117	1890.804810
1657.631836	1926.913452
1656.641602	2101.209961
1655.652344	1820.608643
1654.662109	1575.034668
1653.672852	1848.737183
1652.681641	1508.975098
1651.691406	1532.212402
1650.701172	1230.610474
1649.709961	1164.872192
1648.718750	1305.757813
1647.727539	1037.358276
1646.735352	1046.881714
1645.744141	760.927429
1644.751953	438.477783
1643.759766	884.878174
1642.766602	499.856567
1641.774414	265.771790
1640.781250	113.887154
1639.788086	168.135239
1638.794922	267.477692
1637.801758	-23.221367
1636.807617	-123.727257
1635.813477	65.993774
1634.819336	-62.998257
1633.825195	-9.924396
1632.830078	169.762177
1631.834961	-98.119827
1630.839844	-207.726486
1629.844727	1.397704
1628.849609	-102.582619
1627.853516	38.326447
1626.857422	-144.243927
1625.861328	-21.523094
1624.865234	46.046913
1623.868164	-54.552467
1622.871094	-81.414528
1621.874023	-81.898743
1620.876953	-92.807770
1619.879883	119.616478
1618.881836	-101.280014
1617.883789	-62.109627
1616.885742	215.946777
1615.887695	18.927269
1614.888672	299.526367
1613.889648	118.356743
1612.890625	-73.214867
1611.891602	128.594437
1610.892578	68.173203
1609.892578	-249.082031
1608.892578	-31.686686
1607.892578	65.080307
1606.892578	185.340591
1605.891602	103.876022
1604.890625	237.070328
1603.889648	111.026108
1602.888672	435.070740
1601.887695	246.115784
1600.885742	143.480652
1599.883789	46.038448
1598.881836	-242.314453
1597.879883	-96.710815
1596.876953	-84.559433
1595.874023	-72.519478
1594.871094	-180.760376
1593.868164	-1.781425
1592.864258	-154.624100
1591.861328	-299.689301
1590.857422	-126.404366
1589.853516	-55.098759
1588.848633	-49.194733
1587.844727	81.769722
1586.839844	-105.627296
1585.834961	-42.802101
1584.830078	-123.528084
1583.824219	14.522488
1582.819336	32.503254
1581.813477	-7.008497
1580.807617	177.302841
1579.800781	38.475830
1578.794922	133.833908
1577.788086	-28.708513
1576.781250	191.151672
1575.773438	-138.213181
1574.766602	-147.690567
1573.758789	141.685699
1572.750977	178.553970
1571.743164	25.455023
1570.735352	129.502090
1569.726563	20.240974
1568.718750	27.726591
1567.708984	40.179951
1566.700195	16.076029
1565.691406	64.462875
1564.681641	-14.567215
1563.671875	-49.662209
1562.662109	-38.258755
1561.652344	-21.885191
1560.641602	183.556274
1559.630859	419.805603
1558.620117	142.504745
1557.609375	69.836693
1556.597656	53.969147
1555.586914	53.444122
1554.575195	65.636536
1553.563477	80.192497
1552.550781	115.220688
1551.539063	-69.969215
1550.526367	-35.364902
1549.513672	280.993469
1548.500977	232.297577
1547.487305	134.255142
1546.473633	118.770264
1545.459961	20.355192
1544.446289	177.608246
1543.432617	254.479385
1542.417969	-69.306709
1541.404297	-129.728348
1540.389648	3.299719
1539.374023	-42.085361
1538.359375	-77.325272
1537.343750	-203.093567
1536.328125	6.358450
1535.312500	-243.604568
1534.296875	22.079334
1533.280273	78.590767
1532.263672	196.734207
1531.247070	384.200714
1530.230469	71.534988
1529.212891	65.325310
1528.196289	262.394318
1527.178711	469.461761
1526.160156	308.095459
1525.142578	154.339981
1524.124023	206.298965
1523.106445	142.289322
1522.087891	173.267563
1521.068359	227.170929
1520.049805	260.315613
1519.030273	-159.161148
1518.010742	218.036819
1516.991211	325.111115
1515.971680	254.710678
1514.951172	89.123352
1513.930664	3.030856
1512.910156	27.195549
1511.889648	125.614197
1510.868164	-102.085968
1509.846680	60.109600
1508.826172	-34.403049
1507.803711	6.843495
1506.782227	-177.684875
1505.759766	-118.787933
1504.737305	-203.583054
1503.714844	-37.389595
1502.692383	-391.433136
1501.668945	-128.251434
1500.646484	-226.342255
1499.623047	-60.862209
1498.599609	19.951168
1497.575195	-162.992966
1496.550781	-348.545105
1495.527344	-48.121696
1494.502930	-208.288620
1493.477539	-31.031311
1492.453125	59.146606
1491.427734	8.590826
1490.402344	108.701591
1489.376953	60.497734
1488.350586	259.934570
1487.325195	229.394241
1486.298828	466.809509
1485.272461	382.426788
1484.245117	481.705109
1483.218750	593.632690
1482.191406	781.930786
1481.164063	725.246643
1480.136719	818.942810
1479.108398	894.657715
1478.080078	1258.261475
1477.052734	1420.372192
1476.023438	1215.462769
1474.995117	1367.178345
1473.965820	1783.575195
1472.937500	1794.972900
1471.908203	1813.925537
1470.877930	1804.807373
1469.848633	1999.213501
1468.818359	2035.760498
1467.788086	2273.166504
1466.757813	2457.040039
1465.727539	2666.224365
1464.696289	2618.575928
1463.665039	2758.953613
1462.633789	2635.044434
1461.602539	2592.447021
1460.570313	3314.176025
1459.539063	2890.602539
1458.506836	2774.309082
1457.473633	2896.582031
1456.441406	3130.460449
1455.408203	3389.581299
1454.375000	3402.592773
1453.341797	3397.856934
1452.308594	3568.049316
1451.274414	3378.262207
1450.241211	3644.705811
1449.207031	3743.824707
1448.171875	3412.313477
1447.137695	3893.865967
1446.102539	3514.415039
1445.067383	3292.090820
1444.032227	3219.208496
1442.997070	3116.028564
1441.960938	3526.423584
1440.924805	3064.153564
1439.888672	2938.421143
1438.852539	2969.525146
1437.816406	2934.951416
1436.779297	2920.640381
1435.742188	2497.117676
1434.705078	2389.563721
1433.666992	2069.969971
1432.629883	1626.886841
1431.591797	1681.306396
1430.553711	1236.085815
1429.514648	1172.096069
1428.476563	964.442749
1427.437500	978.872864
1426.398438	569.762634
1425.359375	715.522644
1424.320313	682.352478
1423.280273	432.550842
1422.240234	449.995605
1421.200195	454.929169
1420.159180	172.849762
1419.119141	482.675720
1418.078125	389.692352
1417.037109	347.182983
1415.996094	209.179001
1414.954102	187.034348
1413.912109	107.158974
1412.870117	228.586029
1411.828125	141.413086
1410.786133	368.565826
1409.743164	181.088043
1408.700195	91.787384
1407.657227	273.917511
1406.614258	-139.082413
1405.570313	234.054428
1404.527344	105.135361
1403.483398	-412.622040
1402.438477	121.270439
1401.394531	90.648544
1400.349609	-42.679661
1399.304688	74.931831
1398.259766	160.031250
1397.214844	250.242950
1396.168945	-37.858791
1395.123047	55.111572
1394.077148	80.549767
1393.031250	446.699127
1391.984375	16.620644
1390.937500	-80.205139
1389.890625	70.918106
1388.843750	99.514824
1387.796875	183.277359
1386.749023	119.569939
1385.701172	13.526485
1384.653320	-42.322876
1383.604492	-40.531563
1382.556641	-63.562557
1381.507813	-211.369110
1380.458984	-59.222542
1379.410156	-354.006989
1378.360352	13.113318
1377.310547	-333.690125
1376.260742	-116.166809
1375.210938	-43.300686
1374.161133	87.062965
1373.110352	-156.600830
1372.059570	-28.467257
1371.008789	-32.362202
1369.957031	255.504150
1368.906250	134.742493
1367.854492	-177.663422
1366.802734	80.629768
1365.750000	82.451408
1364.698242	176.565094
1363.645508	126.406830
1362.592773	-5.700328
1361.540039	280.419342
1360.486328	-125.001892
1359.433594	121.543900
1358.379883	305.962830
1357.326172	256.774261
1356.271484	-60.683624
1355.216797	541.588623
1354.163086	279.191437
1353.107422	332.494171
1352.052734	254.323898
1350.998047	653.044312
1349.942383	500.672119
1348.886719	720.781677
1347.830078	749.886047
1346.774414	699.764404
1345.717773	877.978333
1344.661133	932.289246
1343.604492	1051.186523
1342.546875	1422.980713
1341.490234	1316.527344
1340.432617	1277.153198
1339.375000	1317.206421
1338.316406	1406.908081
1337.258789	1311.044067
1336.200195	1485.166748
1335.141602	961.477234
1334.082031	1420.421387
1333.023438	1384.583008
1331.963867	1207.925415
1330.904297	1286.166626
1329.844727	1384.295654
1328.784180	1163.684937
1327.723633	1180.526489
1326.663086	1486.547607
1325.602539	1249.186523
1324.541992	1110.842407
1323.480469	1192.415405
1322.418945	1360.481689
1321.357422	1412.621826
1320.295898	1395.787476
1319.233398	1386.483032
1318.170898	1438.969238
1317.108398	1733.195923
1316.045898	1987.979858
1314.982422	1565.011353
1313.918945	1467.605103
1312.855469	1599.470825
1311.791992	1699.384155
1310.728516	1622.077881
1309.664063	1773.873535
1308.599609	1938.026733
1307.535156	1669.119873
1306.469727	1759.638672
1305.404297	2064.232910
1304.338867	1908.928345
1303.273438	1675.123657
1302.208008	1928.242798
1301.141602	2225.588379
1300.075195	2056.063721
1299.008789	1790.910767
1297.942383	2044.194580
1296.875000	2047.000977
1295.807617	2089.184082
1294.740234	1925.272827
1293.672852	2073.170166
1292.604492	1634.743408
1291.537109	1780.369019
1290.468750	2065.794189
1289.399414	1647.530518
1288.331055	1538.391846
1287.261719	1613.176025
1286.192383	1741.913940
1285.123047	1603.667847
1284.052734	1529.232056
1282.983398	1712.002808
1281.913086	1596.111084
1280.841797	1519.494873
1279.771484	1462.563477
1278.700195	1366.577515
1277.628906	1490.826416
1276.557617	1622.419800
1275.486328	1533.990234
1274.414063	1514.092163
1273.341797	1675.097046
1272.269531	1699.270264
1271.197266	1840.733032
1270.124023	1967.528198
1269.050781	1706.114624
1267.977539	1481.478760
1266.904297	1723.118530
1265.830078	1889.053467
1264.756836	1676.855591
1263.681641	1467.224609
1262.607422	1545.448975
1261.533203	1357.956421
1260.458008	1497.171143
1259.382813	1590.059570
1258.307617	1400.338379
1257.231445	1266.746338
1256.155273	1634.874756
1255.079102	1418.565430
1254.002930	1745.165894
1252.926758	1375.662476
1251.849609	1363.981445
1250.772461	1194.214111
1249.695313	1513.348755
1248.617188	1377.688599
1247.540039	1635.894531
1246.461914	1539.171143
1245.382813	1612.576660
1244.304688	1294.854492
1243.225586	1404.720337
1242.146484	1252.300781
1241.067383	1221.326294
1239.988281	1139.394775
1238.908203	1115.729248
1237.828125	1446.264893
1236.748047	1281.849609
1235.667969	1258.145386
1234.586914	1040.483154
1233.505859	1683.372070
1232.424805	1000.408203
1231.343750	1008.222473
1230.261719	1175.876099
1229.179688	820.349304
1228.097656	610.226196
1227.015625	874.616455
1225.932617	1027.534424
1224.850586	960.182495
1223.767578	687.210449
1222.683594	506.225769
1221.600586	866.915588
1220.516602	523.939148
1219.432617	497.689026
1218.347656	577.730286
1217.263672	367.803070
1216.178711	336.654327
1215.093750	290.989319
1214.008789	496.376892
1212.922852	699.210144
1211.836914	759.532471
1210.750977	812.543579
1209.665039	303.474487
1208.579102	930.399963
1207.492188	1012.109558
1206.405273	548.973083
1205.318359	857.155212
1204.230469	273.675964
1203.142578	388.956055
1202.054688	231.990311
1200.966797	168.935776
1199.877930	62.515396
1198.790039	151.023788
1197.701172	280.328003
1196.611328	60.692425
1195.522461	-14.601653
1194.432617	-104.361237
1193.342773	-155.686356
1192.252930	23.673944
1191.162109	-49.426743
1190.072266	-96.136070
1188.981445	123.701393
1187.889648	-81.665413
1186.798828	-361.436462
1185.707031	-206.720230
1184.615234	-61.748913
1183.523438	128.664230
1182.430664	-374.287628
1181.337891	-179.256287
1180.245117	8.417710
1179.152344	64.091125
1178.059570	14.214507
1176.965820	165.531616
1175.872070	-114.470215
1174.778320	-54.361816
1173.683594	-109.296036
1172.588867	60.724529
1171.494141	-78.142357
1170.399414	72.483742
1169.303711	120.088486
1168.208984	45.619263
1167.113281	-258.452209
1166.016602	-48.515133
1164.920898	366.790527
1163.824219	146.215408
1162.727539	143.044983
1161.630859	271.150146
1160.533203	91.069000
1159.435547	517.358765
1158.337891	642.634583
1157.240234	414.603424
1156.141602	417.990723
1155.043945	516.701050
1153.944336	596.187805
1152.845703	384.698914
1151.747070	268.557434
1150.647461	254.844040
1149.547852	603.181396
1148.447266	129.499603
1147.347656	139.374466
1146.247070	203.910294
1145.146484	158.833618
1144.044922	-24.345446
1142.944336	123.193680
1141.842773	244.404449
1140.741211	239.431824
1139.638672	148.772064
1138.537109	245.865570
1137.434570	283.409515
1136.332031	137.896896
1135.228516	474.579712
1134.125977	706.535706
1133.022461	840.946045
1131.917969	768.678406
1130.814453	1133.058960
1129.709961	1302.616455
1128.605469	779.322815
1127.500977	1252.300049
1126.396484	1395.392700
1125.291016	962.270386
1124.185547	936.921326
1123.080078	1309.592407
1121.973633	819.687744
1120.868164	1002.585693
1119.761719	595.702515
1118.654297	494.314484
1117.547852	776.339661
1116.440430	800.229065
1115.333008	670.260803
1114.225586	485.881226
1113.117188	613.648315
1112.008789	601.805176
1110.900391	745.899841
1109.791992	464.509674
1108.682617	858.860535
1107.573242	1111.250488
1106.463867	912.423096
1105.354492	834.033875
1104.244141	930.281250
1103.133789	806.961670
1102.023438	1167.299072
1100.913086	1086.328247
1099.801758	1047.780518
1098.690430	914.888306
1097.579102	1156.795532
1096.467773	1132.245972
1095.355469	1084.088257
1094.243164	1014.707214
1093.130859	905.278198
1092.017578	838.227966
1090.905273	740.575012
1089.791992	1071.231689
1088.677734	1008.764160
1087.564453	1009.812073
1086.450195	963.778137
1085.335938	847.195862
1084.221680	838.768250
1083.106445	914.908264
1081.991211	788.919312
1080.875977	944.849976
1079.760742	1152.352417
1078.644531	500.363098
1077.528320	778.240173
1076.412109	1006.686707
1075.295898	521.716125
1074.178711	735.997498
1073.061523	882.154602
1071.944336	774.999878
1070.826172	606.924927
1069.708984	928.757751
1068.590820	514.681946
1067.471680	878.521790
1066.353516	555.982178
1065.234375	844.715637
1064.115234	999.883240
1062.996094	785.191956
1061.875977	947.320740
1060.755859	786.549683
1059.635742	674.978577
1058.515625	979.683472
1057.394531	512.798584
1056.273438	688.875488
1055.152344	420.922028
1054.031250	547.916809
1052.909180	380.581940
1051.787109	558.935730
1050.665039	363.712708
1049.541992	310.968933
1048.418945	661.961060
1047.295898	732.878601
1046.172852	260.362305
1045.048828	471.308258
1043.925781	563.311218
1042.801758	417.569702
1041.676758	605.142517
1040.552734	375.678802
1039.427734	204.586319
1038.302734	205.935745
1037.176758	444.783722
1036.050781	232.042603
1034.924805	391.767181
1033.798828	451.439911
1032.672852	332.051117
1031.545898	440.653778
1030.418945	444.652130
1029.291992	86.132202
1028.164063	271.586578
1027.036133	152.688858
1025.908203	-202.992584
1024.780273	133.552032
1023.651367	-361.110199
1022.522461	-117.382217
1021.393555	-377.230804
1020.264648	-42.972382
1019.134766	-355.906830
1018.004883	-193.242050
1016.875000	-366.722260
1015.744141	-173.832611
1014.613281	-356.332123
1013.482422	-100.795113
1012.351563	-104.694351
1011.219727	127.694244
1010.088867	89.215088
1008.956055	685.025391
1007.824219	556.385559
1006.691406	939.179810
1005.558594	1384.351563
1004.425781	2363.585938
1003.292969	3268.496338
1002.159180	3126.062744
1001.025391	1726.748047
999.891602	986.620117
998.756836	565.685120
997.622070	161.229340
996.487305	-18.980074
995.352539	181.851379
994.216797	61.956886
993.081055	57.594765
991.945313	362.426636
990.808594	196.832428
989.672852	202.048859
988.536133	299.582489
987.398438	-107.443909
986.261719	204.635330
985.124023	120.546089
983.986328	-48.567692
982.847656	-291.137939
981.709961	216.878799
980.571289	269.180023
979.432617	15.629723
978.292969	116.536621
977.153320	-30.798084
976.013672	137.032928
974.874023	199.208420
973.734375	114.442307
972.593750	84.998863
971.453125	193.524185
970.311523	637.398010
969.170898	16.019926
968.029297	58.382961
966.886719	-20.736288
965.745117	166.455414
964.602539	144.998642
963.459961	-298.199951
962.317383	-73.924881
961.173828	-120.047523
960.030273	420.609711
958.886719	393.043457
957.743164	411.457397
956.598633	304.085999
955.454102	-164.772751
954.309570	151.778046
953.165039	-57.933113
952.019531	-29.470150
950.874023	291.889984
949.727539	94.220291
948.582031	63.686188
947.435547	-149.503998
946.289063	279.639618
945.141602	0.583060
943.995117	288.224792
942.847656	235.682327
941.699219	311.167053
940.551758	389.066650
939.403320	384.954529
938.254883	371.889526
937.105469	233.561111
935.957031	416.961121
934.807617	336.013489
933.658203	200.573318
932.507813	142.834274
931.357422	228.801453
930.207031	87.152138
929.056641	257.669098
927.906250	95.926003
926.754883	130.144470
925.603516	326.059082
924.451172	-69.385742
923.298828	10.829416
922.146484	-211.227814
920.994141	132.992599
919.841797	231.773056
918.688477	80.745979
917.535156	-213.156082
916.380859	24.654560
915.227539	-352.779449
914.073242	-378.039520
912.918945	-187.539597
911.763672	-255.615417
910.608398	-237.308136
909.453125	39.672073
908.297852	-270.537323
907.141602	88.230240
905.985352	211.300049
904.829102	-62.022545
903.672852	204.026688
902.515625	28.513098
901.358398	90.950768
900.201172	-56.999660
899.042969	-168.524567
897.884766	-178.043945
896.726563	86.270691
895.568359	43.054428
894.409180	373.039154
893.250000	259.987915
892.090820	79.332466
890.930664	-202.763367
889.771484	156.865631
888.611328	123.542969
887.450195	302.585419
886.289063	258.219940
885.128906	299.741364
883.966797	-26.352114
882.805664	270.335724
881.643555	100.234879
880.481445	295.546204
879.319336	177.591812
878.156250	402.319397
876.993164	266.601318
875.830078	151.327881
874.666016	108.277100
873.502930	159.896088
872.338867	218.350464
871.173828	245.384247
870.009766	180.260376
868.844727	36.551147
867.679688	203.303741
866.513672	259.921478
865.348633	386.266205
864.182617	935.070801
863.015625	621.081116
861.849609	475.756042
860.682617	600.028137
859.515625	903.902893
858.347656	731.924438
857.180664	934.799377
856.012695	1095.032837
854.843750	959.227661
853.675781	1101.570557
852.506836	726.098022
851.337891	727.365967
850.167969	1105.112061
848.999023	1005.594727
847.829102	592.649780
846.658203	365.792114
845.488281	452.461426
844.317383	386.960541
843.146484	637.001038
841.975586	233.794861
840.803711	251.251938
839.631836	342.513428
838.459961	663.990479
837.287109	337.274658
836.114258	526.837097
834.941406	517.532410
833.768555	570.775574
832.594727	387.357422
831.420898	536.618164
830.247070	498.365479
829.072266	589.542480
827.898438	727.512146
826.722656	838.671997
825.547852	501.646149
824.372070	336.409576
823.196289	117.761467
822.020508	30.646269
820.844727	-43.077534
819.667969	54.689381
818.491211	-14.583779
817.313477	-148.385605
816.136719	-233.204376
814.958984	-53.264469
813.781250	4.227674
812.602539	121.705276
811.423828	-85.485268
810.245117	96.332993
809.066406	82.483551
807.886719	-33.590691
806.707031	-23.058756
805.527344	76.234932
804.346680	-62.098824
803.166992	108.069901
801.985352	-112.413551
800.804688	68.664848
799.623047	-528.867310
798.441406	-383.375824
797.259766	-435.318207
796.078125	-225.786682
794.895508	-206.975357
793.712891	-168.314117
792.529297	-154.102585
791.346680	-64.703499
790.163086	199.454147
788.978516	-87.661339
787.794922	-18.505898
786.610352	127.957954
785.425781	-44.206707
784.241211	6.931708
783.055664	-39.307579
781.870117	64.658409
780.684570	71.257500
779.498047	113.099808
778.311523	-68.233231
777.125000	121.344551
775.938477	83.362747
774.750977	91.640305
773.563477	82.151810
772.375977	-44.354252
771.187500	-95.928169
769.999023	178.715622
768.810547	80.591438
767.622070	370.254639
766.432617	258.680176
765.243164	215.322235
764.053711	85.976608
762.863281	462.955994
761.672852	342.174072
760.482422	480.999115
759.291992	553.629517
758.100586	285.166931
756.909180	526.887024
755.717773	183.552917
754.525391	321.621521
753.333008	171.623032
752.140625	289.598083
750.948242	317.331482
749.754883	419.588776
748.561523	302.121460
747.368164	426.019348
746.173828	299.571198
744.979492	385.857330
743.785156	267.989197
742.590820	382.486603
741.395508	178.913666
740.200195	286.544739
739.003906	234.033661
737.808594	290.953156
736.612305	-4.912920
735.416016	240.101181
734.218750	66.729362
733.021484	-51.967716
731.824219	94.036385
730.626953	266.098236
729.428711	405.152863
728.230469	347.218719
727.032227	168.951523
725.833984	335.979675
724.634766	393.556488
723.435547	365.789154
722.235352	580.356689
721.036133	539.228455
719.835938	596.247314
718.635742	568.011414
717.434570	572.412720
716.233398	319.285980
715.032227	561.264465
713.831055	702.725464
712.628906	412.385345
711.426758	331.313873
710.224609	457.189606
709.021484	149.402588
707.818359	190.144363
706.615234	291.749908
705.412109	232.132370
704.208008	366.166382
703.003906	393.440552
701.799805	133.477707
700.594727	104.105675
699.389648	318.210419
698.184570	358.244690
696.979492	365.600830
695.773438	103.462250
694.567383	8.666656
693.361328	-16.631668
692.154297	31.862167
690.947266	-293.089935
689.740234	-333.612732
688.533203	-350.278198
687.325195	-154.373245
686.117188	-60.514435
684.909180	93.994072
683.700195	14.295229
682.491211	53.823528
681.282227	-77.844101
680.072266	-337.261780
678.863281	-102.756241
677.653320	-61.061409
676.442383	-71.322731
675.232422	137.029678
674.021484	-33.347225
672.810547	-63.002819
671.598633	-235.352005
670.386719	165.415298
669.174805	25.607031
667.962891	108.521469
666.750000	-115.369217
665.537109	79.991158
664.324219	9.680271
663.110352	-15.179044
661.897461	152.178070
660.683594	338.964630
659.468750	-87.040176
658.254883	190.506287
657.040039	144.514771
655.824219	92.182533
654.609375	-253.191193
653.393555	-76.722458
652.177734	-249.275467
650.960938	123.402512
649.745117	-29.470146
648.528320	18.120222
647.311523	128.265976
646.093750	288.017151
644.875977	226.221680
643.658203	272.179962
642.440430	199.997009
641.221680	173.178329
640.002930	161.600525
638.784180	10.511065
637.564453	121.833687
636.344727	-18.043879
635.125000	48.529938
633.905273	104.544525
632.684570	-152.685379
631.463867	-242.165573
630.243164	-0.930378
629.021484	53.784416
627.799805	87.255402
626.578125	73.774094
625.356445	467.868256
624.133789	362.632416
622.911133	675.550903
621.688477	140.201874
620.464844	333.597961
619.241211	250.929550
618.017578	329.131622
616.793945	354.057037
615.569336	-226.349747
614.344727	-401.862823
613.120117	-76.506897
611.894531	65.082451
610.668945	-32.563526
609.443359	79.594238
608.216797	106.515884
606.991211	-20.121922
605.764648	171.862747
604.537109	-56.639809
