# Supplementary material for: Raman spectroscopy accurately differentiates mucosal healing from non-healing and biochemical changes following biological therapy in inflammatory bowel disease
Source: PLoS One. 2021 Jun 2;16(6):e0252210. doi: 10.1371/journal.pone.0252210 (PMC8172032; doi:10.1371/journal.pone.0252210)
Supplement: S1 Dataset — (ZIP) [file pone.0252210.s003.zip › HC/BRC-ctnf-0013_Copy base sub CR removed_99__X_5605.96__Y_10629.4__Z_2157__Time_1125.txt]

1714.774414	97.399971
1713.797852	45.967270
1712.820313	-18.504734
1711.843750	-103.560593
1710.866211	45.410652
1709.888672	122.722923
1708.911133	56.063202
1707.933594	116.118408
1706.955078	-203.494003
1705.976563	-171.401093
1704.998047	-141.260849
1704.019531	-8.685452
1703.040039	25.499025
1702.061523	-1.114833
1701.082031	-107.293907
1700.101563	-52.301716
1699.122070	-50.081402
1698.141602	-4.443543
1697.161133	-102.465660
1696.180664	54.052246
1695.200195	123.004471
1694.218750	-50.487778
1693.238281	-55.014675
1692.256836	103.900429
1691.274414	33.815773
1690.292969	129.840393
1689.310547	90.349213
1688.328125	208.831802
1687.345703	258.523132
1686.363281	-48.455082
1685.379883	39.713211
1684.396484	91.100082
1683.413086	486.685638
1682.429688	355.270294
1681.445313	306.978973
1680.461914	360.427551
1679.477539	613.978088
1678.493164	503.356598
1677.507813	167.123672
1676.523438	323.640137
1675.538086	687.978210
1674.552734	547.475281
1673.566406	745.066956
1672.581055	757.022339
1671.594727	737.522095
1670.608398	768.945740
1669.622070	992.003967
1668.634766	904.718933
1667.648438	950.635681
1666.661133	787.260681
1665.673828	924.193054
1664.685547	833.301331
1663.698242	970.939941
1662.709961	1077.059204
1661.721680	1170.244995
1660.733398	890.035767
1659.744141	915.023682
1658.755859	1173.492310
1657.766602	1095.786621
1656.777344	1238.234985
1655.787109	1261.789551
1654.797852	1105.667114
1653.807617	1113.978882
1652.817383	913.567871
1651.827148	861.663391
1650.835938	802.117676
1649.844727	660.907898
1648.853516	657.482178
1647.862305	567.103210
1646.871094	334.332672
1645.878906	553.622070
1644.886719	326.707306
1643.894531	409.059235
1642.902344	122.006416
1641.910156	228.555099
1640.916992	5.410266
1639.923828	99.143799
1638.930664	-70.730972
1637.936523	123.554199
1636.943359	114.933914
1635.949219	164.471649
1634.955078	-36.199806
1633.960938	-170.757202
1632.965820	-49.601990
1631.970703	-373.422974
1630.975586	-294.119293
1629.980469	-330.544189
1628.985352	-77.328087
1627.989258	-197.744446
1626.993164	-78.605461
1625.997070	-75.134094
1625.000977	52.022888
1624.003906	-41.616241
1623.007813	56.750511
1622.010742	-47.186600
1621.012695	-143.124527
1620.015625	168.185715
1619.017578	219.439987
1618.020508	29.195753
1617.021484	146.192642
1616.023438	226.453613
1615.025391	172.913116
1614.026367	127.299858
1613.027344	118.457870
1612.028320	-8.342515
1611.028320	247.667755
1610.029297	-25.830833
1609.029297	141.014542
1608.029297	147.993484
1607.028320	99.966248
1606.028320	303.353760
1605.027344	1.359847
1604.026367	-7.351583
1603.025391	-8.220390
1602.023438	-176.556839
1601.022461	-20.478605
1600.020508	38.738976
1599.018555	-24.985830
1598.016602	-120.083687
1597.013672	-42.690742
1596.010742	-182.245850
1595.007813	51.785423
1594.004883	108.065521
1593.001953	-52.463734
1591.998047	-132.052567
1590.994141	-190.782791
1589.990234	-17.299253
1588.986328	-282.264282
1587.981445	-41.155602
1586.976563	173.700439
1585.971680	132.876083
1584.966797	8.577493
1583.961914	256.933716
1582.956055	62.142872
1581.950195	226.847092
1580.944336	-61.786232
1579.938477	71.449417
1578.931641	118.618347
1577.924805	82.381866
1576.917969	124.131294
1575.911133	85.112526
1574.904297	121.440681
1573.896484	110.832306
1572.888672	40.323555
1571.880859	164.694809
1570.873047	164.157166
1569.864258	49.176086
1568.855469	51.030609
1567.846680	164.447678
1566.837891	-44.281219
1565.829102	-175.155563
1564.819336	41.695179
1563.809570	58.522617
1562.799805	168.618500
1561.790039	37.317631
1560.779297	-114.805557
1559.768555	2.653616
1558.757813	-217.044083
1557.747070	-53.219830
1556.736328	87.086479
1555.724609	-18.900578
1554.712891	-0.657247
1553.701172	89.950615
1552.689453	312.416595
1551.676758	102.407379
1550.664063	83.844948
1549.651367	83.267975
1548.638672	64.450562
1547.625977	174.809448
1546.612305	225.510040
1545.598633	353.602142
1544.584961	-118.067604
1543.571289	38.195076
1542.556641	214.911774
1541.541992	-52.807388
1540.527344	105.507454
1539.512695	-35.845661
1538.498047	-123.070580
1537.482422	205.054123
1536.466797	-55.321495
1535.451172	-37.146240
1534.434570	-39.754574
1533.418945	-14.122783
1532.402344	52.596340
1531.385742	-174.642548
1530.369141	-218.975540
1529.351563	50.845558
1528.334961	-40.139439
1527.317383	97.944016
1526.299805	58.204723
1525.281250	-182.419006
1524.263672	-150.285629
1523.245117	-118.305557
1522.226563	91.017372
1521.208008	81.533813
1520.188477	177.333069
1519.168945	98.169579
1518.150391	42.061966
1517.129883	-88.684502
1516.110352	-162.965454
1515.089844	-363.196716
1514.070313	-188.546585
1513.049805	52.646858
1512.028320	21.537025
1511.007813	-122.570053
1509.986328	118.099365
1508.964844	-115.982056
1507.943359	-188.509094
1506.921875	-97.019318
1505.899414	-87.719292
1504.876953	0.919831
1503.854492	-33.574947
1502.832031	121.415184
1501.808594	50.833782
1500.786133	126.158028
1499.762695	-295.328247
1498.739258	40.905518
1497.714844	215.667847
1496.691406	144.663269
1495.666992	42.885994
1494.642578	-41.033417
1493.617188	94.867661
1492.592773	396.802246
1491.567383	215.469131
1490.541992	358.641815
1489.516602	141.466766
1488.491211	297.207611
1487.464844	360.859863
1486.438477	779.283325
1485.412109	589.962463
1484.385742	699.229248
1483.358398	619.559509
1482.331055	634.241150
1481.303711	465.227325
1480.276367	681.236877
1479.249023	736.494446
1478.220703	1008.288208
1477.192383	808.505981
1476.164063	927.200500
1475.135742	1035.606323
1474.106445	1036.943115
1473.077148	916.024536
1472.047852	1210.012939
1471.018555	1376.588135
1469.989258	1581.215088
1468.958984	1421.935425
1467.928711	1598.393433
1466.898438	1469.616455
1465.868164	1513.725830
1464.836914	1700.097168
1463.805664	1683.073730
1462.774414	2075.052490
1461.743164	1890.263672
1460.710938	2015.321411
1459.679688	1739.177979
1458.647461	2062.166504
1457.615234	2017.017090
1456.582031	1956.628784
1455.549805	1835.391479
1454.516602	1879.026978
1453.483398	1998.704712
1452.449219	2085.349121
1451.416016	1910.908813
1450.381836	1997.527100
1449.347656	1868.762451
1448.313477	2175.718506
1447.279297	2128.010498
1446.244141	2196.775635
1445.208984	2116.169922
1444.173828	2081.164063
1443.138672	1932.322510
1442.102539	1818.956299
1441.066406	2054.674561
1440.030273	1766.889282
1438.994141	1775.028198
1437.958008	1601.202759
1436.920898	1432.512939
1435.883789	1397.819702
1434.846680	1547.560303
1433.808594	1434.610474
1432.771484	1066.747925
1431.733398	815.175415
1430.695313	833.786377
1429.657227	718.694153
1428.618164	883.690430
1427.579102	655.201965
1426.540039	487.373108
1425.500977	450.752441
1424.461914	303.289001
1423.421875	332.317688
1422.381836	28.817608
1421.341797	393.005310
1420.301758	276.081665
1419.260742	272.547729
1418.219727	248.933121
1417.178711	258.102722
1416.137695	81.128410
1415.096680	158.371109
1414.054688	74.660210
1413.012695	-11.467243
1411.970703	91.058578
1410.928711	-12.499144
1409.885742	230.829803
1408.842773	162.582092
1407.799805	335.573547
1406.756836	26.385649
1405.712891	36.262218
1404.668945	26.126278
1403.625000	-74.278702
1402.581055	171.704788
1401.537109	-114.173950
1400.492188	289.868286
1399.447266	-28.365185
1398.402344	39.706909
1397.357422	278.275146
1396.311523	268.718689
1395.265625	191.607986
1394.219727	84.557419
1393.173828	92.843391
1392.126953	148.773056
1391.081055	69.604332
1390.034180	35.598995
1388.986328	-25.839418
1387.939453	37.940926
1386.891602	296.862427
1385.843750	168.174194
1384.795898	14.638758
1383.748047	-166.227463
1382.699219	-134.519043
1381.651367	-105.210480
1380.602539	-38.360806
1379.552734	-13.906537
1378.503906	-66.750587
1377.454102	5.331749
1376.404297	-32.327568
1375.354492	-194.628357
1374.303711	-87.342346
1373.253906	-234.389221
1372.203125	-22.199675
1371.152344	-99.192368
1370.100586	-138.671936
1369.049805	-8.557052
1367.998047	69.275063
1366.946289	-149.241287
1365.894531	-18.898748
1364.841797	26.828518
1363.789063	189.641998
1362.736328	93.661041
1361.683594	119.755020
1360.630859	78.779564
1359.577148	85.176941
1358.523438	193.632324
1357.469727	200.220032
1356.415039	-101.304939
1355.361328	417.481262
1354.306641	290.174622
1353.251953	309.588470
1352.197266	13.707198
1351.141602	383.469788
1350.085938	239.335724
1349.030273	110.265816
1347.974609	316.334137
1346.918945	492.655762
1345.862305	475.545074
1344.805664	532.941406
1343.749023	367.301453
1342.691406	501.744598
1341.634766	527.213074
1340.577148	864.937988
1339.519531	739.430359
1338.460938	631.411316
1337.403320	743.911987
1336.344727	495.058838
1335.286133	776.038025
1334.226563	987.713623
1333.167969	558.705750
1332.108398	777.971558
1331.048828	522.487793
1329.989258	591.074158
1328.928711	978.567871
1327.869141	607.380676
1326.808594	646.562622
1325.748047	784.632629
1324.686523	821.488831
1323.625977	922.631958
1322.564453	836.224060
1321.502930	715.404724
1320.440430	945.093689
1319.378906	1061.318359
1318.316406	1014.807739
1317.253906	951.156067
1316.190430	917.203430
1315.127930	937.593384
1314.064453	982.704102
1313.000977	946.590393
1311.937500	881.030579
1310.873047	694.921631
1309.809570	885.675720
1308.745117	1118.277344
1307.679688	1247.501221
1306.615234	1229.143555
1305.549805	1031.308594
1304.484375	968.907471
1303.418945	1007.429443
1302.353516	1173.847900
1301.287109	1229.675903
1300.220703	1518.994019
1299.154297	1108.129272
1298.087891	1146.988770
1297.020508	1136.796509
1295.954102	1082.501465
1294.886719	1136.298950
1293.818359	981.559021
1292.750977	903.025024
1291.682617	1194.976685
1290.614258	1327.472656
1289.545898	1003.945007
1288.476563	1148.819580
1287.407227	1055.978882
1286.338867	1156.816650
1285.268555	1066.593384
1284.199219	854.024414
1283.128906	1089.701294
1282.058594	1051.154297
1280.988281	914.786560
1279.917969	876.416931
1278.846680	762.280212
1277.775391	1171.676025
1276.704102	1084.538696
1275.632813	1166.189087
1274.560547	996.088623
1273.488281	772.353149
1272.416016	1032.528320
1271.343750	801.655457
1270.270508	778.512817
1269.197266	1043.538208
1268.124023	861.775269
1267.050781	1021.812317
1265.977539	771.899841
1264.903320	1085.654053
1263.829102	916.401306
1262.753906	613.144531
1261.679688	951.221191
1260.604492	887.023438
1259.529297	796.082520
1258.454102	758.811096
1257.378906	1130.791626
1256.302734	737.984253
1255.226563	450.068634
1254.150391	464.138977
1253.073242	952.772766
1251.997070	1044.632935
1250.919922	954.034180
1249.841797	797.830566
1248.764648	911.608704
1247.686523	1090.986206
1246.608398	947.064209
1245.530273	499.493652
1244.452148	921.819946
1243.373047	627.487976
1242.293945	733.952393
1241.214844	752.983215
1240.135742	643.377930
1239.055664	786.190735
1237.975586	839.183044
1236.895508	681.132568
1235.815430	690.483398
1234.734375	665.883545
1233.654297	866.724060
1232.573242	1048.085815
1231.491211	412.859955
1230.410156	756.529358
1229.328125	790.051880
1228.246094	782.391907
1227.163086	406.777618
1226.081055	454.854095
1224.998047	558.545898
1223.915039	357.374146
1222.832031	548.085571
1221.748047	579.107727
1220.664063	496.475311
1219.580078	210.841415
1218.496094	348.189178
1217.412109	181.054520
1216.327148	426.993744
1215.242188	351.633575
1214.157227	310.084229
1213.071289	403.694946
1211.985352	335.553497
1210.899414	470.080658
1209.813477	380.193207
1208.727539	451.892029
1207.640625	593.446289
1206.553711	375.740753
1205.466797	305.110382
1204.378906	118.820358
1203.291016	474.579865
1202.203125	117.272644
1201.115234	126.077354
1200.027344	238.352402
1198.938477	-39.355797
1197.849609	125.761757
1196.760742	218.596695
1195.670898	51.589958
1194.582031	165.956497
1193.492188	42.225597
1192.401367	-172.834198
1191.311523	-154.747894
1190.220703	161.183548
1189.129883	-104.335953
1188.039063	-141.652878
1186.947266	-258.232697
1185.856445	-14.760111
1184.764648	-109.817612
1183.671875	-34.542759
1182.580078	-160.838669
1181.487305	-64.104462
1180.394531	-123.313454
1179.301758	-146.591278
1178.208984	-179.499100
1177.115234	-341.836578
1176.021484	-63.391205
1174.927734	-67.726051
1173.833008	136.189224
1172.738281	110.149338
1171.643555	256.380371
1170.548828	67.499077
1169.454102	230.301865
1168.358398	125.100204
1167.262695	146.614944
1166.166992	12.671885
1165.070313	14.957404
1163.973633	100.815605
1162.876953	-104.884666
1161.780273	-45.432758
1160.683594	161.981628
1159.585938	-77.207222
1158.488281	194.436966
1157.389648	86.465591
1156.291992	322.038910
1155.193359	156.716995
1154.094727	79.641464
1152.996094	128.896210
1151.896484	18.358683
1150.796875	331.996918
1149.697266	273.750366
1148.597656	36.818218
1147.498047	311.944672
1146.397461	-84.543800
1145.296875	271.286102
1144.195313	291.327240
1143.094727	94.782425
1141.993164	133.757584
1140.891602	167.895279
1139.789063	444.474976
1138.687500	399.953888
1137.584961	740.396606
1136.482422	258.498779
1135.379883	406.274323
1134.276367	458.916595
1133.172852	549.463257
1132.069336	321.801361
1130.964844	431.196472
1129.861328	521.503235
1128.756836	649.660767
1127.652344	813.275269
1126.546875	699.315430
1125.442383	850.872742
1124.336914	971.483459
1123.230469	667.812134
1122.125000	655.624390
1121.018555	411.261078
1119.912109	517.414917
1118.805664	521.664673
1117.699219	625.268799
1116.591797	508.687866
1115.484375	394.472321
1114.376953	512.054443
1113.268555	598.781555
1112.160156	434.807709
1111.051758	533.227478
1109.943359	418.867767
1108.833984	486.423431
1107.725586	582.251343
1106.616211	668.533325
1105.505859	797.217346
1104.396484	673.234863
1103.286133	653.093567
1102.175781	602.241211
1101.064453	784.888062
1099.954102	474.528381
1098.842773	381.175598
1097.731445	702.695557
1096.619141	621.027100
1095.507813	598.266235
1094.395508	742.719299
1093.282227	604.451660
1092.169922	671.063599
1091.056641	777.619141
1089.943359	698.167847
1088.830078	526.957092
1087.716797	374.610992
1086.602539	450.423676
1085.488281	479.146240
1084.373047	702.930237
1083.258789	508.255341
1082.143555	710.728210
1081.028320	736.898865
1079.913086	725.456116
1078.796875	662.330688
1077.680664	571.041504
1076.564453	233.339813
1075.448242	698.258179
1074.331055	534.235168
1073.213867	590.735168
1072.096680	715.195007
1070.979492	443.397156
1069.861328	195.141724
1068.743164	307.844177
1067.625000	411.111328
1066.505859	563.501038
1065.386719	676.005005
1064.267578	313.220306
1063.148438	514.658081
1062.029297	627.081421
1060.909180	409.585327
1059.789063	412.042389
1058.667969	255.485168
1057.547852	461.370361
1056.426758	328.251862
1055.305664	361.107788
1054.183594	253.775391
1053.062500	389.416412
1051.940430	475.959839
1050.818359	336.018494
1049.695313	203.150421
1048.572266	383.044617
1047.449219	439.223969
1046.326172	255.154724
1045.203125	448.953583
1044.079102	136.774338
1042.955078	458.737549
1041.830078	424.036163
1040.706055	377.733856
1039.581055	352.431946
1038.456055	57.047714
1037.331055	143.635330
1036.205078	290.723816
1035.079102	242.302628
1033.953125	398.668091
1032.826172	213.073929
1031.700195	55.513004
1030.573242	249.110535
1029.445313	275.295715
1028.318359	106.319031
1027.190430	357.960144
1026.062500	-71.026108
1024.934570	-109.644287
1023.805664	-131.954834
1022.676758	1.302716
1021.547852	-255.303894
1020.418945	-469.984283
1019.289063	-144.081985
1018.159180	151.573425
1017.029297	50.698067
1015.898438	-82.529961
1014.767578	-2.448230
1013.636719	-235.112152
1012.505859	-32.155254
1011.375000	-116.381020
1010.243164	-149.579880
1009.111328	243.189529
1007.978516	378.970886
1006.846680	498.565186
1005.713867	534.894531
1004.581055	1253.450806
1003.447266	1830.707397
1002.313477	1476.275391
1001.179688	1480.261108
1000.045898	717.292664
998.912109	319.697296
997.777344	109.403732
996.642578	123.225609
995.506836	84.025436
994.372070	215.686615
993.236328	82.048492
992.100586	123.846153
990.963867	45.788025
989.828125	145.374039
988.691406	-225.214142
987.553711	95.762802
986.416992	20.417572
985.279297	207.764236
984.141602	-129.921799
983.003906	211.793823
981.865234	3.328937
980.726563	-25.461239
979.587891	-146.173691
978.448242	105.865448
977.309570	150.925659
976.169922	-31.550220
975.030273	75.755386
973.889648	26.842764
972.749023	148.050735
971.608398	76.360275
970.467773	128.797211
969.326172	-137.809784
968.184570	-135.657501
967.042969	-20.968220
965.901367	84.584602
964.758789	31.921618
963.616211	165.119049
962.473633	114.948654
961.330078	9.887904
960.186523	140.995102
959.042969	210.284088
957.899414	34.567516
956.754883	-166.161270
955.610352	8.751249
954.465820	46.353970
953.321289	-174.532761
952.175781	137.815063
951.030273	77.306396
949.884766	165.556396
948.738281	-95.908005
947.591797	-284.014191
946.445313	-222.865784
945.298828	-10.871220
944.151367	105.193939
943.003906	88.864746
941.856445	29.269814
940.708008	177.489212
939.559570	15.417003
938.411133	168.328201
937.262695	131.966553
936.113281	152.722855
934.964844	287.548584
933.814453	-22.019421
932.665039	584.639160
931.514648	-4.859276
930.364258	194.026810
929.213867	149.281174
928.062500	314.078186
926.912109	-94.630066
925.759766	138.593140
924.608398	-74.061531
923.456055	-138.699432
922.303711	-219.133301
921.151367	-31.199928
919.999023	-100.077911
918.845703	37.928986
917.692383	14.675572
916.539063	-6.210213
915.384766	-179.125732
914.230469	13.592071
913.076172	133.682404
911.920898	-82.000046
910.766602	-233.986252
909.611328	51.873756
908.455078	-104.444420
907.299805	9.133201
906.143555	199.788162
904.987305	-8.332873
903.830078	-304.622986
902.673828	-88.893555
901.516602	-212.806412
900.359375	-80.807045
899.201172	-86.843071
898.042969	-22.672672
896.884766	394.401947
895.726563	-70.608971
894.567383	118.060013
893.408203	62.585911
892.249023	-196.183182
891.088867	24.197908
889.929688	-28.777117
888.769531	78.666473
887.608398	303.515503
886.448242	210.052353
885.287109	-29.992929
884.125977	138.476028
882.963867	135.496399
881.801758	272.375336
880.639648	19.210768
879.477539	2.873969
878.315430	-119.324310
877.152344	335.317261
875.989258	150.115356
874.825195	226.249832
873.661133	117.779472
872.497070	252.473923
871.333008	162.114548
870.168945	328.293243
869.003906	132.309113
867.838867	132.074219
866.672852	295.977509
865.506836	194.612640
864.340820	340.489441
863.174805	243.695816
862.008789	766.849060
860.841797	647.580322
859.674805	478.992859
858.506836	573.089050
857.339844	669.391663
856.171875	440.381897
855.003906	767.690308
853.834961	709.186340
852.666016	424.299438
851.497070	500.375336
850.328125	332.183594
849.158203	679.294861
847.988281	383.476410
846.818359	313.935364
845.647461	289.189606
844.477539	123.447647
843.306641	575.313599
842.134766	610.881226
840.963867	221.497833
839.791992	377.833862
838.619141	145.129623
837.447266	355.000061
836.274414	484.316772
835.101563	506.323883
833.928711	780.648499
832.754883	516.734192
831.581055	348.897522
830.407227	556.021484
829.232422	319.024323
828.058594	164.630829
826.883789	552.175293
825.708008	266.183228
824.533203	533.073181
823.357422	351.872650
822.181641	273.199219
821.004883	196.744507
819.828125	11.159501
818.651367	172.925140
817.474609	178.754807
816.296875	19.857599
815.119141	85.683640
813.941406	104.713982
812.763672	223.746140
811.584961	164.807510
810.406250	165.850479
809.226563	-79.822197
808.047852	-78.845085
806.868164	57.556553
805.688477	-145.916504
804.507813	72.446663
803.327148	-0.113924
802.146484	-90.458611
800.965820	-156.428162
799.784180	-224.651566
798.603516	-97.783676
797.420898	-387.819122
796.239258	-187.973801
795.056641	-119.030281
793.874023	-189.757492
792.691406	-61.195068
791.507813	-10.267022
790.324219	-90.048569
789.140625	206.377808
787.956055	79.963097
786.772461	13.261175
785.586914	-24.733679
784.402344	114.098976
783.216797	111.311790
782.032227	269.781647
780.845703	-117.657906
779.660156	-182.475250
778.473633	70.684700
777.287109	-186.398468
776.100586	198.933624
774.913086	-16.280249
773.725586	165.683243
772.538086	-73.841583
771.349609	-75.149918
770.161133	16.069803
768.972656	-205.845963
767.784180	114.406120
766.594727	-213.336349
765.405273	122.035553
764.215820	267.782379
763.026367	39.092434
761.835938	290.301392
760.645508	334.456177
759.454102	211.306534
758.262695	215.725739
757.072266	422.394073
755.879883	318.892578
754.688477	213.177780
753.496094	144.806686
752.303711	377.399261
751.110352	308.894745
749.917969	29.545904
748.724609	171.804062
747.530273	375.395264
746.336914	91.664551
745.142578	185.371704
743.948242	232.920639
742.752930	306.709686
741.558594	450.574585
740.363281	276.499664
739.166992	8.230886
737.971680	53.338787
736.775391	-39.608418
735.579102	138.987152
734.381836	21.902790
733.185547	-51.382355
731.988281	210.139313
730.790039	99.585182
729.592773	45.924908
728.394531	7.570338
727.196289	47.914726
725.997070	-7.955937
724.797852	248.664185
723.598633	203.662292
722.399414	298.454865
721.199219	220.680664
719.999023	-75.380112
718.798828	327.132446
717.598633	205.744217
716.397461	121.496384
715.196289	410.255096
713.994141	212.612305
712.792969	226.536118
711.590820	76.995018
710.388672	461.398102
709.185547	300.999420
707.982422	332.360352
706.779297	-180.655396
705.576172	146.913528
704.372070	156.582840
703.167969	-25.215176
701.963867	156.404526
700.759766	161.797653
699.554688	280.288391
698.349609	118.320488
697.143555	141.204376
695.938477	42.434456
694.732422	-210.493500
693.525391	75.371590
692.319336	-29.704857
691.112305	-67.391205
689.905273	-85.478928
688.697266	35.359612
687.490234	-175.720261
686.282227	-176.273804
685.073242	83.428604
683.865234	30.891222
682.656250	36.949268
681.447266	-190.961456
680.237305	-93.762047
679.028320	-297.603546
677.818359	3.227842
676.607422	-1.271878
675.397461	-72.805374
674.186523	-122.616234
672.975586	-129.084793
671.763672	-55.475060
670.551758	57.072308
669.339844	176.100647
668.127930	-22.589170
666.915039	38.152023
665.703125	256.611084
664.489258	196.393524
663.276367	71.462288
662.062500	380.540588
660.848633	236.264374
659.634766	-63.282490
658.419922	174.498215
657.205078	69.254951
655.990234	76.201309
654.775391	-136.742523
653.559570	59.918530
652.343750	-135.690231
651.126953	-141.644943
649.911133	13.919875
648.694336	-69.632355
647.477539	47.026855
646.259766	266.897400
645.041992	355.351715
643.824219	439.397369
642.606445	260.928223
641.387695	179.219009
640.168945	262.985718
638.950195	103.727768
637.730469	213.022446
636.511719	23.513407
635.291016	-39.342041
634.071289	-35.766853
632.850586	85.701973
631.629883	273.452057
630.409180	141.161484
629.188477	206.073944
627.966797	58.355305
626.745117	118.437508
625.522461	-109.089981
624.300781	1.833931
623.078125	249.510162
621.854492	192.482956
620.631836	207.923569
619.408203	143.704468
618.184570	513.694153
616.960938	9.732645
615.736328	-134.981918
614.511719	-158.204285
613.287109	-81.439568
612.061523	35.325993
610.835938	-139.356018
609.610352	-88.035294
608.384766	-73.760818
607.158203	-28.182163
605.931641	29.423046
604.705078	271.992126
