# Supplementary material for: Raman spectroscopy accurately differentiates mucosal healing from non-healing and biochemical changes following biological therapy in inflammatory bowel disease
Source: PLoS One. 2021 Jun 2;16(6):e0252210. doi: 10.1371/journal.pone.0252210 (PMC8172032; doi:10.1371/journal.pone.0252210)
Supplement: S1 Dataset — (ZIP) [file pone.0252210.s003.zip › HC/BRC-ctnf-0015-1_base sub CR removed_18__X_17191.7__Y_10394.1__Z_2221.68__Time_205.txt]

1714.774414	193.722900
1713.797852	98.620247
1712.820313	-167.598312
1711.843750	213.790085
1710.866211	-409.309692
1709.888672	46.516586
1708.911133	-161.334946
1707.933594	-225.989853
1706.955078	-53.872051
1705.976563	17.491734
1704.998047	-156.415283
1704.019531	232.938797
1703.040039	122.672775
1702.061523	160.721298
1701.082031	36.556606
1700.101563	-81.239990
1699.122070	-323.570740
1698.141602	221.042450
1697.161133	-11.293797
1696.180664	-98.261642
1695.200195	16.124611
1694.218750	-39.561005
1693.238281	68.653206
1692.256836	81.596497
1691.274414	447.698395
1690.292969	312.961761
1689.310547	163.127396
1688.328125	443.645782
1687.345703	428.933533
1686.363281	409.756866
1685.379883	625.935547
1684.396484	107.404503
1683.413086	551.662109
1682.429688	264.075989
1681.445313	547.232727
1680.461914	596.808655
1679.477539	748.239014
1678.493164	533.131287
1677.507813	529.008545
1676.523438	483.105286
1675.538086	916.581665
1674.552734	872.004883
1673.566406	1101.895020
1672.581055	1281.912354
1671.594727	670.717041
1670.608398	1484.256104
1669.622070	1097.676270
1668.634766	1285.383911
1667.648438	1099.368896
1666.661133	1182.063354
1665.673828	1424.518677
1664.685547	1306.637939
1663.698242	1836.550659
1662.709961	1470.504395
1661.721680	1433.896240
1660.733398	1347.476685
1659.744141	1855.155640
1658.755859	1759.112183
1657.766602	1629.144409
1656.777344	1626.824707
1655.787109	1214.588379
1654.797852	1221.231934
1653.807617	1524.680786
1652.817383	1444.796509
1651.827148	1090.271606
1650.835938	1090.663452
1649.844727	1302.973022
1648.853516	894.371765
1647.862305	507.470551
1646.871094	472.519226
1645.878906	699.436646
1644.886719	158.040726
1643.894531	364.470093
1642.902344	272.816681
1641.910156	295.000610
1640.916992	40.378483
1639.923828	63.161457
1638.930664	262.924286
1637.936523	-75.110123
1636.943359	214.745560
1635.949219	441.435028
1634.955078	-45.905632
1633.960938	-48.027260
1632.965820	-284.396667
1631.970703	-357.182770
1630.975586	-69.032631
1629.980469	129.668610
1628.985352	-237.387939
1627.989258	-433.112885
1626.993164	-512.853271
1625.997070	-437.245758
1625.000977	-40.741341
1624.003906	-38.646038
1623.007813	94.995338
1622.010742	15.812848
1621.012695	-10.713963
1620.015625	99.455780
1619.017578	217.515610
1618.020508	-100.222176
1617.021484	180.685394
1616.023438	-31.840733
1615.025391	-21.210394
1614.026367	-34.174896
1613.027344	34.192421
1612.028320	-65.262802
1611.028320	26.687092
1610.029297	123.858650
1609.029297	407.010132
1608.029297	194.890961
1607.028320	-263.376129
1606.028320	116.506378
1605.027344	-100.741821
1604.026367	-105.919579
1603.025391	161.019196
1602.023438	-433.009338
1601.022461	-77.292587
1600.020508	157.887451
1599.018555	92.207436
1598.016602	193.778534
1597.013672	-44.551094
1596.010742	-32.024155
1595.007813	14.359612
1594.004883	-49.071266
1593.001953	-201.365097
1591.998047	-71.767258
1590.994141	-198.136581
1589.990234	64.250534
1588.986328	107.242783
1587.981445	14.428817
1586.976563	393.538666
1585.971680	329.105011
1584.966797	188.957581
1583.961914	61.754326
1582.956055	-8.246236
1581.950195	137.845413
1580.944336	31.076300
1579.938477	210.618546
1578.931641	155.593857
1577.924805	-217.120850
1576.917969	310.520020
1575.911133	-49.414474
1574.904297	134.252380
1573.896484	179.806107
1572.888672	-302.642517
1571.880859	226.097198
1570.873047	185.262955
1569.864258	245.563873
1568.855469	48.463459
1567.846680	-16.298290
1566.837891	-135.764465
1565.829102	-167.120621
1564.819336	-120.827927
1563.809570	49.791527
1562.799805	329.089630
1561.790039	117.820709
1560.779297	139.798676
1559.768555	83.769035
1558.757813	-133.167847
1557.747070	-145.493500
1556.736328	-69.941338
1555.724609	67.505173
1554.712891	215.028625
1553.701172	103.329521
1552.689453	6.985422
1551.676758	-50.741463
1550.664063	320.887360
1549.651367	492.922394
1548.638672	395.650604
1547.625977	753.335510
1546.612305	464.246704
1545.598633	-101.532188
1544.584961	208.803772
1543.571289	71.782234
1542.556641	102.476860
1541.541992	238.822205
1540.527344	-25.349136
1539.512695	-183.786530
1538.498047	202.215805
1537.482422	-70.220200
1536.466797	201.599274
1535.451172	83.595108
1534.434570	32.439632
1533.418945	130.652512
1532.402344	-13.729297
1531.385742	-166.002777
1530.369141	245.850983
1529.351563	-12.492373
1528.334961	192.678619
1527.317383	286.795776
1526.299805	66.581055
1525.281250	129.344345
1524.263672	88.968857
1523.245117	-72.546494
1522.226563	102.759552
1521.208008	198.064713
1520.188477	12.844336
1519.168945	-61.963043
1518.150391	356.535034
1517.129883	6.328001
1516.110352	218.696472
1515.089844	302.332275
1514.070313	-96.972878
1513.049805	-352.562927
1512.028320	-82.084366
1511.007813	-109.549034
1509.986328	37.247154
1508.964844	-118.876099
1507.943359	24.939323
1506.921875	42.883595
1505.899414	-106.005089
1504.876953	29.480507
1503.854492	-1.809161
1502.832031	-363.716949
1501.808594	-300.501953
1500.786133	-158.057373
1499.762695	-297.474640
1498.739258	-132.395050
1497.714844	-23.869099
1496.691406	-271.130615
1495.666992	-81.055107
1494.642578	-195.533249
1493.617188	-218.086594
1492.592773	145.270874
1491.567383	191.395203
1490.541992	-71.810707
1489.516602	-102.554581
1488.491211	111.789894
1487.464844	586.349121
1486.438477	621.473755
1485.412109	559.475708
1484.385742	165.639572
1483.358398	476.019165
1482.331055	645.864075
1481.303711	705.876831
1480.276367	658.678040
1479.249023	726.118774
1478.220703	979.459534
1477.192383	692.399597
1476.164063	1039.731445
1475.135742	1185.618530
1474.106445	1310.958130
1473.077148	1372.523926
1472.047852	1433.994995
1471.018555	1439.386597
1469.989258	1767.838867
1468.958984	1973.955811
1467.928711	1495.800293
1466.898438	2202.688232
1465.868164	1999.135010
1464.836914	2192.080078
1463.805664	2179.075195
1462.774414	2354.029785
1461.743164	2419.658203
1460.710938	2228.708740
1459.679688	2431.374756
1458.647461	2527.282227
1457.615234	2366.806641
1456.582031	2820.360596
1455.549805	2723.277588
1454.516602	2674.371338
1453.483398	2790.294678
1452.449219	2528.393555
1451.416016	3065.025391
1450.381836	3107.260986
1449.347656	3043.077637
1448.313477	2756.029297
1447.279297	2879.361572
1446.244141	2865.896729
1445.208984	2652.482666
1444.173828	2492.325928
1443.138672	2699.144531
1442.102539	2731.315430
1441.066406	2485.295898
1440.030273	2029.538330
1438.994141	2597.881592
1437.958008	1960.387207
1436.920898	2263.209961
1435.883789	1878.755859
1434.846680	1726.895020
1433.808594	1620.575195
1432.771484	1125.562012
1431.733398	1044.763550
1430.695313	774.780762
1429.657227	1034.846924
1428.618164	598.578003
1427.579102	593.844116
1426.540039	221.030685
1425.500977	418.206818
1424.461914	549.843872
1423.421875	419.386108
1422.381836	483.062531
1421.341797	491.383362
1420.301758	326.015228
1419.260742	331.984619
1418.219727	398.457520
1417.178711	583.283936
1416.137695	322.755188
1415.096680	-0.450607
1414.054688	-117.212807
1413.012695	-67.862267
1411.970703	165.095337
1410.928711	320.146515
1409.885742	-243.505737
1408.842773	-70.661636
1407.799805	-194.178574
1406.756836	-1.101465
1405.712891	28.776932
1404.668945	51.229961
1403.625000	8.544607
1402.581055	78.910149
1401.537109	21.433798
1400.492188	-3.321279
1399.447266	298.050201
1398.402344	301.081116
1397.357422	93.698822
1396.311523	149.634811
1395.265625	639.121765
1394.219727	96.520569
1393.173828	65.176285
1392.126953	211.727127
1391.081055	258.252411
1390.034180	-20.484476
1388.986328	-201.403778
1387.939453	395.951721
1386.891602	7.717261
1385.843750	24.897236
1384.795898	77.215340
1383.748047	-110.288383
1382.699219	-280.099792
1381.651367	-32.416126
1380.602539	172.817383
1379.552734	-173.827682
1378.503906	119.048019
1377.454102	5.027396
1376.404297	95.863068
1375.354492	-35.256844
1374.303711	-48.938381
1373.253906	379.036285
1372.203125	-168.049347
1371.152344	-181.217102
1370.100586	87.407906
1369.049805	214.065445
1367.998047	-130.088730
1366.946289	-25.565598
1365.894531	-314.407898
1364.841797	76.740318
1363.789063	189.078415
1362.736328	132.293961
1361.683594	344.429993
1360.630859	-122.509636
1359.577148	127.194984
1358.523438	222.781189
1357.469727	-46.965996
1356.415039	-85.298996
1355.361328	256.778809
1354.306641	375.243317
1353.251953	600.631653
1352.197266	525.587891
1351.141602	428.368164
1350.085938	440.575287
1349.030273	636.595520
1347.974609	621.783813
1346.918945	718.768494
1345.862305	865.454712
1344.805664	741.952087
1343.749023	903.763794
1342.691406	1058.201538
1341.634766	734.491638
1340.577148	1005.660461
1339.519531	1281.824585
1338.460938	1265.776367
1337.403320	1173.162842
1336.344727	1241.620728
1335.286133	1431.468994
1334.226563	980.520142
1333.167969	881.216431
1332.108398	871.121643
1331.048828	1021.905396
1329.989258	614.066528
1328.928711	1224.836304
1327.869141	1262.217651
1326.808594	899.478821
1325.748047	692.651855
1324.686523	1199.718384
1323.625977	1321.570557
1322.564453	964.618591
1321.502930	983.077209
1320.440430	1270.584717
1319.378906	968.559509
1318.316406	1315.408691
1317.253906	1146.905029
1316.190430	1027.890259
1315.127930	1029.844238
1314.064453	1295.569580
1313.000977	1159.744385
1311.937500	1048.730469
1310.873047	1166.889771
1309.809570	1329.454346
1308.745117	1728.349121
1307.679688	1004.994385
1306.615234	1204.734863
1305.549805	1397.105469
1304.484375	1808.385010
1303.418945	1511.473633
1302.353516	1748.240967
1301.287109	1707.276001
1300.220703	1550.947021
1299.154297	1979.470825
1298.087891	1391.091309
1297.020508	1360.464844
1295.954102	1371.703003
1294.886719	1400.198242
1293.818359	1141.647827
1292.750977	1315.123901
1291.682617	1503.312256
1290.614258	1252.544800
1289.545898	1546.276367
1288.476563	1109.468262
1287.407227	1435.116211
1286.338867	1153.066772
1285.268555	1069.615234
1284.199219	1637.762817
1283.128906	1108.751465
1282.058594	873.810547
1280.988281	1045.332397
1279.917969	1172.807129
1278.846680	935.755188
1277.775391	1234.526855
1276.704102	1450.084839
1275.632813	1098.411133
1274.560547	1355.565674
1273.488281	1224.105469
1272.416016	1337.083008
1271.343750	1415.863037
1270.270508	1230.888672
1269.197266	1334.157959
1268.124023	1244.582642
1267.050781	1589.504272
1265.977539	1185.237061
1264.903320	1078.782715
1263.829102	1394.353882
1262.753906	1290.397705
1261.679688	1210.915527
1260.604492	1055.925049
1259.529297	998.502136
1258.454102	1287.081909
1257.378906	1051.877075
1256.302734	1279.467773
1255.226563	1032.222534
1254.150391	1072.330688
1253.073242	1389.845215
1251.997070	1371.489380
1250.919922	1024.750488
1249.841797	1218.055908
1248.764648	1433.179932
1247.686523	1186.328369
1246.608398	1092.701904
1245.530273	1018.552002
1244.452148	1180.076050
1243.373047	1598.959839
1242.293945	1245.478027
1241.214844	1045.085693
1240.135742	1182.147949
1239.055664	1015.796082
1237.975586	1463.296997
1236.895508	705.097839
1235.815430	1273.684937
1234.734375	845.533508
1233.654297	996.882446
1232.573242	997.871643
1231.491211	780.768677
1230.410156	890.754028
1229.328125	724.569092
1228.246094	1141.942017
1227.163086	951.480530
1226.081055	899.037476
1224.998047	517.494751
1223.915039	629.572693
1222.832031	855.234375
1221.748047	599.552551
1220.664063	334.267273
1219.580078	484.767517
1218.496094	432.176544
1217.412109	541.422424
1216.327148	539.444946
1215.242188	508.437714
1214.157227	429.102203
1213.071289	475.245453
1211.985352	465.807220
1210.899414	547.992981
1209.813477	497.414612
1208.727539	422.679962
1207.640625	251.459290
1206.553711	420.126282
1205.466797	417.542816
1204.378906	465.476776
1203.291016	604.856750
1202.203125	659.806396
1201.115234	-7.683336
1200.027344	295.187103
1198.938477	-27.927814
1197.849609	-33.353035
1196.760742	-195.222504
1195.670898	-205.592804
1194.582031	10.013069
1193.492188	-303.470093
1192.401367	-20.840322
1191.311523	172.688385
1190.220703	361.222473
1189.129883	-10.054433
1188.039063	38.985699
1186.947266	56.688377
1185.856445	-468.155640
1184.764648	-18.569313
1183.671875	-22.741110
1182.580078	-48.575066
1181.487305	-290.336639
1180.394531	215.971085
1179.301758	89.128761
1178.208984	-76.090744
1177.115234	122.841339
1176.021484	-49.706532
1174.927734	177.683151
1173.833008	-40.503925
1172.738281	402.015076
1171.643555	85.560143
1170.548828	1.248092
1169.454102	-102.261200
1168.358398	-93.427551
1167.262695	-388.377716
1166.166992	-566.150940
1165.070313	-373.496216
1163.973633	218.022537
1162.876953	259.706024
1161.780273	-233.746582
1160.683594	192.277985
1159.585938	42.632118
1158.488281	253.369629
1157.389648	191.850632
1156.291992	562.109070
1155.193359	648.236206
1154.094727	598.297974
1152.996094	78.603241
1151.896484	243.125198
1150.796875	-85.823738
1149.697266	14.131798
1148.597656	109.187515
1147.498047	180.281342
1146.397461	-48.766068
1145.296875	53.065304
1144.195313	161.877289
1143.094727	20.733414
1141.993164	-91.917084
1140.891602	-71.428772
1139.789063	305.589111
1138.687500	114.224236
1137.584961	329.234009
1136.482422	159.131485
1135.379883	266.948730
1134.276367	450.611481
1133.172852	318.293243
1132.069336	482.690277
1130.964844	765.571960
1129.861328	810.972656
1128.756836	780.332581
1127.652344	650.005371
1126.546875	1100.588501
1125.442383	1173.960693
1124.336914	1119.206177
1123.230469	735.001953
1122.125000	1246.422363
1121.018555	705.879639
1119.912109	845.122742
1118.805664	768.785767
1117.699219	940.936401
1116.591797	760.324280
1115.484375	596.280518
1114.376953	491.373047
1113.268555	774.245850
1112.160156	482.414032
1111.051758	427.015778
1109.943359	260.509705
1108.833984	809.867859
1107.725586	466.068695
1106.616211	710.371277
1105.505859	862.398254
1104.396484	698.018982
1103.286133	708.273621
1102.175781	874.189636
1101.064453	789.914673
1099.954102	1167.877197
1098.842773	1163.640747
1097.731445	749.201477
1096.619141	867.496338
1095.507813	771.305542
1094.395508	708.071350
1093.282227	1169.986938
1092.169922	970.055481
1091.056641	607.726868
1089.943359	379.681396
1088.830078	761.108521
1087.716797	450.736908
1086.602539	754.284546
1085.488281	660.299133
1084.373047	390.002686
1083.258789	611.027649
1082.143555	916.495667
1081.028320	993.938904
1079.913086	735.484497
1078.796875	455.975616
1077.680664	639.049866
1076.564453	533.350037
1075.448242	767.925232
1074.331055	957.794434
1073.213867	936.493713
1072.096680	537.681580
1070.979492	657.145386
1069.861328	853.876953
1068.743164	731.845886
1067.625000	476.351410
1066.505859	689.385315
1065.386719	707.987671
1064.267578	752.344238
1063.148438	550.945557
1062.029297	763.832947
1060.909180	1009.373596
1059.789063	564.853271
1058.667969	471.299438
1057.547852	686.425903
1056.426758	541.523438
1055.305664	625.725464
1054.183594	413.200165
1053.062500	-56.085041
1051.940430	-11.409383
1050.818359	360.126038
1049.695313	472.439545
1048.572266	143.715118
1047.449219	335.443268
1046.326172	177.270767
1045.203125	254.746750
1044.079102	-43.120331
1042.955078	-37.791386
1041.830078	258.859375
1040.706055	-162.096497
1039.581055	411.750580
1038.456055	140.099503
1037.331055	19.972042
1036.205078	114.087997
1035.079102	201.255478
1033.953125	246.582077
1032.826172	394.287842
1031.700195	388.552460
1030.573242	322.435028
1029.445313	465.601929
1028.318359	81.314323
1027.190430	-82.016640
1026.062500	-270.732117
1024.934570	-371.021454
1023.805664	-447.968719
1022.676758	-510.856781
1021.547852	134.152267
1020.418945	-269.681824
1019.289063	-295.165436
1018.159180	-677.648315
1017.029297	-250.722305
1015.898438	-169.267792
1014.767578	-34.435684
1013.636719	371.510223
1012.505859	170.528702
1011.375000	155.016068
1010.243164	-82.641968
1009.111328	22.492846
1007.978516	296.614990
1006.846680	607.770264
1005.713867	923.514099
1004.581055	1852.045776
1003.447266	2320.181152
1002.313477	2483.131348
1001.179688	1885.870361
1000.045898	866.235413
998.912109	246.802353
997.777344	438.321167
996.642578	401.333862
995.506836	406.032104
994.372070	64.747604
993.236328	5.210061
992.100586	33.499886
990.963867	20.395079
989.828125	180.374527
988.691406	398.032196
987.553711	189.416428
986.416992	-253.928436
985.279297	-70.427223
984.141602	343.417175
983.003906	66.558823
981.865234	158.237473
980.726563	-5.394022
979.587891	-33.053638
978.448242	-9.954407
977.309570	252.460983
976.169922	112.574379
975.030273	464.787689
973.889648	311.439026
972.749023	429.418243
971.608398	480.897705
970.467773	780.518433
969.326172	122.818237
968.184570	271.217407
967.042969	385.290466
965.901367	-67.177177
964.758789	-188.998856
963.616211	299.362091
962.473633	342.909698
961.330078	129.885635
960.186523	558.740051
959.042969	-91.460739
957.899414	229.935593
956.754883	109.393814
955.610352	78.363213
954.465820	182.554520
953.321289	-161.634094
952.175781	-226.401505
951.030273	-0.502343
949.884766	101.984863
948.738281	62.838104
947.591797	-140.678314
946.445313	-117.721199
945.298828	248.064316
944.151367	10.878483
943.003906	89.074669
941.856445	206.206802
940.708008	131.725433
939.559570	237.702072
938.411133	-96.489166
937.262695	94.205437
936.113281	111.666519
934.964844	275.184570
933.814453	62.716370
932.665039	406.486481
931.514648	-495.839935
930.364258	-133.579681
929.213867	53.344101
928.062500	174.308777
926.912109	-180.284180
925.759766	-270.635590
924.608398	96.452423
923.456055	76.880981
922.303711	-340.433624
921.151367	74.581223
919.999023	-67.259773
918.845703	-188.445740
917.692383	-95.904839
916.539063	-69.127159
915.384766	-321.507843
914.230469	-67.424805
913.076172	216.174713
911.920898	182.118439
910.766602	325.147369
909.611328	148.465851
908.455078	234.997864
907.299805	115.339104
906.143555	104.635841
904.987305	-44.151241
903.830078	147.020905
902.673828	-443.073395
901.516602	-66.013748
900.359375	-440.519714
899.201172	-359.880066
898.042969	-453.381042
896.884766	-42.318176
895.726563	-137.904922
894.567383	35.695206
893.408203	89.507889
892.249023	-82.590607
891.088867	170.224625
889.929688	352.994995
888.769531	-225.259766
887.608398	316.649170
886.448242	212.844696
885.287109	-60.082798
884.125977	199.625854
882.963867	-0.844758
881.801758	110.037766
880.639648	-81.167000
879.477539	144.768448
878.315430	469.802063
877.152344	-77.119659
875.989258	90.261818
874.825195	253.107864
873.661133	269.598755
872.497070	567.469727
871.333008	311.690277
870.168945	276.542511
869.003906	-68.941032
867.838867	550.435303
866.672852	463.645477
865.506836	408.388977
864.340820	416.103973
863.174805	226.142792
862.008789	566.338196
860.841797	621.215027
859.674805	256.285004
858.506836	569.330933
857.339844	563.613647
856.171875	701.471375
855.003906	789.919678
853.834961	604.772461
852.666016	673.014160
851.497070	703.114136
850.328125	957.252869
849.158203	940.197388
847.988281	676.779724
846.818359	867.988953
845.647461	530.787415
844.477539	260.862000
843.306641	411.671875
842.134766	369.995117
840.963867	818.077393
839.791992	212.803497
838.619141	327.553162
837.447266	616.517578
836.274414	713.143982
835.101563	559.491333
833.928711	327.693390
832.754883	535.782715
831.581055	355.314636
830.407227	884.524536
829.232422	674.917542
828.058594	422.963135
826.883789	561.311157
825.708008	554.591553
824.533203	685.996887
823.357422	429.504852
822.181641	106.210548
821.004883	125.997849
819.828125	306.024506
818.651367	-8.379899
817.474609	17.821245
816.296875	406.632782
815.119141	127.732529
813.941406	-37.702137
812.763672	246.025787
811.584961	91.542130
810.406250	110.388489
809.226563	-144.211716
808.047852	69.964249
806.868164	-9.267484
805.688477	-295.091309
804.507813	47.368423
803.327148	172.033096
802.146484	-80.712227
800.965820	-302.400421
799.784180	-504.155975
798.603516	-309.019684
797.420898	-827.951965
796.239258	-356.053772
795.056641	-759.768005
793.874023	-60.199299
792.691406	-264.727631
791.507813	-115.020653
790.324219	87.610550
789.140625	-205.752823
787.956055	-49.942600
786.772461	242.815796
785.586914	515.375977
784.402344	402.937897
783.216797	89.244743
782.032227	160.119202
780.845703	334.652191
779.660156	504.549225
778.473633	104.424095
777.287109	587.538208
776.100586	154.184662
774.913086	-129.038925
773.725586	183.461517
772.538086	114.053589
771.349609	59.967693
770.161133	160.107101
768.972656	229.195175
767.784180	130.627228
766.594727	1.110202
765.405273	455.247406
764.215820	-64.354568
763.026367	706.364014
761.835938	567.477295
760.645508	204.054291
759.454102	524.911255
758.262695	478.148804
757.072266	611.614258
755.879883	305.151672
754.688477	491.092529
753.496094	602.095093
752.303711	510.792297
751.110352	78.945747
749.917969	-71.718979
748.724609	684.307556
747.530273	673.808838
746.336914	474.491699
745.142578	325.611511
743.948242	1082.583740
742.752930	363.256104
741.558594	144.047409
740.363281	-140.920090
739.166992	14.606589
737.971680	-279.136597
736.775391	-62.496304
735.579102	167.104370
734.381836	234.493759
733.185547	100.424263
731.988281	-147.458633
730.790039	44.438541
729.592773	207.759415
728.394531	88.844696
727.196289	470.569122
725.997070	307.815948
724.797852	138.534409
723.598633	386.564667
722.399414	374.524353
721.199219	251.074310
719.999023	400.546906
718.798828	233.446671
717.598633	509.368011
716.397461	364.085266
715.196289	42.192806
713.994141	470.550964
712.792969	-43.070107
711.590820	86.506561
710.388672	200.781784
709.185547	201.717667
707.982422	289.795532
706.779297	240.668793
705.576172	439.772064
704.372070	351.505127
703.167969	598.423584
701.963867	136.059662
700.759766	130.707489
699.554688	229.770905
698.349609	250.586548
697.143555	99.738045
695.938477	359.729248
694.732422	30.929495
693.525391	-26.156120
692.319336	-319.805542
691.112305	55.397781
689.905273	-146.807861
688.697266	-416.096436
687.490234	-531.121704
686.282227	-36.544918
685.073242	-402.939514
683.865234	-29.796026
682.656250	133.052734
681.447266	-267.433502
680.237305	-110.862274
679.028320	-177.303528
677.818359	-137.488174
676.607422	-45.603737
675.397461	-12.045536
674.186523	93.041695
672.975586	100.881493
671.763672	-46.864422
670.551758	-6.262206
669.339844	233.366348
668.127930	205.042938
666.915039	-106.176491
665.703125	81.949623
664.489258	127.588928
663.276367	82.697495
662.062500	271.134827
660.848633	-181.359787
659.634766	-391.801636
658.419922	-58.342926
657.205078	-311.515228
655.990234	-230.174789
654.775391	-209.068787
653.559570	-21.850306
652.343750	-177.170181
651.126953	-118.982826
649.911133	180.570313
648.694336	-133.554672
647.477539	-14.667238
646.259766	375.503479
645.041992	498.814789
643.824219	265.089630
642.606445	72.474640
641.387695	140.262405
640.168945	162.991165
638.950195	65.465965
637.730469	109.911507
636.511719	-225.818192
635.291016	-206.920761
634.071289	-359.733582
632.850586	335.600769
631.629883	101.294968
630.409180	210.481339
629.188477	-180.224167
627.966797	235.741562
626.745117	224.787094
625.522461	308.153534
624.300781	213.553741
623.078125	196.096832
621.854492	454.952087
620.631836	51.751656
619.408203	16.960920
618.184570	155.482147
616.960938	156.801117
615.736328	70.209229
614.511719	169.601944
613.287109	343.594604
612.061523	157.990341
610.835938	27.783152
609.610352	365.455963
608.384766	74.353699
607.158203	-225.534973
605.931641	-388.974121
604.705078	-262.329742
