# Supplementary material for: Raman spectroscopy accurately differentiates mucosal healing from non-healing and biochemical changes following biological therapy in inflammatory bowel disease
Source: PLoS One. 2021 Jun 2;16(6):e0252210. doi: 10.1371/journal.pone.0252210 (PMC8172032; doi:10.1371/journal.pone.0252210)
Supplement: S1 Dataset — (ZIP) [file pone.0252210.s003.zip › HC/BRC-ctnf-0005-2 this one++_base sub CR removed_9__X_-5038.04__Y_12458__Z_129.8__Time_100.txt]

1714.708984	190.496628
1713.732422	-421.501068
1712.755859	5.598722
1711.779297	-348.526031
1710.801758	-373.440613
1709.824219	348.887024
1708.846680	129.766495
1707.868164	362.961823
1706.890625	-349.832855
1705.912109	187.817902
1704.933594	-236.270370
1703.954102	-47.579521
1702.975586	314.784149
1701.996094	-286.482880
1701.016602	-470.378418
1700.037109	204.104080
1699.056641	100.068535
1698.077148	-46.686836
1697.096680	119.186417
1696.116211	466.664825
1695.134766	146.128311
1694.154297	-61.969936
1693.172852	-45.680771
1692.191406	897.006348
1691.209961	697.144897
1690.227539	150.590134
1689.245117	538.141724
1688.263672	-149.012009
1687.280273	70.814407
1686.297852	138.915512
1685.314453	857.504272
1684.332031	163.874298
1683.347656	376.499603
1682.364258	474.897675
1681.380859	600.220825
1680.396484	41.575100
1679.412109	351.255310
1678.427734	291.294189
1677.442383	229.026901
1676.458008	638.065918
1675.472656	946.220337
1674.487305	810.673462
1673.500977	276.845093
1672.515625	995.454285
1671.529297	1068.506104
1670.542969	1027.769165
1669.556641	915.819885
1668.569336	772.475647
1667.583008	624.431580
1666.595703	917.432800
1665.608398	581.956848
1664.620117	947.390808
1663.632813	963.142273
1662.644531	1082.735352
1661.656250	1062.280029
1660.667969	631.531494
1659.678711	744.630554
1658.689453	1215.832642
1657.700195	768.258545
1656.710938	1325.005127
1655.721680	897.153076
1654.731445	1176.656372
1653.742188	461.590698
1652.750977	731.434875
1651.760742	1025.521240
1650.770508	513.392456
1649.779297	99.752907
1648.788086	334.415192
1647.796875	157.187607
1646.804688	-22.178051
1645.813477	256.070648
1644.821289	-78.105003
1643.829102	-26.158249
1642.836914	76.389641
1641.843750	137.068878
1640.850586	240.392776
1639.857422	-151.852066
1638.864258	-103.008224
1637.871094	-151.324677
1636.876953	-183.422440
1635.882813	-288.889160
1634.888672	-314.837708
1633.894531	-495.814667
1632.899414	-786.994751
1631.905273	-550.906860
1630.910156	-422.533264
1629.915039	-678.168152
1628.918945	-104.356339
1627.922852	-161.924332
1626.927734	-284.836975
1625.930664	776.074829
1624.934570	-340.289215
1623.938477	-441.094818
1622.941406	107.618721
1621.944336	417.272186
1620.947266	585.223877
1619.949219	769.114868
1618.952148	-165.433899
1617.954102	155.618896
1616.956055	-142.671005
1615.957031	10.764241
1614.958984	550.109619
1613.959961	-28.048452
1612.960938	278.086792
1611.961914	-81.681252
1610.961914	-134.408554
1609.962891	596.767151
1608.962891	329.446411
1607.962891	203.889664
1606.961914	-110.051880
1605.961914	579.271606
1604.960938	-87.721352
1603.959961	130.424500
1602.958984	453.290161
1601.957031	-220.697983
1600.956055	16.042139
1599.954102	-129.057373
1598.952148	-203.393387
1597.949219	425.543274
1596.947266	42.919884
1595.944336	-143.525558
1594.941406	-154.791641
1593.938477	-111.136559
1592.934570	298.090302
1591.931641	-62.916866
1590.927734	-6.149294
1589.923828	277.656189
1588.918945	-15.247674
1587.915039	599.743469
1586.910156	466.002350
1585.905273	217.604950
1584.900391	503.680664
1583.894531	703.580566
1582.889648	265.053772
1581.883789	454.458252
1580.877930	836.479736
1579.871094	275.657196
1578.865234	548.127136
1577.858398	500.255493
1576.851563	447.138855
1575.844727	-152.357910
1574.836914	106.648277
1573.829102	173.027832
1572.822266	223.733566
1571.813477	94.899582
1570.805664	426.052429
1569.797852	97.009346
1568.789063	412.192871
1567.780273	420.669861
1566.770508	743.179382
1565.761719	154.259689
1564.751953	-71.199791
1563.742188	-281.123413
1562.732422	603.718750
1561.722656	198.935654
1560.711914	35.313366
1559.702148	-436.873291
1558.691406	-17.364347
1557.679688	186.675903
1556.668945	-73.281181
1555.657227	112.231003
1554.645508	261.235748
1553.633789	-102.676392
1552.622070	115.866531
1551.609375	365.162262
1550.596680	213.082886
1549.583984	185.071060
1548.571289	-122.461639
1547.558594	410.396484
1546.544922	342.982147
1545.531250	502.871979
1544.517578	-43.021904
1543.503906	-214.224731
1542.489258	40.635181
1541.474609	-1.821327
1540.459961	624.310547
1539.445313	558.111633
1538.429688	-171.616913
1537.415039	32.925220
1536.399414	515.763611
1535.383789	7.720088
1534.367188	239.755844
1533.351563	64.165329
1532.334961	427.137207
1531.318359	485.642975
1530.301758	451.159088
1529.284180	127.919853
1528.266602	-46.012482
1527.249023	204.784195
1526.231445	414.071899
1525.213867	460.909729
1524.195313	95.754280
1523.177734	-76.454559
1522.159180	-94.511024
1521.139648	355.218048
1520.121094	269.814514
1519.101563	209.905334
1518.082031	39.305649
1517.062500	-10.659006
1516.042969	306.540131
1515.022461	-113.746384
1514.001953	179.786026
1512.981445	-73.821869
1511.960938	70.318459
1510.939453	455.369781
1509.918945	-62.972221
1508.897461	-337.649475
1507.875000	-191.871246
1506.853516	-266.792175
1505.831055	-808.448608
1504.809570	26.232082
1503.787109	-49.279064
1502.763672	-1001.097107
1501.741211	-651.554504
1500.717773	-397.122253
1499.694336	-534.664246
1498.670898	-280.701111
1497.646484	-270.164581
1496.623047	-459.307251
1495.598633	-344.183228
1494.574219	-109.065491
1493.549805	-418.806305
1492.524414	-176.454971
1491.499023	208.766830
1490.473633	41.764885
1489.448242	-201.945663
1488.422852	169.845734
1487.396484	308.925415
1486.370117	59.764008
1485.343750	216.419846
1484.317383	268.259918
1483.290039	-190.359283
1482.262695	-299.439240
1481.235352	524.816895
1480.208008	410.315247
1479.180664	639.899658
1478.152344	425.774078
1477.124023	578.566528
1476.095703	575.804504
1475.067383	914.253662
1474.038086	1013.059387
1473.008789	1241.580566
1471.979492	1009.219604
1470.950195	1318.933960
1469.919922	1587.689087
1468.890625	1383.183594
1467.860352	1534.703735
1466.830078	2263.284668
1465.798828	1450.930786
1464.768555	1294.653687
1463.737305	1727.872192
1462.706055	2513.992676
1461.674805	1857.058472
1460.642578	2063.718506
1459.610352	2097.621582
1458.578125	2238.100098
1457.545898	2249.080078
1456.513672	2742.104980
1455.480469	1958.917725
1454.447266	2639.409180
1453.414063	2244.520752
1452.380859	1989.225830
1451.346680	2542.517334
1450.313477	2984.140625
1449.279297	2581.906006
1448.244141	2835.833252
1447.209961	2975.769287
1446.174805	2725.735352
1445.139648	2460.644775
1444.104492	2302.002197
1443.069336	2662.163086
1442.033203	2265.792725
1440.998047	2367.932861
1439.961914	2227.291992
1438.924805	2359.742432
1437.888672	2239.511719
1436.851563	2000.575806
1435.814453	1680.972290
1434.777344	1634.369263
1433.740234	1342.911377
1432.702148	723.389343
1431.664063	1265.379761
1430.625977	762.410095
1429.587891	956.148010
1428.548828	1031.283081
1427.509766	145.579010
1426.471680	-15.904480
1425.431641	256.308441
1424.392578	158.053986
1423.352539	-33.323093
1422.312500	226.478989
1421.272461	30.377813
1420.232422	68.689323
1419.191406	137.283646
1418.150391	-267.249146
1417.109375	559.188049
1416.068359	212.887589
1415.027344	-190.975449
1413.985352	-476.350708
1412.943359	-701.110046
1411.901367	-18.062805
1410.858398	-325.494263
1409.816406	13.229903
1408.773438	-62.612095
1407.730469	-356.783844
1406.687500	37.444061
1405.643555	-85.595779
1404.599609	-72.847313
1403.555664	-27.300070
1402.511719	-139.670197
1401.466797	-229.272964
1400.422852	-117.954445
1399.377930	141.402374
1398.333008	333.156738
1397.287109	259.290863
1396.242188	30.331760
1395.196289	362.835388
1394.150391	209.456833
1393.104492	414.471558
1392.057617	351.651611
1391.010742	-36.356552
1389.963867	209.206757
1388.916992	164.616791
1387.870117	175.297211
1386.822266	418.755219
1385.774414	339.753052
1384.726563	-346.496796
1383.677734	-417.400665
1382.629883	-93.180191
1381.581055	141.147385
1380.532227	-296.329041
1379.483398	78.251183
1378.433594	-323.650269
1377.383789	193.476471
1376.333984	-8.148728
1375.284180	147.350128
1374.234375	250.630234
1373.183594	-384.189575
1372.132813	-3.616572
1371.082031	115.256287
1370.031250	99.726563
1368.979492	-463.828400
1367.927734	-90.120178
1366.875977	59.484550
1365.824219	62.337788
1364.771484	-64.080818
1363.718750	-426.679413
1362.666016	201.643875
1361.613281	-147.931107
1360.560547	-387.654205
1359.506836	-84.865196
1358.453125	76.299721
1357.399414	-468.401672
1356.344727	-58.214870
1355.291016	456.436859
1354.236328	171.086304
1353.181641	-344.896515
1352.126953	291.870911
1351.071289	193.659668
1350.015625	70.901382
1348.959961	248.744003
1347.904297	329.975983
1346.847656	272.470795
1345.791992	314.464172
1344.735352	698.844421
1343.677734	686.611450
1342.621094	1100.968140
1341.563477	375.460358
1340.505859	710.876343
1339.448242	575.754211
1338.390625	579.616211
1337.332031	1096.189087
1336.273438	709.267700
1335.214844	852.358765
1334.156250	1042.632813
1333.097656	1059.900879
1332.038086	993.265808
1330.978516	978.817749
1329.917969	353.964478
1328.858398	762.753601
1327.797852	850.330139
1326.737305	1513.728638
1325.676758	371.502106
1324.616211	1027.742676
1323.554688	1150.616821
1322.493164	1478.525146
1321.431641	1182.145630
1320.370117	1293.210693
1319.307617	822.262512
1318.245117	1636.630493
1317.182617	1119.382935
1316.120117	1061.080200
1315.056641	968.484009
1313.993164	720.891479
1312.929688	1022.987854
1311.866211	1002.489746
1310.802734	1346.644897
1309.738281	1250.137695
1308.673828	1080.021851
1307.609375	1618.896606
1306.543945	747.930969
1305.479492	1287.029785
1304.414063	1130.073120
1303.347656	1305.277466
1302.282227	1623.179565
1301.215820	1503.636597
1300.150391	1064.910889
1299.083008	1358.572266
1298.016602	1288.803589
1296.949219	1165.190063
1295.882813	1287.312744
1294.815430	1272.077759
1293.747070	1244.717529
1292.679688	932.952393
1291.611328	1533.916260
1290.542969	1448.128052
1289.474609	1105.084961
1288.405273	1294.239868
1287.335938	1429.540894
1286.266602	1121.446289
1285.197266	1629.343872
1284.127930	1213.855713
1283.057617	1430.388428
1281.987305	1546.592651
1280.916992	1388.746582
1279.845703	1008.413635
1278.775391	806.974426
1277.704102	1156.042725
1276.632813	1196.963623
1275.560547	837.011780
1274.489258	1222.848145
1273.416992	829.063965
1272.344727	1102.542969
1271.271484	1131.724121
1270.199219	1263.572388
1269.125977	1178.148438
1268.052734	1253.968384
1266.979492	1617.818481
1265.905273	1442.349121
1264.831055	2006.193359
1263.756836	1786.988647
1262.682617	1943.466797
1261.607422	1753.762939
1260.533203	1666.597900
1259.458008	1908.495239
1258.381836	2152.772705
1257.306641	1581.064819
1256.230469	1628.184448
1255.154297	1465.974976
1254.078125	1785.831909
1253.001953	1601.869629
1251.924805	1632.122559
1250.847656	1934.847778
1249.770508	1787.581421
1248.692383	1813.037964
1247.615234	1558.991455
1246.537109	1861.623291
1245.458984	1612.596680
1244.379883	1358.837036
1243.300781	1663.819824
1242.222656	1349.536011
1241.142578	1792.806885
1240.063477	1340.313721
1238.983398	1232.598267
1237.904297	1627.160400
1236.823242	1167.751709
1235.743164	1319.662476
1234.662109	1990.333252
1233.582031	1746.927856
1232.500977	1387.293213
1231.418945	1238.590942
1230.337891	1574.422607
1229.255859	1360.361694
1228.173828	1281.969482
1227.090820	1215.703613
1226.008789	781.610901
1224.925781	657.390076
1223.842773	775.118164
1222.759766	694.464844
1221.675781	1056.302002
1220.591797	946.550476
1219.507813	1003.606567
1218.423828	625.655884
1217.338867	682.687500
1216.254883	454.678162
1215.169922	644.483215
1214.083984	257.147583
1212.999023	668.906067
1211.913086	983.903076
1210.827148	840.325439
1209.741211	1208.132324
1208.654297	789.555420
1207.567383	744.836243
1206.480469	743.481140
1205.393555	983.066528
1204.306641	547.880127
1203.218750	780.067505
1202.130859	313.698792
1201.042969	153.272629
1199.954102	98.762825
1198.865234	-410.643066
1197.776367	-77.711929
1196.687500	-319.929352
1195.598633	120.945671
1194.508789	-181.456741
1193.418945	21.059158
1192.329102	-163.531113
1191.238281	-187.128677
1190.147461	-105.060966
1189.056641	-477.055450
1187.965820	-342.261444
1186.875000	-176.390656
1185.783203	111.741722
1184.691406	-176.253799
1183.599609	-317.838837
1182.506836	-389.883270
1181.414063	-677.791931
1180.321289	-390.229431
1179.228516	-102.860268
1178.135742	83.651031
1177.041992	35.192417
1175.948242	72.914192
1174.854492	237.480133
1173.759766	619.762573
1172.665039	219.029236
1171.570313	-88.251228
1170.475586	-62.883614
1169.380859	-458.625793
1168.285156	78.464851
1167.189453	-195.351227
1166.093750	13.785432
1164.997070	-465.588806
1163.900391	130.450851
1162.803711	114.568710
1161.707031	-314.563080
1160.609375	87.380875
1159.512695	-86.249260
1158.415039	50.384567
1157.316406	497.087372
1156.218750	647.709656
1155.120117	-153.519943
1154.021484	497.800720
1152.922852	-36.155815
1151.823242	288.138977
1150.723633	68.884491
1149.624023	774.073669
1148.524414	192.621399
1147.423828	25.704676
1146.323242	15.952901
1145.222656	646.445129
1144.122070	15.291809
1143.020508	-125.517624
1141.918945	587.630981
1140.817383	-71.816002
1139.715820	300.884857
1138.613281	414.230865
1137.510742	282.680176
1136.408203	134.507584
1135.305664	556.464355
1134.202148	303.672913
1133.098633	278.888580
1131.995117	921.128418
1130.891602	1142.948608
1129.787109	591.065369
1128.682617	459.281128
1127.578125	1060.378784
1126.473633	1528.375488
1125.368164	1047.839111
1124.262695	1100.760010
1123.157227	1110.967773
1122.050781	1535.694458
1120.944336	1185.696167
1119.837891	615.607422
1118.731445	476.617645
1117.625000	848.916199
1116.517578	745.360168
1115.410156	386.322937
1114.302734	701.533020
1113.194336	768.261658
1112.085938	12.194838
1110.977539	409.928375
1109.869141	211.964386
1108.759766	611.792969
1107.651367	1023.252808
1106.541016	1080.263184
1105.431641	405.354492
1104.321289	365.692535
1103.211914	920.756592
1102.100586	1069.723999
1100.990234	284.562714
1099.878906	702.462036
1098.768555	610.932434
1097.656250	719.776672
1096.544922	696.626465
1095.432617	876.116760
1094.320313	904.785278
1093.208008	453.032837
1092.095703	503.018158
1090.982422	-96.697685
1089.869141	911.266724
1088.755859	780.015320
1087.641602	653.539185
1086.527344	767.039917
1085.413086	1155.621460
1084.298828	253.528641
1083.183594	752.580750
1082.069336	344.506073
1080.954102	967.901855
1079.837891	881.786316
1078.722656	560.973511
1077.606445	676.982788
1076.490234	509.015350
1075.373047	742.406616
1074.255859	895.998291
1073.139648	716.569214
1072.021484	586.488342
1070.904297	805.860596
1069.786133	455.667358
1068.667969	717.273376
1067.549805	721.157715
1066.430664	732.125305
1065.312500	967.988098
1064.193359	751.994080
1063.073242	695.325562
1061.954102	100.606720
1060.833984	1094.695190
1059.713867	699.142517
1058.592773	490.918213
1057.472656	593.840698
1056.351563	341.549805
1055.230469	77.791840
1054.108398	573.505493
1052.987305	359.094177
1051.865234	623.573547
1050.743164	586.892578
1049.620117	286.591827
1048.497070	341.245026
1047.374023	158.041992
1046.250977	112.656868
1045.127930	333.255981
1044.003906	402.341492
1042.879883	317.697205
1041.754883	165.637985
1040.630859	160.579956
1039.505859	157.978790
1038.380859	-91.304153
1037.254883	-23.727020
1036.129883	-284.187408
1035.003906	-341.947418
1033.876953	70.393875
1032.750977	22.195698
1031.624023	90.431160
1030.497070	-38.820831
1029.370117	-5.144331
1028.242188	-73.574669
1027.115234	-225.426163
1025.986328	50.301311
1024.858398	-551.685730
1023.730469	-1234.469482
1022.601563	-726.076843
1021.471680	-1166.841553
1020.342773	-1120.025513
1019.212891	-456.082214
1018.083008	-812.591064
1016.953125	-494.105286
1015.823242	23.751471
1014.692383	142.968903
1013.561523	-247.361481
1012.430664	-375.589935
1011.298828	-651.781067
1010.166992	-372.023773
1009.035156	23.526907
1007.903320	213.129898
1006.770508	659.642944
1005.637695	789.257629
1004.504883	1628.935913
1003.371094	2054.574707
1002.238281	2041.078247
1001.104492	1558.677368
999.969727	1316.967041
998.835938	518.935913
997.701172	331.105042
996.566406	425.218811
995.430664	794.151917
994.295898	1114.664551
993.160156	281.716705
992.024414	597.997009
990.887695	642.224548
989.750977	587.509460
988.614258	173.476929
987.477539	181.533417
986.340820	-10.633437
985.203125	301.914825
984.065430	190.818344
982.926758	54.656483
981.789063	653.004883
980.650391	731.225586
979.511719	696.895203
978.372070	191.281082
977.233398	362.168152
976.093750	645.833679
974.953125	364.152893
973.813477	1098.495239
972.672852	842.537292
971.532227	171.190140
970.390625	260.425110
969.250000	418.703705
968.108398	896.141418
966.966797	451.116943
965.824219	703.906799
964.681641	289.365814
963.539063	652.555359
962.396484	788.833801
961.253906	237.653091
960.110352	690.579590
958.966797	453.935577
957.822266	483.279785
956.678711	160.186188
955.534180	659.289307
954.388672	7.119539
953.244141	94.538620
952.098633	-46.653934
950.953125	-50.356304
949.807617	648.109497
948.661133	116.545387
947.514648	508.763428
946.368164	71.543007
945.221680	-52.320892
944.074219	351.638123
942.926758	63.731220
941.779297	376.518860
940.630859	141.592758
939.483398	199.013199
938.334961	74.082993
937.185547	387.276855
936.037109	793.974365
934.887695	856.432190
933.737305	570.328003
932.587891	197.938782
931.437500	-71.610916
930.287109	-65.293373
929.136719	-489.165894
927.985352	-398.221680
926.834961	61.509937
925.682617	-427.616821
924.531250	-117.930511
923.378906	187.202866
922.226563	-26.065258
921.074219	-293.651886
919.921875	-90.544342
918.768555	-75.977356
917.615234	195.387360
916.460938	19.369911
915.307617	853.914673
914.153320	-313.897552
912.999023	-74.018097
911.843750	145.451508
910.688477	-181.737259
909.533203	-86.861122
908.377930	-375.087463
907.221680	-357.064423
906.066406	184.533356
904.909180	30.424618
903.752930	263.805664
902.595703	91.805733
901.438477	-109.457458
900.281250	307.395416
899.123047	-359.838165
897.965820	-359.255920
896.807617	-460.392090
895.648438	-265.171906
894.489258	-237.275116
893.331055	82.243301
892.170898	94.346283
891.011719	-363.436371
889.851563	-394.044525
888.691406	-422.337952
887.531250	-1.304680
886.370117	123.892273
885.208984	258.096130
884.047852	-36.384319
882.885742	-411.891693
881.724609	-144.533035
880.562500	-50.872700
879.399414	347.046600
878.237305	104.828621
877.074219	70.002884
875.911133	-27.868849
874.747070	351.691193
873.583008	287.580688
872.418945	781.663208
871.254883	710.716309
870.089844	250.600677
868.925781	379.951294
867.759766	417.037018
866.594727	595.714661
865.428711	607.959045
864.262695	307.839966
863.096680	335.814819
861.930664	648.966003
860.763672	598.185486
859.596680	414.933685
858.428711	278.860321
857.260742	768.816650
856.092773	1164.268188
854.924805	1175.977051
853.756836	905.096375
852.587891	699.291260
851.418945	549.546265
850.249023	843.440674
849.080078	832.478271
847.910156	673.633301
846.739258	608.824341
845.569336	514.860596
844.398438	577.520630
843.227539	293.258362
842.056641	221.539749
840.884766	751.350098
839.712891	692.792236
838.541016	578.269714
837.368164	470.416229
836.196289	632.847168
835.022461	256.773376
833.849609	293.901031
832.675781	449.234222
831.501953	124.470551
830.328125	-86.439102
829.154297	929.714050
827.979492	455.266632
826.804688	364.479279
825.628906	101.946373
824.454102	118.028114
823.278320	151.797943
822.102539	96.306335
820.925781	252.311584
819.749023	334.622345
818.572266	405.619995
817.395508	71.365646
816.217773	117.640900
815.040039	-138.807281
813.862305	-275.167511
812.684570	-413.823639
811.505859	-27.900391
810.327148	-449.118774
809.147461	-328.080139
807.968750	-216.138672
806.789063	-548.605713
805.609375	-30.607586
804.428711	-261.128632
803.248047	-58.904114
802.067383	-839.910767
800.886719	-413.875275
799.705078	-890.875610
798.523438	-904.365051
797.341797	-527.835510
796.160156	-756.685059
794.977539	-553.491882
793.794922	-361.622284
792.611328	-85.826324
791.428711	-430.297180
790.245117	-183.683990
789.060547	317.177979
787.876953	78.635635
786.692383	174.086380
785.507813	-88.920494
784.323242	-252.446030
783.137695	691.462830
781.952148	257.926300
780.766602	471.852509
779.580078	429.296021
778.393555	296.088745
777.207031	54.615631
776.020508	126.589859
774.833008	580.198914
773.645508	351.697388
772.458008	546.712891
771.270508	227.670013
770.082031	111.506287
768.893555	577.219360
767.704102	123.621902
766.514648	315.696320
765.325195	289.500549
764.135742	395.358276
762.946289	335.937073
761.755859	611.026184
760.565430	333.538788
759.374023	267.303345
758.183594	337.393066
756.992188	385.383148
755.799805	332.144714
754.608398	643.736023
753.416016	555.161926
752.223633	842.266418
751.030273	492.183044
749.837891	454.056732
748.644531	804.486145
747.450195	134.061996
746.256836	659.882813
745.062500	391.227020
743.868164	480.189606
742.672852	384.888885
741.477539	57.224731
740.282227	455.202454
739.086914	13.718146
737.890625	161.757660
736.695313	-244.399841
735.498047	21.895668
734.301758	-348.986664
733.104492	-422.009857
731.907227	-2.609402
730.709961	-195.935654
729.511719	-157.283295
728.313477	233.451309
727.115234	88.438316
725.916992	-119.823944
724.717773	126.581161
723.518555	-85.828621
722.318359	-182.308304
721.119141	-134.524292
719.918945	-75.766151
718.718750	205.686859
717.517578	554.752075
716.316406	188.212555
715.115234	417.395111
713.914063	169.056152
712.711914	186.925934
711.509766	-111.111206
710.307617	342.896484
709.104492	552.851501
707.902344	481.905731
706.698242	-13.456803
705.495117	-77.371490
704.291016	117.913963
703.086914	60.884499
701.882813	-124.273964
700.678711	-4.664608
699.473633	356.451935
698.268555	317.606628
697.062500	348.546906
695.857422	18.991409
694.651367	-145.078857
693.444336	168.975250
692.238281	-235.605560
691.031250	35.394985
689.824219	-398.853363
688.616211	-819.618103
687.409180	-153.082458
686.200195	-482.082703
684.992188	-383.498993
683.784180	-96.083611
682.575195	-224.642670
681.366211	-77.665070
680.156250	-443.878723
678.946289	-722.984253
677.736328	-265.469818
676.526367	-349.050476
675.315430	-274.289825
674.104492	103.680115
672.893555	178.932739
671.682617	-11.552454
670.470703	315.161041
669.258789	75.665726
668.046875	61.377846
666.833984	343.460480
665.621094	148.324844
664.408203	456.839478
663.194336	115.620514
661.981445	331.844910
660.767578	613.063904
659.552734	91.801697
658.338867	360.678070
657.124023	120.775978
655.908203	-92.795395
654.693359	358.034088
653.477539	-147.933411
652.261719	-153.433929
651.045898	-188.766968
649.829102	-294.809723
648.612305	-387.565979
647.395508	-118.289635
646.177734	-29.608513
644.959961	280.987091
643.742188	324.976166
642.524414	395.063843
641.305664	106.324394
640.086914	-209.938629
638.868164	-181.881073
637.648438	-33.226528
636.429688	51.174400
635.208984	631.955505
633.989258	497.651642
632.768555	447.384735
631.547852	19.609032
630.327148	-377.710541
629.106445	139.280975
627.884766	171.489258
626.663086	242.466736
625.440430	287.860168
624.217773	601.306152
622.995117	619.023315
621.772461	240.502960
620.549805	704.024719
619.326172	355.833527
618.102539	382.530487
616.877930	-237.148804
615.654297	258.389740
614.429688	99.033676
613.204102	-209.981369
611.979492	-548.852966
610.753906	-34.563400
609.528320	-367.049042
608.301758	-111.815186
607.075195	23.512640
605.848633	-78.491714
604.622070	126.869652
