# Supplementary material for: Raman spectroscopy accurately differentiates mucosal healing from non-healing and biochemical changes following biological therapy in inflammatory bowel disease
Source: PLoS One. 2021 Jun 2;16(6):e0252210. doi: 10.1371/journal.pone.0252210 (PMC8172032; doi:10.1371/journal.pone.0252210)
Supplement: S1 Dataset — (ZIP) [file pone.0252210.s003.zip › HC/BRC-ctnf-0008-1_base sub CR removed_25__X_-11643.4__Y_45452.2__Z_88.8873__Time_280.txt]

1714.640625	233.430923
1713.664063	-124.202446
1712.687500	84.789474
1711.709961	54.985126
1710.733398	-87.312218
1709.755859	143.023178
1708.778320	129.486343
1707.799805	-138.513596
1706.821289	41.043816
1705.843750	-384.480621
1704.864258	100.511482
1703.885742	-169.294693
1702.907227	155.304916
1701.927734	-237.096878
1700.948242	-94.118340
1699.968750	-23.162251
1698.988281	146.897934
1698.007813	-276.250397
1697.028320	-233.863235
1696.046875	212.148270
1695.066406	476.680206
1694.084961	-14.408835
1693.104492	240.039291
1692.123047	425.266113
1691.140625	143.680252
1690.159180	529.685852
1689.176758	3.521051
1688.194336	571.445435
1687.211914	435.575226
1686.228516	462.728821
1685.246094	687.541931
1684.262695	137.214859
1683.279297	429.373718
1682.295898	817.698547
1681.311523	580.468323
1680.327148	665.896301
1679.342773	922.055603
1678.358398	603.753418
1677.374023	701.050232
1676.388672	907.748535
1675.403320	737.182312
1674.417969	1287.617920
1673.432617	934.512695
1672.446289	1039.044556
1671.459961	915.477600
1670.473633	1068.658936
1669.487305	1352.337402
1668.500977	1344.265625
1667.513672	1503.828979
1666.526367	1395.709839
1665.539063	1619.737793
1664.550781	1480.634644
1663.563477	1946.742432
1662.575195	1850.905518
1661.586914	2036.536987
1660.598633	1562.562988
1659.609375	1923.858276
1658.620117	1850.939697
1657.631836	1688.442505
1656.641602	1698.474121
1655.652344	1483.902466
1654.662109	1412.721558
1653.672852	1508.704224
1652.681641	1361.567017
1651.691406	1069.426392
1650.701172	1354.291016
1649.709961	1033.908936
1648.718750	1129.040894
1647.727539	1065.922852
1646.735352	908.034363
1645.744141	629.086121
1644.751953	654.281189
1643.759766	677.162964
1642.766602	563.063110
1641.774414	491.591675
1640.781250	138.098526
1639.788086	502.633057
1638.794922	105.071167
1637.801758	314.472260
1636.807617	178.681183
1635.813477	478.132507
1634.819336	116.295570
1633.825195	-158.172745
1632.830078	373.729523
1631.834961	60.314476
1630.839844	-297.476013
1629.844727	321.713989
1628.849609	-51.298729
1627.853516	265.418610
1626.857422	-35.971783
1625.861328	-216.039810
1624.865234	-288.019501
1623.868164	-333.504608
1622.871094	299.314575
1621.874023	440.657196
1620.876953	82.957260
1619.879883	358.582336
1618.881836	74.888779
1617.883789	-8.998095
1616.885742	345.644836
1615.887695	167.544617
1614.888672	76.214561
1613.889648	331.298981
1612.890625	400.189117
1611.891602	154.522308
1610.892578	194.799271
1609.892578	201.057510
1608.892578	47.569866
1607.892578	119.520767
1606.892578	-120.155289
1605.891602	184.974289
1604.890625	81.627510
1603.889648	428.574982
1602.888672	259.903778
1601.887695	-107.490318
1600.885742	3.966510
1599.883789	2.949305
1598.881836	-136.618622
1597.879883	-145.407593
1596.876953	-120.230133
1595.874023	-254.442276
1594.871094	-631.546143
1593.868164	59.706165
1592.864258	-158.063873
1591.861328	0.191948
1590.857422	-136.605621
1589.853516	-59.398056
1588.848633	59.459770
1587.844727	-12.163095
1586.839844	453.380859
1585.834961	-124.216614
1584.830078	30.844076
1583.824219	-22.733093
1582.819336	-63.304726
1581.813477	318.050140
1580.807617	66.293518
1579.800781	199.906891
1578.794922	-54.488861
1577.788086	250.695023
1576.781250	-170.348267
1575.773438	-237.520004
1574.766602	-112.264648
1573.758789	-143.228073
1572.750977	226.100052
1571.743164	189.649551
1570.735352	-348.466095
1569.726563	-135.612961
1568.718750	240.695999
1567.708984	-24.817955
1566.700195	-261.765503
1565.691406	139.862549
1564.681641	-53.202274
1563.671875	52.083527
1562.662109	144.205414
1561.652344	-7.671384
1560.641602	496.411072
1559.630859	35.665249
1558.620117	-116.583160
1557.609375	-79.742706
1556.597656	177.120956
1555.586914	270.538788
1554.575195	-112.801895
1553.563477	130.457397
1552.550781	88.653137
1551.539063	72.606972
1550.526367	444.505432
1549.513672	70.997070
1548.500977	519.975037
1547.487305	335.002136
1546.473633	493.786285
1545.459961	-35.251747
1544.446289	252.394928
1543.432617	234.850464
1542.417969	317.845245
1541.404297	72.650467
1540.389648	168.184784
1539.374023	180.853485
1538.359375	350.796234
1537.343750	-47.237045
1536.328125	130.014999
1535.312500	593.306213
1534.296875	-215.113510
1533.280273	250.227844
1532.263672	354.307434
1531.247070	195.293549
1530.230469	-48.868206
1529.212891	304.485199
1528.196289	-125.404610
1527.178711	327.858246
1526.160156	-120.304161
1525.142578	250.030701
1524.124023	182.543167
1523.106445	289.867523
1522.087891	124.289047
1521.068359	408.597412
1520.049805	463.807037
1519.030273	331.136047
1518.010742	326.838562
1516.991211	196.462830
1515.971680	137.897049
1514.951172	74.010101
1513.930664	148.631210
1512.910156	-313.491821
1511.889648	122.732529
1510.868164	-52.159176
1509.846680	42.237396
1508.826172	-55.918858
1507.803711	-28.600765
1506.782227	290.856049
1505.759766	263.936157
1504.737305	21.591871
1503.714844	-223.369934
1502.692383	-119.986046
1501.668945	147.080139
1500.646484	-113.572029
1499.623047	-701.978760
1498.599609	-171.772598
1497.575195	-524.812561
1496.550781	-174.277725
1495.527344	-43.975586
1494.502930	-62.224545
1493.477539	-320.963623
1492.453125	-150.247467
1491.427734	-51.324688
1490.402344	-90.541405
1489.376953	-142.640839
1488.350586	-225.521622
1487.325195	179.270615
1486.298828	417.802856
1485.272461	145.635925
1484.245117	330.230286
1483.218750	177.900635
1482.191406	193.850021
1481.164063	400.960052
1480.136719	409.011261
1479.108398	511.249054
1478.080078	521.602234
1477.052734	598.152161
1476.023438	819.722290
1474.995117	740.612915
1473.965820	727.627747
1472.937500	974.294067
1471.908203	1159.657471
1470.877930	1222.693970
1469.848633	1438.325562
1468.818359	1165.378906
1467.788086	1558.799316
1466.757813	1308.718872
1465.727539	1630.656860
1464.696289	1647.393188
1463.665039	1765.717163
1462.633789	1805.194458
1461.602539	1803.981079
1460.570313	1673.192871
1459.539063	2451.361816
1458.506836	1894.002075
1457.473633	2016.933228
1456.441406	2632.042725
1455.408203	2338.715576
1454.375000	2441.131836
1453.341797	2087.095215
1452.308594	2478.496338
1451.274414	2362.798584
1450.241211	3118.862061
1449.207031	3003.075928
1448.171875	2937.970459
1447.137695	2726.066162
1446.102539	2876.271240
1445.067383	3147.926025
1444.032227	2715.955078
1442.997070	2165.276123
1441.960938	2467.298096
1440.924805	1924.513306
1439.888672	2562.819092
1438.852539	1952.058960
1437.816406	2099.837402
1436.779297	2090.887939
1435.742188	1993.569458
1434.705078	1994.846069
1433.666992	1458.252197
1432.629883	1310.790771
1431.591797	1425.933960
1430.553711	1119.637695
1429.514648	788.268677
1428.476563	409.215912
1427.437500	232.127747
1426.398438	292.205933
1425.359375	473.343964
1424.320313	110.072029
1423.280273	676.843140
1422.240234	182.811600
1421.200195	618.519287
1420.159180	19.083452
1419.119141	130.039536
1418.078125	127.732628
1417.037109	404.875031
1415.996094	420.324829
1414.954102	25.801140
1413.912109	121.984642
1412.870117	-38.243309
1411.828125	269.307220
1410.786133	13.833925
1409.743164	228.462646
1408.700195	-549.255676
1407.657227	140.376556
1406.614258	71.431854
1405.570313	-160.588562
1404.527344	-163.918762
1403.483398	-119.464684
1402.438477	138.346436
1401.394531	208.068634
1400.349609	-75.765800
1399.304688	29.322140
1398.259766	71.834343
1397.214844	59.327332
1396.168945	257.436035
1395.123047	124.900459
1394.077148	127.827751
1393.031250	-51.905434
1391.984375	-386.671509
1390.937500	-7.727427
1389.890625	33.350239
1388.843750	19.516064
1387.796875	125.927711
1386.749023	122.377388
1385.701172	-471.135040
1384.653320	-266.733307
1383.604492	85.183769
1382.556641	-102.621429
1381.507813	-197.768036
1380.458984	59.488838
1379.410156	97.044754
1378.360352	199.638199
1377.310547	-149.455338
1376.260742	-106.402939
1375.210938	-128.067078
1374.161133	97.416336
1373.110352	-178.362015
1372.059570	52.348793
1371.008789	325.514252
1369.957031	-59.294106
1368.906250	-306.678436
1367.854492	-28.121099
1366.802734	78.627655
1365.750000	108.284470
1364.698242	332.339264
1363.645508	138.260147
1362.592773	-13.247009
1361.540039	-393.420258
1360.486328	-288.182983
1359.433594	-31.066784
1358.379883	37.112831
1357.326172	60.697323
1356.271484	255.927963
1355.216797	123.247314
1354.163086	274.050262
1353.107422	601.284363
1352.052734	240.693039
1350.998047	292.584137
1349.942383	21.918482
1348.886719	399.285706
1347.830078	372.213318
1346.774414	943.199890
1345.717773	998.226685
1344.661133	609.566040
1343.604492	652.608032
1342.546875	953.556580
1341.490234	585.521484
1340.432617	874.325562
1339.375000	945.216492
1338.316406	929.555054
1337.258789	1349.851807
1336.200195	1138.915039
1335.141602	878.749634
1334.082031	707.927673
1333.023438	1309.161377
1331.963867	903.713257
1330.904297	901.649902
1329.844727	1060.446533
1328.784180	977.109802
1327.723633	849.498291
1326.663086	971.630249
1325.602539	827.121643
1324.541992	1349.580566
1323.480469	980.693665
1322.418945	646.689819
1321.357422	1013.844971
1320.295898	756.782532
1319.233398	1195.592285
1318.170898	1200.318481
1317.108398	1173.143188
1316.045898	862.646973
1314.982422	1466.779175
1313.918945	1117.216309
1312.855469	1383.831665
1311.791992	1177.588257
1310.728516	1636.441528
1309.664063	1122.771240
1308.599609	1138.659180
1307.535156	1408.150391
1306.469727	1077.335815
1305.404297	1435.535156
1304.338867	1378.105713
1303.273438	1138.893433
1302.208008	1135.900024
1301.141602	1523.783691
1300.075195	1145.019287
1299.008789	1294.702515
1297.942383	985.171143
1296.875000	823.212524
1295.807617	1422.480713
1294.740234	941.665039
1293.672852	988.755493
1292.604492	1197.848389
1291.537109	1328.490967
1290.468750	873.077271
1289.399414	969.597534
1288.331055	1191.207520
1287.261719	1155.493408
1286.192383	620.069031
1285.123047	961.932068
1284.052734	1044.132690
1282.983398	847.274780
1281.913086	790.117249
1280.841797	884.806580
1279.771484	1006.469421
1278.700195	1013.173889
1277.628906	843.860901
1276.557617	1073.289917
1275.486328	852.857117
1274.414063	1052.996094
1273.341797	1116.276367
1272.269531	688.527649
1271.197266	1203.888184
1270.124023	1259.967773
1269.050781	1406.425537
1267.977539	1286.813599
1266.904297	1518.743042
1265.830078	1025.952759
1264.756836	1035.969360
1263.681641	1443.546143
1262.607422	1426.737549
1261.533203	1882.919434
1260.458008	1346.971680
1259.382813	1359.568237
1258.307617	1420.921753
1257.231445	1479.845825
1256.155273	1015.232971
1255.079102	1174.108276
1254.002930	1167.434326
1252.926758	1182.697021
1251.849609	1290.424927
1250.772461	1254.616211
1249.695313	1527.698120
1248.617188	1115.027466
1247.540039	957.805664
1246.461914	1009.662842
1245.382813	680.030334
1244.304688	957.874878
1243.225586	1048.584717
1242.146484	1367.509277
1241.067383	899.755676
1239.988281	949.181030
1238.908203	1081.072388
1237.828125	1159.536743
1236.748047	1058.478394
1235.667969	1119.930298
1234.586914	1375.288696
1233.505859	1184.535889
1232.424805	516.466797
1231.343750	621.544067
1230.261719	1191.617188
1229.179688	1059.129639
1228.097656	1142.161255
1227.015625	1099.268799
1225.932617	623.157166
1224.850586	856.179993
1223.767578	1176.143921
1222.683594	627.687683
1221.600586	850.782166
1220.516602	677.276917
1219.432617	537.654541
1218.347656	557.522522
1217.263672	420.328644
1216.178711	693.738770
1215.093750	1104.622437
1214.008789	653.419373
1212.922852	303.733093
1211.836914	637.066162
1210.750977	367.057648
1209.665039	762.842651
1208.579102	697.806335
1207.492188	357.880463
1206.405273	536.298218
1205.318359	762.776917
1204.230469	981.853699
1203.142578	227.617538
1202.054688	542.930359
1200.966797	51.447071
1199.877930	-131.767899
1198.790039	-192.214310
1197.701172	-43.375412
1196.611328	208.759186
1195.522461	6.170620
1194.432617	-153.132385
1193.342773	702.053162
1192.252930	297.374664
1191.162109	-313.853638
1190.072266	-110.466309
1188.981445	-72.982330
1187.889648	38.835541
1186.798828	-228.780426
1185.707031	-6.720511
1184.615234	265.558838
1183.523438	-287.669678
1182.430664	-169.134949
1181.337891	-113.078285
1180.245117	-220.164383
1179.152344	-137.917236
1178.059570	71.221199
1176.965820	141.209412
1175.872070	-14.084039
1174.778320	204.203705
1173.683594	269.062317
1172.588867	154.274704
1171.494141	206.977280
1170.399414	-41.904411
1169.303711	-254.892548
1168.208984	-51.716938
1167.113281	-126.093536
1166.016602	-202.928894
1164.920898	-248.733566
1163.824219	66.194199
1162.727539	404.782776
1161.630859	234.407257
1160.533203	44.904617
1159.435547	60.707497
1158.337891	21.523094
1157.240234	220.894592
1156.141602	226.834702
1155.043945	77.662506
1153.944336	112.063911
1152.845703	172.599808
1151.747070	426.095520
1150.647461	33.579189
1149.547852	367.812531
1148.447266	-3.258310
1147.347656	30.612673
1146.247070	-204.671066
1145.146484	-116.202888
1144.044922	-520.489929
1142.944336	-375.051056
1141.842773	257.860565
1140.741211	-139.336365
1139.638672	255.300232
1138.537109	490.431732
1137.434570	-92.167984
1136.332031	477.783478
1135.228516	253.982025
1134.125977	493.331787
1133.022461	-89.053787
1131.917969	439.705139
1130.814453	241.931152
1129.709961	461.768707
1128.605469	1053.883667
1127.500977	967.351440
1126.396484	1127.395996
1125.291016	884.279480
1124.185547	785.789185
1123.080078	639.887390
1121.973633	508.187775
1120.868164	151.502335
1119.761719	817.850037
1118.654297	243.306534
1117.547852	719.871521
1116.440430	249.622559
1115.333008	297.640381
1114.225586	452.020386
1113.117188	121.505157
1112.008789	363.218658
1110.900391	387.322784
1109.791992	538.975464
1108.682617	397.548248
1107.573242	775.786438
1106.463867	537.473022
1105.354492	648.645081
1104.244141	374.971008
1103.133789	436.489227
1102.023438	882.518066
1100.913086	424.903229
1099.801758	639.547546
1098.690430	587.649719
1097.579102	1026.043945
1096.467773	655.896118
1095.355469	1053.960815
1094.243164	502.546326
1093.130859	853.330444
1092.017578	478.751343
1090.905273	563.368774
1089.791992	605.556946
1088.677734	708.876648
1087.564453	767.469727
1086.450195	941.253418
1085.335938	661.168884
1084.221680	211.968384
1083.106445	1022.637146
1081.991211	785.018677
1080.875977	385.435608
1079.760742	542.644104
1078.644531	514.289612
1077.528320	917.891602
1076.412109	682.971741
1075.295898	488.063690
1074.178711	274.488892
1073.061523	555.895508
1071.944336	525.344421
1070.826172	684.708008
1069.708984	719.826843
1068.590820	33.267502
1067.471680	195.063751
1066.353516	708.149658
1065.234375	396.810822
1064.115234	523.425659
1062.996094	579.816772
1061.875977	51.239838
1060.755859	428.287842
1059.635742	489.478821
1058.515625	567.069031
1057.394531	506.736206
1056.273438	570.366089
1055.152344	507.851715
1054.031250	139.402466
1052.909180	-44.311539
1051.787109	547.360840
1050.665039	564.550842
1049.541992	119.667175
1048.418945	155.755173
1047.295898	-1.721895
1046.172852	379.730499
1045.048828	513.904114
1043.925781	321.741882
1042.801758	456.047821
1041.676758	261.816620
1040.552734	727.072693
1039.427734	365.362762
1038.302734	367.176605
1037.176758	483.154205
1036.050781	91.789093
1034.924805	-45.650928
1033.798828	-43.327778
1032.672852	-82.766663
1031.545898	149.981430
1030.418945	20.069582
1029.291992	15.847502
1028.164063	-171.840973
1027.036133	-52.663479
1025.908203	-379.356323
1024.780273	-526.972168
1023.651367	-91.694176
1022.522461	-222.811646
1021.393555	-483.682037
1020.264648	-370.787872
1019.134766	-575.577515
1018.004883	-378.973633
1016.875000	-82.626816
1015.744141	107.093018
1014.613281	-224.510757
1013.482422	-104.057556
1012.351563	-106.264458
1011.219727	-263.481415
1010.088867	-251.460526
1008.956055	198.136047
1007.824219	272.821198
1006.691406	474.858826
1005.558594	901.316528
1004.425781	2162.508301
1003.292969	2526.275146
1002.159180	2725.920410
1001.025391	2280.933105
999.891602	1261.068237
998.756836	671.441895
997.622070	338.577393
996.487305	91.456383
995.352539	130.826080
994.216797	327.252289
993.081055	-11.465094
991.945313	307.495209
990.808594	-399.660034
989.672852	357.619507
988.536133	142.066864
987.398438	295.480164
986.261719	156.428177
985.124023	130.472870
983.986328	305.049194
982.847656	95.259323
981.709961	336.873596
980.571289	208.080124
979.432617	334.891144
978.292969	-69.477409
977.153320	347.435486
976.013672	129.841064
974.874023	236.602951
973.734375	407.846344
972.593750	271.354187
971.453125	107.551216
970.311523	178.220627
969.170898	485.511322
968.029297	230.528656
966.886719	464.601196
965.745117	334.001678
964.602539	201.355881
963.459961	371.637787
962.317383	360.921356
961.173828	375.607849
960.030273	546.291748
958.886719	146.664017
957.743164	-14.396920
956.598633	-326.321350
955.454102	-47.293064
954.309570	-86.332214
953.165039	542.974548
952.019531	362.349762
950.874023	120.245476
949.727539	-78.115608
948.582031	379.885040
947.435547	355.615662
946.289063	-77.460823
945.141602	291.671692
943.995117	165.212250
942.847656	36.709850
941.699219	177.812180
940.551758	487.916412
939.403320	229.900436
938.254883	136.428802
937.105469	157.205872
935.957031	463.158600
934.807617	128.583893
933.658203	204.559540
932.507813	364.969971
931.357422	245.287094
930.207031	128.102951
929.056641	-353.162384
927.906250	12.762734
926.754883	-5.939978
925.603516	-35.846416
924.451172	-8.712147
923.298828	314.206848
922.146484	202.861633
920.994141	128.086014
919.841797	-98.762802
918.688477	90.423332
917.535156	-204.163254
916.380859	296.378693
915.227539	-302.076538
914.073242	400.553223
912.918945	-63.470081
911.763672	-55.221405
910.608398	-153.454742
909.453125	-296.867981
908.297852	-238.303528
907.141602	44.765430
905.985352	-123.146172
904.829102	-216.091812
903.672852	-111.812546
902.515625	-209.015640
901.358398	67.504669
900.201172	-140.379471
899.042969	45.691235
897.884766	68.887009
896.726563	-312.705261
895.568359	-11.096394
894.409180	227.166885
893.250000	22.394936
892.090820	233.604218
890.930664	78.806702
889.771484	50.648849
888.611328	38.392128
887.450195	362.607788
886.289063	-213.831955
885.128906	85.608978
883.966797	-332.432678
882.805664	183.552139
881.643555	334.059906
880.481445	148.642166
879.319336	175.233078
878.156250	298.759094
876.993164	84.353546
875.830078	207.934982
874.666016	455.347870
873.502930	457.295502
872.338867	337.743652
871.173828	357.794434
870.009766	260.877563
868.844727	476.658112
867.679688	429.276978
866.513672	143.648987
865.348633	220.012268
864.182617	525.543762
863.015625	103.103416
861.849609	341.151855
860.682617	704.830933
859.515625	491.414276
858.347656	560.879272
857.180664	630.299927
856.012695	852.216614
854.843750	212.821121
853.675781	598.371216
852.506836	687.825134
851.337891	600.163574
850.167969	620.067017
848.999023	548.078674
847.829102	534.324524
846.658203	542.926270
845.488281	441.794464
844.317383	519.703430
843.146484	270.868683
841.975586	178.677643
840.803711	321.291260
839.631836	36.745461
838.459961	693.318481
837.287109	527.135925
836.114258	499.484100
834.941406	422.637360
833.768555	452.940491
832.594727	556.835449
831.420898	258.823761
830.247070	411.644745
829.072266	530.849792
827.898438	763.664001
826.722656	376.348206
825.547852	537.562195
824.372070	14.329102
823.196289	97.369919
822.020508	298.350220
820.844727	87.072350
819.667969	-173.197739
818.491211	16.257601
817.313477	134.290207
816.136719	-206.243698
814.958984	-239.720276
813.781250	160.418564
812.602539	-344.776215
811.423828	79.417854
810.245117	-1.243152
809.066406	-273.089050
807.886719	-353.873688
806.707031	-443.631744
805.527344	-293.665375
804.346680	-274.873138
803.166992	-34.282463
801.985352	-166.711258
800.804688	-385.730682
799.623047	-154.554535
798.441406	-520.087219
797.259766	-548.626465
796.078125	-572.860535
794.895508	20.975901
793.712891	-43.532463
792.529297	241.774231
791.346680	101.684105
790.163086	209.447144
788.978516	4.961202
787.794922	442.093536
786.610352	217.460876
785.425781	344.430634
784.241211	99.741280
783.055664	195.450958
781.870117	419.150360
780.684570	-179.324112
779.498047	245.093506
778.311523	410.779694
777.125000	262.727478
775.938477	648.797058
774.750977	489.445007
773.563477	14.525291
772.375977	214.675812
771.187500	430.036682
769.999023	695.868774
768.810547	234.040848
767.622070	259.324036
766.432617	306.499115
765.243164	479.081726
764.053711	724.124573
762.863281	334.853851
761.672852	478.320892
760.482422	430.145264
759.291992	463.282440
758.100586	918.607056
756.909180	399.425293
755.717773	482.774994
754.525391	497.839478
753.333008	552.351257
752.140625	356.282135
750.948242	136.045456
749.754883	398.926178
748.561523	464.001282
747.368164	-116.342865
746.173828	762.772522
744.979492	309.710144
743.785156	696.844910
742.590820	213.165070
741.395508	387.338684
740.200195	276.432251
739.003906	364.922516
737.808594	223.286545
736.612305	22.528471
735.416016	-40.229950
734.218750	15.210914
733.021484	153.766022
731.824219	241.889313
730.626953	441.519165
729.428711	501.046906
728.230469	381.219910
727.032227	449.449493
725.833984	338.416504
724.634766	-115.635895
723.435547	597.106445
722.235352	322.308594
721.036133	220.160233
719.835938	216.314560
718.635742	251.777344
717.434570	10.132007
716.233398	368.556244
715.032227	582.907288
713.831055	-83.723427
712.628906	372.708862
711.426758	-145.247055
710.224609	165.117645
709.021484	434.008057
707.818359	212.812698
706.615234	-10.376717
705.412109	-187.659897
704.208008	66.164619
703.003906	278.625763
701.799805	314.885498
700.594727	420.833038
699.389648	350.719666
698.184570	145.984634
696.979492	-67.218025
695.773438	-78.116028
694.567383	219.603867
693.361328	-116.849777
692.154297	-107.751358
690.947266	-213.557724
689.740234	-162.888641
688.533203	-216.227234
687.325195	-41.593849
686.117188	0.842880
684.909180	-309.994263
683.700195	-351.691925
682.491211	-120.103096
681.282227	-29.266375
680.072266	44.399673
678.863281	-46.360458
677.653320	36.353813
676.442383	294.585815
675.232422	390.598022
674.021484	-60.646008
672.810547	-202.107529
671.598633	-29.677904
670.386719	127.766769
669.174805	-60.509365
667.962891	13.050557
666.750000	361.226807
665.537109	-169.733566
664.324219	-78.204201
663.110352	-245.577057
661.897461	-11.112243
660.683594	-11.755243
659.468750	67.685928
658.254883	43.784866
657.040039	67.588348
655.824219	-121.837791
654.609375	111.581612
653.393555	-307.895813
652.177734	214.677887
650.960938	-51.204472
649.745117	486.607086
648.528320	300.916718
647.311523	145.673553
646.093750	487.896545
644.875977	318.056793
643.658203	443.226501
642.440430	-10.011068
641.221680	259.646484
640.002930	101.565773
638.784180	412.281311
637.564453	680.051086
636.344727	430.122009
635.125000	116.026665
633.905273	79.214806
632.684570	21.090414
631.463867	-21.872482
630.243164	-103.331856
629.021484	85.645393
627.799805	210.264938
626.578125	139.753067
625.356445	52.163273
624.133789	487.620636
622.911133	389.307526
621.688477	674.513000
620.464844	655.409973
619.241211	92.345810
618.017578	143.899536
616.793945	13.391256
615.569336	-241.295761
614.344727	-125.900200
613.120117	-59.933399
611.894531	138.382446
610.668945	-151.085144
609.443359	29.555164
608.216797	2.526007
606.991211	-93.195267
605.764648	49.994419
604.537109	-93.445518
