# Supplementary material for: Raman spectroscopy accurately differentiates mucosal healing from non-healing and biochemical changes following biological therapy in inflammatory bowel disease
Source: PLoS One. 2021 Jun 2;16(6):e0252210. doi: 10.1371/journal.pone.0252210 (PMC8172032; doi:10.1371/journal.pone.0252210)
Supplement: S1 Dataset — (ZIP) [file pone.0252210.s003.zip › HC/BRC-ctnf-0007-2_base sub CR removed_90__X_-21390.3__Y_39792.2__Time_1003.txt]

1714.793945	344.122650
1713.817383	130.563110
1712.840820	-43.949303
1711.864258	31.789448
1710.886719	94.810005
1709.909180	-187.189316
1708.931641	-7.360939
1707.953125	-161.790009
1706.975586	107.894135
1705.997070	-127.960579
1705.018555	-170.169205
1704.040039	-187.502869
1703.060547	-78.339157
1702.081055	-236.015839
1701.101563	-23.726723
1700.122070	-161.117050
1699.142578	180.898178
1698.162109	-21.858725
1697.181641	209.159973
1696.201172	7.960461
1695.220703	-307.283295
1694.239258	110.063667
1693.257813	-262.405914
1692.276367	-113.442543
1691.294922	-147.994080
1690.313477	125.024559
1689.331055	206.499115
1688.348633	19.252140
1687.366211	64.753044
1686.383789	-110.358994
1685.400391	184.329285
1684.416992	149.123383
1683.433594	149.222610
1682.450195	51.419937
1681.465820	201.913940
1680.482422	278.463867
1679.498047	126.662720
1678.512695	467.816650
1677.528320	322.588989
1676.542969	156.714874
1675.558594	50.044514
1674.572266	183.231232
1673.586914	654.547791
1672.601563	371.482758
1671.615234	352.112976
1670.628906	341.270874
1669.642578	769.180054
1668.655273	467.233124
1667.668945	532.309753
1666.681641	696.042664
1665.694336	671.823792
1664.706055	626.866211
1663.718750	691.189758
1662.730469	506.688904
1661.742188	484.458557
1660.753906	690.643860
1659.764648	1146.258911
1658.775391	757.000732
1657.787109	704.761597
1656.796875	909.798279
1655.807617	731.298523
1654.818359	878.863403
1653.828125	587.452881
1652.837891	632.577698
1651.846680	559.017029
1650.856445	372.171936
1649.865234	439.582916
1648.874023	610.417419
1647.882813	297.889130
1646.891602	210.434357
1645.899414	181.451782
1644.907227	-113.941277
1643.915039	201.070526
1642.922852	241.699051
1641.930664	-73.701195
1640.937500	-441.462128
1639.944336	64.459846
1638.951172	35.003395
1637.957031	77.007469
1636.963867	-123.281990
1635.969727	-149.283615
1634.975586	-243.548645
1633.981445	-13.470136
1632.986328	-207.375610
1631.991211	-195.560974
1630.996094	-191.438644
1630.000977	-313.473724
1629.005859	-248.400696
1628.009766	-54.250820
1627.013672	-159.904678
1626.017578	-125.946205
1625.021484	-133.910385
1624.024414	-52.343102
1623.028320	-162.520798
1622.031250	-28.136707
1621.033203	164.108902
1620.036133	133.147949
1619.038086	-84.143356
1618.041016	-83.300240
1617.041992	106.622253
1616.043945	299.196564
1615.045898	113.954567
1614.046875	170.205948
1613.047852	35.057571
1612.048828	225.178711
1611.048828	-59.218109
1610.049805	159.797958
1609.049805	-30.011278
1608.049805	-72.984192
1607.048828	201.018127
1606.048828	-161.380173
1605.047852	117.825684
1604.046875	381.229156
1603.045898	136.853882
1602.044922	347.846680
1601.042969	310.243683
1600.041016	-127.468803
1599.039063	159.264526
1598.037109	-189.356400
1597.034180	175.642456
1596.031250	-110.160439
1595.028320	27.345318
1594.025391	156.928421
1593.022461	25.297121
1592.018555	-195.085892
1591.014648	-52.608341
1590.010742	-98.124184
1589.006836	36.348682
1588.001953	89.837631
1586.997070	-177.519150
1585.992188	102.708015
1584.987305	75.153969
1583.982422	315.979034
1582.976563	-27.039217
1581.970703	362.029205
1580.964844	175.258987
1579.958984	321.789398
1578.952148	215.630493
1577.945313	239.566452
1576.938477	99.459488
1575.931641	149.240234
1574.924805	50.634377
1573.916992	339.439148
1572.909180	378.416168
1571.901367	269.101990
1570.893555	196.109344
1569.884766	341.280396
1568.876953	-139.769623
1567.868164	218.147995
1566.858398	-127.906685
1565.849609	-193.545959
1564.839844	52.168411
1563.830078	-26.716949
1562.820313	-58.996738
1561.810547	30.518822
1560.799805	8.339616
1559.790039	-8.761918
1558.779297	158.040283
1557.767578	-7.103097
1556.756836	146.397781
1555.745117	-16.356117
1554.733398	144.562561
1553.721680	-0.274851
1552.709961	82.624908
1551.697266	-225.494263
1550.685547	102.967300
1549.672852	-94.062363
1548.659180	65.781044
1547.646484	-175.405685
1546.632813	-134.833740
1545.619141	-241.765305
1544.605469	-87.776779
1543.591797	342.469574
1542.577148	-7.777026
1541.562500	-86.834541
1540.547852	-155.677536
1539.533203	72.246834
1538.518555	170.874329
1537.502930	240.910889
1536.487305	-130.397949
1535.471680	145.731415
1534.456055	-70.960342
1533.439453	6.203191
1532.422852	16.165598
1531.406250	319.779083
1530.389648	154.173279
1529.373047	238.374313
1528.355469	-166.969086
1527.337891	-65.013931
1526.320313	291.625458
1525.302734	48.260662
1524.284180	126.508827
1523.265625	145.408997
1522.247070	38.128345
1521.228516	-10.095587
1520.208984	149.807220
1519.190430	229.839096
1518.170898	-65.534996
1517.151367	93.881233
1516.130859	-175.930344
1515.111328	96.189980
1514.090820	198.573593
1513.070313	-30.391144
1512.049805	-192.647903
1511.028320	71.007477
1510.006836	3.463844
1508.986328	66.669075
1507.963867	216.884201
1506.942383	123.359619
1505.919922	-39.469223
1504.898438	-107.494759
1503.875977	116.481796
1502.852539	-305.332794
1501.830078	-314.695526
1500.806641	-267.845551
1499.783203	-349.125153
1498.759766	-251.297852
1497.736328	-89.636925
1496.711914	-531.966370
1495.687500	74.555557
1494.663086	233.183075
1493.638672	141.078522
1492.613281	-275.746399
1491.587891	-58.650620
1490.563477	45.860741
1489.537109	-112.930031
1488.511719	-218.074051
1487.485352	-19.394258
1486.458984	-150.215927
1485.432617	216.680084
1484.406250	338.362579
1483.379883	59.357346
1482.352539	-33.406334
1481.325195	279.307159
1480.297852	436.289276
1479.269531	435.072693
1478.241211	349.692078
1477.213867	646.539612
1476.184570	499.880096
1475.156250	722.580627
1474.127930	733.781250
1473.098633	719.447998
1472.069336	1165.801392
1471.040039	840.828247
1470.009766	783.088318
1468.979492	1165.413574
1467.950195	1379.713989
1466.918945	1273.466553
1465.888672	1482.488281
1464.857422	1124.593506
1463.827148	1277.607788
1462.795898	1580.403687
1461.763672	1217.556030
1460.732422	1253.564331
1459.700195	1713.517822
1458.667969	1815.356201
1457.635742	1589.765259
1456.603516	2034.107056
1455.570313	1539.642090
1454.537109	1671.827637
1453.503906	1542.786987
1452.470703	1720.553833
1451.436523	1969.197632
1450.403320	1936.489014
1449.369141	1918.986328
1448.333984	2182.637207
1447.299805	2084.083496
1446.264648	2081.777832
1445.230469	1849.166626
1444.194336	1621.695679
1443.159180	1568.954956
1442.124023	1761.644653
1441.087891	1488.896729
1440.051758	1529.845581
1439.015625	1565.756958
1437.978516	1525.839233
1436.941406	1475.870850
1435.904297	1473.967285
1434.867188	992.185364
1433.830078	1220.284912
1432.791992	971.117004
1431.754883	590.866699
1430.715820	884.625977
1429.677734	656.033447
1428.639648	475.524048
1427.600586	211.896271
1426.561523	427.545074
1425.522461	118.784882
1424.482422	238.685806
1423.443359	466.980408
1422.403320	309.750519
1421.363281	72.052658
1420.322266	169.447433
1419.282227	40.291679
1418.241211	379.458710
1417.200195	18.903143
1416.159180	272.534790
1415.117188	194.047363
1414.076172	2.515444
1413.034180	112.877518
1411.992188	308.755585
1410.949219	-78.517815
1409.907227	59.693657
1408.864258	155.204041
1407.821289	-103.413963
1406.777344	-115.735748
1405.734375	251.194427
1404.690430	-12.037247
1403.646484	36.149220
1402.602539	-18.465633
1401.557617	-50.398235
1400.513672	-240.209641
1399.468750	-121.424156
1398.423828	24.990690
1397.377930	196.491394
1396.333008	415.658508
1395.287109	259.001678
1394.241211	62.441437
1393.195313	229.205322
1392.148438	55.468987
1391.101563	-365.906036
1390.054688	506.930695
1389.007813	361.105042
1387.960938	42.838455
1386.913086	195.019897
1385.865234	179.709396
1384.817383	-82.984970
1383.769531	4.484347
1382.720703	-170.380096
1381.671875	372.004547
1380.623047	129.929871
1379.574219	-159.373169
1378.524414	-241.210251
1377.475586	-43.290756
1376.425781	34.851665
1375.375977	103.101669
1374.325195	-155.381226
1373.274414	135.086166
1372.224609	-103.081070
1371.172852	-206.427887
1370.122070	94.200485
1369.070313	-108.579689
1368.019531	127.365425
1366.967773	-159.779160
1365.915039	-272.364532
1364.863281	-76.017464
1363.810547	292.117615
1362.757813	140.060257
1361.705078	105.140465
1360.651367	182.290421
1359.598633	28.241329
1358.544922	-85.847397
1357.491211	190.556656
1356.436523	-243.922562
1355.382813	-104.031548
1354.328125	-6.328743
1353.273438	151.071136
1352.217773	99.901810
1351.163086	317.046539
1350.107422	243.769974
1349.051758	540.439209
1347.996094	727.924988
1346.939453	300.213287
1345.883789	500.315002
1344.827148	578.931396
1343.769531	679.935303
1342.712891	810.772339
1341.655273	820.232178
1340.598633	745.584167
1339.540039	960.871521
1338.482422	658.614075
1337.423828	628.944275
1336.366211	683.577576
1335.307617	624.449524
1334.248047	768.342896
1333.189453	375.489990
1332.129883	413.254700
1331.070313	856.638367
1330.010742	498.958496
1328.950195	863.249573
1327.890625	641.855896
1326.830078	477.478394
1325.768555	323.149506
1324.708008	536.960938
1323.646484	866.815247
1322.585938	683.211853
1321.523438	756.431763
1320.461914	861.808899
1319.400391	656.425232
1318.337891	621.394104
1317.275391	944.012146
1316.211914	739.023804
1315.149414	896.540161
1314.085938	911.154968
1313.022461	553.857666
1311.958984	672.180176
1310.894531	692.033447
1309.831055	731.675842
1308.766602	919.071228
1307.701172	892.364929
1306.636719	949.420410
1305.571289	959.793579
1304.505859	896.469177
1303.440430	899.643127
1302.375000	794.735779
1301.308594	1274.881470
1300.242188	1069.349487
1299.175781	1070.343628
1298.109375	1054.223633
1297.041992	1006.254883
1295.975586	894.560730
1294.908203	1283.696655
1293.839844	784.393921
1292.772461	884.025330
1291.704102	924.803040
1290.635742	879.800415
1289.567383	996.703491
1288.498047	1152.832642
1287.428711	786.950500
1286.360352	1070.602539
1285.290039	842.194885
1284.220703	858.867249
1283.150391	909.863892
1282.080078	885.003784
1281.009766	1070.695435
1279.939453	796.325989
1278.868164	977.161743
1277.796875	830.216553
1276.725586	1240.928345
1275.654297	1179.654907
1274.582031	1338.434204
1273.509766	570.998596
1272.437500	1006.012573
1271.365234	771.578125
1270.291992	1252.833008
1269.218750	886.669434
1268.145508	718.431702
1267.072266	1277.588989
1265.999023	1121.608276
1264.924805	1034.024170
1263.850586	812.369324
1262.776367	1276.032959
1261.701172	1251.938232
1260.625977	1254.690186
1259.550781	1440.226563
1258.475586	1016.635864
1257.400391	1129.115601
1256.324219	1105.185059
1255.248047	923.030884
1254.171875	1093.923218
1253.094727	1177.136963
1252.018555	1362.523926
1250.941406	1236.473511
1249.864258	1037.528198
1248.786133	870.283081
1247.708008	834.388062
1246.630859	939.483093
1245.551758	1175.734253
1244.473633	940.607422
1243.394531	1118.470581
1242.316406	1471.091431
1241.236328	1223.905884
1240.157227	964.697876
1239.077148	1059.878662
1237.998047	1147.743164
1236.917969	929.935242
1235.836914	1303.912354
1234.756836	1195.250977
1233.675781	1200.545776
1232.594727	936.829590
1231.512695	956.686218
1230.431641	966.834656
1229.349609	756.576782
1228.267578	1074.226685
1227.185547	866.421631
1226.102539	733.710571
1225.019531	409.883972
1223.936523	236.165375
1222.853516	495.424683
1221.769531	597.366882
1220.686523	334.201660
1219.602539	530.344055
1218.517578	513.720642
1217.433594	180.601761
1216.348633	263.033325
1215.263672	282.612885
1214.178711	275.597229
1213.092773	290.267578
1212.007813	536.570313
1210.921875	587.299255
1209.834961	481.174072
1208.749023	476.352386
1207.662109	471.489197
1206.575195	423.201996
1205.488281	425.505524
1204.400391	297.651642
1203.313477	439.616638
1202.225586	107.024162
1201.136719	294.619415
1200.048828	205.257904
1198.959961	-110.350952
1197.871094	-247.802185
1196.782227	-9.951923
1195.692383	-125.816002
1194.603516	-167.126389
1193.513672	-145.964890
1192.423828	173.175293
1191.333008	-291.258820
1190.242188	-37.199722
1189.151367	-47.513184
1188.060547	18.970259
1186.969727	-289.158051
1185.877930	-160.351563
1184.786133	-122.843262
1183.694336	34.555912
1182.601563	-338.285278
1181.509766	-25.132740
1180.416992	4.899819
1179.323242	209.845215
1178.230469	-179.691086
1177.136719	-15.635424
1176.042969	-122.396057
1174.949219	-200.424332
1173.854492	63.919872
1172.760742	-141.099228
1171.666016	-68.462982
1170.570313	56.719055
1169.475586	-71.780762
1168.379883	-264.861908
1167.284180	-292.920380
1166.188477	-132.163208
1165.091797	-95.825401
1163.996094	-76.278572
1162.899414	229.878281
1161.801758	29.477163
1160.705078	151.490570
1159.607422	77.620071
1158.509766	-24.914532
1157.412109	-308.818115
1156.313477	235.209335
1155.215820	72.914246
1154.117188	3.632694
1153.017578	184.657837
1151.918945	93.824348
1150.819336	148.337250
1149.719727	112.237167
1148.620117	128.504974
1147.519531	13.723753
1146.418945	208.463593
1145.318359	-282.489868
1144.217773	-204.485687
1143.116211	20.943857
1142.014648	65.431641
1140.913086	157.417694
1139.811523	232.668243
1138.708984	141.426407
1137.606445	261.700256
1136.503906	87.234619
1135.401367	88.594635
1134.297852	135.025314
1133.194336	-98.799004
1132.090820	127.983765
1130.987305	136.266968
1129.882813	-28.723940
1128.778320	553.599670
1127.673828	371.904572
1126.569336	906.367493
1125.463867	764.887634
1124.358398	675.579224
1123.252930	721.339600
1122.146484	568.031006
1121.041016	95.011917
1119.934570	379.927643
1118.828125	262.210907
1117.720703	153.971909
1116.613281	258.725494
1115.505859	507.718811
1114.398438	-16.890804
1113.291016	432.999268
1112.182617	-55.955910
1111.074219	147.850555
1109.964844	287.724091
1108.856445	295.211487
1107.747070	482.180359
1106.637695	617.089233
1105.528320	747.195251
1104.417969	15.639712
1103.307617	471.443817
1102.197266	341.895874
1101.086914	217.106537
1099.975586	339.975037
1098.864258	226.995255
1097.752930	382.779785
1096.641602	378.228394
1095.529297	482.041107
1094.416992	456.239258
1093.304688	178.451080
1092.191406	588.296631
1091.079102	411.817200
1089.965820	362.491760
1088.852539	746.124878
1087.738281	480.315125
1086.624023	332.220581
1085.509766	480.461761
1084.395508	454.680695
1083.280273	203.286621
1082.166016	450.158600
1081.050781	429.111816
1079.934570	661.725891
1078.819336	290.799683
1077.703125	288.607483
1076.586914	157.348328
1075.469727	-121.671906
1074.353516	38.148289
1073.236328	97.052124
1072.119141	472.500244
1071.000977	74.173668
1069.882813	144.802521
1068.765625	231.833649
1067.646484	330.547577
1066.528320	319.170593
1065.409180	47.903301
1064.290039	289.481567
1063.170898	320.332611
1062.050781	182.715851
1060.930664	220.656067
1059.810547	190.785599
1058.690430	305.945709
1057.569336	367.311951
1056.449219	178.611801
1055.327148	265.757813
1054.206055	107.613701
1053.083984	197.160202
1051.961914	200.312424
1050.839844	168.491684
1049.717773	353.802887
1048.594727	109.705139
1047.471680	-10.581991
1046.348633	130.474121
1045.224609	154.914734
1044.101563	-181.947891
1042.976563	173.636353
1041.852539	300.757935
1040.728516	241.501083
1039.603516	-229.938339
1038.478516	111.602028
1037.352539	26.995865
1036.227539	242.761520
1035.101563	-109.310036
1033.974609	-149.408737
1032.848633	-182.430740
1031.721680	305.518829
1030.594727	-25.040754
1029.467773	144.358521
1028.340820	302.135803
1027.212891	-195.248779
1026.084961	-369.465759
1024.956055	-357.758057
1023.828125	-645.458618
1022.699219	-501.226196
1021.570313	-354.657471
1020.440430	-600.163086
1019.311523	-650.627502
1018.181641	-411.120941
1017.050781	-220.331726
1015.920898	-421.254120
1014.790039	-332.335022
1013.659180	-702.089722
1012.528320	-207.620819
1011.396484	-301.486847
1010.265625	-47.933079
1009.132813	-37.451302
1008.000977	-73.153481
1006.868164	208.205978
1005.736328	316.062622
1004.602539	925.761658
1003.469727	1299.463379
1002.335938	1490.484253
1001.202148	1311.782349
1000.068359	973.852722
998.933594	423.678406
997.799805	-10.667815
996.665039	33.186134
995.529297	93.276276
994.394531	118.834908
993.258789	-134.673660
992.123047	-198.823486
990.986328	-140.621155
989.849609	194.318008
988.712891	169.638962
987.576172	9.123365
986.439453	164.418091
985.301758	174.638062
984.164063	-107.490929
983.025391	142.437210
981.887695	-196.871140
980.749023	175.142029
979.610352	-32.661266
978.470703	111.652672
977.332031	74.351830
976.192383	96.949959
975.051758	220.781448
973.912109	236.666321
972.771484	316.982147
971.630859	163.093903
970.490234	46.132469
969.348633	225.491089
968.207031	347.497284
967.065430	290.574738
965.923828	263.615936
964.781250	206.961685
963.638672	411.860840
962.496094	105.537750
961.352539	283.083466
960.208984	236.094116
959.065430	301.495148
957.921875	-68.194252
956.777344	182.947281
955.632813	232.624725
954.488281	268.656006
953.343750	128.587509
952.198242	93.928780
951.052734	-77.832520
949.907227	91.303040
948.760742	187.313950
947.614258	86.828094
946.467773	-104.899307
945.321289	235.851761
944.173828	-138.322784
943.026367	-21.283817
941.878906	456.497192
940.730469	402.378052
939.582031	88.263145
938.433594	41.305908
937.285156	357.108948
936.135742	230.508896
934.987305	117.749718
933.836914	426.776886
932.687500	553.473022
931.537109	486.573090
930.386719	164.724701
929.236328	435.133759
928.084961	140.957596
926.934570	-0.500655
925.783203	103.938065
924.630859	-14.510407
923.478516	-160.103485
922.327148	-125.911407
921.173828	87.935562
920.021484	22.231096
918.868164	58.891369
917.714844	290.976807
916.561523	12.046572
915.407227	-82.755142
914.252930	22.327116
913.098633	-47.307724
911.944336	-19.266611
910.789063	61.010841
909.633789	152.666428
908.478516	144.589233
907.322266	-87.820396
906.166016	-168.209991
905.009766	-169.194443
903.853516	-204.085922
902.696289	207.240677
901.539063	-144.565598
900.381836	-138.498657
899.223633	-134.634445
898.065430	-99.037025
896.907227	-142.567551
895.749023	-34.503143
894.589844	-53.044632
893.430664	-177.762253
892.271484	-155.478104
891.112305	-110.563148
889.952148	-255.356766
888.791992	24.511984
887.630859	103.360023
886.470703	-52.532104
885.309570	240.758408
884.148438	143.647247
882.986328	-104.501740
881.825195	-48.072357
880.663086	148.143570
879.500000	98.620789
878.337891	62.668606
877.174805	-31.813229
876.011719	-29.372219
874.847656	200.527527
873.684570	-103.216995
872.520508	-46.674622
871.355469	-1.390236
870.191406	48.384621
869.026367	57.669071
867.861328	186.138123
866.695313	289.831635
865.530273	326.052643
864.364258	308.337982
863.197266	-30.611204
862.031250	396.474915
860.864258	277.721069
859.697266	556.368591
858.530273	507.204620
857.362305	469.280792
856.194336	467.258392
855.026367	904.813232
853.857422	584.274353
852.688477	225.763901
851.519531	355.987122
850.350586	436.836639
849.180664	557.955872
848.010742	656.600037
846.840820	598.441040
845.670898	303.002533
844.500000	336.664185
843.329102	186.812195
842.157227	265.170013
840.986328	294.258087
839.814453	511.112946
838.642578	160.054565
837.469727	258.325897
836.296875	271.608276
835.124023	159.755554
833.951172	434.262177
832.777344	295.548798
831.603516	304.179810
830.429688	274.821625
829.255859	182.959061
828.081055	224.928726
826.906250	358.258148
825.731445	478.096313
824.555664	352.635254
823.379883	53.359753
822.204102	79.446198
821.027344	455.170563
819.851563	374.143005
818.674805	43.742966
817.497070	-28.362947
816.320313	215.492462
815.142578	-45.852585
813.963867	-140.321198
812.786133	-125.849266
811.607422	-155.913223
810.428711	-46.003891
809.250000	-167.319473
808.070313	-37.601715
806.890625	-74.600937
805.710938	-5.065972
804.531250	-324.144043
803.350586	62.661266
802.169922	-152.136215
800.988281	-111.782288
799.807617	-257.830200
798.625977	-379.493530
797.444336	-492.308807
796.261719	-201.767975
795.079102	-20.018660
793.896484	-153.008469
792.713867	-241.718109
791.530273	-288.391510
790.346680	61.136631
789.163086	200.165039
787.979492	42.549149
786.794922	-31.009695
785.610352	244.828110
784.425781	376.734589
783.240234	108.379776
782.054688	14.668121
780.869141	261.195618
779.682617	118.737801
778.496094	-87.777107
777.309570	-77.889656
776.123047	-189.491898
774.935547	-73.806343
773.748047	-22.234375
772.560547	75.558708
771.373047	36.499462
770.184570	-163.570190
768.996094	2.302387
767.806641	150.392731
766.618164	108.859673
765.428711	27.624487
764.239258	-5.189789
763.048828	371.463898
761.858398	362.661926
760.667969	124.925186
759.477539	534.091003
758.286133	536.061890
757.094727	234.488968
755.903320	286.977356
754.710938	84.402237
753.518555	24.710020
752.326172	312.127045
751.133789	225.944214
749.940430	-79.853767
748.747070	299.441589
747.553711	206.588120
746.359375	164.205414
745.166016	172.263702
743.970703	158.338242
742.776367	254.028107
741.581055	154.513794
740.385742	473.660706
739.190430	343.395111
737.994141	114.573082
736.797852	45.726295
735.601563	36.013596
734.405273	-247.378784
733.208008	154.432739
732.010742	313.142242
730.813477	-11.733763
729.615234	33.178638
728.416992	123.983887
727.218750	-97.889275
726.020508	71.583611
724.821289	18.087252
723.622070	10.499718
722.422852	16.029215
721.222656	224.643799
720.022461	14.012685
718.822266	-155.030807
717.621094	160.452255
716.420898	397.277527
715.218750	193.435028
714.017578	-10.279201
712.815430	-152.822372
711.614258	-64.224625
710.411133	-75.866516
709.208984	-196.383926
708.005859	70.893250
706.802734	68.083549
705.599609	-65.286034
704.395508	-41.828609
703.191406	299.375061
701.987305	144.478928
700.782227	85.422874
699.577148	211.297852
698.372070	80.668030
697.166992	56.679638
695.960938	-47.611996
694.754883	-271.248962
693.548828	98.246994
692.341797	-233.699448
691.135742	-109.501030
689.927734	-208.806625
688.720703	-106.157478
687.512695	-272.449615
686.304688	-232.503113
685.096680	-335.570374
683.888672	96.996605
682.679688	-190.076172
681.470703	-247.199127
680.260742	-137.351196
679.050781	22.394766
677.840820	108.584969
676.630859	-8.615323
675.419922	41.039837
674.209961	116.786697
672.998047	-149.152679
671.787109	208.079742
670.575195	13.912502
669.363281	122.654106
668.151367	233.670486
666.938477	167.618073
665.725586	149.292984
664.512695	-2.759444
663.299805	78.640755
662.085938	-19.000223
660.872070	157.688919
659.658203	293.479584
658.443359	-6.383665
657.228516	-19.065523
656.013672	136.636673
654.797852	7.891303
653.583008	-299.497650
652.366211	145.482147
651.150391	-49.384823
649.934570	120.024376
648.717773	-14.063339
647.500000	258.989532
646.283203	2.638365
645.065430	-53.276917
643.847656	177.155533
642.629883	-7.433913
641.411133	-105.726845
640.192383	-8.146512
638.973633	-189.832764
637.753906	161.675156
636.534180	-30.322615
635.314453	-142.572113
634.094727	-97.829422
632.874023	198.268051
631.653320	-407.069061
630.432617	-26.986387
629.211914	84.920959
627.990234	175.505203
626.768555	77.508362
625.545898	-125.325142
624.324219	70.762604
623.101563	322.639130
621.877930	75.367851
620.655273	483.784973
619.431641	408.187378
618.208008	148.633987
616.983398	37.025684
615.759766	26.157255
614.535156	135.223160
613.310547	-48.702034
612.084961	-367.168060
610.859375	-200.070190
609.633789	202.158401
608.408203	-135.152252
607.181641	85.399590
605.955078	224.725143
604.728516	-105.811852
