# Supplementary material for: Raman spectroscopy accurately differentiates mucosal healing from non-healing and biochemical changes following biological therapy in inflammatory bowel disease
Source: PLoS One. 2021 Jun 2;16(6):e0252210. doi: 10.1371/journal.pone.0252210 (PMC8172032; doi:10.1371/journal.pone.0252210)
Supplement: S1 Dataset — (ZIP) [file pone.0252210.s003.zip › HC/BRC-ctnf-0005-2 this one++_base sub CR removed_55__X_-5042.54__Y_12462.5__Z_128.923__Time_625.txt]

1714.708984	-143.316559
1713.732422	-100.125565
1712.755859	-5.356992
1711.779297	70.069061
1710.801758	206.979523
1709.824219	397.474304
1708.846680	494.419189
1707.868164	683.078308
1706.890625	963.522949
1705.912109	1036.152466
1704.933594	823.658630
1703.954102	1078.680786
1702.975586	974.148987
1701.996094	1345.371460
1701.016602	1288.110474
1700.037109	1423.318970
1699.056641	1411.542969
1698.077148	1552.456543
1697.096680	1469.365967
1696.116211	1507.288574
1695.134766	1810.583008
1694.154297	1842.478271
1693.172852	2265.496582
1692.191406	2003.787354
1691.209961	2088.162598
1690.227539	1806.120239
1689.245117	2430.560547
1688.263672	2328.842285
1687.280273	2530.767822
1686.297852	2348.600830
1685.314453	2342.378174
1684.332031	2272.391357
1683.347656	2607.572021
1682.364258	2287.861816
1681.380859	2344.320801
1680.396484	2164.457031
1679.412109	2318.198730
1678.427734	2400.964600
1677.442383	2426.170166
1676.458008	2407.378906
1675.472656	2514.816650
1674.487305	2650.190674
1673.500977	2627.461182
1672.515625	2747.255859
1671.529297	2807.529297
1670.542969	2694.258545
1669.556641	2683.845703
1668.569336	2656.767090
1667.583008	2807.027344
1666.595703	2526.713135
1665.608398	2763.499023
1664.620117	2885.697021
1663.632813	2951.936279
1662.644531	2532.638428
1661.656250	2540.200684
1660.667969	2966.458740
1659.678711	2730.001709
1658.689453	3179.857910
1657.700195	2570.173828
1656.710938	2644.132568
1655.721680	2411.176758
1654.731445	2623.213623
1653.742188	2396.263916
1652.750977	2484.498535
1651.760742	2112.925781
1650.770508	2136.016602
1649.779297	1847.549072
1648.788086	1401.148804
1647.796875	1325.514526
1646.804688	1105.144165
1645.813477	1155.023926
1644.821289	991.571716
1643.829102	752.327087
1642.836914	973.260254
1641.843750	685.412903
1640.850586	493.471497
1639.857422	344.631744
1638.864258	423.513641
1637.871094	371.360565
1636.876953	185.585602
1635.882813	148.380905
1634.888672	48.844921
1633.894531	-10.218280
1632.899414	-102.622169
1631.905273	-22.826097
1630.910156	-15.890254
1629.915039	-60.649464
1628.918945	24.480106
1627.922852	-260.453857
1626.927734	-97.041519
1625.930664	-421.999390
1624.934570	-77.903969
1623.938477	43.565407
1622.941406	-7.543102
1621.944336	89.509308
1620.947266	-130.384293
1619.949219	36.873329
1618.952148	218.203903
1617.954102	-124.690636
1616.956055	179.255295
1615.957031	40.497002
1614.958984	-44.730427
1613.959961	303.824615
1612.960938	188.982651
1611.961914	-48.102467
1610.961914	43.502403
1609.962891	25.945498
1608.962891	166.500259
1607.962891	155.958099
1606.961914	327.015259
1605.961914	77.314507
1604.960938	106.081657
1603.959961	172.344772
1602.958984	160.920929
1601.957031	22.119656
1600.956055	77.789894
1599.954102	142.070053
1598.952148	133.911743
1597.949219	-93.055412
1596.947266	360.361420
1595.944336	82.707932
1594.941406	-361.277527
1593.938477	-143.567963
1592.934570	-92.377136
1591.931641	-139.706268
1590.927734	-408.208740
1589.923828	23.413563
1588.918945	-63.697800
1587.915039	329.807465
1586.910156	196.964066
1585.905273	64.772057
1584.900391	277.298065
1583.894531	120.213264
1582.889648	302.471069
1581.883789	425.252014
1580.877930	199.494354
1579.871094	336.257813
1578.865234	220.921265
1577.858398	355.950317
1576.851563	-23.873112
1575.844727	125.021233
1574.836914	453.722565
1573.829102	306.781067
1572.822266	552.866638
1571.813477	456.075348
1570.805664	266.108337
1569.797852	-154.703979
1568.789063	61.401901
1567.780273	145.247925
1566.770508	-27.739613
1565.761719	-265.295959
1564.751953	89.247780
1563.742188	28.673862
1562.732422	-135.444351
1561.722656	-151.461060
1560.711914	27.192671
1559.702148	-11.860584
1558.691406	-136.296402
1557.679688	-151.710129
1556.668945	-40.051750
1555.657227	-26.782703
1554.645508	-334.587555
1553.633789	7.721954
1552.622070	-92.743881
1551.609375	-200.898026
1550.596680	-13.994848
1549.583984	-47.065960
1548.571289	31.087719
1547.558594	119.530731
1546.544922	70.872643
1545.531250	84.225410
1544.517578	12.228490
1543.503906	224.404419
1542.489258	2.422014
1541.474609	-33.613415
1540.459961	100.676857
1539.445313	425.820251
1538.429688	224.167786
1537.415039	63.745174
1536.399414	21.908720
1535.383789	126.945610
1534.367188	156.974838
1533.351563	184.227493
1532.334961	5.053809
1531.318359	302.519989
1530.301758	233.767136
1529.284180	-77.329559
1528.266602	203.830688
1527.249023	234.858551
1526.231445	157.499741
1525.213867	252.357651
1524.195313	200.229477
1523.177734	315.078003
1522.159180	221.245758
1521.139648	83.441864
1520.121094	138.233093
1519.101563	64.170090
1518.082031	18.097115
1517.062500	184.988861
1516.042969	-3.015629
1515.022461	160.587662
1514.001953	321.221375
1512.981445	288.906250
1511.960938	197.231522
1510.939453	-141.105606
1509.918945	84.784821
1508.897461	-46.321587
1507.875000	-139.273010
1506.853516	80.260841
1505.831055	-10.840264
1504.809570	-191.960953
1503.787109	-109.468430
1502.763672	-219.524094
1501.741211	-17.433584
1500.717773	-215.278351
1499.694336	47.399799
1498.670898	-217.679596
1497.646484	-242.496506
1496.623047	-78.345963
1495.598633	80.221397
1494.574219	130.926483
1493.549805	7.364963
1492.524414	-188.119568
1491.499023	-92.554436
1490.473633	-28.075741
1489.448242	339.993134
1488.422852	383.151245
1487.396484	354.395813
1486.370117	200.172989
1485.343750	561.230591
1484.317383	311.851654
1483.290039	541.841370
1482.262695	590.247803
1481.235352	699.469788
1480.208008	734.330322
1479.180664	794.302856
1478.152344	774.855774
1477.124023	1178.037842
1476.095703	1129.772339
1475.067383	1397.000244
1474.038086	1266.493896
1473.008789	1553.222168
1471.979492	1811.483887
1470.950195	1657.031250
1469.919922	1944.989502
1468.890625	2158.745605
1467.860352	1832.899658
1466.830078	2290.007080
1465.798828	2116.131836
1464.768555	2432.558594
1463.737305	2593.514404
1462.706055	2802.364746
1461.674805	2693.332275
1460.642578	2815.110840
1459.610352	2751.210205
1458.578125	3044.954346
1457.545898	3277.386230
1456.513672	3014.685547
1455.480469	2701.071289
1454.447266	3259.760010
1453.414063	3257.587646
1452.380859	3318.541504
1451.346680	3315.835693
1450.313477	3596.724365
1449.279297	3547.889648
1448.244141	3182.210938
1447.209961	3338.160400
1446.174805	3617.864502
1445.139648	3051.798828
1444.104492	3158.950195
1443.069336	3179.835449
1442.033203	2988.009766
1440.998047	2983.270508
1439.961914	2566.176025
1438.924805	2758.320801
1437.888672	2275.417236
1436.851563	2353.520752
1435.814453	2272.286621
1434.777344	2196.001221
1433.740234	1720.618774
1432.702148	1699.750854
1431.664063	1648.486084
1430.625977	1072.205078
1429.587891	1086.491089
1428.548828	941.722900
1427.509766	950.780640
1426.471680	591.638733
1425.431641	615.714233
1424.392578	745.606873
1423.352539	565.405640
1422.312500	423.024292
1421.272461	661.009399
1420.232422	460.672913
1419.191406	147.064896
1418.150391	178.435181
1417.109375	403.562561
1416.068359	258.716064
1415.027344	166.762344
1413.985352	34.587257
1412.943359	440.596771
1411.901367	-232.049591
1410.858398	-69.936638
1409.816406	-13.367464
1408.773438	-22.126270
1407.730469	49.548016
1406.687500	25.822517
1405.643555	-73.178474
1404.599609	21.225718
1403.555664	-341.096771
1402.511719	-13.156733
1401.466797	-26.464499
1400.422852	140.946487
1399.377930	82.683655
1398.333008	322.893585
1397.287109	685.911926
1396.242188	124.239105
1395.196289	274.446259
1394.150391	166.727982
1393.104492	369.738892
1392.057617	497.672424
1391.010742	322.818268
1389.963867	613.707764
1388.916992	414.215851
1387.870117	455.145233
1386.822266	398.668274
1385.774414	242.382080
1384.726563	311.358521
1383.677734	225.512543
1382.629883	-194.926361
1381.581055	-92.831001
1380.532227	-10.549091
1379.483398	24.471300
1378.433594	-37.698040
1377.383789	-109.595192
1376.333984	290.466248
1375.284180	-33.007107
1374.234375	85.458061
1373.183594	-92.700539
1372.132813	-123.407394
1371.082031	23.165956
1370.031250	-131.654068
1368.979492	107.566978
1367.927734	150.135574
1366.875977	372.307526
1365.824219	452.713501
1364.771484	134.976074
1363.718750	74.058495
1362.666016	-143.330780
1361.613281	-323.008759
1360.560547	32.539448
1359.506836	127.066208
1358.453125	119.905838
1357.399414	-23.675156
1356.344727	-119.677742
1355.291016	149.986542
1354.236328	280.703705
1353.181641	222.907578
1352.126953	388.959808
1351.071289	192.753006
1350.015625	361.858368
1348.959961	364.939972
1347.904297	417.976196
1346.847656	324.944427
1345.791992	691.135437
1344.735352	697.941833
1343.677734	620.778076
1342.621094	933.137756
1341.563477	1064.793945
1340.505859	745.831726
1339.448242	863.296753
1338.390625	550.158630
1337.332031	772.277466
1336.273438	586.215027
1335.214844	598.567444
1334.156250	794.356567
1333.097656	735.615845
1332.038086	543.684937
1330.978516	465.930054
1329.917969	430.572205
1328.858398	398.061859
1327.797852	800.810059
1326.737305	573.753418
1325.676758	554.621887
1324.616211	1017.387512
1323.554688	821.094910
1322.493164	721.503174
1321.431641	814.791138
1320.370117	604.908813
1319.307617	1049.147827
1318.245117	526.775452
1317.182617	900.022705
1316.120117	758.231812
1315.056641	621.765564
1313.993164	850.385681
1312.929688	980.701599
1311.866211	1002.924438
1310.802734	764.452637
1309.738281	738.138306
1308.673828	749.086731
1307.609375	745.598450
1306.543945	843.305481
1305.479492	759.276794
1304.414063	973.175476
1303.347656	695.552673
1302.282227	779.727051
1301.215820	812.566528
1300.150391	848.165771
1299.083008	549.961792
1298.016602	549.378967
1296.949219	733.263550
1295.882813	772.530029
1294.815430	878.346069
1293.747070	1016.314575
1292.679688	872.377502
1291.611328	939.737000
1290.542969	683.652161
1289.474609	675.590027
1288.405273	506.031799
1287.335938	760.794189
1286.266602	591.842041
1285.197266	945.001587
1284.127930	531.710327
1283.057617	821.596985
1281.987305	803.163940
1280.916992	496.192261
1279.845703	537.074829
1278.775391	707.841858
1277.704102	729.582031
1276.632813	844.474121
1275.560547	886.208557
1274.489258	830.381897
1273.416992	1026.512207
1272.344727	902.720459
1271.271484	915.994568
1270.199219	1178.566040
1269.125977	1653.651611
1268.052734	1450.123291
1266.979492	1407.956909
1265.905273	1695.404663
1264.831055	1729.214966
1263.756836	1902.213013
1262.682617	2175.290527
1261.607422	1880.413086
1260.533203	1866.121216
1259.458008	1959.224487
1258.381836	1923.335327
1257.306641	2028.882080
1256.230469	1701.085083
1255.154297	1711.989746
1254.078125	1915.325562
1253.001953	2018.933105
1251.924805	2290.511475
1250.847656	2022.089966
1249.770508	1851.187012
1248.692383	1590.521606
1247.615234	2069.058594
1246.537109	2144.065186
1245.458984	2141.388428
1244.379883	1927.474365
1243.300781	1997.904175
1242.222656	1786.715576
1241.142578	1568.436646
1240.063477	1830.888672
1238.983398	1816.677979
1237.904297	2154.306885
1236.823242	1543.495728
1235.743164	1847.215454
1234.662109	1775.074707
1233.582031	1676.343140
1232.500977	1698.872070
1231.418945	1682.672241
1230.337891	1869.975952
1229.255859	1456.640625
1228.173828	1564.070801
1227.090820	1378.576782
1226.008789	1268.195435
1224.925781	1034.479736
1223.842773	1151.633057
1222.759766	925.305054
1221.675781	858.665222
1220.591797	876.653625
1219.507813	916.370972
1218.423828	842.482422
1217.338867	1130.983887
1216.254883	759.941956
1215.169922	818.866699
1214.083984	749.778809
1212.999023	774.805847
1211.913086	799.781921
1210.827148	725.774475
1209.741211	929.134644
1208.654297	777.852356
1207.567383	891.784363
1206.480469	894.711670
1205.393555	883.106567
1204.306641	526.882874
1203.218750	488.712158
1202.130859	546.805176
1201.042969	400.119019
1199.954102	-81.194572
1198.865234	169.245636
1197.776367	17.640896
1196.687500	56.044102
1195.598633	-40.366814
1194.508789	45.903538
1193.418945	151.250778
1192.329102	203.554214
1191.238281	147.582504
1190.147461	-264.049469
1189.056641	-159.225906
1187.965820	-107.414902
1186.875000	-228.621613
1185.783203	-193.894058
1184.691406	95.043694
1183.599609	28.624214
1182.506836	-491.253479
1181.414063	-102.172180
1180.321289	-80.248001
1179.228516	56.563229
1178.135742	20.602613
1177.041992	295.971954
1175.948242	8.124632
1174.854492	129.763290
1173.759766	373.288330
1172.665039	494.444763
1171.570313	129.535141
1170.475586	197.692047
1169.380859	550.307983
1168.285156	163.564133
1167.189453	113.952835
1166.093750	293.673431
1164.997070	234.119751
1163.900391	62.093418
1162.803711	480.024506
1161.707031	446.159485
1160.609375	450.319611
1159.512695	528.285828
1158.415039	486.678436
1157.316406	557.042664
1156.218750	672.500488
1155.120117	840.177429
1154.021484	668.951477
1152.922852	464.216400
1151.823242	552.550293
1150.723633	442.841888
1149.624023	459.246735
1148.524414	651.699829
1147.423828	467.589539
1146.323242	245.254730
1145.222656	432.232239
1144.122070	749.801086
1143.020508	581.640137
1141.918945	444.267212
1140.817383	796.651001
1139.715820	901.385315
1138.613281	630.273621
1137.510742	558.701904
1136.408203	705.547424
1135.305664	1018.398499
1134.202148	896.272888
1133.098633	930.704163
1131.995117	1045.618774
1130.891602	1305.044678
1129.787109	1269.909546
1128.682617	1497.902100
1127.578125	1365.078125
1126.473633	1566.444214
1125.368164	1547.037231
1124.262695	1897.169800
1123.157227	1882.020996
1122.050781	1655.826294
1120.944336	1614.272461
1119.837891	1593.847168
1118.731445	1556.657349
1117.625000	1526.386230
1116.517578	1048.684692
1115.410156	1205.041504
1114.302734	1346.939087
1113.194336	1765.248535
1112.085938	1644.137085
1110.977539	1487.436890
1109.869141	1377.880249
1108.759766	1627.295288
1107.651367	1703.987183
1106.541016	1759.197266
1105.431641	1648.938599
1104.321289	1602.278687
1103.211914	1739.541992
1102.100586	1267.842896
1100.990234	1690.183105
1099.878906	1600.410400
1098.768555	1343.119873
1097.656250	1385.131958
1096.544922	1735.690186
1095.432617	1416.787964
1094.320313	1498.322388
1093.208008	1577.310059
1092.095703	1514.841797
1090.982422	1508.742188
1089.869141	1234.209961
1088.755859	1380.826050
1087.641602	1242.594971
1086.527344	1315.951904
1085.413086	1316.255615
1084.298828	1408.104980
1083.183594	1170.751831
1082.069336	1476.161255
1080.954102	1349.066040
1079.837891	1259.479126
1078.722656	1275.489014
1077.606445	1012.023621
1076.490234	1281.326294
1075.373047	1343.910400
1074.255859	1143.626709
1073.139648	1128.631470
1072.021484	672.709106
1070.904297	1091.320557
1069.786133	754.969055
1068.667969	924.814636
1067.549805	834.470459
1066.430664	901.004089
1065.312500	693.482727
1064.193359	998.661011
1063.073242	678.718262
1061.954102	1002.354919
1060.833984	1002.938538
1059.713867	797.649475
1058.592773	739.709290
1057.472656	868.781799
1056.351563	525.622986
1055.230469	769.092896
1054.108398	666.657410
1052.987305	470.822205
1051.865234	830.790344
1050.743164	833.385071
1049.620117	999.329773
1048.497070	845.496643
1047.374023	715.055420
1046.250977	703.617371
1045.127930	815.768433
1044.003906	531.536743
1042.879883	457.208374
1041.754883	578.651428
1040.630859	546.301331
1039.505859	455.741943
1038.380859	486.331543
1037.254883	-67.423073
1036.129883	482.360535
1035.003906	494.377716
1033.876953	697.181152
1032.750977	285.901062
1031.624023	425.953674
1030.497070	484.618774
1029.370117	85.421463
1028.242188	181.409729
1027.115234	-3.687185
1025.986328	-65.558525
1024.858398	7.357219
1023.730469	-54.345154
1022.601563	192.739944
1021.471680	-272.622162
1020.342773	-90.406303
1019.212891	-193.496017
1018.083008	-219.930878
1016.953125	-46.885326
1015.823242	-3.627656
1014.692383	39.695305
1013.561523	-143.944763
1012.430664	168.269699
1011.298828	387.805298
1010.166992	440.656738
1009.035156	333.887573
1007.903320	488.768219
1006.770508	1185.044922
1005.637695	1416.209717
1004.504883	2059.000000
1003.371094	2440.362793
1002.238281	2514.277100
1001.104492	2001.330200
999.969727	1102.933350
998.835938	837.966431
997.701172	328.478455
996.566406	613.544373
995.430664	547.782043
994.295898	664.499817
993.160156	296.827728
992.024414	420.759735
990.887695	494.048828
989.750977	880.995300
988.614258	587.979980
987.477539	334.432526
986.340820	562.659485
985.203125	233.545090
984.065430	190.288971
982.926758	197.861450
981.789063	318.385529
980.650391	402.200592
979.511719	332.007385
978.372070	618.522705
977.233398	488.873871
976.093750	587.051636
974.953125	1032.419067
973.813477	912.483032
972.672852	778.992981
971.532227	813.415710
970.390625	912.292725
969.250000	868.977234
968.108398	908.489014
966.966797	590.200256
965.824219	625.537659
964.681641	622.052490
963.539063	868.698303
962.396484	913.676819
961.253906	615.027283
960.110352	891.850769
958.966797	815.937622
957.822266	776.891052
956.678711	651.044128
955.534180	555.202759
954.388672	379.488373
953.244141	89.639229
952.098633	394.905243
950.953125	226.784119
949.807617	493.380920
948.661133	295.973389
947.514648	249.691269
946.368164	381.846497
945.221680	452.448120
944.074219	381.600372
942.926758	196.805206
941.779297	245.130051
940.630859	416.861084
939.483398	584.132141
938.334961	612.354370
937.185547	652.148254
936.037109	249.759735
934.887695	360.649536
933.737305	154.877350
932.587891	500.781738
931.437500	129.134720
930.287109	245.211136
929.136719	258.946838
927.985352	602.923828
926.834961	-125.015190
925.682617	-94.761086
924.531250	-93.926758
923.378906	-29.250250
922.226563	-119.050026
921.074219	266.445282
919.921875	224.663254
918.768555	176.243179
917.615234	96.201767
916.460938	284.334717
915.307617	82.002823
914.153320	11.575172
912.999023	-60.942024
911.843750	-67.479340
910.688477	-28.505543
909.533203	117.175987
908.377930	22.595804
907.221680	109.534561
906.066406	-245.346573
904.909180	-282.729309
903.752930	-64.015678
902.595703	-28.707705
901.438477	40.665970
900.281250	-21.161270
899.123047	-313.662262
897.965820	-162.478287
896.807617	13.629579
895.648438	17.900751
894.489258	-36.508671
893.331055	65.164467
892.170898	-79.420937
891.011719	-36.328571
889.851563	-189.670166
888.691406	102.010612
887.531250	32.415581
886.370117	181.879120
885.208984	-110.937630
884.047852	198.821381
882.885742	-80.175339
881.724609	60.447914
880.562500	124.424088
879.399414	-97.808624
878.237305	65.445450
877.074219	170.107025
875.911133	114.860123
874.747070	289.373505
873.583008	2.344710
872.418945	262.416870
871.254883	247.883469
870.089844	377.376282
868.925781	-19.460381
867.759766	121.344017
866.594727	-122.314781
865.428711	382.590118
864.262695	150.267776
863.096680	-37.001915
861.930664	463.078522
860.763672	325.250488
859.596680	344.631256
858.428711	592.932983
857.260742	663.856995
856.092773	474.526978
854.924805	448.996460
853.756836	569.211548
852.587891	241.028885
851.418945	742.204773
850.249023	694.181824
849.080078	628.233521
847.910156	349.539337
846.739258	453.826843
845.569336	155.100098
844.398438	272.745697
843.227539	238.154938
842.056641	-33.571362
840.884766	95.103325
839.712891	259.445618
838.541016	385.661865
837.368164	201.140228
836.196289	61.333099
835.022461	162.786942
833.849609	409.288361
832.675781	197.922821
831.501953	325.877533
830.328125	-66.253998
829.154297	144.119858
827.979492	503.777924
826.804688	319.071930
825.628906	384.087372
824.454102	179.286194
823.278320	339.974152
822.102539	308.907806
820.925781	148.592621
819.749023	86.252213
818.572266	-174.284805
817.395508	-98.687836
816.217773	-56.588142
815.040039	-141.407959
813.862305	-115.064484
812.684570	57.939247
811.505859	79.598938
810.327148	65.594551
809.147461	-137.371185
807.968750	-293.684753
806.789063	-14.691710
805.609375	-390.979004
804.428711	-238.820419
803.248047	-239.974457
802.067383	-112.525421
800.886719	-415.608276
799.705078	-210.744812
798.523438	60.447765
797.341797	-329.206238
796.160156	-27.280912
794.977539	-266.247192
793.794922	-104.233330
792.611328	-22.120384
791.428711	-30.928047
790.245117	130.629974
789.060547	172.507309
787.876953	238.606903
786.692383	140.888672
785.507813	65.239342
784.323242	-39.209156
783.137695	55.252064
781.952148	105.381287
780.766602	473.566620
779.580078	-101.742775
778.393555	58.553699
777.207031	216.481140
776.020508	144.681900
774.833008	165.529083
773.645508	-38.762791
772.458008	109.902031
771.270508	276.066681
770.082031	71.672684
768.893555	202.359024
767.704102	-176.153412
766.514648	113.032440
765.325195	234.610504
764.135742	-62.346298
762.946289	111.940086
761.755859	125.405571
760.565430	196.027939
759.374023	202.768570
758.183594	394.225159
756.992188	458.001282
755.799805	477.736603
754.608398	134.746124
753.416016	536.852112
752.223633	637.743958
751.030273	404.693970
749.837891	417.681488
748.644531	281.351135
747.450195	278.960327
746.256836	735.193787
745.062500	309.250854
743.868164	706.026611
742.672852	464.484955
741.477539	692.226013
740.282227	352.177460
739.086914	391.397736
737.890625	384.604797
736.695313	542.106689
735.498047	272.547699
734.301758	388.451508
733.104492	86.279556
731.907227	252.563843
730.709961	300.669586
729.511719	379.416565
728.313477	484.410889
727.115234	449.490479
725.916992	176.399399
724.717773	423.563080
723.518555	225.003387
722.318359	321.460266
721.119141	439.774048
719.918945	444.584747
718.718750	600.068237
717.517578	301.689148
716.316406	396.212982
715.115234	530.039917
713.914063	441.480011
712.711914	322.539063
711.509766	134.005463
710.307617	501.308411
709.104492	336.992615
707.902344	194.640488
706.698242	294.170898
705.495117	80.284348
704.291016	134.321091
703.086914	305.953186
701.882813	-118.439713
700.678711	-118.398018
699.473633	-61.689510
698.268555	264.687073
697.062500	154.194382
695.857422	122.108986
694.651367	72.801048
693.444336	36.690620
692.238281	-86.120667
691.031250	-223.924545
689.824219	-192.233292
688.616211	84.786522
687.409180	-61.202587
686.200195	-174.434982
684.992188	-250.608643
683.784180	-38.279518
682.575195	-25.288378
681.366211	-155.165283
680.156250	-414.805939
678.946289	-241.016434
677.736328	-2.201879
676.526367	-252.595718
675.315430	83.798485
674.104492	253.571579
672.893555	142.180786
671.682617	152.096725
670.470703	246.481216
669.258789	103.163857
668.046875	292.880066
666.833984	350.839935
665.621094	303.045746
664.408203	644.153870
663.194336	585.766357
661.981445	590.117920
660.767578	482.355621
659.552734	102.877060
658.338867	129.233765
657.124023	54.312584
655.908203	22.646784
654.693359	-159.832733
653.477539	101.840363
652.261719	117.818031
651.045898	99.381912
649.829102	-43.904083
648.612305	6.718180
647.395508	-67.507874
646.177734	82.173973
644.959961	25.235445
643.742188	318.991089
642.524414	281.389832
641.305664	127.686333
640.086914	36.376099
638.868164	86.930298
637.648438	176.102280
636.429688	-44.189075
635.208984	-309.536438
633.989258	-224.839294
632.768555	-20.046082
631.547852	70.789223
630.327148	15.541188
629.106445	-35.529308
627.884766	-155.358490
626.663086	-43.708626
625.440430	26.979006
624.217773	166.019653
622.995117	379.779541
621.772461	194.722076
620.549805	193.700989
619.326172	130.314911
618.102539	-3.983403
616.877930	41.274464
615.654297	-27.236952
614.429688	-70.387444
613.204102	-130.992645
611.979492	-14.467359
610.753906	31.046129
609.528320	-122.678123
608.301758	58.729591
607.075195	-174.907944
605.848633	154.982895
604.622070	-88.126205
