# Supplementary material for: Raman spectroscopy accurately differentiates mucosal healing from non-healing and biochemical changes following biological therapy in inflammatory bowel disease
Source: PLoS One. 2021 Jun 2;16(6):e0252210. doi: 10.1371/journal.pone.0252210 (PMC8172032; doi:10.1371/journal.pone.0252210)
Supplement: S1 Dataset — (ZIP) [file pone.0252210.s003.zip › HC/BRC-ctnf-0015-1_base sub CR removed_86__X_17196.7__Y_10401.1__Z_2222.5__Time_977.txt]

1714.774414	68.808296
1713.797852	-96.643433
1712.820313	270.270752
1711.843750	64.246201
1710.866211	12.108425
1709.888672	-1.457537
1708.911133	197.695953
1707.933594	-52.337315
1706.955078	-151.311157
1705.976563	136.369751
1704.998047	-142.698303
1704.019531	-78.051987
1703.040039	-74.073509
1702.061523	-47.700619
1701.082031	-154.190567
1700.101563	42.452648
1699.122070	-27.405188
1698.141602	251.140274
1697.161133	124.237991
1696.180664	129.204971
1695.200195	92.305443
1694.218750	45.569809
1693.238281	151.942337
1692.256836	50.858154
1691.274414	332.270264
1690.292969	120.782646
1689.310547	230.291351
1688.328125	377.893860
1687.345703	227.575516
1686.363281	278.046326
1685.379883	326.570190
1684.396484	466.429565
1683.413086	503.075592
1682.429688	644.315735
1681.445313	677.014404
1680.461914	651.867004
1679.477539	635.393127
1678.493164	776.623657
1677.507813	976.978394
1676.523438	818.848267
1675.538086	1055.002563
1674.552734	940.745728
1673.566406	758.045105
1672.581055	995.958313
1671.594727	1332.666016
1670.608398	1414.815918
1669.622070	1131.024902
1668.634766	1320.540039
1667.648438	1353.936157
1666.661133	1576.288940
1665.673828	1345.358276
1664.685547	1502.358154
1663.698242	1511.302856
1662.709961	1722.263306
1661.721680	1480.304077
1660.733398	1458.928589
1659.744141	1623.518311
1658.755859	1565.976440
1657.766602	1421.499268
1656.777344	1587.358032
1655.787109	1480.874146
1654.797852	1229.291870
1653.807617	1483.674561
1652.817383	1375.880005
1651.827148	1329.364014
1650.835938	1013.495178
1649.844727	981.044067
1648.853516	951.612427
1647.862305	758.688477
1646.871094	785.496155
1645.878906	503.540771
1644.886719	488.779083
1643.894531	603.717468
1642.902344	367.796753
1641.910156	261.597656
1640.916992	-26.355013
1639.923828	385.205963
1638.930664	53.046101
1637.936523	253.954880
1636.943359	46.374054
1635.949219	-2.736065
1634.955078	-67.412811
1633.960938	-121.309158
1632.965820	-56.445572
1631.970703	-57.253326
1630.975586	29.014309
1629.980469	-21.463213
1628.985352	1.941914
1627.989258	-195.529648
1626.993164	-61.299839
1625.997070	-171.583328
1625.000977	-123.913986
1624.003906	18.500559
1623.007813	-122.888863
1622.010742	90.642105
1621.012695	183.328873
1620.015625	105.340660
1619.017578	203.416443
1618.020508	354.040741
1617.021484	276.299408
1616.023438	-11.289396
1615.025391	144.720596
1614.026367	-119.000366
1613.027344	-20.642756
1612.028320	109.172096
1611.028320	94.775993
1610.029297	-8.702900
1609.029297	183.975571
1608.029297	256.068542
1607.028320	189.313644
1606.028320	20.457495
1605.027344	291.496643
1604.026367	266.623199
1603.025391	24.534313
1602.023438	-2.940217
1601.022461	-51.362526
1600.020508	70.183197
1599.018555	-4.469600
1598.016602	-50.385952
1597.013672	123.193039
1596.010742	19.661839
1595.007813	-316.394836
1594.004883	-200.533768
1593.001953	27.481394
1591.998047	-102.349060
1590.994141	10.529410
1589.990234	8.446231
1588.986328	50.620594
1587.981445	43.113445
1586.976563	35.503532
1585.971680	9.536753
1584.966797	390.116333
1583.961914	233.544083
1582.956055	89.943413
1581.950195	149.472290
1580.944336	227.078339
1579.938477	-23.574898
1578.931641	233.392792
1577.924805	313.121735
1576.917969	-26.284781
1575.911133	253.505234
1574.904297	187.078720
1573.896484	-19.903069
1572.888672	22.646734
1571.880859	59.823189
1570.873047	83.828888
1569.864258	-45.642849
1568.855469	279.381561
1567.846680	144.397003
1566.837891	128.746155
1565.829102	48.029549
1564.819336	156.639420
1563.809570	-54.150505
1562.799805	-60.070435
1561.790039	271.029419
1560.779297	-64.667999
1559.768555	229.623810
1558.757813	-95.918739
1557.747070	260.082092
1556.736328	14.624191
1555.724609	429.648895
1554.712891	95.820000
1553.701172	168.474564
1552.689453	256.439972
1551.676758	460.640564
1550.664063	247.941422
1549.651367	73.948502
1548.638672	236.093063
1547.625977	121.268333
1546.612305	427.723389
1545.598633	66.942772
1544.584961	243.669617
1543.571289	203.086533
1542.556641	100.318161
1541.541992	152.360870
1540.527344	-157.314377
1539.512695	82.827888
1538.498047	98.122063
1537.482422	169.976425
1536.466797	63.589825
1535.451172	91.184547
1534.434570	-2.641992
1533.418945	-96.608986
1532.402344	33.522552
1531.385742	11.355074
1530.369141	89.495018
1529.351563	84.966972
1528.334961	229.643707
1527.317383	39.314533
1526.299805	-14.675685
1525.281250	116.478455
1524.263672	293.723633
1523.245117	367.787476
1522.226563	-85.662941
1521.208008	-22.196381
1520.188477	87.330872
1519.168945	-142.679047
1518.150391	97.557587
1517.129883	59.990414
1516.110352	-67.631348
1515.089844	64.021248
1514.070313	-182.004608
1513.049805	-153.409805
1512.028320	-109.605881
1511.007813	-65.970360
1509.986328	-222.646301
1508.964844	-25.435535
1507.943359	-141.337845
1506.921875	24.690992
1505.899414	-199.158905
1504.876953	-317.986481
1503.854492	-231.926086
1502.832031	5.095900
1501.808594	-190.990509
1500.786133	-61.912178
1499.762695	-150.656326
1498.739258	-11.695886
1497.714844	-80.228165
1496.691406	-110.469131
1495.666992	7.516972
1494.642578	33.259792
1493.617188	138.112457
1492.592773	12.747712
1491.567383	81.538040
1490.541992	109.298805
1489.516602	188.026917
1488.491211	154.228088
1487.464844	288.854584
1486.438477	300.772064
1485.412109	521.884766
1484.385742	388.083282
1483.358398	524.672058
1482.331055	559.072937
1481.303711	611.219482
1480.276367	676.003296
1479.249023	707.533813
1478.220703	925.001892
1477.192383	762.625732
1476.164063	1018.044983
1475.135742	1156.117188
1474.106445	1225.285034
1473.077148	1291.807983
1472.047852	1470.234863
1471.018555	1536.548218
1469.989258	1287.278442
1468.958984	1839.328979
1467.928711	1951.109863
1466.898438	1930.571533
1465.868164	2120.993164
1464.836914	1975.777344
1463.805664	2242.234619
1462.774414	2386.592529
1461.743164	2213.355225
1460.710938	2172.192383
1459.679688	2334.144775
1458.647461	2440.140381
1457.615234	2591.746094
1456.582031	2550.414795
1455.549805	2514.173584
1454.516602	2386.612549
1453.483398	2545.620605
1452.449219	2775.516113
1451.416016	2645.417725
1450.381836	2783.958740
1449.347656	2823.633301
1448.313477	2726.515137
1447.279297	2713.012695
1446.244141	2605.825439
1445.208984	2521.479004
1444.173828	2657.356689
1443.138672	2378.236816
1442.102539	2339.556885
1441.066406	2450.135010
1440.030273	2328.060303
1438.994141	2276.850586
1437.958008	2010.852905
1436.920898	2068.437744
1435.883789	1711.696899
1434.846680	1552.169067
1433.808594	1564.455811
1432.771484	1107.183350
1431.733398	1230.719116
1430.695313	1172.542847
1429.657227	836.889648
1428.618164	821.795593
1427.579102	509.153564
1426.540039	405.997192
1425.500977	560.092651
1424.461914	517.587769
1423.421875	510.429169
1422.381836	528.538391
1421.341797	599.607300
1420.301758	214.897873
1419.260742	414.545319
1418.219727	339.801941
1417.178711	-62.002956
1416.137695	100.074211
1415.096680	108.713303
1414.054688	140.054672
1413.012695	219.249420
1411.970703	155.200928
1410.928711	106.355553
1409.885742	-133.375610
1408.842773	21.544735
1407.799805	20.762054
1406.756836	17.569216
1405.712891	-55.837257
1404.668945	84.266914
1403.625000	-202.236633
1402.581055	-11.760275
1401.537109	95.959396
1400.492188	-54.607285
1399.447266	88.392136
1398.402344	113.615463
1397.357422	118.894295
1396.311523	-3.530209
1395.265625	59.620560
1394.219727	20.165384
1393.173828	251.321442
1392.126953	86.885918
1391.081055	-29.775429
1390.034180	-111.235550
1388.986328	-47.417667
1387.939453	271.687653
1386.891602	103.053032
1385.843750	-52.872540
1384.795898	158.911011
1383.748047	-89.173439
1382.699219	275.222870
1381.651367	-32.469604
1380.602539	-25.167526
1379.552734	64.670387
1378.503906	-194.933548
1377.454102	67.428886
1376.404297	-186.802658
1375.354492	-51.526939
1374.303711	56.379997
1373.253906	44.677151
1372.203125	-94.061996
1371.152344	-78.024689
1370.100586	194.871429
1369.049805	146.340118
1367.998047	-31.591051
1366.946289	-44.897156
1365.894531	-68.010506
1364.841797	-8.811130
1363.789063	112.743896
1362.736328	20.360806
1361.683594	-86.762985
1360.630859	326.240784
1359.577148	206.950653
1358.523438	184.841202
1357.469727	-21.080742
1356.415039	183.344696
1355.361328	415.177612
1354.306641	505.435089
1353.251953	404.539124
1352.197266	147.380096
1351.141602	267.871338
1350.085938	356.190125
1349.030273	586.084106
1347.974609	582.788330
1346.918945	567.238892
1345.862305	715.528381
1344.805664	1044.921021
1343.749023	1002.447510
1342.691406	979.960510
1341.634766	900.641846
1340.577148	791.767761
1339.519531	1185.914063
1338.460938	1025.302979
1337.403320	1169.453003
1336.344727	1006.727173
1335.286133	977.858826
1334.226563	1030.791382
1333.167969	908.211914
1332.108398	850.123169
1331.048828	782.310547
1329.989258	949.521118
1328.928711	728.747498
1327.869141	841.810181
1326.808594	1098.248169
1325.748047	1018.785461
1324.686523	1033.329224
1323.625977	941.839233
1322.564453	1077.611450
1321.502930	1289.960938
1320.440430	1142.109619
1319.378906	1085.731201
1318.316406	1283.524536
1317.253906	818.075928
1316.190430	984.042969
1315.127930	1110.631592
1314.064453	1276.709473
1313.000977	1354.147339
1311.937500	1219.848022
1310.873047	861.633789
1309.809570	1232.445435
1308.745117	1187.220215
1307.679688	1233.181396
1306.615234	1338.286865
1305.549805	1229.450684
1304.484375	1396.212524
1303.418945	1213.863525
1302.353516	1294.734131
1301.287109	1107.780151
1300.220703	1242.901855
1299.154297	1301.910156
1298.087891	990.123352
1297.020508	1194.234131
1295.954102	1243.689941
1294.886719	1261.307495
1293.818359	1117.048096
1292.750977	1186.391724
1291.682617	1079.186890
1290.614258	854.403015
1289.545898	970.604736
1288.476563	944.664673
1287.407227	1063.411499
1286.338867	1221.392334
1285.268555	1259.344727
1284.199219	1059.794800
1283.128906	1048.945557
1282.058594	1202.193237
1280.988281	1181.672729
1279.917969	1126.971924
1278.846680	1167.770630
1277.775391	1008.053040
1276.704102	926.719421
1275.632813	1177.982544
1274.560547	1167.651367
1273.488281	1326.000854
1272.416016	1161.831665
1271.343750	1193.200317
1270.270508	1319.851440
1269.197266	1243.838989
1268.124023	1231.377686
1267.050781	1301.943970
1265.977539	1101.680298
1264.903320	1416.272949
1263.829102	1162.494385
1262.753906	1440.433350
1261.679688	1247.779053
1260.604492	943.121338
1259.529297	1437.898438
1258.454102	1474.469727
1257.378906	980.061401
1256.302734	1065.469604
1255.226563	929.310120
1254.150391	1172.949951
1253.073242	1002.792725
1251.997070	1119.826050
1250.919922	1283.038452
1249.841797	1314.861572
1248.764648	1115.697021
1247.686523	1410.098145
1246.608398	1347.110352
1245.530273	1449.383911
1244.452148	1012.311401
1243.373047	1141.329468
1242.293945	1175.587280
1241.214844	1086.012451
1240.135742	1180.934937
1239.055664	979.758423
1237.975586	1278.432739
1236.895508	1106.406982
1235.815430	1096.917603
1234.734375	1026.803711
1233.654297	1068.205444
1232.573242	809.064819
1231.491211	833.491028
1230.410156	1000.798279
1229.328125	836.221375
1228.246094	858.126465
1227.163086	742.008911
1226.081055	640.432983
1224.998047	693.725281
1223.915039	812.273499
1222.832031	442.183258
1221.748047	630.780029
1220.664063	671.785645
1219.580078	519.374146
1218.496094	231.668884
1217.412109	427.218964
1216.327148	535.681702
1215.242188	368.759735
1214.157227	204.275650
1213.071289	230.496094
1211.985352	232.518417
1210.899414	642.221924
1209.813477	603.032898
1208.727539	464.926361
1207.640625	596.858276
1206.553711	480.387268
1205.466797	732.629150
1204.378906	599.184326
1203.291016	352.513947
1202.203125	349.130432
1201.115234	429.952332
1200.027344	200.130783
1198.938477	23.285500
1197.849609	108.723839
1196.760742	-32.084686
1195.670898	-79.106369
1194.582031	-46.828152
1193.492188	-91.576004
1192.401367	135.213257
1191.311523	-248.533737
1190.220703	-170.922592
1189.129883	-376.853180
1188.039063	-164.935852
1186.947266	-99.651840
1185.856445	-173.695755
1184.764648	-286.191315
1183.671875	-233.179581
1182.580078	40.402225
1181.487305	-173.053375
1180.394531	90.621948
1179.301758	61.646221
1178.208984	-15.338627
1177.115234	-85.196091
1176.021484	-32.944920
1174.927734	138.935806
1173.833008	250.781662
1172.738281	36.921894
1171.643555	160.518158
1170.548828	71.007500
1169.454102	115.407120
1168.358398	-2.947628
1167.262695	122.552353
1166.166992	59.039593
1165.070313	26.525076
1163.973633	146.858490
1162.876953	138.031845
1161.780273	157.775436
1160.683594	277.704407
1159.585938	132.475967
1158.488281	414.459930
1157.389648	116.338821
1156.291992	85.466270
1155.193359	216.701431
1154.094727	247.619705
1152.996094	99.613785
1151.896484	137.492889
1150.796875	301.559326
1149.697266	167.635559
1148.597656	119.426971
1147.498047	280.711182
1146.397461	215.631195
1145.296875	-28.045296
1144.195313	-28.972275
1143.094727	276.944580
1141.993164	230.560898
1140.891602	72.324600
1139.789063	287.358826
1138.687500	197.928589
1137.584961	153.594131
1136.482422	337.290131
1135.379883	613.456665
1134.276367	407.271454
1133.172852	398.169403
1132.069336	628.747070
1130.964844	700.103821
1129.861328	636.094055
1128.756836	972.939148
1127.652344	1200.439819
1126.546875	974.838074
1125.442383	863.051331
1124.336914	860.251770
1123.230469	857.360107
1122.125000	939.681274
1121.018555	692.646729
1119.912109	732.171387
1118.805664	338.353912
1117.699219	827.498352
1116.591797	724.736755
1115.484375	593.556519
1114.376953	788.771484
1113.268555	607.818359
1112.160156	663.296082
1111.051758	548.491333
1109.943359	769.237366
1108.833984	514.918152
1107.725586	709.449890
1106.616211	792.827332
1105.505859	845.399475
1104.396484	1143.381836
1103.286133	943.212341
1102.175781	1021.482849
1101.064453	892.071289
1099.954102	545.705261
1098.842773	932.699402
1097.731445	850.374451
1096.619141	838.725342
1095.507813	770.493896
1094.395508	744.636963
1093.282227	777.611328
1092.169922	619.817261
1091.056641	845.742676
1089.943359	614.953064
1088.830078	635.991272
1087.716797	701.677429
1086.602539	774.342346
1085.488281	435.461731
1084.373047	707.893677
1083.258789	726.353516
1082.143555	737.719666
1081.028320	772.542053
1079.913086	842.555237
1078.796875	877.283264
1077.680664	843.895508
1076.564453	681.419312
1075.448242	589.395813
1074.331055	680.368652
1073.213867	729.071716
1072.096680	451.811768
1070.979492	763.085022
1069.861328	518.730164
1068.743164	661.113831
1067.625000	512.939392
1066.505859	477.244690
1065.386719	551.625000
1064.267578	745.365723
1063.148438	487.306854
1062.029297	786.288391
1060.909180	453.485077
1059.789063	443.617157
1058.667969	391.667969
1057.547852	601.603149
1056.426758	575.389099
1055.305664	516.492249
1054.183594	396.895966
1053.062500	468.915314
1051.940430	370.456390
1050.818359	538.213989
1049.695313	498.187256
1048.572266	346.207550
1047.449219	313.316162
1046.326172	429.751495
1045.203125	208.052887
1044.079102	331.530212
1042.955078	282.516571
1041.830078	231.234116
1040.706055	322.147400
1039.581055	434.022766
1038.456055	233.864990
1037.331055	380.742584
1036.205078	192.432571
1035.079102	411.500092
1033.953125	614.244141
1032.826172	421.539429
1031.700195	445.261780
1030.573242	513.207642
1029.445313	218.590057
1028.318359	-47.924561
1027.190430	-44.752342
1026.062500	-78.666611
1024.934570	-237.882217
1023.805664	-392.307098
1022.676758	-198.414093
1021.547852	-39.332146
1020.418945	-47.278133
1019.289063	-159.515213
1018.159180	-229.868179
1017.029297	-116.942619
1015.898438	-159.276901
1014.767578	-104.166817
1013.636719	-130.071564
1012.505859	-0.674951
1011.375000	135.710251
1010.243164	364.735474
1009.111328	278.971558
1007.978516	466.411835
1006.846680	683.955383
1005.713867	1074.976074
1004.581055	1685.612427
1003.447266	2076.440430
1002.313477	2067.330566
1001.179688	1610.038574
1000.045898	926.669128
998.912109	555.555725
997.777344	108.528275
996.642578	292.105469
995.506836	111.029518
994.372070	103.239784
993.236328	21.748810
992.100586	274.871521
990.963867	94.475441
989.828125	239.368042
988.691406	172.269684
987.553711	361.117310
986.416992	-279.368408
985.279297	-7.314183
984.141602	-32.306541
983.003906	161.561630
981.865234	159.832382
980.726563	98.410873
979.587891	154.493179
978.448242	171.584473
977.309570	230.203964
976.169922	65.935585
975.030273	242.058655
973.889648	248.193954
972.749023	167.173172
971.608398	-76.741470
970.467773	237.606689
969.326172	421.094604
968.184570	326.920502
967.042969	106.731155
965.901367	33.618626
964.758789	91.421135
963.616211	103.486610
962.473633	322.022186
961.330078	315.987457
960.186523	358.225922
959.042969	247.102783
957.899414	81.211693
956.754883	71.256729
955.610352	31.695917
954.465820	118.185280
953.321289	239.107376
952.175781	19.254478
951.030273	94.697189
949.884766	115.374550
948.738281	120.188469
947.591797	296.564484
946.445313	-91.392517
945.298828	-3.849112
944.151367	88.368393
943.003906	185.255142
941.856445	56.240097
940.708008	-10.948138
939.559570	280.282715
938.411133	389.019684
937.262695	278.898560
936.113281	337.706848
934.964844	389.788544
933.814453	603.805298
932.665039	227.708542
931.514648	164.021927
930.364258	-104.474136
929.213867	-65.318039
928.062500	-1.002996
926.912109	256.863800
925.759766	253.080856
924.608398	-150.936340
923.456055	114.003159
922.303711	151.575119
921.151367	-81.257179
919.999023	31.592537
918.845703	-94.057899
917.692383	41.706879
916.539063	-83.644150
915.384766	-177.025421
914.230469	-183.986816
913.076172	-170.403275
911.920898	-143.095276
910.766602	-9.077851
909.611328	-135.812347
908.455078	-155.810272
907.299805	89.516182
906.143555	-161.471619
904.987305	-357.861786
903.830078	-76.103355
902.673828	-129.550766
901.516602	11.841468
900.359375	-204.382416
899.201172	-8.538486
898.042969	69.653603
896.884766	12.179774
895.726563	101.809120
894.567383	-77.561371
893.408203	143.315033
892.249023	154.002243
891.088867	85.690346
889.929688	171.071808
888.769531	301.654266
887.608398	95.853302
886.448242	84.325806
885.287109	111.232025
884.125977	156.235962
882.963867	151.658752
881.801758	311.756042
880.639648	327.542694
879.477539	426.767975
878.315430	480.925232
877.152344	593.681396
875.989258	255.955948
874.825195	395.820129
873.661133	344.296753
872.497070	508.900635
871.333008	515.943420
870.168945	464.519958
869.003906	368.166473
867.838867	422.540405
866.672852	231.873230
865.506836	263.818451
864.340820	178.920151
863.174805	347.925476
862.008789	447.233948
860.841797	416.272461
859.674805	392.063629
858.506836	542.930725
857.339844	594.990234
856.171875	703.108337
855.003906	761.825378
853.834961	1071.640381
852.666016	686.365173
851.497070	632.950073
850.328125	705.017334
849.158203	810.634521
847.988281	448.105652
846.818359	466.359680
845.647461	538.305908
844.477539	278.955719
843.306641	502.989746
842.134766	290.684601
840.963867	277.473816
839.791992	295.533997
838.619141	400.723877
837.447266	255.510529
836.274414	447.699280
835.101563	639.741272
833.928711	599.384277
832.754883	449.592041
831.581055	808.743774
830.407227	707.944641
829.232422	787.855835
828.058594	617.832153
826.883789	568.248840
825.708008	420.523621
824.533203	486.773560
823.357422	374.645172
822.181641	302.596497
821.004883	206.007339
819.828125	256.355560
818.651367	333.315247
817.474609	229.863235
816.296875	44.043381
815.119141	-97.281212
813.941406	244.034500
812.763672	142.577026
811.584961	147.794403
810.406250	121.800354
809.226563	233.499908
808.047852	98.448563
806.868164	36.664711
805.688477	-0.760800
804.507813	-162.585052
803.327148	-40.334068
802.146484	68.442604
800.965820	-202.286957
799.784180	-40.490768
798.603516	112.255760
797.420898	-163.026627
796.239258	-232.162140
795.056641	-199.437943
793.874023	-282.029144
792.691406	-249.513901
791.507813	-15.620079
790.324219	-280.028076
789.140625	-6.606846
787.956055	217.906036
786.772461	30.744404
785.586914	42.620647
784.402344	78.710129
783.216797	-303.120850
782.032227	-39.531971
780.845703	466.885803
779.660156	155.621735
778.473633	-40.747272
777.287109	1.338598
776.100586	166.927444
774.913086	-64.903763
773.725586	230.612366
772.538086	60.453876
771.349609	148.315018
770.161133	-15.307817
768.972656	17.245365
767.784180	76.142456
766.594727	150.351227
765.405273	19.585537
764.215820	188.308487
763.026367	202.754761
761.835938	397.616821
760.645508	249.007629
759.454102	421.621674
758.262695	484.105438
757.072266	443.134949
755.879883	307.581573
754.688477	312.708527
753.496094	137.578125
752.303711	210.741821
751.110352	173.993973
749.917969	126.237617
748.724609	142.126892
747.530273	188.698212
746.336914	248.376556
745.142578	97.374641
743.948242	387.291565
742.752930	-81.702980
741.558594	74.333992
740.363281	120.681679
739.166992	-43.376881
737.971680	-100.021469
736.775391	-9.892725
735.579102	-162.881271
734.381836	25.733662
733.185547	78.557648
731.988281	37.268536
730.790039	90.085258
729.592773	123.207207
728.394531	195.695160
727.196289	171.979034
725.997070	69.617699
724.797852	137.783249
723.598633	527.098938
722.399414	247.918518
721.199219	416.564697
719.999023	417.076538
718.798828	330.338989
717.598633	494.641235
716.397461	355.686890
715.196289	249.579239
713.994141	137.049240
712.792969	288.433716
711.590820	19.169207
710.388672	39.926842
709.185547	25.902416
707.982422	-35.944168
706.779297	9.029177
705.576172	-41.711361
704.372070	264.615845
703.167969	-79.717583
701.963867	102.679962
700.759766	200.274124
699.554688	39.176350
698.349609	323.924927
697.143555	-275.931335
695.938477	-175.710007
694.732422	-31.964439
693.525391	-124.903671
692.319336	-96.078865
691.112305	-95.363853
689.905273	-57.626835
688.697266	-351.771118
687.490234	33.359245
686.282227	-164.986816
685.073242	-5.332694
683.865234	6.956482
682.656250	-99.837540
681.447266	-95.949158
680.237305	46.708908
679.028320	74.628670
677.818359	52.852818
676.607422	130.788895
675.397461	-5.471385
674.186523	-96.118515
672.975586	122.736397
671.763672	-318.066010
670.551758	54.459606
669.339844	81.010529
668.127930	-99.855209
666.915039	387.132721
665.703125	115.689491
664.489258	94.976852
663.276367	35.454647
662.062500	-71.490051
660.848633	72.007462
659.634766	161.514359
658.419922	-51.029747
657.205078	96.706291
655.990234	5.008031
654.775391	-41.410091
653.559570	71.646027
652.343750	-114.933289
651.126953	79.811707
649.911133	50.371311
648.694336	186.636795
647.477539	27.768341
646.259766	363.852203
645.041992	493.031067
643.824219	411.118103
642.606445	255.890182
641.387695	315.520264
640.168945	488.787689
638.950195	332.821259
637.730469	204.531662
636.511719	344.478699
635.291016	35.069309
634.071289	457.621643
632.850586	317.039215
631.629883	356.318512
630.409180	244.830719
629.188477	27.697498
627.966797	93.174339
626.745117	9.997275
625.522461	67.655655
624.300781	268.149872
623.078125	274.890472
621.854492	499.309357
620.631836	489.262848
619.408203	426.872620
618.184570	314.264709
616.960938	429.679901
615.736328	45.299549
614.511719	-160.369247
613.287109	88.421677
612.061523	51.354061
610.835938	-143.150879
609.610352	-67.546974
608.384766	-119.583321
607.158203	12.675355
605.931641	-106.723961
604.705078	216.384140
