# Supplementary material for: Raman spectroscopy accurately differentiates mucosal healing from non-healing and biochemical changes following biological therapy in inflammatory bowel disease
Source: PLoS One. 2021 Jun 2;16(6):e0252210. doi: 10.1371/journal.pone.0252210 (PMC8172032; doi:10.1371/journal.pone.0252210)
Supplement: S1 Dataset — (ZIP) [file pone.0252210.s003.zip › HC/BRC-ctnf-0008-1_base sub CR removed_23__X_-11645.4__Y_45452.2__Z_88.8851__Time_258.txt]

1714.640625	371.796204
1713.664063	459.708557
1712.687500	-97.877968
1711.709961	74.855942
1710.733398	-167.197250
1709.755859	-132.374130
1708.778320	53.267342
1707.799805	113.602585
1706.821289	-95.842842
1705.843750	43.773323
1704.864258	-62.350079
1703.885742	-247.885971
1702.907227	-159.607697
1701.927734	79.155586
1700.948242	150.066956
1699.968750	-219.536087
1698.988281	-80.282082
1698.007813	73.039413
1697.028320	197.717422
1696.046875	-72.456673
1695.066406	-47.855930
1694.084961	-292.308990
1693.104492	75.584709
1692.123047	-185.985321
1691.140625	329.868866
1690.159180	504.753418
1689.176758	213.400696
1688.194336	533.647461
1687.211914	566.495544
1686.228516	82.826721
1685.246094	407.691742
1684.262695	48.258915
1683.279297	166.539932
1682.295898	-116.718224
1681.311523	221.220367
1680.327148	375.989624
1679.342773	251.890762
1678.358398	453.154449
1677.374023	708.194824
1676.388672	923.820740
1675.403320	951.189270
1674.417969	1186.553955
1673.432617	728.687866
1672.446289	848.265015
1671.459961	713.341858
1670.473633	913.773010
1669.487305	1104.084839
1668.500977	1496.682861
1667.513672	1456.962158
1666.526367	1271.862427
1665.539063	1801.144043
1664.550781	1155.547729
1663.563477	1038.596680
1662.575195	1240.375244
1661.586914	1347.155640
1660.598633	1769.799805
1659.609375	1294.452881
1658.620117	1421.182251
1657.631836	1558.975098
1656.641602	1495.867065
1655.652344	1420.053467
1654.662109	1347.349365
1653.672852	1288.396118
1652.681641	1174.289795
1651.691406	1494.493164
1650.701172	778.334167
1649.709961	982.958435
1648.718750	1034.588623
1647.727539	750.961060
1646.735352	879.996338
1645.744141	570.883728
1644.751953	320.345245
1643.759766	426.734283
1642.766602	638.996216
1641.774414	376.466003
1640.781250	-12.299400
1639.788086	21.524704
1638.794922	118.948463
1637.801758	-139.349976
1636.807617	-120.450386
1635.813477	48.970772
1634.819336	28.861298
1633.825195	-112.162964
1632.830078	50.022633
1631.834961	30.682055
1630.839844	214.325836
1629.844727	-375.777618
1628.849609	97.823769
1627.853516	-441.583710
1626.857422	176.907486
1625.861328	-164.621460
1624.865234	112.102119
1623.868164	394.123383
1622.871094	79.579796
1621.874023	83.291115
1620.876953	-167.672836
1619.879883	130.574295
1618.881836	32.285919
1617.883789	12.938850
1616.885742	468.822021
1615.887695	-54.224770
1614.888672	170.794922
1613.889648	246.303040
1612.890625	-147.559586
1611.891602	-45.609024
1610.892578	-150.712067
1609.892578	163.613083
1608.892578	58.632008
1607.892578	336.224335
1606.892578	236.601822
1605.891602	296.774200
1604.890625	464.300171
1603.889648	419.774567
1602.888672	129.311920
1601.887695	48.296326
1600.885742	-283.800842
1599.883789	1.427093
1598.881836	-442.936249
1597.879883	-249.291443
1596.876953	-71.447945
1595.874023	-170.658920
1594.871094	-94.828529
1593.868164	-180.985870
1592.864258	-100.045486
1591.861328	-162.745529
1590.857422	134.703842
1589.853516	-126.453667
1588.848633	61.156723
1587.844727	105.188217
1586.839844	-101.233276
1585.834961	-396.281464
1584.830078	-26.582043
1583.824219	163.036850
1582.819336	-17.469624
1581.813477	122.395447
1580.807617	392.330322
1579.800781	-434.180450
1578.794922	93.284142
1577.788086	177.931763
1576.781250	288.457550
1575.773438	91.810890
1574.766602	-229.691422
1573.758789	33.907906
1572.750977	-56.320187
1571.743164	-34.863285
1570.735352	72.216904
1569.726563	41.385426
1568.718750	220.871170
1567.708984	184.528214
1566.700195	-368.624084
1565.691406	31.039787
1564.681641	118.910538
1563.671875	-3.591237
1562.662109	42.438465
1561.652344	64.950615
1560.641602	-99.433746
1559.630859	272.761627
1558.620117	-151.125290
1557.609375	140.267059
1556.597656	32.336895
1555.586914	315.462494
1554.575195	-103.577591
1553.563477	-2.153277
1552.550781	259.527954
1551.539063	135.314728
1550.526367	305.941833
1549.513672	103.786407
1548.500977	-57.070408
1547.487305	237.065964
1546.473633	352.503082
1545.459961	250.588013
1544.446289	401.800720
1543.432617	281.476685
1542.417969	55.087547
1541.404297	12.009377
1540.389648	322.486450
1539.374023	297.026001
1538.359375	126.888237
1537.343750	170.789322
1536.328125	284.148651
1535.312500	-59.260063
1534.296875	-219.608368
1533.280273	14.367599
1532.263672	88.248329
1531.247070	-175.680435
1530.230469	-89.265701
1529.212891	-137.044739
1528.196289	147.277847
1527.178711	-24.482605
1526.160156	393.147034
1525.142578	179.881302
1524.124023	-200.762085
1523.106445	84.939957
1522.087891	141.395325
1521.068359	627.081421
1520.049805	99.433372
1519.030273	414.928650
1518.010742	218.709549
1516.991211	135.457275
1515.971680	-55.810966
1514.951172	-21.188269
1513.930664	-143.367508
1512.910156	-106.495354
1511.889648	50.840168
1510.868164	-602.962158
1509.846680	-325.352325
1508.826172	295.724365
1507.803711	-76.114502
1506.782227	-227.416046
1505.759766	-140.443893
1504.737305	-99.779846
1503.714844	127.765808
1502.692383	-303.285126
1501.668945	-53.054142
1500.646484	-184.564880
1499.623047	-441.629028
1498.599609	-148.417236
1497.575195	-170.250488
1496.550781	-361.053070
1495.527344	-155.397232
1494.502930	-336.138519
1493.477539	114.565239
1492.453125	20.516575
1491.427734	238.152451
1490.402344	171.967346
1489.376953	-27.141464
1488.350586	266.625610
1487.325195	-16.892735
1486.298828	207.610855
1485.272461	59.272060
1484.245117	2.730103
1483.218750	259.968964
1482.191406	787.354004
1481.164063	11.259691
1480.136719	466.907623
1479.108398	761.651672
1478.080078	518.436768
1477.052734	672.778381
1476.023438	768.321655
1474.995117	879.072083
1473.965820	536.405884
1472.937500	1224.941162
1471.908203	1271.663452
1470.877930	1147.767090
1469.848633	1194.374512
1468.818359	1477.431763
1467.788086	1238.978271
1466.757813	1951.516968
1465.727539	1372.332397
1464.696289	1690.484863
1463.665039	2242.232422
1462.633789	2084.926270
1461.602539	2318.803223
1460.570313	2082.732666
1459.539063	2448.478027
1458.506836	2296.196289
1457.473633	2001.815674
1456.441406	2062.787598
1455.408203	2384.960205
1454.375000	2149.044678
1453.341797	2476.114502
1452.308594	2514.051514
1451.274414	2508.849854
1450.241211	2625.315674
1449.207031	2761.972900
1448.171875	3068.242676
1447.137695	2098.142334
1446.102539	2353.816406
1445.067383	2854.926025
1444.032227	2442.266357
1442.997070	2191.731445
1441.960938	2252.436279
1440.924805	2664.689697
1439.888672	2229.740479
1438.852539	2351.165527
1437.816406	2288.077393
1436.779297	2068.352783
1435.742188	2091.292725
1434.705078	1679.833008
1433.666992	1611.999634
1432.629883	1655.370239
1431.591797	1428.650146
1430.553711	810.916443
1429.514648	511.390472
1428.476563	693.899353
1427.437500	752.785339
1426.398438	796.578430
1425.359375	182.456955
1424.320313	367.642151
1423.280273	537.671997
1422.240234	294.533142
1421.200195	452.071686
1420.159180	428.275055
1419.119141	366.843597
1418.078125	391.073975
1417.037109	405.319397
1415.996094	376.875061
1414.954102	56.697472
1413.912109	171.858154
1412.870117	191.515488
1411.828125	440.034882
1410.786133	464.859772
1409.743164	168.095520
1408.700195	54.965256
1407.657227	-284.068115
1406.614258	9.997311
1405.570313	-165.490601
1404.527344	85.977394
1403.483398	-76.666550
1402.438477	-251.705444
1401.394531	50.119095
1400.349609	-257.553101
1399.304688	172.241867
1398.259766	-12.228779
1397.214844	319.829529
1396.168945	922.484192
1395.123047	172.116409
1394.077148	138.583099
1393.031250	190.342682
1391.984375	-193.466660
1390.937500	-28.769175
1389.890625	253.620010
1388.843750	95.655273
1387.796875	60.474522
1386.749023	503.122711
1385.701172	5.534028
1384.653320	15.795492
1383.604492	-536.203857
1382.556641	101.694687
1381.507813	-167.473938
1380.458984	-224.061661
1379.410156	-13.262937
1378.360352	85.210258
1377.310547	71.466347
1376.260742	-291.513458
1375.210938	-294.884735
1374.161133	-233.236664
1373.110352	-173.983765
1372.059570	-214.342834
1371.008789	189.229630
1369.957031	298.647583
1368.906250	134.088547
1367.854492	398.251160
1366.802734	69.640259
1365.750000	234.381241
1364.698242	105.447014
1363.645508	-60.638416
1362.592773	-14.953072
1361.540039	-397.090546
1360.486328	333.047791
1359.433594	334.335358
1358.379883	206.457779
1357.326172	81.281296
1356.271484	-190.348862
1355.216797	152.085541
1354.163086	392.695709
1353.107422	330.280151
1352.052734	201.028229
1350.998047	471.726746
1349.942383	382.514679
1348.886719	179.338684
1347.830078	534.662170
1346.774414	845.361938
1345.717773	930.373169
1344.661133	1305.618286
1343.604492	1033.827148
1342.546875	933.307556
1341.490234	1341.000977
1340.432617	1500.906494
1339.375000	1175.421997
1338.316406	1268.722900
1337.258789	1461.198730
1336.200195	1326.982056
1335.141602	903.427490
1334.082031	1289.265381
1333.023438	1106.157227
1331.963867	675.947876
1330.904297	1010.112000
1329.844727	988.304810
1328.784180	865.304443
1327.723633	814.159058
1326.663086	1072.000488
1325.602539	781.546265
1324.541992	760.529663
1323.480469	1055.659058
1322.418945	923.786377
1321.357422	863.680054
1320.295898	1336.666748
1319.233398	1175.619507
1318.170898	1618.999023
1317.108398	1248.659302
1316.045898	1083.220093
1314.982422	1169.355469
1313.918945	898.299072
1312.855469	1484.799194
1311.791992	1445.577148
1310.728516	1384.338379
1309.664063	1054.890259
1308.599609	1343.512573
1307.535156	1324.535645
1306.469727	1741.142090
1305.404297	1542.747925
1304.338867	1273.245972
1303.273438	1449.001587
1302.208008	1619.880493
1301.141602	1053.499390
1300.075195	1544.027344
1299.008789	1169.743774
1297.942383	1596.396973
1296.875000	1482.752563
1295.807617	1349.623535
1294.740234	1457.191650
1293.672852	1586.900513
1292.604492	1400.160522
1291.537109	1191.539551
1290.468750	1115.517090
1289.399414	1125.419556
1288.331055	1201.607300
1287.261719	1579.270996
1286.192383	660.749878
1285.123047	923.417114
1284.052734	992.566711
1282.983398	1152.382080
1281.913086	998.855652
1280.841797	1371.657715
1279.771484	892.873352
1278.700195	732.390137
1277.628906	620.968384
1276.557617	783.539673
1275.486328	1254.156616
1274.414063	1172.223267
1273.341797	870.464600
1272.269531	1182.136230
1271.197266	941.701050
1270.124023	1060.407104
1269.050781	1049.717163
1267.977539	1368.629272
1266.904297	1697.215576
1265.830078	1166.841553
1264.756836	1541.785645
1263.681641	1197.117554
1262.607422	1211.099365
1261.533203	1376.268799
1260.458008	1436.588989
1259.382813	1397.018555
1258.307617	1255.188232
1257.231445	1437.381836
1256.155273	1115.463745
1255.079102	1509.490723
1254.002930	1134.214600
1252.926758	1338.312988
1251.849609	1401.218506
1250.772461	975.205688
1249.695313	919.053589
1248.617188	1147.406006
1247.540039	1135.036133
1246.461914	1139.690186
1245.382813	835.765015
1244.304688	1003.271729
1243.225586	777.257751
1242.146484	680.044189
1241.067383	866.910400
1239.988281	1024.581055
1238.908203	728.407166
1237.828125	1305.729370
1236.748047	844.698059
1235.667969	653.038025
1234.586914	1169.369995
1233.505859	1052.843018
1232.424805	1241.697632
1231.343750	592.182007
1230.261719	921.514526
1229.179688	1035.160889
1228.097656	1001.049072
1227.015625	889.481995
1225.932617	1375.693848
1224.850586	951.934082
1223.767578	634.766296
1222.683594	653.872498
1221.600586	665.709351
1220.516602	389.828735
1219.432617	812.520752
1218.347656	502.835907
1217.263672	343.055328
1216.178711	823.340271
1215.093750	467.891083
1214.008789	892.346985
1212.922852	411.442230
1211.836914	587.088196
1210.750977	540.658569
1209.665039	542.452820
1208.579102	655.133728
1207.492188	1129.357422
1206.405273	607.816711
1205.318359	537.115967
1204.230469	666.364380
1203.142578	198.118301
1202.054688	127.403999
1200.966797	193.911774
1199.877930	241.071136
1198.790039	-41.542618
1197.701172	133.067352
1196.611328	136.735901
1195.522461	205.300339
1194.432617	490.171448
1193.342773	322.914001
1192.252930	249.406006
1191.162109	-280.692535
1190.072266	-238.832901
1188.981445	-293.139648
1187.889648	-18.519875
1186.798828	-24.955709
1185.707031	102.943718
1184.615234	17.157797
1183.523438	-462.114838
1182.430664	-188.089310
1181.337891	-271.559448
1180.245117	-112.904648
1179.152344	208.609039
1178.059570	12.274173
1176.965820	196.902893
1175.872070	43.631462
1174.778320	-33.001354
1173.683594	-147.988144
1172.588867	-102.610344
1171.494141	184.397446
1170.399414	-215.496170
1169.303711	205.216171
1168.208984	188.023239
1167.113281	-152.040543
1166.016602	-451.397247
1164.920898	-368.268585
1163.824219	-127.561775
1162.727539	-92.471573
1161.630859	-81.353325
1160.533203	-366.418518
1159.435547	-200.217133
1158.337891	610.270569
1157.240234	107.892570
1156.141602	51.784931
1155.043945	95.828644
1153.944336	251.833755
1152.845703	255.135544
1151.747070	155.874100
1150.647461	201.943329
1149.547852	-73.706017
1148.447266	-139.703506
1147.347656	-208.100861
1146.247070	40.111763
1145.146484	-254.567657
1144.044922	19.575006
1142.944336	-227.503662
1141.842773	-405.563538
1140.741211	127.467842
1139.638672	298.781189
1138.537109	263.169464
1137.434570	65.896034
1136.332031	-357.067871
1135.228516	317.554352
1134.125977	56.110790
1133.022461	497.536530
1131.917969	190.930206
1130.814453	688.980042
1129.709961	636.249878
1128.605469	732.945862
1127.500977	604.241028
1126.396484	570.390503
1125.291016	830.452087
1124.185547	943.401733
1123.080078	973.326538
1121.973633	434.612610
1120.868164	419.554413
1119.761719	413.914856
1118.654297	794.109314
1117.547852	430.920807
1116.440430	318.670807
1115.333008	-238.324600
1114.225586	281.084564
1113.117188	341.456238
1112.008789	281.200439
1110.900391	114.580490
1109.791992	165.410522
1108.682617	57.889194
1107.573242	512.551636
1106.463867	265.630035
1105.354492	44.770668
1104.244141	406.996460
1103.133789	766.678650
1102.023438	493.885376
1100.913086	126.856789
1099.801758	639.588623
1098.690430	612.163025
1097.579102	697.890564
1096.467773	67.163712
1095.355469	525.208801
1094.243164	587.315063
1093.130859	559.906433
1092.017578	280.564758
1090.905273	554.546326
1089.791992	230.637878
1088.677734	309.200958
1087.564453	519.487854
1086.450195	393.371552
1085.335938	648.223328
1084.221680	757.240540
1083.106445	856.802368
1081.991211	1097.322998
1080.875977	804.515564
1079.760742	582.327454
1078.644531	806.368408
1077.528320	736.904175
1076.412109	437.511169
1075.295898	128.906387
1074.178711	683.723206
1073.061523	279.106110
1071.944336	-10.391867
1070.826172	492.612823
1069.708984	-12.327775
1068.590820	277.316925
1067.471680	213.131378
1066.353516	231.014954
1065.234375	52.244701
1064.115234	353.515564
1062.996094	579.810181
1061.875977	667.993164
1060.755859	424.013153
1059.635742	-77.057335
1058.515625	252.260498
1057.394531	420.175201
1056.273438	693.264099
1055.152344	78.373123
1054.031250	449.684204
1052.909180	-94.660210
1051.787109	470.479340
1050.665039	108.644142
1049.541992	363.211243
1048.418945	419.413605
1047.295898	-275.508301
1046.172852	403.736755
1045.048828	-10.868380
1043.925781	-31.181322
1042.801758	-16.437605
1041.676758	-446.681671
1040.552734	365.099274
1039.427734	137.814804
1038.302734	204.146149
1037.176758	277.526031
1036.050781	13.502647
1034.924805	187.183472
1033.798828	-246.288849
1032.672852	-86.341980
1031.545898	148.047150
1030.418945	152.301041
1029.291992	496.019318
1028.164063	402.838623
1027.036133	-401.061127
1025.908203	-721.349915
1024.780273	-444.568878
1023.651367	-546.209778
1022.522461	-568.749634
1021.393555	-695.557617
1020.264648	-281.620422
1019.134766	-192.456635
1018.004883	-346.668854
1016.875000	-83.364807
1015.744141	-77.316742
1014.613281	0.716008
1013.482422	58.016300
1012.351563	-111.539307
1011.219727	31.738298
1010.088867	189.014664
1008.956055	-40.180695
1007.824219	131.234985
1006.691406	658.994507
1005.558594	1145.040283
1004.425781	1656.463379
1003.292969	2262.601074
1002.159180	3018.850586
1001.025391	1429.485596
999.891602	1243.343140
998.756836	865.750305
997.622070	841.808411
996.487305	372.491150
995.352539	229.006592
994.216797	533.424561
993.081055	141.165848
991.945313	242.852417
990.808594	291.632568
989.672852	255.278854
988.536133	242.169144
987.398438	132.460922
986.261719	564.382629
985.124023	210.879364
983.986328	-137.664886
982.847656	326.793579
981.709961	-279.014435
980.571289	-237.759811
979.432617	-69.801659
978.292969	-147.837936
977.153320	266.435852
976.013672	374.953583
974.874023	180.227203
973.734375	638.370239
972.593750	276.349365
971.453125	732.339111
970.311523	650.990051
969.170898	211.747375
968.029297	330.619293
966.886719	-119.436737
965.745117	9.023308
964.602539	94.035866
963.459961	493.344177
962.317383	246.186203
961.173828	457.717407
960.030273	330.219452
958.886719	640.523865
957.743164	405.782471
956.598633	182.791885
955.454102	182.153107
954.309570	305.295166
953.165039	465.182220
952.019531	-77.119225
950.874023	-209.587112
949.727539	97.212540
948.582031	280.616272
947.435547	498.399261
946.289063	85.621681
945.141602	271.741394
943.995117	-252.324524
942.847656	237.836899
941.699219	342.158447
940.551758	642.884216
939.403320	188.404572
938.254883	138.086746
937.105469	758.479187
935.957031	573.879211
934.807617	478.447693
933.658203	248.769836
932.507813	133.296860
931.357422	159.285400
930.207031	-274.606140
929.056641	-45.555336
927.906250	-30.419552
926.754883	-490.770538
925.603516	-436.532318
924.451172	-138.760880
923.298828	168.127243
922.146484	-350.307617
920.994141	-95.485558
919.841797	-81.522095
918.688477	-290.074310
917.535156	-78.145660
916.380859	188.329575
915.227539	25.712961
914.073242	-23.189785
912.918945	130.042953
911.763672	-156.807953
910.608398	5.733477
909.453125	-298.827576
908.297852	362.724945
907.141602	237.551147
905.985352	-34.736946
904.829102	-238.806198
903.672852	66.985115
902.515625	-157.151932
901.358398	-91.277748
900.201172	8.632060
899.042969	-303.250305
897.884766	-121.677094
896.726563	37.297878
895.568359	-97.680054
894.409180	63.674797
893.250000	417.172180
892.090820	268.926147
890.930664	89.214615
889.771484	-250.699829
888.611328	39.656063
887.450195	124.509666
886.289063	227.459183
885.128906	330.426727
883.966797	-103.508209
882.805664	42.478256
881.643555	366.602173
880.481445	237.492554
879.319336	74.692780
878.156250	337.907013
876.993164	200.045258
875.830078	84.814949
874.666016	161.084320
873.502930	318.391418
872.338867	365.382538
871.173828	326.878387
870.009766	223.174622
868.844727	267.987946
867.679688	-60.455544
866.513672	-40.283638
865.348633	74.279594
864.182617	442.708801
863.015625	532.414429
861.849609	556.945801
860.682617	529.828369
859.515625	352.311462
858.347656	931.200989
857.180664	412.600891
856.012695	472.985901
854.843750	836.094482
853.675781	804.378418
852.506836	1048.374756
851.337891	671.442505
850.167969	946.660645
848.999023	849.864197
847.829102	685.886841
846.658203	448.064758
845.488281	174.483154
844.317383	570.120117
843.146484	256.264557
841.975586	376.448242
840.803711	632.933716
839.631836	184.955399
838.459961	573.107605
837.287109	435.848236
836.114258	696.263428
834.941406	393.588257
833.768555	722.956238
832.594727	230.481308
831.420898	12.699327
830.247070	551.427490
829.072266	114.850006
827.898438	490.276855
826.722656	542.086731
825.547852	729.758423
824.372070	462.537964
823.196289	112.887886
822.020508	-194.385941
820.844727	380.397369
819.667969	144.234161
818.491211	457.954712
817.313477	83.649040
816.136719	352.477203
814.958984	173.891296
813.781250	113.140213
812.602539	-29.990911
811.423828	-375.494995
810.245117	-260.893646
809.066406	82.385269
807.886719	-7.838100
806.707031	-224.762955
805.527344	128.933105
804.346680	-119.293198
803.166992	-241.044113
801.985352	-405.043884
800.804688	-214.180679
799.623047	-418.344299
798.441406	-480.654419
797.259766	-336.928650
796.078125	-740.851685
794.895508	-187.533539
793.712891	28.645288
792.529297	-229.386215
791.346680	500.066132
790.163086	128.818253
788.978516	461.365265
787.794922	207.242310
786.610352	384.436676
785.425781	165.506989
784.241211	421.890625
783.055664	147.465546
781.870117	89.580177
780.684570	199.476898
779.498047	163.365646
778.311523	241.943222
777.125000	779.561768
775.938477	433.811707
774.750977	-70.839241
773.563477	-165.033127
772.375977	320.789673
771.187500	179.909241
769.999023	570.293701
768.810547	116.100639
767.622070	519.218323
766.432617	432.872070
765.243164	319.980255
764.053711	598.978333
762.863281	690.552673
761.672852	506.790222
760.482422	444.001862
759.291992	629.709473
758.100586	641.419800
756.909180	943.255920
755.717773	319.232361
754.525391	585.562866
753.333008	684.629089
752.140625	774.727234
750.948242	416.583099
749.754883	554.766052
748.561523	402.967346
747.368164	20.659294
746.173828	476.677032
744.979492	401.454559
743.785156	168.242035
742.590820	263.965393
741.395508	352.967743
740.200195	91.144913
739.003906	190.922089
737.808594	257.712341
736.612305	228.018082
735.416016	-51.365711
734.218750	-32.958855
733.021484	-200.661285
731.824219	513.504822
730.626953	376.271362
729.428711	470.892120
728.230469	383.932739
727.032227	336.332367
725.833984	-209.602524
724.634766	232.366684
723.435547	595.462280
722.235352	399.243408
721.036133	216.215408
719.835938	498.264099
718.635742	651.412964
717.434570	549.201904
716.233398	187.455490
715.032227	427.863739
713.831055	618.042664
712.628906	635.946594
711.426758	664.787048
710.224609	214.293350
709.021484	415.424225
707.818359	468.426270
706.615234	355.993896
705.412109	71.716187
704.208008	514.583435
703.003906	258.869598
701.799805	-144.551102
700.594727	339.679260
699.389648	99.732864
698.184570	49.148090
696.979492	-190.360870
695.773438	111.415909
694.567383	143.826004
693.361328	324.060120
692.154297	293.750458
690.947266	-88.052750
689.740234	-165.654922
688.533203	-466.529541
687.325195	-118.454117
686.117188	-82.652603
684.909180	200.522491
683.700195	-131.877960
682.491211	-6.605908
681.282227	-258.189911
680.072266	-301.465515
678.863281	-379.128815
677.653320	201.724579
676.442383	-410.226685
675.232422	23.702480
674.021484	632.956360
672.810547	236.284454
671.598633	56.347725
670.386719	144.890945
669.174805	110.462219
667.962891	-85.749977
666.750000	-61.182144
665.537109	-47.122536
664.324219	-170.988815
663.110352	-69.928436
661.897461	171.716858
660.683594	-28.867678
659.468750	-151.357895
658.254883	6.972356
657.040039	16.742502
655.824219	0.963235
654.609375	-139.509094
653.393555	-27.417831
652.177734	309.047974
650.960938	475.509613
649.745117	-150.344345
648.528320	-476.272400
647.311523	-41.794579
646.093750	-237.786377
644.875977	233.683838
643.658203	281.477051
642.440430	280.106079
641.221680	431.737335
640.002930	91.322571
638.784180	213.478378
637.564453	174.737274
636.344727	-61.322659
635.125000	205.612427
633.905273	227.929932
632.684570	-123.015205
631.463867	22.277168
630.243164	-89.725739
629.021484	120.391891
627.799805	17.513912
626.578125	37.148094
625.356445	127.746674
624.133789	379.277496
622.911133	105.885788
621.688477	14.907783
620.464844	74.074547
619.241211	-166.425201
618.017578	-23.469114
616.793945	104.556252
615.569336	33.608643
614.344727	44.063492
613.120117	-401.031555
611.894531	-225.741669
610.668945	233.816620
609.443359	-72.074394
608.216797	-219.737610
606.991211	10.736420
605.764648	290.129059
604.537109	-118.384583
