# Supplementary material for: Raman spectroscopy accurately differentiates mucosal healing from non-healing and biochemical changes following biological therapy in inflammatory bowel disease
Source: PLoS One. 2021 Jun 2;16(6):e0252210. doi: 10.1371/journal.pone.0252210 (PMC8172032; doi:10.1371/journal.pone.0252210)
Supplement: S1 Dataset — (ZIP) [file pone.0252210.s003.zip › HC/BRC-ctnf-0013_Copy base sub CR removed_45__X_5610.96__Y_10624.4__Z_2157.63__Time_507.txt]

1714.774414	240.588867
1713.797852	230.689545
1712.820313	395.977753
1711.843750	133.910583
1710.866211	-62.086193
1709.888672	236.842422
1708.911133	-87.140114
1707.933594	-31.632610
1706.955078	-12.159711
1705.976563	75.775078
1704.998047	-132.023453
1704.019531	-247.257904
1703.040039	-18.517603
1702.061523	-179.048859
1701.082031	-100.117981
1700.101563	-169.684509
1699.122070	-72.080078
1698.141602	2.668827
1697.161133	43.908459
1696.180664	-92.647552
1695.200195	-35.594738
1694.218750	51.956589
1693.238281	47.218510
1692.256836	238.452225
1691.274414	6.322926
1690.292969	-43.131130
1689.310547	183.236008
1688.328125	237.183853
1687.345703	148.135345
1686.363281	172.087997
1685.379883	148.994080
1684.396484	358.686432
1683.413086	409.370575
1682.429688	61.412560
1681.445313	164.496185
1680.461914	342.967438
1679.477539	178.815399
1678.493164	404.078217
1677.507813	457.082886
1676.523438	564.070435
1675.538086	642.492737
1674.552734	798.727600
1673.566406	620.666870
1672.581055	727.771301
1671.594727	827.519287
1670.608398	946.484192
1669.622070	667.682617
1668.634766	920.649658
1667.648438	672.422913
1666.661133	1112.265991
1665.673828	1077.535767
1664.685547	974.395630
1663.698242	1365.174561
1662.709961	1345.292236
1661.721680	1177.475220
1660.733398	1071.191650
1659.744141	1230.409790
1658.755859	1273.470215
1657.766602	1526.197632
1656.777344	1384.684204
1655.787109	1039.786011
1654.797852	1021.032166
1653.807617	1238.195313
1652.817383	862.993774
1651.827148	1083.487915
1650.835938	844.071838
1649.844727	531.070984
1648.853516	541.032654
1647.862305	723.086426
1646.871094	347.850311
1645.878906	393.086243
1644.886719	391.039185
1643.894531	259.876678
1642.902344	274.219604
1641.910156	170.028885
1640.916992	-113.325714
1639.923828	33.687561
1638.930664	-96.102531
1637.936523	-51.602375
1636.943359	32.622856
1635.949219	106.437866
1634.955078	-1.445948
1633.960938	14.705472
1632.965820	-221.881592
1631.970703	-13.157793
1630.975586	82.384933
1629.980469	-32.585003
1628.985352	-247.400940
1627.989258	-75.235481
1626.993164	96.947327
1625.997070	-377.859161
1625.000977	67.944077
1624.003906	-143.615311
1623.007813	-136.863174
1622.010742	-124.811745
1621.012695	-7.638518
1620.015625	-6.044150
1619.017578	168.893478
1618.020508	-8.031940
1617.021484	46.118748
1616.023438	37.275242
1615.025391	80.912239
1614.026367	72.057343
1613.027344	257.269562
1612.028320	25.476204
1611.028320	286.595917
1610.029297	-55.232655
1609.029297	307.920074
1608.029297	15.930335
1607.028320	266.189819
1606.028320	50.179901
1605.027344	-207.689178
1604.026367	107.723221
1603.025391	43.476582
1602.023438	290.525513
1601.022461	19.471769
1600.020508	88.424904
1599.018555	-78.053566
1598.016602	-145.217926
1597.013672	-199.384827
1596.010742	-36.753826
1595.007813	-54.549561
1594.004883	26.804262
1593.001953	-160.944077
1591.998047	-77.224396
1590.994141	-100.670708
1589.990234	-35.505093
1588.986328	123.431366
1587.981445	-4.759891
1586.976563	125.149338
1585.971680	9.783146
1584.966797	280.127075
1583.961914	511.121826
1582.956055	59.200794
1581.950195	328.923431
1580.944336	139.996368
1579.938477	-168.777878
1578.931641	58.709656
1577.924805	176.630737
1576.917969	244.901413
1575.911133	21.597982
1574.904297	102.560539
1573.896484	-74.135399
1572.888672	276.876495
1571.880859	-58.672779
1570.873047	156.713455
1569.864258	-25.709827
1568.855469	142.471542
1567.846680	53.289688
1566.837891	98.999474
1565.829102	245.764069
1564.819336	101.584122
1563.809570	-32.326122
1562.799805	-130.033737
1561.790039	54.851337
1560.779297	153.891922
1559.768555	6.406723
1558.757813	-14.178804
1557.747070	172.394821
1556.736328	-29.944855
1555.724609	145.819611
1554.712891	160.756180
1553.701172	-10.926133
1552.689453	249.616501
1551.676758	209.617935
1550.664063	192.748657
1549.651367	48.936687
1548.638672	285.235107
1547.625977	208.345505
1546.612305	105.442619
1545.598633	312.594574
1544.584961	82.725830
1543.571289	77.567474
1542.556641	59.307529
1541.541992	180.343124
1540.527344	223.688782
1539.512695	137.763336
1538.498047	-28.313114
1537.482422	-135.151947
1536.466797	21.033762
1535.451172	-117.065460
1534.434570	-146.981201
1533.418945	-267.275848
1532.402344	-78.375137
1531.385742	-3.118066
1530.369141	22.984968
1529.351563	203.462387
1528.334961	169.946930
1527.317383	143.993988
1526.299805	-142.123123
1525.281250	-80.823692
1524.263672	21.483393
1523.245117	79.836922
1522.226563	86.567558
1521.208008	64.854744
1520.188477	-134.424408
1519.168945	-56.147682
1518.150391	-124.524315
1517.129883	-221.315796
1516.110352	20.901272
1515.089844	65.091537
1514.070313	168.200699
1513.049805	-170.461334
1512.028320	165.911728
1511.007813	-39.434715
1509.986328	129.734329
1508.964844	-1.414326
1507.943359	-117.247734
1506.921875	-76.755951
1505.899414	-136.399094
1504.876953	72.960876
1503.854492	-12.556638
1502.832031	-26.425983
1501.808594	-350.334198
1500.786133	19.743967
1499.762695	-291.462402
1498.739258	-190.552750
1497.714844	-51.427292
1496.691406	-17.345142
1495.666992	93.336212
1494.642578	114.359543
1493.617188	122.472801
1492.592773	150.954742
1491.567383	-43.039085
1490.541992	271.443481
1489.516602	222.940063
1488.491211	299.521393
1487.464844	358.091339
1486.438477	232.735153
1485.412109	441.726868
1484.385742	765.389221
1483.358398	787.752686
1482.331055	697.797546
1481.303711	745.524292
1480.276367	958.898315
1479.249023	784.634949
1478.220703	883.071228
1477.192383	943.181702
1476.164063	1107.658325
1475.135742	1378.984131
1474.106445	1074.612915
1473.077148	1355.888916
1472.047852	1407.910034
1471.018555	1388.606812
1469.989258	1496.485474
1468.958984	1507.589600
1467.928711	1582.232300
1466.898438	1740.716675
1465.868164	1906.724976
1464.836914	1958.238159
1463.805664	1979.207886
1462.774414	2106.845703
1461.743164	2135.343506
1460.710938	2239.971436
1459.679688	2349.632080
1458.647461	2233.296875
1457.615234	2299.720215
1456.582031	2426.974365
1455.549805	2379.152344
1454.516602	2199.441650
1453.483398	2684.141602
1452.449219	2129.219482
1451.416016	2459.117188
1450.381836	2614.009033
1449.347656	2875.244873
1448.313477	2584.196289
1447.279297	2543.988770
1446.244141	2577.212158
1445.208984	2493.996338
1444.173828	2241.270752
1443.138672	2471.946045
1442.102539	2300.302246
1441.066406	2366.495605
1440.030273	1889.033936
1438.994141	2069.103516
1437.958008	2244.069336
1436.920898	2004.547607
1435.883789	1570.625977
1434.846680	1480.449097
1433.808594	1438.310791
1432.771484	1184.166992
1431.733398	1008.407715
1430.695313	903.432983
1429.657227	551.275940
1428.618164	703.832092
1427.579102	694.958130
1426.540039	570.146301
1425.500977	614.355591
1424.461914	550.220703
1423.421875	178.715378
1422.381836	250.850250
1421.341797	174.404526
1420.301758	359.962067
1419.260742	404.490906
1418.219727	260.274780
1417.178711	405.614288
1416.137695	128.241608
1415.096680	286.271759
1414.054688	-8.430526
1413.012695	36.539131
1411.970703	16.201872
1410.928711	18.576880
1409.885742	-144.841934
1408.842773	58.708733
1407.799805	-162.252045
1406.756836	66.499893
1405.712891	-11.094011
1404.668945	-136.261169
1403.625000	7.259575
1402.581055	-177.891708
1401.537109	93.706261
1400.492188	4.094862
1399.447266	-0.121893
1398.402344	20.832649
1397.357422	-38.329338
1396.311523	265.982666
1395.265625	-111.211830
1394.219727	-285.243713
1393.173828	-85.945862
1392.126953	326.178833
1391.081055	215.065292
1390.034180	179.173477
1388.986328	163.407059
1387.939453	37.702202
1386.891602	102.232285
1385.843750	14.310502
1384.795898	69.043190
1383.748047	168.858932
1382.699219	-113.613571
1381.651367	63.882545
1380.602539	-63.341408
1379.552734	96.787910
1378.503906	14.790256
1377.454102	-196.874008
1376.404297	-66.408661
1375.354492	-155.459579
1374.303711	94.913200
1373.253906	-76.195778
1372.203125	-2.748922
1371.152344	-6.495677
1370.100586	79.599976
1369.049805	21.262350
1367.998047	199.748642
1366.946289	51.970917
1365.894531	1.509551
1364.841797	-135.962234
1363.789063	10.533541
1362.736328	-206.268524
1361.683594	47.428658
1360.630859	-116.790771
1359.577148	-24.647655
1358.523438	-11.987061
1357.469727	-68.814766
1356.415039	162.822495
1355.361328	168.364120
1354.306641	131.783066
1353.251953	105.282333
1352.197266	6.900892
1351.141602	310.906952
1350.085938	329.440521
1349.030273	444.886230
1347.974609	307.318054
1346.918945	738.028748
1345.862305	454.371002
1344.805664	587.548523
1343.749023	755.504272
1342.691406	814.444824
1341.634766	804.112549
1340.577148	548.625793
1339.519531	825.929749
1338.460938	848.155029
1337.403320	942.308594
1336.344727	788.997986
1335.286133	1150.646240
1334.226563	923.366882
1333.167969	822.483948
1332.108398	734.123657
1331.048828	482.725861
1329.989258	713.633667
1328.928711	932.193481
1327.869141	414.405853
1326.808594	709.767029
1325.748047	639.556091
1324.686523	841.129639
1323.625977	971.145264
1322.564453	1054.311035
1321.502930	912.983643
1320.440430	1178.933960
1319.378906	882.463257
1318.316406	975.895630
1317.253906	1029.952393
1316.190430	896.732910
1315.127930	1007.693787
1314.064453	1101.460571
1313.000977	865.175903
1311.937500	887.723572
1310.873047	937.447510
1309.809570	903.560852
1308.745117	1312.844482
1307.679688	1079.750610
1306.615234	1341.405884
1305.549805	1118.453003
1304.484375	1011.285522
1303.418945	1410.771362
1302.353516	1303.788208
1301.287109	1393.557739
1300.220703	1635.726929
1299.154297	1597.833496
1298.087891	1356.192627
1297.020508	1433.967529
1295.954102	1403.784668
1294.886719	1317.247314
1293.818359	985.432739
1292.750977	1200.970459
1291.682617	1445.927246
1290.614258	960.064575
1289.545898	825.107483
1288.476563	1023.655396
1287.407227	1043.295532
1286.338867	940.503296
1285.268555	1095.033691
1284.199219	1038.954956
1283.128906	1024.596802
1282.058594	1193.922852
1280.988281	956.956970
1279.917969	1258.502319
1278.846680	1051.117798
1277.775391	1032.225708
1276.704102	1150.349854
1275.632813	1256.260254
1274.560547	1083.533447
1273.488281	979.366882
1272.416016	1300.428955
1271.343750	1084.012817
1270.270508	958.105591
1269.197266	766.382996
1268.124023	962.929260
1267.050781	951.994690
1265.977539	865.473999
1264.903320	913.204102
1263.829102	1068.274536
1262.753906	955.092590
1261.679688	1044.350220
1260.604492	965.428284
1259.529297	1062.031250
1258.454102	1080.669067
1257.378906	906.912415
1256.302734	735.697937
1255.226563	920.048462
1254.150391	909.622314
1253.073242	930.860413
1251.997070	954.555481
1250.919922	927.178955
1249.841797	938.744751
1248.764648	1059.746704
1247.686523	891.435669
1246.608398	873.900330
1245.530273	1028.908691
1244.452148	902.064270
1243.373047	976.874695
1242.293945	434.895416
1241.214844	949.206787
1240.135742	764.283630
1239.055664	686.215576
1237.975586	734.343140
1236.895508	799.430420
1235.815430	1002.717773
1234.734375	864.060486
1233.654297	575.186401
1232.573242	783.225647
1231.491211	622.891479
1230.410156	653.989807
1229.328125	605.141052
1228.246094	815.379272
1227.163086	621.251038
1226.081055	872.509827
1224.998047	535.670471
1223.915039	532.798279
1222.832031	162.288208
1221.748047	108.679092
1220.664063	101.007042
1219.580078	356.762695
1218.496094	235.421066
1217.412109	590.035339
1216.327148	294.734161
1215.242188	286.897552
1214.157227	160.734955
1213.071289	483.546875
1211.985352	311.477142
1210.899414	342.112152
1209.813477	379.934875
1208.727539	514.164612
1207.640625	457.820526
1206.553711	386.997864
1205.466797	275.197144
1204.378906	293.505890
1203.291016	446.660065
1202.203125	274.572418
1201.115234	37.505310
1200.027344	113.439919
1198.938477	105.051537
1197.849609	7.586143
1196.760742	-73.047318
1195.670898	-9.396273
1194.582031	6.085623
1193.492188	88.812515
1192.401367	-222.736389
1191.311523	-231.422623
1190.220703	-216.146698
1189.129883	-323.433624
1188.039063	-334.678986
1186.947266	-108.305374
1185.856445	60.302811
1184.764648	168.772018
1183.671875	-116.352005
1182.580078	116.704994
1181.487305	-10.135886
1180.394531	-204.119766
1179.301758	-74.483803
1178.208984	210.798492
1177.115234	119.706558
1176.021484	-115.145020
1174.927734	169.733246
1173.833008	-96.304344
1172.738281	66.202759
1171.643555	20.343733
1170.548828	53.391357
1169.454102	-78.717484
1168.358398	85.720955
1167.262695	-221.051102
1166.166992	-42.465836
1165.070313	37.957733
1163.973633	13.126165
1162.876953	26.451113
1161.780273	190.162613
1160.683594	-119.091301
1159.585938	244.949448
1158.488281	179.111801
1157.389648	249.235855
1156.291992	228.591614
1155.193359	97.872276
1154.094727	563.190613
1152.996094	269.144409
1151.896484	256.822540
1150.796875	214.171036
1149.697266	3.921618
1148.597656	217.081848
1147.498047	504.490631
1146.397461	117.346428
1145.296875	72.038658
1144.195313	94.006012
1143.094727	229.457001
1141.993164	224.407837
1140.891602	150.304214
1139.789063	299.647675
1138.687500	681.808594
1137.584961	474.299591
1136.482422	376.101990
1135.379883	634.196472
1134.276367	288.828552
1133.172852	496.784485
1132.069336	538.388733
1130.964844	651.084045
1129.861328	887.042847
1128.756836	1051.632446
1127.652344	682.416809
1126.546875	789.897095
1125.442383	880.660522
1124.336914	821.974243
1123.230469	568.914978
1122.125000	706.798706
1121.018555	863.480408
1119.912109	861.356812
1118.805664	537.178589
1117.699219	494.737518
1116.591797	563.448364
1115.484375	601.296204
1114.376953	520.787598
1113.268555	404.757263
1112.160156	423.469757
1111.051758	588.650574
1109.943359	647.339661
1108.833984	868.943787
1107.725586	544.745972
1106.616211	681.117371
1105.505859	1013.310913
1104.396484	630.074585
1103.286133	829.838135
1102.175781	887.884399
1101.064453	867.985229
1099.954102	873.984985
1098.842773	898.770081
1097.731445	892.840393
1096.619141	648.817322
1095.507813	777.129761
1094.395508	792.247681
1093.282227	673.051208
1092.169922	648.045593
1091.056641	665.360901
1089.943359	896.778870
1088.830078	753.927734
1087.716797	867.500427
1086.602539	835.147278
1085.488281	1054.353516
1084.373047	897.279297
1083.258789	542.827271
1082.143555	980.324219
1081.028320	884.325806
1079.913086	804.773010
1078.796875	751.034973
1077.680664	662.073792
1076.564453	418.217072
1075.448242	359.806335
1074.331055	507.820129
1073.213867	524.396362
1072.096680	555.003540
1070.979492	440.225220
1069.861328	524.680725
1068.743164	623.134949
1067.625000	735.575989
1066.505859	761.275391
1065.386719	384.191559
1064.267578	435.675873
1063.148438	700.108948
1062.029297	564.271912
1060.909180	697.508606
1059.789063	608.478638
1058.667969	533.502502
1057.547852	713.386169
1056.426758	502.846863
1055.305664	388.210266
1054.183594	369.396515
1053.062500	315.568939
1051.940430	591.011292
1050.818359	516.143066
1049.695313	511.325836
1048.572266	308.174408
1047.449219	525.057861
1046.326172	268.372559
1045.203125	342.948547
1044.079102	375.528320
1042.955078	156.386826
1041.830078	151.739319
1040.706055	212.360138
1039.581055	217.062744
1038.456055	203.162964
1037.331055	226.543518
1036.205078	54.417892
1035.079102	254.728775
1033.953125	152.536621
1032.826172	599.338196
1031.700195	622.756958
1030.573242	529.948669
1029.445313	232.675049
1028.318359	165.647171
1027.190430	-142.934067
1026.062500	92.190132
1024.934570	-25.716700
1023.805664	-136.565689
1022.676758	-247.309143
1021.547852	-42.351543
1020.418945	-275.915680
1019.289063	-50.068779
1018.159180	-39.929405
1017.029297	-245.341522
1015.898438	-89.020592
1014.767578	44.119629
1013.636719	5.823064
1012.505859	333.579681
1011.375000	-3.352939
1010.243164	-20.572865
1009.111328	355.773376
1007.978516	401.097595
1006.846680	231.327225
1005.713867	572.880005
1004.581055	1219.597290
1003.447266	1535.483154
1002.313477	1828.191040
1001.179688	1587.042847
1000.045898	847.065491
998.912109	202.225342
997.777344	453.747223
996.642578	-197.455872
995.506836	-45.032021
994.372070	-56.417160
993.236328	75.329536
992.100586	-25.848169
990.963867	126.773033
989.828125	69.633331
988.691406	-118.765282
987.553711	-35.063866
986.416992	23.368517
985.279297	178.610519
984.141602	96.700775
983.003906	3.427504
981.865234	287.776276
980.726563	47.439636
979.587891	-50.034523
978.448242	2.148182
977.309570	-120.336258
976.169922	-102.419563
975.030273	55.812798
973.889648	76.204315
972.749023	96.704399
971.608398	202.298218
970.467773	-38.781075
969.326172	119.829849
968.184570	92.575928
967.042969	375.237091
965.901367	222.001434
964.758789	201.984543
963.616211	-122.877068
962.473633	-41.684471
961.330078	-45.212505
960.186523	130.119446
959.042969	-95.414803
957.899414	359.526855
956.754883	189.249985
955.610352	94.725182
954.465820	334.536652
953.321289	178.497070
952.175781	6.640765
951.030273	150.621338
949.884766	299.237671
948.738281	-77.891731
947.591797	150.956619
946.445313	75.919327
945.298828	-199.988098
944.151367	15.405886
943.003906	29.890512
941.856445	197.445984
940.708008	-189.554764
939.559570	268.014923
938.411133	130.092133
937.262695	320.783875
936.113281	133.002380
934.964844	162.003799
933.814453	302.787842
932.665039	156.537216
931.514648	247.391754
930.364258	215.345978
929.213867	80.975304
928.062500	103.862396
926.912109	-80.240440
925.759766	-88.936974
924.608398	129.974380
923.456055	303.415894
922.303711	40.340008
921.151367	25.284739
919.999023	-310.092834
918.845703	-6.727131
917.692383	108.068039
916.539063	-99.565979
915.384766	208.418961
914.230469	119.122704
913.076172	-65.335030
911.920898	-158.841492
910.766602	-122.897827
909.611328	85.490440
908.455078	-311.484589
907.299805	-186.809097
906.143555	24.025469
904.987305	73.996773
903.830078	126.309692
902.673828	-102.118546
901.516602	68.137192
900.359375	-146.397125
899.201172	-154.801605
898.042969	-20.575901
896.884766	-40.137962
895.726563	46.684067
894.567383	-63.144852
893.408203	105.181808
892.249023	135.663925
891.088867	111.987259
889.929688	-17.761175
888.769531	213.940689
887.608398	77.604523
886.448242	230.316833
885.287109	188.959351
884.125977	-134.322342
882.963867	129.054184
881.801758	254.814377
880.639648	164.143372
879.477539	-18.838228
878.315430	43.943310
877.152344	217.138901
875.989258	-53.409195
874.825195	254.936295
873.661133	347.056549
872.497070	196.095459
871.333008	349.025085
870.168945	441.176788
869.003906	114.980873
867.838867	357.870972
866.672852	344.396576
865.506836	521.997009
864.340820	463.599365
863.174805	241.259460
862.008789	461.496063
860.841797	463.839172
859.674805	472.929169
858.506836	675.044067
857.339844	661.660583
856.171875	738.023132
855.003906	758.283630
853.834961	585.702515
852.666016	482.693573
851.497070	1016.220764
850.328125	630.822449
849.158203	935.551880
847.988281	595.125549
846.818359	617.568115
845.647461	402.700439
844.477539	196.860687
843.306641	380.414185
842.134766	490.035828
840.963867	328.968323
839.791992	311.041626
838.619141	246.147522
837.447266	4.694877
836.274414	87.285049
835.101563	658.984497
833.928711	377.276886
832.754883	459.582581
831.581055	463.673279
830.407227	541.349182
829.232422	440.446564
828.058594	390.832123
826.883789	575.337280
825.708008	171.096130
824.533203	259.587128
823.357422	327.912933
822.181641	382.765717
821.004883	125.682846
819.828125	86.878189
818.651367	346.345642
817.474609	-2.040000
816.296875	315.020203
815.119141	153.517914
813.941406	-90.289124
812.763672	55.077591
811.584961	229.188385
810.406250	178.633041
809.226563	-196.424377
808.047852	-22.663126
806.868164	28.756479
805.688477	-106.475624
804.507813	17.997845
803.327148	-241.664139
802.146484	-294.945435
800.965820	53.232624
799.784180	-179.958298
798.603516	-331.105743
797.420898	-207.401215
796.239258	-152.571533
795.056641	-75.723389
793.874023	-36.686813
792.691406	-159.462708
791.507813	-47.586567
790.324219	-20.003159
789.140625	-47.879147
787.956055	-153.304794
786.772461	28.781473
785.586914	-23.774849
784.402344	124.787415
783.216797	224.524521
782.032227	308.626068
780.845703	-25.041725
779.660156	-151.022858
778.473633	5.621317
777.287109	-133.798050
776.100586	-98.882233
774.913086	165.415131
773.725586	244.128403
772.538086	55.771824
771.349609	50.428852
770.161133	62.611008
768.972656	-50.979691
767.784180	262.907684
766.594727	261.458191
765.405273	262.096191
764.215820	176.733078
763.026367	307.067444
761.835938	80.632019
760.645508	182.094101
759.454102	371.404419
758.262695	560.519714
757.072266	393.186279
755.879883	458.873840
754.688477	440.905640
753.496094	183.308334
752.303711	369.539551
751.110352	122.868500
749.917969	113.394569
748.724609	-54.242542
747.530273	96.377495
746.336914	196.374313
745.142578	221.645294
743.948242	20.899246
742.752930	210.507095
741.558594	264.028748
740.363281	-13.523281
739.166992	160.402817
737.971680	69.096069
736.775391	-107.655731
735.579102	87.888458
734.381836	42.457191
733.185547	130.517883
731.988281	104.696159
730.790039	-54.615730
729.592773	201.690659
728.394531	92.651093
727.196289	221.929214
725.997070	235.271408
724.797852	180.841476
723.598633	489.075043
722.399414	43.610931
721.199219	463.064789
719.999023	321.249054
718.798828	207.869019
717.598633	175.282379
716.397461	131.802139
715.196289	487.490845
713.994141	387.278717
712.792969	178.136215
711.590820	41.030968
710.388672	178.576248
709.185547	178.835175
707.982422	-16.893530
706.779297	-105.795242
705.576172	249.497375
704.372070	91.012260
703.167969	-23.829103
701.963867	246.496689
700.759766	162.237579
699.554688	125.911682
698.349609	324.453644
697.143555	-96.460266
695.938477	8.749858
694.732422	53.153526
693.525391	195.347870
692.319336	-66.318451
691.112305	-360.342316
689.905273	-302.540466
688.697266	-429.115967
687.490234	-97.795662
686.282227	-230.678146
685.073242	-88.020966
683.865234	32.994831
682.656250	54.354458
681.447266	-119.209991
680.237305	-171.279617
679.028320	-153.906265
677.818359	-149.433304
676.607422	-43.114246
675.397461	95.731949
674.186523	308.183350
672.975586	263.205658
671.763672	387.048065
670.551758	39.552273
669.339844	191.692719
668.127930	8.859432
666.915039	264.845245
665.703125	265.889130
664.489258	409.560364
663.276367	84.683594
662.062500	-222.697128
660.848633	-96.045441
659.634766	-107.484619
658.419922	51.565857
657.205078	50.990021
655.990234	5.178327
654.775391	-113.873962
653.559570	88.292038
652.343750	-67.315582
651.126953	78.754723
649.911133	-126.316170
648.694336	101.503227
647.477539	113.903328
646.259766	238.172195
645.041992	261.186005
643.824219	344.350769
642.606445	91.854721
641.387695	342.538544
640.168945	57.667301
638.950195	221.990692
637.730469	394.658325
636.511719	139.535416
635.291016	96.945854
634.071289	84.199745
632.850586	178.531616
631.629883	-36.552532
630.409180	-221.817230
629.188477	47.473660
627.966797	-20.497139
626.745117	-0.931238
625.522461	-24.708130
624.300781	180.390472
623.078125	303.434723
621.854492	119.484489
620.631836	177.062424
619.408203	24.098255
618.184570	157.405258
616.960938	80.149117
615.736328	21.397778
614.511719	-87.369469
613.287109	-77.185959
612.061523	-44.433128
610.835938	72.833008
609.610352	-279.130157
608.384766	-89.229401
607.158203	82.301994
605.931641	-87.119011
604.705078	-78.380646
