# Supplementary material for: Raman spectroscopy accurately differentiates mucosal healing from non-healing and biochemical changes following biological therapy in inflammatory bowel disease
Source: PLoS One. 2021 Jun 2;16(6):e0252210. doi: 10.1371/journal.pone.0252210 (PMC8172032; doi:10.1371/journal.pone.0252210)
Supplement: S1 Dataset — (ZIP) [file pone.0252210.s003.zip › HC/BRC-ctnf-0010 base sub CR removed_91__X_-19859.6__Y_20282.6__Z_60.2547__Time_1046.txt]

1714.640625	49.553265
1713.664063	139.933563
1712.687500	-97.278206
1711.709961	-65.570793
1710.733398	25.861015
1709.755859	101.827408
1708.778320	106.110794
1707.799805	-105.960098
1706.821289	-161.881104
1705.843750	-24.229216
1704.864258	-3.838434
1703.885742	-119.228050
1702.907227	-207.121582
1701.927734	-40.167675
1700.948242	-142.767899
1699.968750	73.586845
1698.988281	23.110826
1698.007813	133.706512
1697.028320	162.109436
1696.046875	244.514542
1695.066406	159.288620
1694.084961	61.359150
1693.104492	279.213989
1692.123047	398.804443
1691.140625	655.046570
1690.159180	634.343750
1689.176758	352.813019
1688.194336	672.098816
1687.211914	893.194763
1686.228516	544.284790
1685.246094	316.093689
1684.262695	664.120972
1683.279297	863.394165
1682.295898	762.193665
1681.311523	933.188171
1680.327148	806.504761
1679.342773	656.485901
1678.358398	1161.698730
1677.374023	1047.352783
1676.388672	1053.263672
1675.403320	1506.457642
1674.417969	1034.769165
1673.432617	1366.540161
1672.446289	1491.369507
1671.459961	1380.187256
1670.473633	1683.931152
1669.487305	1865.868652
1668.500977	1827.838013
1667.513672	1861.947754
1666.526367	1872.627319
1665.539063	1782.937134
1664.550781	1823.702148
1663.563477	2512.036377
1662.575195	2166.383057
1661.586914	2179.192627
1660.598633	2118.208740
1659.609375	2471.016113
1658.620117	2646.579590
1657.631836	2313.949707
1656.641602	2302.237061
1655.652344	1928.232910
1654.662109	2107.947510
1653.672852	2115.959229
1652.681641	1872.959351
1651.691406	2056.297119
1650.701172	1840.578979
1649.709961	1664.938477
1648.718750	1233.304932
1647.727539	1111.385010
1646.735352	1148.352417
1645.744141	1048.260132
1644.751953	935.295654
1643.759766	775.144409
1642.766602	699.811279
1641.774414	550.901794
1640.781250	647.711182
1639.788086	913.578247
1638.794922	488.553802
1637.801758	528.063599
1636.807617	765.510681
1635.813477	446.936005
1634.819336	408.056549
1633.825195	169.179108
1632.830078	436.340546
1631.834961	61.022476
1630.839844	-61.179062
1629.844727	193.279251
1628.849609	-10.113909
1627.853516	-197.468964
1626.857422	-21.555040
1625.861328	-124.342262
1624.865234	14.976624
1623.868164	-134.805664
1622.871094	-24.183294
1621.874023	204.766403
1620.876953	270.858734
1619.879883	481.498901
1618.881836	80.294975
1617.883789	222.828613
1616.885742	223.657547
1615.887695	101.236076
1614.888672	104.879929
1613.889648	412.879578
1612.890625	269.740326
1611.891602	32.336624
1610.892578	25.779373
1609.892578	40.234581
1608.892578	-34.358852
1607.892578	171.426575
1606.892578	275.010651
1605.891602	25.065680
1604.890625	317.175201
1603.889648	17.638083
1602.888672	173.571716
1601.887695	86.130608
1600.885742	187.050034
1599.883789	-91.273712
1598.881836	-147.250290
1597.879883	-56.836193
1596.876953	28.282240
1595.874023	40.179394
1594.871094	-75.966194
1593.868164	-181.649734
1592.864258	-214.225372
1591.861328	-280.765076
1590.857422	-78.499420
1589.853516	-12.072122
1588.848633	-141.409424
1587.844727	120.503342
1586.839844	35.390583
1585.834961	25.849398
1584.830078	370.736908
1583.824219	118.591766
1582.819336	-26.695215
1581.813477	-164.204636
1580.807617	-46.520229
1579.800781	-27.937346
1578.794922	63.433918
1577.788086	123.418839
1576.781250	245.719543
1575.773438	-92.635170
1574.766602	-126.633133
1573.758789	302.138336
1572.750977	273.016846
1571.743164	61.829453
1570.735352	191.041885
1569.726563	81.022636
1568.718750	-13.491560
1567.708984	-97.733444
1566.700195	158.077103
1565.691406	-9.513503
1564.681641	-57.797161
1563.671875	44.292221
1562.662109	37.225002
1561.652344	11.850543
1560.641602	53.743889
1559.630859	-34.170547
1558.620117	59.238102
1557.609375	46.190624
1556.597656	232.476639
1555.586914	229.431427
1554.575195	47.507099
1553.563477	341.918549
1552.550781	299.488312
1551.539063	-9.667472
1550.526367	284.039124
1549.513672	228.189148
1548.500977	192.879166
1547.487305	232.386353
1546.473633	217.403854
1545.459961	-53.651237
1544.446289	230.851135
1543.432617	135.240341
1542.417969	197.047012
1541.404297	222.502762
1540.389648	100.569908
1539.374023	138.546356
1538.359375	75.676682
1537.343750	283.578644
1536.328125	168.721298
1535.312500	38.252945
1534.296875	113.952858
1533.280273	127.542221
1532.263672	86.809410
1531.247070	133.528030
1530.230469	46.059681
1529.212891	-31.269415
1528.196289	251.826614
1527.178711	323.458893
1526.160156	176.039520
1525.142578	401.713013
1524.124023	560.183472
1523.106445	221.893021
1522.087891	259.078400
1521.068359	-25.398731
1520.049805	476.815216
1519.030273	243.458023
1518.010742	238.745285
1516.991211	-23.083670
1515.971680	-71.765945
1514.951172	233.800598
1513.930664	141.060898
1512.910156	55.889332
1511.889648	-47.388496
1510.868164	264.893616
1509.846680	86.855286
1508.826172	6.210579
1507.803711	263.897797
1506.782227	-81.184120
1505.759766	-164.843704
1504.737305	-335.764954
1503.714844	5.673023
1502.692383	-242.383347
1501.668945	-157.565628
1500.646484	3.898805
1499.623047	-101.126213
1498.599609	-469.889954
1497.575195	-155.422775
1496.550781	-20.329046
1495.527344	135.043274
1494.502930	49.795193
1493.477539	240.551620
1492.453125	402.989990
1491.427734	20.837605
1490.402344	274.942291
1489.376953	173.716599
1488.350586	258.824738
1487.325195	417.841980
1486.298828	581.746582
1485.272461	770.982910
1484.245117	651.218689
1483.218750	827.360291
1482.191406	707.398926
1481.164063	839.845886
1480.136719	1290.836670
1479.108398	1185.788696
1478.080078	1414.545532
1477.052734	1120.773682
1476.023438	1298.270264
1474.995117	1676.823730
1473.965820	1838.650513
1472.937500	1661.737305
1471.908203	2154.210449
1470.877930	2055.968994
1469.848633	2265.564697
1468.818359	2149.369629
1467.788086	2351.040771
1466.757813	2585.602539
1465.727539	2700.515381
1464.696289	3122.810791
1463.665039	3100.183350
1462.633789	2841.241943
1461.602539	2907.456055
1460.570313	3293.519775
1459.539063	3379.806152
1458.506836	3219.766357
1457.473633	3252.589111
1456.441406	3323.434570
1455.408203	3320.617188
1454.375000	3753.972656
1453.341797	3388.402588
1452.308594	3481.792725
1451.274414	3559.879883
1450.241211	3711.414795
1449.207031	3639.896729
1448.171875	3710.202148
1447.137695	3980.536621
1446.102539	3815.249268
1445.067383	3642.424072
1444.032227	3297.577881
1442.997070	3539.865967
1441.960938	3496.177246
1440.924805	3401.926025
1439.888672	3077.618896
1438.852539	3165.519043
1437.816406	2924.820313
1436.779297	3088.517822
1435.742188	2668.567871
1434.705078	2430.675049
1433.666992	2190.353271
1432.629883	1682.559814
1431.591797	1745.456787
1430.553711	1326.334595
1429.514648	1470.057129
1428.476563	1134.487671
1427.437500	922.653503
1426.398438	958.060059
1425.359375	955.680725
1424.320313	779.438354
1423.280273	603.298523
1422.240234	905.963379
1421.200195	588.924072
1420.159180	382.861115
1419.119141	657.855225
1418.078125	391.577362
1417.037109	523.110168
1415.996094	307.430908
1414.954102	283.075836
1413.912109	170.781677
1412.870117	377.951355
1411.828125	142.655807
1410.786133	53.321373
1409.743164	227.939682
1408.700195	249.319168
1407.657227	270.776672
1406.614258	566.047058
1405.570313	424.395721
1404.527344	297.984589
1403.483398	113.982712
1402.438477	-47.279190
1401.394531	310.932434
1400.349609	330.488342
1399.304688	84.348091
1398.259766	86.615395
1397.214844	119.071655
1396.168945	189.195831
1395.123047	134.140289
1394.077148	-78.575409
1393.031250	237.324173
1391.984375	-105.293015
1390.937500	95.556808
1389.890625	-166.544418
1388.843750	-65.594872
1387.796875	228.065430
1386.749023	184.070557
1385.701172	67.713997
1384.653320	86.544281
1383.604492	170.471191
1382.556641	-192.782715
1381.507813	48.846615
1380.458984	220.575607
1379.410156	-37.156765
1378.360352	-137.356232
1377.310547	-164.972946
1376.260742	-75.130562
1375.210938	29.795286
1374.161133	57.493347
1373.110352	-66.820854
1372.059570	-203.395279
1371.008789	-100.426086
1369.957031	-194.265747
1368.906250	-135.879700
1367.854492	-182.016953
1366.802734	-13.758478
1365.750000	391.153076
1364.698242	98.932426
1363.645508	55.907909
1362.592773	60.353176
1361.540039	84.868584
1360.486328	84.645660
1359.433594	261.192261
1358.379883	77.263832
1357.326172	37.771717
1356.271484	127.696983
1355.216797	264.968109
1354.163086	119.143684
1353.107422	269.104279
1352.052734	362.071686
1350.998047	470.066101
1349.942383	518.598633
1348.886719	388.598541
1347.830078	782.346619
1346.774414	816.416504
1345.717773	1054.002808
1344.661133	934.598145
1343.604492	1274.046387
1342.546875	1053.363281
1341.490234	1194.747681
1340.432617	1353.575073
1339.375000	1403.524902
1338.316406	1480.853516
1337.258789	1174.582520
1336.200195	1024.547607
1335.141602	1000.966309
1334.082031	1271.990112
1333.023438	1290.765991
1331.963867	1322.058594
1330.904297	1138.393066
1329.844727	1273.880371
1328.784180	1364.981079
1327.723633	892.821533
1326.663086	1191.826782
1325.602539	1075.923828
1324.541992	1103.465454
1323.480469	1205.219727
1322.418945	1146.657471
1321.357422	1418.973145
1320.295898	1387.863159
1319.233398	1655.396729
1318.170898	1469.200195
1317.108398	1566.799805
1316.045898	1654.659546
1314.982422	1717.989624
1313.918945	1503.015259
1312.855469	1367.125854
1311.791992	1401.402344
1310.728516	1714.075684
1309.664063	1591.005371
1308.599609	1514.909912
1307.535156	1879.492798
1306.469727	1894.697998
1305.404297	1851.016602
1304.338867	1780.450928
1303.273438	1837.917725
1302.208008	1875.842896
1301.141602	1709.907227
1300.075195	1984.009277
1299.008789	1879.823120
1297.942383	2080.372559
1296.875000	1738.307373
1295.807617	2051.998047
1294.740234	1842.901733
1293.672852	1739.548096
1292.604492	1771.302002
1291.537109	1641.293335
1290.468750	1621.818604
1289.399414	1504.405518
1288.331055	1438.651733
1287.261719	1517.633789
1286.192383	1648.158203
1285.123047	1296.178101
1284.052734	1453.867798
1282.983398	1283.509277
1281.913086	1593.141113
1280.841797	1356.964355
1279.771484	1500.280029
1278.700195	1746.384766
1277.628906	1478.861450
1276.557617	1751.973511
1275.486328	1413.878906
1274.414063	1408.442261
1273.341797	1383.558472
1272.269531	1568.893188
1271.197266	1382.963623
1270.124023	1766.209106
1269.050781	1580.494507
1267.977539	1565.821533
1266.904297	1597.609619
1265.830078	1622.144043
1264.756836	1261.326172
1263.681641	1386.074585
1262.607422	1398.682739
1261.533203	1669.767700
1260.458008	1419.226318
1259.382813	1332.127808
1258.307617	1325.528320
1257.231445	1406.674438
1256.155273	1875.033691
1255.079102	1476.535278
1254.002930	1496.924683
1252.926758	1789.914307
1251.849609	1491.612427
1250.772461	1607.007446
1249.695313	1360.046387
1248.617188	1492.528687
1247.540039	1547.211060
1246.461914	1358.880737
1245.382813	1413.642822
1244.304688	1376.109375
1243.225586	1447.915283
1242.146484	1330.324463
1241.067383	1542.967041
1239.988281	1168.192261
1238.908203	1070.229736
1237.828125	1195.520630
1236.748047	1003.043030
1235.667969	1266.550293
1234.586914	1062.045532
1233.505859	1553.288452
1232.424805	1244.630005
1231.343750	1086.325562
1230.261719	1058.895996
1229.179688	866.801941
1228.097656	1001.652283
1227.015625	901.636108
1225.932617	714.535950
1224.850586	774.306885
1223.767578	942.893372
1222.683594	475.330170
1221.600586	701.912231
1220.516602	500.492218
1219.432617	589.167725
1218.347656	496.553253
1217.263672	150.299515
1216.178711	424.893829
1215.093750	539.965088
1214.008789	396.636139
1212.922852	439.187469
1211.836914	505.814545
1210.750977	480.696838
1209.665039	583.386902
1208.579102	536.476318
1207.492188	653.487732
1206.405273	1081.343506
1205.318359	855.881348
1204.230469	709.973511
1203.142578	419.550262
1202.054688	158.099808
1200.966797	380.667053
1199.877930	201.069473
1198.790039	-173.446991
1197.701172	77.734978
1196.611328	-152.382751
1195.522461	45.639542
1194.432617	-13.782249
1193.342773	-92.478912
1192.252930	-120.741257
1191.162109	-230.765747
1190.072266	-50.125626
1188.981445	-52.186676
1187.889648	-44.724171
1186.798828	-54.148754
1185.707031	-25.250360
1184.615234	89.941742
1183.523438	-39.718475
1182.430664	-147.822311
1181.337891	297.988007
1180.245117	7.464985
1179.152344	23.796694
1178.059570	131.093140
1176.965820	410.749146
1175.872070	69.781219
1174.778320	339.555359
1173.683594	288.266968
1172.588867	162.696671
1171.494141	106.483917
1170.399414	-69.438751
1169.303711	268.924713
1168.208984	85.663033
1167.113281	139.091614
1166.016602	266.490509
1164.920898	140.390488
1163.824219	-7.270413
1162.727539	241.588303
1161.630859	280.045959
1160.533203	344.637268
1159.435547	442.511475
1158.337891	621.378845
1157.240234	449.275970
1156.141602	501.385742
1155.043945	508.047607
1153.944336	559.887451
1152.845703	335.042175
1151.747070	424.809998
1150.647461	628.799377
1149.547852	270.317108
1148.447266	343.002686
1147.347656	444.123047
1146.247070	304.606018
1145.146484	374.503052
1144.044922	427.584351
1142.944336	375.844391
1141.842773	381.093170
1140.741211	486.103424
1139.638672	474.436127
1138.537109	671.848450
1137.434570	1004.509155
1136.332031	529.056763
1135.228516	730.704407
1134.125977	837.153564
1133.022461	786.720825
1131.917969	800.277405
1130.814453	1108.013794
1129.709961	1144.986328
1128.605469	1407.191895
1127.500977	1450.965210
1126.396484	1328.621216
1125.291016	1279.700806
1124.185547	1541.170288
1123.080078	1371.149414
1121.973633	1156.073364
1120.868164	1019.152344
1119.761719	879.806702
1118.654297	979.511658
1117.547852	425.819794
1116.440430	383.387390
1115.333008	563.250122
1114.225586	645.948181
1113.117188	749.779663
1112.008789	749.434937
1110.900391	774.987488
1109.791992	826.421021
1108.682617	743.054993
1107.573242	1150.925903
1106.463867	760.336060
1105.354492	915.202820
1104.244141	1067.532959
1103.133789	1007.314697
1102.023438	1149.932495
1100.913086	881.966003
1099.801758	1243.671875
1098.690430	1112.366821
1097.579102	1068.250122
1096.467773	1000.504822
1095.355469	1170.659058
1094.243164	1081.547729
1093.130859	1230.250732
1092.017578	1303.456177
1090.905273	825.744629
1089.791992	1077.717041
1088.677734	868.334290
1087.564453	884.810120
1086.450195	924.717834
1085.335938	865.789612
1084.221680	891.449402
1083.106445	1210.793335
1081.991211	1327.864258
1080.875977	1263.947632
1079.760742	925.229370
1078.644531	936.449951
1077.528320	1053.250366
1076.412109	1130.052734
1075.295898	988.562561
1074.178711	861.155273
1073.061523	675.134094
1071.944336	962.800232
1070.826172	640.790771
1069.708984	944.669067
1068.590820	908.609192
1067.471680	914.691711
1066.353516	827.075867
1065.234375	940.836060
1064.115234	1349.484863
1062.996094	1163.456543
1061.875977	1080.441040
1060.755859	1102.722412
1059.635742	797.549500
1058.515625	754.395691
1057.394531	451.755646
1056.273438	813.019043
1055.152344	540.880005
1054.031250	558.550293
1052.909180	517.815796
1051.787109	355.687134
1050.665039	511.137939
1049.541992	475.133728
1048.418945	492.833771
1047.295898	412.565063
1046.172852	-157.437103
1045.048828	469.054688
1043.925781	761.926147
1042.801758	607.182129
1041.676758	599.335327
1040.552734	691.716553
1039.427734	760.793762
1038.302734	615.651794
1037.176758	575.373840
1036.050781	625.935242
1034.924805	788.219727
1033.798828	499.161835
1032.672852	447.531952
1031.545898	940.104980
1030.418945	609.535767
1029.291992	465.127869
1028.164063	513.713013
1027.036133	141.853958
1025.908203	0.184423
1024.780273	128.019714
1023.651367	265.154724
1022.522461	-10.830560
1021.393555	-214.667694
1020.264648	-221.123444
1019.134766	-206.621368
1018.004883	46.814636
1016.875000	-358.174011
1015.744141	-132.444260
1014.613281	176.702377
1013.482422	274.995148
1012.351563	86.145668
1011.219727	395.346191
1010.088867	648.964355
1008.956055	805.353210
1007.824219	380.983185
1006.691406	796.713257
1005.558594	1499.180298
1004.425781	2007.205078
1003.292969	2912.762939
1002.159180	2729.396240
1001.025391	2095.647705
999.891602	1305.238403
998.756836	730.133057
997.622070	439.463715
996.487305	-139.499756
995.352539	80.551529
994.216797	83.733078
993.081055	22.469208
991.945313	58.262070
990.808594	31.928669
989.672852	107.210571
988.536133	129.603027
987.398438	-39.118092
986.261719	-32.499317
985.124023	82.529579
983.986328	-16.473778
982.847656	38.978313
981.709961	-149.384720
980.571289	-125.792381
979.432617	-69.824547
978.292969	32.292084
977.153320	240.317078
976.013672	241.525421
974.874023	337.153015
973.734375	161.775497
972.593750	257.746826
971.453125	89.735703
970.311523	124.057205
969.170898	94.280441
968.029297	262.091064
966.886719	145.480957
965.745117	364.062927
964.602539	369.439545
963.459961	-14.800240
962.317383	-68.544159
961.173828	42.955482
960.030273	340.206909
958.886719	172.480408
957.743164	158.487579
956.598633	456.113373
955.454102	309.691162
954.309570	-161.448395
953.165039	237.341599
952.019531	352.483643
950.874023	-113.139008
949.727539	146.501862
948.582031	282.784332
947.435547	259.229462
946.289063	0.547629
945.141602	189.937469
943.995117	224.148392
942.847656	137.534683
941.699219	343.370117
940.551758	268.602081
939.403320	235.150162
938.254883	706.064880
937.105469	200.852249
935.957031	334.518494
934.807617	372.587921
933.658203	600.006531
932.507813	360.438965
931.357422	298.869843
930.207031	164.661560
929.056641	429.176483
927.906250	-71.080490
926.754883	202.880081
925.603516	117.422401
924.451172	189.166992
923.298828	26.836960
922.146484	-46.543644
920.994141	-126.509399
919.841797	30.112082
918.688477	25.541439
917.535156	-1.546297
916.380859	35.165421
915.227539	-357.068756
914.073242	-72.487144
912.918945	-148.683167
911.763672	6.771395
910.608398	-123.467369
909.453125	7.332865
908.297852	-81.669838
907.141602	246.626953
905.985352	-111.699684
904.829102	268.912415
903.672852	92.306580
902.515625	355.284851
901.358398	-223.910583
900.201172	125.366203
899.042969	-88.826683
897.884766	197.236755
896.726563	85.233482
895.568359	91.029884
894.409180	148.983185
893.250000	-75.474350
892.090820	143.230515
890.930664	-85.337761
889.771484	86.124435
888.611328	230.553696
887.450195	386.345642
886.289063	167.525284
885.128906	321.259613
883.966797	235.927094
882.805664	455.242279
881.643555	250.652527
880.481445	370.910553
879.319336	250.063660
878.156250	248.817535
876.993164	533.787781
875.830078	271.423859
874.666016	302.021484
873.502930	406.980408
872.338867	401.710114
871.173828	340.285156
870.009766	251.973923
868.844727	415.690094
867.679688	493.964264
866.513672	588.020142
865.348633	407.900757
864.182617	648.123779
863.015625	578.298645
861.849609	694.964233
860.682617	627.523071
859.515625	753.218079
858.347656	838.513428
857.180664	1006.822388
856.012695	1096.586914
854.843750	968.812744
853.675781	1168.477661
852.506836	1208.927856
851.337891	1188.874756
850.167969	1283.128052
848.999023	1003.257324
847.829102	734.735657
846.658203	880.568909
845.488281	724.138794
844.317383	686.399109
843.146484	720.270264
841.975586	467.796906
840.803711	262.404236
839.631836	669.700012
838.459961	788.434204
837.287109	361.817017
836.114258	779.907532
834.941406	811.338501
833.768555	769.024048
832.594727	791.443848
831.420898	853.987305
830.247070	840.578308
829.072266	894.063782
827.898438	586.117432
826.722656	742.109619
825.547852	612.584534
824.372070	759.450439
823.196289	487.237915
822.020508	442.322418
820.844727	257.026550
819.667969	243.210739
818.491211	447.491974
817.313477	333.312622
816.136719	334.799408
814.958984	407.391205
813.781250	159.566925
812.602539	78.540314
811.423828	90.817879
810.245117	0.744314
809.066406	346.127289
807.886719	18.114119
806.707031	274.264648
805.527344	-302.505768
804.346680	-37.753090
803.166992	-21.832146
801.985352	-37.099075
800.804688	-139.009094
799.623047	11.838091
798.441406	-258.812714
797.259766	-170.348297
796.078125	-17.792105
794.895508	165.581055
793.712891	-151.920700
792.529297	-115.052704
791.346680	112.063858
790.163086	-101.585838
788.978516	-40.847237
787.794922	-190.490845
786.610352	-156.606125
785.425781	330.483856
784.241211	-146.827255
783.055664	87.726578
781.870117	282.237061
780.684570	147.287689
779.498047	-34.138771
778.311523	153.175156
777.125000	2.432431
775.938477	-68.931396
774.750977	3.035175
773.563477	-359.839996
772.375977	148.601685
771.187500	164.866379
769.999023	44.272972
768.810547	168.253860
767.622070	67.241570
766.432617	219.496216
765.243164	113.812309
764.053711	239.255600
762.863281	225.787399
761.672852	390.470581
760.482422	332.666199
759.291992	461.753052
758.100586	696.215881
756.909180	778.692871
755.717773	456.461639
754.525391	413.393677
753.333008	27.403294
752.140625	247.829041
750.948242	169.302551
749.754883	505.720886
748.561523	279.829315
747.368164	359.013794
746.173828	402.935150
744.979492	244.884232
743.785156	115.309883
742.590820	165.502792
741.395508	467.686371
740.200195	296.197327
739.003906	361.352875
737.808594	121.864349
736.612305	70.766754
735.416016	240.770554
734.218750	377.779053
733.021484	171.016769
731.824219	323.148346
730.626953	160.112045
729.428711	386.408936
728.230469	516.330505
727.032227	541.203857
725.833984	469.848389
724.634766	282.673492
723.435547	449.455475
722.235352	345.301086
721.036133	610.189819
719.835938	516.912170
718.635742	397.469391
717.434570	642.472168
716.233398	542.671753
715.032227	357.858582
713.831055	-38.374218
712.628906	152.005997
711.426758	420.773926
710.224609	251.462097
709.021484	191.179337
707.818359	37.301777
706.615234	349.502441
705.412109	195.735535
704.208008	140.025803
703.003906	362.907166
701.799805	176.765244
700.594727	460.546478
699.389648	196.313644
698.184570	477.916840
696.979492	0.957943
695.773438	26.228760
694.567383	-176.529053
693.361328	-129.343033
692.154297	39.504032
690.947266	-132.455994
689.740234	-126.274742
688.533203	-130.847885
687.325195	-146.161972
686.117188	-150.524384
684.909180	-191.638275
683.700195	-100.391273
682.491211	-139.117325
681.282227	75.799667
680.072266	78.430252
678.863281	83.335732
677.653320	294.050476
676.442383	-248.560806
675.232422	-61.458202
674.021484	123.503098
672.810547	-70.087349
671.598633	400.478912
670.386719	222.253113
669.174805	5.291803
667.962891	-107.739632
666.750000	58.105370
665.537109	-33.117031
664.324219	-128.544266
663.110352	210.147186
661.897461	-36.280727
660.683594	112.414719
659.468750	112.198540
658.254883	-233.148514
657.040039	12.627556
655.824219	62.080814
654.609375	61.916912
653.393555	78.976814
652.177734	-22.521305
650.960938	-35.698544
649.745117	-55.407909
648.528320	56.153713
647.311523	227.827103
646.093750	410.054504
644.875977	127.266136
643.658203	773.772400
642.440430	359.452606
641.221680	476.211823
640.002930	147.656921
638.784180	85.477394
637.564453	188.463699
636.344727	76.224533
635.125000	-6.278039
633.905273	7.463261
632.684570	91.584442
631.463867	1.317416
630.243164	35.007820
629.021484	271.903931
627.799805	-10.985684
626.578125	235.227585
625.356445	90.422485
624.133789	240.686401
622.911133	263.619202
621.688477	508.460236
620.464844	559.467590
619.241211	185.449005
618.017578	39.605331
616.793945	91.748299
615.569336	93.433029
614.344727	-30.248751
613.120117	33.000797
611.894531	-292.280579
610.668945	-86.573090
609.443359	-151.874634
608.216797	16.226442
606.991211	58.581245
605.764648	126.803093
604.537109	-86.738304
