# Supplementary material for: Raman spectroscopy accurately differentiates mucosal healing from non-healing and biochemical changes following biological therapy in inflammatory bowel disease
Source: PLoS One. 2021 Jun 2;16(6):e0252210. doi: 10.1371/journal.pone.0252210 (PMC8172032; doi:10.1371/journal.pone.0252210)
Supplement: S1 Dataset — (ZIP) [file pone.0252210.s003.zip › HC/BRC-ctnf-0013_Copy base sub CR removed_15__X_5609.96__Y_10621.4__Z_2158.11__Time_167.txt]

1714.774414	3.007109
1713.797852	-59.983280
1712.820313	182.546127
1711.843750	65.832138
1710.866211	-93.603378
1709.888672	7.223003
1708.911133	38.542503
1707.933594	48.649826
1706.955078	-182.118118
1705.976563	-77.766823
1704.998047	53.597301
1704.019531	-61.054871
1703.040039	-108.484299
1702.061523	-241.126648
1701.082031	-266.416504
1700.101563	-64.066734
1699.122070	-27.158140
1698.141602	23.433296
1697.161133	202.674377
1696.180664	208.565002
1695.200195	116.030151
1694.218750	173.467987
1693.238281	111.202621
1692.256836	-17.379166
1691.274414	182.765564
1690.292969	-104.977203
1689.310547	293.413086
1688.328125	91.991280
1687.345703	528.415833
1686.363281	599.885620
1685.379883	402.563507
1684.396484	376.343994
1683.413086	473.162842
1682.429688	399.955200
1681.445313	540.255066
1680.461914	433.419830
1679.477539	736.978821
1678.493164	588.498657
1677.507813	339.431549
1676.523438	891.629395
1675.538086	664.848328
1674.552734	584.878174
1673.566406	1010.431213
1672.581055	1056.281860
1671.594727	1020.186768
1670.608398	873.014404
1669.622070	1084.904053
1668.634766	1042.238770
1667.648438	1207.143921
1666.661133	1393.633545
1665.673828	1392.105469
1664.685547	1165.509888
1663.698242	1440.760620
1662.709961	1064.000977
1661.721680	1292.282471
1660.733398	1396.322021
1659.744141	1717.998901
1658.755859	1626.699707
1657.766602	1543.770508
1656.777344	1326.236084
1655.787109	1170.064453
1654.797852	1326.722046
1653.807617	1433.391846
1652.817383	1117.078735
1651.827148	1356.767578
1650.835938	1332.234497
1649.844727	974.931824
1648.853516	948.568970
1647.862305	531.427368
1646.871094	593.056091
1645.878906	176.828018
1644.886719	606.251831
1643.894531	29.776791
1642.902344	288.080414
1641.910156	327.506317
1640.916992	82.201988
1639.923828	19.328596
1638.930664	275.909241
1637.936523	36.867550
1636.943359	111.953110
1635.949219	147.701218
1634.955078	33.470661
1633.960938	-243.822968
1632.965820	-254.737350
1631.970703	-70.541412
1630.975586	-12.594988
1629.980469	-417.765717
1628.985352	-351.466095
1627.989258	-227.137497
1626.993164	-194.753052
1625.997070	61.349010
1625.000977	204.435928
1624.003906	-175.553940
1623.007813	-37.425697
1622.010742	-72.665421
1621.012695	65.623642
1620.015625	319.569244
1619.017578	11.528053
1618.020508	52.939957
1617.021484	328.021698
1616.023438	-147.464767
1615.025391	146.109573
1614.026367	135.327393
1613.027344	30.212271
1612.028320	16.979437
1611.028320	-153.493118
1610.029297	82.417160
1609.029297	328.735504
1608.029297	339.204285
1607.028320	-77.245308
1606.028320	61.675297
1605.027344	208.390427
1604.026367	129.947327
1603.025391	98.647919
1602.023438	206.009933
1601.022461	-215.056702
1600.020508	-94.623131
1599.018555	80.645386
1598.016602	33.611874
1597.013672	174.720230
1596.010742	57.047764
1595.007813	-128.542221
1594.004883	213.481674
1593.001953	124.445908
1591.998047	-228.308823
1590.994141	-79.839256
1589.990234	21.523151
1588.986328	44.492020
1587.981445	4.746122
1586.976563	376.971588
1585.971680	-327.867645
1584.966797	-141.002838
1583.961914	-102.872131
1582.956055	226.945572
1581.950195	272.557281
1580.944336	159.159988
1579.938477	311.290588
1578.931641	395.526459
1577.924805	-4.522525
1576.917969	-32.412849
1575.911133	108.681938
1574.904297	-23.540487
1573.896484	348.635864
1572.888672	216.109207
1571.880859	353.827515
1570.873047	241.844406
1569.864258	18.006668
1568.855469	108.432228
1567.846680	279.169159
1566.837891	83.545029
1565.829102	134.463593
1564.819336	89.134750
1563.809570	163.021500
1562.799805	-162.831390
1561.790039	-24.427862
1560.779297	-238.968384
1559.768555	-54.318935
1558.757813	-2.131575
1557.747070	-297.425415
1556.736328	-17.567104
1555.724609	34.000401
1554.712891	106.076561
1553.701172	221.949341
1552.689453	464.434143
1551.676758	98.361191
1550.664063	35.013493
1549.651367	-46.613544
1548.638672	450.997070
1547.625977	291.346863
1546.612305	351.310577
1545.598633	116.371811
1544.584961	405.963989
1543.571289	343.837067
1542.556641	49.021740
1541.541992	82.139412
1540.527344	213.166885
1539.512695	-185.286179
1538.498047	-77.879517
1537.482422	-73.959816
1536.466797	205.814468
1535.451172	-2.229845
1534.434570	148.052505
1533.418945	140.826340
1532.402344	43.164574
1531.385742	69.054596
1530.369141	56.093193
1529.351563	-163.162720
1528.334961	-274.319641
1527.317383	214.324905
1526.299805	-123.814659
1525.281250	47.603363
1524.263672	-15.383295
1523.245117	240.471725
1522.226563	148.786926
1521.208008	-43.334358
1520.188477	-4.179799
1519.168945	101.617844
1518.150391	-60.059814
1517.129883	-65.158279
1516.110352	191.629471
1515.089844	-165.725632
1514.070313	-207.226974
1513.049805	146.453323
1512.028320	-265.087189
1511.007813	147.153091
1509.986328	-51.584614
1508.964844	-209.352859
1507.943359	53.372375
1506.921875	-204.648529
1505.899414	262.709625
1504.876953	301.721191
1503.854492	-23.275150
1502.832031	-232.995438
1501.808594	-214.844040
1500.786133	294.845734
1499.762695	41.232937
1498.739258	263.684753
1497.714844	119.939011
1496.691406	-105.709557
1495.666992	121.342705
1494.642578	-71.233780
1493.617188	-153.929901
1492.592773	113.542160
1491.567383	321.976776
1490.541992	-123.917976
1489.516602	434.257538
1488.491211	310.145203
1487.464844	385.136566
1486.438477	585.100281
1485.412109	419.881348
1484.385742	576.192078
1483.358398	734.869080
1482.331055	559.238464
1481.303711	508.567169
1480.276367	483.342865
1479.249023	1064.770142
1478.220703	1069.851318
1477.192383	1064.670776
1476.164063	1090.003174
1475.135742	1278.273926
1474.106445	1583.520386
1473.077148	1022.957825
1472.047852	1541.843506
1471.018555	1610.016846
1469.989258	1596.703735
1468.958984	1931.824463
1467.928711	2055.676270
1466.898438	1874.321411
1465.868164	1601.501343
1464.836914	2154.757080
1463.805664	2461.277100
1462.774414	2295.107422
1461.743164	1968.973999
1460.710938	2455.554932
1459.679688	2421.480713
1458.647461	2455.920410
1457.615234	2168.038330
1456.582031	2283.672607
1455.549805	2493.157227
1454.516602	2499.629395
1453.483398	2402.148438
1452.449219	2292.016846
1451.416016	2336.592041
1450.381836	2414.073975
1449.347656	2853.833984
1448.313477	2503.156250
1447.279297	3127.634033
1446.244141	2627.699219
1445.208984	2393.800537
1444.173828	2435.894531
1443.138672	2290.777100
1442.102539	2325.341064
1441.066406	2423.168213
1440.030273	2166.995605
1438.994141	2247.220703
1437.958008	2173.287842
1436.920898	2155.008057
1435.883789	1793.200928
1434.846680	1807.970581
1433.808594	1454.069580
1432.771484	1201.414917
1431.733398	1158.423340
1430.695313	908.577698
1429.657227	1052.536865
1428.618164	891.241150
1427.579102	848.634277
1426.540039	357.292816
1425.500977	683.066772
1424.461914	643.317871
1423.421875	409.607910
1422.381836	-45.612419
1421.341797	358.397400
1420.301758	-315.520630
1419.260742	370.543182
1418.219727	112.433556
1417.178711	128.871262
1416.137695	49.787968
1415.096680	104.181709
1414.054688	37.907879
1413.012695	288.611145
1411.970703	385.969147
1410.928711	199.378128
1409.885742	25.518038
1408.842773	-160.705383
1407.799805	170.721191
1406.756836	45.064987
1405.712891	-82.950775
1404.668945	-243.417130
1403.625000	-135.145157
1402.581055	359.628265
1401.537109	99.216980
1400.492188	69.770439
1399.447266	50.497478
1398.402344	119.121956
1397.357422	135.211426
1396.311523	76.232124
1395.265625	400.747620
1394.219727	43.930763
1393.173828	-397.737000
1392.126953	638.156311
1391.081055	26.613794
1390.034180	-91.506317
1388.986328	55.777649
1387.939453	5.538121
1386.891602	153.036392
1385.843750	45.553020
1384.795898	-54.231747
1383.748047	-83.836914
1382.699219	-38.337868
1381.651367	-82.621338
1380.602539	123.024734
1379.552734	136.417572
1378.503906	252.349060
1377.454102	16.379711
1376.404297	-276.735168
1375.354492	29.281893
1374.303711	153.184509
1373.253906	157.493256
1372.203125	-129.823792
1371.152344	156.546249
1370.100586	151.294922
1369.049805	-38.187546
1367.998047	161.212540
1366.946289	-177.356812
1365.894531	370.947906
1364.841797	306.646881
1363.789063	-16.366373
1362.736328	489.681213
1361.683594	-89.214714
1360.630859	-90.558533
1359.577148	291.252563
1358.523438	252.810287
1357.469727	80.282051
1356.415039	382.704559
1355.361328	-37.977936
1354.306641	431.097809
1353.251953	157.417099
1352.197266	467.608032
1351.141602	718.200073
1350.085938	623.783447
1349.030273	680.947083
1347.974609	437.994659
1346.918945	339.175232
1345.862305	518.303955
1344.805664	702.458374
1343.749023	551.988953
1342.691406	654.523743
1341.634766	972.760437
1340.577148	770.702332
1339.519531	1118.758057
1338.460938	570.306152
1337.403320	1124.023560
1336.344727	1306.312866
1335.286133	907.066650
1334.226563	624.397888
1333.167969	1160.818481
1332.108398	873.524841
1331.048828	715.069031
1329.989258	781.769836
1328.928711	1036.393188
1327.869141	621.379150
1326.808594	1103.460571
1325.748047	844.450317
1324.686523	1062.259277
1323.625977	1089.998291
1322.564453	1191.877686
1321.502930	1123.541748
1320.440430	1008.448486
1319.378906	844.196167
1318.316406	1331.202881
1317.253906	1408.791992
1316.190430	1333.593994
1315.127930	1436.002808
1314.064453	1025.913940
1313.000977	1397.060425
1311.937500	1159.772583
1310.873047	1225.552124
1309.809570	1094.455933
1308.745117	1640.392334
1307.679688	1534.023682
1306.615234	1671.378784
1305.549805	1589.823486
1304.484375	1259.996094
1303.418945	1540.168091
1302.353516	1567.103027
1301.287109	1621.123901
1300.220703	1682.567749
1299.154297	1692.467896
1298.087891	1827.701050
1297.020508	1479.184204
1295.954102	1931.237549
1294.886719	1634.532715
1293.818359	1571.126709
1292.750977	1704.100830
1291.682617	1481.393066
1290.614258	1528.601563
1289.545898	1443.447021
1288.476563	1417.198120
1287.407227	1359.156128
1286.338867	1367.356445
1285.268555	1066.915039
1284.199219	1244.242920
1283.128906	1485.188843
1282.058594	1598.772705
1280.988281	1279.132813
1279.917969	1023.294434
1278.846680	1276.448853
1277.775391	1583.334229
1276.704102	1207.858643
1275.632813	1495.125366
1274.560547	956.107239
1273.488281	1221.350708
1272.416016	1435.189819
1271.343750	1306.981689
1270.270508	1379.089844
1269.197266	1429.205200
1268.124023	1120.478271
1267.050781	1014.461670
1265.977539	1501.426636
1264.903320	1195.346191
1263.829102	1135.735718
1262.753906	1512.614746
1261.679688	826.437927
1260.604492	1354.340576
1259.529297	1143.658203
1258.454102	1240.033447
1257.378906	1292.519165
1256.302734	1559.256226
1255.226563	1127.123413
1254.150391	1369.419312
1253.073242	1280.617432
1251.997070	1104.261597
1250.919922	1044.710449
1249.841797	958.407349
1248.764648	1275.748047
1247.686523	1084.860596
1246.608398	1239.143188
1245.530273	1247.539429
1244.452148	978.969360
1243.373047	1208.367188
1242.293945	1051.545288
1241.214844	1183.654541
1240.135742	1051.114990
1239.055664	1185.509277
1237.975586	1026.251587
1236.895508	927.664551
1235.815430	1379.555298
1234.734375	1205.678101
1233.654297	1354.230591
1232.573242	637.508423
1231.491211	686.666138
1230.410156	590.424988
1229.328125	821.103943
1228.246094	761.082397
1227.163086	950.353088
1226.081055	607.063354
1224.998047	696.969360
1223.915039	631.958801
1222.832031	835.377991
1221.748047	893.551575
1220.664063	381.117310
1219.580078	736.527222
1218.496094	579.440369
1217.412109	567.312683
1216.327148	530.960876
1215.242188	511.456665
1214.157227	-31.993851
1213.071289	252.617371
1211.985352	920.733398
1210.899414	613.767395
1209.813477	1001.558350
1208.727539	467.882721
1207.640625	913.240723
1206.553711	808.732117
1205.466797	629.484924
1204.378906	587.565796
1203.291016	71.039459
1202.203125	178.432663
1201.115234	307.365875
1200.027344	472.276001
1198.938477	150.858337
1197.849609	36.435959
1196.760742	376.660736
1195.670898	112.946579
1194.582031	-85.789604
1193.492188	64.057793
1192.401367	194.511688
1191.311523	-74.057419
1190.220703	-95.149666
1189.129883	-185.968521
1188.039063	-555.389221
1186.947266	-185.287125
1185.856445	-53.048779
1184.764648	-501.705994
1183.671875	-204.106750
1182.580078	21.331724
1181.487305	-307.403198
1180.394531	28.063898
1179.301758	85.236977
1178.208984	-274.696381
1177.115234	-52.342331
1176.021484	236.901520
1174.927734	137.957199
1173.833008	-145.414307
1172.738281	222.385727
1171.643555	-166.345551
1170.548828	57.564049
1169.454102	195.169556
1168.358398	303.915375
1167.262695	168.627274
1166.166992	-243.987289
1165.070313	-207.183197
1163.973633	85.209343
1162.876953	30.979923
1161.780273	-68.683403
1160.683594	-13.166764
1159.585938	-17.455685
1158.488281	188.221664
1157.389648	245.762512
1156.291992	-200.180298
1155.193359	86.249527
1154.094727	203.160110
1152.996094	477.302216
1151.896484	57.592522
1150.796875	219.471390
1149.697266	-40.509521
1148.597656	199.783508
1147.498047	337.492035
1146.397461	536.954407
1145.296875	50.701359
1144.195313	192.868011
1143.094727	-50.527870
1141.993164	443.521423
1140.891602	133.441330
1139.789063	137.273270
1138.687500	440.578400
1137.584961	147.137589
1136.482422	386.013306
1135.379883	-49.937782
1134.276367	324.110779
1133.172852	434.370117
1132.069336	335.614899
1130.964844	478.917633
1129.861328	752.629333
1128.756836	791.284424
1127.652344	839.359863
1126.546875	1195.607788
1125.442383	764.590515
1124.336914	781.662537
1123.230469	789.184570
1122.125000	732.715271
1121.018555	721.210571
1119.912109	356.839172
1118.805664	534.743225
1117.699219	755.135254
1116.591797	613.310242
1115.484375	769.612854
1114.376953	183.103256
1113.268555	268.404663
1112.160156	478.943848
1111.051758	74.796677
1109.943359	578.257690
1108.833984	561.668823
1107.725586	450.601044
1106.616211	585.139038
1105.505859	686.526489
1104.396484	584.865845
1103.286133	410.054199
1102.175781	461.811432
1101.064453	173.838959
1099.954102	659.528198
1098.842773	675.768494
1097.731445	772.139221
1096.619141	859.013611
1095.507813	719.669800
1094.395508	460.231628
1093.282227	589.478149
1092.169922	495.003845
1091.056641	826.623962
1089.943359	687.410095
1088.830078	489.442108
1087.716797	489.167053
1086.602539	427.735657
1085.488281	528.582764
1084.373047	424.859131
1083.258789	953.428589
1082.143555	523.079346
1081.028320	513.441345
1079.913086	59.942146
1078.796875	792.424133
1077.680664	670.091370
1076.564453	482.129272
1075.448242	632.164551
1074.331055	648.422424
1073.213867	444.239716
1072.096680	401.973694
1070.979492	589.500977
1069.861328	802.738403
1068.743164	516.811646
1067.625000	376.304535
1066.505859	179.669037
1065.386719	444.456543
1064.267578	669.371826
1063.148438	428.463318
1062.029297	636.990601
1060.909180	920.308167
1059.789063	228.232834
1058.667969	497.572357
1057.547852	439.563477
1056.426758	344.222778
1055.305664	676.604858
1054.183594	333.717041
1053.062500	163.897018
1051.940430	381.833679
1050.818359	263.550110
1049.695313	171.045990
1048.572266	309.664520
1047.449219	555.602539
1046.326172	810.826172
1045.203125	406.083069
1044.079102	-45.048805
1042.955078	212.667923
1041.830078	335.166901
1040.706055	236.377884
1039.581055	160.987198
1038.456055	150.915359
1037.331055	152.565994
1036.205078	54.197258
1035.079102	293.373932
1033.953125	-139.828583
1032.826172	48.266060
1031.700195	206.144699
1030.573242	112.940140
1029.445313	203.470139
1028.318359	-210.193115
1027.190430	-363.389008
1026.062500	-263.245087
1024.934570	43.618546
1023.805664	106.652214
1022.676758	-245.728989
1021.547852	-82.684311
1020.418945	-288.498016
1019.289063	-396.715576
1018.159180	-214.914627
1017.029297	-297.395111
1015.898438	-609.221863
1014.767578	166.023224
1013.636719	-513.924683
1012.505859	-2.904777
1011.375000	35.579727
1010.243164	328.804199
1009.111328	140.557190
1007.978516	-72.963867
1006.846680	208.832428
1005.713867	622.434082
1004.581055	1389.761963
1003.447266	2401.888672
1002.313477	1885.828613
1001.179688	1474.105713
1000.045898	1222.099121
998.912109	663.121826
997.777344	423.180298
996.642578	275.807831
995.506836	10.886222
994.372070	4.672194
993.236328	-47.582569
992.100586	299.330353
990.963867	440.949341
989.828125	227.588715
988.691406	431.621979
987.553711	278.479156
986.416992	-47.248768
985.279297	-126.273727
984.141602	-32.435116
983.003906	-129.611954
981.865234	-26.398109
980.726563	-10.555286
979.587891	-98.134476
978.448242	76.637878
977.309570	187.065582
976.169922	555.031982
975.030273	263.286346
973.889648	426.762695
972.749023	578.792114
971.608398	46.405407
970.467773	198.676331
969.326172	-14.046750
968.184570	-10.808326
967.042969	281.668396
965.901367	200.175797
964.758789	176.160172
963.616211	301.318695
962.473633	247.709259
961.330078	416.544037
960.186523	298.976807
959.042969	76.194305
957.899414	-47.894115
956.754883	192.255997
955.610352	-73.534111
954.465820	-80.468460
953.321289	-14.067482
952.175781	-217.556000
951.030273	4.566414
949.884766	377.603455
948.738281	44.154720
947.591797	28.657776
946.445313	-110.130653
945.298828	-63.707760
944.151367	348.205994
943.003906	45.321129
941.856445	32.593498
940.708008	280.142670
939.559570	25.674934
938.411133	341.728088
937.262695	279.125031
936.113281	132.266891
934.964844	288.765594
933.814453	287.999023
932.665039	348.848328
931.514648	-111.921837
930.364258	10.643947
929.213867	793.548157
928.062500	378.758636
926.912109	344.323669
925.759766	307.692841
924.608398	237.038513
923.456055	130.095032
922.303711	36.918709
921.151367	-144.800613
919.999023	-1.373116
918.845703	310.185059
917.692383	-177.933334
916.539063	47.348160
915.384766	47.802616
914.230469	-19.783722
913.076172	-60.045349
911.920898	-211.412201
910.766602	129.595566
909.611328	62.276054
908.455078	-7.231690
907.299805	-69.846611
906.143555	67.038254
904.987305	-339.857788
903.830078	100.648857
902.673828	-292.388489
901.516602	30.254635
900.359375	8.727014
899.201172	-282.061035
898.042969	298.386780
896.884766	245.248367
895.726563	323.334412
894.567383	123.317055
893.408203	176.586990
892.249023	-25.498240
891.088867	104.647667
889.929688	214.436523
888.769531	105.140427
887.608398	181.046661
886.448242	33.480984
885.287109	-183.956284
884.125977	225.918320
882.963867	40.144325
881.801758	-165.825317
880.639648	412.870850
879.477539	387.246613
878.315430	343.616608
877.152344	97.247063
875.989258	101.008781
874.825195	246.628952
873.661133	52.240124
872.497070	744.731140
871.333008	395.045593
870.168945	418.970764
869.003906	193.214340
867.838867	214.904999
866.672852	225.328583
865.506836	368.344269
864.340820	531.497192
863.174805	350.848206
862.008789	509.407349
860.841797	708.288574
859.674805	785.827820
858.506836	962.056885
857.339844	844.242981
856.171875	708.506409
855.003906	767.929138
853.834961	903.527527
852.666016	1222.852417
851.497070	1138.581909
850.328125	521.050537
849.158203	777.411255
847.988281	529.711243
846.818359	707.511536
845.647461	153.187744
844.477539	821.031189
843.306641	539.833679
842.134766	406.355560
840.963867	675.454712
839.791992	579.930603
838.619141	558.164795
837.447266	458.148193
836.274414	293.328705
835.101563	425.628967
833.928711	676.176697
832.754883	524.660034
831.581055	466.911896
830.407227	795.212463
829.232422	166.148254
828.058594	790.914185
826.883789	924.711548
825.708008	721.722900
824.533203	422.928619
823.357422	496.362000
822.181641	166.442459
821.004883	152.904846
819.828125	286.282074
818.651367	27.690544
817.474609	461.391174
816.296875	534.314026
815.119141	44.269657
813.941406	-187.601959
812.763672	-205.949936
811.584961	77.987724
810.406250	-16.134306
809.226563	54.149029
808.047852	217.644211
806.868164	-256.464172
805.688477	251.060913
804.507813	138.883667
803.327148	64.413208
802.146484	-165.421158
800.965820	-55.799454
799.784180	-143.702103
798.603516	-320.329315
797.420898	-140.043747
796.239258	-148.303482
795.056641	-262.998932
793.874023	-233.720291
792.691406	-286.475464
791.507813	45.989338
790.324219	-6.970525
789.140625	-161.784729
787.956055	-46.660534
786.772461	-71.027122
785.586914	174.345169
784.402344	-257.066071
783.216797	-303.710693
782.032227	332.506165
780.845703	150.801865
779.660156	35.389164
778.473633	-7.174260
777.287109	93.729668
776.100586	194.507553
774.913086	308.401062
773.725586	-277.268280
772.538086	-145.816498
771.349609	78.119156
770.161133	59.340862
768.972656	108.833519
767.784180	21.597675
766.594727	324.304565
765.405273	397.713684
764.215820	107.646057
763.026367	172.121826
761.835938	-23.246469
760.645508	593.457275
759.454102	382.536987
758.262695	129.854233
757.072266	347.848907
755.879883	-91.729134
754.688477	308.520386
753.496094	227.239441
752.303711	-34.221741
751.110352	60.206223
749.917969	290.691986
748.724609	481.482788
747.530273	241.899750
746.336914	6.768148
745.142578	379.409210
743.948242	-18.076374
742.752930	145.947037
741.558594	397.547302
740.363281	-26.134287
739.166992	71.868149
737.971680	-106.263985
736.775391	-52.190304
735.579102	575.537964
734.381836	-217.939804
733.185547	28.593363
731.988281	-101.424698
730.790039	179.862656
729.592773	-77.073524
728.394531	57.485737
727.196289	229.106735
725.997070	142.690567
724.797852	23.498928
723.598633	461.419922
722.399414	80.040863
721.199219	294.938629
719.999023	40.328178
718.798828	255.070358
717.598633	205.654892
716.397461	603.447693
715.196289	100.246002
713.994141	349.540680
712.792969	167.057526
711.590820	270.151947
710.388672	309.988434
709.185547	116.671227
707.982422	186.974274
706.779297	139.645264
705.576172	-99.251625
704.372070	-203.112076
703.167969	-24.056602
701.963867	328.947784
700.759766	525.184082
699.554688	160.307434
698.349609	112.998291
697.143555	-127.740448
695.938477	398.696350
694.732422	199.289291
693.525391	99.880211
692.319336	-264.375000
691.112305	-79.225960
689.905273	108.023491
688.697266	-286.342163
687.490234	-157.674728
686.282227	83.725578
685.073242	-126.002258
683.865234	221.543808
682.656250	-50.916561
681.447266	-405.565918
680.237305	-276.935699
679.028320	-193.803543
677.818359	-73.871223
676.607422	-311.167389
675.397461	77.190529
674.186523	-250.827057
672.975586	87.656166
671.763672	101.601639
670.551758	76.670868
669.339844	283.120728
668.127930	130.755051
666.915039	10.922562
665.703125	174.220520
664.489258	445.482147
663.276367	-86.560410
662.062500	266.819092
660.848633	337.376282
659.634766	263.411774
658.419922	215.447433
657.205078	-32.987576
655.990234	221.204697
654.775391	201.594940
653.559570	67.858200
652.343750	57.113815
651.126953	37.865479
649.911133	-7.090561
648.694336	-250.016876
647.477539	-98.735214
646.259766	91.345200
645.041992	137.309067
643.824219	-165.118973
642.606445	367.270325
641.387695	-7.872329
640.168945	12.889766
638.950195	29.524366
637.730469	458.898224
636.511719	13.893230
635.291016	-235.266785
634.071289	-50.336952
632.850586	1.610288
631.629883	58.051617
630.409180	333.574005
629.188477	160.823380
627.966797	-140.294495
626.745117	178.717239
625.522461	298.468719
624.300781	525.618774
623.078125	491.519073
621.854492	67.806763
620.631836	156.542969
619.408203	305.519562
618.184570	-67.620697
616.960938	30.670700
615.736328	-298.713135
614.511719	42.101765
613.287109	-119.502510
612.061523	-218.602905
610.835938	180.937042
609.610352	48.497242
608.384766	-23.576916
607.158203	-52.401432
605.931641	141.446442
604.705078	32.478111
