# Supplementary material for: Raman spectroscopy accurately differentiates mucosal healing from non-healing and biochemical changes following biological therapy in inflammatory bowel disease
Source: PLoS One. 2021 Jun 2;16(6):e0252210. doi: 10.1371/journal.pone.0252210 (PMC8172032; doi:10.1371/journal.pone.0252210)
Supplement: S1 Dataset — (ZIP) [file pone.0252210.s003.zip › HC/BRC-ctnf-0004-1_base sub CR removed_28__X_22758__Y_20912.8__Z_668.171__Time_321.txt]

1714.671875	175.647079
1713.695313	-20.184340
1712.718750	153.092957
1711.742188	163.792938
1710.764648	-226.649948
1709.787109	13.990288
1708.809570	102.786438
1707.831055	-35.242931
1706.853516	-35.593849
1705.875000	-10.945248
1704.896484	73.515182
1703.916992	-79.425262
1702.938477	105.813110
1701.958984	26.917503
1700.979492	-45.747589
1700.000000	-205.805679
1699.019531	-70.924583
1698.040039	-127.736740
1697.059570	11.294825
1696.079102	-225.714218
1695.097656	-42.538784
1694.117188	42.494213
1693.135742	-413.864014
1692.154297	-239.351318
1691.172852	-45.572906
1690.190430	-72.728577
1689.208008	-280.639465
1688.225586	120.240364
1687.243164	-238.388596
1686.260742	96.838501
1685.277344	136.614883
1684.293945	155.609756
1683.310547	84.559822
1682.327148	46.028172
1681.343750	247.675858
1680.359375	98.289818
1679.375000	-90.472023
1678.390625	40.643875
1677.405273	113.600410
1676.419922	240.166016
1675.435547	50.675964
1674.449219	69.014656
1673.463867	18.662310
1672.478516	311.538910
1671.492188	482.425629
1670.505859	342.816223
1669.519531	389.524841
1668.532227	242.713287
1667.544922	276.806427
1666.557617	430.634674
1665.570313	613.891907
1664.583008	248.250717
1663.594727	256.992706
1662.607422	663.767029
1661.619141	638.501831
1660.629883	616.136780
1659.641602	371.470551
1658.652344	492.722321
1657.663086	524.099121
1656.673828	280.288727
1655.684570	553.049438
1654.694336	487.076874
1653.704102	550.995728
1652.713867	366.377289
1651.723633	330.144684
1650.732422	434.240967
1649.742188	144.522690
1648.750977	299.150543
1647.758789	292.630737
1646.767578	399.883850
1645.775391	245.683197
1644.784180	168.281204
1643.791992	442.190308
1642.798828	-12.527864
1641.806641	-76.314590
1640.813477	84.292961
1639.820313	-235.215225
1638.827148	-230.085892
1637.833008	-235.444717
1636.839844	-177.444077
1635.845703	162.610901
1634.851563	186.347183
1633.856445	165.321594
1632.862305	-237.571411
1631.867188	-110.932770
1630.872070	92.038582
1629.876953	337.069763
1628.881836	342.530609
1627.885742	53.301159
1626.889648	-164.760513
1625.893555	-195.983429
1624.897461	282.922638
1623.900391	-50.712479
1622.903320	-76.696365
1621.906250	-170.998199
1620.909180	381.008667
1619.912109	247.222458
1618.914063	11.045815
1617.916016	100.499840
1616.917969	-106.720032
1615.919922	-77.695580
1614.920898	-40.865677
1613.921875	24.765913
1612.922852	192.607925
1611.923828	-98.518677
1610.924805	92.775528
1609.924805	-17.479271
1608.924805	184.071243
1607.924805	-36.294563
1606.924805	-369.247437
1605.923828	46.774250
1604.922852	148.389023
1603.921875	-82.520866
1602.920898	-28.162909
1601.919922	-183.205444
1600.917969	-97.627777
1599.916016	-153.380920
1598.914063	-107.222839
1597.912109	48.621819
1596.909180	235.662094
1595.906250	169.082306
1594.903320	3.177562
1593.900391	158.500870
1592.896484	-208.589142
1591.893555	-168.339966
1590.889648	-128.218201
1589.885742	-328.282745
1588.880859	183.860107
1587.876953	35.784184
1586.872070	-60.186546
1585.867188	-31.071289
1584.862305	115.228516
1583.856445	24.190464
1582.851563	0.846620
1581.845703	52.936398
1580.839844	-90.433640
1579.833008	-101.071182
1578.827148	-41.505657
1577.820313	-291.816528
1576.813477	100.605301
1575.806641	-331.957428
1574.798828	-7.560648
1573.791992	-299.711060
1572.784180	89.313889
1571.775391	-80.820358
1570.767578	-71.658791
1569.759766	301.141174
1568.750977	-180.986511
1567.742188	352.451538
1566.732422	-15.476059
1565.723633	96.921364
1564.713867	50.814354
1563.704102	87.651909
1562.694336	41.342384
1561.684570	-147.717545
1560.673828	-118.998611
1559.664063	10.728420
1558.652344	-106.002068
1557.641602	129.674652
1556.630859	139.725418
1555.619141	263.616730
1554.607422	68.790985
1553.595703	-97.579391
1552.583984	23.363573
1551.571289	-132.814285
1550.558594	-9.568420
1549.545898	183.367447
1548.533203	83.835808
1547.519531	61.796787
1546.506836	112.074409
1545.493164	113.090141
1544.479492	302.652954
1543.464844	-76.413956
1542.451172	89.651756
1541.436523	136.722122
1540.421875	-144.256653
1539.407227	202.097198
1538.391602	106.833138
1537.375977	212.782440
1536.361328	-16.772053
1535.344727	-19.391504
1534.329102	11.440498
1533.312500	274.180725
1532.296875	142.355255
1531.280273	198.598328
1530.262695	275.315125
1529.246094	-124.631752
1528.228516	139.948120
1527.210938	144.260132
1526.193359	86.698112
1525.175781	98.566040
1524.157227	187.517990
1523.138672	132.277328
1522.120117	79.548447
1521.101563	-132.677078
1520.082031	138.440186
1519.063477	165.188202
1518.043945	202.101883
1517.024414	249.201950
1516.003906	-30.059111
1514.983398	75.968483
1513.963867	256.364441
1512.943359	61.780266
1511.921875	80.217247
1510.901367	-11.742591
1509.879883	-114.014435
1508.858398	24.799944
1507.836914	-369.915161
1506.815430	-338.914154
1505.792969	-113.200058
1504.770508	-54.223972
1503.748047	-15.828178
1502.725586	-128.647888
1501.702148	-100.637421
1500.678711	147.521805
1499.655273	126.714127
1498.631836	-231.992523
1497.608398	-319.344696
1496.583984	-268.576111
1495.559570	-258.803589
1494.535156	-1.017733
1493.510742	-147.359589
1492.485352	140.854889
1491.460938	-140.989777
1490.435547	-205.589523
1489.409180	-50.528839
1488.383789	-5.372267
1487.357422	215.898956
1486.331055	-58.232033
1485.304688	88.869133
1484.278320	-192.837036
1483.250977	122.536469
1482.224609	85.763199
1481.197266	82.107773
1480.168945	325.725983
1479.141602	181.768433
1478.113281	211.134399
1477.084961	530.945862
1476.056641	320.717987
1475.028320	161.503082
1473.999023	241.680206
1472.969727	34.123287
1471.940430	735.333801
1470.911133	581.176514
1469.881836	386.369720
1468.851563	794.472168
1467.821289	637.810852
1466.791016	809.209473
1465.759766	634.781494
1464.729492	737.480164
1463.698242	741.009460
1462.666992	645.461914
1461.635742	1040.159180
1460.603516	962.341858
1459.571289	1417.719482
1458.539063	1086.037598
1457.506836	838.250854
1456.474609	1179.210083
1455.441406	830.036621
1454.408203	833.545532
1453.375000	1039.911987
1452.341797	858.344299
1451.307617	1138.122192
1450.274414	956.643433
1449.240234	1124.846802
1448.205078	1199.257080
1447.170898	1093.885376
1446.135742	1089.826660
1445.100586	893.419189
1444.065430	1008.396545
1443.030273	1042.386963
1441.994141	841.109619
1440.958984	814.477356
1439.921875	1308.717896
1438.885742	1309.842163
1437.849609	810.557739
1436.812500	720.859375
1435.775391	866.186279
1434.738281	493.688110
1433.701172	548.162720
1432.663086	95.150032
1431.625000	495.557739
1430.586914	317.910339
1429.548828	377.554596
1428.509766	671.796082
1427.470703	315.259155
1426.431641	314.456451
1425.392578	71.681992
1424.353516	-123.053520
1423.313477	-174.045853
1422.273438	47.123859
1421.233398	235.501480
1420.193359	-19.371058
1419.152344	-50.025711
1418.111328	417.794006
1417.070313	-20.537983
1416.029297	306.276031
1414.987305	39.301949
1413.946289	51.689808
1412.904297	49.019817
1411.862305	18.755041
1410.819336	305.231110
1409.776367	13.676504
1408.734375	-162.104324
1407.691406	76.680344
1406.647461	1.490380
1405.604492	-23.369106
1404.560547	-113.443924
1403.516602	-351.486511
1402.472656	-64.955246
1401.427734	-162.318710
1400.382813	-21.310072
1399.337891	-334.157288
1398.292969	-27.580479
1397.248047	171.157211
1396.202148	19.024982
1395.156250	-42.779160
1394.110352	55.821457
1393.064453	176.987457
1392.018555	100.373604
1390.971680	106.447426
1389.924805	282.773651
1388.877930	221.389816
1387.830078	-130.103561
1386.782227	153.897018
1385.734375	-87.262352
1384.686523	-258.247375
1383.638672	58.309483
1382.589844	164.874268
1381.541016	-135.770279
1380.492188	-183.928574
1379.443359	167.579315
1378.394531	-112.676041
1377.344727	89.019760
1376.294922	-123.582260
1375.245117	-213.753418
1374.194336	-154.154068
1373.143555	-121.939781
1372.092773	182.135681
1371.041992	99.740425
1369.991211	-244.256317
1368.939453	-351.311493
1367.887695	-286.336945
1366.835938	-228.785812
1365.784180	-113.906052
1364.731445	35.841747
1363.679688	240.382767
1362.626953	225.887680
1361.573242	-29.897192
1360.520508	204.589508
1359.466797	-312.072906
1358.413086	36.894234
1357.359375	-76.616615
1356.305664	-314.277435
1355.250977	-94.540375
1354.196289	-187.861572
1353.141602	-156.870087
1352.086914	23.187811
1351.031250	-417.481567
1349.975586	-368.871826
1348.919922	69.428871
1347.864258	-97.802307
1346.808594	201.485153
1345.751953	356.851410
1344.695313	43.581673
1343.638672	208.982269
1342.581055	52.160416
1341.523438	-97.083336
1340.466797	454.949646
1339.408203	338.013672
1338.350586	134.547104
1337.291992	220.899918
1336.234375	314.730988
1335.174805	455.582611
1334.116211	341.614838
1333.057617	240.138351
1331.998047	94.243416
1330.938477	541.917175
1329.878906	566.739197
1328.818359	18.200382
1327.757813	537.455566
1326.697266	374.699524
1325.636719	120.693512
1324.576172	429.897919
1323.514648	366.216064
1322.453125	426.050323
1321.391602	530.345520
1320.330078	200.419418
1319.267578	329.505646
1318.205078	658.363647
1317.142578	590.168762
1316.080078	662.584290
1315.016602	436.799225
1313.953125	671.957520
1312.889648	547.400330
1311.826172	437.738403
1310.761719	397.119781
1309.698242	440.301025
1308.633789	478.586914
1307.569336	359.419769
1306.503906	-64.727814
1305.438477	359.992584
1304.373047	405.861481
1303.307617	601.751282
1302.242188	190.442444
1301.175781	595.290649
1300.109375	491.397919
1299.042969	829.786865
1297.976563	647.404114
1296.909180	403.753845
1295.841797	629.158569
1294.774414	532.988586
1293.707031	311.762604
1292.638672	328.645355
1291.571289	414.262207
1290.502930	644.562439
1289.433594	318.250549
1288.365234	261.775787
1287.295898	496.988129
1286.226563	256.816864
1285.157227	298.501404
1284.086914	501.835693
1283.017578	230.123978
1281.947266	227.839752
1280.876953	159.517502
1279.805664	475.418121
1278.734375	470.745911
1277.663086	356.052795
1276.591797	378.384766
1275.520508	104.926529
1274.448242	173.808334
1273.375977	93.628792
1272.303711	629.197571
1271.231445	302.318512
1270.158203	224.696243
1269.085938	288.766632
1268.011719	426.043793
1266.938477	294.851746
1265.865234	400.424408
1264.791016	-242.935730
1263.716797	216.391037
1262.641602	-107.177559
1261.567383	244.709885
1260.492188	452.657349
1259.416992	287.716064
1258.341797	103.385139
1257.265625	113.996582
1256.190430	278.055756
1255.114258	-86.256897
1254.037109	-29.309298
1252.960938	249.099045
1251.883789	318.154633
1250.806641	319.088165
1249.729492	495.139008
1248.652344	73.009438
1247.574219	329.275848
1246.496094	269.504730
1245.417969	387.146454
1244.338867	101.486443
1243.260742	216.713058
1242.181641	57.505463
1241.102539	262.523834
1240.022461	137.364243
1238.943359	352.002045
1237.863281	365.181000
1236.783203	164.920609
1235.702148	338.184204
1234.622070	186.521271
1233.541016	-139.599670
1232.459961	162.069321
1231.377930	352.149902
1230.296875	484.029297
1229.214844	10.408637
1228.132813	21.236990
1227.050781	131.310501
1225.967773	183.239151
1224.884766	-236.672485
1223.801758	-129.048172
1222.718750	133.310577
1221.634766	49.769669
1220.550781	120.977425
1219.466797	134.146042
1218.382813	384.106873
1217.298828	141.124847
1216.213867	110.776878
1215.128906	189.099976
1214.042969	397.735504
1212.958008	-76.784805
1211.872070	295.892761
1210.786133	0.109945
1209.700195	128.969635
1208.613281	-103.978539
1207.526367	188.759521
1206.439453	259.595337
1205.352539	383.407227
1204.265625	-95.194038
1203.177734	-53.297447
1202.089844	-165.563156
1201.001953	-116.476067
1199.913086	-60.213055
1198.824219	-494.955719
1197.735352	-349.638123
1196.646484	-223.647522
1195.557617	-210.767563
1194.467773	-594.671204
1193.377930	-197.121918
1192.288086	-422.264740
1191.197266	-22.577293
1190.106445	-79.539818
1189.015625	377.497650
1187.924805	270.003479
1186.833984	-240.794189
1185.742188	-367.357330
1184.650391	-282.711060
1183.557617	-346.883698
1182.465820	-173.575455
1181.373047	217.848755
1180.280273	-55.046272
1179.187500	38.901302
1178.093750	-185.961884
1177.000977	-144.783066
1175.907227	-165.940933
1174.812500	117.023232
1173.718750	-246.619736
1172.624023	98.425285
1171.529297	-47.325508
1170.434570	62.985123
1169.338867	-152.128204
1168.244141	108.779404
1167.148438	125.639679
1166.051758	-89.428383
1164.956055	-373.723938
1163.859375	-53.391411
1162.762695	-34.234715
1161.666016	154.464844
1160.568359	3.962104
1159.470703	111.334137
1158.373047	-258.727661
1157.275391	120.636040
1156.176758	110.918396
1155.079102	-99.163727
1153.979492	239.265533
1152.880859	-94.786789
1151.782227	-209.429092
1150.682617	-30.943609
1149.583008	-367.182739
1148.482422	-181.661133
1147.382813	-217.708511
1146.282227	58.118343
1145.181641	-135.132446
1144.080078	-33.237251
1142.979492	6.738046
1141.877930	160.836212
1140.776367	-153.662064
1139.673828	-42.457024
1138.572266	73.440331
1137.469727	32.394985
1136.367188	43.617409
1135.263672	-142.368011
1134.161133	184.711090
1133.057617	350.145416
1131.954102	-87.483345
1130.849609	47.026932
1129.745117	214.673996
1128.641602	282.600128
1127.536133	345.704102
1126.431641	304.439484
1125.326172	-282.086639
1124.220703	82.045471
1123.115234	81.078415
1122.009766	380.957947
1120.903320	214.077682
1119.796875	241.427704
1118.690430	200.090561
1117.583008	-118.180786
1116.475586	233.349960
1115.368164	-96.648720
1114.260742	39.444790
1113.152344	-217.093048
1112.044922	20.592739
1110.936523	19.417822
1109.827148	-40.859417
1108.718750	-56.223797
1107.609375	214.201309
1106.500000	-136.582031
1105.389648	-156.695755
1104.280273	226.832428
1103.169922	-45.882542
1102.059570	240.677063
1100.948242	203.932343
1099.837891	228.523590
1098.726563	352.108765
1097.615234	242.268112
1096.502930	7.555628
1095.390625	175.840652
1094.278320	400.577026
1093.166016	328.472534
1092.053711	604.863831
1090.940430	862.277649
1089.827148	251.173218
1088.713867	179.148911
1087.599609	-19.877846
1086.485352	53.989635
1085.371094	127.830284
1084.256836	215.738663
1083.141602	545.667358
1082.027344	177.623810
1080.912109	467.481171
1079.795898	388.478607
1078.680664	384.670319
1077.564453	589.781189
1076.448242	515.520386
1075.331055	565.653137
1074.213867	479.708923
1073.096680	178.048004
1071.979492	577.624390
1070.862305	4.177203
1069.744141	-72.145309
1068.625977	53.092480
1067.507813	368.039917
1066.388672	-43.193806
1065.270508	121.808418
1064.151367	-134.642075
1063.031250	294.787750
1061.912109	272.448364
1060.791992	348.381805
1059.671875	169.371185
1058.550781	212.592331
1057.430664	99.196365
1056.309570	441.623932
1055.188477	113.294746
1054.066406	334.123108
1052.945313	136.818420
1051.823242	177.794281
1050.700195	424.207947
1049.578125	117.401482
1048.455078	9.093336
1047.332031	257.804596
1046.208984	-123.303680
1045.084961	269.952606
1043.960938	194.473312
1042.836914	135.380447
1041.712891	11.104604
1040.587891	231.708939
1039.462891	-160.313126
1038.337891	25.375271
1037.212891	-70.674202
1036.086914	156.875198
1034.960938	272.669098
1033.834961	502.446594
1032.708984	213.489899
1031.582031	122.354630
1030.455078	5.736976
1029.328125	82.137794
1028.200195	2.847260
1027.072266	-478.266754
1025.944336	-385.414307
1024.816406	-441.164886
1023.687500	-383.095367
1022.558594	-146.279465
1021.429688	-262.231995
1020.300781	-459.276367
1019.170898	-268.840820
1018.041016	-71.479797
1016.911133	-354.051910
1015.780273	-267.914917
1014.649414	-146.998459
1013.518555	-100.211975
1012.387695	-222.468796
1011.255859	-38.954575
1010.124023	186.209305
1008.992188	348.836060
1007.860352	143.524033
1006.727539	556.060425
1005.594727	797.311768
1004.461914	821.153870
1003.329102	1171.020874
1002.195313	1107.055542
1001.061523	708.124390
999.927734	459.610718
998.792969	-264.526031
997.658203	191.732529
996.523438	-12.417698
995.388672	-179.476181
994.252930	352.797943
993.117188	61.290001
991.981445	399.660583
990.844727	387.432037
989.708984	550.506470
988.572266	450.814880
987.434570	178.408600
986.297852	81.302628
985.160156	55.713390
984.022461	389.431702
982.884766	92.278259
981.746094	-154.032837
980.607422	16.347593
979.468750	60.197163
978.329102	-98.308868
977.190430	492.979889
976.050781	212.761307
974.910156	148.797592
973.770508	89.547195
972.629883	-107.443939
971.489258	233.188232
970.348633	289.002411
969.207031	16.580542
968.065430	256.184814
966.923828	243.354309
965.781250	152.600861
964.639648	289.041687
963.496094	40.255253
962.353516	39.264633
961.210938	77.319908
960.067383	415.605011
958.923828	233.783661
957.779297	-176.909302
956.635742	56.110863
955.491211	163.188965
954.345703	366.414886
953.201172	41.064297
952.055664	237.521408
950.910156	186.960983
949.764648	106.781166
948.618164	35.857853
947.471680	31.326420
946.325195	-34.817383
945.178711	-125.980164
944.031250	-324.367889
942.883789	114.470840
941.736328	-197.862839
940.587891	62.870548
939.439453	106.797913
938.291016	100.594521
937.142578	-199.732346
935.993164	-46.103172
934.843750	-295.957825
933.694336	236.093674
932.544922	207.456970
931.394531	210.793808
930.244141	100.331863
929.093750	58.304836
927.942383	121.073792
926.791016	229.401321
925.639648	117.048355
924.488281	-13.380416
923.335938	136.046570
922.183594	-98.775673
921.031250	-383.433929
919.877930	-426.996521
918.724609	43.017258
917.571289	-300.334930
916.417969	-314.167328
915.263672	194.272202
914.109375	121.436699
912.955078	-96.542046
911.800781	-105.626015
910.645508	286.843323
909.490234	-3.415715
908.334961	-100.759682
907.178711	-43.873714
906.022461	76.499359
904.866211	-75.012726
903.709961	-131.258820
902.552734	91.107338
901.395508	107.397301
900.238281	-419.515167
899.080078	-185.772049
897.921875	-237.159607
896.763672	-426.452606
895.605469	-38.960926
894.446289	-54.041298
893.287109	68.804901
892.127930	327.220825
890.967773	45.595951
889.807617	-107.110359
888.647461	-232.610458
887.487305	-184.175323
886.326172	153.174438
885.165039	140.628479
884.003906	-194.486588
882.842773	-315.144867
881.680664	-214.730240
880.518555	-21.908689
879.356445	202.404190
878.193359	196.789459
877.030273	44.764565
875.867188	255.452957
874.703125	373.736511
873.540039	102.522560
872.375977	139.799072
871.210938	278.322296
870.046875	43.362759
868.881836	498.994415
867.716797	241.625137
866.550781	85.543076
865.385742	138.565506
864.219727	425.250824
863.052734	289.468536
861.886719	328.938141
860.719727	314.499359
859.552734	241.696701
858.384766	-55.505913
857.217773	392.364960
856.049805	373.422424
854.880859	668.453979
853.712891	162.886078
852.543945	269.511627
851.375000	165.406311
850.205078	451.198181
849.036133	230.591171
847.866211	399.745270
846.696289	331.466736
845.525391	160.227280
844.354492	9.188692
843.183594	301.204865
842.012695	261.996857
840.840820	-36.635471
839.668945	-189.827148
838.497070	59.377316
837.324219	330.773834
836.151367	244.536057
834.978516	426.346100
833.805664	503.073608
832.631836	492.655029
831.458008	562.557190
830.284180	-195.529984
829.110352	-69.803131
827.935547	225.334290
826.760742	549.282898
825.584961	57.041553
824.410156	122.221756
823.234375	194.006226
822.058594	-126.399521
820.881836	103.448669
819.705078	-56.559959
818.528320	-71.836746
817.351563	-249.640671
816.173828	-447.449524
814.996094	-37.869865
813.818359	142.362854
812.639648	82.290337
811.461914	244.505722
810.283203	33.179436
809.103516	44.095535
807.923828	-105.008331
806.745117	-289.636475
805.564453	-414.298920
804.384766	-183.768509
803.204102	-250.820526
802.023438	-100.455162
800.842773	-47.841061
799.661133	-345.745270
798.479492	-253.327820
797.297852	-422.608856
796.115234	-237.273361
794.932617	-52.102238
793.750000	44.306442
792.567383	63.077320
791.383789	-199.439529
790.200195	-149.778488
789.016602	-306.033539
787.832031	117.414917
786.648438	180.018570
785.463867	70.012917
784.278320	-31.172575
783.092773	161.615860
781.908203	126.614311
780.721680	250.626633
779.536133	175.704727
778.349609	255.333710
777.163086	202.374939
775.975586	164.815125
774.789063	253.002151
773.601563	-109.032196
772.413086	98.134277
771.225586	-56.528931
770.037109	-111.986320
768.848633	284.393768
767.660156	193.487045
766.470703	362.530273
765.281250	282.522644
764.091797	275.156433
762.901367	197.266113
761.710938	191.991745
760.520508	417.717285
759.330078	421.064911
758.138672	435.341797
756.947266	227.446259
755.755859	657.168701
754.563477	71.132668
753.371094	241.264191
752.178711	505.728821
750.986328	144.024170
749.792969	-287.843292
748.599609	22.505924
747.405273	242.660370
746.211914	-208.817490
745.017578	296.403992
743.823242	342.927368
742.627930	143.782639
741.433594	150.778839
740.238281	-85.564911
739.041992	-282.395081
737.846680	-108.914047
736.650391	103.869957
735.454102	-77.627480
734.256836	-239.372269
733.059570	-37.733837
731.862305	-232.280167
730.665039	-52.657341
729.466797	-100.608482
728.268555	212.247192
727.070313	301.959015
725.872070	247.365463
724.672852	-237.690567
723.473633	153.511703
722.273438	92.412910
721.074219	192.936462
719.874023	413.476715
718.673828	217.051437
717.472656	173.464600
716.271484	18.651976
715.070313	-18.297823
713.869141	199.906982
712.666992	-24.519341
711.464844	420.284698
710.262695	289.657745
709.059570	315.962585
707.856445	420.693420
706.653320	-391.299408
705.450195	81.521927
704.246094	-79.190681
703.041992	245.447418
701.837891	195.809891
700.632813	396.345581
699.428711	131.523804
698.222656	-11.395978
697.017578	193.550400
695.811523	11.683896
694.605469	227.501831
693.399414	134.877518
692.192383	64.068352
690.986328	93.222252
689.778320	-42.525711
688.571289	-397.287170
687.363281	68.188721
686.155273	201.691315
684.947266	90.190956
683.738281	-23.359898
682.529297	-429.359955
681.320313	20.793610
680.111328	-53.425484
678.901367	-584.514221
677.691406	-757.997192
676.481445	-186.635468
675.270508	-87.273979
674.059570	12.128422
672.848633	-184.795364
671.636719	-240.968781
670.425781	-76.479004
669.213867	206.912796
668.000977	-197.028290
666.789063	231.199265
665.576172	-250.165970
664.362305	18.206717
663.149414	-106.447922
661.935547	278.491058
660.721680	257.577026
659.507813	-184.016861
658.292969	-228.407578
657.078125	-154.089783
655.863281	-4.278027
654.647461	52.823902
653.431641	-105.568924
652.215820	261.917664
651.000000	-23.459761
649.783203	257.765503
648.566406	-107.079994
647.349609	197.774689
646.132813	153.846146
644.915039	342.333679
643.697266	289.796295
642.478516	166.303436
641.259766	346.041870
640.041992	198.916748
638.822266	75.459839
637.603516	446.243896
636.383789	-145.637619
635.164063	1.530575
633.943359	49.778469
632.723633	215.988815
631.502930	107.287247
630.281250	-5.778382
629.060547	-172.557343
627.838867	-75.594711
626.617188	-8.867052
625.394531	203.427185
624.172852	164.651505
622.950195	301.381592
621.726563	45.749458
620.503906	346.871002
619.280273	155.040817
618.056641	147.109497
616.832031	194.499893
615.608398	155.919830
614.383789	-77.716972
613.158203	-206.851929
611.933594	253.858246
610.708008	-137.025513
609.482422	29.658546
608.255859	-84.211769
607.030273	-290.450897
605.803711	-467.290863
604.576172	177.494186
