# Supplementary material for: Raman spectroscopy accurately differentiates mucosal healing from non-healing and biochemical changes following biological therapy in inflammatory bowel disease
Source: PLoS One. 2021 Jun 2;16(6):e0252210. doi: 10.1371/journal.pone.0252210 (PMC8172032; doi:10.1371/journal.pone.0252210)
Supplement: S1 Dataset — (ZIP) [file pone.0252210.s003.zip › HC/BRC-ctnf-0007-2_base sub CR removed_34__X_-21394.3__Y_39786.2__Time_379.txt]

1714.793945	-36.380894
1713.817383	33.655415
1712.840820	193.350693
1711.864258	-34.009342
1710.886719	346.487457
1709.909180	-206.675491
1708.931641	-328.789063
1707.953125	-146.078003
1706.975586	-237.138351
1705.997070	327.400299
1705.018555	-198.426727
1704.040039	-186.369324
1703.060547	-412.890228
1702.081055	240.658890
1701.101563	-63.945904
1700.122070	-170.711594
1699.142578	19.204733
1698.162109	-320.419006
1697.181641	-136.148682
1696.201172	-64.220421
1695.220703	2.335173
1694.239258	-11.292072
1693.257813	287.556549
1692.276367	303.400726
1691.294922	423.458008
1690.313477	356.835144
1689.331055	287.696259
1688.348633	210.798203
1687.366211	816.794617
1686.383789	185.802780
1685.400391	141.682205
1684.416992	430.969025
1683.433594	584.581665
1682.450195	445.488251
1681.465820	447.888977
1680.482422	283.002533
1679.498047	669.494995
1678.512695	111.476158
1677.528320	211.334915
1676.542969	1037.682373
1675.558594	611.630371
1674.572266	611.510681
1673.586914	627.864136
1672.601563	820.091980
1671.615234	691.174866
1670.628906	724.852234
1669.642578	846.658325
1668.655273	891.869751
1667.668945	1372.978394
1666.681641	1153.691040
1665.694336	1163.221069
1664.706055	1059.153442
1663.718750	1175.851807
1662.730469	1064.942505
1661.742188	1039.454712
1660.753906	884.643250
1659.764648	1326.608154
1658.775391	1167.535400
1657.787109	1271.338989
1656.796875	1391.425659
1655.807617	1308.190063
1654.818359	1093.176025
1653.828125	1437.120728
1652.837891	1059.157104
1651.846680	837.905151
1650.856445	474.508606
1649.865234	659.058533
1648.874023	510.973236
1647.882813	107.107002
1646.891602	-74.127785
1645.899414	426.725830
1644.907227	523.770264
1643.915039	37.702103
1642.922852	246.635757
1641.930664	173.536865
1640.937500	372.695374
1639.944336	158.030197
1638.951172	-122.025063
1637.957031	-625.695374
1636.963867	-23.999702
1635.969727	108.639503
1634.975586	59.809616
1633.981445	-670.974609
1632.986328	-105.077629
1631.991211	-413.370819
1630.996094	-176.113342
1630.000977	166.712814
1629.005859	-250.839218
1628.009766	-162.679428
1627.013672	-192.588089
1626.017578	-106.418648
1625.021484	-182.981644
1624.024414	-93.600098
1623.028320	-103.790016
1622.031250	-163.632721
1621.033203	-154.879471
1620.036133	27.545475
1619.038086	52.570309
1618.041016	48.996162
1617.041992	32.495800
1616.043945	-7.346365
1615.045898	-288.320618
1614.046875	105.186142
1613.047852	102.720856
1612.048828	-169.613235
1611.048828	-166.405487
1610.049805	25.719664
1609.049805	-287.816467
1608.049805	446.860352
1607.048828	-233.025925
1606.048828	-16.870478
1605.047852	256.901947
1604.046875	117.114319
1603.045898	-174.274170
1602.044922	217.441833
1601.042969	20.507069
1600.041016	103.576294
1599.039063	197.148102
1598.037109	-242.520981
1597.034180	41.982410
1596.031250	153.957581
1595.028320	135.313675
1594.025391	-97.454094
1593.022461	-21.967575
1592.018555	150.074097
1591.014648	-252.170135
1590.010742	-380.235840
1589.006836	133.560287
1588.001953	15.851698
1586.997070	-177.448364
1585.992188	419.312561
1584.987305	405.806580
1583.982422	525.174744
1582.976563	204.066589
1581.970703	185.224319
1580.964844	338.222931
1579.958984	324.430573
1578.952148	344.379974
1577.945313	70.122673
1576.938477	214.847549
1575.931641	190.302246
1574.924805	352.945496
1573.916992	205.915848
1572.909180	82.230782
1571.901367	301.599487
1570.893555	136.118011
1569.884766	-110.004585
1568.876953	204.981277
1567.868164	187.221786
1566.858398	10.895297
1565.849609	62.975300
1564.839844	-82.415779
1563.830078	-422.523621
1562.820313	550.104553
1561.810547	15.128736
1560.799805	-219.003647
1559.790039	-546.523438
1558.779297	-277.918396
1557.767578	246.920746
1556.756836	-153.625946
1555.745117	-46.488251
1554.733398	104.430786
1553.721680	60.882248
1552.709961	242.379074
1551.697266	195.794312
1550.685547	-37.262424
1549.672852	195.227097
1548.659180	60.072723
1547.646484	-31.243214
1546.632813	228.859299
1545.619141	372.308350
1544.605469	114.895409
1543.591797	-39.271450
1542.577148	15.613959
1541.562500	90.910774
1540.547852	-50.952213
1539.533203	-14.846867
1538.518555	-40.930061
1537.502930	306.904846
1536.487305	437.647644
1535.471680	240.524643
1534.456055	365.609985
1533.439453	433.658478
1532.422852	107.051834
1531.406250	146.317703
1530.389648	113.186981
1529.373047	41.203186
1528.355469	533.026978
1527.337891	287.971405
1526.320313	68.533485
1525.302734	440.956421
1524.284180	-213.794769
1523.265625	199.203629
1522.247070	326.288910
1521.228516	288.509430
1520.208984	420.181396
1519.190430	40.075481
1518.170898	-54.849312
1517.151367	325.398956
1516.130859	214.569748
1515.111328	206.345795
1514.090820	-166.748596
1513.070313	-0.767223
1512.049805	-114.832718
1511.028320	-272.719482
1510.006836	123.437477
1508.986328	152.457047
1507.963867	155.545502
1506.942383	-5.619006
1505.919922	2.243512
1504.898438	-223.265793
1503.875977	-254.168198
1502.852539	-354.449371
1501.830078	-372.866364
1500.806641	-532.327881
1499.783203	-26.259552
1498.759766	-378.040741
1497.736328	-328.070435
1496.711914	-81.319443
1495.687500	-315.728149
1494.663086	-703.636719
1493.638672	-393.510223
1492.613281	322.742676
1491.587891	-280.227783
1490.563477	-402.661499
1489.537109	-98.632195
1488.511719	115.777534
1487.485352	202.246109
1486.458984	-204.184799
1485.432617	-135.804153
1484.406250	310.114716
1483.379883	-213.803009
1482.352539	550.533386
1481.325195	653.904480
1480.297852	586.291016
1479.269531	505.822632
1478.241211	766.815369
1477.213867	242.820084
1476.184570	834.724731
1475.156250	590.903748
1474.127930	978.642883
1473.098633	902.731689
1472.069336	1236.596191
1471.040039	1081.639160
1470.009766	1280.302246
1468.979492	1590.750000
1467.950195	1644.189819
1466.918945	1555.078979
1465.888672	1687.172119
1464.857422	2462.156738
1463.827148	2017.100098
1462.795898	2123.455322
1461.763672	2214.453125
1460.732422	1939.754761
1459.700195	2264.289551
1458.667969	2190.148193
1457.635742	2395.190186
1456.603516	2592.525146
1455.570313	2437.126221
1454.537109	2312.228271
1453.503906	2461.241455
1452.470703	2546.822510
1451.436523	2936.487061
1450.403320	2492.352783
1449.369141	2552.552490
1448.333984	2916.660889
1447.299805	2543.759766
1446.264648	2844.486572
1445.230469	3124.914551
1444.194336	2893.963379
1443.159180	2536.690186
1442.124023	1944.357178
1441.087891	1794.890503
1440.051758	2249.887451
1439.015625	2070.207275
1437.978516	2383.490967
1436.941406	2464.234131
1435.904297	1830.026001
1434.867188	1544.741455
1433.830078	1757.161255
1432.791992	1621.102905
1431.754883	1068.727295
1430.715820	935.538330
1429.677734	898.421753
1428.639648	798.354980
1427.600586	345.292419
1426.561523	535.536377
1425.522461	352.691528
1424.482422	588.400085
1423.443359	-47.749596
1422.403320	162.980728
1421.363281	230.162003
1420.322266	-206.270370
1419.282227	-224.389343
1418.241211	120.075333
1417.200195	124.764198
1416.159180	386.238495
1415.117188	-54.171379
1414.076172	-169.762802
1413.034180	-13.623724
1411.992188	-98.751335
1410.949219	-460.225037
1409.907227	-160.437454
1408.864258	31.297962
1407.821289	-241.595001
1406.777344	-124.992233
1405.734375	-302.002716
1404.690430	-310.630249
1403.646484	233.055832
1402.602539	-176.821487
1401.557617	-119.782097
1400.513672	-62.562019
1399.468750	-40.335522
1398.423828	-251.102798
1397.377930	177.519119
1396.333008	568.577637
1395.287109	140.337143
1394.241211	238.484024
1393.195313	359.312500
1392.148438	415.135803
1391.101563	751.487183
1390.054688	309.520050
1389.007813	133.165115
1387.960938	572.485840
1386.913086	456.518677
1385.865234	70.725357
1384.817383	285.301910
1383.769531	-92.411163
1382.720703	-102.450989
1381.671875	205.006302
1380.623047	205.285400
1379.574219	-238.781204
1378.524414	74.051071
1377.475586	-72.346413
1376.425781	285.628571
1375.375977	-197.252441
1374.325195	-223.228653
1373.274414	110.158417
1372.224609	-232.141388
1371.172852	46.616032
1370.122070	295.569153
1369.070313	272.951477
1368.019531	312.860657
1366.967773	173.566010
1365.915039	293.497437
1364.863281	107.348892
1363.810547	230.121155
1362.757813	-179.561874
1361.705078	3.326491
1360.651367	226.099625
1359.598633	436.570313
1358.544922	-277.926971
1357.491211	-208.793015
1356.436523	-154.444412
1355.382813	496.507965
1354.328125	715.036682
1353.273438	-72.346031
1352.217773	499.201630
1351.163086	236.469360
1350.107422	743.536560
1349.051758	128.785492
1347.996094	678.207092
1346.939453	870.315674
1345.883789	477.215271
1344.827148	1001.920410
1343.769531	599.351990
1342.712891	1238.171387
1341.655273	786.511169
1340.598633	1408.020386
1339.540039	1145.091309
1338.482422	1501.585938
1337.423828	1199.470215
1336.366211	818.469482
1335.307617	1044.108887
1334.248047	1230.199585
1333.189453	926.586792
1332.129883	788.949036
1331.070313	1415.594482
1330.010742	959.310242
1328.950195	1281.921265
1327.890625	991.732178
1326.830078	1363.907104
1325.768555	765.323181
1324.708008	1112.979248
1323.646484	1043.352661
1322.585938	1218.297241
1321.523438	1568.474609
1320.461914	1099.499512
1319.400391	1509.049316
1318.337891	1469.665283
1317.275391	1462.485107
1316.211914	1687.140015
1315.149414	1485.454346
1314.085938	1283.962158
1313.022461	1048.179932
1311.958984	1381.589478
1310.894531	1653.384766
1309.831055	1191.521606
1308.766602	1315.773682
1307.701172	1371.150513
1306.636719	1768.622559
1305.571289	1688.792480
1304.505859	1749.280640
1303.440430	1718.861938
1302.375000	1752.463257
1301.308594	2090.881104
1300.242188	1397.227783
1299.175781	1794.707764
1298.109375	1288.255615
1297.041992	1449.996460
1295.975586	1241.054932
1294.908203	914.449524
1293.839844	1442.009766
1292.772461	1684.840210
1291.704102	1633.260620
1290.635742	1606.296509
1289.567383	1454.363159
1288.498047	1123.593750
1287.428711	1003.787170
1286.360352	1780.882568
1285.290039	1274.024170
1284.220703	1769.151978
1283.150391	1661.731445
1282.080078	1576.435791
1281.009766	1363.949951
1279.939453	1215.216431
1278.868164	1301.419922
1277.796875	1646.886108
1276.725586	1151.022461
1275.654297	1740.916016
1274.582031	1619.259644
1273.509766	1580.765503
1272.437500	1532.540161
1271.365234	1684.647705
1270.291992	1907.511230
1269.218750	1756.718018
1268.145508	1635.292847
1267.072266	1560.299316
1265.999023	1797.664917
1264.924805	1917.812988
1263.850586	1491.584717
1262.776367	1772.680542
1261.701172	1534.356201
1260.625977	2132.140381
1259.550781	2598.057617
1258.475586	2045.402954
1257.400391	1807.181519
1256.324219	1963.531982
1255.248047	1776.506348
1254.171875	1915.711914
1253.094727	1731.146484
1252.018555	2067.326904
1250.941406	2291.415771
1249.864258	1615.543213
1248.786133	1705.816895
1247.708008	1744.968628
1246.630859	1713.605591
1245.551758	1793.945313
1244.473633	1723.617676
1243.394531	1378.801025
1242.316406	1357.071167
1241.236328	1527.047485
1240.157227	1621.677246
1239.077148	1946.724365
1237.998047	1735.428955
1236.917969	1555.684082
1235.836914	1594.194702
1234.756836	1928.432251
1233.675781	1775.234375
1232.594727	1973.431885
1231.512695	1313.768921
1230.431641	1594.213257
1229.349609	908.157410
1228.267578	1754.983032
1227.185547	1407.958130
1226.102539	833.495056
1225.019531	1386.768555
1223.936523	780.972900
1222.853516	954.149658
1221.769531	452.523590
1220.686523	867.290222
1219.602539	723.462646
1218.517578	734.246582
1217.433594	561.357666
1216.348633	905.328247
1215.263672	734.709106
1214.178711	440.956421
1213.092773	919.622864
1212.007813	558.221619
1210.921875	563.593384
1209.834961	969.272400
1208.749023	627.112244
1207.662109	974.554871
1206.575195	1403.710449
1205.488281	596.269958
1204.400391	798.629639
1203.313477	405.835358
1202.225586	557.391174
1201.136719	525.776978
1200.048828	359.293152
1198.959961	-93.630775
1197.871094	252.420959
1196.782227	-118.668953
1195.692383	-23.109858
1194.603516	45.887794
1193.513672	88.292122
1192.423828	-251.570358
1191.333008	-452.026276
1190.242188	-284.908997
1189.151367	-204.429291
1188.060547	-35.223625
1186.969727	-675.268250
1185.877930	-158.194611
1184.786133	-25.409723
1183.694336	92.832916
1182.601563	-112.914581
1181.509766	-50.044086
1180.416992	-119.182297
1179.323242	-262.711609
1178.230469	128.183670
1177.136719	-135.310928
1176.042969	-17.898449
1174.949219	-317.339813
1173.854492	-118.723663
1172.760742	137.192261
1171.666016	182.272827
1170.570313	-208.254639
1169.475586	-232.655151
1168.379883	-166.263321
1167.284180	-35.418095
1166.188477	-473.684753
1165.091797	-474.464539
1163.996094	-45.181946
1162.899414	230.910156
1161.801758	-164.378510
1160.705078	297.731140
1159.607422	119.712608
1158.509766	137.422989
1157.412109	231.422318
1156.313477	384.930328
1155.215820	194.851791
1154.117188	2.386456
1153.017578	-11.264986
1151.918945	594.790833
1150.819336	87.585617
1149.719727	61.828640
1148.620117	552.923950
1147.519531	164.954590
1146.418945	-206.229340
1145.318359	-63.129921
1144.217773	-331.862518
1143.116211	-172.265976
1142.014648	177.513992
1140.913086	315.424622
1139.811523	248.749084
1138.708984	-72.316246
1137.606445	-39.155190
1136.503906	-293.558685
1135.401367	214.678482
1134.297852	-63.509060
1133.194336	-28.165091
1132.090820	432.067993
1130.987305	177.672806
1129.882813	215.209076
1128.778320	539.754211
1127.673828	541.572205
1126.569336	773.380127
1125.463867	1299.011108
1124.358398	748.335815
1123.252930	626.801758
1122.146484	886.714844
1121.041016	348.325623
1119.934570	449.517212
1118.828125	164.761673
1117.720703	306.161987
1116.613281	542.159058
1115.505859	595.880188
1114.398438	247.480179
1113.291016	301.266113
1112.182617	-98.920616
1111.074219	326.020966
1109.964844	223.780045
1108.856445	190.145737
1107.747070	251.009644
1106.637695	134.753860
1105.528320	311.345703
1104.417969	683.779236
1103.307617	522.737183
1102.197266	399.550262
1101.086914	821.349731
1099.975586	528.407288
1098.864258	841.589111
1097.752930	435.717896
1096.641602	819.569641
1095.529297	489.361450
1094.416992	293.623383
1093.304688	571.404724
1092.191406	528.872131
1091.079102	608.852051
1089.965820	-379.633240
1088.852539	-247.612747
1087.738281	693.611694
1086.624023	505.592987
1085.509766	280.110901
1084.395508	459.136536
1083.280273	177.493256
1082.166016	741.967285
1081.050781	869.300659
1079.934570	10.226495
1078.819336	539.362427
1077.703125	197.388504
1076.586914	203.017029
1075.469727	255.646103
1074.353516	209.841766
1073.236328	35.140289
1072.119141	45.862827
1071.000977	82.450821
1069.882813	283.186096
1068.765625	563.631348
1067.646484	469.185242
1066.528320	449.867310
1065.409180	636.711304
1064.290039	528.611633
1063.170898	-164.449142
1062.050781	275.459381
1060.930664	252.082779
1059.810547	357.477692
1058.690430	229.118683
1057.569336	409.518616
1056.449219	106.169128
1055.327148	83.460930
1054.206055	35.221756
1053.083984	173.972107
1051.961914	154.011032
1050.839844	563.762085
1049.717773	583.683899
1048.594727	508.044098
1047.471680	640.223083
1046.348633	399.296600
1045.224609	312.516937
1044.101563	-214.674469
1042.976563	-207.753830
1041.852539	489.093811
1040.728516	270.194946
1039.603516	4.946979
1038.478516	210.373383
1037.352539	36.360035
1036.227539	-281.700867
1035.101563	-73.562164
1033.974609	-91.038658
1032.848633	-66.461884
1031.721680	-20.818213
1030.594727	180.738678
1029.467773	-512.497314
1028.340820	-317.552612
1027.212891	-76.079346
1026.084961	-496.521057
1024.956055	-199.057007
1023.828125	-521.420044
1022.699219	-539.414612
1021.570313	-640.758545
1020.440430	-1168.782959
1019.311523	-369.628357
1018.181641	-825.227112
1017.050781	-459.738373
1015.920898	-437.268707
1014.790039	-711.261292
1013.659180	293.912354
1012.528320	-241.497574
1011.396484	-489.348541
1010.265625	-206.717773
1009.132813	-139.322281
1008.000977	-85.647980
1006.868164	218.031998
1005.736328	665.174072
1004.602539	1103.008301
1003.469727	1709.609131
1002.335938	2223.638184
1001.202148	2099.815186
1000.068359	1491.061890
998.933594	545.537476
997.799805	582.074829
996.665039	260.915039
995.529297	385.546448
994.394531	328.011475
993.258789	194.540421
992.123047	453.421661
990.986328	523.260803
989.849609	-135.283096
988.712891	110.191551
987.576172	-3.753528
986.439453	195.853516
985.301758	245.818085
984.164063	277.513000
983.025391	81.439247
981.887695	168.748383
980.749023	571.439453
979.610352	295.431305
978.470703	240.522247
977.332031	703.217896
976.192383	214.069107
975.051758	389.563416
973.912109	218.166275
972.771484	290.527039
971.630859	-13.659470
970.490234	228.980316
969.348633	106.632278
968.207031	404.529724
967.065430	693.268738
965.923828	302.961029
964.781250	534.554626
963.638672	585.043762
962.496094	635.661133
961.352539	920.183167
960.208984	977.869263
959.065430	160.541824
957.921875	447.714569
956.777344	276.918304
955.632813	156.712418
954.488281	11.528602
953.343750	47.325790
952.198242	156.443695
951.052734	130.702835
949.907227	-180.719177
948.760742	118.513725
947.614258	-174.215881
946.467773	120.566383
945.321289	120.639565
944.173828	13.488529
943.026367	306.100708
941.878906	548.477783
940.730469	67.350861
939.582031	695.519531
938.433594	534.188477
937.285156	587.437378
936.135742	529.032837
934.987305	555.114136
933.836914	590.396484
932.687500	762.480042
931.537109	32.479141
930.386719	-77.604576
929.236328	-203.476730
928.084961	367.383759
926.934570	-311.397003
925.783203	-400.453949
924.630859	117.987946
923.478516	113.183647
922.327148	-528.182434
921.173828	285.673798
920.021484	246.974762
918.868164	671.879272
917.714844	496.954376
916.561523	547.010010
915.407227	-172.604050
914.252930	402.081482
913.098633	-56.049374
911.944336	80.551559
910.789063	94.648407
909.633789	213.112473
908.478516	286.218445
907.322266	-100.816246
906.166016	418.871704
905.009766	77.385185
903.853516	-331.852692
902.696289	-450.991547
901.539063	131.835724
900.381836	-281.553162
899.223633	-210.432693
898.065430	-100.857773
896.907227	62.981556
895.749023	423.504578
894.589844	53.608822
893.430664	4.872163
892.271484	109.842865
891.112305	-108.305817
889.952148	14.730008
888.791992	-216.827255
887.630859	197.423981
886.470703	58.485699
885.309570	43.718239
884.148438	105.664375
882.986328	75.096870
881.825195	233.959183
880.663086	845.885193
879.500000	-115.752457
878.337891	-6.568781
877.174805	143.089676
876.011719	76.437721
874.847656	545.720886
873.684570	96.242340
872.520508	427.956268
871.355469	111.419128
870.191406	170.703735
869.026367	-129.938782
867.861328	354.296539
866.695313	802.292053
865.530273	501.605255
864.364258	558.299683
863.197266	520.564819
862.031250	604.091309
860.864258	566.274536
859.697266	849.451233
858.530273	883.318909
857.362305	1231.255981
856.194336	836.443115
855.026367	809.573975
853.857422	876.835632
852.688477	1412.526123
851.519531	1360.714233
850.350586	1250.613281
849.180664	1048.652710
848.010742	703.388611
846.840820	763.495483
845.670898	465.346954
844.500000	908.044189
843.329102	970.092896
842.157227	627.156738
840.986328	499.006683
839.814453	223.279633
838.642578	577.977844
837.469727	610.616394
836.296875	862.123596
835.124023	653.283691
833.951172	649.924072
832.777344	-123.795815
831.603516	546.986389
830.429688	329.180176
829.255859	693.718506
828.081055	901.858582
826.906250	179.888824
825.731445	552.875244
824.555664	212.320999
823.379883	431.194641
822.204102	101.808350
821.027344	505.305908
819.851563	236.019958
818.674805	-64.394402
817.497070	211.730484
816.320313	53.716076
815.142578	271.678162
813.963867	-424.723297
812.786133	-235.826462
811.607422	-229.410294
810.428711	61.420700
809.250000	-43.512947
808.070313	169.209717
806.890625	61.910343
805.710938	43.401760
804.531250	-15.135956
803.350586	-388.906921
802.169922	-363.163269
800.988281	-370.796631
799.807617	-720.061279
798.625977	-477.197998
797.444336	-884.075684
796.261719	-105.090027
795.079102	-487.652618
793.896484	-116.899399
792.713867	-65.329597
791.530273	-412.432617
790.346680	-228.151016
789.163086	-464.538513
787.979492	29.304300
786.794922	206.493378
785.610352	505.168610
784.425781	281.807678
783.240234	-321.743073
782.054688	184.379181
780.869141	-306.308716
779.682617	172.926270
778.496094	157.165970
777.309570	-145.689865
776.123047	385.961639
774.935547	310.384735
773.748047	71.509224
772.560547	64.313080
771.373047	193.793854
770.184570	228.344650
768.996094	282.665100
767.806641	70.242058
766.618164	-296.354553
765.428711	22.230261
764.239258	265.739380
763.048828	321.936920
761.858398	463.913544
760.667969	610.178711
759.477539	237.097473
758.286133	433.855774
757.094727	148.876511
755.903320	297.122375
754.710938	548.572388
753.518555	301.016724
752.326172	301.820465
751.133789	755.087036
749.940430	913.834534
748.747070	354.556458
747.553711	535.231201
746.359375	336.150299
745.166016	55.978741
743.970703	484.384094
742.776367	289.796448
741.581055	483.336029
740.385742	312.922302
739.190430	22.053455
737.994141	27.075758
736.797852	-9.520917
735.601563	196.964752
734.405273	-78.289322
733.208008	-22.913292
732.010742	47.762474
730.813477	127.162041
729.615234	-228.735260
728.416992	54.072289
727.218750	-222.909149
726.020508	-10.146022
724.821289	-518.580688
723.622070	502.515137
722.422852	83.792343
721.222656	108.570404
720.022461	-67.484795
718.822266	134.168289
717.621094	209.189240
716.420898	50.790012
715.218750	197.842880
714.017578	399.390991
712.815430	605.243530
711.614258	-12.817354
710.411133	97.249283
709.208984	383.787109
708.005859	672.418335
706.802734	251.105942
705.599609	25.981844
704.395508	327.738007
703.191406	237.743698
701.987305	402.392792
700.782227	-9.325386
699.577148	-205.502487
698.372070	263.724457
697.166992	287.265381
695.960938	549.903259
694.754883	-54.281559
693.548828	6.519694
692.341797	108.649162
691.135742	-800.795227
689.927734	-522.505676
688.720703	-172.616867
687.512695	-354.271790
686.304688	-197.370132
685.096680	-209.539597
683.888672	-520.728027
682.679688	-86.063759
681.470703	-227.836777
680.260742	-352.057556
679.050781	-322.285400
677.840820	-374.638947
676.630859	-56.603771
675.419922	-238.501358
674.209961	-143.148315
672.998047	142.724442
671.787109	558.441040
670.575195	126.545082
669.363281	574.935425
668.151367	385.757355
666.938477	343.841339
665.725586	766.664795
664.512695	75.088997
663.299805	-2.649295
662.085938	202.728012
660.872070	416.937500
659.658203	204.107742
658.443359	181.534637
657.228516	49.306538
656.013672	-168.770691
654.797852	102.980103
653.583008	226.257523
652.366211	-165.134995
651.150391	4.177298
649.934570	354.749146
648.717773	147.887299
647.500000	-342.601044
646.283203	250.228683
645.065430	103.047089
643.847656	223.203827
642.629883	156.714996
641.411133	-33.906620
640.192383	49.162521
638.973633	349.874603
637.753906	406.101959
636.534180	185.813950
635.314453	-40.143799
634.094727	-321.135651
632.874023	-62.396461
631.653320	31.709183
630.432617	-98.761902
629.211914	14.072417
627.990234	5.453061
626.768555	-193.130753
625.545898	415.417389
624.324219	394.466400
623.101563	305.951721
621.877930	460.621094
620.655273	207.167038
619.431641	-252.762634
618.208008	-99.010132
616.983398	224.994064
615.759766	-100.476486
614.535156	110.400032
613.310547	-64.637581
612.084961	-225.336868
610.859375	4.612887
609.633789	99.172729
608.408203	-390.299866
607.181641	-305.289856
605.955078	127.423050
604.728516	324.643951
