# Supplementary material for: Raman spectroscopy accurately differentiates mucosal healing from non-healing and biochemical changes following biological therapy in inflammatory bowel disease
Source: PLoS One. 2021 Jun 2;16(6):e0252210. doi: 10.1371/journal.pone.0252210 (PMC8172032; doi:10.1371/journal.pone.0252210)
Supplement: S1 Dataset — (ZIP) [file pone.0252210.s003.zip › HC/BRC-ctnf-0013_Copy base sub CR removed_49__X_5614.96__Y_10624.4__Z_2157.41__Time_553.txt]

1714.774414	63.637794
1713.797852	98.180832
1712.820313	59.285454
1711.843750	-212.789810
1710.866211	-45.010666
1709.888672	50.427860
1708.911133	261.176910
1707.933594	-138.875885
1706.955078	10.482686
1705.976563	101.036438
1704.998047	-22.445412
1704.019531	-220.606506
1703.040039	-41.154602
1702.061523	66.251717
1701.082031	120.330421
1700.101563	-127.582565
1699.122070	-179.886719
1698.141602	46.091759
1697.161133	135.971329
1696.180664	145.967377
1695.200195	60.117008
1694.218750	113.478111
1693.238281	215.251205
1692.256836	269.245331
1691.274414	238.135086
1690.292969	207.437561
1689.310547	406.513184
1688.328125	237.820099
1687.345703	416.230927
1686.363281	411.002716
1685.379883	709.983215
1684.396484	425.664154
1683.413086	456.238708
1682.429688	527.155457
1681.445313	414.683899
1680.461914	656.785645
1679.477539	499.914520
1678.493164	364.817230
1677.507813	560.073975
1676.523438	659.934387
1675.538086	760.143372
1674.552734	1089.379883
1673.566406	1009.513672
1672.581055	1150.705444
1671.594727	1270.973877
1670.608398	1136.602295
1669.622070	1201.890137
1668.634766	988.750671
1667.648438	1230.079224
1666.661133	1429.227173
1665.673828	1066.181519
1664.685547	1324.442139
1663.698242	1567.102905
1662.709961	1645.640747
1661.721680	1517.762695
1660.733398	1544.068726
1659.744141	1382.598389
1658.755859	1621.647827
1657.766602	1892.745483
1656.777344	1462.363037
1655.787109	1464.076172
1654.797852	1458.239624
1653.807617	1352.198608
1652.817383	960.828796
1651.827148	1178.380981
1650.835938	1168.742188
1649.844727	781.366760
1648.853516	817.455994
1647.862305	785.152588
1646.871094	946.083496
1645.878906	674.023743
1644.886719	508.050201
1643.894531	809.834351
1642.902344	290.783966
1641.910156	421.541168
1640.916992	378.368378
1639.923828	185.131409
1638.930664	132.058014
1637.936523	110.921059
1636.943359	90.074982
1635.949219	-133.464813
1634.955078	-45.685841
1633.960938	55.481182
1632.965820	96.253502
1631.970703	-91.869049
1630.975586	-100.633682
1629.980469	-164.449768
1628.985352	-193.804810
1627.989258	5.972524
1626.993164	40.136654
1625.997070	58.703934
1625.000977	-11.947968
1624.003906	-92.910652
1623.007813	-181.535660
1622.010742	179.391693
1621.012695	206.661682
1620.015625	23.953045
1619.017578	101.446289
1618.020508	255.196518
1617.021484	17.887373
1616.023438	-179.815506
1615.025391	-49.338577
1614.026367	47.087513
1613.027344	-34.757671
1612.028320	59.212761
1611.028320	111.286163
1610.029297	35.008167
1609.029297	-12.336431
1608.029297	79.260132
1607.028320	390.894287
1606.028320	249.437378
1605.027344	223.286346
1604.026367	244.310181
1603.025391	124.055199
1602.023438	-1.350381
1601.022461	-1.105719
1600.020508	72.380211
1599.018555	-65.931709
1598.016602	75.532509
1597.013672	162.053848
1596.010742	123.114815
1595.007813	42.389221
1594.004883	-25.253714
1593.001953	-254.780624
1591.998047	-157.904358
1590.994141	-100.249435
1589.990234	98.262650
1588.986328	197.507385
1587.981445	249.705688
1586.976563	-159.756744
1585.971680	-52.855770
1584.966797	126.928978
1583.961914	137.168732
1582.956055	84.793549
1581.950195	87.070641
1580.944336	42.385956
1579.938477	284.068909
1578.931641	95.996849
1577.924805	-112.908035
1576.917969	232.451508
1575.911133	192.514603
1574.904297	-144.037277
1573.896484	10.938829
1572.888672	113.735161
1571.880859	91.597885
1570.873047	-130.765793
1569.864258	106.732376
1568.855469	11.486971
1567.846680	-8.532773
1566.837891	-116.964966
1565.829102	-121.648773
1564.819336	-27.851603
1563.809570	-193.738281
1562.799805	200.686279
1561.790039	70.833313
1560.779297	254.659836
1559.768555	98.601585
1558.757813	-31.627209
1557.747070	-79.032898
1556.736328	155.837250
1555.724609	14.811049
1554.712891	205.182907
1553.701172	356.458557
1552.689453	336.634094
1551.676758	104.394524
1550.664063	-104.634697
1549.651367	250.240082
1548.638672	364.228210
1547.625977	351.267670
1546.612305	273.478607
1545.598633	182.610886
1544.584961	207.889862
1543.571289	85.691360
1542.556641	327.580536
1541.541992	-102.328438
1540.527344	90.051537
1539.512695	176.309525
1538.498047	138.444901
1537.482422	30.715668
1536.466797	446.561615
1535.451172	116.591728
1534.434570	173.378204
1533.418945	232.531494
1532.402344	312.071289
1531.385742	-67.358162
1530.369141	179.295914
1529.351563	67.556358
1528.334961	58.701950
1527.317383	34.188412
1526.299805	135.633987
1525.281250	38.635349
1524.263672	28.988657
1523.245117	-106.931580
1522.226563	271.450958
1521.208008	-3.726251
1520.188477	32.107529
1519.168945	62.589943
1518.150391	100.591843
1517.129883	153.768295
1516.110352	-45.006275
1515.089844	200.421600
1514.070313	-93.667137
1513.049805	289.919495
1512.028320	0.658900
1511.007813	-144.942108
1509.986328	-36.686543
1508.964844	-87.696045
1507.943359	-33.720936
1506.921875	-33.792728
1505.899414	-187.865570
1504.876953	-65.261360
1503.854492	167.295197
1502.832031	79.354866
1501.808594	109.080269
1500.786133	-48.289413
1499.762695	242.244827
1498.739258	312.364319
1497.714844	-203.751114
1496.691406	-52.021042
1495.666992	7.378725
1494.642578	271.186951
1493.617188	261.124084
1492.592773	596.031677
1491.567383	289.131378
1490.541992	191.740860
1489.516602	370.149750
1488.491211	653.057922
1487.464844	476.038788
1486.438477	350.018097
1485.412109	384.721252
1484.385742	669.365784
1483.358398	879.747437
1482.331055	870.536804
1481.303711	1060.129272
1480.276367	772.711243
1479.249023	1002.789490
1478.220703	1038.929077
1477.192383	919.506226
1476.164063	1141.396851
1475.135742	1054.893188
1474.106445	1541.260986
1473.077148	1528.310547
1472.047852	1599.265625
1471.018555	1535.215454
1469.989258	1689.911011
1468.958984	1689.256470
1467.928711	1657.996460
1466.898438	2104.690674
1465.868164	2019.803101
1464.836914	2206.804199
1463.805664	2175.118652
1462.774414	1978.239868
1461.743164	2195.391602
1460.710938	2257.458252
1459.679688	2603.815674
1458.647461	2343.273926
1457.615234	2440.621338
1456.582031	2456.656006
1455.549805	2485.342041
1454.516602	2427.716064
1453.483398	2504.458740
1452.449219	2687.581543
1451.416016	2607.017090
1450.381836	2782.366211
1449.347656	2851.202637
1448.313477	2709.750244
1447.279297	2479.699707
1446.244141	2692.776855
1445.208984	2409.610107
1444.173828	2665.601074
1443.138672	2309.159180
1442.102539	2284.225098
1441.066406	2307.350586
1440.030273	2267.248291
1438.994141	2386.435059
1437.958008	2202.270996
1436.920898	1912.036865
1435.883789	1733.100952
1434.846680	1647.714600
1433.808594	1787.117188
1432.771484	1199.352783
1431.733398	1371.649048
1430.695313	998.768860
1429.657227	845.596008
1428.618164	700.067383
1427.579102	635.343994
1426.540039	580.772583
1425.500977	843.918518
1424.461914	633.140198
1423.421875	518.235901
1422.381836	274.938599
1421.341797	603.587097
1420.301758	607.283691
1419.260742	220.754669
1418.219727	569.496277
1417.178711	311.618652
1416.137695	26.241678
1415.096680	63.059444
1414.054688	192.972122
1413.012695	174.541946
1411.970703	327.154297
1410.928711	52.485569
1409.885742	74.524010
1408.842773	-13.906863
1407.799805	455.425873
1406.756836	231.516769
1405.712891	128.293854
1404.668945	221.011749
1403.625000	-165.573334
1402.581055	-162.964996
1401.537109	143.290146
1400.492188	276.438782
1399.447266	13.438029
1398.402344	169.336823
1397.357422	220.004456
1396.311523	27.666407
1395.265625	-1.623166
1394.219727	-93.403328
1393.173828	-104.885063
1392.126953	48.991463
1391.081055	50.243149
1390.034180	204.269073
1388.986328	38.053776
1387.939453	52.177746
1386.891602	231.482101
1385.843750	60.757805
1384.795898	22.744699
1383.748047	-82.604507
1382.699219	-30.352213
1381.651367	-25.435442
1380.602539	-72.857399
1379.552734	139.592682
1378.503906	109.920166
1377.454102	77.892113
1376.404297	-73.774437
1375.354492	-23.115402
1374.303711	-62.155281
1373.253906	135.933838
1372.203125	39.824543
1371.152344	-208.167465
1370.100586	-22.216648
1369.049805	-219.941788
1367.998047	187.983078
1366.946289	-151.390808
1365.894531	-49.662254
1364.841797	72.084648
1363.789063	-59.974434
1362.736328	-57.420891
1361.683594	62.238071
1360.630859	5.381918
1359.577148	296.897827
1358.523438	66.257355
1357.469727	-89.537148
1356.415039	247.024902
1355.361328	89.101318
1354.306641	110.279373
1353.251953	141.547150
1352.197266	172.967346
1351.141602	331.150726
1350.085938	323.116028
1349.030273	580.804688
1347.974609	401.841766
1346.918945	498.485016
1345.862305	590.279419
1344.805664	481.346191
1343.749023	466.833588
1342.691406	660.683411
1341.634766	705.943237
1340.577148	657.192261
1339.519531	739.906128
1338.460938	723.681396
1337.403320	898.284851
1336.344727	835.330078
1335.286133	1185.866089
1334.226563	863.390320
1333.167969	739.132996
1332.108398	671.964539
1331.048828	810.222351
1329.989258	511.009186
1328.928711	723.702026
1327.869141	679.482361
1326.808594	810.841309
1325.748047	631.079895
1324.686523	656.511169
1323.625977	849.989136
1322.564453	683.142456
1321.502930	787.988525
1320.440430	984.229248
1319.378906	635.383362
1318.316406	969.988892
1317.253906	764.607239
1316.190430	830.628418
1315.127930	1091.489624
1314.064453	1064.073853
1313.000977	1056.527588
1311.937500	1110.706909
1310.873047	1182.238647
1309.809570	1271.125122
1308.745117	1237.035400
1307.679688	1052.978149
1306.615234	792.878540
1305.549805	1352.150513
1304.484375	1126.796875
1303.418945	1245.907715
1302.353516	1342.975708
1301.287109	1408.177368
1300.220703	1335.881958
1299.154297	922.277222
1298.087891	1479.136963
1297.020508	1149.417358
1295.954102	1141.583618
1294.886719	917.874329
1293.818359	1013.391479
1292.750977	1028.029297
1291.682617	1082.020996
1290.614258	1160.629150
1289.545898	1102.017700
1288.476563	994.512878
1287.407227	1115.083740
1286.338867	559.464600
1285.268555	949.751404
1284.199219	916.281677
1283.128906	1071.466064
1282.058594	744.417664
1280.988281	963.409607
1279.917969	947.492737
1278.846680	814.243774
1277.775391	712.945251
1276.704102	1066.620483
1275.632813	809.023071
1274.560547	1018.482178
1273.488281	795.389221
1272.416016	982.941223
1271.343750	972.632141
1270.270508	918.445618
1269.197266	1162.235474
1268.124023	1320.558228
1267.050781	819.934998
1265.977539	914.965210
1264.903320	1088.081909
1263.829102	985.588013
1262.753906	912.461548
1261.679688	1061.278442
1260.604492	781.114807
1259.529297	759.433044
1258.454102	954.643066
1257.378906	1013.420288
1256.302734	1118.487427
1255.226563	1106.693481
1254.150391	1048.704102
1253.073242	981.044922
1251.997070	1181.097412
1250.919922	1050.276489
1249.841797	919.546448
1248.764648	1027.193237
1247.686523	920.903076
1246.608398	860.868469
1245.530273	893.221985
1244.452148	711.808838
1243.373047	853.522217
1242.293945	703.808289
1241.214844	1008.155029
1240.135742	763.851135
1239.055664	708.942200
1237.975586	850.581299
1236.895508	841.785828
1235.815430	852.403137
1234.734375	821.802917
1233.654297	856.668823
1232.573242	874.553040
1231.491211	982.072571
1230.410156	941.784119
1229.328125	983.845337
1228.246094	737.753235
1227.163086	545.012451
1226.081055	567.744019
1224.998047	554.156616
1223.915039	724.409363
1222.832031	846.197449
1221.748047	510.904358
1220.664063	144.310410
1219.580078	442.515106
1218.496094	641.489136
1217.412109	378.914001
1216.327148	266.175232
1215.242188	329.734924
1214.157227	349.774689
1213.071289	99.429993
1211.985352	155.633759
1210.899414	636.399719
1209.813477	530.765076
1208.727539	191.212372
1207.640625	430.410156
1206.553711	348.858032
1205.466797	585.409729
1204.378906	491.710266
1203.291016	229.374695
1202.203125	-20.854548
1201.115234	340.557953
1200.027344	138.448441
1198.938477	73.547813
1197.849609	8.617920
1196.760742	-46.725628
1195.670898	8.525323
1194.582031	8.382977
1193.492188	-75.972694
1192.401367	-131.521851
1191.311523	-98.201073
1190.220703	-74.580673
1189.129883	-51.046570
1188.039063	-106.840355
1186.947266	5.366183
1185.856445	19.037601
1184.764648	-27.373432
1183.671875	-23.466009
1182.580078	-132.374695
1181.487305	310.253235
1180.394531	-48.205635
1179.301758	245.415527
1178.208984	23.564850
1177.115234	-95.252052
1176.021484	188.333954
1174.927734	282.503540
1173.833008	-71.214417
1172.738281	-22.700434
1171.643555	226.737961
1170.548828	-14.546582
1169.454102	234.589661
1168.358398	7.566000
1167.262695	297.039551
1166.166992	2.972494
1165.070313	-44.885933
1163.973633	-66.536461
1162.876953	272.461700
1161.780273	214.723221
1160.683594	116.315895
1159.585938	227.936005
1158.488281	408.622467
1157.389648	367.190582
1156.291992	-13.097090
1155.193359	265.001801
1154.094727	282.938812
1152.996094	231.623734
1151.896484	99.178307
1150.796875	133.501663
1149.697266	405.960785
1148.597656	173.207886
1147.498047	26.184265
1146.397461	376.732025
1145.296875	155.719711
1144.195313	579.635803
1143.094727	172.880203
1141.993164	565.463074
1140.891602	627.189026
1139.789063	500.934967
1138.687500	495.875122
1137.584961	578.638245
1136.482422	575.720764
1135.379883	553.695251
1134.276367	631.315430
1133.172852	827.519470
1132.069336	816.999146
1130.964844	668.713074
1129.861328	940.393799
1128.756836	882.088806
1127.652344	1089.344482
1126.546875	1410.214844
1125.442383	1147.655762
1124.336914	1148.191040
1123.230469	1049.094482
1122.125000	999.701416
1121.018555	815.214966
1119.912109	708.857849
1118.805664	637.960999
1117.699219	540.964661
1116.591797	604.821045
1115.484375	722.966309
1114.376953	822.041992
1113.268555	540.238342
1112.160156	837.706848
1111.051758	1049.856689
1109.943359	578.864624
1108.833984	684.465759
1107.725586	983.630737
1106.616211	899.990662
1105.505859	608.525024
1104.396484	928.474487
1103.286133	936.674927
1102.175781	614.471985
1101.064453	997.619934
1099.954102	1198.932373
1098.842773	763.465576
1097.731445	1070.645508
1096.619141	1052.372803
1095.507813	814.922791
1094.395508	586.919434
1093.282227	1140.819214
1092.169922	983.337097
1091.056641	922.358643
1089.943359	682.478638
1088.830078	739.108704
1087.716797	713.313049
1086.602539	983.786987
1085.488281	1214.102051
1084.373047	1025.803101
1083.258789	1013.811279
1082.143555	764.439270
1081.028320	1095.362427
1079.913086	939.920471
1078.796875	927.716675
1077.680664	666.631775
1076.564453	703.685059
1075.448242	707.825745
1074.331055	962.916809
1073.213867	622.128235
1072.096680	567.522461
1070.979492	770.773315
1069.861328	680.913635
1068.743164	778.517944
1067.625000	747.195496
1066.505859	783.766479
1065.386719	775.799500
1064.267578	1018.302368
1063.148438	851.079895
1062.029297	793.888000
1060.909180	872.376770
1059.789063	918.064270
1058.667969	549.813538
1057.547852	534.738647
1056.426758	762.723755
1055.305664	754.579956
1054.183594	592.230774
1053.062500	633.165527
1051.940430	494.258514
1050.818359	451.131409
1049.695313	363.664886
1048.572266	255.238388
1047.449219	461.815002
1046.326172	542.351929
1045.203125	597.208740
1044.079102	239.391205
1042.955078	515.729919
1041.830078	489.007996
1040.706055	702.288635
1039.581055	398.399719
1038.456055	464.927643
1037.331055	289.323700
1036.205078	353.552887
1035.079102	373.568604
1033.953125	447.113281
1032.826172	602.050354
1031.700195	426.756958
1030.573242	295.739166
1029.445313	506.485596
1028.318359	212.923859
1027.190430	110.036842
1026.062500	-34.566051
1024.934570	-16.503853
1023.805664	1.587203
1022.676758	-10.451236
1021.547852	151.607498
1020.418945	-80.752151
1019.289063	-164.513901
1018.159180	-276.004303
1017.029297	-264.504578
1015.898438	36.773174
1014.767578	43.677959
1013.636719	182.703918
1012.505859	87.794403
1011.375000	370.459137
1010.243164	234.011703
1009.111328	400.917847
1007.978516	195.249069
1006.846680	440.905182
1005.713867	742.029236
1004.581055	1584.213623
1003.447266	2076.979248
1002.313477	2031.049194
1001.179688	2006.026733
1000.045898	844.437073
998.912109	475.731018
997.777344	363.605682
996.642578	307.037445
995.506836	245.967606
994.372070	325.799744
993.236328	66.547737
992.100586	268.824188
990.963867	127.510147
989.828125	-108.147911
988.691406	211.889877
987.553711	-76.480194
986.416992	40.882168
985.279297	59.249794
984.141602	10.943429
983.003906	-69.457489
981.865234	213.954041
980.726563	101.555016
979.587891	249.293900
978.448242	252.173630
977.309570	172.397034
976.169922	74.382912
975.030273	206.382538
973.889648	349.928436
972.749023	442.990387
971.608398	111.221642
970.467773	4.773565
969.326172	61.499317
968.184570	-79.061661
967.042969	-196.478851
965.901367	330.947723
964.758789	-24.785847
963.616211	213.687378
962.473633	135.813370
961.330078	83.318932
960.186523	108.892769
959.042969	281.213165
957.899414	11.544318
956.754883	126.830109
955.610352	36.162930
954.465820	-79.497864
953.321289	441.162537
952.175781	234.226990
951.030273	125.879066
949.884766	113.759567
948.738281	26.340324
947.591797	94.523102
946.445313	-129.664688
945.298828	176.390289
944.151367	180.960938
943.003906	201.655396
941.856445	243.028259
940.708008	300.497223
939.559570	298.753845
938.411133	418.059662
937.262695	393.767914
936.113281	472.232147
934.964844	391.232605
933.814453	401.567291
932.665039	398.370941
931.514648	219.906143
930.364258	317.242035
929.213867	-2.010608
928.062500	250.404633
926.912109	-29.712536
925.759766	191.010391
924.608398	154.715027
923.456055	-122.498711
922.303711	89.405922
921.151367	-3.261462
919.999023	115.605621
918.845703	189.107971
917.692383	-123.462494
916.539063	-101.909592
915.384766	242.178238
914.230469	120.885414
913.076172	-68.302971
911.920898	-282.232971
910.766602	-119.386078
909.611328	-31.328165
908.455078	-228.870819
907.299805	-86.179962
906.143555	6.706453
904.987305	-63.460423
903.830078	106.630051
902.673828	70.678146
901.516602	295.228607
900.359375	26.330809
899.201172	88.074936
898.042969	0.576510
896.884766	-61.890877
895.726563	72.522499
894.567383	69.065208
893.408203	2.422567
892.249023	-186.116364
891.088867	210.689316
889.929688	38.201488
888.769531	134.616867
887.608398	249.144516
886.448242	-164.461716
885.287109	-322.785950
884.125977	-47.778675
882.963867	82.828712
881.801758	-21.060926
880.639648	145.716125
879.477539	91.608696
878.315430	102.950386
877.152344	3.972812
875.989258	236.209213
874.825195	60.830715
873.661133	434.913330
872.497070	171.923340
871.333008	248.903107
870.168945	46.945805
869.003906	45.318401
867.838867	417.016449
866.672852	84.943649
865.506836	303.728241
864.340820	394.375336
863.174805	361.470184
862.008789	447.656525
860.841797	468.726898
859.674805	559.414673
858.506836	389.750641
857.339844	392.971588
856.171875	701.309875
855.003906	666.385315
853.834961	815.365601
852.666016	408.354828
851.497070	947.326782
850.328125	800.423157
849.158203	505.756805
847.988281	524.777588
846.818359	539.320496
845.647461	647.879333
844.477539	328.928650
843.306641	484.470581
842.134766	440.849884
840.963867	354.746277
839.791992	624.179382
838.619141	263.109192
837.447266	503.352203
836.274414	511.101837
835.101563	585.835205
833.928711	468.453766
832.754883	433.710938
831.581055	403.417938
830.407227	627.511414
829.232422	621.660706
828.058594	733.993286
826.883789	442.592896
825.708008	771.095337
824.533203	597.868530
823.357422	360.050720
822.181641	273.791382
821.004883	200.882782
819.828125	250.429565
818.651367	584.864685
817.474609	324.783112
816.296875	240.557114
815.119141	378.779968
813.941406	289.994019
812.763672	76.646019
811.584961	70.080719
810.406250	145.678818
809.226563	14.501794
808.047852	83.247627
806.868164	71.914688
805.688477	147.100906
804.507813	-226.284760
803.327148	81.801178
802.146484	252.069443
800.965820	244.681961
799.784180	15.406960
798.603516	-335.819702
797.420898	-270.210907
796.239258	-111.651451
795.056641	-117.245636
793.874023	-109.657982
792.691406	-268.292603
791.507813	73.458290
790.324219	-127.434639
789.140625	14.696934
787.956055	46.009495
786.772461	220.978363
785.586914	300.640350
784.402344	6.461711
783.216797	112.416847
782.032227	204.935257
780.845703	166.916077
779.660156	356.319214
778.473633	353.360687
777.287109	213.378204
776.100586	15.935333
774.913086	81.078728
773.725586	338.015747
772.538086	188.812149
771.349609	275.516418
770.161133	132.738800
768.972656	-10.107089
767.784180	-142.002106
766.594727	186.510315
765.405273	131.451355
764.215820	362.570862
763.026367	611.056213
761.835938	421.244781
760.645508	497.666260
759.454102	576.111084
758.262695	430.017517
757.072266	512.566650
755.879883	397.058533
754.688477	138.594452
753.496094	376.764374
752.303711	436.722443
751.110352	472.352631
749.917969	266.274078
748.724609	-89.140579
747.530273	95.441422
746.336914	424.644012
745.142578	270.886353
743.948242	294.740021
742.752930	252.661072
741.558594	61.397705
740.363281	422.448700
739.166992	386.561462
737.971680	306.758514
736.775391	222.485565
735.579102	109.667038
734.381836	82.161316
733.185547	249.361145
731.988281	173.465729
730.790039	233.129440
729.592773	246.732101
728.394531	489.820343
727.196289	89.944885
725.997070	452.962128
724.797852	155.780548
723.598633	522.783752
722.399414	428.664093
721.199219	389.084625
719.999023	401.831421
718.798828	283.528687
717.598633	326.677612
716.397461	315.181641
715.196289	310.159393
713.994141	339.951813
712.792969	328.246613
711.590820	394.939209
710.388672	470.258087
709.185547	384.265076
707.982422	226.384201
706.779297	33.687672
705.576172	400.523102
704.372070	257.839081
703.167969	56.435066
701.963867	-25.261030
700.759766	369.370087
699.554688	435.439270
698.349609	292.758026
697.143555	-75.916275
695.938477	163.992477
694.732422	-39.397709
693.525391	98.284698
692.319336	114.311241
691.112305	39.149639
689.905273	-9.923431
688.697266	21.318415
687.490234	-227.279037
686.282227	-226.326035
685.073242	149.775757
683.865234	61.817314
682.656250	-162.614151
681.447266	133.142746
680.237305	75.685745
679.028320	-72.653442
677.818359	145.066162
676.607422	-39.920422
675.397461	-242.068893
674.186523	-35.098251
672.975586	204.297012
671.763672	212.230423
670.551758	-162.488815
669.339844	-134.852615
668.127930	35.506424
666.915039	-120.407471
665.703125	-142.207764
664.489258	-21.360514
663.276367	-207.079453
662.062500	142.774673
660.848633	121.351608
659.634766	-79.044334
658.419922	236.364456
657.205078	126.859932
655.990234	36.939384
654.775391	-70.056313
653.559570	62.365181
652.343750	89.273918
651.126953	-81.890602
649.911133	-99.912010
648.694336	41.560566
647.477539	434.990540
646.259766	154.707764
645.041992	-65.045700
643.824219	382.360382
642.606445	128.544327
641.387695	416.878510
640.168945	-131.054657
638.950195	54.344807
637.730469	50.710590
636.511719	-36.550861
635.291016	138.414352
634.071289	-0.059556
632.850586	-99.676559
631.629883	120.713135
630.409180	128.707291
629.188477	-187.108383
627.966797	-15.746393
626.745117	9.861034
625.522461	50.599274
624.300781	220.060257
623.078125	273.855255
621.854492	257.050232
620.631836	473.846527
619.408203	151.012848
618.184570	256.630646
616.960938	184.642609
615.736328	114.923317
614.511719	265.695007
613.287109	-101.161804
612.061523	152.390076
610.835938	27.457657
609.610352	-28.961143
608.384766	-85.312393
607.158203	57.095047
605.931641	-76.097404
604.705078	-157.966690
