# Supplementary material for: Raman spectroscopy accurately differentiates mucosal healing from non-healing and biochemical changes following biological therapy in inflammatory bowel disease
Source: PLoS One. 2021 Jun 2;16(6):e0252210. doi: 10.1371/journal.pone.0252210 (PMC8172032; doi:10.1371/journal.pone.0252210)
Supplement: S1 Dataset — (ZIP) [file pone.0252210.s003.zip › HC/BRC-ctnf-0015-1_base sub CR removed_77__X_17192.7__Y_10400.1__Z_2222.6__Time_874.txt]

1714.774414	226.602966
1713.797852	-155.307373
1712.820313	-131.793167
1711.843750	-78.565201
1710.866211	108.858711
1709.888672	146.324310
1708.911133	-51.800236
1707.933594	-80.782364
1706.955078	8.350323
1705.976563	-14.732598
1704.998047	-273.095917
1704.019531	-175.008255
1703.040039	-90.038071
1702.061523	75.550003
1701.082031	35.429527
1700.101563	-63.160137
1699.122070	127.480690
1698.141602	136.634293
1697.161133	-40.878239
1696.180664	116.098541
1695.200195	94.459702
1694.218750	129.322067
1693.238281	108.574638
1692.256836	432.622314
1691.274414	439.357330
1690.292969	417.234406
1689.310547	384.893127
1688.328125	481.062347
1687.345703	428.346466
1686.363281	592.074097
1685.379883	417.697601
1684.396484	470.389099
1683.413086	667.410400
1682.429688	723.673157
1681.445313	668.541077
1680.461914	810.965027
1679.477539	501.312500
1678.493164	721.854675
1677.507813	796.446838
1676.523438	842.267639
1675.538086	917.795654
1674.552734	1036.326660
1673.566406	1067.559448
1672.581055	1256.088379
1671.594727	1227.133545
1670.608398	1381.969116
1669.622070	1598.305054
1668.634766	1358.319336
1667.648438	1299.451416
1666.661133	1583.430908
1665.673828	1360.958862
1664.685547	1428.192627
1663.698242	1535.661743
1662.709961	1590.493164
1661.721680	1441.626099
1660.733398	1537.115967
1659.744141	1945.677979
1658.755859	1668.351440
1657.766602	1537.244507
1656.777344	1443.698608
1655.787109	1437.970947
1654.797852	1456.498169
1653.807617	1329.865845
1652.817383	1044.948975
1651.827148	1215.523926
1650.835938	1211.861206
1649.844727	975.912354
1648.853516	814.460327
1647.862305	701.021118
1646.871094	614.417480
1645.878906	464.797882
1644.886719	495.186920
1643.894531	528.544678
1642.902344	514.703125
1641.910156	356.029602
1640.916992	271.622070
1639.923828	5.528411
1638.930664	156.595108
1637.936523	75.827217
1636.943359	161.483719
1635.949219	25.963820
1634.955078	-67.060379
1633.960938	-149.240601
1632.965820	-44.111660
1631.970703	74.385391
1630.975586	42.993290
1629.980469	-6.581343
1628.985352	-203.291077
1627.989258	-141.843430
1626.993164	-122.304703
1625.997070	-47.343269
1625.000977	-193.101105
1624.003906	103.045166
1623.007813	-136.944031
1622.010742	-48.191528
1621.012695	48.561684
1620.015625	-38.437763
1619.017578	-190.909302
1618.020508	37.519180
1617.021484	150.476288
1616.023438	184.775650
1615.025391	297.886566
1614.026367	-0.790440
1613.027344	162.341553
1612.028320	-36.351070
1611.028320	24.650768
1610.029297	-37.480312
1609.029297	128.450089
1608.029297	255.072952
1607.028320	250.732117
1606.028320	254.295258
1605.027344	449.013214
1604.026367	334.814880
1603.025391	134.331940
1602.023438	-55.582458
1601.022461	188.817429
1600.020508	100.983261
1599.018555	-156.768051
1598.016602	43.047165
1597.013672	-120.519264
1596.010742	-192.583755
1595.007813	-191.498306
1594.004883	-62.469273
1593.001953	-100.656036
1591.998047	22.987682
1590.994141	143.914413
1589.990234	37.701416
1588.986328	-175.498779
1587.981445	-326.075287
1586.976563	31.868431
1585.971680	-35.410290
1584.966797	220.487610
1583.961914	179.082413
1582.956055	75.061279
1581.950195	20.479856
1580.944336	176.778656
1579.938477	275.613129
1578.931641	59.281837
1577.924805	238.547272
1576.917969	-9.154479
1575.911133	0.686987
1574.904297	223.680832
1573.896484	253.997574
1572.888672	133.362808
1571.880859	69.820595
1570.873047	52.936611
1569.864258	17.716208
1568.855469	260.311768
1567.846680	126.051964
1566.837891	-8.312490
1565.829102	205.086380
1564.819336	36.680481
1563.809570	-152.584503
1562.799805	73.156830
1561.790039	106.681114
1560.779297	129.630966
1559.768555	20.159225
1558.757813	138.657135
1557.747070	70.321701
1556.736328	121.012154
1555.724609	168.891266
1554.712891	265.763702
1553.701172	-10.469959
1552.689453	194.733551
1551.676758	288.347198
1550.664063	164.351685
1549.651367	40.205578
1548.638672	156.461380
1547.625977	290.562286
1546.612305	284.774811
1545.598633	353.744171
1544.584961	213.140411
1543.571289	235.166946
1542.556641	132.967804
1541.541992	263.042908
1540.527344	-35.785866
1539.512695	42.211601
1538.498047	-6.507876
1537.482422	-119.941406
1536.466797	-21.986984
1535.451172	24.124012
1534.434570	54.517193
1533.418945	82.115509
1532.402344	101.745216
1531.385742	46.414078
1530.369141	166.103088
1529.351563	84.582809
1528.334961	67.284508
1527.317383	-12.027693
1526.299805	122.157379
1525.281250	176.272934
1524.263672	-6.576003
1523.245117	67.707466
1522.226563	-71.741341
1521.208008	76.688202
1520.188477	29.431664
1519.168945	38.542171
1518.150391	-127.300339
1517.129883	-72.326935
1516.110352	10.693712
1515.089844	-68.340263
1514.070313	-111.574142
1513.049805	22.142540
1512.028320	-326.947632
1511.007813	-42.225002
1509.986328	-78.530197
1508.964844	-135.527283
1507.943359	-136.267822
1506.921875	-29.505449
1505.899414	23.182098
1504.876953	106.421730
1503.854492	-74.470688
1502.832031	-30.024948
1501.808594	-208.614120
1500.786133	-103.045265
1499.762695	50.935886
1498.739258	-189.489746
1497.714844	-153.616531
1496.691406	27.931524
1495.666992	-133.537643
1494.642578	-8.663615
1493.617188	-52.764576
1492.592773	-35.628284
1491.567383	88.678246
1490.541992	225.563019
1489.516602	224.297607
1488.491211	363.370422
1487.464844	377.106262
1486.438477	515.801514
1485.412109	467.976898
1484.385742	611.443237
1483.358398	489.360901
1482.331055	533.016113
1481.303711	280.700317
1480.276367	727.013367
1479.249023	831.431213
1478.220703	810.792725
1477.192383	904.725525
1476.164063	929.731995
1475.135742	1048.871094
1474.106445	1211.136841
1473.077148	1172.112183
1472.047852	1509.737183
1471.018555	1406.872681
1469.989258	1609.289673
1468.958984	1679.247314
1467.928711	1779.620239
1466.898438	2012.099365
1465.868164	1946.981201
1464.836914	2019.055054
1463.805664	2342.602051
1462.774414	2129.904541
1461.743164	2216.960938
1460.710938	2281.056641
1459.679688	2499.972168
1458.647461	2343.053223
1457.615234	2140.481934
1456.582031	2435.247070
1455.549805	2648.695557
1454.516602	2638.821533
1453.483398	2575.678223
1452.449219	2725.467041
1451.416016	2482.335938
1450.381836	2768.884277
1449.347656	2774.081299
1448.313477	2759.004395
1447.279297	2723.668945
1446.244141	2865.557861
1445.208984	2508.718262
1444.173828	2698.682861
1443.138672	2579.884521
1442.102539	2567.378906
1441.066406	2476.488281
1440.030273	2355.311523
1438.994141	2459.205566
1437.958008	2130.872803
1436.920898	1855.755127
1435.883789	1707.108643
1434.846680	2048.586670
1433.808594	1480.805420
1432.771484	1355.170898
1431.733398	1146.311768
1430.695313	993.113037
1429.657227	834.982178
1428.618164	684.521606
1427.579102	483.738434
1426.540039	638.643433
1425.500977	342.277618
1424.461914	351.084229
1423.421875	566.573181
1422.381836	389.009888
1421.341797	471.042633
1420.301758	137.587234
1419.260742	217.257278
1418.219727	599.047241
1417.178711	180.436264
1416.137695	207.458221
1415.096680	156.573639
1414.054688	-14.940501
1413.012695	17.393982
1411.970703	137.803146
1410.928711	225.585281
1409.885742	200.331070
1408.842773	21.934174
1407.799805	-40.732063
1406.756836	178.008408
1405.712891	120.560036
1404.668945	-49.711472
1403.625000	-207.246414
1402.581055	217.539276
1401.537109	105.409325
1400.492188	-21.616205
1399.447266	-203.628479
1398.402344	-72.057266
1397.357422	11.962522
1396.311523	188.781357
1395.265625	140.166779
1394.219727	206.931992
1393.173828	161.108887
1392.126953	-230.102097
1391.081055	157.531906
1390.034180	-58.038994
1388.986328	-0.648878
1387.939453	119.416573
1386.891602	-123.103752
1385.843750	114.739632
1384.795898	-112.381134
1383.748047	5.678696
1382.699219	46.354790
1381.651367	67.191460
1380.602539	13.220079
1379.552734	-200.419235
1378.503906	-84.216423
1377.454102	32.078419
1376.404297	-185.951248
1375.354492	20.458071
1374.303711	62.275089
1373.253906	89.282509
1372.203125	163.803787
1371.152344	88.868645
1370.100586	-23.272537
1369.049805	19.313841
1367.998047	86.947418
1366.946289	22.696136
1365.894531	100.588684
1364.841797	-8.139631
1363.789063	22.746496
1362.736328	23.919153
1361.683594	293.987885
1360.630859	-189.670258
1359.577148	-6.403366
1358.523438	204.304062
1357.469727	362.879761
1356.415039	205.875320
1355.361328	332.408081
1354.306641	481.403748
1353.251953	213.197083
1352.197266	412.155029
1351.141602	477.107117
1350.085938	487.584808
1349.030273	515.597473
1347.974609	283.228607
1346.918945	500.137909
1345.862305	766.714111
1344.805664	909.354736
1343.749023	717.416687
1342.691406	815.708862
1341.634766	1114.853760
1340.577148	826.850647
1339.519531	1207.918701
1338.460938	1024.343628
1337.403320	1048.990723
1336.344727	945.061646
1335.286133	989.825378
1334.226563	975.333801
1333.167969	1059.966431
1332.108398	850.394714
1331.048828	1105.933716
1329.989258	832.474792
1328.928711	907.777588
1327.869141	926.372131
1326.808594	912.984009
1325.748047	971.382324
1324.686523	797.764648
1323.625977	977.435059
1322.564453	1241.090942
1321.502930	1164.211548
1320.440430	890.113953
1319.378906	751.956604
1318.316406	1334.142822
1317.253906	1356.494873
1316.190430	1334.594116
1315.127930	1273.410156
1314.064453	1094.101074
1313.000977	961.812866
1311.937500	1270.596558
1310.873047	1173.057373
1309.809570	1149.550049
1308.745117	1325.552368
1307.679688	1193.982666
1306.615234	1306.173584
1305.549805	1315.119263
1304.484375	1255.317627
1303.418945	1340.727905
1302.353516	1266.430176
1301.287109	1438.041992
1300.220703	1250.945801
1299.154297	1366.204102
1298.087891	1461.871460
1297.020508	1231.009277
1295.954102	1209.029663
1294.886719	1255.883545
1293.818359	1099.137451
1292.750977	1190.351563
1291.682617	1151.615845
1290.614258	1149.776611
1289.545898	1000.919556
1288.476563	1004.190491
1287.407227	1120.281128
1286.338867	1064.894653
1285.268555	1136.990723
1284.199219	976.472290
1283.128906	1002.190308
1282.058594	1277.673828
1280.988281	1026.895264
1279.917969	962.266235
1278.846680	1135.036743
1277.775391	1236.868286
1276.704102	1228.676636
1275.632813	963.842163
1274.560547	1180.710693
1273.488281	1131.168091
1272.416016	974.202393
1271.343750	1313.223267
1270.270508	1166.154785
1269.197266	1224.294800
1268.124023	1367.894775
1267.050781	1365.040283
1265.977539	1581.828613
1264.903320	1408.242554
1263.829102	1183.552490
1262.753906	1122.366211
1261.679688	1207.509644
1260.604492	1165.904175
1259.529297	1233.999634
1258.454102	1219.256592
1257.378906	1348.250854
1256.302734	1316.483032
1255.226563	1175.187866
1254.150391	1218.963013
1253.073242	992.603760
1251.997070	1413.543213
1250.919922	1389.158325
1249.841797	1491.249390
1248.764648	1464.435059
1247.686523	1398.738525
1246.608398	1260.158569
1245.530273	1141.075684
1244.452148	1362.139771
1243.373047	1131.348022
1242.293945	1092.480103
1241.214844	1340.082764
1240.135742	1014.753296
1239.055664	1359.295288
1237.975586	1000.106018
1236.895508	1097.056152
1235.815430	1130.887817
1234.734375	1256.808960
1233.654297	1089.352417
1232.573242	1038.264282
1231.491211	1178.569702
1230.410156	931.208191
1229.328125	780.792786
1228.246094	734.519775
1227.163086	789.895813
1226.081055	661.274719
1224.998047	692.359253
1223.915039	682.261902
1222.832031	705.978882
1221.748047	543.448364
1220.664063	504.232300
1219.580078	307.875732
1218.496094	457.099487
1217.412109	398.435059
1216.327148	385.627167
1215.242188	476.601349
1214.157227	495.045380
1213.071289	301.008606
1211.985352	319.352356
1210.899414	434.125824
1209.813477	642.852783
1208.727539	439.037659
1207.640625	702.979553
1206.553711	462.936707
1205.466797	649.489746
1204.378906	423.867432
1203.291016	523.468933
1202.203125	268.917816
1201.115234	329.824188
1200.027344	243.776520
1198.938477	-150.383286
1197.849609	95.601845
1196.760742	74.359627
1195.670898	-245.197906
1194.582031	89.351646
1193.492188	-28.305151
1192.401367	-45.054356
1191.311523	-21.033539
1190.220703	-35.558468
1189.129883	-196.687592
1188.039063	-153.724564
1186.947266	-113.279175
1185.856445	-190.560287
1184.764648	250.439896
1183.671875	12.161787
1182.580078	227.244781
1181.487305	137.561539
1180.394531	-21.711069
1179.301758	-37.190853
1178.208984	-88.712387
1177.115234	39.379704
1176.021484	93.051849
1174.927734	251.973511
1173.833008	63.528389
1172.738281	291.591522
1171.643555	253.789505
1170.548828	108.225510
1169.454102	67.875816
1168.358398	5.909058
1167.262695	34.728226
1166.166992	-56.106304
1165.070313	-17.947557
1163.973633	3.359812
1162.876953	91.442696
1161.780273	52.787403
1160.683594	85.679108
1159.585938	259.299683
1158.488281	256.105865
1157.389648	286.209137
1156.291992	592.945496
1155.193359	284.037781
1154.094727	304.251770
1152.996094	441.171814
1151.896484	456.350433
1150.796875	359.411346
1149.697266	410.126434
1148.597656	274.916046
1147.498047	249.208389
1146.397461	190.067505
1145.296875	321.277893
1144.195313	166.735489
1143.094727	150.167648
1141.993164	190.584473
1140.891602	154.778732
1139.789063	261.538788
1138.687500	284.958069
1137.584961	465.114441
1136.482422	374.215240
1135.379883	454.296570
1134.276367	584.109314
1133.172852	803.996094
1132.069336	812.406921
1130.964844	1012.954102
1129.861328	779.090088
1128.756836	832.282227
1127.652344	1108.301392
1126.546875	1094.804565
1125.442383	730.367920
1124.336914	688.341248
1123.230469	1070.397461
1122.125000	968.908264
1121.018555	718.152832
1119.912109	914.978821
1118.805664	538.703979
1117.699219	839.460632
1116.591797	751.901428
1115.484375	740.009155
1114.376953	569.568604
1113.268555	689.986206
1112.160156	510.016541
1111.051758	743.700256
1109.943359	620.369080
1108.833984	681.298401
1107.725586	536.639404
1106.616211	809.960876
1105.505859	525.885559
1104.396484	886.291382
1103.286133	696.598633
1102.175781	782.978699
1101.064453	932.941223
1099.954102	1193.624512
1098.842773	803.382141
1097.731445	731.487305
1096.619141	831.603943
1095.507813	853.878540
1094.395508	913.775696
1093.282227	855.836365
1092.169922	760.215149
1091.056641	928.231873
1089.943359	721.931824
1088.830078	866.271912
1087.716797	827.023865
1086.602539	630.175537
1085.488281	767.268372
1084.373047	918.362732
1083.258789	1015.312866
1082.143555	830.221741
1081.028320	889.500000
1079.913086	704.473938
1078.796875	636.905090
1077.680664	644.471680
1076.564453	804.570496
1075.448242	645.465332
1074.331055	781.995789
1073.213867	325.076660
1072.096680	447.530365
1070.979492	445.677490
1069.861328	333.654510
1068.743164	402.108643
1067.625000	669.661194
1066.505859	527.208557
1065.386719	457.419312
1064.267578	682.641418
1063.148438	544.990417
1062.029297	821.589539
1060.909180	494.491455
1059.789063	401.452728
1058.667969	514.238892
1057.547852	388.548157
1056.426758	412.514923
1055.305664	403.782379
1054.183594	285.270477
1053.062500	428.444763
1051.940430	548.226990
1050.818359	583.943726
1049.695313	465.622589
1048.572266	492.074463
1047.449219	184.942139
1046.326172	337.479736
1045.203125	308.109344
1044.079102	80.624313
1042.955078	289.155609
1041.830078	488.313049
1040.706055	410.203766
1039.581055	530.160522
1038.456055	298.493744
1037.331055	576.851990
1036.205078	466.431244
1035.079102	18.707764
1033.953125	487.894501
1032.826172	375.437622
1031.700195	379.384552
1030.573242	471.738831
1029.445313	282.873810
1028.318359	82.562943
1027.190430	89.187164
1026.062500	61.048210
1024.934570	-117.934067
1023.805664	-92.453705
1022.676758	-194.556915
1021.547852	-187.456711
1020.418945	-145.467697
1019.289063	-247.221161
1018.159180	-242.160217
1017.029297	-190.638611
1015.898438	-113.551094
1014.767578	77.147156
1013.636719	26.916773
1012.505859	189.905884
1011.375000	299.664886
1010.243164	346.963470
1009.111328	329.539185
1007.978516	492.726257
1006.846680	919.698730
1005.713867	1263.311157
1004.581055	1914.437256
1003.447266	2297.187012
1002.313477	2222.222900
1001.179688	1565.077393
1000.045898	795.156433
998.912109	439.166077
997.777344	145.808563
996.642578	316.759369
995.506836	215.388748
994.372070	93.432434
993.236328	61.631729
992.100586	265.241669
990.963867	113.759727
989.828125	-85.929001
988.691406	-4.195716
987.553711	29.238174
986.416992	221.760818
985.279297	84.952805
984.141602	24.339539
983.003906	60.583885
981.865234	0.275801
980.726563	32.182411
979.587891	-0.201517
978.448242	280.374390
977.309570	-7.016522
976.169922	-174.588882
975.030273	124.648216
973.889648	115.965012
972.749023	43.104023
971.608398	314.946442
970.467773	249.252350
969.326172	284.743469
968.184570	86.253479
967.042969	50.923134
965.901367	24.934204
964.758789	251.399414
963.616211	349.493500
962.473633	296.380554
961.330078	89.872719
960.186523	229.620819
959.042969	213.667694
957.899414	245.968216
956.754883	218.862244
955.610352	-181.240311
954.465820	117.066460
953.321289	133.926727
952.175781	249.295929
951.030273	83.436768
949.884766	281.374146
948.738281	291.903595
947.591797	-15.117011
946.445313	260.827332
945.298828	-4.633166
944.151367	175.539505
943.003906	483.642029
941.856445	184.501724
940.708008	157.238892
939.559570	319.518860
938.411133	365.516449
937.262695	334.090057
936.113281	346.137695
934.964844	262.573303
933.814453	135.882126
932.665039	216.734924
931.514648	215.675095
930.364258	130.481918
929.213867	72.783012
928.062500	160.935837
926.912109	21.586884
925.759766	30.332840
924.608398	-277.000031
923.456055	-56.427540
922.303711	-47.294556
921.151367	-169.885834
919.999023	125.869339
918.845703	28.532049
917.692383	-7.309529
916.539063	-13.494976
915.384766	-26.369244
914.230469	97.073387
913.076172	11.782295
911.920898	-89.239639
910.766602	-17.710642
909.611328	-98.052780
908.455078	-266.673950
907.299805	-70.164154
906.143555	-41.345367
904.987305	-19.236336
903.830078	34.672073
902.673828	-58.552692
901.516602	-31.638363
900.359375	76.841209
899.201172	-178.985519
898.042969	47.307384
896.884766	-126.788155
895.726563	-65.532188
894.567383	74.910965
893.408203	133.994171
892.249023	292.556946
891.088867	137.081543
889.929688	279.903137
888.769531	9.476874
887.608398	77.900169
886.448242	184.724579
885.287109	208.071548
884.125977	229.209747
882.963867	241.377548
881.801758	276.146210
880.639648	331.239807
879.477539	456.230072
878.315430	324.321564
877.152344	266.869965
875.989258	331.114197
874.825195	206.220642
873.661133	473.146851
872.497070	395.618805
871.333008	279.907410
870.168945	213.771835
869.003906	253.411697
867.838867	259.329346
866.672852	528.296753
865.506836	343.152069
864.340820	292.933838
863.174805	584.221497
862.008789	498.063385
860.841797	492.795807
859.674805	480.803955
858.506836	576.557007
857.339844	647.581604
856.171875	644.547241
855.003906	675.155579
853.834961	947.908936
852.666016	626.475769
851.497070	686.183655
850.328125	750.332947
849.158203	691.236633
847.988281	466.420563
846.818359	508.140198
845.647461	361.786743
844.477539	313.947662
843.306641	371.267120
842.134766	175.764252
840.963867	253.159546
839.791992	368.497467
838.619141	383.162445
837.447266	321.793243
836.274414	390.004517
835.101563	473.779663
833.928711	530.673218
832.754883	513.816650
831.581055	432.189545
830.407227	638.430603
829.232422	703.966187
828.058594	613.273743
826.883789	551.561340
825.708008	489.825073
824.533203	318.833923
823.357422	470.993042
822.181641	184.112869
821.004883	273.740723
819.828125	427.837708
818.651367	76.413918
817.474609	265.960083
816.296875	319.607452
815.119141	277.489380
813.941406	84.069366
812.763672	166.406647
811.584961	221.954727
810.406250	124.032936
809.226563	-98.356422
808.047852	188.022827
806.868164	145.469391
805.688477	93.969147
804.507813	-121.866302
803.327148	-9.199256
802.146484	70.045677
800.965820	-110.393929
799.784180	-95.652588
798.603516	-109.834312
797.420898	-157.345352
796.239258	-417.694489
795.056641	-101.892418
793.874023	-191.729248
792.691406	-363.560699
791.507813	-174.472565
790.324219	-129.459564
789.140625	130.124710
787.956055	-55.250824
786.772461	-180.902847
785.586914	288.346741
784.402344	-1.127006
783.216797	167.039383
782.032227	167.069168
780.845703	343.776581
779.660156	76.297585
778.473633	9.831303
777.287109	0.716596
776.100586	99.684662
774.913086	-53.070992
773.725586	162.632660
772.538086	111.237984
771.349609	130.354507
770.161133	-49.055031
768.972656	130.842590
767.784180	35.099358
766.594727	249.986938
765.405273	156.308502
764.215820	47.182659
763.026367	316.728119
761.835938	198.663818
760.645508	186.213379
759.454102	213.304749
758.262695	394.288757
757.072266	331.018433
755.879883	360.053406
754.688477	312.080109
753.496094	329.995697
752.303711	154.501129
751.110352	60.307709
749.917969	111.038445
748.724609	249.514145
747.530273	21.313179
746.336914	-83.939041
745.142578	3.880948
743.948242	159.611572
742.752930	-200.104187
741.558594	5.949439
740.363281	308.311829
739.166992	47.319511
737.971680	-27.356359
736.775391	-64.789726
735.579102	127.700150
734.381836	-119.972137
733.185547	199.349213
731.988281	275.605865
730.790039	58.654163
729.592773	86.767265
728.394531	158.591904
727.196289	254.428253
725.997070	286.831635
724.797852	218.701843
723.598633	342.860229
722.399414	318.446442
721.199219	457.826385
719.999023	564.407715
718.798828	435.232422
717.598633	432.699890
716.397461	530.543213
715.196289	414.621155
713.994141	468.863983
712.792969	281.126617
711.590820	372.493408
710.388672	509.613861
709.185547	178.326508
707.982422	261.059906
706.779297	41.125298
705.576172	152.243927
704.372070	10.888992
703.167969	135.121521
701.963867	157.102020
700.759766	272.653015
699.554688	177.288559
698.349609	401.600403
697.143555	-73.977585
695.938477	-173.350464
694.732422	-159.644730
693.525391	116.924530
692.319336	-179.816025
691.112305	7.762866
689.905273	-78.140884
688.697266	-81.474808
687.490234	-0.130124
686.282227	42.215630
685.073242	-32.475990
683.865234	16.512262
682.656250	-44.981735
681.447266	-201.711014
680.237305	12.153350
679.028320	-105.381744
677.818359	47.882515
676.607422	-49.972763
675.397461	-80.615578
674.186523	330.246185
672.975586	223.953079
671.763672	104.801331
670.551758	-159.105545
669.339844	-111.528152
668.127930	50.635872
666.915039	197.654358
665.703125	70.297447
664.489258	156.871002
663.276367	-43.742226
662.062500	191.854950
660.848633	103.630058
659.634766	-172.252686
658.419922	-277.561127
657.205078	104.633789
655.990234	-196.889771
654.775391	92.417358
653.559570	-133.534775
652.343750	181.460236
651.126953	132.205917
649.911133	132.478088
648.694336	315.737305
647.477539	218.992630
646.259766	311.629211
645.041992	556.926514
643.824219	330.880035
642.606445	433.912506
641.387695	244.335922
640.168945	157.906052
638.950195	161.645187
637.730469	231.833679
636.511719	89.125107
635.291016	-103.112206
634.071289	-76.443344
632.850586	-26.403198
631.629883	-94.687462
630.409180	-43.042732
629.188477	-47.493740
627.966797	48.552448
626.745117	124.917175
625.522461	61.530869
624.300781	295.724884
623.078125	441.539581
621.854492	134.791489
620.631836	288.240753
619.408203	55.661045
618.184570	107.412117
616.960938	4.471612
615.736328	97.868370
614.511719	158.509033
613.287109	-143.022644
612.061523	23.226929
610.835938	-59.335617
609.610352	-163.999161
608.384766	-32.202206
607.158203	66.638260
605.931641	-102.458473
604.705078	-71.657364
