# Supplementary material for: Raman spectroscopy accurately differentiates mucosal healing from non-healing and biochemical changes following biological therapy in inflammatory bowel disease
Source: PLoS One. 2021 Jun 2;16(6):e0252210. doi: 10.1371/journal.pone.0252210 (PMC8172032; doi:10.1371/journal.pone.0252210)
Supplement: S1 Dataset — (ZIP) [file pone.0252210.s003.zip › HC/brc-ctnf-0014_base sub CR removed_40__X_5915.47__Y_1161.29__Z_1288.55__Time_460.txt]

1714.774414	102.809555
1713.797852	170.079590
1712.820313	151.525284
1711.843750	265.717529
1710.866211	67.360397
1709.888672	-6.380423
1708.911133	-153.915176
1707.933594	-214.462494
1706.955078	221.653336
1705.976563	-211.613327
1704.998047	-158.959152
1704.019531	-172.139145
1703.040039	-267.245819
1702.061523	-74.900452
1701.082031	121.022972
1700.101563	55.751812
1699.122070	-307.878235
1698.141602	-111.728462
1697.161133	-88.403793
1696.180664	32.055054
1695.200195	-175.169785
1694.218750	-135.730484
1693.238281	-124.727783
1692.256836	-91.539627
1691.274414	-276.394562
1690.292969	-33.345509
1689.310547	154.360428
1688.328125	54.752071
1687.345703	275.964172
1686.363281	359.233185
1685.379883	211.308731
1684.396484	266.715088
1683.413086	170.976379
1682.429688	342.345428
1681.445313	-18.279989
1680.461914	375.410217
1679.477539	69.527946
1678.493164	240.773804
1677.507813	53.377026
1676.523438	209.852066
1675.538086	611.486694
1674.552734	425.959991
1673.566406	222.453613
1672.581055	529.884033
1671.594727	518.860840
1670.608398	837.768555
1669.622070	628.559570
1668.634766	326.991302
1667.648438	841.038208
1666.661133	389.257477
1665.673828	1079.105957
1664.685547	1071.384888
1663.698242	997.836731
1662.709961	556.144409
1661.721680	928.935425
1660.733398	1023.665710
1659.744141	710.643188
1658.755859	877.685303
1657.766602	827.802063
1656.777344	979.553406
1655.787109	903.868408
1654.797852	759.757690
1653.807617	716.568787
1652.817383	901.243469
1651.827148	530.651428
1650.835938	715.851135
1649.844727	695.014404
1648.853516	605.724243
1647.862305	455.946472
1646.871094	256.280029
1645.878906	231.264008
1644.886719	77.073639
1643.894531	60.472340
1642.902344	194.561584
1641.910156	151.954712
1640.916992	-43.516277
1639.923828	-373.268311
1638.930664	-191.011795
1637.936523	-119.450874
1636.943359	147.346649
1635.949219	126.843300
1634.955078	45.872051
1633.960938	57.277954
1632.965820	-257.854584
1631.970703	-372.589111
1630.975586	65.749992
1629.980469	-488.415466
1628.985352	-13.214310
1627.989258	-59.146828
1626.993164	-318.069336
1625.997070	299.001129
1625.000977	-204.307816
1624.003906	-268.333527
1623.007813	-355.924011
1622.010742	116.259178
1621.012695	120.604134
1620.015625	182.778641
1619.017578	74.229187
1618.020508	364.832703
1617.021484	345.537933
1616.023438	192.429138
1615.025391	-99.677269
1614.026367	17.529413
1613.027344	255.309402
1612.028320	-89.131721
1611.028320	-328.609894
1610.029297	-298.043976
1609.029297	154.326340
1608.029297	-100.880608
1607.028320	65.648544
1606.028320	-254.992615
1605.027344	39.673225
1604.026367	357.706451
1603.025391	277.766907
1602.023438	140.211273
1601.022461	-23.496658
1600.020508	-221.227127
1599.018555	-215.010712
1598.016602	44.684120
1597.013672	-59.121689
1596.010742	231.578964
1595.007813	-34.375446
1594.004883	96.681816
1593.001953	-72.715210
1591.998047	-1.981030
1590.994141	-338.562653
1589.990234	290.423889
1588.986328	-72.389297
1587.981445	65.634087
1586.976563	250.418930
1585.971680	278.564453
1584.966797	152.779358
1583.961914	-77.325256
1582.956055	208.429871
1581.950195	225.611267
1580.944336	-25.607134
1579.938477	361.108856
1578.931641	263.274261
1577.924805	84.659660
1576.917969	345.759613
1575.911133	120.092285
1574.904297	-337.113159
1573.896484	24.880825
1572.888672	82.377060
1571.880859	85.112801
1570.873047	-133.201981
1569.864258	-0.822109
1568.855469	113.165474
1567.846680	302.275696
1566.837891	-113.859253
1565.829102	-83.446960
1564.819336	164.800430
1563.809570	-360.499817
1562.799805	35.273087
1561.790039	-30.974865
1560.779297	-37.725586
1559.768555	-80.927383
1558.757813	166.056442
1557.747070	-102.945930
1556.736328	73.671074
1555.724609	-141.129486
1554.712891	-60.740208
1553.701172	104.909554
1552.689453	221.148300
1551.676758	-32.959633
1550.664063	28.584597
1549.651367	418.519836
1548.638672	1.120164
1547.625977	-175.754364
1546.612305	60.952381
1545.598633	28.572275
1544.584961	52.910858
1543.571289	322.558868
1542.556641	261.255798
1541.541992	-159.161926
1540.527344	-132.837708
1539.512695	-109.246994
1538.498047	272.955109
1537.482422	-96.097778
1536.466797	270.142639
1535.451172	176.958969
1534.434570	104.277512
1533.418945	191.370697
1532.402344	430.347626
1531.385742	622.698853
1530.369141	436.074371
1529.351563	-155.076477
1528.334961	327.910797
1527.317383	395.964600
1526.299805	587.435669
1525.281250	346.261414
1524.263672	20.177553
1523.245117	404.158722
1522.226563	232.259323
1521.208008	381.770264
1520.188477	204.538773
1519.168945	142.943893
1518.150391	150.681488
1517.129883	165.953003
1516.110352	98.932045
1515.089844	-407.384674
1514.070313	-1.993512
1513.049805	110.422241
1512.028320	-116.143394
1511.007813	34.540379
1509.986328	-40.745327
1508.964844	130.153137
1507.943359	-222.273758
1506.921875	30.452753
1505.899414	-214.356140
1504.876953	202.074692
1503.854492	-104.330597
1502.832031	-364.577576
1501.808594	-281.620850
1500.786133	-52.790520
1499.762695	-220.982468
1498.739258	-238.163284
1497.714844	-119.811172
1496.691406	-83.423698
1495.666992	-3.658879
1494.642578	-141.377548
1493.617188	-153.843262
1492.592773	-184.228897
1491.567383	-125.235794
1490.541992	17.994173
1489.516602	120.236832
1488.491211	286.236755
1487.464844	378.031006
1486.438477	482.505249
1485.412109	523.075928
1484.385742	387.507141
1483.358398	894.874939
1482.331055	585.717468
1481.303711	620.947205
1480.276367	574.535400
1479.249023	500.074158
1478.220703	657.514526
1477.192383	425.000153
1476.164063	926.263855
1475.135742	1142.026855
1474.106445	927.286743
1473.077148	888.292847
1472.047852	1154.754517
1471.018555	904.478699
1469.989258	1389.612427
1468.958984	1024.879883
1467.928711	1326.623901
1466.898438	1340.913330
1465.868164	1195.043457
1464.836914	1679.523560
1463.805664	1376.071655
1462.774414	1456.373535
1461.743164	1412.192993
1460.710938	1223.262451
1459.679688	1478.764771
1458.647461	1683.377075
1457.615234	1540.238525
1456.582031	1777.741821
1455.549805	1852.846802
1454.516602	1757.988525
1453.483398	1409.630493
1452.449219	1862.512695
1451.416016	1848.907471
1450.381836	1974.675781
1449.347656	2009.226196
1448.313477	1722.111328
1447.279297	2113.841309
1446.244141	1905.367188
1445.208984	2079.253662
1444.173828	1562.209595
1443.138672	1733.654907
1442.102539	1846.865356
1441.066406	1656.580811
1440.030273	1367.810913
1438.994141	1830.061523
1437.958008	1660.283569
1436.920898	1462.815674
1435.883789	1182.115845
1434.846680	1022.842102
1433.808594	578.305847
1432.771484	911.698303
1431.733398	598.773071
1430.695313	664.609070
1429.657227	821.328918
1428.618164	395.283234
1427.579102	241.886459
1426.540039	358.437042
1425.500977	101.905243
1424.461914	198.429245
1423.421875	483.965393
1422.381836	328.556549
1421.341797	-63.475643
1420.301758	-4.469609
1419.260742	92.332016
1418.219727	161.491119
1417.178711	112.426949
1416.137695	184.250137
1415.096680	-113.670891
1414.054688	-205.156540
1413.012695	628.854431
1411.970703	419.277252
1410.928711	1.265345
1409.885742	-109.915436
1408.842773	90.592506
1407.799805	283.575348
1406.756836	263.112183
1405.712891	257.801239
1404.668945	-344.852051
1403.625000	-191.713928
1402.581055	-58.607784
1401.537109	-281.685120
1400.492188	207.723007
1399.447266	-65.280998
1398.402344	153.327042
1397.357422	-181.991226
1396.311523	297.359253
1395.265625	132.718582
1394.219727	131.079590
1393.173828	202.177216
1392.126953	22.950619
1391.081055	181.882645
1390.034180	110.585464
1388.986328	204.548172
1387.939453	58.455929
1386.891602	-222.547211
1385.843750	-453.302155
1384.795898	498.687500
1383.748047	-36.831829
1382.699219	-42.240482
1381.651367	27.445831
1380.602539	-97.639282
1379.552734	-107.698395
1378.503906	-404.748047
1377.454102	259.502319
1376.404297	177.350952
1375.354492	65.411263
1374.303711	-445.532318
1373.253906	-197.892227
1372.203125	-217.080002
1371.152344	23.139408
1370.100586	-230.171799
1369.049805	-253.966263
1367.998047	-185.471024
1366.946289	211.919449
1365.894531	81.290894
1364.841797	130.088791
1363.789063	320.875244
1362.736328	-23.392984
1361.683594	386.545502
1360.630859	-283.239288
1359.577148	-460.180359
1358.523438	-117.216331
1357.469727	238.144577
1356.415039	76.450134
1355.361328	21.818388
1354.306641	287.806366
1353.251953	99.232468
1352.197266	313.170410
1351.141602	281.301208
1350.085938	160.196808
1349.030273	428.903442
1347.974609	171.576721
1346.918945	626.446411
1345.862305	706.701904
1344.805664	496.910431
1343.749023	272.446289
1342.691406	1066.874023
1341.634766	879.773254
1340.577148	952.984802
1339.519531	867.743408
1338.460938	700.906921
1337.403320	615.967834
1336.344727	798.498596
1335.286133	540.529968
1334.226563	1091.857788
1333.167969	868.778381
1332.108398	663.188965
1331.048828	925.131653
1329.989258	487.437469
1328.928711	586.359619
1327.869141	754.544922
1326.808594	574.387573
1325.748047	653.757202
1324.686523	950.481689
1323.625977	985.484070
1322.564453	1116.811890
1321.502930	823.701294
1320.440430	747.918030
1319.378906	1195.235962
1318.316406	1403.203125
1317.253906	1046.516479
1316.190430	1086.949585
1315.127930	866.213013
1314.064453	754.058838
1313.000977	957.374695
1311.937500	990.737488
1310.873047	723.718140
1309.809570	1114.260742
1308.745117	854.871826
1307.679688	1050.925293
1306.615234	1310.954468
1305.549805	1430.716431
1304.484375	797.949768
1303.418945	930.207703
1302.353516	1241.930298
1301.287109	1460.173462
1300.220703	1494.105225
1299.154297	1582.130249
1298.087891	1252.649536
1297.020508	940.543457
1295.954102	856.972656
1294.886719	1320.828491
1293.818359	1173.492310
1292.750977	1318.249512
1291.682617	982.218262
1290.614258	1247.214111
1289.545898	1014.427063
1288.476563	1012.198975
1287.407227	853.177185
1286.338867	1047.114624
1285.268555	1140.547729
1284.199219	1060.112671
1283.128906	507.162964
1282.058594	828.455200
1280.988281	1176.569824
1279.917969	964.212463
1278.846680	751.971375
1277.775391	1082.849121
1276.704102	1059.039307
1275.632813	891.028809
1274.560547	899.101501
1273.488281	699.478394
1272.416016	959.298584
1271.343750	1150.638672
1270.270508	1080.591187
1269.197266	1017.927917
1268.124023	1167.690308
1267.050781	944.005676
1265.977539	1352.400024
1264.903320	1114.157349
1263.829102	907.744568
1262.753906	574.625549
1261.679688	590.297852
1260.604492	954.503235
1259.529297	928.669434
1258.454102	917.474609
1257.378906	1347.159668
1256.302734	1338.313354
1255.226563	986.191833
1254.150391	1001.781738
1253.073242	1005.187805
1251.997070	1025.637817
1250.919922	892.815430
1249.841797	616.547302
1248.764648	967.729126
1247.686523	1287.130493
1246.608398	850.546204
1245.530273	846.658569
1244.452148	818.470215
1243.373047	668.831970
1242.293945	475.542786
1241.214844	488.679352
1240.135742	552.763916
1239.055664	725.995178
1237.975586	916.113281
1236.895508	705.917847
1235.815430	701.919373
1234.734375	882.152527
1233.654297	895.044373
1232.573242	743.106812
1231.491211	736.573181
1230.410156	54.202633
1229.328125	658.061768
1228.246094	818.539490
1227.163086	908.701721
1226.081055	909.264893
1224.998047	210.510483
1223.915039	203.897705
1222.832031	209.347458
1221.748047	807.164001
1220.664063	326.482452
1219.580078	387.376129
1218.496094	525.535522
1217.412109	815.791687
1216.327148	366.777008
1215.242188	449.181580
1214.157227	77.625610
1213.071289	688.569580
1211.985352	1024.094238
1210.899414	811.757568
1209.813477	572.937561
1208.727539	399.297516
1207.640625	387.212036
1206.553711	857.187927
1205.466797	589.458862
1204.378906	350.704010
1203.291016	169.821030
1202.203125	432.106140
1201.115234	106.722862
1200.027344	-182.458298
1198.938477	-62.426182
1197.849609	2.158512
1196.760742	170.111694
1195.670898	352.350739
1194.582031	-8.964375
1193.492188	-122.568779
1192.401367	-394.822327
1191.311523	15.454729
1190.220703	-271.226715
1189.129883	-163.921463
1188.039063	48.944443
1186.947266	-388.981262
1185.856445	-212.276123
1184.764648	187.461105
1183.671875	20.730110
1182.580078	67.516144
1181.487305	-118.404709
1180.394531	-273.133575
1179.301758	-25.139290
1178.208984	201.121048
1177.115234	281.052887
1176.021484	140.508469
1174.927734	-337.711395
1173.833008	194.642441
1172.738281	-151.843216
1171.643555	-5.203408
1170.548828	-57.285683
1169.454102	-611.769592
1168.358398	-338.550537
1167.262695	-32.033585
1166.166992	-275.546661
1165.070313	-124.664864
1163.973633	-265.425934
1162.876953	-16.770914
1161.780273	-482.433899
1160.683594	-4.707479
1159.585938	109.848763
1158.488281	379.447449
1157.389648	95.228241
1156.291992	211.913132
1155.193359	-196.273712
1154.094727	175.466522
1152.996094	160.755463
1151.896484	53.021748
1150.796875	286.068298
1149.697266	-260.131683
1148.597656	39.481117
1147.498047	103.141670
1146.397461	57.188770
1145.296875	401.593567
1144.195313	-30.055193
1143.094727	-154.600800
1141.993164	129.996826
1140.891602	214.646576
1139.789063	128.007492
1138.687500	-334.212646
1137.584961	375.397247
1136.482422	84.308739
1135.379883	45.124302
1134.276367	193.526443
1133.172852	94.881378
1132.069336	164.787766
1130.964844	-178.357040
1129.861328	560.659180
1128.756836	547.262939
1127.652344	683.262146
1126.546875	951.936890
1125.442383	729.745789
1124.336914	723.291077
1123.230469	650.445007
1122.125000	257.795135
1121.018555	246.615555
1119.912109	649.819885
1118.805664	-201.942245
1117.699219	243.740601
1116.591797	189.871338
1115.484375	303.980804
1114.376953	181.492218
1113.268555	144.150696
1112.160156	161.194244
1111.051758	390.944489
1109.943359	195.207489
1108.833984	1.896476
1107.725586	429.907928
1106.616211	224.801315
1105.505859	494.328064
1104.396484	133.497971
1103.286133	393.468231
1102.175781	438.617523
1101.064453	375.214691
1099.954102	300.070313
1098.842773	41.036972
1097.731445	366.719971
1096.619141	180.837463
1095.507813	157.637451
1094.395508	311.109436
1093.282227	824.825317
1092.169922	467.162018
1091.056641	297.976318
1089.943359	448.951599
1088.830078	218.698807
1087.716797	296.735199
1086.602539	659.302673
1085.488281	464.471191
1084.373047	601.189758
1083.258789	486.416962
1082.143555	312.959290
1081.028320	278.206970
1079.913086	577.001526
1078.796875	234.655396
1077.680664	230.539230
1076.564453	109.107811
1075.448242	590.804199
1074.331055	424.831696
1073.213867	334.029510
1072.096680	13.512605
1070.979492	295.669342
1069.861328	36.316517
1068.743164	454.316589
1067.625000	670.702454
1066.505859	500.572357
1065.386719	12.116655
1064.267578	345.645660
1063.148438	442.680542
1062.029297	331.472961
1060.909180	346.687805
1059.789063	308.163666
1058.667969	-188.618103
1057.547852	135.482361
1056.426758	433.770050
1055.305664	16.950409
1054.183594	411.032471
1053.062500	232.784348
1051.940430	299.859283
1050.818359	-284.365753
1049.695313	151.708389
1048.572266	-147.393005
1047.449219	48.312111
1046.326172	446.926849
1045.203125	311.437134
1044.079102	-106.014580
1042.955078	143.420746
1041.830078	29.291985
1040.706055	-89.337730
1039.581055	162.498962
1038.456055	272.263977
1037.331055	216.775192
1036.205078	140.445114
1035.079102	148.020523
1033.953125	239.440323
1032.826172	37.836002
1031.700195	89.905838
1030.573242	-153.217407
1029.445313	138.456192
1028.318359	-164.774216
1027.190430	-31.005753
1026.062500	-580.062866
1024.934570	-590.014709
1023.805664	-409.494629
1022.676758	-307.858795
1021.547852	-554.242676
1020.418945	-661.195923
1019.289063	-807.429810
1018.159180	-549.984497
1017.029297	-292.542450
1015.898438	-199.678024
1014.767578	-92.834122
1013.636719	-402.939392
1012.505859	-200.891342
1011.375000	174.865707
1010.243164	-18.968630
1009.111328	-143.146606
1007.978516	-165.335587
1006.846680	879.169067
1005.713867	773.742737
1004.581055	1436.230225
1003.447266	1779.480103
1002.313477	1671.985474
1001.179688	1104.813232
1000.045898	466.417297
998.912109	-76.846245
997.777344	-95.538506
996.642578	65.992851
995.506836	-74.797432
994.372070	241.534424
993.236328	320.217743
992.100586	41.486214
990.963867	-170.111282
989.828125	307.867889
988.691406	-249.150787
987.553711	-72.990868
986.416992	89.414436
985.279297	189.682663
984.141602	-87.605927
983.003906	222.443329
981.865234	23.805805
980.726563	-57.239525
979.587891	674.010498
978.448242	252.719009
977.309570	241.087128
976.169922	87.058418
975.030273	174.578964
973.889648	494.284912
972.749023	212.067383
971.608398	263.168274
970.467773	29.642042
969.326172	381.777527
968.184570	6.304963
967.042969	152.044281
965.901367	-32.501038
964.758789	230.423035
963.616211	231.956253
962.473633	458.297272
961.330078	164.380066
960.186523	-7.812358
959.042969	264.652893
957.899414	399.700928
956.754883	-17.030874
955.610352	141.182037
954.465820	-30.129929
953.321289	105.403419
952.175781	87.720642
951.030273	6.139344
949.884766	-50.118828
948.738281	-133.658051
947.591797	390.932556
946.445313	17.390104
945.298828	190.147049
944.151367	104.857323
943.003906	-39.635254
941.856445	231.546936
940.708008	297.308044
939.559570	255.921112
938.411133	415.423828
937.262695	419.881073
936.113281	301.326263
934.964844	39.324997
933.814453	210.589874
932.665039	265.682465
931.514648	152.280685
930.364258	351.062653
929.213867	308.507111
928.062500	-89.051414
926.912109	-35.685631
925.759766	-202.954605
924.608398	-297.244385
923.456055	138.510712
922.303711	-23.828512
921.151367	-163.267944
919.999023	288.350555
918.845703	40.029926
917.692383	62.239849
916.539063	111.778984
915.384766	308.962921
914.230469	124.784409
913.076172	-134.118134
911.920898	-93.323540
910.766602	-245.278473
909.611328	-95.462563
908.455078	-36.338875
907.299805	-262.780365
906.143555	-51.664783
904.987305	-200.828308
903.830078	230.025467
902.673828	273.487823
901.516602	70.204849
900.359375	-178.199066
899.201172	195.904633
898.042969	-59.090275
896.884766	-352.369965
895.726563	218.402817
894.567383	-144.795639
893.408203	-247.841354
892.249023	245.794235
891.088867	70.485947
889.929688	-82.117607
888.769531	72.501480
887.608398	152.571030
886.448242	31.743330
885.287109	141.173141
884.125977	20.452759
882.963867	197.535187
881.801758	342.985321
880.639648	-271.383240
879.477539	198.696213
878.315430	60.142727
877.152344	-35.539894
875.989258	551.287354
874.825195	376.721985
873.661133	-49.909523
872.497070	-95.965469
871.333008	596.059082
870.168945	414.864471
869.003906	-11.412820
867.838867	-10.270473
866.672852	150.463196
865.506836	30.149843
864.340820	321.075714
863.174805	742.128601
862.008789	161.258789
860.841797	591.063721
859.674805	697.362244
858.506836	808.060303
857.339844	487.849274
856.171875	847.461914
855.003906	455.525726
853.834961	693.794312
852.666016	954.309387
851.497070	389.892456
850.328125	580.783142
849.158203	581.105896
847.988281	852.355896
846.818359	926.374268
845.647461	561.531555
844.477539	586.203979
843.306641	854.670349
842.134766	73.810822
840.963867	241.474731
839.791992	308.358551
838.619141	234.299561
837.447266	772.526489
836.274414	515.005127
835.101563	766.805664
833.928711	536.019836
832.754883	733.919983
831.581055	523.139343
830.407227	892.586121
829.232422	639.270813
828.058594	749.556702
826.883789	449.353790
825.708008	742.230286
824.533203	631.413330
823.357422	204.089996
822.181641	-29.312529
821.004883	-26.619736
819.828125	-10.685350
818.651367	388.051575
817.474609	0.765343
816.296875	-161.709564
815.119141	-157.374695
813.941406	-84.219604
812.763672	-60.143974
811.584961	-214.067368
810.406250	-254.693771
809.226563	-13.224078
808.047852	-713.954956
806.868164	-95.169853
805.688477	465.451294
804.507813	-297.468262
803.327148	340.345093
802.146484	-420.238129
800.965820	-277.683228
799.784180	-405.929688
798.603516	-478.806946
797.420898	-259.175568
796.239258	-263.628510
795.056641	-181.810104
793.874023	48.261875
792.691406	-85.142952
791.507813	-231.909500
790.324219	108.273125
789.140625	47.565434
787.956055	608.508240
786.772461	-63.119396
785.586914	205.370331
784.402344	-152.146561
783.216797	208.809387
782.032227	483.272369
780.845703	165.300369
779.660156	196.376541
778.473633	154.421280
777.287109	163.138336
776.100586	248.982178
774.913086	129.407593
773.725586	173.036865
772.538086	44.457630
771.349609	511.261353
770.161133	492.656860
768.972656	495.985962
767.784180	170.828842
766.594727	414.148132
765.405273	670.454163
764.215820	494.889954
763.026367	281.871979
761.835938	308.773102
760.645508	42.862213
759.454102	536.027771
758.262695	434.957123
757.072266	388.826141
755.879883	305.232117
754.688477	215.001862
753.496094	223.608810
752.303711	678.131653
751.110352	242.755981
749.917969	73.234154
748.724609	151.805084
747.530273	21.737907
746.336914	383.234833
745.142578	389.069855
743.948242	151.377426
742.752930	126.444901
741.558594	362.381409
740.363281	-68.183571
739.166992	44.863461
737.971680	122.780502
736.775391	-3.088101
735.579102	116.338173
734.381836	-94.910782
733.185547	-34.658581
731.988281	-191.099808
730.790039	258.524109
729.592773	-287.254822
728.394531	-128.662216
727.196289	206.945374
725.997070	133.672455
724.797852	-116.556160
723.598633	201.369934
722.399414	-127.341164
721.199219	218.872299
719.999023	97.763313
718.798828	-55.987309
717.598633	36.957500
716.397461	204.077698
715.196289	334.091034
713.994141	145.731461
712.792969	160.284515
711.590820	-43.064194
710.388672	357.348114
709.185547	-4.838095
707.982422	304.063202
706.779297	66.353813
705.576172	53.085480
704.372070	-10.148086
703.167969	-71.067558
701.963867	272.788788
700.759766	170.734131
699.554688	-259.504852
698.349609	-108.977646
697.143555	-193.129471
695.938477	68.396263
694.732422	275.618774
693.525391	189.671280
692.319336	164.717941
691.112305	283.196228
689.905273	-242.831711
688.697266	21.372450
687.490234	-174.286636
686.282227	55.402313
685.073242	204.911316
683.865234	-29.180576
682.656250	-232.657974
681.447266	-117.335999
680.237305	-125.379150
679.028320	-148.394058
677.818359	-311.969849
676.607422	-360.558014
675.397461	-192.501328
674.186523	-186.634964
672.975586	-418.550476
671.763672	-280.335266
670.551758	41.797054
669.339844	162.912094
668.127930	-219.432724
666.915039	-203.829605
665.703125	177.037537
664.489258	242.566788
663.276367	-233.742874
662.062500	-92.243256
660.848633	-250.648621
659.634766	1.165601
658.419922	268.120575
657.205078	-353.496033
655.990234	-144.502686
654.775391	-457.167572
653.559570	-105.719826
652.343750	-77.530861
651.126953	140.337112
649.911133	155.764099
648.694336	-26.824236
647.477539	117.990524
646.259766	15.296041
645.041992	478.645813
643.824219	350.222412
642.606445	269.219482
641.387695	91.514572
640.168945	212.728012
638.950195	161.933609
637.730469	48.826611
636.511719	-150.199295
635.291016	179.172668
634.071289	130.387833
632.850586	236.095535
631.629883	378.124268
630.409180	-50.861458
629.188477	449.137726
627.966797	159.386169
626.745117	281.278564
625.522461	107.002174
624.300781	172.594284
623.078125	-25.729269
621.854492	264.167297
620.631836	135.885162
619.408203	-35.576416
618.184570	-98.213234
616.960938	-105.648239
615.736328	320.811920
614.511719	55.464859
613.287109	-49.938076
612.061523	15.137931
610.835938	-134.306046
609.610352	-81.355659
608.384766	-187.356049
607.158203	171.616714
605.931641	-457.331757
604.705078	83.365883
