# Supplementary material for: Raman spectroscopy accurately differentiates mucosal healing from non-healing and biochemical changes following biological therapy in inflammatory bowel disease
Source: PLoS One. 2021 Jun 2;16(6):e0252210. doi: 10.1371/journal.pone.0252210 (PMC8172032; doi:10.1371/journal.pone.0252210)
Supplement: S1 Dataset — (ZIP) [file pone.0252210.s003.zip › HC/brc-ctnf-0012_base sub cr removed_39__X_-7828.56__Y_51227.5__Z_680.481__Time_439.txt]

1714.774414	-117.844910
1713.797852	27.933216
1712.820313	63.230034
1711.843750	-78.226036
1710.866211	113.352150
1709.888672	329.618774
1708.911133	527.849976
1707.933594	847.542236
1706.955078	474.520386
1705.976563	713.542664
1704.998047	538.926819
1704.019531	722.006165
1703.040039	778.317078
1702.061523	1015.749329
1701.082031	821.784607
1700.101563	999.135132
1699.122070	975.507324
1698.141602	1176.188477
1697.161133	1221.659546
1696.180664	1154.900269
1695.200195	1267.277466
1694.218750	1096.744263
1693.238281	1028.127930
1692.256836	1026.732300
1691.274414	1503.622803
1690.292969	1591.433716
1689.310547	1373.183594
1688.328125	1563.975464
1687.345703	1547.676392
1686.363281	1663.086060
1685.379883	1686.291992
1684.396484	1708.072998
1683.413086	1968.285278
1682.429688	1784.999878
1681.445313	1725.755005
1680.461914	1862.499634
1679.477539	2131.222900
1678.493164	1768.213989
1677.507813	1933.906494
1676.523438	1979.078857
1675.538086	2108.564209
1674.552734	2162.886963
1673.566406	1918.836914
1672.581055	1937.501343
1671.594727	1982.205811
1670.608398	2122.099854
1669.622070	2261.566895
1668.634766	1986.411743
1667.648438	2226.149170
1666.661133	2542.491943
1665.673828	2163.339355
1664.685547	2094.572754
1663.698242	2086.807617
1662.709961	1972.905396
1661.721680	2219.604736
1660.733398	2286.010742
1659.744141	2283.531738
1658.755859	2212.341309
1657.766602	2085.669922
1656.777344	2041.336182
1655.787109	1989.254272
1654.797852	1770.735229
1653.807617	1909.802246
1652.817383	1702.521240
1651.827148	1458.632690
1650.835938	1371.196167
1649.844727	1315.907349
1648.853516	1424.936768
1647.862305	1201.345825
1646.871094	1041.712769
1645.878906	945.970093
1644.886719	948.469604
1643.894531	655.729431
1642.902344	558.983337
1641.910156	1120.000977
1640.916992	425.226013
1639.923828	3.039643
1638.930664	578.613037
1637.936523	373.915894
1636.943359	222.657852
1635.949219	29.848982
1634.955078	-220.249039
1633.960938	-8.560309
1632.965820	174.642334
1631.970703	279.378082
1630.975586	-41.848885
1629.980469	-9.564384
1628.985352	-118.783249
1627.989258	91.030708
1626.993164	98.826477
1625.997070	-66.326859
1625.000977	13.771966
1624.003906	81.301712
1623.007813	286.143616
1622.010742	260.258698
1621.012695	476.695465
1620.015625	44.921486
1619.017578	144.403900
1618.020508	281.249329
1617.021484	174.494888
1616.023438	225.889465
1615.025391	262.132477
1614.026367	94.339462
1613.027344	-104.250168
1612.028320	-186.783356
1611.028320	221.508347
1610.029297	153.220490
1609.029297	4.293053
1608.029297	55.103298
1607.028320	122.151077
1606.028320	354.719482
1605.027344	438.486145
1604.026367	190.334686
1603.025391	-85.962784
1602.023438	51.749207
1601.022461	80.065514
1600.020508	-50.668121
1599.018555	-57.964420
1598.016602	-83.071854
1597.013672	-128.614792
1596.010742	-124.027893
1595.007813	-168.624573
1594.004883	-233.653946
1593.001953	-340.001953
1591.998047	-210.932098
1590.994141	-60.626110
1589.990234	-69.167519
1588.986328	-69.487602
1587.981445	-69.440521
1586.976563	155.249054
1585.971680	330.659393
1584.966797	177.892197
1583.961914	458.144806
1582.956055	196.626953
1581.950195	55.363991
1580.944336	141.049271
1579.938477	260.835144
1578.931641	-22.678898
1577.924805	287.628937
1576.917969	280.582825
1575.911133	375.247375
1574.904297	72.132355
1573.896484	-6.991472
1572.888672	38.924259
1571.880859	95.412971
1570.873047	-55.845364
1569.864258	117.917000
1568.855469	208.640442
1567.846680	70.923103
1566.837891	-1.677802
1565.829102	40.105965
1564.819336	-203.517334
1563.809570	194.021255
1562.799805	166.007843
1561.790039	39.527454
1560.779297	-63.486286
1559.768555	-179.355042
1558.757813	109.256561
1557.747070	66.064873
1556.736328	43.655544
1555.724609	-84.931534
1554.712891	48.132702
1553.701172	77.570999
1552.689453	272.676544
1551.676758	224.386307
1550.664063	77.760269
1549.651367	156.248337
1548.638672	278.632599
1547.625977	253.511627
1546.612305	171.457733
1545.598633	32.506416
1544.584961	15.002885
1543.571289	80.105003
1542.556641	119.252533
1541.541992	-12.174343
1540.527344	132.637039
1539.512695	-6.703620
1538.498047	24.241684
1537.482422	266.639557
1536.466797	101.168427
1535.451172	5.266792
1534.434570	71.718559
1533.418945	-127.573631
1532.402344	216.951126
1531.385742	367.871246
1530.369141	41.878109
1529.351563	17.236126
1528.334961	51.660980
1527.317383	170.845657
1526.299805	137.891739
1525.281250	-358.551575
1524.263672	-93.287918
1523.245117	-221.986420
1522.226563	55.559483
1521.208008	60.169739
1520.188477	190.528534
1519.168945	199.785004
1518.150391	72.601051
1517.129883	-31.658638
1516.110352	-51.334465
1515.089844	-130.326111
1514.070313	345.121643
1513.049805	6.284309
1512.028320	-219.736038
1511.007813	8.302106
1509.986328	107.692902
1508.964844	40.050438
1507.943359	51.671551
1506.921875	88.659859
1505.899414	51.015079
1504.876953	-104.773987
1503.854492	-14.788753
1502.832031	51.830940
1501.808594	-204.579636
1500.786133	-169.227371
1499.762695	-82.973824
1498.739258	-206.921448
1497.714844	-282.485382
1496.691406	-53.822903
1495.666992	141.197067
1494.642578	11.067510
1493.617188	18.769333
1492.592773	159.130341
1491.567383	191.797745
1490.541992	58.084465
1489.516602	228.155396
1488.491211	275.279053
1487.464844	263.361481
1486.438477	258.830475
1485.412109	386.757690
1484.385742	524.566528
1483.358398	687.541443
1482.331055	561.932068
1481.303711	782.949280
1480.276367	707.835327
1479.249023	581.502441
1478.220703	944.289185
1477.192383	888.769348
1476.164063	1031.724731
1475.135742	914.567932
1474.106445	1296.301270
1473.077148	990.212585
1472.047852	1231.271851
1471.018555	1589.046265
1469.989258	1391.761719
1468.958984	1532.628784
1467.928711	1558.751465
1466.898438	1932.979004
1465.868164	2034.807007
1464.836914	2141.429932
1463.805664	2026.710815
1462.774414	1937.225952
1461.743164	2233.641113
1460.710938	2235.122803
1459.679688	2304.966797
1458.647461	2405.014160
1457.615234	2494.668701
1456.582031	2411.532227
1455.549805	2389.144043
1454.516602	2744.443604
1453.483398	2506.070557
1452.449219	2805.038330
1451.416016	2584.139404
1450.381836	2786.322510
1449.347656	2722.239502
1448.313477	2711.213135
1447.279297	2788.668213
1446.244141	2648.176270
1445.208984	2791.102783
1444.173828	2397.302246
1443.138672	2266.676270
1442.102539	2239.664795
1441.066406	2108.841553
1440.030273	2132.197510
1438.994141	2211.040527
1437.958008	2115.336426
1436.920898	1885.611572
1435.883789	1804.941528
1434.846680	1691.368774
1433.808594	1469.137573
1432.771484	1135.844727
1431.733398	1004.528809
1430.695313	936.285706
1429.657227	691.374573
1428.618164	401.066956
1427.579102	668.210999
1426.540039	758.671326
1425.500977	748.199280
1424.461914	651.987488
1423.421875	444.872009
1422.381836	114.355392
1421.341797	524.503418
1420.301758	335.081055
1419.260742	271.584320
1418.219727	323.894775
1417.178711	459.222687
1416.137695	209.510757
1415.096680	-2.360905
1414.054688	-100.982262
1413.012695	175.121933
1411.970703	-13.976827
1410.928711	-122.541046
1409.885742	165.989700
1408.842773	-83.231758
1407.799805	-20.837175
1406.756836	106.863945
1405.712891	-41.657707
1404.668945	101.127327
1403.625000	-84.869850
1402.581055	-57.447159
1401.537109	-137.843964
1400.492188	20.111731
1399.447266	110.366875
1398.402344	27.678068
1397.357422	85.471779
1396.311523	238.531540
1395.265625	238.786209
1394.219727	384.421875
1393.173828	354.792572
1392.126953	190.051178
1391.081055	210.758560
1390.034180	351.679047
1388.986328	-167.946472
1387.939453	315.967377
1386.891602	176.994110
1385.843750	75.723206
1384.795898	104.633255
1383.748047	113.675423
1382.699219	30.372414
1381.651367	24.725582
1380.602539	24.208162
1379.552734	-111.035103
1378.503906	78.550720
1377.454102	11.076324
1376.404297	-180.991730
1375.354492	23.933918
1374.303711	109.179489
1373.253906	-84.758728
1372.203125	-246.038208
1371.152344	-48.062752
1370.100586	-89.288895
1369.049805	-35.591190
1367.998047	-29.083004
1366.946289	239.166824
1365.894531	-122.571411
1364.841797	235.597931
1363.789063	-113.150681
1362.736328	-23.515877
1361.683594	41.407112
1360.630859	136.366745
1359.577148	129.507324
1358.523438	110.433586
1357.469727	-144.590591
1356.415039	-130.861938
1355.361328	24.748543
1354.306641	16.524376
1353.251953	264.379395
1352.197266	179.577087
1351.141602	370.628082
1350.085938	100.111336
1349.030273	353.610413
1347.974609	701.523193
1346.918945	456.628326
1345.862305	665.939209
1344.805664	357.150452
1343.749023	437.960419
1342.691406	670.158325
1341.634766	520.893555
1340.577148	718.778748
1339.519531	461.059723
1338.460938	877.280151
1337.403320	434.438873
1336.344727	581.165649
1335.286133	552.365234
1334.226563	501.544830
1333.167969	507.908051
1332.108398	346.326538
1331.048828	415.027924
1329.989258	414.731018
1328.928711	545.670471
1327.869141	449.476807
1326.808594	427.683746
1325.748047	653.152161
1324.686523	686.146667
1323.625977	571.252502
1322.564453	367.784424
1321.502930	512.629272
1320.440430	936.460571
1319.378906	371.179749
1318.316406	787.960510
1317.253906	615.499146
1316.190430	734.244995
1315.127930	744.751770
1314.064453	499.224060
1313.000977	603.878357
1311.937500	299.865723
1310.873047	579.837708
1309.809570	298.606934
1308.745117	736.477600
1307.679688	527.169678
1306.615234	810.275452
1305.549805	680.235168
1304.484375	946.436646
1303.418945	947.210266
1302.353516	574.564026
1301.287109	573.420288
1300.220703	867.367004
1299.154297	979.622986
1298.087891	812.061157
1297.020508	595.682678
1295.954102	740.512329
1294.886719	748.042908
1293.818359	758.241455
1292.750977	442.350281
1291.682617	362.284912
1290.614258	476.199310
1289.545898	585.372253
1288.476563	554.977966
1287.407227	564.015198
1286.338867	595.306396
1285.268555	411.206055
1284.199219	393.928467
1283.128906	205.450455
1282.058594	626.810791
1280.988281	622.309326
1279.917969	395.322113
1278.846680	767.995178
1277.775391	663.735474
1276.704102	867.815430
1275.632813	546.343323
1274.560547	388.950012
1273.488281	593.473389
1272.416016	595.287109
1271.343750	765.808044
1270.270508	816.749512
1269.197266	955.723999
1268.124023	1160.700806
1267.050781	1067.993042
1265.977539	1129.193115
1264.903320	1219.784546
1263.829102	1178.777100
1262.753906	1035.512207
1261.679688	1241.058838
1260.604492	1324.780762
1259.529297	1245.327881
1258.454102	1265.923218
1257.378906	1488.793701
1256.302734	1533.917603
1255.226563	1136.028687
1254.150391	1393.201172
1253.073242	1431.349487
1251.997070	1433.085449
1250.919922	1237.891724
1249.841797	1276.348877
1248.764648	1302.724609
1247.686523	1280.562378
1246.608398	1078.649414
1245.530273	1149.046631
1244.452148	1212.205200
1243.373047	1083.540283
1242.293945	1243.961548
1241.214844	1324.268066
1240.135742	1127.907593
1239.055664	1324.806519
1237.975586	1140.783081
1236.895508	782.255310
1235.815430	964.711731
1234.734375	1190.774658
1233.654297	1077.428711
1232.573242	1075.648926
1231.491211	955.189270
1230.410156	1091.577515
1229.328125	685.456421
1228.246094	860.637939
1227.163086	955.883179
1226.081055	1022.057312
1224.998047	691.399414
1223.915039	634.256287
1222.832031	719.839111
1221.748047	701.415283
1220.664063	487.183044
1219.580078	628.332336
1218.496094	479.443695
1217.412109	564.949158
1216.327148	420.948059
1215.242188	624.722900
1214.157227	125.836746
1213.071289	442.990448
1211.985352	385.931458
1210.899414	304.738556
1209.813477	387.572479
1208.727539	602.967163
1207.640625	519.260132
1206.553711	401.796844
1205.466797	339.769470
1204.378906	595.765503
1203.291016	126.517365
1202.203125	355.846161
1201.115234	206.983307
1200.027344	397.550812
1198.938477	414.684967
1197.849609	321.056061
1196.760742	123.954193
1195.670898	-0.978555
1194.582031	61.623405
1193.492188	30.361500
1192.401367	-41.827721
1191.311523	-51.593739
1190.220703	-49.431141
1189.129883	-513.330933
1188.039063	-115.024078
1186.947266	-259.577820
1185.856445	-118.533165
1184.764648	-104.836479
1183.671875	-67.257935
1182.580078	-363.218750
1181.487305	115.445679
1180.394531	49.528603
1179.301758	98.586487
1178.208984	101.974693
1177.115234	141.186142
1176.021484	36.532310
1174.927734	144.950714
1173.833008	265.170441
1172.738281	74.013206
1171.643555	258.561218
1170.548828	-28.476294
1169.454102	208.383392
1168.358398	201.050735
1167.262695	-67.048264
1166.166992	-151.084991
1165.070313	-34.453888
1163.973633	258.810638
1162.876953	530.303040
1161.780273	-98.919464
1160.683594	167.472092
1159.585938	311.840729
1158.488281	544.313110
1157.389648	153.705215
1156.291992	440.686584
1155.193359	360.062103
1154.094727	38.470959
1152.996094	229.468948
1151.896484	169.945969
1150.796875	377.203827
1149.697266	167.269211
1148.597656	54.938469
1147.498047	244.951324
1146.397461	194.246124
1145.296875	326.699860
1144.195313	-138.409500
1143.094727	160.298508
1141.993164	173.259109
1140.891602	238.377441
1139.789063	681.360901
1138.687500	227.800140
1137.584961	513.414795
1136.482422	687.063843
1135.379883	900.862732
1134.276367	461.276184
1133.172852	802.933411
1132.069336	652.871826
1130.964844	858.727844
1129.861328	995.526550
1128.756836	852.167419
1127.652344	782.243408
1126.546875	1067.877075
1125.442383	924.133606
1124.336914	1216.406006
1123.230469	1115.028687
1122.125000	1177.018921
1121.018555	1177.239624
1119.912109	1094.427856
1118.805664	1129.879517
1117.699219	1387.654053
1116.591797	1200.277832
1115.484375	830.667969
1114.376953	870.278931
1113.268555	893.165955
1112.160156	1123.951782
1111.051758	1047.208374
1109.943359	1076.702515
1108.833984	645.325195
1107.725586	1444.654419
1106.616211	1178.421875
1105.505859	1039.659790
1104.396484	1054.265503
1103.286133	1026.245483
1102.175781	1050.015015
1101.064453	965.128601
1099.954102	1238.625244
1098.842773	938.924561
1097.731445	874.960266
1096.619141	1213.888184
1095.507813	1095.457153
1094.395508	783.793335
1093.282227	1056.205200
1092.169922	1003.459961
1091.056641	613.999634
1089.943359	876.514709
1088.830078	1087.036743
1087.716797	796.300537
1086.602539	776.047363
1085.488281	774.513123
1084.373047	1005.597229
1083.258789	940.361633
1082.143555	802.212036
1081.028320	880.154480
1079.913086	1037.826172
1078.796875	852.513123
1077.680664	737.625793
1076.564453	643.834900
1075.448242	620.398865
1074.331055	772.834045
1073.213867	859.453674
1072.096680	753.688171
1070.979492	631.493530
1069.861328	776.466003
1068.743164	858.044067
1067.625000	656.062683
1066.505859	458.789856
1065.386719	498.056946
1064.267578	841.589539
1063.148438	756.603455
1062.029297	461.013672
1060.909180	570.228882
1059.789063	616.203674
1058.667969	729.924866
1057.547852	464.843811
1056.426758	503.688934
1055.305664	734.102478
1054.183594	564.883667
1053.062500	589.591553
1051.940430	712.335205
1050.818359	305.057892
1049.695313	605.158325
1048.572266	513.083740
1047.449219	586.686646
1046.326172	520.304260
1045.203125	288.392639
1044.079102	224.434647
1042.955078	363.291473
1041.830078	583.643250
1040.706055	170.232666
1039.581055	316.020386
1038.456055	345.326569
1037.331055	251.251892
1036.205078	331.800781
1035.079102	298.316681
1033.953125	323.040863
1032.826172	436.161499
1031.700195	546.951965
1030.573242	599.597961
1029.445313	152.522507
1028.318359	-8.464134
1027.190430	-27.619390
1026.062500	-56.004501
1024.934570	78.227173
1023.805664	-251.878601
1022.676758	-187.187943
1021.547852	-333.633575
1020.418945	-124.982254
1019.289063	-176.150894
1018.159180	0.031135
1017.029297	48.695473
1015.898438	-60.209457
1014.767578	46.525776
1013.636719	37.456551
1012.505859	137.339386
1011.375000	52.006943
1010.243164	290.919617
1009.111328	215.024551
1007.978516	405.372162
1006.846680	547.154358
1005.713867	1165.440063
1004.581055	1718.791260
1003.447266	2105.524170
1002.313477	2073.825439
1001.179688	1559.283203
1000.045898	1202.196533
998.912109	875.417419
997.777344	380.326660
996.642578	414.276306
995.506836	291.370117
994.372070	235.572754
993.236328	235.290955
992.100586	334.317474
990.963867	20.648930
989.828125	258.270386
988.691406	290.769012
987.553711	162.074585
986.416992	-113.861893
985.279297	213.930115
984.141602	281.498047
983.003906	367.593475
981.865234	131.551468
980.726563	-53.608372
979.587891	348.121185
978.448242	241.489563
977.309570	213.248016
976.169922	373.683167
975.030273	389.393738
973.889648	467.289642
972.749023	497.059052
971.608398	653.298706
970.467773	325.101227
969.326172	334.689423
968.184570	397.223297
967.042969	326.795471
965.901367	302.445587
964.758789	753.041321
963.616211	302.411835
962.473633	-24.045908
961.330078	516.184387
960.186523	341.390289
959.042969	343.245941
957.899414	452.911774
956.754883	400.111389
955.610352	233.035843
954.465820	324.837585
953.321289	528.883728
952.175781	172.515564
951.030273	225.880219
949.884766	238.229523
948.738281	33.557220
947.591797	55.418129
946.445313	45.444698
945.298828	95.038849
944.151367	249.835281
943.003906	158.116516
941.856445	105.413170
940.708008	87.135597
939.559570	313.178955
938.411133	322.562012
937.262695	318.418640
936.113281	382.843079
934.964844	217.153931
933.814453	-9.830716
932.665039	-31.479933
931.514648	138.392242
930.364258	246.851242
929.213867	107.225868
928.062500	77.089409
926.912109	63.051102
925.759766	-164.709198
924.608398	99.147163
923.456055	-160.055695
922.303711	-175.695084
921.151367	33.864029
919.999023	116.199989
918.845703	7.781178
917.692383	-20.936457
916.539063	73.133080
915.384766	-43.858055
914.230469	-51.700512
913.076172	-118.410034
911.920898	-241.676056
910.766602	-199.165024
909.611328	-97.579872
908.455078	-127.418625
907.299805	-127.655174
906.143555	42.201412
904.987305	-182.134964
903.830078	128.334167
902.673828	191.921036
901.516602	-108.923836
900.359375	-58.666790
899.201172	95.776764
898.042969	39.838650
896.884766	-92.874451
895.726563	-284.224640
894.567383	-154.338028
893.408203	341.757660
892.249023	155.247131
891.088867	199.361771
889.929688	150.931061
888.769531	-330.970001
887.608398	-8.822629
886.448242	98.815399
885.287109	150.066299
884.125977	192.341064
882.963867	106.099815
881.801758	-140.139206
880.639648	143.601364
879.477539	-70.853439
878.315430	106.942459
877.152344	237.400558
875.989258	385.866821
874.825195	358.672760
873.661133	302.269623
872.497070	378.726563
871.333008	164.907547
870.168945	52.459751
869.003906	32.316311
867.838867	27.949841
866.672852	279.897003
865.506836	538.489746
864.340820	154.330353
863.174805	233.146042
862.008789	437.709015
860.841797	534.407532
859.674805	453.720062
858.506836	274.327820
857.339844	384.468079
856.171875	633.641418
855.003906	449.835968
853.834961	584.508423
852.666016	382.850220
851.497070	342.635529
850.328125	358.435516
849.158203	403.333893
847.988281	472.818970
846.818359	130.258896
845.647461	143.758820
844.477539	300.445221
843.306641	132.593964
842.134766	369.668854
840.963867	170.486160
839.791992	315.682922
838.619141	167.934021
837.447266	201.222061
836.274414	301.471069
835.101563	193.879150
833.928711	52.779659
832.754883	409.578522
831.581055	304.087341
830.407227	399.426788
829.232422	360.789856
828.058594	589.763916
826.883789	327.948303
825.708008	253.465668
824.533203	473.161713
823.357422	545.600464
822.181641	236.944077
821.004883	26.358202
819.828125	-8.289646
818.651367	103.928413
817.474609	-51.094818
816.296875	118.759377
815.119141	14.794655
813.941406	-62.527618
812.763672	91.357536
811.584961	91.676231
810.406250	60.775715
809.226563	-130.199936
808.047852	-30.161629
806.868164	-87.966408
805.688477	-14.834727
804.507813	-283.726044
803.327148	-117.571373
802.146484	114.966454
800.965820	-7.667861
799.784180	-159.181793
798.603516	-128.906036
797.420898	-165.257050
796.239258	-272.625610
795.056641	-27.734810
793.874023	-2.383432
792.691406	-72.391731
791.507813	-11.832412
790.324219	-2.325920
789.140625	-57.118011
787.956055	-16.845814
786.772461	-82.886086
785.586914	246.882034
784.402344	67.829308
783.216797	-9.557301
782.032227	5.809446
780.845703	34.323219
779.660156	-7.969969
778.473633	84.373611
777.287109	-33.186291
776.100586	-93.396286
774.913086	-158.090576
773.725586	-130.179977
772.538086	58.651730
771.349609	-116.585869
770.161133	-357.978790
768.972656	189.803131
767.784180	241.383133
766.594727	160.653732
765.405273	44.637024
764.215820	67.335442
763.026367	116.364784
761.835938	127.875534
760.645508	216.331818
759.454102	273.872467
758.262695	502.891571
757.072266	531.617615
755.879883	373.385132
754.688477	485.535767
753.496094	445.943970
752.303711	336.014343
751.110352	177.762955
749.917969	329.179688
748.724609	346.558960
747.530273	662.408264
746.336914	218.790131
745.142578	347.969757
743.948242	659.116150
742.752930	461.337524
741.558594	447.796448
740.363281	107.654686
739.166992	414.113556
737.971680	113.556580
736.775391	336.630005
735.579102	101.927177
734.381836	287.685486
733.185547	107.841370
731.988281	157.863495
730.790039	234.133209
729.592773	421.940460
728.394531	257.625183
727.196289	342.646057
725.997070	143.522079
724.797852	-64.206070
723.598633	235.051956
722.399414	49.335701
721.199219	204.410370
719.999023	259.046936
718.798828	547.263428
717.598633	431.720367
716.397461	421.020996
715.196289	353.693726
713.994141	303.923828
712.792969	223.742020
711.590820	58.684498
710.388672	177.072205
709.185547	134.289642
707.982422	342.100800
706.779297	-40.183945
705.576172	8.864799
704.372070	404.063141
703.167969	361.822754
701.963867	97.820709
700.759766	105.937103
699.554688	70.687119
698.349609	248.626022
697.143555	41.917343
695.938477	104.882553
694.732422	-51.460835
693.525391	-329.215851
692.319336	-257.107178
691.112305	-260.869202
689.905273	50.221142
688.697266	-113.891998
687.490234	10.744535
686.282227	-3.336109
685.073242	145.368820
683.865234	-59.212471
682.656250	-194.189560
681.447266	117.411819
680.237305	-106.066917
679.028320	-121.375565
677.818359	-201.491226
676.607422	-116.895851
675.397461	-14.885917
674.186523	145.641098
672.975586	-269.211090
671.763672	81.901009
670.551758	141.068329
669.339844	288.966248
668.127930	-8.312243
666.915039	228.385406
665.703125	190.720428
664.489258	289.253998
663.276367	70.415894
662.062500	7.208183
660.848633	123.250214
659.634766	168.105835
658.419922	-48.022976
657.205078	119.912773
655.990234	-147.755386
654.775391	-9.973901
653.559570	-117.935837
652.343750	47.824909
651.126953	-141.950577
649.911133	-55.969685
648.694336	-38.961433
647.477539	98.550980
646.259766	50.842552
645.041992	426.988129
643.824219	168.222015
642.606445	-34.618843
641.387695	181.818832
640.168945	144.319611
638.950195	-48.088921
637.730469	103.210907
636.511719	-100.261490
635.291016	-18.216919
634.071289	54.928062
632.850586	-177.113235
631.629883	-136.782852
630.409180	-94.677452
629.188477	118.654030
627.966797	260.695709
626.745117	189.927856
625.522461	-7.777931
624.300781	126.322754
623.078125	435.532349
621.854492	266.246429
620.631836	38.583233
619.408203	236.504471
618.184570	99.638657
616.960938	-16.509350
615.736328	-49.942104
614.511719	-49.967312
613.287109	-147.135223
612.061523	-42.039005
610.835938	117.612640
609.610352	51.712109
608.384766	80.917801
607.158203	-32.056786
605.931641	37.517750
604.705078	-124.841896
