# Supplementary material for: Raman spectroscopy accurately differentiates mucosal healing from non-healing and biochemical changes following biological therapy in inflammatory bowel disease
Source: PLoS One. 2021 Jun 2;16(6):e0252210. doi: 10.1371/journal.pone.0252210 (PMC8172032; doi:10.1371/journal.pone.0252210)
Supplement: S1 Dataset — (ZIP) [file pone.0252210.s003.zip › HC/BRC-ctnf-0015-1_base sub CR removed_57__X_17192.7__Y_10398.1__Z_2222.54__Time_648.txt]

1714.774414	303.690308
1713.797852	-6.532704
1712.820313	-42.948437
1711.843750	71.371170
1710.866211	-242.854050
1709.888672	-6.934771
1708.911133	-76.086205
1707.933594	91.098869
1706.955078	-11.822795
1705.976563	62.600235
1704.998047	-285.468689
1704.019531	36.370514
1703.040039	-64.233429
1702.061523	-27.721899
1701.082031	-76.283417
1700.101563	-132.298386
1699.122070	36.932285
1698.141602	8.831631
1697.161133	93.584473
1696.180664	112.098763
1695.200195	192.644348
1694.218750	14.662243
1693.238281	-15.747285
1692.256836	240.058456
1691.274414	186.728455
1690.292969	128.722382
1689.310547	44.635727
1688.328125	425.259430
1687.345703	398.340790
1686.363281	401.358215
1685.379883	484.899414
1684.396484	473.069061
1683.413086	413.882629
1682.429688	560.401306
1681.445313	624.863525
1680.461914	649.972412
1679.477539	425.423187
1678.493164	635.308472
1677.507813	635.467468
1676.523438	729.314514
1675.538086	940.667664
1674.552734	992.960876
1673.566406	1093.607056
1672.581055	1138.970215
1671.594727	1192.803711
1670.608398	1109.020752
1669.622070	1089.542969
1668.634766	1229.887451
1667.648438	1495.473267
1666.661133	1509.304443
1665.673828	1340.551636
1664.685547	1254.590698
1663.698242	1519.270752
1662.709961	1505.879639
1661.721680	1617.572266
1660.733398	1530.901978
1659.744141	1312.224731
1658.755859	1618.672485
1657.766602	1700.278198
1656.777344	1774.344727
1655.787109	1591.990479
1654.797852	1672.200684
1653.807617	1509.316284
1652.817383	1225.210205
1651.827148	1274.921753
1650.835938	1317.058594
1649.844727	799.035095
1648.853516	953.043884
1647.862305	906.499146
1646.871094	688.588562
1645.878906	621.690674
1644.886719	351.803833
1643.894531	486.366577
1642.902344	391.524475
1641.910156	146.599808
1640.916992	70.963821
1639.923828	219.908051
1638.930664	311.051636
1637.936523	120.271591
1636.943359	66.953903
1635.949219	-22.984089
1634.955078	82.388306
1633.960938	-186.163208
1632.965820	148.850998
1631.970703	-58.557041
1630.975586	-26.050293
1629.980469	-159.181305
1628.985352	-65.710625
1627.989258	122.636826
1626.993164	-104.549797
1625.997070	-26.363905
1625.000977	-100.550224
1624.003906	1.596851
1623.007813	-161.601883
1622.010742	-9.250047
1621.012695	3.931730
1620.015625	48.765461
1619.017578	77.945435
1618.020508	2.215159
1617.021484	7.993214
1616.023438	45.367710
1615.025391	219.256577
1614.026367	2.297909
1613.027344	220.867752
1612.028320	248.006424
1611.028320	-7.925860
1610.029297	-135.259689
1609.029297	23.124687
1608.029297	231.258606
1607.028320	98.839714
1606.028320	246.704407
1605.027344	177.224060
1604.026367	175.845245
1603.025391	143.071960
1602.023438	102.462738
1601.022461	90.643333
1600.020508	-38.869774
1599.018555	-131.738953
1598.016602	31.588125
1597.013672	-45.632336
1596.010742	-39.241089
1595.007813	241.405319
1594.004883	46.532478
1593.001953	-156.142700
1591.998047	-196.931107
1590.994141	-44.619095
1589.990234	-35.967934
1588.986328	-50.878460
1587.981445	-37.173157
1586.976563	-26.168922
1585.971680	206.358734
1584.966797	300.532867
1583.961914	462.325226
1582.956055	-22.251593
1581.950195	-3.956888
1580.944336	-14.434755
1579.938477	-147.411209
1578.931641	65.785477
1577.924805	247.528717
1576.917969	7.501021
1575.911133	-227.356171
1574.904297	68.372292
1573.896484	205.191055
1572.888672	315.802826
1571.880859	283.248108
1570.873047	151.796051
1569.864258	183.929611
1568.855469	288.623047
1567.846680	125.598953
1566.837891	27.392502
1565.829102	-42.385799
1564.819336	-29.257114
1563.809570	-70.804474
1562.799805	159.896423
1561.790039	-94.727089
1560.779297	-154.936646
1559.768555	72.483643
1558.757813	177.786667
1557.747070	119.583755
1556.736328	120.808662
1555.724609	165.868301
1554.712891	288.409698
1553.701172	320.073883
1552.689453	447.311676
1551.676758	144.635086
1550.664063	87.717667
1549.651367	201.372787
1548.638672	-24.068520
1547.625977	205.523712
1546.612305	284.842682
1545.598633	260.524384
1544.584961	251.514450
1543.571289	12.340725
1542.556641	250.950897
1541.541992	83.765274
1540.527344	-60.319885
1539.512695	-26.422874
1538.498047	213.730667
1537.482422	69.066429
1536.466797	104.848938
1535.451172	-81.421585
1534.434570	54.517117
1533.418945	40.659885
1532.402344	132.272125
1531.385742	-59.852863
1530.369141	270.947662
1529.351563	55.258652
1528.334961	55.809727
1527.317383	84.464363
1526.299805	61.411755
1525.281250	9.836011
1524.263672	-108.814598
1523.245117	-78.412216
1522.226563	100.960983
1521.208008	30.606123
1520.188477	37.197948
1519.168945	246.661880
1518.150391	-53.007488
1517.129883	37.780678
1516.110352	-167.072906
1515.089844	38.888306
1514.070313	23.754637
1513.049805	267.714447
1512.028320	-40.476936
1511.007813	-27.937912
1509.986328	66.494614
1508.964844	-180.448776
1507.943359	-109.468094
1506.921875	133.090271
1505.899414	77.993233
1504.876953	-15.696686
1503.854492	-48.023006
1502.832031	-275.201080
1501.808594	61.002380
1500.786133	-125.462761
1499.762695	-15.054272
1498.739258	-73.785561
1497.714844	-168.494995
1496.691406	-81.647408
1495.666992	56.150021
1494.642578	19.835800
1493.617188	-8.959085
1492.592773	100.174805
1491.567383	22.528812
1490.541992	215.630005
1489.516602	219.465729
1488.491211	371.306488
1487.464844	272.682220
1486.438477	263.328583
1485.412109	442.736938
1484.385742	621.949402
1483.358398	362.103058
1482.331055	671.094177
1481.303711	760.513977
1480.276367	839.586182
1479.249023	903.224304
1478.220703	783.205505
1477.192383	765.063477
1476.164063	848.735168
1475.135742	1021.424988
1474.106445	1372.183350
1473.077148	1412.099121
1472.047852	1408.640381
1471.018555	1593.423950
1469.989258	1523.618896
1468.958984	1891.277466
1467.928711	1831.443970
1466.898438	2364.016357
1465.868164	2001.458740
1464.836914	2165.086914
1463.805664	2117.679688
1462.774414	2329.371338
1461.743164	2403.760986
1460.710938	2401.867188
1459.679688	2270.469727
1458.647461	2288.826416
1457.615234	2634.513916
1456.582031	2660.303955
1455.549805	2731.732910
1454.516602	2828.445068
1453.483398	2684.204102
1452.449219	2803.632324
1451.416016	2917.944824
1450.381836	2994.161377
1449.347656	2766.315186
1448.313477	2959.028564
1447.279297	3133.926025
1446.244141	2961.862061
1445.208984	2615.212891
1444.173828	2678.701172
1443.138672	2519.511475
1442.102539	2297.134766
1441.066406	2322.727051
1440.030273	2252.236816
1438.994141	2194.438965
1437.958008	2088.666504
1436.920898	2167.416016
1435.883789	1730.765747
1434.846680	1711.110962
1433.808594	1577.835449
1432.771484	1421.956299
1431.733398	1152.571777
1430.695313	1044.868774
1429.657227	1154.254517
1428.618164	625.389954
1427.579102	694.549683
1426.540039	536.793030
1425.500977	336.306488
1424.461914	524.127930
1423.421875	638.832764
1422.381836	582.235962
1421.341797	629.010132
1420.301758	376.153961
1419.260742	332.438354
1418.219727	271.201294
1417.178711	388.761688
1416.137695	227.055634
1415.096680	450.402008
1414.054688	-85.844048
1413.012695	24.479040
1411.970703	36.801346
1410.928711	91.943535
1409.885742	41.596962
1408.842773	16.498808
1407.799805	197.489151
1406.756836	-133.808762
1405.712891	107.589676
1404.668945	85.415192
1403.625000	211.437393
1402.581055	-11.257754
1401.537109	-33.049160
1400.492188	20.512993
1399.447266	-106.374542
1398.402344	288.379883
1397.357422	-18.731707
1396.311523	160.551361
1395.265625	-18.389259
1394.219727	-29.296083
1393.173828	217.881317
1392.126953	142.075851
1391.081055	48.932274
1390.034180	33.529766
1388.986328	265.973663
1387.939453	5.646032
1386.891602	258.284973
1385.843750	45.846645
1384.795898	206.152634
1383.748047	-133.372070
1382.699219	57.165272
1381.651367	-201.939209
1380.602539	31.290319
1379.552734	69.755669
1378.503906	-133.822281
1377.454102	189.542816
1376.404297	133.565231
1375.354492	-39.510124
1374.303711	27.116592
1373.253906	4.096160
1372.203125	235.574387
1371.152344	-203.526459
1370.100586	48.134872
1369.049805	15.774160
1367.998047	192.854660
1366.946289	185.688461
1365.894531	36.731026
1364.841797	308.771393
1363.789063	197.498032
1362.736328	-25.559540
1361.683594	-123.948013
1360.630859	148.535889
1359.577148	249.433762
1358.523438	-10.109987
1357.469727	190.547256
1356.415039	468.322388
1355.361328	415.641388
1354.306641	340.773682
1353.251953	273.550201
1352.197266	348.074310
1351.141602	328.366913
1350.085938	713.451721
1349.030273	664.215149
1347.974609	409.215332
1346.918945	886.303467
1345.862305	631.676758
1344.805664	999.715454
1343.749023	1122.321289
1342.691406	1118.613770
1341.634766	780.541565
1340.577148	1017.545593
1339.519531	855.811646
1338.460938	1036.043701
1337.403320	1072.763184
1336.344727	1003.170044
1335.286133	1020.380798
1334.226563	1111.957275
1333.167969	1077.495728
1332.108398	1085.236206
1331.048828	1145.052246
1329.989258	883.610840
1328.928711	1250.218506
1327.869141	944.684631
1326.808594	770.363770
1325.748047	1092.738037
1324.686523	1032.338867
1323.625977	1167.166138
1322.564453	1079.911011
1321.502930	1116.228882
1320.440430	1367.323364
1319.378906	1208.966553
1318.316406	1238.243286
1317.253906	1213.397949
1316.190430	1149.245972
1315.127930	1353.911865
1314.064453	1294.953735
1313.000977	1302.666382
1311.937500	1349.913452
1310.873047	1005.719666
1309.809570	1245.299805
1308.745117	1319.975098
1307.679688	1448.873169
1306.615234	1302.279785
1305.549805	1315.753418
1304.484375	1590.024902
1303.418945	1303.692017
1302.353516	1511.703979
1301.287109	1442.010376
1300.220703	1603.431396
1299.154297	1686.275757
1298.087891	1398.322632
1297.020508	1537.859863
1295.954102	1375.477783
1294.886719	1277.076294
1293.818359	1333.411499
1292.750977	1092.959839
1291.682617	1375.164551
1290.614258	1176.680908
1289.545898	1142.645508
1288.476563	1027.817139
1287.407227	1079.774536
1286.338867	1340.064819
1285.268555	1183.870117
1284.199219	1044.974487
1283.128906	982.117554
1282.058594	1054.008179
1280.988281	1010.907776
1279.917969	1205.253662
1278.846680	1003.254517
1277.775391	1016.652344
1276.704102	1115.696777
1275.632813	679.340576
1274.560547	1184.286865
1273.488281	1263.855591
1272.416016	1438.731567
1271.343750	1405.955811
1270.270508	1099.717773
1269.197266	1213.624146
1268.124023	1234.766235
1267.050781	1312.073486
1265.977539	1552.871582
1264.903320	1217.883789
1263.829102	1614.761108
1262.753906	1379.951538
1261.679688	1318.366943
1260.604492	1108.161011
1259.529297	1071.088379
1258.454102	1387.316772
1257.378906	1369.734375
1256.302734	1274.252075
1255.226563	1127.702393
1254.150391	1044.520630
1253.073242	1275.320923
1251.997070	1255.428589
1250.919922	1476.373169
1249.841797	1339.722534
1248.764648	1295.536499
1247.686523	1212.475586
1246.608398	1401.651245
1245.530273	1294.305664
1244.452148	1145.704102
1243.373047	1164.743896
1242.293945	1157.056396
1241.214844	1161.500854
1240.135742	1047.000854
1239.055664	1104.822754
1237.975586	1041.299438
1236.895508	985.061401
1235.815430	1176.175049
1234.734375	1073.820801
1233.654297	1002.998352
1232.573242	854.629700
1231.491211	902.546631
1230.410156	1003.702209
1229.328125	707.606079
1228.246094	629.516968
1227.163086	1062.189575
1226.081055	940.415222
1224.998047	596.045166
1223.915039	752.535583
1222.832031	708.171753
1221.748047	765.333252
1220.664063	653.197205
1219.580078	744.082153
1218.496094	472.411957
1217.412109	493.128326
1216.327148	496.868561
1215.242188	314.608917
1214.157227	540.380920
1213.071289	510.132355
1211.985352	697.019470
1210.899414	623.192871
1209.813477	706.119812
1208.727539	593.603394
1207.640625	683.589355
1206.553711	775.874878
1205.466797	414.970215
1204.378906	533.627686
1203.291016	440.170044
1202.203125	377.986603
1201.115234	221.847504
1200.027344	99.397865
1198.938477	-83.250809
1197.849609	-27.687296
1196.760742	184.136002
1195.670898	22.978872
1194.582031	-138.189697
1193.492188	46.807312
1192.401367	-23.148600
1191.311523	-4.246116
1190.220703	-136.802704
1189.129883	23.638641
1188.039063	131.084763
1186.947266	-148.150192
1185.856445	-69.707077
1184.764648	37.394855
1183.671875	-54.786858
1182.580078	-27.087780
1181.487305	-100.228722
1180.394531	-183.025208
1179.301758	108.055305
1178.208984	60.994606
1177.115234	-122.725632
1176.021484	36.085415
1174.927734	297.700684
1173.833008	118.523537
1172.738281	375.003021
1171.643555	71.226608
1170.548828	121.611900
1169.454102	183.830429
1168.358398	114.363480
1167.262695	-3.001419
1166.166992	39.751141
1165.070313	-142.298126
1163.973633	72.293007
1162.876953	224.563492
1161.780273	-48.488667
1160.683594	-39.748280
1159.585938	159.861206
1158.488281	280.507263
1157.389648	140.875732
1156.291992	490.290497
1155.193359	326.605499
1154.094727	205.811005
1152.996094	146.952194
1151.896484	-71.697495
1150.796875	45.657272
1149.697266	-108.756577
1148.597656	44.069160
1147.498047	182.431808
1146.397461	442.045959
1145.296875	325.334534
1144.195313	265.678040
1143.094727	70.332703
1141.993164	231.779663
1140.891602	276.514648
1139.789063	306.851532
1138.687500	256.258301
1137.584961	341.045685
1136.482422	328.272369
1135.379883	400.925476
1134.276367	490.062897
1133.172852	488.829590
1132.069336	710.650330
1130.964844	792.233154
1129.861328	629.287964
1128.756836	907.563843
1127.652344	1131.069580
1126.546875	1110.132446
1125.442383	942.138489
1124.336914	1030.098389
1123.230469	1136.876099
1122.125000	719.958496
1121.018555	840.794800
1119.912109	310.287323
1118.805664	707.982300
1117.699219	433.207367
1116.591797	631.742249
1115.484375	678.692749
1114.376953	640.390381
1113.268555	523.980164
1112.160156	648.698914
1111.051758	730.739624
1109.943359	524.363647
1108.833984	688.930786
1107.725586	742.345459
1106.616211	859.419312
1105.505859	709.567932
1104.396484	942.125977
1103.286133	1073.027832
1102.175781	656.429077
1101.064453	900.427551
1099.954102	1007.485352
1098.842773	1074.345093
1097.731445	888.897156
1096.619141	1148.883789
1095.507813	977.534973
1094.395508	1004.077637
1093.282227	493.593781
1092.169922	1094.647705
1091.056641	1102.167236
1089.943359	688.373291
1088.830078	957.076294
1087.716797	950.389771
1086.602539	771.977844
1085.488281	802.879700
1084.373047	981.821960
1083.258789	989.100037
1082.143555	970.491211
1081.028320	803.868774
1079.913086	799.356140
1078.796875	935.697388
1077.680664	658.795349
1076.564453	708.234314
1075.448242	722.440308
1074.331055	825.763062
1073.213867	394.287048
1072.096680	392.104370
1070.979492	354.754456
1069.861328	256.471771
1068.743164	687.799866
1067.625000	680.852417
1066.505859	720.744751
1065.386719	489.000946
1064.267578	868.388916
1063.148438	608.655151
1062.029297	620.491333
1060.909180	400.724091
1059.789063	679.260071
1058.667969	613.939514
1057.547852	375.688690
1056.426758	296.496155
1055.305664	348.225677
1054.183594	264.451965
1053.062500	337.251343
1051.940430	662.233826
1050.818359	499.177063
1049.695313	464.597290
1048.572266	416.074799
1047.449219	395.615784
1046.326172	365.884644
1045.203125	207.963776
1044.079102	360.225128
1042.955078	491.494812
1041.830078	238.254242
1040.706055	399.893127
1039.581055	507.936523
1038.456055	194.509109
1037.331055	272.415863
1036.205078	392.239990
1035.079102	114.156738
1033.953125	408.592102
1032.826172	314.522125
1031.700195	404.292328
1030.573242	524.311646
1029.445313	337.537445
1028.318359	-58.198814
1027.190430	115.521881
1026.062500	-182.258774
1024.934570	-189.538742
1023.805664	-122.441101
1022.676758	114.159477
1021.547852	-155.133438
1020.418945	-268.759308
1019.289063	-154.934677
1018.159180	-354.114746
1017.029297	-152.014389
1015.898438	-33.353901
1014.767578	-11.967689
1013.636719	-175.820740
1012.505859	10.266445
1011.375000	106.069077
1010.243164	86.177826
1009.111328	75.671661
1007.978516	393.881653
1006.846680	698.193726
1005.713867	1113.500854
1004.581055	1794.674316
1003.447266	2080.311279
1002.313477	2254.995605
1001.179688	1616.310791
1000.045898	820.953674
998.912109	476.507721
997.777344	220.097641
996.642578	153.257874
995.506836	144.283295
994.372070	126.228722
993.236328	99.088943
992.100586	106.700455
990.963867	82.161232
989.828125	133.862823
988.691406	-51.726475
987.553711	94.742416
986.416992	-25.947277
985.279297	307.310120
984.141602	-59.476238
983.003906	22.991371
981.865234	199.938614
980.726563	330.930756
979.587891	241.157974
978.448242	112.475113
977.309570	34.602360
976.169922	41.979248
975.030273	371.295135
973.889648	399.581024
972.749023	306.250519
971.608398	417.542297
970.467773	508.273163
969.326172	240.978409
968.184570	178.244675
967.042969	271.738251
965.901367	151.994431
964.758789	371.918060
963.616211	319.022766
962.473633	362.601593
961.330078	156.491226
960.186523	264.568085
959.042969	157.410141
957.899414	371.118835
956.754883	-145.574203
955.610352	36.374592
954.465820	-15.054610
953.321289	-43.416847
952.175781	223.508148
951.030273	314.355011
949.884766	-26.849438
948.738281	30.043097
947.591797	-66.063805
946.445313	295.034271
945.298828	-36.071548
944.151367	30.538826
943.003906	17.356125
941.856445	239.471298
940.708008	94.183617
939.559570	227.498886
938.411133	112.248123
937.262695	138.608032
936.113281	235.794235
934.964844	282.934814
933.814453	-23.057262
932.665039	113.285416
931.514648	302.106567
930.364258	151.641006
929.213867	204.039703
928.062500	145.014923
926.912109	72.505119
925.759766	-256.939606
924.608398	-76.534576
923.456055	-109.855316
922.303711	-340.836182
921.151367	117.204689
919.999023	70.634735
918.845703	33.309361
917.692383	-58.388058
916.539063	-118.115646
915.384766	144.726364
914.230469	37.563828
913.076172	-269.136475
911.920898	127.795677
910.766602	59.640682
909.611328	-182.987396
908.455078	-219.055252
907.299805	89.552681
906.143555	-132.170135
904.987305	-351.412231
903.830078	-58.514706
902.673828	21.473103
901.516602	121.904610
900.359375	-103.563553
899.201172	-113.834724
898.042969	0.429132
896.884766	128.305573
895.726563	118.266685
894.567383	72.147568
893.408203	204.705734
892.249023	368.920990
891.088867	97.103165
889.929688	-54.799171
888.769531	50.885155
887.608398	88.866486
886.448242	129.153488
885.287109	225.909805
884.125977	180.550430
882.963867	378.877625
881.801758	299.804260
880.639648	387.655640
879.477539	518.342896
878.315430	324.529175
877.152344	502.585236
875.989258	277.431427
874.825195	498.288208
873.661133	399.400024
872.497070	320.851837
871.333008	258.125000
870.168945	393.429504
869.003906	290.292419
867.838867	364.870178
866.672852	333.779816
865.506836	385.880737
864.340820	375.056702
863.174805	485.560577
862.008789	488.215515
860.841797	645.816345
859.674805	632.734131
858.506836	628.640686
857.339844	326.113251
856.171875	606.986572
855.003906	860.803650
853.834961	1143.644409
852.666016	787.452454
851.497070	819.134827
850.328125	853.022705
849.158203	880.156921
847.988281	394.387360
846.818359	421.564575
845.647461	547.194336
844.477539	495.924652
843.306641	346.201477
842.134766	648.371521
840.963867	326.395599
839.791992	525.491028
838.619141	297.496704
837.447266	377.959778
836.274414	344.388367
835.101563	359.918060
833.928711	558.507202
832.754883	640.844971
831.581055	658.346558
830.407227	827.525085
829.232422	804.684875
828.058594	596.641785
826.883789	738.747131
825.708008	454.873383
824.533203	467.508820
823.357422	435.492737
822.181641	481.387604
821.004883	326.714386
819.828125	272.235046
818.651367	683.002258
817.474609	521.445862
816.296875	239.713593
815.119141	238.339462
813.941406	279.130310
812.763672	330.924347
811.584961	222.525574
810.406250	-77.070587
809.226563	212.242599
808.047852	10.335156
806.868164	219.320480
805.688477	226.028580
804.507813	108.308296
803.327148	314.579773
802.146484	-65.165817
800.965820	100.896698
799.784180	-296.585083
798.603516	-59.817234
797.420898	41.500130
796.239258	155.950485
795.056641	-252.703461
793.874023	-3.333157
792.691406	-336.687073
791.507813	-3.506421
790.324219	125.734390
789.140625	71.099632
787.956055	388.105865
786.772461	36.770508
785.586914	404.266327
784.402344	61.702038
783.216797	-92.918564
782.032227	143.600754
780.845703	311.392944
779.660156	79.156075
778.473633	-16.159168
777.287109	-18.810350
776.100586	278.638885
774.913086	121.205002
773.725586	-166.447083
772.538086	90.779388
771.349609	-18.317831
770.161133	-334.731506
768.972656	230.629532
767.784180	158.714020
766.594727	80.114632
765.405273	193.091263
764.215820	354.358521
763.026367	385.547119
761.835938	418.822052
760.645508	319.943878
759.454102	463.032745
758.262695	500.376892
757.072266	328.696655
755.879883	363.676086
754.688477	301.835114
753.496094	442.116821
752.303711	408.681396
751.110352	438.881439
749.917969	234.019745
748.724609	255.314590
747.530273	254.575378
746.336914	457.857391
745.142578	485.460876
743.948242	326.546967
742.752930	294.837555
741.558594	116.199249
740.363281	86.637192
739.166992	-181.819946
737.971680	246.495621
736.775391	105.079239
735.579102	112.598701
734.381836	279.895233
733.185547	232.584351
731.988281	261.854767
730.790039	26.368340
729.592773	289.664703
728.394531	242.303650
727.196289	105.318665
725.997070	206.629303
724.797852	137.441025
723.598633	87.949150
722.399414	575.786560
721.199219	657.242004
719.999023	520.355042
718.798828	499.229218
717.598633	576.327454
716.397461	433.067566
715.196289	444.762390
713.994141	495.730103
712.792969	291.643005
711.590820	129.100342
710.388672	204.194031
709.185547	227.011780
707.982422	297.786011
706.779297	0.584896
705.576172	136.802673
704.372070	68.425453
703.167969	261.265289
701.963867	71.200607
700.759766	-112.179382
699.554688	274.308594
698.349609	162.860733
697.143555	90.668037
695.938477	346.707031
694.732422	-242.358337
693.525391	-183.828018
692.319336	113.621323
691.112305	-1.444044
689.905273	7.354201
688.697266	-220.270081
687.490234	-263.289795
686.282227	90.716644
685.073242	-103.934769
683.865234	39.795582
682.656250	-61.344707
681.447266	56.518654
680.237305	-27.034279
679.028320	-168.916794
677.818359	-275.981262
676.607422	-43.011223
675.397461	-11.325649
674.186523	31.269501
672.975586	234.034485
671.763672	34.522327
670.551758	146.578339
669.339844	-35.327488
668.127930	29.333033
666.915039	148.076523
665.703125	55.142162
664.489258	415.892700
663.276367	-93.645332
662.062500	144.071030
660.848633	-39.122902
659.634766	-51.706120
658.419922	-258.383759
657.205078	110.945259
655.990234	59.663559
654.775391	228.328964
653.559570	-111.713173
652.343750	-24.936604
651.126953	-52.376179
649.911133	174.333755
648.694336	-94.342003
647.477539	267.844635
646.259766	242.400757
645.041992	122.225349
643.824219	350.543732
642.606445	608.773743
641.387695	28.147629
640.168945	127.010368
638.950195	-21.492243
637.730469	19.007561
636.511719	287.026123
635.291016	316.306274
634.071289	-4.678255
632.850586	-164.749817
631.629883	160.053848
630.409180	-4.853091
629.188477	23.071407
627.966797	20.597160
626.745117	4.872262
625.522461	91.645897
624.300781	105.057091
623.078125	145.838226
621.854492	53.253300
620.631836	367.135071
619.408203	76.393028
618.184570	224.055359
616.960938	383.830994
615.736328	-62.791515
614.511719	-257.499817
613.287109	17.672169
612.061523	204.190857
610.835938	81.863594
609.610352	110.423111
608.384766	-171.889771
607.158203	-121.819618
605.931641	142.878296
604.705078	-91.287086
