# Supplementary material for: Raman spectroscopy accurately differentiates mucosal healing from non-healing and biochemical changes following biological therapy in inflammatory bowel disease
Source: PLoS One. 2021 Jun 2;16(6):e0252210. doi: 10.1371/journal.pone.0252210 (PMC8172032; doi:10.1371/journal.pone.0252210)
Supplement: S1 Dataset — (ZIP) [file pone.0252210.s003.zip › HC/BRC-ctnf-0010 base sub CR removed_26__X_-19861.6__Y_20275.6__Z_55.3549__Time_299.txt]

1714.640625	225.881546
1713.664063	226.758270
1712.687500	208.895142
1711.709961	53.787365
1710.733398	96.812653
1709.755859	133.896774
1708.778320	95.433273
1707.799805	0.102637
1706.821289	-149.319107
1705.843750	81.072372
1704.864258	-192.780441
1703.885742	-103.065956
1702.907227	-337.899292
1701.927734	-148.055283
1700.948242	-357.617035
1699.968750	-297.796417
1698.988281	-607.877625
1698.007813	-394.781097
1697.028320	12.472089
1696.046875	-43.762611
1695.066406	-76.836601
1694.084961	-129.659592
1693.104492	-36.581921
1692.123047	183.450974
1691.140625	-8.777555
1690.159180	280.955231
1689.176758	267.897736
1688.194336	-189.076477
1687.211914	190.183289
1686.228516	-69.172874
1685.246094	232.716599
1684.262695	279.963745
1683.279297	6.154877
1682.295898	40.051540
1681.311523	168.335266
1680.327148	420.253265
1679.342773	223.439011
1678.358398	293.983307
1677.374023	309.766357
1676.388672	550.031738
1675.403320	695.541504
1674.417969	632.008911
1673.432617	691.795776
1672.446289	1084.701782
1671.459961	798.243835
1670.473633	706.765137
1669.487305	841.980347
1668.500977	1169.190552
1667.513672	1271.451538
1666.526367	1252.425415
1665.539063	1159.933472
1664.550781	1707.542847
1663.563477	1462.714722
1662.575195	1224.009033
1661.586914	1463.296143
1660.598633	1623.656860
1659.609375	1678.593140
1658.620117	1879.853027
1657.631836	1676.436401
1656.641602	1778.179199
1655.652344	1597.203247
1654.662109	1554.468018
1653.672852	1438.213989
1652.681641	1169.023438
1651.691406	895.176636
1650.701172	785.877258
1649.709961	1274.577148
1648.718750	1282.400757
1647.727539	886.284973
1646.735352	955.734497
1645.744141	441.750610
1644.751953	583.289856
1643.759766	410.886444
1642.766602	109.500923
1641.774414	180.695679
1640.781250	51.575565
1639.788086	170.748978
1638.794922	-208.375748
1637.801758	-133.557907
1636.807617	-8.493679
1635.813477	34.995857
1634.819336	405.410126
1633.825195	103.991127
1632.830078	-144.490616
1631.834961	-247.890854
1630.839844	-108.908127
1629.844727	164.360901
1628.849609	-183.492615
1627.853516	-318.020294
1626.857422	7.923005
1625.861328	60.249634
1624.865234	-160.877747
1623.868164	246.385147
1622.871094	-156.030502
1621.874023	-45.875179
1620.876953	-56.633499
1619.879883	405.358673
1618.881836	-23.111610
1617.883789	55.251564
1616.885742	-44.968849
1615.887695	185.435394
1614.888672	171.634995
1613.889648	31.837341
1612.890625	-52.932102
1611.891602	-80.096802
1610.892578	31.564564
1609.892578	4.121984
1608.892578	264.780731
1607.892578	192.477768
1606.892578	609.818298
1605.891602	427.150085
1604.890625	257.476868
1603.889648	95.549141
1602.888672	153.316849
1601.887695	-32.445549
1600.885742	-142.495377
1599.883789	-119.334686
1598.881836	-546.102356
1597.879883	15.187969
1596.876953	-77.369354
1595.874023	-188.411346
1594.871094	-270.907990
1593.868164	-379.723602
1592.864258	-63.146591
1591.861328	-250.778214
1590.857422	-274.174835
1589.853516	-310.873138
1588.848633	59.150822
1587.844727	387.032990
1586.839844	-174.772400
1585.834961	-27.448654
1584.830078	67.395782
1583.824219	372.991669
1582.819336	388.978455
1581.813477	-61.636459
1580.807617	180.419006
1579.800781	-231.507507
1578.794922	17.706861
1577.788086	-27.615522
1576.781250	246.846146
1575.773438	177.458618
1574.766602	-108.062401
1573.758789	84.697647
1572.750977	261.475433
1571.743164	29.774324
1570.735352	-139.757690
1569.726563	358.190826
1568.718750	312.734436
1567.708984	199.416733
1566.700195	-67.329018
1565.691406	-160.331665
1564.681641	0.719539
1563.671875	-186.313660
1562.662109	-83.008583
1561.652344	-397.641632
1560.641602	5.839641
1559.630859	40.689236
1558.620117	238.525711
1557.609375	207.924774
1556.597656	-120.952370
1555.586914	151.021881
1554.575195	220.539368
1553.563477	230.184708
1552.550781	146.305969
1551.539063	525.490417
1550.526367	399.607971
1549.513672	138.963409
1548.500977	-95.983650
1547.487305	284.309418
1546.473633	105.715012
1545.459961	480.079681
1544.446289	3.781387
1543.432617	44.162971
1542.417969	81.641357
1541.404297	98.216118
1540.389648	78.335083
1539.374023	205.317337
1538.359375	228.785202
1537.343750	143.583801
1536.328125	102.022392
1535.312500	199.518707
1534.296875	49.174145
1533.280273	272.458984
1532.263672	204.136795
1531.247070	-91.167427
1530.230469	363.198792
1529.212891	162.810608
1528.196289	109.127335
1527.178711	14.017893
1526.160156	376.931244
1525.142578	103.796730
1524.124023	-105.134888
1523.106445	-74.870987
1522.087891	96.612045
1521.068359	208.646271
1520.049805	55.670753
1519.030273	193.001205
1518.010742	-104.216629
1516.991211	469.537476
1515.971680	192.596222
1514.951172	-189.728592
1513.930664	-81.610809
1512.910156	-43.010590
1511.889648	-43.075573
1510.868164	-27.927990
1509.846680	-53.975433
1508.826172	-231.441437
1507.803711	1.266008
1506.782227	-178.998047
1505.759766	-208.108475
1504.737305	-206.573792
1503.714844	-243.584503
1502.692383	-39.885796
1501.668945	81.621979
1500.646484	-86.324257
1499.623047	-433.537872
1498.599609	-128.019058
1497.575195	-434.344208
1496.550781	-188.005554
1495.527344	-443.143555
1494.502930	30.552740
1493.477539	15.595821
1492.453125	325.266449
1491.427734	23.898754
1490.402344	-216.065674
1489.376953	-3.813512
1488.350586	144.410431
1487.325195	162.351990
1486.298828	-98.061295
1485.272461	473.694214
1484.245117	641.943970
1483.218750	491.234497
1482.191406	414.501038
1481.164063	541.810181
1480.136719	796.545288
1479.108398	1102.109741
1478.080078	1157.788940
1477.052734	915.367737
1476.023438	1047.465698
1474.995117	1230.503296
1473.965820	1543.310303
1472.937500	1698.206055
1471.908203	1891.203979
1470.877930	1692.214844
1469.848633	1628.233154
1468.818359	1915.311768
1467.788086	2220.113770
1466.757813	2514.666992
1465.727539	2420.213623
1464.696289	2257.196045
1463.665039	2516.109619
1462.633789	2432.024170
1461.602539	2419.158691
1460.570313	2878.650879
1459.539063	2924.240234
1458.506836	2893.702637
1457.473633	3035.784424
1456.441406	3190.622070
1455.408203	3048.660400
1454.375000	3396.319092
1453.341797	2831.124756
1452.308594	3308.170654
1451.274414	3232.560303
1450.241211	3395.322998
1449.207031	3193.275879
1448.171875	3239.609863
1447.137695	3374.716797
1446.102539	3613.648682
1445.067383	3088.170898
1444.032227	3200.778564
1442.997070	3240.095703
1441.960938	3201.070068
1440.924805	2957.341797
1439.888672	3040.038086
1438.852539	2998.970215
1437.816406	3273.992432
1436.779297	2775.771729
1435.742188	2315.810059
1434.705078	2209.812988
1433.666992	1737.807251
1432.629883	1708.031250
1431.591797	1605.184814
1430.553711	1300.647827
1429.514648	973.658508
1428.476563	599.086243
1427.437500	461.874390
1426.398438	488.784546
1425.359375	636.865356
1424.320313	553.173218
1423.280273	381.458649
1422.240234	283.056671
1421.200195	-132.499985
1420.159180	419.285706
1419.119141	497.716980
1418.078125	752.462402
1417.037109	438.519745
1415.996094	56.960476
1414.954102	425.360413
1413.912109	195.208771
1412.870117	269.596344
1411.828125	-402.503265
1410.786133	358.527954
1409.743164	-127.003029
1408.700195	-137.295807
1407.657227	-262.939545
1406.614258	-225.097748
1405.570313	106.642601
1404.527344	66.957283
1403.483398	32.476482
1402.438477	234.029282
1401.394531	-8.295857
1400.349609	208.620560
1399.304688	-18.185108
1398.259766	562.545044
1397.214844	188.275940
1396.168945	242.839767
1395.123047	-65.696892
1394.077148	-191.049026
1393.031250	-268.572266
1391.984375	9.640399
1390.937500	67.650574
1389.890625	100.805565
1388.843750	-98.555183
1387.796875	415.321777
1386.749023	-66.276932
1385.701172	150.173889
1384.653320	-135.767807
1383.604492	153.454590
1382.556641	-216.938065
1381.507813	-179.769302
1380.458984	-79.980057
1379.410156	-15.000888
1378.360352	110.038025
1377.310547	-491.187805
1376.260742	485.308899
1375.210938	74.273102
1374.161133	-134.335358
1373.110352	11.467347
1372.059570	-96.949173
1371.008789	-33.113525
1369.957031	733.724182
1368.906250	182.212677
1367.854492	96.986000
1366.802734	564.943848
1365.750000	303.192078
1364.698242	-159.918991
1363.645508	76.800575
1362.592773	338.480072
1361.540039	107.563118
1360.486328	526.164124
1359.433594	104.143150
1358.379883	319.004150
1357.326172	183.410538
1356.271484	172.293594
1355.216797	248.316299
1354.163086	587.840149
1353.107422	475.265137
1352.052734	621.183411
1350.998047	754.784302
1349.942383	709.734253
1348.886719	654.929321
1347.830078	1022.083252
1346.774414	488.762543
1345.717773	1180.982544
1344.661133	1042.384888
1343.604492	1347.736694
1342.546875	1271.385010
1341.490234	1036.633301
1340.432617	1758.396484
1339.375000	1169.690186
1338.316406	1415.885376
1337.258789	1285.799805
1336.200195	1009.833923
1335.141602	1498.811279
1334.082031	1668.505493
1333.023438	1699.737305
1331.963867	1567.825806
1330.904297	1690.766113
1329.844727	1467.672729
1328.784180	1227.468384
1327.723633	1007.241394
1326.663086	1372.715698
1325.602539	1347.888672
1324.541992	1621.968872
1323.480469	1562.711304
1322.418945	1533.191895
1321.357422	1920.841553
1320.295898	1521.353271
1319.233398	1358.911865
1318.170898	2136.249268
1317.108398	1966.515259
1316.045898	1333.492310
1314.982422	1878.877441
1313.918945	1721.847412
1312.855469	2094.610596
1311.791992	2329.359619
1310.728516	2275.963135
1309.664063	1895.204346
1308.599609	2304.775146
1307.535156	2391.856689
1306.469727	1937.670166
1305.404297	2305.301514
1304.338867	2203.111572
1303.273438	2346.883057
1302.208008	2448.851318
1301.141602	2076.476074
1300.075195	2591.316162
1299.008789	2509.029297
1297.942383	2601.194336
1296.875000	2536.181885
1295.807617	2323.929199
1294.740234	2057.804688
1293.672852	2331.677246
1292.604492	1962.658813
1291.537109	1981.380493
1290.468750	2282.108887
1289.399414	2256.626709
1288.331055	1613.482422
1287.261719	2276.814209
1286.192383	2003.922241
1285.123047	2240.667480
1284.052734	1710.740967
1282.983398	2138.437256
1281.913086	1944.144165
1280.841797	1622.644897
1279.771484	1793.128418
1278.700195	1603.893188
1277.628906	1686.220215
1276.557617	2035.040649
1275.486328	2413.024170
1274.414063	1852.229248
1273.341797	2134.733398
1272.269531	1811.191162
1271.197266	2564.959473
1270.124023	2121.737305
1269.050781	1783.665405
1267.977539	1760.604614
1266.904297	1886.389038
1265.830078	1567.999023
1264.756836	1788.842651
1263.681641	1782.697266
1262.607422	1700.945679
1261.533203	1580.181885
1260.458008	1573.960205
1259.382813	1789.441040
1258.307617	1495.614990
1257.231445	1576.938843
1256.155273	1777.502808
1255.079102	1617.602051
1254.002930	1876.375488
1252.926758	1672.610718
1251.849609	1743.787842
1250.772461	1649.466309
1249.695313	1949.093750
1248.617188	1589.607422
1247.540039	1390.671265
1246.461914	1663.212158
1245.382813	1979.283081
1244.304688	1629.560181
1243.225586	1607.774658
1242.146484	1700.049194
1241.067383	1493.616821
1239.988281	1241.085693
1238.908203	1274.904663
1237.828125	1582.766968
1236.748047	1676.976196
1235.667969	1276.378906
1234.586914	1736.521484
1233.505859	1459.527222
1232.424805	1497.602295
1231.343750	1344.179199
1230.261719	1435.366821
1229.179688	1129.269531
1228.097656	883.749451
1227.015625	1165.954468
1225.932617	1305.137817
1224.850586	1194.978271
1223.767578	1130.717529
1222.683594	853.549927
1221.600586	656.229065
1220.516602	761.062744
1219.432617	1322.546753
1218.347656	1127.351929
1217.263672	746.158386
1216.178711	778.031372
1215.093750	445.174011
1214.008789	715.918030
1212.922852	549.555542
1211.836914	366.278229
1210.750977	489.390656
1209.665039	829.435669
1208.579102	819.565613
1207.492188	855.392517
1206.405273	838.077637
1205.318359	774.890442
1204.230469	812.806274
1203.142578	604.912476
1202.054688	401.834106
1200.966797	63.915161
1199.877930	-13.990210
1198.790039	-113.589592
1197.701172	-227.702271
1196.611328	213.816467
1195.522461	299.118927
1194.432617	-175.989456
1193.342773	84.645935
1192.252930	-390.384552
1191.162109	-72.355865
1190.072266	-213.392181
1188.981445	-63.856503
1187.889648	-269.888977
1186.798828	-149.394485
1185.707031	-614.720703
1184.615234	-196.841064
1183.523438	201.573364
1182.430664	-141.471344
1181.337891	-115.147575
1180.245117	-55.352814
1179.152344	-14.843890
1178.059570	-166.151031
1176.965820	-173.740967
1175.872070	-147.875427
1174.778320	170.071732
1173.683594	-225.725677
1172.588867	139.791245
1171.494141	107.791656
1170.399414	111.624504
1169.303711	72.299477
1168.208984	75.988518
1167.113281	-537.317566
1166.016602	35.273079
1164.920898	-338.883606
1163.824219	-476.406433
1162.727539	236.526001
1161.630859	139.407349
1160.533203	35.083149
1159.435547	596.808594
1158.337891	719.050049
1157.240234	282.801392
1156.141602	843.888550
1155.043945	779.781799
1153.944336	431.830627
1152.845703	463.079590
1151.747070	174.870300
1150.647461	356.169403
1149.547852	98.966942
1148.447266	754.092773
1147.347656	-234.259598
1146.247070	580.075500
1145.146484	301.439911
1144.044922	491.686981
1142.944336	-376.927124
1141.842773	103.521080
1140.741211	272.178284
1139.638672	274.276794
1138.537109	-6.509129
1137.434570	-16.287209
1136.332031	287.550293
1135.228516	318.024750
1134.125977	728.478638
1133.022461	274.429108
1131.917969	592.046326
1130.814453	593.879883
1129.709961	904.142212
1128.605469	988.886719
1127.500977	933.662292
1126.396484	1506.815063
1125.291016	662.046082
1124.185547	787.025940
1123.080078	1265.018433
1121.973633	1053.389160
1120.868164	841.890381
1119.761719	772.543884
1118.654297	447.543365
1117.547852	444.621674
1116.440430	673.589600
1115.333008	325.223022
1114.225586	277.422577
1113.117188	-188.910812
1112.008789	612.186035
1110.900391	465.137268
1109.791992	556.851501
1108.682617	228.003235
1107.573242	298.516418
1106.463867	267.494965
1105.354492	430.120850
1104.244141	274.041443
1103.133789	901.547729
1102.023438	356.235779
1100.913086	483.475098
1099.801758	867.729675
1098.690430	601.137939
1097.579102	608.155273
1096.467773	740.131653
1095.355469	1004.023499
1094.243164	935.726807
1093.130859	815.720398
1092.017578	679.328064
1090.905273	84.080971
1089.791992	148.104980
1088.677734	329.789307
1087.564453	511.492706
1086.450195	838.982178
1085.335938	832.527954
1084.221680	534.675232
1083.106445	808.111694
1081.991211	778.408142
1080.875977	574.984619
1079.760742	662.960571
1078.644531	840.195862
1077.528320	526.831116
1076.412109	345.134064
1075.295898	724.407593
1074.178711	226.250244
1073.061523	457.813873
1071.944336	400.975525
1070.826172	550.544983
1069.708984	498.619751
1068.590820	603.805725
1067.471680	629.390381
1066.353516	371.716522
1065.234375	552.125122
1064.115234	624.888062
1062.996094	578.382141
1061.875977	260.574249
1060.755859	305.645996
1059.635742	451.396057
1058.515625	529.400391
1057.394531	298.903534
1056.273438	-101.968132
1055.152344	273.259735
1054.031250	316.721619
1052.909180	418.678101
1051.787109	154.129883
1050.665039	382.430145
1049.541992	45.933533
1048.418945	160.093414
1047.295898	344.337067
1046.172852	104.161995
1045.048828	153.376511
1043.925781	76.852821
1042.801758	44.788155
1041.676758	539.504578
1040.552734	237.424179
1039.427734	422.416779
1038.302734	118.481064
1037.176758	22.031569
1036.050781	128.285309
1034.924805	653.505127
1033.798828	1.485075
1032.672852	317.499664
1031.545898	3.358602
1030.418945	-12.893938
1029.291992	280.160950
1028.164063	-458.490814
1027.036133	-283.618195
1025.908203	-424.528961
1024.780273	-843.851196
1023.651367	-689.387512
1022.522461	-483.755371
1021.393555	-310.528290
1020.264648	-756.623535
1019.134766	-701.355103
1018.004883	-576.364502
1016.875000	-421.108246
1015.744141	-706.134216
1014.613281	-397.631592
1013.482422	-624.244446
1012.351563	-303.952820
1011.219727	162.246658
1010.088867	304.317017
1008.956055	351.584778
1007.824219	61.184811
1006.691406	1092.085327
1005.558594	635.482239
1004.425781	2043.063232
1003.292969	2941.570313
1002.159180	2718.848145
1001.025391	1925.657837
999.891602	1364.050415
998.756836	500.307953
997.622070	445.367096
996.487305	219.798004
995.352539	119.162926
994.216797	353.346191
993.081055	142.357773
991.945313	268.400452
990.808594	230.839447
989.672852	-96.982483
988.536133	75.677284
987.398438	-97.212517
986.261719	-205.318024
985.124023	-444.477783
983.986328	-218.199158
982.847656	-116.162903
981.709961	71.178177
980.571289	-277.544556
979.432617	319.606079
978.292969	17.348244
977.153320	356.966309
976.013672	581.662537
974.874023	153.693726
973.734375	424.648834
972.593750	79.973206
971.453125	238.629883
970.311523	89.685577
969.170898	370.292816
968.029297	288.304962
966.886719	211.111847
965.745117	395.657959
964.602539	-94.015022
963.459961	205.507675
962.317383	571.541138
961.173828	288.953857
960.030273	758.238098
958.886719	673.087891
957.743164	182.755524
956.598633	102.684189
955.454102	-121.411819
954.309570	-72.881729
953.165039	200.022873
952.019531	-18.883381
950.874023	46.070156
949.727539	598.178833
948.582031	286.069611
947.435547	179.952194
946.289063	444.195709
945.141602	231.021713
943.995117	6.681028
942.847656	-610.147034
941.699219	156.829056
940.551758	149.902176
939.403320	505.912537
938.254883	661.150085
937.105469	882.590942
935.957031	698.202698
934.807617	463.881165
933.658203	437.196930
932.507813	476.724152
931.357422	739.603455
930.207031	278.262360
929.056641	122.366776
927.906250	132.840286
926.754883	45.562172
925.603516	-262.253357
924.451172	-171.734650
923.298828	-158.464630
922.146484	-58.695591
920.994141	97.968666
919.841797	16.041479
918.688477	118.293335
917.535156	147.910263
916.380859	248.010559
915.227539	-169.496933
914.073242	48.865051
912.918945	99.282120
911.763672	106.658012
910.608398	-78.689034
909.453125	-139.132523
908.297852	54.469688
907.141602	436.193481
905.985352	430.305939
904.829102	-221.207047
903.672852	142.425507
902.515625	75.693787
901.358398	106.419281
900.201172	-290.603577
899.042969	310.588226
897.884766	81.253487
896.726563	548.745178
895.568359	575.115601
894.409180	615.093567
893.250000	-50.101444
892.090820	3.668755
890.930664	389.566742
889.771484	258.092102
888.611328	180.920181
887.450195	413.122803
886.289063	65.180992
885.128906	301.888000
883.966797	157.256592
882.805664	355.554352
881.643555	878.500000
880.481445	765.484497
879.319336	512.806274
878.156250	656.862610
876.993164	776.087463
875.830078	760.142578
874.666016	714.944824
873.502930	825.118103
872.338867	678.674622
871.173828	516.557373
870.009766	507.499573
868.844727	606.404114
867.679688	664.794617
866.513672	1260.432007
865.348633	889.369934
864.182617	1122.905762
863.015625	936.248230
861.849609	1046.126831
860.682617	1342.307739
859.515625	1274.678101
858.347656	1267.658936
857.180664	888.163635
856.012695	1024.770752
854.843750	1457.329712
853.675781	1396.382935
852.506836	970.055908
851.337891	1198.306274
850.167969	886.441956
848.999023	1331.829590
847.829102	693.047852
846.658203	874.004883
845.488281	533.278625
844.317383	586.553101
843.146484	534.602661
841.975586	692.898254
840.803711	649.810181
839.631836	691.652039
838.459961	813.902649
837.287109	844.420654
836.114258	801.144836
834.941406	646.155640
833.768555	1062.869507
832.594727	1242.676025
831.420898	833.065430
830.247070	814.117981
829.072266	594.325134
827.898438	669.000671
826.722656	576.336182
825.547852	996.418640
824.372070	743.106934
823.196289	525.500854
822.020508	352.489899
820.844727	538.088379
819.667969	255.904617
818.491211	-106.367409
817.313477	642.114929
816.136719	208.569214
814.958984	-33.521244
813.781250	289.369843
812.602539	85.026474
811.423828	200.830582
810.245117	-154.691391
809.066406	-121.259071
807.886719	-70.155006
806.707031	145.202362
805.527344	-94.828354
804.346680	-226.049332
803.166992	-505.991302
801.985352	-144.625793
800.804688	-153.982559
799.623047	-243.266968
798.441406	-106.424103
797.259766	-366.548218
796.078125	-205.538284
794.895508	-855.661560
793.712891	-433.393951
792.529297	-460.998962
791.346680	-176.482117
790.163086	-38.291798
788.978516	62.114441
787.794922	-348.725433
786.610352	180.673431
785.425781	274.054596
784.241211	128.503845
783.055664	-34.754292
781.870117	376.574829
780.684570	199.893509
779.498047	191.086288
778.311523	239.608307
777.125000	511.014282
775.938477	-98.547272
774.750977	-195.922424
773.563477	-39.612679
772.375977	-70.965508
771.187500	371.747101
769.999023	66.734901
768.810547	211.443481
767.622070	-232.404221
766.432617	359.380585
765.243164	497.035400
764.053711	365.873108
762.863281	512.086304
761.672852	438.026031
760.482422	38.224083
759.291992	778.169189
758.100586	954.585022
756.909180	435.924591
755.717773	387.911194
754.525391	14.526158
753.333008	535.613464
752.140625	533.486267
750.948242	851.957764
749.754883	140.294266
748.561523	500.254242
747.368164	276.111908
746.173828	328.488922
744.979492	-31.691931
743.785156	-115.421974
742.590820	48.604351
741.395508	302.352356
740.200195	354.256897
739.003906	226.373047
737.808594	-273.957275
736.612305	-217.804565
735.416016	-308.460175
734.218750	275.126953
733.021484	278.360992
731.824219	239.950043
730.626953	111.789818
729.428711	-145.428070
728.230469	104.716438
727.032227	278.162109
725.833984	285.351654
724.634766	419.207001
723.435547	113.832237
722.235352	310.879730
721.036133	551.447205
719.835938	123.822586
718.635742	403.492981
717.434570	477.856873
716.233398	384.155487
715.032227	805.167786
713.831055	467.114197
712.628906	558.627502
711.426758	37.613380
710.224609	214.073578
709.021484	144.234741
707.818359	303.069153
706.615234	407.359955
705.412109	176.312256
704.208008	-111.253464
703.003906	188.779922
701.799805	44.859844
700.594727	-27.259487
699.389648	31.093988
698.184570	295.914764
696.979492	243.275543
695.773438	116.762749
694.567383	250.970673
693.361328	-101.391068
692.154297	-130.075684
690.947266	-182.633118
689.740234	-57.209000
688.533203	-433.069916
687.325195	-366.222626
686.117188	-58.669849
684.909180	-174.068527
683.700195	-157.175095
682.491211	-75.257568
681.282227	-467.886627
680.072266	17.025419
678.863281	-412.213013
677.653320	-165.668213
676.442383	-306.703186
675.232422	160.529709
674.021484	30.378929
672.810547	82.053879
671.598633	183.487244
670.386719	42.763718
669.174805	107.528908
667.962891	-117.278419
666.750000	388.415955
665.537109	-104.076172
664.324219	-209.663116
663.110352	270.030945
661.897461	-135.473602
660.683594	238.424957
659.468750	8.092875
658.254883	-90.421890
657.040039	-212.500763
655.824219	86.070992
654.609375	-527.228821
653.393555	-172.401199
652.177734	126.394745
650.960938	-117.660728
649.745117	-372.191132
648.528320	-245.304596
647.311523	495.246826
646.093750	-139.628113
644.875977	103.912750
643.658203	448.676941
642.440430	202.054337
641.221680	52.549793
640.002930	440.814941
638.784180	321.947998
637.564453	173.330780
636.344727	282.873474
635.125000	313.206940
633.905273	45.380554
632.684570	-352.939667
631.463867	-5.947924
630.243164	377.730988
629.021484	-45.015629
627.799805	-14.603675
626.578125	271.394562
625.356445	176.098770
624.133789	111.318214
622.911133	184.196762
621.688477	437.496826
620.464844	796.163696
619.241211	155.186111
618.017578	-33.202625
616.793945	348.438660
615.569336	73.571999
614.344727	-132.062485
613.120117	-202.181274
611.894531	162.537323
610.668945	51.053402
609.443359	233.207916
608.216797	161.768631
606.991211	-92.569489
605.764648	-228.457764
604.537109	-401.830383
