# Supplementary material for: Raman spectroscopy accurately differentiates mucosal healing from non-healing and biochemical changes following biological therapy in inflammatory bowel disease
Source: PLoS One. 2021 Jun 2;16(6):e0252210. doi: 10.1371/journal.pone.0252210 (PMC8172032; doi:10.1371/journal.pone.0252210)
Supplement: S1 Dataset — (ZIP) [file pone.0252210.s003.zip › HC/BRC-ctnf-0007-2_base sub CR removed_39__X_-21399.3__Y_39786.2__Time_434.txt]

1714.793945	243.802124
1713.817383	288.084442
1712.840820	-141.633026
1711.864258	19.594557
1710.886719	-78.591034
1709.909180	-9.749692
1708.931641	161.687515
1707.953125	6.902953
1706.975586	-47.835896
1705.997070	-439.252197
1705.018555	-393.298157
1704.040039	-54.808617
1703.060547	-218.875839
1702.081055	-224.228699
1701.101563	172.441696
1700.122070	-184.450485
1699.142578	168.125885
1698.162109	125.624260
1697.181641	252.275391
1696.201172	-98.640305
1695.220703	-320.412903
1694.239258	-394.512451
1693.257813	76.869812
1692.276367	145.689285
1691.294922	196.534012
1690.313477	240.085587
1689.331055	153.568222
1688.348633	254.508591
1687.366211	652.099487
1686.383789	333.100006
1685.400391	284.084259
1684.416992	369.020660
1683.433594	627.781067
1682.450195	-50.442486
1681.465820	441.278015
1680.482422	283.901306
1679.498047	340.142548
1678.512695	921.199280
1677.528320	387.947632
1676.542969	523.169006
1675.558594	1095.139160
1674.572266	662.390198
1673.586914	642.510376
1672.601563	514.294067
1671.615234	572.682434
1670.628906	655.546814
1669.642578	760.210754
1668.655273	796.328064
1667.668945	931.269165
1666.681641	1064.014648
1665.694336	682.502808
1664.706055	763.252625
1663.718750	1069.985352
1662.730469	1233.889038
1661.742188	987.328979
1660.753906	1138.960449
1659.764648	1020.703308
1658.775391	1223.562012
1657.787109	860.038879
1656.796875	1095.551392
1655.807617	1159.382690
1654.818359	1067.476929
1653.828125	515.565552
1652.837891	781.880127
1651.846680	1016.738892
1650.856445	730.974731
1649.865234	665.170776
1648.874023	454.416473
1647.882813	669.655762
1646.891602	187.637314
1645.899414	432.638672
1644.907227	231.564026
1643.915039	23.025318
1642.922852	-203.545120
1641.930664	240.726456
1640.937500	88.748436
1639.944336	171.966171
1638.951172	15.448792
1637.957031	14.867471
1636.963867	-183.107574
1635.969727	-119.784836
1634.975586	-158.974350
1633.981445	-76.673225
1632.986328	-241.771103
1631.991211	-124.746796
1630.996094	-118.105064
1630.000977	-13.823255
1629.005859	-219.902100
1628.009766	-362.538391
1627.013672	-112.926773
1626.017578	71.037605
1625.021484	-212.927002
1624.024414	-152.207657
1623.028320	-175.410187
1622.031250	-198.444687
1621.033203	7.239922
1620.036133	65.935349
1619.038086	114.232742
1618.041016	-236.393097
1617.041992	166.576797
1616.043945	-28.821688
1615.045898	384.705719
1614.046875	672.235107
1613.047852	175.581955
1612.048828	-131.960419
1611.048828	187.235474
1610.049805	-17.774973
1609.049805	44.637928
1608.049805	515.781555
1607.048828	311.014618
1606.048828	229.493591
1605.047852	-205.396881
1604.046875	320.568573
1603.045898	275.859924
1602.044922	103.001900
1601.042969	592.021973
1600.041016	39.989380
1599.039063	126.190872
1598.037109	178.382019
1597.034180	26.676685
1596.031250	274.820129
1595.028320	-80.619240
1594.025391	-401.959717
1593.022461	-109.535057
1592.018555	-198.445801
1591.014648	-250.809509
1590.010742	116.954437
1589.006836	-303.397522
1588.001953	257.128082
1586.997070	14.144676
1585.992188	480.389496
1584.987305	-325.712677
1583.982422	234.102982
1582.976563	345.416138
1581.970703	438.368225
1580.964844	106.673546
1579.958984	77.089485
1578.952148	237.453644
1577.945313	241.486252
1576.938477	258.429352
1575.931641	-122.787384
1574.924805	-53.956894
1573.916992	14.711635
1572.909180	236.638580
1571.901367	3.453199
1570.893555	409.570038
1569.884766	267.119720
1568.876953	477.924713
1567.868164	220.987976
1566.858398	-20.416521
1565.849609	-87.891098
1564.839844	62.523827
1563.830078	111.527840
1562.820313	129.231583
1561.810547	-81.472961
1560.799805	-294.861633
1559.790039	-285.308014
1558.779297	-278.529327
1557.767578	145.303909
1556.756836	-213.665161
1555.745117	80.126976
1554.733398	-317.875824
1553.721680	-40.050335
1552.709961	128.761948
1551.697266	-189.289474
1550.685547	186.155670
1549.672852	449.995697
1548.659180	216.892883
1547.646484	102.700890
1546.632813	221.047836
1545.619141	538.207886
1544.605469	-111.503563
1543.591797	179.393204
1542.577148	-243.023224
1541.562500	-161.809738
1540.547852	-31.755999
1539.533203	-5.202313
1538.518555	-74.340492
1537.502930	-79.150887
1536.487305	104.193642
1535.471680	42.232014
1534.456055	-174.617859
1533.439453	-30.629642
1532.422852	203.333405
1531.406250	238.568329
1530.389648	229.798035
1529.373047	99.776794
1528.355469	206.539108
1527.337891	184.328400
1526.320313	429.680359
1525.302734	10.689409
1524.284180	196.389725
1523.265625	224.888931
1522.247070	165.742569
1521.228516	155.303146
1520.208984	250.069336
1519.190430	342.081848
1518.170898	385.012817
1517.151367	65.451683
1516.130859	318.689789
1515.111328	-47.297108
1514.090820	400.662201
1513.070313	114.021301
1512.049805	71.172348
1511.028320	-51.414063
1510.006836	-351.147003
1508.986328	-66.040314
1507.963867	-32.615822
1506.942383	187.835449
1505.919922	92.697708
1504.898438	176.879883
1503.875977	-233.699112
1502.852539	6.403781
1501.830078	-396.589050
1500.806641	-415.489777
1499.783203	-365.408661
1498.759766	-479.308289
1497.736328	-252.952042
1496.711914	-44.784466
1495.687500	-389.360443
1494.663086	-81.790833
1493.638672	-331.881775
1492.613281	-160.246078
1491.587891	77.636215
1490.563477	-67.956604
1489.537109	166.955704
1488.511719	-12.082306
1487.485352	166.294449
1486.458984	242.356659
1485.432617	50.259449
1484.406250	21.454813
1483.379883	250.246353
1482.352539	642.047974
1481.325195	-27.353296
1480.297852	98.959435
1479.269531	398.427338
1478.241211	774.130615
1477.213867	660.376465
1476.184570	722.286682
1475.156250	1051.561890
1474.127930	886.592346
1473.098633	1459.901123
1472.069336	1556.893066
1471.040039	1697.028442
1470.009766	1630.904175
1468.979492	1490.972534
1467.950195	1516.380981
1466.918945	1834.047119
1465.888672	1841.415283
1464.857422	1833.433838
1463.827148	1998.231323
1462.795898	1852.927979
1461.763672	1791.421265
1460.732422	2042.285156
1459.700195	2079.694580
1458.667969	2002.824585
1457.635742	1931.026123
1456.603516	2214.447266
1455.570313	2178.051514
1454.537109	2461.209961
1453.503906	1783.210815
1452.470703	2405.994873
1451.436523	2655.877686
1450.403320	2462.226318
1449.369141	2423.148926
1448.333984	2574.020264
1447.299805	2884.401855
1446.264648	2693.305176
1445.230469	2517.522461
1444.194336	2513.837646
1443.159180	2219.223389
1442.124023	2541.999268
1441.087891	2444.773682
1440.051758	2031.534302
1439.015625	2030.569458
1437.978516	1850.140503
1436.941406	2134.781494
1435.904297	1436.546631
1434.867188	1433.274658
1433.830078	1341.652588
1432.791992	836.004028
1431.754883	1120.757080
1430.715820	713.849976
1429.677734	1056.604492
1428.639648	919.961609
1427.600586	647.198608
1426.561523	684.766907
1425.522461	364.400085
1424.482422	321.449677
1423.443359	417.229095
1422.403320	210.665222
1421.363281	220.892715
1420.322266	-332.955292
1419.282227	259.160339
1418.241211	272.096802
1417.200195	-82.328102
1416.159180	134.661743
1415.117188	-237.050171
1414.076172	-7.351596
1413.034180	119.209282
1411.992188	-10.616833
1410.949219	239.217926
1409.907227	-217.054138
1408.864258	7.812586
1407.821289	-437.986511
1406.777344	178.788239
1405.734375	-123.506996
1404.690430	-81.680450
1403.646484	-303.279510
1402.602539	-153.294113
1401.557617	-81.050537
1400.513672	-216.850327
1399.468750	128.960358
1398.423828	-9.108135
1397.377930	198.883926
1396.333008	301.707947
1395.287109	51.323441
1394.241211	247.060333
1393.195313	397.776001
1392.148438	253.086548
1391.101563	-256.870087
1390.054688	-155.791290
1389.007813	15.457465
1387.960938	507.002930
1386.913086	573.262512
1385.865234	212.045074
1384.817383	-46.354820
1383.769531	22.954979
1382.720703	-312.474762
1381.671875	-275.328247
1380.623047	-5.729056
1379.574219	-263.023468
1378.524414	-197.980545
1377.475586	-97.815910
1376.425781	232.056107
1375.375977	140.258606
1374.325195	36.171520
1373.274414	64.495636
1372.224609	195.247406
1371.172852	129.108185
1370.122070	-171.097519
1369.070313	124.565788
1368.019531	138.777283
1366.967773	222.875458
1365.915039	-248.267273
1364.863281	125.066078
1363.810547	261.906372
1362.757813	-36.665039
1361.705078	115.450058
1360.651367	103.465393
1359.598633	-189.349426
1358.544922	40.311504
1357.491211	-179.920853
1356.436523	119.581863
1355.382813	379.411743
1354.328125	-96.120010
1353.273438	486.909515
1352.217773	136.078537
1351.163086	205.227402
1350.107422	205.000671
1349.051758	324.093781
1347.996094	435.877808
1346.939453	451.029297
1345.883789	699.531006
1344.827148	891.052612
1343.769531	31.504662
1342.712891	788.591248
1341.655273	747.576782
1340.598633	1036.305298
1339.540039	742.957947
1338.482422	908.091003
1337.423828	914.860779
1336.366211	832.726746
1335.307617	881.955261
1334.248047	649.257202
1333.189453	854.727539
1332.129883	830.258606
1331.070313	1075.514526
1330.010742	648.416504
1328.950195	525.674622
1327.890625	907.299683
1326.830078	762.685852
1325.768555	391.055267
1324.708008	891.519104
1323.646484	809.245789
1322.585938	746.962830
1321.523438	1232.708008
1320.461914	1200.300537
1319.400391	753.658630
1318.337891	1076.841431
1317.275391	1118.967285
1316.211914	1000.982422
1315.149414	1223.369385
1314.085938	1241.287720
1313.022461	1274.147949
1311.958984	1075.632080
1310.894531	867.499573
1309.831055	1449.942139
1308.766602	1227.382446
1307.701172	1337.284302
1306.636719	1213.580444
1305.571289	1144.186768
1304.505859	1952.957397
1303.440430	1640.331787
1302.375000	1229.663940
1301.308594	1416.530640
1300.242188	1441.296997
1299.175781	1078.050903
1298.109375	1110.544556
1297.041992	904.964722
1295.975586	1242.193848
1294.908203	1456.677979
1293.839844	1374.259155
1292.772461	1051.600220
1291.704102	1040.718262
1290.635742	770.023560
1289.567383	1186.092163
1288.498047	891.217346
1287.428711	1204.386963
1286.360352	1174.533936
1285.290039	1154.581543
1284.220703	713.527954
1283.150391	916.755127
1282.080078	1367.262207
1281.009766	1350.210938
1279.939453	1215.825439
1278.868164	991.075867
1277.796875	1429.378418
1276.725586	977.476868
1275.654297	961.064270
1274.582031	776.083374
1273.509766	1055.602417
1272.437500	1195.833984
1271.365234	1333.654419
1270.291992	1241.932861
1269.218750	1228.471191
1268.145508	1410.396240
1267.072266	1394.638794
1265.999023	1491.212158
1264.924805	1407.290527
1263.850586	1574.694946
1262.776367	1247.106445
1261.701172	1151.320435
1260.625977	1331.064209
1259.550781	1357.284180
1258.475586	1965.821899
1257.400391	1217.459717
1256.324219	1260.911499
1255.248047	1701.251587
1254.171875	1545.094604
1253.094727	1573.998291
1252.018555	1179.609253
1250.941406	1310.849976
1249.864258	1551.517334
1248.786133	1702.149536
1247.708008	1096.742432
1246.630859	1286.389282
1245.551758	1497.827393
1244.473633	1264.662109
1243.394531	1561.089966
1242.316406	1342.643799
1241.236328	1660.811279
1240.157227	1372.091797
1239.077148	1561.553467
1237.998047	1134.736450
1236.917969	1530.372925
1235.836914	1322.011475
1234.756836	1281.055176
1233.675781	1363.732788
1232.594727	1603.902954
1231.512695	949.924805
1230.431641	986.611816
1229.349609	955.462158
1228.267578	1115.604126
1227.185547	871.410278
1226.102539	777.357117
1225.019531	1075.315186
1223.936523	753.844482
1222.853516	492.962372
1221.769531	727.868042
1220.686523	152.800812
1219.602539	878.278625
1218.517578	796.314819
1217.433594	632.238647
1216.348633	569.634521
1215.263672	577.064392
1214.178711	338.198059
1213.092773	799.379272
1212.007813	435.019653
1210.921875	644.980774
1209.834961	874.096558
1208.749023	883.626282
1207.662109	632.701172
1206.575195	861.531982
1205.488281	1061.296509
1204.400391	762.154907
1203.313477	318.577942
1202.225586	467.583344
1201.136719	-117.928467
1200.048828	76.736191
1198.959961	502.290192
1197.871094	448.761200
1196.782227	-78.727432
1195.692383	7.250052
1194.603516	422.571533
1193.513672	-42.261333
1192.423828	-7.021268
1191.333008	-166.524750
1190.242188	-80.977928
1189.151367	-641.659607
1188.060547	-282.434387
1186.969727	-305.182648
1185.877930	-147.986542
1184.786133	-98.930687
1183.694336	264.319611
1182.601563	-663.181213
1181.509766	-240.178574
1180.416992	-42.835751
1179.323242	22.478758
1178.230469	92.484917
1177.136719	-460.605865
1176.042969	145.872574
1174.949219	349.638092
1173.854492	-83.700447
1172.760742	131.816116
1171.666016	62.320545
1170.570313	437.804047
1169.475586	-304.133087
1168.379883	56.727581
1167.284180	343.201569
1166.188477	191.967926
1165.091797	210.385345
1163.996094	262.164429
1162.899414	232.581650
1161.801758	255.444977
1160.705078	216.125732
1159.607422	322.341522
1158.509766	430.799377
1157.412109	567.737366
1156.313477	477.853699
1155.215820	695.618408
1154.117188	37.982838
1153.017578	243.591248
1151.918945	618.261841
1150.819336	463.601990
1149.719727	323.202545
1148.620117	-0.651274
1147.519531	532.855713
1146.418945	327.928040
1145.318359	591.933105
1144.217773	129.855484
1143.116211	179.428268
1142.014648	566.661133
1140.913086	753.847351
1139.811523	303.624237
1138.708984	160.142532
1137.606445	501.459320
1136.503906	286.516602
1135.401367	689.217285
1134.297852	279.364502
1133.194336	600.941528
1132.090820	732.359253
1130.987305	614.415405
1129.882813	460.819153
1128.778320	1182.585571
1127.673828	1111.754517
1126.569336	964.983459
1125.463867	713.860168
1124.358398	1398.974487
1123.252930	1064.749268
1122.146484	1247.030396
1121.041016	796.758545
1119.934570	846.233521
1118.828125	905.076904
1117.720703	594.544434
1116.613281	579.871094
1115.505859	778.054443
1114.398438	760.818420
1113.291016	528.320862
1112.182617	463.692505
1111.074219	202.832855
1109.964844	1071.591431
1108.856445	706.609863
1107.747070	703.105103
1106.637695	819.969360
1105.528320	1076.012817
1104.417969	576.506775
1103.307617	844.140564
1102.197266	842.622986
1101.086914	765.557495
1099.975586	1035.125488
1098.864258	953.204102
1097.752930	390.388916
1096.641602	817.588257
1095.529297	431.651581
1094.416992	349.717865
1093.304688	694.043091
1092.191406	927.484619
1091.079102	647.627136
1089.965820	831.464478
1088.852539	363.424896
1087.738281	408.361877
1086.624023	547.317078
1085.509766	406.374817
1084.395508	653.346069
1083.280273	1010.615540
1082.166016	705.104492
1081.050781	230.556549
1079.934570	1040.872681
1078.819336	953.860779
1077.703125	930.237427
1076.586914	718.853088
1075.469727	613.127930
1074.353516	613.030151
1073.236328	350.229401
1072.119141	343.131042
1071.000977	150.819351
1069.882813	38.289494
1068.765625	820.939026
1067.646484	396.726501
1066.528320	916.620544
1065.409180	270.154358
1064.290039	754.729431
1063.170898	817.813354
1062.050781	951.068726
1060.930664	1163.826660
1059.810547	466.687561
1058.690430	-68.756065
1057.569336	681.861816
1056.449219	511.301880
1055.327148	719.375549
1054.206055	373.729919
1053.083984	-41.796009
1051.961914	525.999634
1050.839844	430.564972
1049.717773	-210.937164
1048.594727	309.976959
1047.471680	273.130066
1046.348633	406.630432
1045.224609	227.641571
1044.101563	265.637695
1042.976563	107.861969
1041.852539	169.295471
1040.728516	144.574478
1039.603516	-59.422264
1038.478516	337.549286
1037.352539	115.129761
1036.227539	-39.586704
1035.101563	126.971489
1033.974609	-62.423176
1032.848633	239.154877
1031.721680	-38.351124
1030.594727	119.122459
1029.467773	-65.050652
1028.340820	-109.602226
1027.212891	-47.172123
1026.084961	-182.091690
1024.956055	-407.414642
1023.828125	-558.209412
1022.699219	-19.460918
1021.570313	-478.684631
1020.440430	-325.097931
1019.311523	-345.403107
1018.181641	-437.470947
1017.050781	-33.240093
1015.920898	-331.358948
1014.790039	-82.330421
1013.659180	-449.542145
1012.528320	-306.866821
1011.396484	-238.231979
1010.265625	386.177307
1009.132813	-21.913883
1008.000977	-112.616959
1006.868164	134.641083
1005.736328	842.244202
1004.602539	1304.520630
1003.469727	1718.208740
1002.335938	1921.515137
1001.202148	2060.183350
1000.068359	1267.902588
998.933594	681.711426
997.799805	234.534454
996.665039	517.275085
995.529297	195.302765
994.394531	-22.482548
993.258789	-94.660904
992.123047	117.083595
990.986328	469.563782
989.849609	287.192719
988.712891	-173.805466
987.576172	-51.390408
986.439453	-16.392828
985.301758	-29.600868
984.164063	-132.422821
983.025391	-0.189561
981.887695	415.295441
980.749023	568.439697
979.610352	385.814453
978.470703	369.065887
977.332031	614.681885
976.192383	543.110168
975.051758	811.930176
973.912109	147.882385
972.771484	651.403748
971.630859	569.200684
970.490234	636.496216
969.348633	747.574280
968.207031	282.699066
967.065430	155.566193
965.923828	138.820465
964.781250	447.968903
963.638672	456.790314
962.496094	371.816010
961.352539	309.998688
960.208984	489.022705
959.065430	636.094910
957.921875	554.265930
956.777344	-74.600914
955.632813	100.583916
954.488281	51.593475
953.343750	201.907761
952.198242	109.851517
951.052734	18.048447
949.907227	319.790863
948.760742	258.099121
947.614258	169.217316
946.467773	199.398438
945.321289	-160.877960
944.173828	91.307381
943.026367	85.549080
941.878906	100.541283
940.730469	118.000465
939.582031	-17.229507
938.433594	-26.732018
937.285156	139.581345
936.135742	445.095428
934.987305	381.360352
933.836914	422.678558
932.687500	550.756042
931.537109	77.555855
930.386719	89.873146
929.236328	104.643486
928.084961	133.248489
926.934570	-88.327003
925.783203	8.928326
924.630859	-71.120049
923.478516	-94.104210
922.327148	226.436813
921.173828	-141.787674
920.021484	385.762115
918.868164	15.731764
917.714844	57.202908
916.561523	71.559647
915.407227	-66.057693
914.252930	93.916321
913.098633	192.693710
911.944336	121.404396
910.789063	14.001503
909.633789	113.170761
908.478516	-98.188560
907.322266	-150.634857
906.166016	177.810013
905.009766	-323.017334
903.853516	-309.284302
902.696289	-102.935707
901.539063	112.494133
900.381836	-328.490417
899.223633	77.224510
898.065430	-340.688812
896.907227	128.394897
895.749023	-146.645157
894.589844	295.250336
893.430664	117.698418
892.271484	-545.535217
891.112305	246.615997
889.952148	121.430252
888.791992	75.426392
887.630859	277.867096
886.470703	-4.995737
885.309570	134.332047
884.148438	-71.513992
882.986328	604.721130
881.825195	232.116791
880.663086	-291.309052
879.500000	35.310635
878.337891	-264.628723
877.174805	-43.964455
876.011719	-62.112370
874.847656	262.057617
873.684570	383.491302
872.520508	651.199219
871.355469	200.981781
870.191406	-123.023994
869.026367	149.169052
867.861328	-134.171600
866.695313	113.185699
865.530273	789.705933
864.364258	234.532623
863.197266	710.758972
862.031250	362.478912
860.864258	1038.265503
859.697266	786.569946
858.530273	992.821228
857.362305	1286.454224
856.194336	1068.439453
855.026367	879.651611
853.857422	668.486145
852.688477	1302.499878
851.519531	833.504761
850.350586	714.219360
849.180664	563.566406
848.010742	558.497437
846.840820	904.894958
845.670898	590.692322
844.500000	668.210754
843.329102	627.026917
842.157227	556.700378
840.986328	548.939941
839.814453	111.802124
838.642578	416.907043
837.469727	594.388245
836.296875	722.526306
835.124023	875.063477
833.951172	569.609497
832.777344	386.985199
831.603516	478.881866
830.429688	271.573334
829.255859	309.661682
828.081055	1056.924683
826.906250	726.589355
825.731445	514.437744
824.555664	-54.393139
823.379883	422.054840
822.204102	-24.236883
821.027344	44.067795
819.851563	127.780159
818.674805	474.005096
817.497070	-326.393219
816.320313	-51.750862
815.142578	13.470122
813.963867	-26.045450
812.786133	-123.523239
811.607422	-252.249954
810.428711	-156.597061
809.250000	-127.828140
808.070313	-132.572250
806.890625	-481.762604
805.710938	-2.689766
804.531250	-341.003571
803.350586	-270.946472
802.169922	271.533783
800.988281	-335.586548
799.807617	-252.825531
798.625977	-10.639683
797.444336	18.422794
796.261719	82.744362
795.079102	-158.937454
793.896484	-245.618927
792.713867	130.442078
791.530273	-138.219681
790.346680	-54.955299
789.163086	-20.608152
787.979492	166.209045
786.794922	452.292755
785.610352	780.078308
784.425781	269.507996
783.240234	125.952667
782.054688	346.942200
780.869141	426.232025
779.682617	-356.221130
778.496094	-239.620819
777.309570	135.085754
776.123047	493.982788
774.935547	382.456818
773.748047	288.465698
772.560547	99.496498
771.373047	239.052017
770.184570	298.999420
768.996094	290.426727
767.806641	158.279297
766.618164	182.485077
765.428711	186.701233
764.239258	461.645844
763.048828	390.639557
761.858398	491.225220
760.667969	600.434570
759.477539	394.838593
758.286133	805.109741
757.094727	715.870117
755.903320	527.617004
754.710938	754.776978
753.518555	375.199524
752.326172	665.804321
751.133789	929.819702
749.940430	12.156980
748.747070	844.666687
747.553711	6.323697
746.359375	223.836609
745.166016	324.920746
743.970703	1051.013428
742.776367	539.917419
741.581055	145.207840
740.385742	373.150635
739.190430	193.362427
737.994141	96.884590
736.797852	226.046021
735.601563	383.608215
734.405273	37.559410
733.208008	48.453190
732.010742	352.587677
730.813477	359.076447
729.615234	361.207825
728.416992	-76.145523
727.218750	359.059845
726.020508	-10.218431
724.821289	-276.554688
723.622070	280.931610
722.422852	532.463928
721.222656	-78.578522
720.022461	266.989410
718.822266	217.449951
717.621094	126.588921
716.420898	-328.416351
715.218750	21.739441
714.017578	384.967773
712.815430	-38.824001
711.614258	278.806030
710.411133	430.844391
709.208984	160.364914
708.005859	190.768082
706.802734	415.155670
705.599609	330.516541
704.395508	-45.518414
703.191406	-70.816986
701.987305	-252.499969
700.782227	283.884033
699.577148	387.548340
698.372070	-108.581490
697.166992	-206.474487
695.960938	128.367813
694.754883	-88.460121
693.548828	-194.131134
692.341797	95.739967
691.135742	-4.976399
689.927734	257.112427
688.720703	-515.636169
687.512695	-198.677048
686.304688	153.166534
685.096680	47.653141
683.888672	18.400345
682.679688	-287.922089
681.470703	-82.374474
680.260742	-104.045204
679.050781	-116.687531
677.840820	-475.428345
676.630859	-448.301392
675.419922	-204.395935
674.209961	-103.062263
672.998047	37.527256
671.787109	206.520294
670.575195	-184.244186
669.363281	469.680450
668.151367	194.291183
666.938477	440.132660
665.725586	532.824219
664.512695	183.051788
663.299805	90.730919
662.085938	439.177429
660.872070	125.177902
659.658203	-9.265106
658.443359	357.150330
657.228516	561.925720
656.013672	350.716797
654.797852	-4.567776
653.583008	32.826870
652.366211	-73.926422
651.150391	203.048813
649.934570	-54.050476
648.717773	96.128212
647.500000	-95.892754
646.283203	-188.688660
645.065430	75.879051
643.847656	101.615875
642.629883	4.807337
641.411133	454.262146
640.192383	-25.215370
638.973633	43.577118
637.753906	395.931305
636.534180	34.767185
635.314453	12.996434
634.094727	-4.646984
632.874023	-56.844486
631.653320	30.234308
630.432617	26.840578
629.211914	226.903015
627.990234	229.140594
626.768555	524.699829
625.545898	236.469955
624.324219	250.016891
623.101563	235.074539
621.877930	515.098450
620.655273	327.286469
619.431641	391.423706
618.208008	-33.510796
616.983398	-315.815094
615.759766	-477.062775
614.535156	96.618988
613.310547	-56.307682
612.084961	-409.352448
610.859375	189.930374
609.633789	191.077011
608.408203	81.647652
607.181641	235.504562
605.955078	-259.732605
604.728516	-75.389679
