# Supplementary material for: Raman spectroscopy accurately differentiates mucosal healing from non-healing and biochemical changes following biological therapy in inflammatory bowel disease
Source: PLoS One. 2021 Jun 2;16(6):e0252210. doi: 10.1371/journal.pone.0252210 (PMC8172032; doi:10.1371/journal.pone.0252210)
Supplement: S1 Dataset — (ZIP) [file pone.0252210.s003.zip › HC/BRC-ctnf-0007-2_base sub CR removed_57__X_-21397.3__Y_39788.2__Time_635.txt]

1714.793945	302.606689
1713.817383	144.625977
1712.840820	-158.079346
1711.864258	-205.125076
1710.886719	453.660461
1709.909180	8.604284
1708.931641	-178.204163
1707.953125	-133.799438
1706.975586	-179.624634
1705.997070	96.652153
1705.018555	84.446877
1704.040039	-194.628220
1703.060547	-186.494827
1702.081055	1.696602
1701.101563	-20.716532
1700.122070	3.145713
1699.142578	260.406982
1698.162109	168.116241
1697.181641	-161.187912
1696.201172	34.144272
1695.220703	-109.073715
1694.239258	-51.191601
1693.257813	-198.142365
1692.276367	-42.592136
1691.294922	108.331703
1690.313477	41.165497
1689.331055	-81.272125
1688.348633	253.183716
1687.366211	212.279419
1686.383789	204.141953
1685.400391	388.611389
1684.416992	315.272278
1683.433594	527.762451
1682.450195	264.127808
1681.465820	320.841309
1680.482422	250.506561
1679.498047	364.530060
1678.512695	375.384705
1677.528320	347.069550
1676.542969	513.590454
1675.558594	433.449127
1674.572266	282.150635
1673.586914	397.446289
1672.601563	539.924927
1671.615234	677.638855
1670.628906	537.021057
1669.642578	670.644470
1668.655273	379.971039
1667.668945	666.125488
1666.681641	703.250610
1665.694336	1085.900513
1664.706055	1023.265991
1663.718750	1043.493652
1662.730469	971.445557
1661.742188	791.298218
1660.753906	693.949768
1659.764648	721.698792
1658.775391	1104.973633
1657.787109	1215.817627
1656.796875	916.612732
1655.807617	858.997559
1654.818359	1206.882813
1653.828125	1081.376587
1652.837891	832.048462
1651.846680	472.173340
1650.856445	631.278076
1649.865234	748.425354
1648.874023	683.561646
1647.882813	415.653168
1646.891602	415.146545
1645.899414	127.077118
1644.907227	238.334991
1643.915039	423.864929
1642.922852	398.492523
1641.930664	188.742752
1640.937500	32.191978
1639.944336	-57.988323
1638.951172	73.763962
1637.957031	-147.598633
1636.963867	-28.423218
1635.969727	11.906950
1634.975586	189.552094
1633.981445	-114.745728
1632.986328	126.610359
1631.991211	-371.895966
1630.996094	-519.743103
1630.000977	-230.296234
1629.005859	-209.183990
1628.009766	-293.118500
1627.013672	-113.728310
1626.017578	-199.845032
1625.021484	29.820910
1624.024414	-339.833984
1623.028320	-249.163025
1622.031250	-279.250488
1621.033203	-133.151581
1620.036133	-10.579840
1619.038086	282.764618
1618.041016	310.966675
1617.041992	121.386108
1616.043945	39.630619
1615.045898	91.838791
1614.046875	133.622421
1613.047852	-18.583826
1612.048828	235.786301
1611.048828	149.323730
1610.049805	178.309586
1609.049805	304.291260
1608.049805	236.418304
1607.048828	116.227699
1606.048828	174.221130
1605.047852	-40.064758
1604.046875	-238.519257
1603.045898	-18.151279
1602.044922	332.958130
1601.042969	448.491394
1600.041016	116.778198
1599.039063	190.480087
1598.037109	-12.950319
1597.034180	-137.914124
1596.031250	-202.743271
1595.028320	-223.160522
1594.025391	-157.408081
1593.022461	-329.345184
1592.018555	-117.493576
1591.014648	-15.407134
1590.010742	167.479080
1589.006836	-137.654617
1588.001953	58.082428
1586.997070	464.904572
1585.992188	154.469040
1584.987305	55.235924
1583.982422	498.046326
1582.976563	234.441544
1581.970703	338.168091
1580.964844	308.926849
1579.958984	136.383530
1578.952148	286.606964
1577.945313	363.780060
1576.938477	331.514252
1575.931641	28.571495
1574.924805	300.483459
1573.916992	166.453781
1572.909180	289.754303
1571.901367	139.930725
1570.893555	390.263153
1569.884766	19.340027
1568.876953	219.958160
1567.868164	-62.745598
1566.858398	-150.742966
1565.849609	192.113632
1564.839844	147.925430
1563.830078	217.778946
1562.820313	378.254089
1561.810547	167.585175
1560.799805	24.254890
1559.790039	-12.854397
1558.779297	69.109467
1557.767578	-113.490303
1556.756836	400.833344
1555.745117	-41.138279
1554.733398	335.326141
1553.721680	286.803619
1552.709961	-49.228401
1551.697266	147.872513
1550.685547	375.787323
1549.672852	411.962067
1548.659180	419.471771
1547.646484	509.576782
1546.632813	397.777130
1545.619141	505.568237
1544.605469	264.246674
1543.591797	270.894318
1542.577148	65.514359
1541.562500	15.005527
1540.547852	253.541748
1539.533203	83.904465
1538.518555	-62.609192
1537.502930	-33.785465
1536.487305	30.965092
1535.471680	-397.149963
1534.456055	2.545718
1533.439453	58.960930
1532.422852	264.682159
1531.406250	480.450500
1530.389648	211.546112
1529.373047	220.800095
1528.355469	245.306366
1527.337891	308.254120
1526.320313	157.330124
1525.302734	155.582520
1524.284180	1.819749
1523.265625	388.233856
1522.247070	-141.388504
1521.228516	355.143646
1520.208984	59.372784
1519.190430	36.072178
1518.170898	61.426739
1517.151367	184.252823
1516.130859	103.899246
1515.111328	-315.572266
1514.090820	189.367996
1513.070313	139.414154
1512.049805	-372.675903
1511.028320	-73.813507
1510.006836	70.840508
1508.986328	115.278221
1507.963867	-50.788074
1506.942383	60.013947
1505.919922	-31.906790
1504.898438	104.201981
1503.875977	22.295673
1502.852539	-438.875549
1501.830078	-464.541016
1500.806641	-239.400208
1499.783203	-147.606430
1498.759766	-224.903183
1497.736328	-61.735100
1496.711914	-49.729382
1495.687500	-255.267334
1494.663086	-210.203674
1493.638672	-252.195786
1492.613281	32.904282
1491.587891	16.200068
1490.563477	-112.997498
1489.537109	15.728024
1488.511719	-386.922760
1487.485352	94.016685
1486.458984	-106.994110
1485.432617	396.483337
1484.406250	121.315216
1483.379883	65.609978
1482.352539	576.114685
1481.325195	280.427948
1480.297852	418.255859
1479.269531	596.720398
1478.241211	739.357910
1477.213867	858.970459
1476.184570	746.585693
1475.156250	774.310913
1474.127930	547.318848
1473.098633	1140.145386
1472.069336	1233.768433
1471.040039	1075.370728
1470.009766	1186.663818
1468.979492	1328.399292
1467.950195	1388.688110
1466.918945	1664.986938
1465.888672	1707.290283
1464.857422	1968.100464
1463.827148	1644.358887
1462.795898	1935.512939
1461.763672	1774.381836
1460.732422	1808.872070
1459.700195	1856.001221
1458.667969	1801.567871
1457.635742	2059.305176
1456.603516	2296.630371
1455.570313	2074.680664
1454.537109	2555.351807
1453.503906	2434.877441
1452.470703	2395.584717
1451.436523	2115.513184
1450.403320	2420.963379
1449.369141	2764.273193
1448.333984	2618.574463
1447.299805	2472.988037
1446.264648	2552.797363
1445.230469	1928.927246
1444.194336	2226.495361
1443.159180	2336.768555
1442.124023	1865.200806
1441.087891	2008.429077
1440.051758	1903.837280
1439.015625	1817.033325
1437.978516	1677.205688
1436.941406	1997.405518
1435.904297	1248.830811
1434.867188	1488.261353
1433.830078	1490.265991
1432.791992	1138.826294
1431.754883	976.947510
1430.715820	807.581116
1429.677734	981.538269
1428.639648	479.417542
1427.600586	365.962341
1426.561523	507.312866
1425.522461	552.881470
1424.482422	91.861031
1423.443359	503.056061
1422.403320	143.189880
1421.363281	521.597351
1420.322266	355.936462
1419.282227	44.436592
1418.241211	-65.482994
1417.200195	116.680038
1416.159180	180.599457
1415.117188	352.738190
1414.076172	94.843971
1413.034180	98.653358
1411.992188	-93.527367
1410.949219	-195.063095
1409.907227	113.195213
1408.864258	464.113739
1407.821289	-8.904152
1406.777344	-19.547285
1405.734375	20.172146
1404.690430	-153.406235
1403.646484	-85.860176
1402.602539	-33.278141
1401.557617	-78.457901
1400.513672	-108.424812
1399.468750	27.216484
1398.423828	-77.749313
1397.377930	-170.037582
1396.333008	459.590729
1395.287109	214.649063
1394.241211	80.163612
1393.195313	76.088501
1392.148438	532.829895
1391.101563	493.854950
1390.054688	24.555071
1389.007813	101.079590
1387.960938	497.917572
1386.913086	374.460052
1385.865234	156.173233
1384.817383	425.628082
1383.769531	425.161163
1382.720703	-267.414215
1381.671875	-70.101334
1380.623047	-154.993454
1379.574219	254.769272
1378.524414	-44.624443
1377.475586	275.355591
1376.425781	500.480957
1375.375977	518.552002
1374.325195	-209.179749
1373.274414	-258.043182
1372.224609	-64.840645
1371.172852	133.370544
1370.122070	167.151871
1369.070313	-48.156906
1368.019531	103.037819
1366.967773	321.548981
1365.915039	104.267586
1364.863281	34.149506
1363.810547	-3.452497
1362.757813	225.408066
1361.705078	235.348160
1360.651367	-60.578392
1359.598633	297.914642
1358.544922	400.251617
1357.491211	-106.407059
1356.436523	-6.241516
1355.382813	79.130836
1354.328125	283.850220
1353.273438	-23.076056
1352.217773	241.445770
1351.163086	217.996201
1350.107422	512.423523
1349.051758	608.316284
1347.996094	729.123169
1346.939453	428.274231
1345.883789	780.004761
1344.827148	608.492310
1343.769531	1272.642822
1342.712891	1079.069214
1341.655273	821.262634
1340.598633	982.429260
1339.540039	707.668030
1338.482422	903.710083
1337.423828	1097.305054
1336.366211	998.869019
1335.307617	670.425476
1334.248047	901.438538
1333.189453	766.374207
1332.129883	992.573120
1331.070313	978.949097
1330.010742	804.766724
1328.950195	695.032043
1327.890625	1003.096375
1326.830078	1071.492920
1325.768555	658.306641
1324.708008	929.485596
1323.646484	1203.118408
1322.585938	1010.234619
1321.523438	1224.720459
1320.461914	943.308044
1319.400391	911.277466
1318.337891	913.885803
1317.275391	1261.806763
1316.211914	995.836914
1315.149414	912.488281
1314.085938	747.952942
1313.022461	1354.700928
1311.958984	1325.820557
1310.894531	1109.882080
1309.831055	913.853577
1308.766602	1298.896729
1307.701172	1482.061035
1306.636719	1387.227905
1305.571289	1290.063599
1304.505859	1461.091797
1303.440430	928.932068
1302.375000	1392.676392
1301.308594	1421.282471
1300.242188	1174.758057
1299.175781	1142.152100
1298.109375	962.279541
1297.041992	880.773865
1295.975586	1015.440613
1294.908203	811.388916
1293.839844	1454.105591
1292.772461	1453.836792
1291.704102	1348.149292
1290.635742	1421.600830
1289.567383	1267.072388
1288.498047	1213.166992
1287.428711	1196.110107
1286.360352	1059.080200
1285.290039	971.136414
1284.220703	1196.793945
1283.150391	954.718323
1282.080078	1207.314209
1281.009766	1244.470337
1279.939453	1225.384277
1278.868164	1399.612671
1277.796875	981.903870
1276.725586	1417.861450
1275.654297	1276.690552
1274.582031	1208.944214
1273.509766	1014.194885
1272.437500	1374.182861
1271.365234	1352.992188
1270.291992	1199.961426
1269.218750	1554.889038
1268.145508	1565.499878
1267.072266	1354.046143
1265.999023	1237.877441
1264.924805	1275.461426
1263.850586	1244.764526
1262.776367	1596.937256
1261.701172	1373.630981
1260.625977	1223.557983
1259.550781	1497.580078
1258.475586	1547.359375
1257.400391	1570.339600
1256.324219	1695.589966
1255.248047	1518.901245
1254.171875	1719.587891
1253.094727	1516.207764
1252.018555	1441.890503
1250.941406	1627.878052
1249.864258	1069.605713
1248.786133	1549.791260
1247.708008	1392.873779
1246.630859	1637.042236
1245.551758	1718.281860
1244.473633	1418.092529
1243.394531	1526.052612
1242.316406	1247.877563
1241.236328	1168.869141
1240.157227	769.511719
1239.077148	1518.094482
1237.998047	1235.262695
1236.917969	1617.129883
1235.836914	1329.499512
1234.756836	1444.454224
1233.675781	1341.170166
1232.594727	1276.687988
1231.512695	1042.605103
1230.431641	888.547180
1229.349609	964.592834
1228.267578	713.708618
1227.185547	1218.174683
1226.102539	667.181763
1225.019531	622.106934
1223.936523	523.800476
1222.853516	989.034729
1221.769531	851.926392
1220.686523	451.351929
1219.602539	609.229492
1218.517578	358.608765
1217.433594	753.116394
1216.348633	664.330627
1215.263672	445.148376
1214.178711	363.635071
1213.092773	361.758942
1212.007813	210.233032
1210.921875	316.877625
1209.834961	377.586304
1208.749023	872.322388
1207.662109	809.827820
1206.575195	805.168030
1205.488281	641.404663
1204.400391	436.693451
1203.313477	56.189583
1202.225586	155.056763
1201.136719	-23.084648
1200.048828	-42.297955
1198.959961	-263.735962
1197.871094	65.893661
1196.782227	303.910706
1195.692383	224.279419
1194.603516	233.608887
1193.513672	-88.890656
1192.423828	88.635963
1191.333008	-212.183014
1190.242188	-54.050842
1189.151367	-186.678802
1188.060547	-134.395309
1186.969727	-310.270935
1185.877930	-207.704849
1184.786133	-52.442936
1183.694336	-22.067404
1182.601563	-39.750881
1181.509766	-328.461090
1180.416992	-92.035255
1179.323242	-203.360336
1178.230469	123.885406
1177.136719	-397.272217
1176.042969	-319.387115
1174.949219	-102.685806
1173.854492	-405.735535
1172.760742	-299.346863
1171.666016	-358.212952
1170.570313	59.037296
1169.475586	435.386688
1168.379883	105.950439
1167.284180	-48.844322
1166.188477	420.326904
1165.091797	16.838150
1163.996094	-109.323349
1162.899414	244.691757
1161.801758	-15.354534
1160.705078	32.712822
1159.607422	166.641464
1158.509766	333.870758
1157.412109	353.018433
1156.313477	307.673248
1155.215820	150.202209
1154.117188	-78.799660
1153.017578	240.590042
1151.918945	6.801072
1150.819336	109.065071
1149.719727	206.470367
1148.620117	-136.888580
1147.519531	58.057449
1146.418945	98.107887
1145.318359	100.005714
1144.217773	156.595520
1143.116211	179.790222
1142.014648	390.854340
1140.913086	57.159843
1139.811523	203.871735
1138.708984	355.215424
1137.606445	-33.044342
1136.503906	346.308228
1135.401367	-39.479736
1134.297852	225.614044
1133.194336	141.499008
1132.090820	290.035614
1130.987305	668.689819
1129.882813	629.499512
1128.778320	666.206360
1127.673828	717.100586
1126.569336	1033.519287
1125.463867	918.281616
1124.358398	926.316956
1123.252930	564.661682
1122.146484	639.045044
1121.041016	275.199738
1119.934570	515.325378
1118.828125	99.534996
1117.720703	346.636108
1116.613281	442.159821
1115.505859	748.181702
1114.398438	554.968689
1113.291016	11.838676
1112.182617	256.220245
1111.074219	6.468849
1109.964844	250.704559
1108.856445	81.375069
1107.747070	637.262146
1106.637695	515.123657
1105.528320	529.976563
1104.417969	476.351349
1103.307617	75.841728
1102.197266	248.843719
1101.086914	539.710449
1099.975586	552.151978
1098.864258	324.101990
1097.752930	527.534607
1096.641602	424.510071
1095.529297	550.078430
1094.416992	329.321625
1093.304688	688.026489
1092.191406	177.743088
1091.079102	411.586914
1089.965820	369.973114
1088.852539	55.460182
1087.738281	439.750763
1086.624023	435.836884
1085.509766	453.110809
1084.395508	540.921814
1083.280273	616.957031
1082.166016	563.765076
1081.050781	346.175598
1079.934570	246.135742
1078.819336	376.299286
1077.703125	262.281403
1076.586914	319.683197
1075.469727	27.461620
1074.353516	758.246765
1073.236328	374.673584
1072.119141	443.870453
1071.000977	745.153809
1069.882813	118.222267
1068.765625	0.117829
1067.646484	292.056671
1066.528320	595.638367
1065.409180	440.166504
1064.290039	593.843262
1063.170898	333.232727
1062.050781	91.511177
1060.930664	308.489960
1059.810547	658.744873
1058.690430	220.878952
1057.569336	423.826599
1056.449219	-25.338720
1055.327148	112.265167
1054.206055	-2.420576
1053.083984	67.526192
1051.961914	536.814636
1050.839844	275.239197
1049.717773	-126.183052
1048.594727	-118.989922
1047.471680	420.195374
1046.348633	126.534409
1045.224609	91.919250
1044.101563	-331.918243
1042.976563	120.883041
1041.852539	21.300653
1040.728516	-127.070190
1039.603516	-231.040222
1038.478516	-150.909180
1037.352539	6.094384
1036.227539	228.298660
1035.101563	159.608643
1033.974609	158.502365
1032.848633	-30.899572
1031.721680	-57.344067
1030.594727	444.071472
1029.467773	145.781830
1028.340820	31.315439
1027.212891	232.956161
1026.084961	62.973331
1024.956055	-67.356873
1023.828125	-392.524963
1022.699219	-206.803787
1021.570313	-485.170593
1020.440430	-649.626221
1019.311523	-345.349609
1018.181641	-490.987885
1017.050781	-348.969482
1015.920898	-387.684998
1014.790039	-277.968506
1013.659180	109.826881
1012.528320	-32.860584
1011.396484	-126.741997
1010.265625	-181.095886
1009.132813	146.595520
1008.000977	240.538498
1006.868164	459.482422
1005.736328	810.296143
1004.602539	1359.928467
1003.469727	1911.744141
1002.335938	2033.501343
1001.202148	1813.321899
1000.068359	1376.202393
998.933594	856.252808
997.799805	193.504517
996.665039	249.192917
995.529297	307.283600
994.394531	157.799133
993.258789	93.866257
992.123047	64.687698
990.986328	-102.711723
989.849609	308.768860
988.712891	-72.706284
987.576172	-246.476868
986.439453	-357.835754
985.301758	-174.191284
984.164063	131.544952
983.025391	78.117134
981.887695	383.915955
980.749023	-23.663931
979.610352	312.180084
978.470703	-19.030088
977.332031	-21.111897
976.192383	383.853577
975.051758	501.448486
973.912109	690.362427
972.771484	316.452454
971.630859	128.895096
970.490234	116.076752
969.348633	335.262177
968.207031	1.322767
967.065430	496.058899
965.923828	538.739685
964.781250	384.278534
963.638672	633.597107
962.496094	740.792542
961.352539	375.907471
960.208984	733.136475
959.065430	107.514114
957.921875	98.426361
956.777344	110.076385
955.632813	64.611328
954.488281	-234.758652
953.343750	154.891388
952.198242	244.792282
951.052734	115.207764
949.907227	157.301010
948.760742	114.904594
947.614258	324.063141
946.467773	259.041229
945.321289	559.681580
944.173828	362.399170
943.026367	144.773148
941.878906	386.224274
940.730469	353.792725
939.582031	287.260376
938.433594	453.563568
937.285156	213.927582
936.135742	-107.568100
934.987305	-27.590067
933.836914	419.395844
932.687500	606.516846
931.537109	-108.441483
930.386719	151.805710
929.236328	211.659317
928.084961	376.300842
926.934570	144.960632
925.783203	184.596939
924.630859	226.583481
923.478516	18.473915
922.327148	-234.916718
921.173828	478.018738
920.021484	342.998016
918.868164	253.577866
917.714844	455.049744
916.561523	-47.517765
915.407227	72.362175
914.252930	396.570526
913.098633	96.601639
911.944336	62.320911
910.789063	78.039581
909.633789	-262.228943
908.478516	-282.568512
907.322266	-26.277113
906.166016	-37.454895
905.009766	-0.978732
903.853516	-93.565369
902.696289	-208.688400
901.539063	-15.776398
900.381836	310.656982
899.223633	-100.752373
898.065430	-432.722290
896.907227	47.565533
895.749023	25.644293
894.589844	55.786724
893.430664	171.860687
892.271484	-8.112407
891.112305	-255.732254
889.952148	-6.261111
888.791992	-341.745422
887.630859	135.736206
886.470703	342.170807
885.309570	-173.569443
884.148438	357.789154
882.986328	-218.546722
881.825195	109.683105
880.663086	455.823700
879.500000	15.197235
878.337891	-287.736969
877.174805	62.831104
876.011719	271.354645
874.847656	261.372437
873.684570	-57.019650
872.520508	263.972931
871.355469	182.035583
870.191406	16.904783
869.026367	432.148560
867.861328	361.493439
866.695313	59.325962
865.530273	103.425491
864.364258	525.004700
863.197266	613.905212
862.031250	514.093994
860.864258	773.596191
859.697266	101.333649
858.530273	726.620789
857.362305	375.531769
856.194336	859.105591
855.026367	734.645142
853.857422	915.169617
852.688477	1041.784790
851.519531	1085.394897
850.350586	1039.338013
849.180664	809.586487
848.010742	586.632874
846.840820	598.858154
845.670898	649.100281
844.500000	603.054443
843.329102	176.623398
842.157227	146.299179
840.986328	440.225311
839.814453	101.223495
838.642578	361.411591
837.469727	71.668236
836.296875	237.810638
835.124023	287.673096
833.951172	522.820496
832.777344	476.486877
831.603516	541.735779
830.429688	664.917297
829.255859	613.963501
828.081055	413.526459
826.906250	391.533295
825.731445	313.752106
824.555664	108.893494
823.379883	173.716812
822.204102	120.365334
821.027344	213.983170
819.851563	191.696365
818.674805	432.060028
817.497070	262.690033
816.320313	155.642609
815.142578	32.999939
813.963867	-427.743042
812.786133	-27.756275
811.607422	-375.028046
810.428711	-204.325363
809.250000	-147.109955
808.070313	-169.976212
806.890625	124.711540
805.710938	-69.344261
804.531250	-412.132538
803.350586	33.095970
802.169922	-38.991337
800.988281	-295.258484
799.807617	-298.643066
798.625977	-310.970245
797.444336	-429.787018
796.261719	-52.164520
795.079102	-9.395653
793.896484	90.870926
792.713867	-14.970431
791.530273	-304.627625
790.346680	-164.764160
789.163086	28.065229
787.979492	-137.733154
786.794922	103.499901
785.610352	43.753704
784.425781	616.333130
783.240234	111.995033
782.054688	-149.075623
780.869141	45.059021
779.682617	64.507339
778.496094	72.821869
777.309570	41.311710
776.123047	380.586823
774.935547	-81.502258
773.748047	125.097473
772.560547	-94.218697
771.373047	32.733627
770.184570	313.890900
768.996094	127.517555
767.806641	377.510956
766.618164	283.598846
765.428711	-134.147614
764.239258	331.329468
763.048828	373.786865
761.858398	424.954529
760.667969	165.736176
759.477539	425.812866
758.286133	173.179688
757.094727	96.531937
755.903320	391.421936
754.710938	653.141724
753.518555	97.175934
752.326172	77.502907
751.133789	523.444763
749.940430	492.586548
748.747070	264.093018
747.553711	375.880249
746.359375	384.427856
745.166016	281.032806
743.970703	436.465790
742.776367	83.026924
741.581055	760.142212
740.385742	200.680283
739.190430	235.303696
737.994141	-104.757706
736.797852	-15.381143
735.601563	295.100037
734.405273	213.524445
733.208008	-224.811508
732.010742	168.586365
730.813477	8.275582
729.615234	464.833984
728.416992	98.951263
727.218750	-87.494537
726.020508	40.886368
724.821289	383.351685
723.622070	245.025040
722.422852	353.585419
721.222656	-92.549065
720.022461	212.538284
718.822266	216.296204
717.621094	58.592232
716.420898	208.596329
715.218750	297.478546
714.017578	-23.599737
712.815430	331.327820
711.614258	95.470276
710.411133	51.517765
709.208984	288.662811
708.005859	314.473816
706.802734	129.110031
705.599609	81.044243
704.395508	294.234833
703.191406	172.294281
701.987305	-480.335754
700.782227	-10.305876
699.577148	144.289307
698.372070	-68.502876
697.166992	-42.029564
695.960938	45.363796
694.754883	-238.667435
693.548828	152.998505
692.341797	-178.491211
691.135742	2.622157
689.927734	-287.213135
688.720703	-461.787384
687.512695	-571.067993
686.304688	-101.083435
685.096680	119.460304
683.888672	-119.545052
682.679688	73.013756
681.470703	1.276043
680.260742	-146.093765
679.050781	178.926285
677.840820	-145.642868
676.630859	-140.831100
675.419922	-135.840378
674.209961	-392.488708
672.998047	58.576530
671.787109	252.255920
670.575195	-85.886223
669.363281	484.304199
668.151367	345.528229
666.938477	585.183044
665.725586	235.188080
664.512695	587.525757
663.299805	119.401253
662.085938	172.013535
660.872070	401.832306
659.658203	241.242615
658.443359	365.752838
657.228516	97.941620
656.013672	-150.067505
654.797852	186.555038
653.583008	-200.877380
652.366211	134.033936
651.150391	-37.170822
649.934570	115.084511
648.717773	-173.837677
647.500000	-42.496204
646.283203	340.935425
645.065430	175.816925
643.847656	-193.251373
642.629883	-82.160789
641.411133	433.507874
640.192383	532.241089
638.973633	298.155670
637.753906	174.164108
636.534180	-91.169548
635.314453	157.357666
634.094727	-40.469139
632.874023	105.717415
631.653320	39.773460
630.432617	397.035217
629.211914	-34.930565
627.990234	121.464119
626.768555	166.742462
625.545898	414.005157
624.324219	100.045746
623.101563	-31.122015
621.877930	350.324493
620.655273	-122.545753
619.431641	388.260376
618.208008	186.412842
616.983398	28.020067
615.759766	90.652267
614.535156	-259.099731
613.310547	-205.984879
612.084961	121.427948
610.859375	-168.610703
609.633789	307.323822
608.408203	486.605591
607.181641	-160.413559
605.955078	-197.710739
604.728516	355.077057
