# Supplementary material for: Raman spectroscopy accurately differentiates mucosal healing from non-healing and biochemical changes following biological therapy in inflammatory bowel disease
Source: PLoS One. 2021 Jun 2;16(6):e0252210. doi: 10.1371/journal.pone.0252210 (PMC8172032; doi:10.1371/journal.pone.0252210)
Supplement: S1 Dataset — (ZIP) [file pone.0252210.s003.zip › HC/brc-ctnf-0014_base sub CR removed_76__X_5918.47__Y_1164.29__Z_1289.34__Time_872.txt]

1714.774414	-176.910202
1713.797852	116.832916
1712.820313	-53.932030
1711.843750	-127.715630
1710.866211	99.109344
1709.888672	218.963013
1708.911133	65.779129
1707.933594	60.379593
1706.955078	127.636360
1705.976563	-61.846214
1704.998047	65.061096
1704.019531	149.467545
1703.040039	-68.210098
1702.061523	-210.449493
1701.082031	32.927753
1700.101563	-202.136429
1699.122070	-89.079315
1698.141602	85.784706
1697.161133	-110.496872
1696.180664	46.409771
1695.200195	136.877182
1694.218750	59.435944
1693.238281	201.420029
1692.256836	325.042572
1691.274414	131.403717
1690.292969	295.844727
1689.310547	33.775780
1688.328125	375.000488
1687.345703	439.176208
1686.363281	306.462891
1685.379883	403.413971
1684.396484	519.388977
1683.413086	398.621338
1682.429688	483.405914
1681.445313	560.549805
1680.461914	590.167480
1679.477539	463.114746
1678.493164	400.385895
1677.507813	633.379700
1676.523438	810.826782
1675.538086	696.045349
1674.552734	850.232422
1673.566406	720.300415
1672.581055	859.239807
1671.594727	1017.074280
1670.608398	1119.432373
1669.622070	953.884094
1668.634766	1152.514648
1667.648438	902.815979
1666.661133	855.271973
1665.673828	797.491028
1664.685547	946.985291
1663.698242	1202.862427
1662.709961	1204.393799
1661.721680	1378.576782
1660.733398	1150.146118
1659.744141	779.033264
1658.755859	972.711060
1657.766602	1224.875854
1656.777344	1273.333252
1655.787109	1157.916016
1654.797852	1048.150757
1653.807617	811.691284
1652.817383	898.404175
1651.827148	818.715210
1650.835938	694.364319
1649.844727	779.215393
1648.853516	562.943909
1647.862305	576.950134
1646.871094	548.927124
1645.878906	389.067230
1644.886719	300.828400
1643.894531	315.841248
1642.902344	513.228455
1641.910156	251.507324
1640.916992	298.841888
1639.923828	272.495544
1638.930664	109.212143
1637.936523	-11.621016
1636.943359	65.535065
1635.949219	-44.313957
1634.955078	41.076748
1633.960938	-142.135880
1632.965820	-74.866325
1631.970703	-102.272575
1630.975586	133.785736
1629.980469	9.252742
1628.985352	-109.816086
1627.989258	-186.603882
1626.993164	-155.367935
1625.997070	204.740265
1625.000977	-176.709961
1624.003906	-139.884537
1623.007813	133.593384
1622.010742	41.784775
1621.012695	128.759369
1620.015625	326.112305
1619.017578	266.104431
1618.020508	-85.216187
1617.021484	141.157593
1616.023438	49.965340
1615.025391	40.213043
1614.026367	35.766361
1613.027344	65.467789
1612.028320	249.907761
1611.028320	159.047958
1610.029297	102.345985
1609.029297	-87.943260
1608.029297	256.313782
1607.028320	464.239319
1606.028320	-82.066444
1605.027344	319.610840
1604.026367	-85.063881
1603.025391	164.672302
1602.023438	131.727158
1601.022461	28.171782
1600.020508	-289.802460
1599.018555	-87.336914
1598.016602	-159.455460
1597.013672	63.755821
1596.010742	-120.773865
1595.007813	-62.304485
1594.004883	48.341591
1593.001953	38.783466
1591.998047	-130.070587
1590.994141	-63.986156
1589.990234	-99.754082
1588.986328	-23.374075
1587.981445	-38.385010
1586.976563	24.785875
1585.971680	25.289492
1584.966797	143.026825
1583.961914	224.156754
1582.956055	26.372910
1581.950195	214.141327
1580.944336	89.210968
1579.938477	81.428543
1578.931641	198.516983
1577.924805	44.774948
1576.917969	242.309174
1575.911133	-57.255981
1574.904297	77.596512
1573.896484	136.866882
1572.888672	458.608551
1571.880859	41.871979
1570.873047	7.240935
1569.864258	105.022202
1568.855469	0.025754
1567.846680	-45.303082
1566.837891	-106.307968
1565.829102	3.937049
1564.819336	137.365555
1563.809570	8.528696
1562.799805	24.911238
1561.790039	23.003901
1560.779297	-28.306755
1559.768555	88.804604
1558.757813	-48.294128
1557.747070	-37.742786
1556.736328	42.631359
1555.724609	-63.683788
1554.712891	143.294312
1553.701172	321.566772
1552.689453	186.382751
1551.676758	30.405741
1550.664063	161.591736
1549.651367	235.668671
1548.638672	136.276642
1547.625977	106.610550
1546.612305	619.757385
1545.598633	338.974884
1544.584961	213.235504
1543.571289	9.896481
1542.556641	-51.428085
1541.541992	-208.426910
1540.527344	11.495728
1539.512695	-109.585846
1538.498047	58.320698
1537.482422	-11.401338
1536.466797	34.863033
1535.451172	150.610245
1534.434570	28.906982
1533.418945	376.371002
1532.402344	525.053223
1531.385742	217.374313
1530.369141	100.358299
1529.351563	-27.059338
1528.334961	471.299316
1527.317383	256.035004
1526.299805	282.721558
1525.281250	26.124306
1524.263672	127.205536
1523.245117	179.215591
1522.226563	231.072800
1521.208008	272.489197
1520.188477	187.760971
1519.168945	550.215149
1518.150391	154.251541
1517.129883	282.470673
1516.110352	261.526611
1515.089844	-170.482224
1514.070313	-52.903164
1513.049805	123.535675
1512.028320	297.198761
1511.007813	-22.018328
1509.986328	146.233948
1508.964844	32.143524
1507.943359	-17.899256
1506.921875	203.747925
1505.899414	271.368591
1504.876953	28.745024
1503.854492	-188.259659
1502.832031	-54.313560
1501.808594	-171.543533
1500.786133	-347.705963
1499.762695	-252.533005
1498.739258	-88.392067
1497.714844	-108.683662
1496.691406	-297.905548
1495.666992	-52.304131
1494.642578	-88.211205
1493.617188	113.577972
1492.592773	200.177704
1491.567383	13.175028
1490.541992	232.447556
1489.516602	334.030670
1488.491211	330.774231
1487.464844	-35.181843
1486.438477	247.415482
1485.412109	246.494217
1484.385742	110.251907
1483.358398	451.092072
1482.331055	569.799194
1481.303711	466.516296
1480.276367	755.880371
1479.249023	609.147644
1478.220703	350.260498
1477.192383	588.316345
1476.164063	650.436584
1475.135742	954.447815
1474.106445	861.013062
1473.077148	905.055969
1472.047852	1071.215698
1471.018555	1178.734741
1469.989258	1321.789551
1468.958984	1134.038696
1467.928711	1284.588135
1466.898438	1368.930176
1465.868164	1308.307617
1464.836914	1323.914307
1463.805664	1509.744751
1462.774414	1540.500488
1461.743164	1401.047241
1460.710938	1251.461670
1459.679688	1508.165771
1458.647461	1782.500122
1457.615234	1780.088013
1456.582031	1787.801147
1455.549805	1486.043823
1454.516602	1788.006348
1453.483398	1856.559937
1452.449219	1841.414185
1451.416016	1942.883545
1450.381836	1993.620972
1449.347656	1709.927612
1448.313477	2130.520508
1447.279297	1988.759277
1446.244141	1669.826294
1445.208984	1854.778198
1444.173828	1867.580078
1443.138672	1703.284912
1442.102539	1736.381714
1441.066406	1769.493408
1440.030273	1521.944336
1438.994141	1570.314941
1437.958008	1565.622803
1436.920898	1424.493896
1435.883789	1192.511597
1434.846680	1129.904785
1433.808594	1221.396729
1432.771484	941.763611
1431.733398	1134.319458
1430.695313	504.100647
1429.657227	580.699036
1428.618164	389.898865
1427.579102	108.439423
1426.540039	346.601898
1425.500977	171.271011
1424.461914	152.345078
1423.421875	420.751129
1422.381836	303.632355
1421.341797	312.576447
1420.301758	314.028534
1419.260742	282.800598
1418.219727	251.658463
1417.178711	376.640930
1416.137695	252.540634
1415.096680	-17.338022
1414.054688	-2.831258
1413.012695	44.441475
1411.970703	114.399681
1410.928711	71.302696
1409.885742	118.761810
1408.842773	118.549706
1407.799805	10.413892
1406.756836	108.344055
1405.712891	-2.089277
1404.668945	35.723988
1403.625000	143.884766
1402.581055	-79.119347
1401.537109	-8.417964
1400.492188	-130.789825
1399.447266	55.421394
1398.402344	86.216858
1397.357422	66.968773
1396.311523	2.709212
1395.265625	-63.923580
1394.219727	22.374151
1393.173828	18.583864
1392.126953	100.019188
1391.081055	126.465965
1390.034180	193.042725
1388.986328	-73.108711
1387.939453	-311.502075
1386.891602	-101.992905
1385.843750	-17.493025
1384.795898	-120.417725
1383.748047	24.264936
1382.699219	-283.326019
1381.651367	233.829300
1380.602539	-218.324661
1379.552734	24.091928
1378.503906	16.848164
1377.454102	149.508224
1376.404297	194.875778
1375.354492	8.287159
1374.303711	11.483165
1373.253906	-65.002808
1372.203125	-133.867294
1371.152344	128.997299
1370.100586	-36.857368
1369.049805	-38.035698
1367.998047	-143.745117
1366.946289	109.406517
1365.894531	-90.680283
1364.841797	289.568085
1363.789063	303.846008
1362.736328	-142.184341
1361.683594	166.037582
1360.630859	23.974651
1359.577148	-197.504196
1358.523438	160.622833
1357.469727	324.800934
1356.415039	240.467667
1355.361328	121.511200
1354.306641	82.222916
1353.251953	279.049622
1352.197266	364.160950
1351.141602	243.268341
1350.085938	348.445160
1349.030273	478.515198
1347.974609	142.169540
1346.918945	590.005371
1345.862305	350.744385
1344.805664	652.273560
1343.749023	683.567078
1342.691406	920.682678
1341.634766	743.985657
1340.577148	815.229004
1339.519531	747.847900
1338.460938	549.353577
1337.403320	729.885681
1336.344727	754.498779
1335.286133	578.754456
1334.226563	524.435730
1333.167969	759.695007
1332.108398	816.884399
1331.048828	822.234924
1329.989258	419.788605
1328.928711	870.333008
1327.869141	500.396027
1326.808594	698.952087
1325.748047	662.877808
1324.686523	873.871155
1323.625977	820.707275
1322.564453	782.478394
1321.502930	828.277527
1320.440430	891.427917
1319.378906	920.123718
1318.316406	734.338745
1317.253906	1027.089355
1316.190430	952.492126
1315.127930	1008.658142
1314.064453	963.862915
1313.000977	968.458069
1311.937500	867.233521
1310.873047	982.845215
1309.809570	1000.026367
1308.745117	904.061035
1307.679688	874.666809
1306.615234	845.381165
1305.549805	958.863403
1304.484375	1077.302490
1303.418945	930.228149
1302.353516	940.629456
1301.287109	818.389465
1300.220703	1028.001343
1299.154297	957.549622
1298.087891	860.189087
1297.020508	922.557129
1295.954102	1080.724487
1294.886719	1003.264099
1293.818359	879.282166
1292.750977	806.952454
1291.682617	818.119873
1290.614258	736.161560
1289.545898	1024.531006
1288.476563	815.231323
1287.407227	907.527954
1286.338867	776.883606
1285.268555	736.988281
1284.199219	956.783630
1283.128906	1059.005981
1282.058594	816.065186
1280.988281	891.465515
1279.917969	619.416260
1278.846680	937.127991
1277.775391	919.664429
1276.704102	934.049500
1275.632813	858.015869
1274.560547	965.383606
1273.488281	1011.655823
1272.416016	955.336670
1271.343750	784.276184
1270.270508	1155.489868
1269.197266	989.421875
1268.124023	1013.869568
1267.050781	1028.581299
1265.977539	1172.641357
1264.903320	1143.465820
1263.829102	889.950073
1262.753906	990.144836
1261.679688	746.586182
1260.604492	980.875549
1259.529297	786.210938
1258.454102	884.006592
1257.378906	1052.417236
1256.302734	1089.271362
1255.226563	997.092834
1254.150391	827.079285
1253.073242	827.504578
1251.997070	1034.755859
1250.919922	996.243530
1249.841797	858.044373
1248.764648	941.180237
1247.686523	778.764771
1246.608398	689.337524
1245.530273	738.455566
1244.452148	702.529419
1243.373047	768.626099
1242.293945	669.578003
1241.214844	813.338745
1240.135742	772.570862
1239.055664	729.388245
1237.975586	705.629211
1236.895508	854.085266
1235.815430	844.842834
1234.734375	758.011963
1233.654297	780.284485
1232.573242	700.752808
1231.491211	924.095215
1230.410156	1062.544678
1229.328125	798.898682
1228.246094	627.359070
1227.163086	777.828674
1226.081055	354.632477
1224.998047	509.892120
1223.915039	611.838806
1222.832031	619.393066
1221.748047	460.071228
1220.664063	448.260712
1219.580078	240.655685
1218.496094	16.196312
1217.412109	287.061127
1216.327148	236.529938
1215.242188	449.203369
1214.157227	543.449463
1213.071289	372.104645
1211.985352	630.347778
1210.899414	393.843811
1209.813477	572.290894
1208.727539	545.635315
1207.640625	531.004395
1206.553711	605.524536
1205.466797	429.333496
1204.378906	655.548828
1203.291016	474.515778
1202.203125	269.432678
1201.115234	259.429565
1200.027344	104.944923
1198.938477	-44.706440
1197.849609	265.242950
1196.760742	-144.289795
1195.670898	62.019844
1194.582031	145.553741
1193.492188	-23.430965
1192.401367	33.533619
1191.311523	-193.129257
1190.220703	-35.357967
1189.129883	167.924057
1188.039063	-65.990837
1186.947266	-275.854553
1185.856445	8.784097
1184.764648	-95.527306
1183.671875	92.851181
1182.580078	189.939453
1181.487305	-72.801048
1180.394531	414.968536
1179.301758	17.937195
1178.208984	-192.045837
1177.115234	-35.414364
1176.021484	-113.669052
1174.927734	-163.212585
1173.833008	79.314133
1172.738281	-109.222145
1171.643555	-36.868584
1170.548828	183.739807
1169.454102	131.471970
1168.358398	277.669281
1167.262695	-212.310928
1166.166992	-49.498070
1165.070313	-20.670000
1163.973633	3.298453
1162.876953	180.088852
1161.780273	261.193329
1160.683594	258.619720
1159.585938	146.158310
1158.488281	339.196442
1157.389648	140.723633
1156.291992	326.389832
1155.193359	540.523682
1154.094727	356.251007
1152.996094	162.458740
1151.896484	254.718246
1150.796875	-70.166626
1149.697266	183.985992
1148.597656	28.256422
1147.498047	98.769928
1146.397461	14.421995
1145.296875	156.186783
1144.195313	31.274155
1143.094727	115.738007
1141.993164	35.960640
1140.891602	-5.790515
1139.789063	66.538063
1138.687500	433.545654
1137.584961	493.733429
1136.482422	16.839811
1135.379883	-3.794862
1134.276367	251.015625
1133.172852	429.668121
1132.069336	442.004974
1130.964844	494.618622
1129.861328	592.240112
1128.756836	369.493103
1127.652344	521.530579
1126.546875	571.472229
1125.442383	573.928467
1124.336914	581.063660
1123.230469	509.937042
1122.125000	341.663239
1121.018555	550.004089
1119.912109	715.576050
1118.805664	319.932556
1117.699219	312.594086
1116.591797	380.926147
1115.484375	349.814911
1114.376953	276.093323
1113.268555	285.119019
1112.160156	76.586914
1111.051758	336.115204
1109.943359	385.159943
1108.833984	429.406830
1107.725586	553.909302
1106.616211	489.385437
1105.505859	394.148712
1104.396484	544.412903
1103.286133	619.046448
1102.175781	507.217255
1101.064453	716.198975
1099.954102	606.686035
1098.842773	440.595612
1097.731445	585.703186
1096.619141	598.731567
1095.507813	661.209473
1094.395508	820.202332
1093.282227	265.502167
1092.169922	544.540405
1091.056641	451.485748
1089.943359	664.401184
1088.830078	625.432556
1087.716797	214.784134
1086.602539	679.180603
1085.488281	456.767120
1084.373047	509.467438
1083.258789	505.728821
1082.143555	577.159363
1081.028320	430.074188
1079.913086	433.353546
1078.796875	612.716187
1077.680664	329.526062
1076.564453	391.464264
1075.448242	192.911041
1074.331055	437.809784
1073.213867	112.671021
1072.096680	57.332058
1070.979492	426.331390
1069.861328	684.997192
1068.743164	341.342010
1067.625000	337.535126
1066.505859	436.777893
1065.386719	559.397217
1064.267578	312.081940
1063.148438	413.622620
1062.029297	426.208130
1060.909180	417.737091
1059.789063	399.925079
1058.667969	739.897278
1057.547852	633.212219
1056.426758	384.011505
1055.305664	155.975494
1054.183594	304.184570
1053.062500	400.968536
1051.940430	168.471130
1050.818359	45.829651
1049.695313	46.968319
1048.572266	64.467720
1047.449219	277.954224
1046.326172	288.452698
1045.203125	42.468430
1044.079102	251.236298
1042.955078	264.153137
1041.830078	-77.106606
1040.706055	-52.397434
1039.581055	107.421135
1038.456055	146.118805
1037.331055	354.788727
1036.205078	-55.734379
1035.079102	201.832748
1033.953125	503.528534
1032.826172	249.222961
1031.700195	481.099915
1030.573242	426.950897
1029.445313	149.738220
1028.318359	-20.395540
1027.190430	153.438980
1026.062500	-253.432449
1024.934570	-139.891403
1023.805664	-75.108566
1022.676758	22.198666
1021.547852	-198.394302
1020.418945	-152.024933
1019.289063	-251.746567
1018.159180	-332.808136
1017.029297	84.686050
1015.898438	-160.858215
1014.767578	-146.684204
1013.636719	166.416199
1012.505859	210.754639
1011.375000	14.310683
1010.243164	109.734505
1009.111328	276.938690
1007.978516	215.040314
1006.846680	472.517303
1005.713867	755.389893
1004.581055	1447.511841
1003.447266	1707.052979
1002.313477	1522.767456
1001.179688	1426.456665
1000.045898	974.486816
998.912109	432.726013
997.777344	427.037872
996.642578	299.074249
995.506836	302.816040
994.372070	112.803856
993.236328	504.346466
992.100586	277.640198
990.963867	207.931931
989.828125	223.650131
988.691406	163.383423
987.553711	-35.033302
986.416992	-12.092000
985.279297	-48.961452
984.141602	-196.254593
983.003906	22.667809
981.865234	239.277618
980.726563	-64.182953
979.587891	228.452606
978.448242	-334.583893
977.309570	-108.518356
976.169922	443.991364
975.030273	412.528748
973.889648	424.837555
972.749023	258.042023
971.608398	341.777283
970.467773	283.199799
969.326172	394.631775
968.184570	138.874710
967.042969	119.690559
965.901367	343.792358
964.758789	228.432205
963.616211	78.831093
962.473633	259.524292
961.330078	424.185944
960.186523	329.937073
959.042969	400.777740
957.899414	155.614136
956.754883	38.894115
955.610352	300.066376
954.465820	-13.265644
953.321289	92.397919
952.175781	-42.098392
951.030273	-119.253571
949.884766	334.225128
948.738281	99.479340
947.591797	244.343674
946.445313	-92.897003
945.298828	-123.760582
944.151367	-15.189204
943.003906	54.610287
941.856445	537.672668
940.708008	7.255133
939.559570	376.209167
938.411133	-10.004837
937.262695	256.341187
936.113281	242.198013
934.964844	171.168335
933.814453	353.246521
932.665039	302.921356
931.514648	154.759399
930.364258	13.593625
929.213867	79.790504
928.062500	134.668457
926.912109	-42.528629
925.759766	10.261559
924.608398	-23.325645
923.456055	22.792896
922.303711	68.978683
921.151367	-171.189072
919.999023	-206.619476
918.845703	-26.091356
917.692383	-74.991669
916.539063	78.338768
915.384766	-93.001770
914.230469	119.449074
913.076172	23.239084
911.920898	240.265503
910.766602	14.935788
909.611328	-366.688873
908.455078	97.654243
907.299805	81.295967
906.143555	-64.149445
904.987305	-218.515289
903.830078	-155.275131
902.673828	193.348526
901.516602	9.818005
900.359375	34.692265
899.201172	-128.203262
898.042969	109.506615
896.884766	73.474861
895.726563	21.694269
894.567383	46.875179
893.408203	157.999908
892.249023	117.727211
891.088867	335.093719
889.929688	-181.679230
888.769531	-63.589211
887.608398	314.135895
886.448242	23.619444
885.287109	234.264496
884.125977	469.677826
882.963867	310.314240
881.801758	311.178833
880.639648	163.295502
879.477539	-16.028774
878.315430	237.432983
877.152344	134.864197
875.989258	61.666233
874.825195	182.202271
873.661133	115.863777
872.497070	38.336651
871.333008	138.650513
870.168945	166.958023
869.003906	332.487701
867.838867	288.845703
866.672852	285.723450
865.506836	381.521942
864.340820	120.022751
863.174805	186.657761
862.008789	156.708542
860.841797	205.386124
859.674805	179.978119
858.506836	515.945618
857.339844	472.556702
856.171875	447.153259
855.003906	352.249329
853.834961	663.247437
852.666016	427.130463
851.497070	563.168213
850.328125	528.858948
849.158203	528.173584
847.988281	446.866516
846.818359	437.246552
845.647461	573.138123
844.477539	453.828918
843.306641	448.686188
842.134766	307.089172
840.963867	71.620438
839.791992	-25.118319
838.619141	340.896667
837.447266	-131.332016
836.274414	491.451569
835.101563	365.615143
833.928711	492.176697
832.754883	368.603210
831.581055	131.225403
830.407227	402.752655
829.232422	350.620758
828.058594	360.940033
826.883789	157.147919
825.708008	356.971436
824.533203	-31.785515
823.357422	279.351501
822.181641	46.693977
821.004883	56.902164
819.828125	73.752457
818.651367	-49.701790
817.474609	13.834997
816.296875	26.124626
815.119141	-193.009445
813.941406	48.339767
812.763672	60.487434
811.584961	-265.335907
810.406250	80.195351
809.226563	-156.680450
808.047852	-51.365234
806.868164	-354.826569
805.688477	47.945087
804.507813	41.992619
803.327148	49.308105
802.146484	-92.105522
800.965820	-133.674973
799.784180	-177.492172
798.603516	-389.872162
797.420898	-61.282215
796.239258	80.917099
795.056641	-153.697433
793.874023	-153.435898
792.691406	-120.013824
791.507813	-192.949020
790.324219	66.149857
789.140625	21.854462
787.956055	134.619614
786.772461	-44.739521
785.586914	222.679688
784.402344	76.426743
783.216797	-105.187866
782.032227	31.464090
780.845703	172.411697
779.660156	105.574409
778.473633	418.569031
777.287109	283.127777
776.100586	158.721115
774.913086	-14.245181
773.725586	209.959412
772.538086	1.635575
771.349609	-21.404709
770.161133	-11.428698
768.972656	289.446442
767.784180	230.890671
766.594727	-19.389536
765.405273	124.676819
764.215820	129.865311
763.026367	165.810898
761.835938	-25.053444
760.645508	228.646393
759.454102	431.556213
758.262695	339.552307
757.072266	346.485809
755.879883	359.947540
754.688477	474.451111
753.496094	46.033714
752.303711	309.829895
751.110352	336.209991
749.917969	189.030838
748.724609	153.829376
747.530273	118.584671
746.336914	440.991882
745.142578	372.663910
743.948242	264.829712
742.752930	-42.568268
741.558594	307.839508
740.363281	213.073883
739.166992	-54.819355
737.971680	-13.732074
736.775391	206.887695
735.579102	243.408096
734.381836	-4.749961
733.185547	-101.815720
731.988281	260.651245
730.790039	-171.258224
729.592773	-49.636292
728.394531	159.347900
727.196289	350.701660
725.997070	144.123169
724.797852	483.897186
723.598633	360.318024
722.399414	199.627228
721.199219	613.270996
719.999023	395.758942
718.798828	104.104141
717.598633	554.468201
716.397461	341.381165
715.196289	599.477905
713.994141	105.126373
712.792969	456.840973
711.590820	237.321106
710.388672	185.662628
709.185547	73.006935
707.982422	-24.374327
706.779297	209.250809
705.576172	83.542000
704.372070	197.285110
703.167969	-28.494194
701.963867	344.072723
700.759766	483.727509
699.554688	190.589996
698.349609	243.232681
697.143555	-58.427830
695.938477	141.990402
694.732422	12.100401
693.525391	284.067535
692.319336	156.365555
691.112305	-19.039162
689.905273	133.363327
688.697266	-163.471512
687.490234	-128.251724
686.282227	60.942104
685.073242	-209.642807
683.865234	-37.853317
682.656250	-158.733017
681.447266	21.641775
680.237305	-53.687790
679.028320	89.772980
677.818359	-89.457191
676.607422	-52.111897
675.397461	-94.854866
674.186523	396.896912
672.975586	-43.956749
671.763672	332.947113
670.551758	73.971008
669.339844	-63.812492
668.127930	146.452301
666.915039	-32.311367
665.703125	56.897972
664.489258	236.789093
663.276367	-95.143898
662.062500	43.708698
660.848633	-313.898926
659.634766	96.847214
658.419922	-103.103012
657.205078	-74.327805
655.990234	64.414154
654.775391	220.348404
653.559570	-33.290470
652.343750	49.342548
651.126953	-72.715515
649.911133	124.050591
648.694336	47.255081
647.477539	125.498222
646.259766	141.285141
645.041992	294.778229
643.824219	209.394989
642.606445	461.722656
641.387695	64.519470
640.168945	407.029175
638.950195	65.871605
637.730469	186.849304
636.511719	97.210022
635.291016	-3.159649
634.071289	-26.208893
632.850586	58.056492
631.629883	-299.912201
630.409180	-112.711555
629.188477	145.151474
627.966797	-73.331299
626.745117	-2.281722
625.522461	340.943726
624.300781	62.344955
623.078125	145.944672
621.854492	287.265289
620.631836	109.275055
619.408203	34.053909
618.184570	-9.129023
616.960938	-20.303087
615.736328	-12.339528
614.511719	211.574982
613.287109	-95.230507
612.061523	-14.980192
610.835938	-114.523567
609.610352	-203.505310
608.384766	-132.353668
607.158203	60.355534
605.931641	158.783554
604.705078	124.543953
