# Supplementary material for: Raman spectroscopy accurately differentiates mucosal healing from non-healing and biochemical changes following biological therapy in inflammatory bowel disease
Source: PLoS One. 2021 Jun 2;16(6):e0252210. doi: 10.1371/journal.pone.0252210 (PMC8172032; doi:10.1371/journal.pone.0252210)
Supplement: S1 Dataset — (ZIP) [file pone.0252210.s003.zip › HC/brc-ctnf-0014_base sub CR removed_94__X_5920.47__Y_1166.29__Z_1289.8__Time_1079.txt]

1714.774414	-91.552872
1713.797852	-126.913223
1712.820313	87.145515
1711.843750	-170.726379
1710.866211	16.651876
1709.888672	-2.318416
1708.911133	-23.822203
1707.933594	19.131838
1706.955078	131.843246
1705.976563	67.927666
1704.998047	30.994192
1704.019531	-123.510635
1703.040039	5.895331
1702.061523	-14.356505
1701.082031	-18.359884
1700.101563	66.085625
1699.122070	188.178406
1698.141602	198.155991
1697.161133	341.995636
1696.180664	130.656357
1695.200195	184.123062
1694.218750	221.777039
1693.238281	70.123932
1692.256836	153.699081
1691.274414	469.679321
1690.292969	316.199463
1689.310547	16.324900
1688.328125	359.633911
1687.345703	407.096191
1686.363281	526.806091
1685.379883	425.515747
1684.396484	652.320679
1683.413086	543.646423
1682.429688	496.578552
1681.445313	638.877991
1680.461914	661.629944
1679.477539	439.778870
1678.493164	673.377991
1677.507813	774.132935
1676.523438	510.756317
1675.538086	766.349487
1674.552734	793.482971
1673.566406	653.427368
1672.581055	986.796143
1671.594727	1036.007813
1670.608398	926.119202
1669.622070	1082.154297
1668.634766	1254.333496
1667.648438	1153.328857
1666.661133	1042.033691
1665.673828	1000.069885
1664.685547	1053.903320
1663.698242	1206.149414
1662.709961	1165.032227
1661.721680	1156.032471
1660.733398	1181.775024
1659.744141	1244.871216
1658.755859	1475.134155
1657.766602	1189.064575
1656.777344	1104.647583
1655.787109	1335.579224
1654.797852	1370.813354
1653.807617	974.929565
1652.817383	902.262207
1651.827148	1025.624023
1650.835938	979.918579
1649.844727	759.978271
1648.853516	773.000183
1647.862305	490.259674
1646.871094	416.617798
1645.878906	287.756439
1644.886719	267.465240
1643.894531	221.001633
1642.902344	214.377853
1641.910156	308.268188
1640.916992	238.716629
1639.923828	24.304434
1638.930664	131.975281
1637.936523	300.440643
1636.943359	39.296211
1635.949219	-242.638779
1634.955078	-63.091923
1633.960938	-99.488823
1632.965820	-56.675827
1631.970703	-45.313789
1630.975586	-70.650650
1629.980469	-40.534946
1628.985352	-78.701950
1627.989258	-48.293194
1626.993164	-141.391327
1625.997070	-150.141769
1625.000977	62.127377
1624.003906	-17.378180
1623.007813	24.190269
1622.010742	-49.763649
1621.012695	13.044686
1620.015625	238.797256
1619.017578	-34.394554
1618.020508	26.079542
1617.021484	244.113983
1616.023438	37.010891
1615.025391	55.734558
1614.026367	292.257477
1613.027344	156.347000
1612.028320	138.566833
1611.028320	-31.182486
1610.029297	-103.810486
1609.029297	20.177109
1608.029297	-238.313934
1607.028320	103.154381
1606.028320	156.480759
1605.027344	-44.125069
1604.026367	6.677131
1603.025391	101.983604
1602.023438	92.624367
1601.022461	-63.181805
1600.020508	13.856470
1599.018555	-16.319000
1598.016602	-17.709396
1597.013672	-121.015640
1596.010742	-2.168889
1595.007813	-131.544220
1594.004883	-200.790070
1593.001953	192.181488
1591.998047	-193.009888
1590.994141	111.025169
1589.990234	57.405987
1588.986328	-1.424782
1587.981445	75.382156
1586.976563	144.307251
1585.971680	387.863617
1584.966797	341.934540
1583.961914	144.834076
1582.956055	218.758301
1581.950195	222.273071
1580.944336	121.561707
1579.938477	101.566399
1578.931641	188.262634
1577.924805	108.288887
1576.917969	56.915665
1575.911133	-15.308144
1574.904297	-97.968361
1573.896484	-45.435181
1572.888672	191.604279
1571.880859	139.935501
1570.873047	233.750244
1569.864258	-7.735748
1568.855469	28.760639
1567.846680	140.477280
1566.837891	15.770297
1565.829102	-12.915289
1564.819336	-10.535712
1563.809570	-119.830566
1562.799805	-21.620245
1561.790039	-76.582497
1560.779297	16.192556
1559.768555	-18.213770
1558.757813	-101.956566
1557.747070	-69.143982
1556.736328	-137.499329
1555.724609	29.795284
1554.712891	-7.691673
1553.701172	86.785416
1552.689453	178.522034
1551.676758	60.454121
1550.664063	53.594135
1549.651367	100.951622
1548.638672	-82.032150
1547.625977	120.263817
1546.612305	97.412918
1545.598633	84.791748
1544.584961	69.471695
1543.571289	126.384567
1542.556641	92.729530
1541.541992	95.124100
1540.527344	38.005157
1539.512695	-52.774361
1538.498047	52.519417
1537.482422	-48.803307
1536.466797	87.145409
1535.451172	62.988274
1534.434570	268.221832
1533.418945	135.495682
1532.402344	128.998474
1531.385742	230.618057
1530.369141	280.534088
1529.351563	237.555283
1528.334961	256.286774
1527.317383	274.874359
1526.299805	205.796600
1525.281250	195.811188
1524.263672	62.192368
1523.245117	358.143799
1522.226563	44.230659
1521.208008	134.074448
1520.188477	259.739197
1519.168945	223.278870
1518.150391	179.009613
1517.129883	52.392506
1516.110352	187.742203
1515.089844	240.714005
1514.070313	-50.536102
1513.049805	-103.038719
1512.028320	185.720337
1511.007813	-180.123611
1509.986328	-127.748207
1508.964844	-229.417221
1507.943359	-161.903076
1506.921875	-161.197861
1505.899414	-219.579315
1504.876953	-65.333076
1503.854492	-52.193310
1502.832031	-36.610943
1501.808594	-31.403021
1500.786133	-190.179764
1499.762695	91.333580
1498.739258	-123.940750
1497.714844	-216.407944
1496.691406	-134.952698
1495.666992	66.576088
1494.642578	-8.282651
1493.617188	-14.187261
1492.592773	245.678635
1491.567383	73.399101
1490.541992	72.296791
1489.516602	122.192688
1488.491211	131.108002
1487.464844	369.737579
1486.438477	220.113464
1485.412109	379.316559
1484.385742	451.598602
1483.358398	411.489197
1482.331055	560.077515
1481.303711	616.710022
1480.276367	683.437561
1479.249023	727.115479
1478.220703	691.677368
1477.192383	686.756775
1476.164063	679.219055
1475.135742	546.809204
1474.106445	699.580811
1473.077148	684.188354
1472.047852	1053.093750
1471.018555	1085.857544
1469.989258	1210.142090
1468.958984	947.646118
1467.928711	1125.186523
1466.898438	1305.138550
1465.868164	1434.118408
1464.836914	1448.605225
1463.805664	1534.187378
1462.774414	1568.876953
1461.743164	1583.187744
1460.710938	1655.841675
1459.679688	1824.918701
1458.647461	2004.022949
1457.615234	1688.141602
1456.582031	2001.590454
1455.549805	1604.603638
1454.516602	1955.918213
1453.483398	1886.136475
1452.449219	1694.662231
1451.416016	1827.682983
1450.381836	1996.089722
1449.347656	2055.463623
1448.313477	1980.550781
1447.279297	2009.482422
1446.244141	2038.376953
1445.208984	2021.682739
1444.173828	1873.388184
1443.138672	1995.886230
1442.102539	2047.480591
1441.066406	2202.746582
1440.030273	1781.424927
1438.994141	1676.292847
1437.958008	1641.981445
1436.920898	1711.282837
1435.883789	1414.229370
1434.846680	1119.838867
1433.808594	1070.532227
1432.771484	1071.774414
1431.733398	676.704346
1430.695313	741.144226
1429.657227	608.766968
1428.618164	534.477234
1427.579102	402.234772
1426.540039	413.807220
1425.500977	301.871307
1424.461914	389.135040
1423.421875	151.303955
1422.381836	220.980164
1421.341797	280.588409
1420.301758	43.043671
1419.260742	173.228302
1418.219727	117.121170
1417.178711	405.875458
1416.137695	274.347504
1415.096680	-58.329102
1414.054688	-46.255234
1413.012695	146.914825
1411.970703	201.783401
1410.928711	-4.721045
1409.885742	-130.678741
1408.842773	205.762558
1407.799805	54.813492
1406.756836	303.296967
1405.712891	-81.000877
1404.668945	82.170334
1403.625000	-35.751339
1402.581055	87.329384
1401.537109	62.415958
1400.492188	57.636570
1399.447266	155.743057
1398.402344	218.783737
1397.357422	21.197487
1396.311523	44.284599
1395.265625	89.990837
1394.219727	245.972794
1393.173828	-189.059235
1392.126953	280.044861
1391.081055	258.401794
1390.034180	81.670906
1388.986328	67.733528
1387.939453	-148.732681
1386.891602	-24.874586
1385.843750	-216.054062
1384.795898	137.952652
1383.748047	-27.999924
1382.699219	51.101212
1381.651367	7.850410
1380.602539	-80.259590
1379.552734	-30.889681
1378.503906	13.573372
1377.454102	18.165764
1376.404297	-2.102422
1375.354492	-119.575096
1374.303711	-82.235809
1373.253906	-99.670708
1372.203125	-24.742165
1371.152344	-181.596985
1370.100586	-29.215509
1369.049805	-153.396729
1367.998047	76.360001
1366.946289	69.487396
1365.894531	42.800468
1364.841797	140.717697
1363.789063	-152.123520
1362.736328	65.472595
1361.683594	69.094345
1360.630859	-16.732492
1359.577148	71.682442
1358.523438	-90.981163
1357.469727	107.021126
1356.415039	170.819366
1355.361328	495.640656
1354.306641	216.694122
1353.251953	221.150925
1352.197266	374.724091
1351.141602	582.958130
1350.085938	91.195694
1349.030273	103.565735
1347.974609	262.437439
1346.918945	232.820541
1345.862305	515.826355
1344.805664	491.345703
1343.749023	707.466309
1342.691406	836.846680
1341.634766	681.316101
1340.577148	407.039276
1339.519531	757.193420
1338.460938	713.546570
1337.403320	707.179199
1336.344727	755.377686
1335.286133	989.281616
1334.226563	807.507080
1333.167969	700.143188
1332.108398	528.627686
1331.048828	621.874817
1329.989258	480.339294
1328.928711	383.457916
1327.869141	904.507996
1326.808594	718.857910
1325.748047	871.790405
1324.686523	743.238770
1323.625977	827.186401
1322.564453	980.314880
1321.502930	760.836182
1320.440430	674.789307
1319.378906	623.428223
1318.316406	937.196960
1317.253906	812.033569
1316.190430	1145.549683
1315.127930	764.277527
1314.064453	718.390381
1313.000977	788.413757
1311.937500	764.913147
1310.873047	783.379395
1309.809570	915.193420
1308.745117	759.054626
1307.679688	797.489685
1306.615234	1168.160156
1305.549805	859.846130
1304.484375	1124.776978
1303.418945	634.846497
1302.353516	863.026001
1301.287109	788.896973
1300.220703	864.778320
1299.154297	817.885803
1298.087891	805.485840
1297.020508	554.988098
1295.954102	773.599060
1294.886719	788.475281
1293.818359	646.371704
1292.750977	703.144592
1291.682617	676.572083
1290.614258	777.616760
1289.545898	871.339905
1288.476563	560.638000
1287.407227	752.549561
1286.338867	731.288696
1285.268555	626.819275
1284.199219	622.885681
1283.128906	677.788452
1282.058594	771.909485
1280.988281	927.243469
1279.917969	703.296875
1278.846680	724.158081
1277.775391	855.142212
1276.704102	736.704895
1275.632813	906.872070
1274.560547	1040.359375
1273.488281	709.534180
1272.416016	926.194031
1271.343750	786.185120
1270.270508	765.955505
1269.197266	789.739807
1268.124023	828.212280
1267.050781	830.111694
1265.977539	753.977539
1264.903320	734.033569
1263.829102	1070.230835
1262.753906	794.285339
1261.679688	655.026184
1260.604492	996.025696
1259.529297	854.427917
1258.454102	739.733459
1257.378906	676.276550
1256.302734	600.707153
1255.226563	659.112610
1254.150391	775.942566
1253.073242	817.313721
1251.997070	897.624817
1250.919922	853.872498
1249.841797	642.360107
1248.764648	812.700928
1247.686523	834.708252
1246.608398	847.006348
1245.530273	706.240173
1244.452148	456.238281
1243.373047	806.268005
1242.293945	874.484802
1241.214844	580.965210
1240.135742	823.985107
1239.055664	766.013062
1237.975586	824.526733
1236.895508	480.385956
1235.815430	631.104797
1234.734375	667.812073
1233.654297	728.749695
1232.573242	656.375977
1231.491211	540.423767
1230.410156	497.193604
1229.328125	560.540283
1228.246094	497.951202
1227.163086	575.787720
1226.081055	273.617767
1224.998047	457.921326
1223.915039	571.980713
1222.832031	581.981995
1221.748047	292.132324
1220.664063	490.731537
1219.580078	150.249069
1218.496094	114.372971
1217.412109	370.814819
1216.327148	218.933990
1215.242188	195.085251
1214.157227	207.441132
1213.071289	217.355133
1211.985352	145.195786
1210.899414	398.750916
1209.813477	324.118835
1208.727539	283.257385
1207.640625	80.844223
1206.553711	493.171875
1205.466797	372.682526
1204.378906	175.114380
1203.291016	35.412430
1202.203125	141.393921
1201.115234	228.030380
1200.027344	11.273882
1198.938477	13.589116
1197.849609	-164.600189
1196.760742	-99.775513
1195.670898	-99.958534
1194.582031	-66.519142
1193.492188	-49.966431
1192.401367	67.481743
1191.311523	86.313179
1190.220703	273.260803
1189.129883	109.401123
1188.039063	-11.210093
1186.947266	-218.245041
1185.856445	-5.182227
1184.764648	-41.841740
1183.671875	-251.281128
1182.580078	33.453045
1181.487305	-188.004410
1180.394531	-71.349945
1179.301758	-187.318634
1178.208984	70.569328
1177.115234	105.457947
1176.021484	-144.786453
1174.927734	-141.111725
1173.833008	-101.580994
1172.738281	129.381287
1171.643555	104.096855
1170.548828	71.588623
1169.454102	60.565083
1168.358398	140.367310
1167.262695	150.731369
1166.166992	-58.907631
1165.070313	23.074512
1163.973633	-265.421875
1162.876953	5.179072
1161.780273	110.789108
1160.683594	252.109131
1159.585938	309.739746
1158.488281	391.150055
1157.389648	221.895676
1156.291992	350.876373
1155.193359	432.027863
1154.094727	243.608597
1152.996094	272.167297
1151.896484	169.546555
1150.796875	35.926960
1149.697266	64.316261
1148.597656	-57.439838
1147.498047	-141.101089
1146.397461	-212.887558
1145.296875	-115.698318
1144.195313	-40.042553
1143.094727	-28.722012
1141.993164	110.979263
1140.891602	117.371475
1139.789063	80.892593
1138.687500	-41.207794
1137.584961	243.082794
1136.482422	56.713566
1135.379883	195.817596
1134.276367	230.287842
1133.172852	331.167450
1132.069336	344.101318
1130.964844	271.519409
1129.861328	578.570740
1128.756836	605.482117
1127.652344	677.384827
1126.546875	663.824097
1125.442383	481.894684
1124.336914	401.899200
1123.230469	608.601746
1122.125000	419.517487
1121.018555	329.935028
1119.912109	292.431732
1118.805664	148.353897
1117.699219	248.077209
1116.591797	281.433655
1115.484375	347.844543
1114.376953	340.843811
1113.268555	87.853241
1112.160156	385.788452
1111.051758	544.079956
1109.943359	373.767670
1108.833984	416.113068
1107.725586	614.291016
1106.616211	493.516998
1105.505859	703.284058
1104.396484	478.589569
1103.286133	605.574707
1102.175781	520.110657
1101.064453	401.611328
1099.954102	299.636841
1098.842773	421.648529
1097.731445	550.635071
1096.619141	580.535522
1095.507813	520.855835
1094.395508	576.582397
1093.282227	578.075745
1092.169922	555.992310
1091.056641	453.841919
1089.943359	243.445648
1088.830078	706.046875
1087.716797	429.758087
1086.602539	499.280060
1085.488281	460.582458
1084.373047	304.328888
1083.258789	486.559174
1082.143555	537.093445
1081.028320	491.264709
1079.913086	478.314606
1078.796875	444.209442
1077.680664	482.874146
1076.564453	387.726166
1075.448242	240.979675
1074.331055	335.907684
1073.213867	179.823944
1072.096680	152.765015
1070.979492	327.312347
1069.861328	529.889343
1068.743164	169.995361
1067.625000	435.751007
1066.505859	118.181190
1065.386719	484.498260
1064.267578	438.617706
1063.148438	376.373077
1062.029297	82.498184
1060.909180	146.688019
1059.789063	299.729126
1058.667969	384.886749
1057.547852	297.015747
1056.426758	309.691986
1055.305664	336.389557
1054.183594	159.830856
1053.062500	301.018982
1051.940430	26.500742
1050.818359	134.992325
1049.695313	441.839203
1048.572266	323.864990
1047.449219	366.938385
1046.326172	62.482803
1045.203125	243.220428
1044.079102	127.813293
1042.955078	205.942307
1041.830078	158.220688
1040.706055	40.664837
1039.581055	130.484100
1038.456055	236.595596
1037.331055	461.422729
1036.205078	271.869843
1035.079102	219.734879
1033.953125	242.109131
1032.826172	341.262360
1031.700195	138.114594
1030.573242	118.762505
1029.445313	234.268188
1028.318359	10.498736
1027.190430	67.986542
1026.062500	-362.271667
1024.934570	-130.463913
1023.805664	-527.876831
1022.676758	-152.131012
1021.547852	-377.527802
1020.418945	-400.923248
1019.289063	-145.918228
1018.159180	-129.823105
1017.029297	-125.269295
1015.898438	-2.449400
1014.767578	50.857330
1013.636719	-264.164215
1012.505859	-134.256851
1011.375000	85.969337
1010.243164	26.021242
1009.111328	304.107513
1007.978516	235.016357
1006.846680	457.540314
1005.713867	680.030029
1004.581055	1478.293457
1003.447266	1633.540771
1002.313477	1765.681519
1001.179688	1449.531128
1000.045898	849.442261
998.912109	462.210968
997.777344	236.883728
996.642578	-96.763382
995.506836	8.374817
994.372070	157.397690
993.236328	117.250992
992.100586	19.548265
990.963867	-135.673416
989.828125	135.778351
988.691406	-26.132610
987.553711	238.428802
986.416992	-3.882673
985.279297	39.617916
984.141602	-101.030800
983.003906	18.634827
981.865234	76.189423
980.726563	44.069736
979.587891	51.172924
978.448242	90.569878
977.309570	249.622772
976.169922	125.922012
975.030273	167.868591
973.889648	150.148911
972.749023	42.939125
971.608398	335.532715
970.467773	109.125389
969.326172	41.333500
968.184570	175.656952
967.042969	101.203529
965.901367	38.360279
964.758789	211.892181
963.616211	89.640472
962.473633	208.269455
961.330078	113.788422
960.186523	209.651535
959.042969	76.481979
957.899414	-8.421312
956.754883	-136.685516
955.610352	48.852020
954.465820	-168.414185
953.321289	-74.271233
952.175781	136.605087
951.030273	148.507782
949.884766	151.364471
948.738281	-1.127403
947.591797	-169.438873
946.445313	57.740364
945.298828	17.638590
944.151367	73.586304
943.003906	371.652954
941.856445	-1.474293
940.708008	132.353577
939.559570	156.699799
938.411133	210.796341
937.262695	93.918098
936.113281	182.413544
934.964844	138.752182
933.814453	380.105682
932.665039	85.982796
931.514648	31.294197
930.364258	-143.972092
929.213867	286.612885
928.062500	207.179214
926.912109	-13.223014
925.759766	-49.115860
924.608398	-9.828559
923.456055	34.087627
922.303711	41.701923
921.151367	-171.094055
919.999023	25.384251
918.845703	24.193113
917.692383	-70.042061
916.539063	321.863190
915.384766	30.252367
914.230469	58.938065
913.076172	-82.512550
911.920898	-232.880814
910.766602	-17.886930
909.611328	-199.777908
908.455078	-11.925947
907.299805	-134.629852
906.143555	-87.224220
904.987305	-3.508631
903.830078	-64.723152
902.673828	-82.805916
901.516602	-268.343048
900.359375	-19.115011
899.201172	-59.596062
898.042969	169.251541
896.884766	284.961365
895.726563	45.643135
894.567383	134.336365
893.408203	10.580416
892.249023	-49.776783
891.088867	-19.670248
889.929688	283.788452
888.769531	22.611790
887.608398	46.089207
886.448242	-144.822891
885.287109	-58.023880
884.125977	-16.336304
882.963867	-8.446972
881.801758	218.223785
880.639648	149.498306
879.477539	405.415710
878.315430	113.677193
877.152344	394.351929
875.989258	246.988052
874.825195	297.894958
873.661133	98.921509
872.497070	158.909439
871.333008	270.657562
870.168945	627.595459
869.003906	28.507298
867.838867	270.712341
866.672852	150.889282
865.506836	37.884689
864.340820	284.477783
863.174805	241.174332
862.008789	453.944916
860.841797	410.653778
859.674805	374.129791
858.506836	348.858337
857.339844	305.651581
856.171875	269.203003
855.003906	443.595306
853.834961	532.704529
852.666016	677.814575
851.497070	338.759369
850.328125	495.038757
849.158203	377.950562
847.988281	381.843231
846.818359	244.663925
845.647461	342.583527
844.477539	288.254181
843.306641	178.002075
842.134766	219.897385
840.963867	342.256531
839.791992	238.716095
838.619141	229.086548
837.447266	244.014542
836.274414	241.035034
835.101563	57.090534
833.928711	226.050217
832.754883	209.584824
831.581055	371.662384
830.407227	622.888489
829.232422	458.974792
828.058594	295.092072
826.883789	454.603027
825.708008	364.289063
824.533203	262.821136
823.357422	468.882172
822.181641	206.928970
821.004883	212.339142
819.828125	282.270813
818.651367	113.894257
817.474609	85.764603
816.296875	-51.447647
815.119141	13.800720
813.941406	150.129364
812.763672	-27.215071
811.584961	-164.519165
810.406250	-168.465927
809.226563	-76.924011
808.047852	47.824432
806.868164	201.322678
805.688477	-45.025932
804.507813	35.019241
803.327148	-27.099186
802.146484	17.248625
800.965820	59.280460
799.784180	23.590405
798.603516	-14.381627
797.420898	-314.000092
796.239258	-221.265381
795.056641	57.476276
793.874023	185.363724
792.691406	-143.136856
791.507813	-115.066254
790.324219	-45.031361
789.140625	-81.347069
787.956055	110.176247
786.772461	-10.390689
785.586914	23.832251
784.402344	29.206640
783.216797	253.344437
782.032227	35.272228
780.845703	208.312912
779.660156	166.907257
778.473633	346.287994
777.287109	236.252014
776.100586	-34.962212
774.913086	-5.989369
773.725586	47.155323
772.538086	5.335549
771.349609	-63.011150
770.161133	130.965652
768.972656	9.549752
767.784180	392.778931
766.594727	-24.046022
765.405273	244.302826
764.215820	250.377106
763.026367	291.597656
761.835938	658.497742
760.645508	342.932709
759.454102	335.465118
758.262695	534.690857
757.072266	417.073303
755.879883	409.367981
754.688477	381.812317
753.496094	477.260590
752.303711	221.069107
751.110352	246.085602
749.917969	262.238464
748.724609	199.282166
747.530273	-26.135178
746.336914	281.747345
745.142578	58.488773
743.948242	300.286072
742.752930	191.047562
741.558594	173.886368
740.363281	82.158257
739.166992	110.949234
737.971680	139.679474
736.775391	-26.588312
735.579102	129.081787
734.381836	0.027915
733.185547	46.100376
731.988281	30.844242
730.790039	-6.316217
729.592773	363.336823
728.394531	33.033894
727.196289	87.635292
725.997070	-61.083263
724.797852	386.803040
723.598633	251.154343
722.399414	191.998718
721.199219	279.164734
719.999023	220.008957
718.798828	82.297882
717.598633	309.061615
716.397461	273.925659
715.196289	177.736893
713.994141	232.056396
712.792969	325.600586
711.590820	151.023926
710.388672	214.060028
709.185547	329.363708
707.982422	235.543579
706.779297	218.000839
705.576172	130.828064
704.372070	139.486710
703.167969	74.186760
701.963867	154.708221
700.759766	180.850555
699.554688	283.125946
698.349609	115.822235
697.143555	2.976969
695.938477	96.655190
694.732422	-129.006134
693.525391	208.010971
692.319336	-141.240616
691.112305	-114.709862
689.905273	-101.158524
688.697266	70.847137
687.490234	-325.546997
686.282227	-23.315367
685.073242	64.168724
683.865234	114.821960
682.656250	-146.580154
681.447266	-165.107208
680.237305	4.916159
679.028320	-184.602188
677.818359	-51.326397
676.607422	8.353494
675.397461	65.910881
674.186523	-8.480730
672.975586	-151.994141
671.763672	-29.343588
670.551758	-99.124298
669.339844	-188.260941
668.127930	8.003205
666.915039	-20.480450
665.703125	110.977486
664.489258	-14.578163
663.276367	84.551735
662.062500	-27.867056
660.848633	-21.471457
659.634766	-77.600548
658.419922	-2.059042
657.205078	-51.602211
655.990234	30.453236
654.775391	4.717943
653.559570	144.987381
652.343750	-169.446579
651.126953	-195.035370
649.911133	-147.370575
648.694336	94.081520
647.477539	-11.182061
646.259766	-47.528641
645.041992	146.371780
643.824219	234.744888
642.606445	129.468216
641.387695	60.756176
640.168945	75.864410
638.950195	127.440201
637.730469	-23.071516
636.511719	-81.226707
635.291016	-36.354591
634.071289	55.623211
632.850586	46.526909
631.629883	37.291626
630.409180	87.987755
629.188477	41.940807
627.966797	0.013091
626.745117	-63.548355
625.522461	42.056252
624.300781	55.195797
623.078125	42.345959
621.854492	277.732910
620.631836	330.632385
619.408203	136.902725
618.184570	182.688477
616.960938	-86.582169
615.736328	127.490509
614.511719	0.845794
613.287109	109.082611
612.061523	-31.300138
610.835938	-13.933750
609.610352	37.064472
608.384766	149.421799
607.158203	-18.795151
605.931641	-270.908173
604.705078	-175.502304
