# Supplementary material for: Raman spectroscopy accurately differentiates mucosal healing from non-healing and biochemical changes following biological therapy in inflammatory bowel disease
Source: PLoS One. 2021 Jun 2;16(6):e0252210. doi: 10.1371/journal.pone.0252210 (PMC8172032; doi:10.1371/journal.pone.0252210)
Supplement: S1 Dataset — (ZIP) [file pone.0252210.s003.zip › HC/brc-ctnf-0012_base sub cr removed_60__X_-7828.56__Y_51230.5__Z_680.041__Time_679.txt]

1714.774414	-203.837769
1713.797852	-97.266335
1712.820313	52.187042
1711.843750	137.536285
1710.866211	-4.436307
1709.888672	245.713913
1708.911133	225.985397
1707.933594	156.419220
1706.955078	305.094238
1705.976563	289.038452
1704.998047	569.020447
1704.019531	663.177856
1703.040039	793.914795
1702.061523	519.862061
1701.082031	737.549805
1700.101563	743.427307
1699.122070	904.063049
1698.141602	989.596497
1697.161133	938.733032
1696.180664	1120.411987
1695.200195	1117.871948
1694.218750	1203.752686
1693.238281	1020.340393
1692.256836	973.659180
1691.274414	1237.194336
1690.292969	1205.181396
1689.310547	1232.679810
1688.328125	1125.071167
1687.345703	1434.504517
1686.363281	1398.349487
1685.379883	1411.362549
1684.396484	1103.234375
1683.413086	1510.593506
1682.429688	1431.810669
1681.445313	1437.117310
1680.461914	1654.390991
1679.477539	1465.984009
1678.493164	1550.854126
1677.507813	1499.134644
1676.523438	1561.092773
1675.538086	1590.378052
1674.552734	1634.973999
1673.566406	1819.821777
1672.581055	1698.503418
1671.594727	1762.735474
1670.608398	1749.509888
1669.622070	1797.032715
1668.634766	1690.205444
1667.648438	1763.740723
1666.661133	1937.862671
1665.673828	1928.681274
1664.685547	1797.334961
1663.698242	1817.210693
1662.709961	1823.762817
1661.721680	1859.501465
1660.733398	1839.628784
1659.744141	1875.471313
1658.755859	1993.603516
1657.766602	1878.727661
1656.777344	2076.579834
1655.787109	1768.862305
1654.797852	1599.223999
1653.807617	1403.447266
1652.817383	1356.235352
1651.827148	1306.741333
1650.835938	1175.612183
1649.844727	978.831787
1648.853516	943.796265
1647.862305	1117.989502
1646.871094	941.138306
1645.878906	627.428040
1644.886719	633.911560
1643.894531	630.331970
1642.902344	532.231995
1641.910156	260.508759
1640.916992	168.846939
1639.923828	154.286942
1638.930664	179.862656
1637.936523	240.249817
1636.943359	277.500275
1635.949219	-27.366518
1634.955078	24.262623
1633.960938	-152.742905
1632.965820	-152.602158
1631.970703	-22.800816
1630.975586	47.008640
1629.980469	-216.900223
1628.985352	-132.665680
1627.989258	-53.128353
1626.993164	11.223315
1625.997070	-89.514595
1625.000977	54.968216
1624.003906	-26.090740
1623.007813	69.641586
1622.010742	0.389587
1621.012695	86.778595
1620.015625	-33.724068
1619.017578	384.768341
1618.020508	55.456966
1617.021484	341.093872
1616.023438	0.021146
1615.025391	-96.285240
1614.026367	-136.880478
1613.027344	109.003548
1612.028320	-45.802765
1611.028320	-76.764175
1610.029297	-67.806564
1609.029297	62.237183
1608.029297	-1.075534
1607.028320	198.099091
1606.028320	-5.520145
1605.027344	134.440247
1604.026367	117.820457
1603.025391	67.708916
1602.023438	-15.893007
1601.022461	-44.012218
1600.020508	30.355717
1599.018555	39.810024
1598.016602	-88.811882
1597.013672	-81.020905
1596.010742	-153.780319
1595.007813	-469.015869
1594.004883	-112.445450
1593.001953	218.279373
1591.998047	-14.640913
1590.994141	-200.076660
1589.990234	6.390531
1588.986328	59.216137
1587.981445	-18.038828
1586.976563	85.038551
1585.971680	78.910370
1584.966797	206.063110
1583.961914	210.993988
1582.956055	166.723434
1581.950195	177.477890
1580.944336	136.427368
1579.938477	67.029930
1578.931641	-28.108915
1577.924805	353.358185
1576.917969	42.713573
1575.911133	291.791382
1574.904297	169.025406
1573.896484	-143.320404
1572.888672	95.863007
1571.880859	101.182396
1570.873047	70.290520
1569.864258	143.507919
1568.855469	-50.719986
1567.846680	142.257828
1566.837891	-49.014015
1565.829102	-162.202667
1564.819336	108.902138
1563.809570	187.963303
1562.799805	38.773941
1561.790039	-133.616913
1560.779297	-20.606663
1559.768555	105.376846
1558.757813	65.456261
1557.747070	315.849091
1556.736328	-50.504417
1555.724609	-79.920776
1554.712891	-254.350876
1553.701172	-61.018097
1552.689453	-80.059731
1551.676758	149.357605
1550.664063	130.229858
1549.651367	131.769760
1548.638672	280.698059
1547.625977	284.688751
1546.612305	148.998596
1545.598633	-64.252472
1544.584961	223.873672
1543.571289	175.893494
1542.556641	81.338478
1541.541992	-8.115851
1540.527344	70.197845
1539.512695	-109.800972
1538.498047	68.915726
1537.482422	61.626743
1536.466797	18.081272
1535.451172	77.583252
1534.434570	44.065865
1533.418945	10.406155
1532.402344	48.768147
1531.385742	104.982674
1530.369141	173.878006
1529.351563	98.297516
1528.334961	-83.032524
1527.317383	327.758148
1526.299805	236.163193
1525.281250	316.848267
1524.263672	26.737101
1523.245117	99.289986
1522.226563	-183.370972
1521.208008	86.771591
1520.188477	158.592117
1519.168945	78.488304
1518.150391	-145.731949
1517.129883	161.771759
1516.110352	-8.908169
1515.089844	28.270454
1514.070313	-183.886520
1513.049805	-314.058228
1512.028320	-51.728340
1511.007813	205.107178
1509.986328	-69.513939
1508.964844	-246.807159
1507.943359	-196.045853
1506.921875	98.004631
1505.899414	-67.197243
1504.876953	46.755787
1503.854492	-18.972458
1502.832031	-246.336136
1501.808594	-87.138878
1500.786133	84.529457
1499.762695	130.393646
1498.739258	-169.579941
1497.714844	-154.948273
1496.691406	202.247391
1495.666992	19.279161
1494.642578	-107.625175
1493.617188	-114.589417
1492.592773	-106.478363
1491.567383	-39.874889
1490.541992	274.281464
1489.516602	82.204453
1488.491211	370.110962
1487.464844	397.145020
1486.438477	377.941895
1485.412109	371.238373
1484.385742	333.646362
1483.358398	423.358246
1482.331055	632.657288
1481.303711	663.079651
1480.276367	657.531555
1479.249023	631.329773
1478.220703	663.487305
1477.192383	759.077332
1476.164063	783.039856
1475.135742	1094.557251
1474.106445	1084.817749
1473.077148	1334.522827
1472.047852	1247.884644
1471.018555	1504.597412
1469.989258	1450.556885
1468.958984	1246.204834
1467.928711	1486.775391
1466.898438	1597.334717
1465.868164	1898.284668
1464.836914	1942.164063
1463.805664	2051.872559
1462.774414	1889.484009
1461.743164	1993.652954
1460.710938	2102.628662
1459.679688	2008.261719
1458.647461	2253.855469
1457.615234	2298.661133
1456.582031	2444.726074
1455.549805	2326.742920
1454.516602	2497.730469
1453.483398	2379.403320
1452.449219	2440.922363
1451.416016	2342.586914
1450.381836	2469.635498
1449.347656	2515.395020
1448.313477	2365.942627
1447.279297	2667.167480
1446.244141	2532.614258
1445.208984	2476.445068
1444.173828	2129.123535
1443.138672	1996.884644
1442.102539	2416.025391
1441.066406	2275.918457
1440.030273	2166.094727
1438.994141	1939.910156
1437.958008	1824.924927
1436.920898	1823.577393
1435.883789	1556.850952
1434.846680	941.568970
1433.808594	1192.636841
1432.771484	1052.186646
1431.733398	1252.473267
1430.695313	935.228516
1429.657227	655.898804
1428.618164	865.998657
1427.579102	662.318665
1426.540039	544.404968
1425.500977	403.801697
1424.461914	449.732788
1423.421875	389.741791
1422.381836	140.783600
1421.341797	337.746094
1420.301758	393.571869
1419.260742	336.031006
1418.219727	107.324532
1417.178711	278.867615
1416.137695	113.161385
1415.096680	-112.847725
1414.054688	209.518524
1413.012695	355.736420
1411.970703	82.060921
1410.928711	72.442230
1409.885742	7.544977
1408.842773	201.483902
1407.799805	53.759960
1406.756836	-48.657219
1405.712891	-181.138123
1404.668945	42.947353
1403.625000	-91.901947
1402.581055	137.197525
1401.537109	-55.190990
1400.492188	30.948860
1399.447266	154.740829
1398.402344	218.386673
1397.357422	274.566620
1396.311523	358.353821
1395.265625	166.598160
1394.219727	125.313644
1393.173828	101.676422
1392.126953	293.461060
1391.081055	92.275597
1390.034180	381.805603
1388.986328	283.465637
1387.939453	332.907776
1386.891602	162.331863
1385.843750	24.467096
1384.795898	-50.706142
1383.748047	-135.709503
1382.699219	-105.603714
1381.651367	-87.838226
1380.602539	162.350510
1379.552734	-84.412491
1378.503906	-226.026932
1377.454102	-70.384842
1376.404297	7.985367
1375.354492	131.399414
1374.303711	142.648849
1373.253906	-35.472668
1372.203125	40.987885
1371.152344	-27.006887
1370.100586	-127.209938
1369.049805	-62.698418
1367.998047	163.899796
1366.946289	-139.979080
1365.894531	76.958565
1364.841797	89.811905
1363.789063	-151.053909
1362.736328	-209.935349
1361.683594	-32.205101
1360.630859	-150.384399
1359.577148	82.368721
1358.523438	39.214954
1357.469727	8.720734
1356.415039	296.591705
1355.361328	80.107994
1354.306641	268.891907
1353.251953	288.903534
1352.197266	33.468678
1351.141602	242.653015
1350.085938	427.146240
1349.030273	318.934082
1347.974609	387.166260
1346.918945	490.326416
1345.862305	472.129425
1344.805664	739.333740
1343.749023	441.414917
1342.691406	1011.351990
1341.634766	728.838318
1340.577148	820.776245
1339.519531	689.981384
1338.460938	537.183289
1337.403320	726.374084
1336.344727	747.387207
1335.286133	538.468689
1334.226563	577.299927
1333.167969	519.888428
1332.108398	433.053619
1331.048828	541.841064
1329.989258	643.405090
1328.928711	616.632813
1327.869141	617.304504
1326.808594	427.973938
1325.748047	476.087555
1324.686523	766.423706
1323.625977	634.692200
1322.564453	483.503021
1321.502930	613.955688
1320.440430	411.495239
1319.378906	542.385986
1318.316406	786.897644
1317.253906	555.655884
1316.190430	719.176636
1315.127930	688.159729
1314.064453	558.819641
1313.000977	688.447021
1311.937500	584.261230
1310.873047	687.197021
1309.809570	659.842285
1308.745117	576.108643
1307.679688	672.280457
1306.615234	783.405151
1305.549805	793.848511
1304.484375	691.385315
1303.418945	734.253967
1302.353516	619.999573
1301.287109	680.507324
1300.220703	645.375000
1299.154297	760.329163
1298.087891	565.981079
1297.020508	676.413818
1295.954102	607.794983
1294.886719	463.322113
1293.818359	341.202576
1292.750977	624.155457
1291.682617	652.084412
1290.614258	555.131714
1289.545898	421.640686
1288.476563	560.492310
1287.407227	319.613464
1286.338867	551.918457
1285.268555	522.194885
1284.199219	573.491699
1283.128906	813.488342
1282.058594	404.825531
1280.988281	588.818726
1279.917969	523.314758
1278.846680	401.742615
1277.775391	343.986145
1276.704102	807.284607
1275.632813	999.168274
1274.560547	643.605591
1273.488281	764.891785
1272.416016	673.717224
1271.343750	641.359924
1270.270508	1017.005737
1269.197266	1265.669800
1268.124023	1135.999390
1267.050781	1314.032227
1265.977539	1140.763184
1264.903320	1255.563965
1263.829102	1275.324097
1262.753906	1207.423218
1261.679688	1327.388794
1260.604492	1228.064087
1259.529297	1333.591553
1258.454102	1570.745361
1257.378906	1595.994751
1256.302734	1341.297974
1255.226563	1191.506470
1254.150391	1290.161621
1253.073242	1393.739624
1251.997070	1322.182129
1250.919922	1435.622681
1249.841797	1432.366699
1248.764648	1062.046509
1247.686523	1345.882324
1246.608398	1474.128784
1245.530273	1349.688721
1244.452148	1271.529297
1243.373047	1319.767822
1242.293945	1236.924683
1241.214844	1212.443359
1240.135742	1231.714966
1239.055664	1163.675415
1237.975586	1044.768555
1236.895508	1316.469238
1235.815430	1508.065186
1234.734375	1302.007935
1233.654297	1076.682373
1232.573242	1261.042603
1231.491211	1048.004883
1230.410156	1096.692261
1229.328125	1188.974976
1228.246094	918.048401
1227.163086	804.604797
1226.081055	967.116577
1224.998047	776.301758
1223.915039	861.351990
1222.832031	837.531311
1221.748047	654.129883
1220.664063	850.350891
1219.580078	683.931335
1218.496094	706.055359
1217.412109	662.922852
1216.327148	542.501587
1215.242188	226.514557
1214.157227	465.921448
1213.071289	548.305298
1211.985352	553.398926
1210.899414	597.056763
1209.813477	770.910339
1208.727539	660.077820
1207.640625	481.745636
1206.553711	522.799377
1205.466797	440.876648
1204.378906	370.988190
1203.291016	296.256012
1202.203125	467.149994
1201.115234	204.497345
1200.027344	165.775787
1198.938477	-0.552970
1197.849609	23.213705
1196.760742	-152.776459
1195.670898	-206.096985
1194.582031	-52.681015
1193.492188	33.274338
1192.401367	-10.680919
1191.311523	-109.973526
1190.220703	18.923697
1189.129883	3.557988
1188.039063	-187.196030
1186.947266	-128.271515
1185.856445	-263.898865
1184.764648	-145.188248
1183.671875	-110.604935
1182.580078	-97.732178
1181.487305	-5.832876
1180.394531	138.664703
1179.301758	-86.165207
1178.208984	-121.679985
1177.115234	-49.475338
1176.021484	77.677299
1174.927734	207.047668
1173.833008	341.030121
1172.738281	168.416183
1171.643555	132.173019
1170.548828	124.533463
1169.454102	116.769455
1168.358398	96.921539
1167.262695	158.252777
1166.166992	1.875093
1165.070313	-87.641846
1163.973633	-21.932920
1162.876953	-6.559852
1161.780273	374.105164
1160.683594	83.449715
1159.585938	320.400574
1158.488281	502.204559
1157.389648	335.384003
1156.291992	428.543884
1155.193359	423.723816
1154.094727	227.983887
1152.996094	120.401543
1151.896484	253.467484
1150.796875	269.552887
1149.697266	347.430664
1148.597656	208.362122
1147.498047	154.940598
1146.397461	6.156445
1145.296875	166.739166
1144.195313	167.647690
1143.094727	227.891174
1141.993164	418.788055
1140.891602	198.011978
1139.789063	119.843819
1138.687500	355.348694
1137.584961	398.086426
1136.482422	497.680573
1135.379883	582.824768
1134.276367	579.903015
1133.172852	574.457458
1132.069336	792.011841
1130.964844	601.092712
1129.861328	1053.156250
1128.756836	816.891602
1127.652344	1280.259644
1126.546875	1219.222046
1125.442383	830.912292
1124.336914	1125.233276
1123.230469	1106.480347
1122.125000	1265.276245
1121.018555	1194.101318
1119.912109	1182.015625
1118.805664	1226.612061
1117.699219	1166.901367
1116.591797	1182.795654
1115.484375	1002.177917
1114.376953	892.463440
1113.268555	1007.310242
1112.160156	930.465027
1111.051758	914.974060
1109.943359	830.827026
1108.833984	1238.004028
1107.725586	912.625488
1106.616211	1246.128540
1105.505859	885.213684
1104.396484	1206.513794
1103.286133	989.475281
1102.175781	916.334534
1101.064453	946.887634
1099.954102	1005.614075
1098.842773	1019.391357
1097.731445	858.610718
1096.619141	1018.292542
1095.507813	831.440796
1094.395508	929.586609
1093.282227	1069.962280
1092.169922	979.429749
1091.056641	973.570618
1089.943359	774.628479
1088.830078	719.205200
1087.716797	833.078430
1086.602539	939.740784
1085.488281	778.213806
1084.373047	1016.288879
1083.258789	1059.107056
1082.143555	833.945862
1081.028320	787.337219
1079.913086	801.730713
1078.796875	661.060181
1077.680664	487.510010
1076.564453	985.199829
1075.448242	823.239685
1074.331055	647.199951
1073.213867	623.622742
1072.096680	574.198120
1070.979492	475.505005
1069.861328	524.443665
1068.743164	884.949097
1067.625000	544.777893
1066.505859	820.682007
1065.386719	752.196045
1064.267578	676.672546
1063.148438	977.961853
1062.029297	666.000366
1060.909180	571.701843
1059.789063	753.400269
1058.667969	483.673492
1057.547852	342.628082
1056.426758	454.038055
1055.305664	553.688660
1054.183594	756.056091
1053.062500	549.581177
1051.940430	303.479187
1050.818359	360.974915
1049.695313	474.441101
1048.572266	634.516541
1047.449219	479.565430
1046.326172	231.387527
1045.203125	377.415375
1044.079102	430.115479
1042.955078	247.388412
1041.830078	421.276886
1040.706055	159.450043
1039.581055	119.021812
1038.456055	562.990295
1037.331055	610.996948
1036.205078	226.068954
1035.079102	225.305923
1033.953125	357.183289
1032.826172	465.765411
1031.700195	313.894806
1030.573242	471.332184
1029.445313	275.431976
1028.318359	35.522739
1027.190430	-174.034988
1026.062500	-88.462341
1024.934570	213.085114
1023.805664	-411.790863
1022.676758	-265.717926
1021.547852	-347.064545
1020.418945	-96.550804
1019.289063	-110.514290
1018.159180	-152.231369
1017.029297	-286.594055
1015.898438	214.263275
1014.767578	168.075760
1013.636719	82.605553
1012.505859	175.603088
1011.375000	138.963303
1010.243164	14.442710
1009.111328	290.494629
1007.978516	390.633514
1006.846680	916.515015
1005.713867	1016.648254
1004.581055	1503.013306
1003.447266	2319.847656
1002.313477	1735.703369
1001.179688	1468.521973
1000.045898	1201.569214
998.912109	558.356812
997.777344	132.616470
996.642578	429.804016
995.506836	281.489227
994.372070	401.047943
993.236328	479.135406
992.100586	310.505768
990.963867	298.877441
989.828125	174.418198
988.691406	169.989075
987.553711	336.207153
986.416992	34.801941
985.279297	-128.140427
984.141602	109.804947
983.003906	87.619881
981.865234	93.195213
980.726563	-43.769249
979.587891	330.202271
978.448242	271.717682
977.309570	441.058807
976.169922	382.856293
975.030273	540.877441
973.889648	696.662109
972.749023	631.971252
971.608398	604.204224
970.467773	443.408661
969.326172	374.661713
968.184570	524.139771
967.042969	281.304413
965.901367	355.324097
964.758789	583.125977
963.616211	492.233307
962.473633	431.335938
961.330078	505.843658
960.186523	310.074097
959.042969	316.148529
957.899414	304.049591
956.754883	17.324011
955.610352	-90.549171
954.465820	129.076492
953.321289	-40.250225
952.175781	-69.796707
951.030273	38.050060
949.884766	166.580856
948.738281	-274.033966
947.591797	140.503586
946.445313	120.847404
945.298828	270.401306
944.151367	168.802719
943.003906	238.655548
941.856445	219.595871
940.708008	-45.797260
939.559570	150.003326
938.411133	275.141357
937.262695	302.295624
936.113281	297.662689
934.964844	158.678802
933.814453	165.767731
932.665039	-77.644852
931.514648	189.479996
930.364258	128.660172
929.213867	311.644440
928.062500	421.836823
926.912109	-41.406631
925.759766	-199.396301
924.608398	50.015179
923.456055	158.438370
922.303711	-33.190109
921.151367	220.950394
919.999023	56.932457
918.845703	8.998513
917.692383	27.092348
916.539063	-152.281982
915.384766	113.577148
914.230469	204.644272
913.076172	-176.256348
911.920898	8.100497
910.766602	-93.329384
909.611328	-199.132645
908.455078	30.792423
907.299805	-213.040482
906.143555	-3.399203
904.987305	-235.564224
903.830078	-127.735741
902.673828	50.341251
901.516602	67.688530
900.359375	-50.691681
899.201172	-177.968155
898.042969	34.282955
896.884766	38.422482
895.726563	42.647133
894.567383	254.960190
893.408203	-59.406345
892.249023	-39.089802
891.088867	130.411240
889.929688	-149.589645
888.769531	-101.938538
887.608398	-72.298111
886.448242	-103.550522
885.287109	-152.772064
884.125977	102.661194
882.963867	164.059479
881.801758	110.482109
880.639648	-42.214348
879.477539	244.732925
878.315430	171.045731
877.152344	-60.258507
875.989258	84.732727
874.825195	-108.074417
873.661133	-26.093683
872.497070	177.420120
871.333008	115.344971
870.168945	240.051056
869.003906	288.259064
867.838867	5.918413
866.672852	193.587692
865.506836	-59.336494
864.340820	4.705512
863.174805	109.163971
862.008789	74.332916
860.841797	412.269073
859.674805	390.867096
858.506836	551.273560
857.339844	316.680969
856.171875	288.584625
855.003906	350.201416
853.834961	360.215149
852.666016	560.752930
851.497070	534.821838
850.328125	459.589142
849.158203	574.785400
847.988281	454.746948
846.818359	115.312958
845.647461	261.772675
844.477539	282.797699
843.306641	243.373413
842.134766	233.012863
840.963867	-18.914797
839.791992	165.231979
838.619141	145.835464
837.447266	48.179207
836.274414	189.592148
835.101563	223.667130
833.928711	103.579704
832.754883	197.835876
831.581055	385.741669
830.407227	519.937622
829.232422	455.443390
828.058594	147.779984
826.883789	257.217346
825.708008	397.753479
824.533203	217.173538
823.357422	67.811752
822.181641	219.217178
821.004883	98.735641
819.828125	82.896935
818.651367	-2.027014
817.474609	-104.799339
816.296875	139.546860
815.119141	-12.315534
813.941406	-72.995178
812.763672	-211.559631
811.584961	18.905272
810.406250	46.912804
809.226563	-91.837715
808.047852	-12.898146
806.868164	-118.433281
805.688477	-124.083565
804.507813	-25.479740
803.327148	-49.086166
802.146484	175.749008
800.965820	-43.304684
799.784180	-275.653381
798.603516	-117.726044
797.420898	-172.783447
796.239258	-265.590424
795.056641	-165.667953
793.874023	-294.063110
792.691406	162.210587
791.507813	24.752905
790.324219	135.206741
789.140625	110.506096
787.956055	118.918739
786.772461	120.594322
785.586914	-114.463829
784.402344	114.830330
783.216797	45.496117
782.032227	133.020096
780.845703	151.918701
779.660156	77.941345
778.473633	-84.426102
777.287109	-158.484253
776.100586	-7.429003
774.913086	176.575943
773.725586	-228.699280
772.538086	-194.889709
771.349609	-161.174637
770.161133	-151.802994
768.972656	-314.448639
767.784180	38.601368
766.594727	210.745972
765.405273	-44.597164
764.215820	32.656258
763.026367	78.983162
761.835938	378.366608
760.645508	129.578308
759.454102	65.665855
758.262695	217.295761
757.072266	491.953186
755.879883	258.553009
754.688477	321.961365
753.496094	260.034607
752.303711	158.551117
751.110352	505.172058
749.917969	135.693771
748.724609	337.189423
747.530273	365.158325
746.336914	592.787781
745.142578	377.111908
743.948242	222.937149
742.752930	340.741272
741.558594	6.846691
740.363281	470.947815
739.166992	279.606873
737.971680	167.230377
736.775391	8.913250
735.579102	240.466156
734.381836	-53.511749
733.185547	164.841293
731.988281	199.298080
730.790039	-2.518369
729.592773	357.909882
728.394531	-14.355115
727.196289	50.835220
725.997070	100.730743
724.797852	172.499542
723.598633	36.737251
722.399414	191.582489
721.199219	324.572357
719.999023	141.005569
718.798828	57.985565
717.598633	319.846161
716.397461	315.497589
715.196289	210.894562
713.994141	191.461014
712.792969	213.539658
711.590820	115.816528
710.388672	2.974377
709.185547	103.773155
707.982422	-2.292161
706.779297	57.281677
705.576172	254.079865
704.372070	-36.639622
703.167969	-59.472309
701.963867	-10.391896
700.759766	101.854355
699.554688	55.430611
698.349609	-73.462608
697.143555	-71.766678
695.938477	-9.107441
694.732422	-94.073318
693.525391	-124.570297
692.319336	-120.184296
691.112305	-61.394245
689.905273	-132.720184
688.697266	-153.969147
687.490234	-159.888824
686.282227	-78.913147
685.073242	-19.517784
683.865234	48.657642
682.656250	47.585415
681.447266	-131.030228
680.237305	-40.794037
679.028320	-2.447130
677.818359	20.865423
676.607422	-299.904175
675.397461	76.520996
674.186523	41.780754
672.975586	-53.388283
671.763672	191.183182
670.551758	37.898830
669.339844	129.093384
668.127930	15.038653
666.915039	303.066956
665.703125	243.257477
664.489258	220.307770
663.276367	165.076859
662.062500	99.177345
660.848633	78.721939
659.634766	97.198357
658.419922	72.602448
657.205078	-70.536720
655.990234	-32.418396
654.775391	122.148293
653.559570	-35.826988
652.343750	-75.178719
651.126953	202.199371
649.911133	-308.834015
648.694336	-55.196228
647.477539	26.090399
646.259766	126.694260
645.041992	-0.873096
643.824219	-87.554825
642.606445	38.675972
641.387695	-26.600958
640.168945	52.100018
638.950195	44.682701
637.730469	116.656113
636.511719	76.738037
635.291016	-128.700150
634.071289	93.098869
632.850586	-43.927429
631.629883	-56.620155
630.409180	67.786430
629.188477	133.947891
627.966797	71.100006
626.745117	108.758484
625.522461	201.805267
624.300781	212.996826
623.078125	283.795471
621.854492	471.983307
620.631836	241.956589
619.408203	240.696213
618.184570	84.781784
616.960938	-99.425385
615.736328	-110.780510
614.511719	91.216057
613.287109	-178.102859
612.061523	-133.612823
610.835938	-106.960503
609.610352	-234.974533
608.384766	102.159904
607.158203	-27.468990
605.931641	100.556290
604.705078	214.795120
