# Supplementary material for: Raman spectroscopy accurately differentiates mucosal healing from non-healing and biochemical changes following biological therapy in inflammatory bowel disease
Source: PLoS One. 2021 Jun 2;16(6):e0252210. doi: 10.1371/journal.pone.0252210 (PMC8172032; doi:10.1371/journal.pone.0252210)
Supplement: S1 Dataset — (ZIP) [file pone.0252210.s003.zip › HC/BRC-ctnf-0004-1_base sub CR removed_61__X_22751__Y_20916.8__Z_667.753__Time_698.txt]

1714.671875	232.635162
1713.695313	56.979828
1712.718750	91.283012
1711.742188	59.047569
1710.764648	-42.399284
1709.787109	89.885796
1708.809570	24.302301
1707.831055	-126.525955
1706.853516	-43.759655
1705.875000	90.290672
1704.896484	-184.886963
1703.916992	-28.568998
1702.938477	-69.886414
1701.958984	-89.371376
1700.979492	-271.587311
1700.000000	-73.559906
1699.019531	-27.629536
1698.040039	-85.546425
1697.059570	-159.096939
1696.079102	-79.932243
1695.097656	-59.209213
1694.117188	52.696930
1693.135742	20.718058
1692.154297	122.583527
1691.172852	-148.881180
1690.190430	17.689726
1689.208008	-106.247772
1688.225586	-27.106266
1687.243164	-11.671335
1686.260742	44.059608
1685.277344	60.080296
1684.293945	-56.835281
1683.310547	103.655510
1682.327148	128.528198
1681.343750	81.775940
1680.359375	40.629635
1679.375000	-130.648636
1678.390625	174.739212
1677.405273	176.942032
1676.419922	65.022087
1675.435547	142.215485
1674.449219	219.587128
1673.463867	124.394485
1672.478516	-10.391439
1671.492188	147.346878
1670.505859	145.852264
1669.519531	125.977142
1668.532227	77.095726
1667.544922	113.377151
1666.557617	298.454315
1665.570313	122.782501
1664.583008	21.645102
1663.594727	567.842407
1662.607422	281.387390
1661.619141	382.254608
1660.629883	456.723389
1659.641602	319.340027
1658.652344	256.334198
1657.663086	307.391541
1656.673828	316.196442
1655.684570	298.657959
1654.694336	294.481720
1653.704102	136.947693
1652.713867	196.551132
1651.723633	375.272675
1650.732422	191.718094
1649.742188	262.178741
1648.750977	-108.738396
1647.758789	86.149094
1646.767578	183.292313
1645.775391	161.601807
1644.784180	73.988380
1643.791992	171.317184
1642.798828	15.246485
1641.806641	141.726837
1640.813477	-230.498993
1639.820313	-45.854622
1638.827148	-351.811646
1637.833008	4.292294
1636.839844	109.844933
1635.845703	-114.078957
1634.851563	-18.997702
1633.856445	-153.134232
1632.862305	-179.168350
1631.867188	68.719513
1630.872070	-83.667656
1629.876953	93.081940
1628.881836	98.718040
1627.885742	-129.805908
1626.889648	149.495819
1625.893555	21.041126
1624.897461	-36.347744
1623.900391	-117.366447
1622.903320	-137.890442
1621.906250	198.972061
1620.909180	65.432220
1619.912109	178.848709
1618.914063	3.348461
1617.916016	198.106079
1616.917969	-35.079140
1615.919922	33.620457
1614.920898	60.292950
1613.921875	-193.734482
1612.922852	8.657977
1611.923828	40.515999
1610.924805	90.689011
1609.924805	80.531898
1608.924805	-13.494055
1607.924805	73.253723
1606.924805	81.362175
1605.923828	-130.529526
1604.922852	26.776546
1603.921875	191.832336
1602.920898	-69.766205
1601.919922	100.399185
1600.917969	134.426758
1599.916016	-66.964661
1598.914063	-121.892784
1597.912109	-145.473328
1596.909180	26.913475
1595.906250	-114.367691
1594.903320	-62.323029
1593.900391	86.285454
1592.896484	-81.183205
1591.893555	48.988705
1590.889648	-84.572235
1589.885742	66.305817
1588.880859	-72.534698
1587.876953	18.171352
1586.872070	30.540571
1585.867188	79.347717
1584.862305	-43.964714
1583.856445	-63.048489
1582.851563	220.067352
1581.845703	96.614326
1580.839844	-13.825706
1579.833008	68.396217
1578.827148	207.800507
1577.820313	13.923034
1576.813477	-62.838493
1575.806641	-27.762905
1574.798828	-52.601742
1573.791992	86.343910
1572.784180	-29.638512
1571.775391	18.113543
1570.767578	-43.364609
1569.759766	-0.953351
1568.750977	-54.752033
1567.742188	-95.610153
1566.732422	180.250809
1565.723633	-226.813675
1564.713867	85.153984
1563.704102	-215.471664
1562.694336	-152.833282
1561.684570	-66.947487
1560.673828	-7.110158
1559.664063	11.159108
1558.652344	34.516476
1557.641602	8.564720
1556.630859	21.418173
1555.619141	117.081558
1554.607422	212.633347
1553.595703	126.824722
1552.583984	87.580719
1551.571289	-114.780609
1550.558594	-6.608164
1549.545898	78.165741
1548.533203	90.412529
1547.519531	53.443275
1546.506836	-32.691284
1545.493164	-103.356659
1544.479492	226.508911
1543.464844	23.902889
1542.451172	102.897072
1541.436523	0.996667
1540.421875	59.163166
1539.407227	189.524048
1538.391602	12.616639
1537.375977	96.345039
1536.361328	-129.599274
1535.344727	46.841522
1534.329102	176.738754
1533.312500	84.781448
1532.296875	196.447998
1531.280273	266.763153
1530.262695	43.248970
1529.246094	180.423248
1528.228516	304.591736
1527.210938	356.552856
1526.193359	153.573929
1525.175781	30.413523
1524.157227	-85.040947
1523.138672	10.459346
1522.120117	-27.885578
1521.101563	108.599899
1520.082031	34.138008
1519.063477	49.635357
1518.043945	47.072674
1517.024414	59.878826
1516.003906	149.683136
1514.983398	15.958530
1513.963867	118.488647
1512.943359	156.736252
1511.921875	251.375977
1510.901367	-80.029556
1509.879883	32.489052
1508.858398	-103.886978
1507.836914	-124.848114
1506.815430	136.188614
1505.792969	53.570999
1504.770508	147.783157
1503.748047	93.305557
1502.725586	72.114731
1501.702148	32.956814
1500.678711	-62.555016
1499.655273	82.587059
1498.631836	-43.677505
1497.608398	73.182549
1496.583984	-170.790863
1495.559570	-89.839867
1494.535156	-244.228134
1493.510742	-188.923401
1492.485352	32.472607
1491.460938	-129.594452
1490.435547	101.862396
1489.409180	34.292328
1488.383789	-74.124504
1487.357422	26.857557
1486.331055	209.468246
1485.304688	78.031815
1484.278320	135.471130
1483.250977	111.209747
1482.224609	364.990479
1481.197266	200.391785
1480.168945	178.616821
1479.141602	-24.140377
1478.113281	214.070679
1477.084961	44.475933
1476.056641	83.838089
1475.028320	507.765564
1473.999023	317.797974
1472.969727	418.134003
1471.940430	123.888824
1470.911133	320.909119
1469.881836	268.500549
1468.851563	363.631470
1467.821289	354.446777
1466.791016	485.107513
1465.759766	389.450256
1464.729492	380.256958
1463.698242	625.153748
1462.666992	636.223999
1461.635742	698.088684
1460.603516	465.348053
1459.571289	580.528748
1458.539063	441.835724
1457.506836	539.216187
1456.474609	532.535339
1455.441406	639.999756
1454.408203	638.372314
1453.375000	720.428345
1452.341797	891.183350
1451.307617	666.480713
1450.274414	535.654785
1449.240234	744.359192
1448.205078	555.313599
1447.170898	705.706726
1446.135742	643.366150
1445.100586	705.097534
1444.065430	784.533508
1443.030273	669.127991
1441.994141	546.187317
1440.958984	661.063965
1439.921875	601.414856
1438.885742	395.198792
1437.849609	649.089355
1436.812500	437.925201
1435.775391	469.406219
1434.738281	495.843689
1433.701172	363.198242
1432.663086	515.919006
1431.625000	514.620728
1430.586914	359.403717
1429.548828	519.671875
1428.509766	356.990692
1427.470703	272.590973
1426.431641	-66.420273
1425.392578	28.352135
1424.353516	213.849197
1423.313477	-41.700478
1422.273438	22.848755
1421.233398	39.543362
1420.193359	-41.952053
1419.152344	-0.022089
1418.111328	102.334213
1417.070313	189.580246
1416.029297	-148.405563
1414.987305	99.909302
1413.946289	151.989624
1412.904297	48.170441
1411.862305	115.381134
1410.819336	-63.730457
1409.776367	-104.519241
1408.734375	10.524941
1407.691406	-70.378754
1406.647461	-241.627274
1405.604492	-249.554398
1404.560547	83.937180
1403.516602	-69.552689
1402.472656	-105.007057
1401.427734	-112.824699
1400.382813	-62.913723
1399.337891	290.425385
1398.292969	77.075760
1397.248047	86.931206
1396.202148	-221.437149
1395.156250	-33.569523
1394.110352	18.999163
1393.064453	-21.072653
1392.018555	-28.536695
1390.971680	-98.546303
1389.924805	9.207636
1388.877930	-180.798141
1387.830078	-60.490284
1386.782227	34.798523
1385.734375	-29.944256
1384.686523	130.383072
1383.638672	3.248422
1382.589844	-21.343069
1381.541016	41.563728
1380.492188	-107.829918
1379.443359	-212.163574
1378.394531	-159.111008
1377.344727	-1.204966
1376.294922	-105.370506
1375.245117	197.264496
1374.194336	-131.337524
1373.143555	54.030075
1372.092773	2.474708
1371.041992	-68.957733
1369.991211	-8.213555
1368.939453	-174.226593
1367.887695	123.277824
1366.835938	64.503761
1365.784180	35.684551
1364.731445	273.321075
1363.679688	27.992449
1362.626953	-67.871735
1361.573242	8.024454
1360.520508	66.529366
1359.466797	30.532795
1358.413086	-0.430349
1357.359375	202.352692
1356.305664	52.149326
1355.250977	182.847488
1354.196289	52.667423
1353.141602	-69.960396
1352.086914	-165.175812
1351.031250	7.829185
1349.975586	-99.695137
1348.919922	130.387741
1347.864258	27.931091
1346.808594	208.359497
1345.751953	128.326828
1344.695313	306.251099
1343.638672	340.354645
1342.581055	210.892090
1341.523438	56.747055
1340.466797	254.518845
1339.408203	140.135971
1338.350586	538.465210
1337.291992	211.227219
1336.234375	151.515091
1335.174805	331.905273
1334.116211	410.820709
1333.057617	212.686035
1331.998047	41.872387
1330.938477	167.888885
1329.878906	224.669739
1328.818359	276.511963
1327.757813	234.470459
1326.697266	192.485245
1325.636719	115.974899
1324.576172	224.741776
1323.514648	47.097675
1322.453125	143.554306
1321.391602	257.279205
1320.330078	373.457550
1319.267578	270.071167
1318.205078	285.142303
1317.142578	315.034851
1316.080078	268.528595
1315.016602	300.935638
1313.953125	397.426483
1312.889648	353.487030
1311.826172	270.190063
1310.761719	317.463013
1309.698242	352.444855
1308.633789	242.213486
1307.569336	343.692200
1306.503906	425.466705
1305.438477	359.648651
1304.373047	377.501221
1303.307617	183.926270
1302.242188	339.523926
1301.175781	379.565613
1300.109375	419.615906
1299.042969	592.329590
1297.976563	399.046051
1296.909180	436.681274
1295.841797	292.658173
1294.774414	259.171539
1293.707031	196.277527
1292.638672	182.493851
1291.571289	426.293365
1290.502930	169.735474
1289.433594	479.658600
1288.365234	475.720032
1287.295898	454.642395
1286.226563	281.686157
1285.157227	226.407501
1284.086914	203.002991
1283.017578	228.605286
1281.947266	352.128632
1280.876953	460.931061
1279.805664	466.926056
1278.734375	137.781189
1277.663086	124.312386
1276.591797	252.692932
1275.520508	112.107887
1274.448242	189.130997
1273.375977	-46.659145
1272.303711	-162.616547
1271.231445	51.245583
1270.158203	360.263763
1269.085938	-16.913261
1268.011719	431.140137
1266.938477	234.726791
1265.865234	282.406921
1264.791016	252.008301
1263.716797	289.922882
1262.641602	49.852554
1261.567383	373.037628
1260.492188	91.639160
1259.416992	251.423096
1258.341797	201.631119
1257.265625	271.209351
1256.190430	153.266129
1255.114258	96.240044
1254.037109	58.711685
1252.960938	266.996429
1251.883789	241.622772
1250.806641	182.211014
1249.729492	125.261688
1248.652344	481.675751
1247.574219	308.005768
1246.496094	173.299896
1245.417969	133.417984
1244.338867	317.038696
1243.260742	126.568123
1242.181641	120.716530
1241.102539	158.565170
1240.022461	142.995865
1238.943359	57.069927
1237.863281	196.794571
1236.783203	52.675861
1235.702148	248.106384
1234.622070	312.536102
1233.541016	301.790680
1232.459961	387.979675
1231.377930	338.446869
1230.296875	238.070953
1229.214844	249.128784
1228.132813	105.223114
1227.050781	312.370178
1225.967773	149.139420
1224.884766	63.402142
1223.801758	147.030090
1222.718750	92.761208
1221.634766	36.086834
1220.550781	119.642944
1219.466797	91.978073
1218.382813	-46.832882
1217.298828	266.168762
1216.213867	-24.801992
1215.128906	-74.176529
1214.042969	154.090210
1212.958008	-42.551651
1211.872070	214.547836
1210.786133	189.252258
1209.700195	217.023331
1208.613281	-162.779449
1207.526367	91.665558
1206.439453	83.249756
1205.352539	41.089138
1204.265625	165.185440
1203.177734	207.307404
1202.089844	280.709320
1201.001953	69.952553
1199.913086	-186.463715
1198.824219	-48.081020
1197.735352	-111.886826
1196.646484	55.263241
1195.557617	-133.624130
1194.467773	-74.776291
1193.377930	-61.642925
1192.288086	-303.294464
1191.197266	-28.226828
1190.106445	8.869146
1189.015625	-249.491028
1187.924805	-20.281055
1186.833984	-211.321350
1185.742188	-107.065819
1184.650391	-106.055824
1183.557617	22.089684
1182.465820	-96.885727
1181.373047	-117.505997
1180.280273	-363.499939
1179.187500	-225.873474
1178.093750	100.994736
1177.000977	121.029007
1175.907227	-55.388390
1174.812500	-59.316063
1173.718750	-295.495636
1172.624023	-110.283127
1171.529297	-25.682623
1170.434570	11.011958
1169.338867	133.790085
1168.244141	-202.686432
1167.148438	-225.798050
1166.051758	37.949387
1164.956055	-92.782227
1163.859375	79.991852
1162.762695	130.838943
1161.666016	57.452492
1160.568359	-109.045204
1159.470703	-117.916870
1158.373047	-122.021759
1157.275391	-157.158569
1156.176758	20.031300
1155.079102	73.106400
1153.979492	-50.330311
1152.880859	148.138031
1151.782227	-113.522499
1150.682617	-53.373192
1149.583008	-69.502815
1148.482422	64.421867
1147.382813	31.582571
1146.282227	-56.018444
1145.181641	6.369934
1144.080078	52.057533
1142.979492	126.269081
1141.877930	-94.528313
1140.776367	93.812981
1139.673828	-60.328823
1138.572266	-114.562943
1137.469727	16.581646
1136.367188	-35.292305
1135.263672	304.796936
1134.161133	-10.755893
1133.057617	250.801483
1131.954102	13.720310
1130.849609	97.134651
1129.745117	204.231323
1128.641602	323.140472
1127.536133	57.757950
1126.431641	79.409225
1125.326172	-34.087009
1124.220703	125.024429
1123.115234	144.253632
1122.009766	206.112656
1120.903320	-44.705795
1119.796875	-87.036346
1118.690430	-91.472397
1117.583008	-136.153244
1116.475586	233.291580
1115.368164	37.141724
1114.260742	188.770584
1113.152344	-71.138817
1112.044922	-94.506104
1110.936523	49.948475
1109.827148	-6.534465
1108.718750	227.609818
1107.609375	175.836899
1106.500000	-24.685905
1105.389648	-161.377075
1104.280273	129.236313
1103.169922	186.084488
1102.059570	56.522259
1100.948242	226.580414
1099.837891	193.761124
1098.726563	182.174377
1097.615234	52.735531
1096.502930	241.500778
1095.390625	-38.677025
1094.278320	121.765038
1093.166016	114.932869
1092.053711	77.502655
1090.940430	148.370514
1089.827148	66.240814
1088.713867	21.803448
1087.599609	167.923309
1086.485352	257.542999
1085.371094	55.577068
1084.256836	128.744659
1083.141602	96.123627
1082.027344	30.637724
1080.912109	317.549652
1079.795898	259.100098
1078.680664	132.601440
1077.564453	238.564468
1076.448242	168.472748
1075.331055	105.456947
1074.213867	169.160736
1073.096680	303.207581
1071.979492	219.142868
1070.862305	217.177933
1069.744141	226.943573
1068.625977	121.903679
1067.507813	131.716873
1066.388672	94.693657
1065.270508	380.843262
1064.151367	137.805786
1063.031250	255.321976
1061.912109	103.719261
1060.791992	27.057817
1059.671875	139.897079
1058.550781	74.985161
1057.430664	-10.909232
1056.309570	-64.028526
1055.188477	48.799908
1054.066406	-97.718689
1052.945313	293.045502
1051.823242	216.633438
1050.700195	28.217487
1049.578125	-10.709421
1048.455078	249.079361
1047.332031	14.195729
1046.208984	122.304131
1045.084961	27.512321
1043.960938	179.902817
1042.836914	-89.613853
1041.712891	116.380646
1040.587891	89.334023
1039.462891	262.631378
1038.337891	261.230133
1037.212891	29.382570
1036.086914	172.391953
1034.960938	117.569046
1033.834961	30.232559
1032.708984	103.451180
1031.582031	-11.694390
1030.455078	54.577187
1029.328125	218.467392
1028.200195	33.748421
1027.072266	-111.361008
1025.944336	-223.854736
1024.816406	-127.275421
1023.687500	-21.428932
1022.558594	105.290047
1021.429688	-204.270554
1020.300781	-158.700317
1019.170898	-124.722939
1018.041016	-204.352432
1016.911133	103.251312
1015.780273	-108.447845
1014.649414	-41.942532
1013.518555	-251.123138
1012.387695	114.239059
1011.255859	-157.339233
1010.124023	-14.352748
1008.992188	230.442856
1007.860352	246.071182
1006.727539	245.527573
1005.594727	319.035889
1004.461914	556.725159
1003.329102	706.490112
1002.195313	451.734344
1001.061523	430.523346
999.927734	206.056488
998.792969	217.317551
997.658203	177.807404
996.523438	309.192169
995.388672	186.663391
994.252930	352.667816
993.117188	-90.418823
991.981445	230.182831
990.844727	211.695053
989.708984	416.882507
988.572266	200.217010
987.434570	336.247559
986.297852	2.285412
985.160156	99.220589
984.022461	-140.046188
982.884766	166.449936
981.746094	-130.189667
980.607422	74.986412
979.468750	176.577728
978.329102	-62.243942
977.190430	292.351593
976.050781	88.174728
974.910156	217.395432
973.770508	135.193253
972.629883	4.822129
971.489258	297.156921
970.348633	155.402588
969.207031	133.125671
968.065430	395.499695
966.923828	19.878025
965.781250	128.522583
964.639648	-203.206085
963.496094	199.015213
962.353516	53.189091
961.210938	15.186837
960.067383	112.430641
958.923828	37.849541
957.779297	300.016174
956.635742	209.470169
955.491211	102.976204
954.345703	133.887634
953.201172	119.060280
952.055664	92.833191
950.910156	261.058899
949.764648	154.850433
948.618164	195.032547
947.471680	226.086578
946.325195	-117.571770
945.178711	71.234924
944.031250	40.729961
942.883789	-106.175804
941.736328	87.157906
940.587891	241.630234
939.439453	-274.764099
938.291016	-72.306694
937.142578	134.646576
935.993164	165.961731
934.843750	119.789589
933.694336	130.645370
932.544922	102.790375
931.394531	-98.149521
930.244141	-144.097870
929.093750	208.460495
927.942383	-56.016449
926.791016	-35.860577
925.639648	45.746006
924.488281	234.255951
923.335938	56.551113
922.183594	51.756527
921.031250	-23.475964
919.877930	74.067581
918.724609	-64.704697
917.571289	-264.719086
916.417969	-185.280853
915.263672	-78.615387
914.109375	-83.201416
912.955078	-151.307068
911.800781	-65.075455
910.645508	-40.110893
909.490234	227.517960
908.334961	261.511719
907.178711	-21.831537
906.022461	-19.482889
904.866211	100.697701
903.709961	241.223312
902.552734	241.296387
901.395508	-206.894089
900.238281	-104.823349
899.080078	-213.244003
897.921875	-102.142891
896.763672	160.467621
895.605469	167.436539
894.446289	-92.367607
893.287109	-180.250137
892.127930	143.194580
890.967773	98.243309
889.807617	17.186386
888.647461	-95.437759
887.487305	-7.069216
886.326172	311.488708
885.165039	-47.063496
884.003906	-58.009712
882.842773	-46.389637
881.680664	-154.281921
880.518555	321.777496
879.356445	60.594646
878.193359	-22.444294
877.030273	13.958734
875.867188	331.883148
874.703125	127.250343
873.540039	82.557396
872.375977	67.141853
871.210938	-2.268391
870.046875	-19.904789
868.881836	194.122971
867.716797	297.868774
866.550781	57.613369
865.385742	179.318710
864.219727	-78.775299
863.052734	143.983063
861.886719	63.438526
860.719727	173.780258
859.552734	266.107086
858.384766	360.625549
857.217773	114.041756
856.049805	213.023392
854.880859	327.649902
853.712891	170.910629
852.543945	52.342377
851.375000	234.129959
850.205078	10.274843
849.036133	265.887573
847.866211	80.178703
846.696289	199.049927
845.525391	210.405045
844.354492	203.837189
843.183594	324.793060
842.012695	116.854149
840.840820	309.305145
839.668945	103.672813
838.497070	121.651955
837.324219	128.429581
836.151367	48.053982
834.978516	293.817657
833.805664	-32.242729
832.631836	119.616425
831.458008	202.187668
830.284180	43.691280
829.110352	141.822128
827.935547	228.730087
826.760742	79.199989
825.584961	-39.071434
824.410156	96.792648
823.234375	83.266197
822.058594	-12.707662
820.881836	140.804138
819.705078	-229.083344
818.528320	86.879578
817.351563	-55.838642
816.173828	-120.629189
814.996094	17.033281
813.818359	92.332108
812.639648	56.383911
811.461914	-268.576538
810.283203	-64.429031
809.103516	-93.724594
807.923828	-100.816597
806.745117	-47.958694
805.564453	-117.285103
804.384766	59.814667
803.204102	23.736084
802.023438	-3.473641
800.842773	-24.043114
799.661133	-4.711218
798.479492	-176.104462
797.297852	-119.111572
796.115234	17.614517
794.932617	-14.150263
793.750000	-174.411758
792.567383	-95.431633
791.383789	23.336340
790.200195	153.092102
789.016602	8.327908
787.832031	-3.638491
786.648438	-22.258654
785.463867	220.067642
784.278320	152.703766
783.092773	43.345985
781.908203	13.577347
780.721680	-80.282150
779.536133	143.971390
778.349609	-135.434982
777.163086	-85.752098
775.975586	94.117081
774.789063	227.536011
773.601563	157.882065
772.413086	99.261017
771.225586	64.909531
770.037109	142.992050
768.848633	298.164246
767.660156	281.350372
766.470703	180.795898
765.281250	-58.501572
764.091797	-167.775955
762.901367	282.202606
761.710938	36.384937
760.520508	162.570389
759.330078	73.068092
758.138672	337.723175
756.947266	197.605713
755.755859	2.573710
754.563477	306.569977
753.371094	93.988876
752.178711	50.665039
750.986328	68.847183
749.792969	130.925400
748.599609	-105.619919
747.405273	39.849396
746.211914	150.131439
745.017578	67.286987
743.823242	43.691067
742.627930	-100.512291
741.433594	-115.304161
740.238281	-116.949951
739.041992	-158.046524
737.846680	2.427037
736.650391	-54.021206
735.454102	-60.080559
734.256836	-31.116692
733.059570	32.851040
731.862305	136.175064
730.665039	-1.196493
729.466797	137.077774
728.268555	-17.724586
727.070313	76.770355
725.872070	72.870132
724.672852	-267.538910
723.473633	340.342316
722.273438	176.950912
721.074219	120.643799
719.874023	-132.109879
718.673828	53.957634
717.472656	85.019867
716.271484	35.362144
715.070313	-114.590813
713.869141	62.618912
712.666992	32.653160
711.464844	-88.821953
710.262695	-14.116101
709.059570	221.772415
707.856445	124.341667
706.653320	79.231186
705.450195	27.629290
704.246094	21.774014
703.041992	-64.567139
701.837891	-39.903149
700.632813	28.269650
699.428711	96.434471
698.222656	227.626221
697.017578	28.430550
695.811523	-111.981888
694.605469	-28.548950
693.399414	-12.457516
692.192383	25.362467
690.986328	119.637871
689.778320	-346.053162
688.571289	-373.192078
687.363281	-55.369812
686.155273	147.385529
684.947266	63.859467
683.738281	97.461815
682.529297	-31.468527
681.320313	151.709290
680.111328	-102.756493
678.901367	17.604383
677.691406	-121.892929
676.481445	89.400032
675.270508	101.510094
674.059570	-126.531067
672.848633	-8.315398
671.636719	-86.935333
670.425781	-50.886417
669.213867	73.804802
668.000977	159.563736
666.789063	-35.582085
665.576172	7.014526
664.362305	170.565857
663.149414	100.870522
661.935547	87.360756
660.721680	-8.132082
659.507813	-127.290672
658.292969	-9.073344
657.078125	195.380203
655.863281	84.947525
654.647461	-223.744003
653.431641	226.372528
652.215820	-6.757259
651.000000	-9.260162
649.783203	93.781776
648.566406	15.915427
647.349609	192.119095
646.132813	-42.834114
644.915039	227.986923
643.697266	-28.373446
642.478516	-15.775395
641.259766	-3.184647
640.041992	65.288406
638.822266	75.685371
637.603516	197.803848
636.383789	287.622620
635.164063	7.956441
633.943359	7.543537
632.723633	408.557831
631.502930	210.530029
630.281250	102.678307
629.060547	117.121490
627.838867	-80.831200
626.617188	173.713898
625.394531	74.346931
624.172852	309.330750
622.950195	293.418701
621.726563	110.333290
620.503906	92.180763
619.280273	326.631409
618.056641	64.190926
616.832031	43.634880
615.608398	-94.710175
614.383789	-6.329849
613.158203	-22.923418
611.933594	-108.066917
610.708008	-197.589142
609.482422	-39.266949
608.255859	133.780045
607.030273	-54.481476
605.803711	-71.952751
604.576172	72.696030
