# Supplementary material for: Raman spectroscopy accurately differentiates mucosal healing from non-healing and biochemical changes following biological therapy in inflammatory bowel disease
Source: PLoS One. 2021 Jun 2;16(6):e0252210. doi: 10.1371/journal.pone.0252210 (PMC8172032; doi:10.1371/journal.pone.0252210)
Supplement: S1 Dataset — (ZIP) [file pone.0252210.s003.zip › HC/BRC-ctnf-0007-2_base sub CR removed_29__X_-21390.3__Y_39785.2__Time_323.txt]

1714.793945	438.887482
1713.817383	-216.326859
1712.840820	20.275854
1711.864258	-50.748497
1710.886719	50.617100
1709.909180	-37.493999
1708.931641	282.655426
1707.953125	-208.331146
1706.975586	-349.884613
1705.997070	125.367455
1705.018555	-429.465363
1704.040039	-308.586823
1703.060547	131.522079
1702.081055	-144.686188
1701.101563	-125.600792
1700.122070	-284.779480
1699.142578	-95.378197
1698.162109	-343.606598
1697.181641	-147.160416
1696.201172	28.748056
1695.220703	50.570110
1694.239258	142.664307
1693.257813	-196.913162
1692.276367	374.877411
1691.294922	354.836975
1690.313477	351.727051
1689.331055	-413.505432
1688.348633	326.751312
1687.366211	94.308319
1686.383789	57.476250
1685.400391	330.653412
1684.416992	2.376060
1683.433594	130.688141
1682.450195	179.906723
1681.465820	99.420670
1680.482422	302.106262
1679.498047	196.725510
1678.512695	344.975769
1677.528320	712.227234
1676.542969	473.617432
1675.558594	669.465698
1674.572266	589.408386
1673.586914	127.481659
1672.601563	684.393494
1671.615234	527.058167
1670.628906	869.968628
1669.642578	538.926880
1668.655273	843.313843
1667.668945	1050.153076
1666.681641	1228.381348
1665.694336	696.146973
1664.706055	1289.598755
1663.718750	944.659912
1662.730469	1157.358521
1661.742188	909.358948
1660.753906	1245.243286
1659.764648	603.788025
1658.775391	1245.514771
1657.787109	828.168457
1656.796875	1343.665039
1655.807617	1253.318359
1654.818359	1243.019409
1653.828125	1029.501343
1652.837891	890.738037
1651.846680	794.877930
1650.856445	305.619324
1649.865234	567.970764
1648.874023	505.599091
1647.882813	-5.508046
1646.891602	255.656464
1645.899414	208.083755
1644.907227	414.559662
1643.915039	341.520966
1642.922852	255.775635
1641.930664	357.912811
1640.937500	-17.222342
1639.944336	-320.533905
1638.951172	-259.311462
1637.957031	-31.622669
1636.963867	-85.704483
1635.969727	-163.152084
1634.975586	-395.679993
1633.981445	-464.401855
1632.986328	-345.765961
1631.991211	-10.901862
1630.996094	-178.762848
1630.000977	-269.907562
1629.005859	-52.792988
1628.009766	-453.865540
1627.013672	-257.330261
1626.017578	-376.233795
1625.021484	-3.110886
1624.024414	-384.457336
1623.028320	-308.033722
1622.031250	-2.847265
1621.033203	-393.834076
1620.036133	-369.412018
1619.038086	-260.813293
1618.041016	-215.061844
1617.041992	-174.489197
1616.043945	-165.233917
1615.045898	421.386169
1614.046875	417.632141
1613.047852	156.988663
1612.048828	184.996597
1611.048828	26.941214
1610.049805	225.523697
1609.049805	245.891083
1608.049805	-11.370412
1607.048828	-433.494202
1606.048828	194.724594
1605.047852	-360.675140
1604.046875	241.135178
1603.045898	-23.482054
1602.044922	146.347412
1601.042969	-369.245453
1600.041016	200.705048
1599.039063	33.073566
1598.037109	9.281816
1597.034180	246.801208
1596.031250	24.312744
1595.028320	-101.452827
1594.025391	-161.913071
1593.022461	85.737282
1592.018555	129.556168
1591.014648	89.768387
1590.010742	-349.328156
1589.006836	-258.689362
1588.001953	118.723572
1586.997070	754.062012
1585.992188	33.237724
1584.987305	238.014206
1583.982422	-16.091013
1582.976563	321.238525
1581.970703	587.967834
1580.964844	620.056274
1579.958984	209.334518
1578.952148	155.283249
1577.945313	533.173157
1576.938477	431.948578
1575.931641	60.046295
1574.924805	205.766418
1573.916992	262.812378
1572.909180	324.870270
1571.901367	329.549286
1570.893555	435.408020
1569.884766	-59.197853
1568.876953	321.704163
1567.868164	-4.209632
1566.858398	-119.880600
1565.849609	169.333115
1564.839844	315.439270
1563.830078	173.247772
1562.820313	75.017570
1561.810547	-127.121201
1560.799805	51.796295
1559.790039	261.578918
1558.779297	108.119843
1557.767578	236.963303
1556.756836	39.103249
1555.745117	188.197784
1554.733398	422.477661
1553.721680	353.480347
1552.709961	266.169250
1551.697266	72.516464
1550.685547	-403.301178
1549.672852	-64.224869
1548.659180	75.271225
1547.646484	302.439697
1546.632813	420.658844
1545.619141	158.607666
1544.605469	240.160721
1543.591797	295.614532
1542.577148	-158.133713
1541.562500	160.311066
1540.547852	88.480156
1539.533203	31.940086
1538.518555	-35.133106
1537.502930	-197.928665
1536.487305	20.946175
1535.471680	703.784973
1534.456055	99.264168
1533.439453	554.401184
1532.422852	916.316528
1531.406250	-265.879333
1530.389648	-2.310381
1529.373047	544.282349
1528.355469	387.259552
1527.337891	503.024536
1526.320313	397.117798
1525.302734	236.982285
1524.284180	349.423584
1523.265625	-63.247612
1522.247070	-138.998230
1521.228516	-114.638893
1520.208984	369.678528
1519.190430	406.345642
1518.170898	72.662170
1517.151367	335.026367
1516.130859	103.797668
1515.111328	-309.845398
1514.090820	33.946514
1513.070313	-130.927307
1512.049805	150.680222
1511.028320	172.745255
1510.006836	-467.320526
1508.986328	-314.647644
1507.963867	137.729172
1506.942383	-87.114487
1505.919922	108.309273
1504.898438	-388.457733
1503.875977	21.833576
1502.852539	-403.415649
1501.830078	-254.885208
1500.806641	-460.010315
1499.783203	-473.197449
1498.759766	-455.826111
1497.736328	-574.244507
1496.711914	-298.809784
1495.687500	-345.943359
1494.663086	-170.708176
1493.638672	-394.565521
1492.613281	-362.880646
1491.587891	-264.894684
1490.563477	1.604891
1489.537109	219.225601
1488.511719	-311.683502
1487.485352	-145.407852
1486.458984	-7.402673
1485.432617	-180.980606
1484.406250	-7.528489
1483.379883	313.719208
1482.352539	331.127106
1481.325195	330.576416
1480.297852	605.305359
1479.269531	566.217468
1478.241211	391.975555
1477.213867	564.320679
1476.184570	1085.431885
1475.156250	1051.036499
1474.127930	1118.444214
1473.098633	824.175354
1472.069336	1390.319092
1471.040039	1851.816772
1470.009766	1837.219971
1468.979492	1807.313110
1467.950195	1586.677734
1466.918945	2174.565918
1465.888672	2569.006592
1464.857422	2226.126709
1463.827148	2775.319336
1462.795898	2104.749512
1461.763672	2310.679688
1460.732422	2491.154785
1459.700195	2384.590576
1458.667969	2361.822266
1457.635742	2808.545410
1456.603516	2369.564209
1455.570313	3125.520264
1454.537109	2711.967773
1453.503906	2828.546875
1452.470703	2980.573975
1451.436523	2894.253174
1450.403320	2922.062988
1449.369141	3147.442627
1448.333984	2584.958252
1447.299805	3073.733154
1446.264648	3260.991455
1445.230469	3088.804932
1444.194336	3093.786377
1443.159180	3248.139160
1442.124023	2678.977051
1441.087891	2532.430420
1440.051758	2487.141846
1439.015625	2363.560303
1437.978516	2219.819580
1436.941406	2018.082153
1435.904297	2210.624512
1434.867188	1923.231201
1433.830078	1835.538696
1432.791992	1914.552246
1431.754883	1508.993530
1430.715820	755.317810
1429.677734	1079.509888
1428.639648	828.485168
1427.600586	741.550293
1426.561523	415.197998
1425.522461	386.568024
1424.482422	128.635132
1423.443359	737.841553
1422.403320	553.223755
1421.363281	499.777588
1420.322266	350.720337
1419.282227	433.536041
1418.241211	10.410434
1417.200195	455.866028
1416.159180	654.667175
1415.117188	-243.362961
1414.076172	94.093987
1413.034180	-239.903992
1411.992188	22.207670
1410.949219	-112.837265
1409.907227	43.864090
1408.864258	147.839493
1407.821289	-149.991837
1406.777344	-214.036301
1405.734375	-549.029236
1404.690430	-758.258179
1403.646484	-711.246155
1402.602539	-335.397522
1401.557617	-441.258698
1400.513672	-411.430237
1399.468750	-27.928730
1398.423828	458.358398
1397.377930	312.920319
1396.333008	851.885376
1395.287109	446.191315
1394.241211	25.816923
1393.195313	286.978516
1392.148438	69.927643
1391.101563	706.767456
1390.054688	297.358582
1389.007813	443.796021
1387.960938	850.522400
1386.913086	684.453979
1385.865234	81.028580
1384.817383	610.579285
1383.769531	272.747711
1382.720703	295.059998
1381.671875	207.613235
1380.623047	117.896484
1379.574219	175.750320
1378.524414	-53.407856
1377.475586	354.319824
1376.425781	335.244171
1375.375977	535.945007
1374.325195	255.238831
1373.274414	-164.826279
1372.224609	-247.843597
1371.172852	-158.688034
1370.122070	-31.945068
1369.070313	197.065659
1368.019531	633.003540
1366.967773	182.135651
1365.915039	145.025070
1364.863281	576.259583
1363.810547	-38.056885
1362.757813	-7.312245
1361.705078	304.782379
1360.651367	67.115631
1359.598633	230.222214
1358.544922	346.164886
1357.491211	290.714600
1356.436523	81.334793
1355.382813	-304.156494
1354.328125	388.945587
1353.273438	16.321077
1352.217773	-358.468292
1351.163086	138.624207
1350.107422	479.273529
1349.051758	380.682220
1347.996094	29.232237
1346.939453	84.931412
1345.883789	1142.835938
1344.827148	995.314026
1343.769531	786.029236
1342.712891	1407.388062
1341.655273	1067.138672
1340.598633	1215.327148
1339.540039	1393.294312
1338.482422	1237.079834
1337.423828	1563.882446
1336.366211	737.227173
1335.307617	1334.114014
1334.248047	1228.182739
1333.189453	1142.297119
1332.129883	851.309753
1331.070313	1060.110474
1330.010742	1036.608154
1328.950195	1238.176147
1327.890625	552.730957
1326.830078	1357.474365
1325.768555	1159.166870
1324.708008	1348.856812
1323.646484	523.852112
1322.585938	1313.747192
1321.523438	1599.945801
1320.461914	1252.103027
1319.400391	1405.327393
1318.337891	959.310364
1317.275391	1697.193115
1316.211914	1764.346680
1315.149414	1153.855225
1314.085938	1798.002075
1313.022461	1564.970825
1311.958984	1154.837402
1310.894531	1350.782349
1309.831055	1290.766724
1308.766602	1833.942871
1307.701172	1611.636963
1306.636719	1711.903198
1305.571289	1726.136475
1304.505859	2020.854858
1303.440430	2121.329590
1302.375000	1934.269409
1301.308594	1555.683716
1300.242188	1658.996460
1299.175781	1575.673828
1298.109375	1548.994873
1297.041992	2374.492920
1295.975586	1817.594604
1294.908203	1570.290649
1293.839844	1298.626221
1292.772461	1586.597046
1291.704102	1732.257446
1290.635742	1576.311035
1289.567383	1381.302368
1288.498047	1627.671997
1287.428711	1352.029419
1286.360352	1275.085205
1285.290039	1413.791626
1284.220703	1714.183594
1283.150391	1644.770630
1282.080078	1125.020874
1281.009766	1508.720947
1279.939453	1500.805908
1278.868164	1282.553101
1277.796875	1091.375732
1276.725586	1756.232422
1275.654297	1017.526733
1274.582031	1110.247314
1273.509766	1202.986816
1272.437500	1698.883423
1271.365234	1725.622192
1270.291992	1317.676147
1269.218750	1635.130005
1268.145508	1044.403198
1267.072266	1542.469727
1265.999023	1469.405396
1264.924805	1096.332153
1263.850586	1628.310913
1262.776367	1874.807739
1261.701172	1821.343506
1260.625977	1455.963135
1259.550781	1938.773682
1258.475586	1390.866455
1257.400391	1790.731323
1256.324219	1615.709473
1255.248047	1474.869263
1254.171875	2507.364502
1253.094727	1840.755493
1252.018555	2215.821289
1250.941406	1313.645508
1249.864258	1907.538452
1248.786133	1582.075928
1247.708008	1857.201172
1246.630859	1901.341797
1245.551758	1758.323608
1244.473633	1289.863281
1243.394531	1508.927368
1242.316406	938.732666
1241.236328	1216.011475
1240.157227	1427.644409
1239.077148	1253.317139
1237.998047	1486.660278
1236.917969	1326.929810
1235.836914	1225.428345
1234.756836	1313.083740
1233.675781	1786.058105
1232.594727	1105.271362
1231.512695	1088.604492
1230.431641	1503.110474
1229.349609	1357.951416
1228.267578	1358.102051
1227.185547	1326.748413
1226.102539	886.349426
1225.019531	927.614502
1223.936523	1007.534058
1222.853516	569.809692
1221.769531	536.025635
1220.686523	362.024200
1219.602539	690.756836
1218.517578	869.464233
1217.433594	644.613831
1216.348633	528.485168
1215.263672	376.131775
1214.178711	626.981873
1213.092773	1020.065186
1212.007813	672.084045
1210.921875	862.208496
1209.834961	468.429443
1208.749023	870.621399
1207.662109	838.563660
1206.575195	1182.497681
1205.488281	709.242798
1204.400391	857.742676
1203.313477	396.692719
1202.225586	241.622055
1201.136719	7.068748
1200.048828	-239.451202
1198.959961	-269.346222
1197.871094	102.547615
1196.782227	-98.340782
1195.692383	3.807326
1194.603516	-175.468002
1193.513672	-299.466034
1192.423828	-387.420929
1191.333008	-52.513931
1190.242188	188.481934
1189.151367	-96.722862
1188.060547	-357.855347
1186.969727	-582.931519
1185.877930	-908.820190
1184.786133	-89.950233
1183.694336	-94.454697
1182.601563	-420.475861
1181.509766	198.465408
1180.416992	95.350479
1179.323242	-537.578735
1178.230469	-544.764526
1177.136719	-108.796059
1176.042969	-20.437359
1174.949219	-142.953995
1173.854492	-231.988327
1172.760742	26.080553
1171.666016	-72.680534
1170.570313	-11.169953
1169.475586	502.389862
1168.379883	-132.403183
1167.284180	-810.015564
1166.188477	-500.071869
1165.091797	-348.112915
1163.996094	-325.305817
1162.899414	-319.334198
1161.801758	-466.314789
1160.705078	-130.922089
1159.607422	94.410118
1158.509766	-7.440167
1157.412109	224.777771
1156.313477	351.827728
1155.215820	373.817139
1154.117188	49.921337
1153.017578	-347.819855
1151.918945	265.224762
1150.819336	160.597626
1149.719727	384.747681
1148.620117	251.425980
1147.519531	-477.291229
1146.418945	-108.126572
1145.318359	272.717926
1144.217773	265.407501
1143.116211	-82.231537
1142.014648	-49.155945
1140.913086	573.651184
1139.811523	19.159857
1138.708984	375.298035
1137.606445	25.359184
1136.503906	131.735352
1135.401367	0.467053
1134.297852	538.935364
1133.194336	319.652710
1132.090820	-25.387119
1130.987305	353.567444
1129.882813	153.311554
1128.778320	166.607956
1127.673828	886.653564
1126.569336	1347.872070
1125.463867	327.128906
1124.358398	1124.741699
1123.252930	1035.712280
1122.146484	866.117065
1121.041016	725.019470
1119.934570	413.445831
1118.828125	715.159180
1117.720703	256.900269
1116.613281	378.596252
1115.505859	639.811646
1114.398438	236.228165
1113.291016	263.214935
1112.182617	-10.112163
1111.074219	71.228897
1109.964844	280.104034
1108.856445	451.115784
1107.747070	388.165863
1106.637695	56.025406
1105.528320	311.930908
1104.417969	560.615723
1103.307617	669.952515
1102.197266	224.795013
1101.086914	841.333008
1099.975586	813.753113
1098.864258	321.717041
1097.752930	93.938004
1096.641602	481.371399
1095.529297	465.727509
1094.416992	329.980438
1093.304688	279.093506
1092.191406	35.167736
1091.079102	236.320602
1089.965820	580.939453
1088.852539	-1.611132
1087.738281	364.129547
1086.624023	238.205673
1085.509766	229.947784
1084.395508	821.186401
1083.280273	895.124695
1082.166016	485.074554
1081.050781	378.268097
1079.934570	90.707893
1078.819336	690.932129
1077.703125	373.024841
1076.586914	-45.587494
1075.469727	-147.201233
1074.353516	234.588425
1073.236328	602.170715
1072.119141	-19.863979
1071.000977	178.946014
1069.882813	136.331482
1068.765625	684.335327
1067.646484	86.549416
1066.528320	313.582001
1065.409180	273.628235
1064.290039	650.496521
1063.170898	570.876709
1062.050781	-421.221832
1060.930664	463.462128
1059.810547	239.204376
1058.690430	728.351013
1057.569336	165.333588
1056.449219	135.608536
1055.327148	255.505371
1054.206055	466.597565
1053.083984	68.074699
1051.961914	171.907913
1050.839844	-18.345839
1049.717773	67.026596
1048.594727	150.129532
1047.471680	671.917969
1046.348633	239.628510
1045.224609	61.826691
1044.101563	271.262878
1042.976563	-57.721611
1041.852539	58.692348
1040.728516	-11.195218
1039.603516	256.806854
1038.478516	284.980469
1037.352539	122.360779
1036.227539	197.399185
1035.101563	-39.296837
1033.974609	-157.092133
1032.848633	-295.590942
1031.721680	-180.427216
1030.594727	-425.507690
1029.467773	-588.955627
1028.340820	-152.636383
1027.212891	-387.795013
1026.084961	-550.667175
1024.956055	-1119.700684
1023.828125	-738.729126
1022.699219	-485.438812
1021.570313	-445.589630
1020.440430	-342.957031
1019.311523	-383.985443
1018.181641	-749.492737
1017.050781	-307.859924
1015.920898	-352.977753
1014.790039	-599.522644
1013.659180	-451.912231
1012.528320	-577.504578
1011.396484	-580.136536
1010.265625	-156.568161
1009.132813	77.164589
1008.000977	-306.868805
1006.868164	445.399597
1005.736328	392.606659
1004.602539	1230.304321
1003.469727	1855.122192
1002.335938	2047.606079
1001.202148	1925.914185
1000.068359	1799.859619
998.933594	304.357300
997.799805	137.572266
996.665039	834.512878
995.529297	552.649170
994.394531	554.980896
993.258789	262.189331
992.123047	-122.522392
990.986328	-105.621399
989.849609	91.313713
988.712891	-179.544876
987.576172	-362.493805
986.439453	-144.290649
985.301758	440.238739
984.164063	-105.954185
983.025391	167.890991
981.887695	338.253784
980.749023	301.631561
979.610352	331.959167
978.470703	180.755432
977.332031	66.638710
976.192383	233.248337
975.051758	530.998657
973.912109	332.467621
972.771484	428.303467
971.630859	441.611176
970.490234	-17.922243
969.348633	21.144918
968.207031	305.987305
967.065430	606.963562
965.923828	302.354248
964.781250	553.132874
963.638672	205.512207
962.496094	468.069397
961.352539	425.864349
960.208984	486.999664
959.065430	287.138336
957.921875	220.419922
956.777344	-97.962402
955.632813	289.116455
954.488281	-172.930710
953.343750	184.629181
952.198242	-308.814911
951.052734	266.275299
949.907227	-201.414169
948.760742	-405.798676
947.614258	270.042206
946.467773	77.442711
945.321289	163.838699
944.173828	108.760628
943.026367	152.081100
941.878906	-7.607985
940.730469	305.396057
939.582031	-177.909805
938.433594	-10.660392
937.285156	193.181335
936.135742	175.920044
934.987305	76.776176
933.836914	358.449554
932.687500	421.423462
931.537109	-32.588531
930.386719	417.947937
929.236328	-12.750762
928.084961	335.448914
926.934570	-108.367851
925.783203	-324.290924
924.630859	-344.322418
923.478516	-59.452591
922.327148	-242.945633
921.173828	112.535255
920.021484	-38.813053
918.868164	-35.454102
917.714844	692.691345
916.561523	1.206375
915.407227	279.694244
914.252930	-93.305405
913.098633	176.251389
911.944336	62.361626
910.789063	77.941353
909.633789	-49.251617
908.478516	-124.110992
907.322266	-305.368988
906.166016	23.474022
905.009766	-73.686745
903.853516	112.450211
902.696289	94.777939
901.539063	-235.235748
900.381836	-223.195679
899.223633	-396.646149
898.065430	92.981865
896.907227	93.888138
895.749023	264.475525
894.589844	358.184326
893.430664	-644.346497
892.271484	249.660828
891.112305	-350.078400
889.952148	-341.865936
888.791992	-351.664703
887.630859	191.731461
886.470703	-16.709694
885.309570	664.107422
884.148438	130.875763
882.986328	215.957932
881.825195	573.899353
880.663086	-170.735275
879.500000	-2.137014
878.337891	17.692533
877.174805	-140.447479
876.011719	197.026260
874.847656	444.288940
873.684570	504.588745
872.520508	623.396912
871.355469	-54.430870
870.191406	365.923920
869.026367	331.744995
867.861328	448.232758
866.695313	674.820251
865.530273	561.911926
864.364258	752.393005
863.197266	378.884979
862.031250	993.768799
860.864258	640.547058
859.697266	590.529602
858.530273	1115.064453
857.362305	672.225281
856.194336	523.423645
855.026367	991.413879
853.857422	1338.058716
852.688477	895.410461
851.519531	1031.137573
850.350586	1068.166504
849.180664	1329.125366
848.010742	1148.699707
846.840820	1328.776733
845.670898	116.345528
844.500000	683.620178
843.329102	1084.973877
842.157227	392.206604
840.986328	310.216827
839.814453	773.740540
838.642578	488.112244
837.469727	394.725586
836.296875	647.602783
835.124023	317.256683
833.951172	219.223450
832.777344	482.826355
831.603516	987.275635
830.429688	817.427979
829.255859	350.804260
828.081055	261.266632
826.906250	854.041504
825.731445	603.665466
824.555664	139.305298
823.379883	-175.655930
822.204102	291.412384
821.027344	207.965897
819.851563	211.274185
818.674805	472.711761
817.497070	509.073242
816.320313	178.121155
815.142578	25.159319
813.963867	-27.783110
812.786133	-189.794266
811.607422	61.632351
810.428711	21.631708
809.250000	188.163300
808.070313	165.627701
806.890625	-383.441071
805.710938	126.807327
804.531250	-75.971985
803.350586	-593.980103
802.169922	-776.830750
800.988281	-691.318726
799.807617	-521.716248
798.625977	-609.573242
797.444336	-808.385315
796.261719	-504.158386
795.079102	-217.958008
793.896484	-100.417313
792.713867	-640.880310
791.530273	127.381310
790.346680	-10.306508
789.163086	-52.912422
787.979492	-266.037842
786.794922	-344.282776
785.610352	-2.445310
784.425781	334.662537
783.240234	98.893791
782.054688	2.318262
780.869141	270.202332
779.682617	429.555267
778.496094	7.845932
777.309570	-338.752686
776.123047	-170.997177
774.935547	64.934074
773.748047	508.010956
772.560547	381.602112
771.373047	493.287323
770.184570	40.325729
768.996094	526.477112
767.806641	335.680359
766.618164	358.555756
765.428711	132.369797
764.239258	445.695679
763.048828	113.628464
761.858398	124.984009
760.667969	246.225845
759.477539	563.114502
758.286133	510.166992
757.094727	509.910919
755.903320	377.614960
754.710938	524.421204
753.518555	640.279724
752.326172	-149.220154
751.133789	537.635986
749.940430	468.615356
748.747070	871.567261
747.553711	727.682983
746.359375	717.628235
745.166016	382.802124
743.970703	585.420593
742.776367	421.658875
741.581055	187.735199
740.385742	477.718903
739.190430	-350.104248
737.994141	-62.458763
736.797852	-26.899906
735.601563	-214.758789
734.405273	28.711699
733.208008	110.052948
732.010742	432.022705
730.813477	-197.858170
729.615234	169.905029
728.416992	3.914187
727.218750	144.057587
726.020508	137.684525
724.821289	83.227608
723.622070	-65.140640
722.422852	-47.430027
721.222656	256.331360
720.022461	162.636627
718.822266	-271.469147
717.621094	69.298775
716.420898	119.811188
715.218750	451.676025
714.017578	68.227554
712.815430	97.037506
711.614258	88.851532
710.411133	359.645599
709.208984	425.613007
708.005859	467.677643
706.802734	87.371895
705.599609	253.764893
704.395508	-17.294773
703.191406	332.045410
701.987305	-90.957771
700.782227	410.724304
699.577148	70.779961
698.372070	-225.377747
697.166992	-25.710714
695.960938	245.716522
694.754883	-45.478462
693.548828	150.140884
692.341797	560.807373
691.135742	40.154209
689.927734	134.139984
688.720703	-151.445786
687.512695	-80.917076
686.304688	74.373840
685.096680	242.816544
683.888672	-78.527588
682.679688	-555.541748
681.470703	-384.211823
680.260742	-251.717636
679.050781	-606.342468
677.840820	-373.736053
676.630859	-407.251465
675.419922	46.494701
674.209961	30.762625
672.998047	-90.692596
671.787109	106.143944
670.575195	171.275589
669.363281	446.385406
668.151367	233.213470
666.938477	-31.394955
665.725586	-407.906342
664.512695	317.590881
663.299805	237.664398
662.085938	166.745941
660.872070	96.211143
659.658203	362.666290
658.443359	139.644989
657.228516	-417.220642
656.013672	141.354797
654.797852	64.061554
653.583008	-387.835999
652.366211	22.772205
651.150391	-292.435760
649.934570	67.026665
648.717773	-307.564026
647.500000	-52.969891
646.283203	356.857483
645.065430	121.351295
643.847656	254.231552
642.629883	41.156025
641.411133	-38.090668
640.192383	61.537754
638.973633	17.510641
637.753906	-258.160797
636.534180	-64.955696
635.314453	-165.702545
634.094727	0.285377
632.874023	211.683182
631.653320	-493.123749
630.432617	339.253296
629.211914	-137.039566
627.990234	170.172501
626.768555	27.310993
625.545898	575.253601
624.324219	338.827881
623.101563	518.635864
621.877930	96.720398
620.655273	67.335472
619.431641	134.708511
618.208008	-161.556885
616.983398	197.665588
615.759766	139.766266
614.535156	-11.894519
613.310547	-359.950806
612.084961	173.566315
610.859375	-41.166393
609.633789	-167.854584
608.408203	-118.954514
607.181641	-5.686270
605.955078	250.912537
604.728516	-218.444382
