# Supplementary material for: Raman spectroscopy accurately differentiates mucosal healing from non-healing and biochemical changes following biological therapy in inflammatory bowel disease
Source: PLoS One. 2021 Jun 2;16(6):e0252210. doi: 10.1371/journal.pone.0252210 (PMC8172032; doi:10.1371/journal.pone.0252210)
Supplement: S1 Dataset — (ZIP) [file pone.0252210.s003.zip › HC/BRC-ctnf-0008-1_base sub CR removed_98__X_-11647.4__Y_45459.2__Z_88__Time_1107.txt]

1714.640625	-86.907707
1713.664063	-35.258980
1712.687500	92.011986
1711.709961	21.588408
1710.733398	75.410179
1709.755859	-62.989243
1708.778320	196.096512
1707.799805	48.617340
1706.821289	84.156593
1705.843750	50.908485
1704.864258	-209.183243
1703.885742	16.155222
1702.907227	-202.045898
1701.927734	-224.107742
1700.948242	32.794678
1699.968750	25.595505
1698.988281	-12.968638
1698.007813	-146.996216
1697.028320	40.505905
1696.046875	-57.305626
1695.066406	-15.406245
1694.084961	-282.637573
1693.104492	86.457092
1692.123047	47.631737
1691.140625	14.818220
1690.159180	-102.642487
1689.176758	-110.037224
1688.194336	83.264038
1687.211914	7.832504
1686.228516	194.303085
1685.246094	122.838905
1684.262695	110.632355
1683.279297	155.002350
1682.295898	138.711411
1681.311523	83.066422
1680.327148	52.008389
1679.342773	298.364227
1678.358398	10.329967
1677.374023	287.008942
1676.388672	276.844696
1675.403320	456.048645
1674.417969	314.027771
1673.432617	161.979141
1672.446289	260.308441
1671.459961	491.963165
1670.473633	511.528046
1669.487305	502.378845
1668.500977	668.968506
1667.513672	711.192810
1666.526367	820.226929
1665.539063	584.756470
1664.550781	540.832764
1663.563477	640.618774
1662.575195	751.396729
1661.586914	804.243958
1660.598633	897.254211
1659.609375	1133.717651
1658.620117	684.350952
1657.631836	1067.266724
1656.641602	788.375793
1655.652344	867.417114
1654.662109	848.856506
1653.672852	904.787537
1652.681641	670.006470
1651.691406	935.621948
1650.701172	844.460938
1649.709961	470.769806
1648.718750	546.942505
1647.727539	182.068466
1646.735352	422.716461
1645.744141	460.177856
1644.751953	196.838104
1643.759766	-39.687618
1642.766602	93.744118
1641.774414	-12.765966
1640.781250	-134.801575
1639.788086	-190.566803
1638.794922	-251.327194
1637.801758	9.892970
1636.807617	-121.587151
1635.813477	-62.998829
1634.819336	-70.090767
1633.825195	-34.806892
1632.830078	-94.159927
1631.834961	-140.114258
1630.839844	-112.130203
1629.844727	-83.967857
1628.849609	-60.896969
1627.853516	-13.986606
1626.857422	98.838249
1625.861328	27.677168
1624.865234	127.616150
1623.868164	-164.042847
1622.871094	-69.074799
1621.874023	133.725632
1620.876953	118.516998
1619.879883	245.272369
1618.881836	88.480270
1617.883789	228.539246
1616.885742	303.022186
1615.887695	-18.690311
1614.888672	58.626373
1613.889648	41.565914
1612.890625	3.614623
1611.891602	75.879982
1610.892578	116.727379
1609.892578	-141.156906
1608.892578	135.664551
1607.892578	90.197975
1606.892578	-185.682129
1605.891602	258.697357
1604.890625	40.573753
1603.889648	8.414539
1602.888672	-8.001171
1601.887695	101.195656
1600.885742	-129.682632
1599.883789	-88.473694
1598.881836	-42.043625
1597.879883	-335.449799
1596.876953	-116.499672
1595.874023	-232.097031
1594.871094	-122.995316
1593.868164	38.280609
1592.864258	-132.154495
1591.861328	-93.684441
1590.857422	-128.342896
1589.853516	-152.579056
1588.848633	-153.362915
1587.844727	195.338272
1586.839844	110.950882
1585.834961	-262.846893
1584.830078	270.582947
1583.824219	-53.678646
1582.819336	117.198814
1581.813477	165.504913
1580.807617	80.901863
1579.800781	90.002960
1578.794922	104.241966
1577.788086	284.970825
1576.781250	67.416748
1575.773438	-14.844034
1574.766602	170.759827
1573.758789	72.743073
1572.750977	250.272034
1571.743164	261.276733
1570.735352	64.283012
1569.726563	155.674667
1568.718750	210.569427
1567.708984	130.279633
1566.700195	99.262909
1565.691406	273.239197
1564.681641	208.248459
1563.671875	252.161575
1562.662109	155.853607
1561.652344	54.288589
1560.641602	61.559048
1559.630859	146.490692
1558.620117	-40.899502
1557.609375	118.934769
1556.597656	211.207977
1555.586914	77.962395
1554.575195	125.932121
1553.563477	-17.850964
1552.550781	301.676025
1551.539063	263.780243
1550.526367	274.927490
1549.513672	451.512726
1548.500977	128.696182
1547.487305	442.022888
1546.473633	230.246735
1545.459961	282.081879
1544.446289	191.625275
1543.432617	0.308048
1542.417969	111.159302
1541.404297	188.263718
1540.389648	234.203476
1539.374023	-24.641237
1538.359375	137.194077
1537.343750	56.254906
1536.328125	-58.325066
1535.312500	92.673798
1534.296875	-50.507328
1533.280273	17.635666
1532.263672	250.580948
1531.247070	125.072784
1530.230469	92.235397
1529.212891	-54.079735
1528.196289	-4.726267
1527.178711	113.978951
1526.160156	325.160950
1525.142578	219.551941
1524.124023	291.392090
1523.106445	38.920128
1522.087891	89.920692
1521.068359	53.317902
1520.049805	-81.091034
1519.030273	-102.486877
1518.010742	-470.947571
1516.991211	-168.775009
1515.971680	-213.654831
1514.951172	-130.246368
1513.930664	99.357460
1512.910156	-153.895050
1511.889648	8.626065
1510.868164	-26.650946
1509.846680	-38.949200
1508.826172	-110.348747
1507.803711	-153.660355
1506.782227	28.559093
1505.759766	74.709343
1504.737305	-212.443680
1503.714844	-105.008003
1502.692383	84.238487
1501.668945	-21.258051
1500.646484	-83.282196
1499.623047	-60.925529
1498.599609	-135.950577
1497.575195	-39.619450
1496.550781	-48.335052
1495.527344	-13.656106
1494.502930	-127.436737
1493.477539	-154.357193
1492.453125	66.598587
1491.427734	-83.230637
1490.402344	40.302780
1489.376953	84.493591
1488.350586	302.230469
1487.325195	9.092990
1486.298828	300.600800
1485.272461	183.505600
1484.245117	234.779831
1483.218750	112.470604
1482.191406	273.247375
1481.164063	408.370117
1480.136719	395.469696
1479.108398	344.242859
1478.080078	264.926392
1477.052734	498.993683
1476.023438	322.704559
1474.995117	464.807190
1473.965820	711.163452
1472.937500	654.405884
1471.908203	859.757629
1470.877930	871.538879
1469.848633	903.620911
1468.818359	1039.906128
1467.788086	952.278564
1466.757813	1065.496216
1465.727539	1033.715332
1464.696289	1507.644165
1463.665039	1117.385376
1462.633789	1189.607300
1461.602539	1231.272949
1460.570313	1244.930054
1459.539063	1382.956543
1458.506836	1624.939697
1457.473633	1595.227295
1456.441406	1738.037354
1455.408203	1566.195190
1454.375000	1399.468262
1453.341797	1633.401733
1452.308594	1783.554321
1451.274414	1675.084717
1450.241211	1794.713379
1449.207031	2121.989990
1448.171875	1945.055176
1447.137695	1841.635254
1446.102539	2004.065063
1445.067383	1860.135376
1444.032227	1944.022339
1442.997070	1774.849121
1441.960938	1441.303589
1440.924805	1373.450317
1439.888672	1869.488403
1438.852539	1591.750366
1437.816406	1554.243896
1436.779297	1451.041992
1435.742188	1421.156128
1434.705078	1103.351807
1433.666992	1098.811523
1432.629883	864.553894
1431.591797	847.478394
1430.553711	509.922485
1429.514648	619.107544
1428.476563	412.962250
1427.437500	302.749420
1426.398438	424.591614
1425.359375	480.863831
1424.320313	239.732056
1423.280273	149.911865
1422.240234	130.707230
1421.200195	446.549713
1420.159180	319.061218
1419.119141	307.499664
1418.078125	301.003510
1417.037109	279.454529
1415.996094	56.670914
1414.954102	153.491516
1413.912109	250.321365
1412.870117	279.267670
1411.828125	-51.242100
1410.786133	327.231262
1409.743164	-48.283722
1408.700195	-174.859009
1407.657227	-22.508602
1406.614258	-73.574631
1405.570313	179.227417
1404.527344	-80.078819
1403.483398	-301.578186
1402.438477	41.619671
1401.394531	-26.649578
1400.349609	369.152618
1399.304688	60.246468
1398.259766	107.537704
1397.214844	207.517929
1396.168945	134.610794
1395.123047	31.749031
1394.077148	-33.417633
1393.031250	144.440216
1391.984375	192.094101
1390.937500	102.134529
1389.890625	174.970886
1388.843750	-295.100739
1387.796875	68.147400
1386.749023	-86.403526
1385.701172	-10.753429
1384.653320	14.956177
1383.604492	-84.239014
1382.556641	16.625973
1381.507813	-84.839409
1380.458984	223.477615
1379.410156	-47.613453
1378.360352	-31.379311
1377.310547	-214.750534
1376.260742	-148.376694
1375.210938	127.659035
1374.161133	36.970703
1373.110352	-145.872101
1372.059570	15.574396
1371.008789	139.658539
1369.957031	-132.522522
1368.906250	218.512772
1367.854492	382.635834
1366.802734	118.365967
1365.750000	-83.437660
1364.698242	-33.567886
1363.645508	58.691185
1362.592773	-53.053802
1361.540039	-17.841497
1360.486328	34.867340
1359.433594	-153.574875
1358.379883	210.179550
1357.326172	131.373276
1356.271484	224.198227
1355.216797	190.363571
1354.163086	7.597599
1353.107422	483.229950
1352.052734	305.659790
1350.998047	168.002914
1349.942383	323.414581
1348.886719	374.636383
1347.830078	306.841339
1346.774414	397.960876
1345.717773	637.950439
1344.661133	431.623260
1343.604492	416.383606
1342.546875	312.025940
1341.490234	594.400391
1340.432617	837.115723
1339.375000	941.132935
1338.316406	814.901123
1337.258789	790.357361
1336.200195	733.745911
1335.141602	672.320129
1334.082031	813.910400
1333.023438	666.136353
1331.963867	592.723450
1330.904297	697.479309
1329.844727	799.829163
1328.784180	548.801025
1327.723633	621.696228
1326.663086	632.904846
1325.602539	515.777893
1324.541992	606.242432
1323.480469	585.664734
1322.418945	903.365051
1321.357422	641.100464
1320.295898	650.452332
1319.233398	847.369202
1318.170898	676.842712
1317.108398	905.928650
1316.045898	898.366455
1314.982422	627.189026
1313.918945	1041.238892
1312.855469	743.251709
1311.791992	893.755737
1310.728516	812.822388
1309.664063	793.562927
1308.599609	698.106628
1307.535156	831.645752
1306.469727	881.563354
1305.404297	924.175842
1304.338867	1025.884399
1303.273438	778.504395
1302.208008	981.167542
1301.141602	977.384277
1300.075195	995.806152
1299.008789	930.785583
1297.942383	782.376160
1296.875000	705.318909
1295.807617	817.411560
1294.740234	900.084534
1293.672852	919.004578
1292.604492	913.456055
1291.537109	638.190796
1290.468750	738.311951
1289.399414	639.875122
1288.331055	776.873901
1287.261719	587.946960
1286.192383	756.895020
1285.123047	715.175781
1284.052734	619.661865
1282.983398	928.269958
1281.913086	644.397095
1280.841797	578.530457
1279.771484	808.840088
1278.700195	542.496948
1277.628906	545.373352
1276.557617	712.145691
1275.486328	587.978394
1274.414063	754.781738
1273.341797	748.068481
1272.269531	743.856628
1271.197266	663.980591
1270.124023	459.641815
1269.050781	773.051941
1267.977539	800.777893
1266.904297	943.239929
1265.830078	639.174866
1264.756836	937.825256
1263.681641	1082.732666
1262.607422	956.967773
1261.533203	646.027039
1260.458008	808.084839
1259.382813	950.618103
1258.307617	1010.293152
1257.231445	877.557922
1256.155273	844.752502
1255.079102	690.265808
1254.002930	825.527954
1252.926758	766.078430
1251.849609	911.046814
1250.772461	846.788696
1249.695313	733.945068
1248.617188	813.247131
1247.540039	761.274475
1246.461914	857.589050
1245.382813	526.238098
1244.304688	688.183777
1243.225586	721.347595
1242.146484	625.821106
1241.067383	1093.550049
1239.988281	476.185120
1238.908203	429.330963
1237.828125	811.907227
1236.748047	687.396729
1235.667969	640.544067
1234.586914	935.549500
1233.505859	600.223328
1232.424805	703.663635
1231.343750	775.560303
1230.261719	566.437988
1229.179688	703.706482
1228.097656	698.059631
1227.015625	719.033081
1225.932617	790.805725
1224.850586	569.771240
1223.767578	726.187317
1222.683594	529.415649
1221.600586	419.766174
1220.516602	358.494507
1219.432617	560.668884
1218.347656	567.007324
1217.263672	406.634155
1216.178711	354.992493
1215.093750	467.553101
1214.008789	500.367340
1212.922852	286.946075
1211.836914	305.250336
1210.750977	345.228058
1209.665039	525.057678
1208.579102	482.915558
1207.492188	542.015747
1206.405273	610.696350
1205.318359	597.374207
1204.230469	596.065857
1203.142578	433.326508
1202.054688	663.170532
1200.966797	192.215973
1199.877930	219.719635
1198.790039	143.683960
1197.701172	-28.612579
1196.611328	-66.167267
1195.522461	71.823410
1194.432617	34.168999
1193.342773	104.661407
1192.252930	114.987137
1191.162109	-141.468246
1190.072266	-169.633133
1188.981445	-202.645554
1187.889648	47.653606
1186.798828	-71.927414
1185.707031	-309.126465
1184.615234	185.628220
1183.523438	-85.222839
1182.430664	150.090546
1181.337891	-0.849960
1180.245117	-202.131042
1179.152344	-82.185059
1178.059570	-43.835003
1176.965820	178.919617
1175.872070	-101.520782
1174.778320	-118.465431
1173.683594	352.968872
1172.588867	431.546082
1171.494141	129.499954
1170.399414	90.718681
1169.303711	13.610729
1168.208984	103.886864
1167.113281	-95.270203
1166.016602	-213.134506
1164.920898	25.104740
1163.824219	-54.639542
1162.727539	-29.301926
1161.630859	175.082108
1160.533203	283.784088
1159.435547	89.178268
1158.337891	23.475353
1157.240234	22.157547
1156.141602	247.406387
1155.043945	231.586700
1153.944336	206.151596
1152.845703	9.007068
1151.747070	28.783953
1150.647461	-96.891052
1149.547852	-155.873367
1148.447266	247.188248
1147.347656	123.714317
1146.247070	-233.108292
1145.146484	-216.130737
1144.044922	57.775425
1142.944336	207.773499
1141.842773	217.280457
1140.741211	136.340012
1139.638672	-23.105047
1138.537109	-104.097878
1137.434570	178.481262
1136.332031	-59.487640
1135.228516	237.055283
1134.125977	115.413139
1133.022461	290.547119
1131.917969	513.000427
1130.814453	751.904724
1129.709961	492.340118
1128.605469	434.466461
1127.500977	820.057739
1126.396484	726.430847
1125.291016	850.868103
1124.185547	449.023804
1123.080078	608.879089
1121.973633	425.081421
1120.868164	352.628815
1119.761719	52.815540
1118.654297	316.505402
1117.547852	473.513336
1116.440430	488.398926
1115.333008	545.801514
1114.225586	354.766846
1113.117188	215.776169
1112.008789	320.295227
1110.900391	500.346375
1109.791992	313.979431
1108.682617	342.624695
1107.573242	368.840057
1106.463867	399.712402
1105.354492	423.432220
1104.244141	331.421997
1103.133789	277.159760
1102.023438	522.505981
1100.913086	670.979309
1099.801758	378.338135
1098.690430	496.023621
1097.579102	547.607239
1096.467773	740.521851
1095.355469	516.267883
1094.243164	263.808289
1093.130859	616.657959
1092.017578	390.100586
1090.905273	639.109802
1089.791992	499.650024
1088.677734	388.443268
1087.564453	663.037659
1086.450195	848.098694
1085.335938	433.480286
1084.221680	343.416260
1083.106445	540.072998
1081.991211	917.531128
1080.875977	512.551880
1079.760742	368.417938
1078.644531	475.553558
1077.528320	498.109772
1076.412109	438.494324
1075.295898	10.505668
1074.178711	356.812164
1073.061523	18.119623
1071.944336	275.134705
1070.826172	297.588348
1069.708984	146.599655
1068.590820	239.345688
1067.471680	203.191330
1066.353516	45.269466
1065.234375	147.313782
1064.115234	504.475555
1062.996094	154.658768
1061.875977	326.793671
1060.755859	169.000244
1059.635742	203.067322
1058.515625	78.121590
1057.394531	446.495697
1056.273438	202.360413
1055.152344	215.383484
1054.031250	158.328339
1052.909180	297.492554
1051.787109	172.750015
1050.665039	388.920807
1049.541992	170.884598
1048.418945	102.310165
1047.295898	99.109383
1046.172852	310.512512
1045.048828	323.631775
1043.925781	187.579971
1042.801758	100.558380
1041.676758	-168.153839
1040.552734	-8.045595
1039.427734	210.244690
1038.302734	-39.571503
1037.176758	43.665142
1036.050781	194.402328
1034.924805	-6.256645
1033.798828	7.250461
1032.672852	134.765198
1031.545898	-44.683769
1030.418945	250.257278
1029.291992	-247.456848
1028.164063	63.757328
1027.036133	-349.949768
1025.908203	10.029007
1024.780273	-127.029327
1023.651367	-198.966888
1022.522461	-359.010437
1021.393555	-314.713074
1020.264648	-319.090759
1019.134766	-432.420959
1018.004883	-214.032303
1016.875000	-0.309944
1015.744141	141.523483
1014.613281	-38.733913
1013.482422	-56.660709
1012.351563	-340.864777
1011.219727	4.986169
1010.088867	-75.215225
1008.956055	161.781006
1007.824219	199.751205
1006.691406	596.368530
1005.558594	689.893250
1004.425781	1190.440063
1003.292969	1646.916504
1002.159180	1680.294067
1001.025391	1082.904785
999.891602	834.730469
998.756836	270.332550
997.622070	239.706970
996.487305	72.983810
995.352539	164.939636
994.216797	-45.340393
993.081055	203.668457
991.945313	83.629387
990.808594	-86.985512
989.672852	127.586021
988.536133	1.039050
987.398438	-67.740387
986.261719	15.671459
985.124023	-112.748634
983.986328	-130.471024
982.847656	144.295166
981.709961	57.693501
980.571289	-63.277096
979.432617	29.871481
978.292969	-26.415298
977.153320	-8.977726
976.013672	-25.918634
974.874023	210.088791
973.734375	156.572525
972.593750	64.140480
971.453125	66.037636
970.311523	286.188477
969.170898	54.108891
968.029297	26.524349
966.886719	47.253922
965.745117	-51.191113
964.602539	217.491379
963.459961	192.666458
962.317383	436.193756
961.173828	134.246384
960.030273	98.364731
958.886719	332.943481
957.743164	-76.042664
956.598633	149.552322
955.454102	157.686234
954.309570	99.568054
953.165039	409.994598
952.019531	297.186371
950.874023	33.606434
949.727539	250.448105
948.582031	37.541119
947.435547	41.977352
946.289063	236.184128
945.141602	90.046417
943.995117	-74.169563
942.847656	97.460800
941.699219	75.095566
940.551758	64.273613
939.403320	153.972809
938.254883	195.845993
937.105469	139.751236
935.957031	409.857300
934.807617	233.162247
933.658203	218.476517
932.507813	89.994385
931.357422	194.037750
930.207031	88.629166
929.056641	-18.892431
927.906250	67.239571
926.754883	-115.098618
925.603516	-156.171768
924.451172	98.601524
923.298828	-133.311356
922.146484	44.254429
920.994141	39.994961
919.841797	-57.333195
918.688477	72.699280
917.535156	-19.833494
916.380859	-153.093887
915.227539	-131.800232
914.073242	23.509233
912.918945	-122.978592
911.763672	-280.644653
910.608398	-82.013268
909.453125	-282.505920
908.297852	-210.743362
907.141602	-116.254845
905.985352	25.872391
904.829102	-167.293076
903.672852	-47.694431
902.515625	-106.966194
901.358398	73.860565
900.201172	-130.108597
899.042969	-263.746399
897.884766	-114.439690
896.726563	37.135731
895.568359	32.680996
894.409180	75.780563
893.250000	60.162411
892.090820	37.843987
890.930664	-43.135094
889.771484	-184.997101
888.611328	21.026806
887.450195	-242.567352
886.289063	-38.761108
885.128906	146.948181
883.966797	-86.985718
882.805664	-397.448883
881.643555	-139.464966
880.481445	66.591530
879.319336	-173.670395
878.156250	183.361374
876.993164	285.696930
875.830078	90.722572
874.666016	91.780891
873.502930	135.642258
872.338867	100.742378
871.173828	176.149155
870.009766	296.533173
868.844727	48.039181
867.679688	-24.930429
866.513672	169.670120
865.348633	76.513168
864.182617	131.716232
863.015625	130.747528
861.849609	51.175758
860.682617	158.016937
859.515625	87.470161
858.347656	147.130051
857.180664	238.166855
856.012695	412.161041
854.843750	218.266312
853.675781	358.533783
852.506836	133.338791
851.337891	448.341431
850.167969	393.485870
848.999023	291.594879
847.829102	359.934326
846.658203	287.163757
845.488281	140.527969
844.317383	164.017365
843.146484	-63.123829
841.975586	179.547256
840.803711	-49.794834
839.631836	411.793488
838.459961	195.833237
837.287109	154.245041
836.114258	166.249969
834.941406	430.605469
833.768555	274.951813
832.594727	146.111877
831.420898	175.756241
830.247070	365.999878
829.072266	105.427330
827.898438	360.159851
826.722656	311.433807
825.547852	269.350494
824.372070	209.387604
823.196289	156.067917
822.020508	109.383606
820.844727	11.416758
819.667969	42.575974
818.491211	253.972290
817.313477	-77.895882
816.136719	-180.493561
814.958984	-136.292831
813.781250	59.042412
812.602539	-206.094971
811.423828	-55.472149
810.245117	-2.805387
809.066406	-321.340210
807.886719	-111.092064
806.707031	-163.116608
805.527344	-55.336903
804.346680	81.153435
803.166992	-117.655167
801.985352	-105.670250
800.804688	-91.574104
799.623047	-257.232605
798.441406	-230.007034
797.259766	-338.122711
796.078125	-251.258057
794.895508	-419.352417
793.712891	-441.266449
792.529297	116.980324
791.346680	79.240135
790.163086	-84.769669
788.978516	27.835251
787.794922	259.761383
786.610352	-158.885483
785.425781	-2.431657
784.241211	23.388685
783.055664	51.300156
781.870117	143.180145
780.684570	186.304504
779.498047	271.270905
778.311523	57.953331
777.125000	-84.713860
775.938477	48.506466
774.750977	-28.092674
773.563477	-215.075989
772.375977	-260.897461
771.187500	-132.582382
769.999023	-39.700768
768.810547	-52.764912
767.622070	121.398552
766.432617	194.033951
765.243164	174.030945
764.053711	195.785858
762.863281	248.263794
761.672852	-36.143093
760.482422	108.616104
759.291992	174.022095
758.100586	347.094788
756.909180	190.145004
755.717773	59.577564
754.525391	421.351959
753.333008	185.164246
752.140625	324.702759
750.948242	314.751617
749.754883	190.549820
748.561523	169.532303
747.368164	295.526459
746.173828	144.912064
744.979492	150.085419
743.785156	-4.907041
742.590820	223.879639
741.395508	51.319576
740.200195	-108.043884
739.003906	45.987720
737.808594	37.804344
736.612305	-110.577682
735.416016	84.879562
734.218750	-6.562678
733.021484	210.633728
731.824219	182.644928
730.626953	220.293686
729.428711	148.568085
728.230469	168.719467
727.032227	-60.347233
725.833984	263.673431
724.634766	-118.234055
723.435547	242.828339
722.235352	350.392151
721.036133	169.711502
719.835938	185.628021
718.635742	264.875763
717.434570	32.101788
716.233398	277.247223
715.032227	238.803406
713.831055	-15.425782
712.628906	-58.009727
711.426758	158.859741
710.224609	-9.970492
709.021484	93.668686
707.818359	34.005192
706.615234	111.641762
705.412109	-19.639202
704.208008	-115.933945
703.003906	194.822968
701.799805	111.804482
700.594727	-95.024925
699.389648	159.337280
698.184570	44.153748
696.979492	-157.773926
695.773438	-235.613861
694.567383	-187.278290
693.361328	-60.625999
692.154297	35.721867
690.947266	227.700073
689.740234	-209.640335
688.533203	-60.758198
687.325195	-284.895752
686.117188	167.913956
684.909180	-127.370422
683.700195	-92.830986
682.491211	43.744354
681.282227	-233.410889
680.072266	-96.484413
678.863281	-225.817032
677.653320	-188.164169
676.442383	44.500206
675.232422	-346.047272
674.021484	31.926464
672.810547	-68.148987
671.598633	-66.321350
670.386719	240.591980
669.174805	28.753479
667.962891	93.860443
666.750000	128.897659
665.537109	170.608139
664.324219	-18.583454
663.110352	21.398779
661.897461	20.548605
660.683594	190.403381
659.468750	-88.426003
658.254883	-103.748932
657.040039	36.412849
655.824219	-166.136002
654.609375	-103.256203
653.393555	97.709450
652.177734	-33.071545
650.960938	92.730812
649.745117	287.549194
648.528320	228.349884
647.311523	149.945740
646.093750	306.310974
644.875977	99.082939
643.658203	395.453857
642.440430	207.869141
641.221680	153.782684
640.002930	209.431763
638.784180	353.237793
637.564453	43.638515
636.344727	286.319550
635.125000	-136.911819
633.905273	225.955841
632.684570	19.737280
631.463867	11.032011
630.243164	124.576836
629.021484	-8.725087
627.799805	168.925629
626.578125	322.774078
625.356445	201.978271
624.133789	222.518097
622.911133	212.832962
621.688477	301.455902
620.464844	115.606407
619.241211	-10.508238
618.017578	45.068565
616.793945	42.452122
615.569336	20.165453
614.344727	175.008560
613.120117	59.781528
611.894531	-267.633423
610.668945	-137.951874
609.443359	-152.167877
608.216797	-115.757515
606.991211	184.841309
605.764648	70.144447
604.537109	-137.154099
