# Supplementary material for: Raman spectroscopy accurately differentiates mucosal healing from non-healing and biochemical changes following biological therapy in inflammatory bowel disease
Source: PLoS One. 2021 Jun 2;16(6):e0252210. doi: 10.1371/journal.pone.0252210 (PMC8172032; doi:10.1371/journal.pone.0252210)
Supplement: S1 Dataset — (ZIP) [file pone.0252210.s003.zip › HC/BRC-ctnf-0007-2_base sub CR removed_71__X_-21391.3__Y_39790.2__Time_791.txt]

1714.793945	-122.033173
1713.817383	-98.892067
1712.840820	92.001389
1711.864258	-56.401024
1710.886719	-117.542183
1709.909180	200.760132
1708.931641	-7.457824
1707.953125	161.079071
1706.975586	-121.455765
1705.997070	-142.414139
1705.018555	103.457588
1704.040039	-2.295196
1703.060547	-124.892433
1702.081055	-130.473022
1701.101563	61.179562
1700.122070	-199.877853
1699.142578	35.872955
1698.162109	241.504105
1697.181641	115.117104
1696.201172	565.423218
1695.220703	40.048370
1694.239258	-194.432739
1693.257813	297.076141
1692.276367	176.708786
1691.294922	413.716827
1690.313477	340.821411
1689.331055	155.638382
1688.348633	607.757690
1687.366211	582.193787
1686.383789	660.456177
1685.400391	256.104889
1684.416992	398.097290
1683.433594	683.812683
1682.450195	511.232880
1681.465820	373.286652
1680.482422	501.665161
1679.498047	792.335144
1678.512695	747.579346
1677.528320	883.855408
1676.542969	530.690308
1675.558594	1018.162476
1674.572266	878.001953
1673.586914	937.430664
1672.601563	1034.188110
1671.615234	822.824341
1670.628906	850.803040
1669.642578	674.467773
1668.655273	941.792603
1667.668945	917.245728
1666.681641	1099.915894
1665.694336	831.662537
1664.706055	1282.655518
1663.718750	1152.903198
1662.730469	779.493774
1661.742188	1016.263672
1660.753906	1139.239990
1659.764648	1029.233276
1658.775391	877.183044
1657.787109	969.212463
1656.796875	1344.794678
1655.807617	1132.806274
1654.818359	1008.575562
1653.828125	1112.278931
1652.837891	1057.513184
1651.846680	751.780823
1650.856445	1136.780273
1649.865234	551.562195
1648.874023	746.749451
1647.882813	857.612671
1646.891602	696.613464
1645.899414	620.529419
1644.907227	233.167984
1643.915039	255.593216
1642.922852	225.546631
1641.930664	148.343567
1640.937500	345.913910
1639.944336	340.591125
1638.951172	-83.773270
1637.957031	-19.798069
1636.963867	55.048527
1635.969727	-304.754242
1634.975586	-382.098663
1633.981445	-351.068054
1632.986328	-11.562103
1631.991211	-377.683746
1630.996094	128.178375
1630.000977	-181.915421
1629.005859	100.585266
1628.009766	51.703175
1627.013672	-412.508972
1626.017578	-273.936829
1625.021484	-171.956467
1624.024414	-6.667683
1623.028320	87.879562
1622.031250	132.705597
1621.033203	-166.409088
1620.036133	-55.358280
1619.038086	61.129627
1618.041016	30.806120
1617.041992	-162.045761
1616.043945	-79.002243
1615.045898	90.819878
1614.046875	182.078094
1613.047852	-75.295456
1612.048828	213.042526
1611.048828	184.244141
1610.049805	58.701160
1609.049805	-103.297256
1608.049805	-136.667984
1607.048828	99.917435
1606.048828	114.007332
1605.047852	-2.662472
1604.046875	-3.949149
1603.045898	62.961037
1602.044922	-19.143578
1601.042969	-74.927788
1600.041016	-88.708420
1599.039063	72.828270
1598.037109	-42.677795
1597.034180	-92.693604
1596.031250	231.074844
1595.028320	-218.460968
1594.025391	-93.102448
1593.022461	-126.996635
1592.018555	-56.377460
1591.014648	92.591660
1590.010742	-228.152237
1589.006836	-66.027504
1588.001953	296.919861
1586.997070	187.741180
1585.992188	435.856110
1584.987305	-45.979702
1583.982422	413.253174
1582.976563	69.778831
1581.970703	138.070450
1580.964844	86.546059
1579.958984	24.639420
1578.952148	64.283928
1577.945313	411.038910
1576.938477	198.162521
1575.931641	-40.649433
1574.924805	100.386765
1573.916992	275.134583
1572.909180	-228.815018
1571.901367	-93.119453
1570.893555	182.819809
1569.884766	222.139923
1568.876953	92.555923
1567.868164	466.819763
1566.858398	108.602448
1565.849609	82.791473
1564.839844	204.855560
1563.830078	306.039124
1562.820313	230.689529
1561.810547	-8.117278
1560.799805	40.935863
1559.790039	30.263147
1558.779297	369.434692
1557.767578	249.637924
1556.756836	49.490955
1555.745117	-96.287857
1554.733398	167.102127
1553.721680	122.136124
1552.709961	22.715244
1551.697266	-37.970207
1550.685547	-36.624584
1549.672852	-118.203911
1548.659180	-114.527687
1547.646484	214.876450
1546.632813	598.288452
1545.619141	376.534332
1544.605469	-59.759453
1543.591797	59.518166
1542.577148	-48.737541
1541.562500	77.938934
1540.547852	-102.854729
1539.533203	90.613983
1538.518555	-7.801174
1537.502930	195.576187
1536.487305	132.984192
1535.471680	217.292526
1534.456055	30.636578
1533.439453	372.434784
1532.422852	-74.851143
1531.406250	318.055145
1530.389648	32.986698
1529.373047	-46.033886
1528.355469	281.733856
1527.337891	65.883759
1526.320313	76.514847
1525.302734	331.495850
1524.284180	187.324799
1523.265625	-52.139847
1522.247070	297.373230
1521.228516	26.803383
1520.208984	211.251999
1519.190430	-208.600906
1518.170898	-32.214649
1517.151367	-2.526287
1516.130859	122.016495
1515.111328	-477.914520
1514.090820	157.347458
1513.070313	137.524506
1512.049805	-190.454941
1511.028320	-28.339695
1510.006836	164.335220
1508.986328	184.929947
1507.963867	97.606094
1506.942383	-107.758766
1505.919922	-133.772980
1504.898438	-206.042358
1503.875977	-309.203003
1502.852539	-181.933640
1501.830078	-316.092987
1500.806641	-424.761078
1499.783203	324.115112
1498.759766	-378.761658
1497.736328	-98.811562
1496.711914	-399.926880
1495.687500	-404.333099
1494.663086	-48.284260
1493.638672	-63.268639
1492.613281	39.182560
1491.587891	156.789856
1490.563477	-247.026489
1489.537109	-1.960244
1488.511719	-2.301597
1487.485352	237.243927
1486.458984	129.350815
1485.432617	169.425690
1484.406250	428.832245
1483.379883	11.887388
1482.352539	209.738998
1481.325195	417.593536
1480.297852	309.078583
1479.269531	450.300873
1478.241211	700.951599
1477.213867	322.027161
1476.184570	376.205444
1475.156250	957.526794
1474.127930	1087.773804
1473.098633	1144.015747
1472.069336	971.055908
1471.040039	1281.609985
1470.009766	1083.055908
1468.979492	1166.864990
1467.950195	1230.239868
1466.918945	1501.963867
1465.888672	1707.427368
1464.857422	1539.091675
1463.827148	1505.462524
1462.795898	1911.268555
1461.763672	1648.799927
1460.732422	1729.236084
1459.700195	1730.850830
1458.667969	1849.178955
1457.635742	2157.742676
1456.603516	1991.656860
1455.570313	2074.175537
1454.537109	1933.431396
1453.503906	1840.890381
1452.470703	2171.717773
1451.436523	2028.382568
1450.403320	2024.477295
1449.369141	2278.939209
1448.333984	1791.093384
1447.299805	2141.686768
1446.264648	2122.439453
1445.230469	2166.495117
1444.194336	2319.293701
1443.159180	1758.522217
1442.124023	1916.419189
1441.087891	1692.319214
1440.051758	1850.139893
1439.015625	2053.403809
1437.978516	1965.896729
1436.941406	1456.432617
1435.904297	1545.967651
1434.867188	1486.455933
1433.830078	1012.828308
1432.791992	804.508850
1431.754883	656.913818
1430.715820	741.544495
1429.677734	1091.133789
1428.639648	696.422302
1427.600586	364.943848
1426.561523	245.463318
1425.522461	373.139709
1424.482422	238.649460
1423.443359	129.489792
1422.403320	441.151428
1421.363281	100.340324
1420.322266	467.363892
1419.282227	320.681671
1418.241211	161.513245
1417.200195	50.296665
1416.159180	-287.262451
1415.117188	34.471661
1414.076172	82.016205
1413.034180	225.146133
1411.992188	-26.412052
1410.949219	-51.590721
1409.907227	144.487823
1408.864258	-199.627472
1407.821289	-58.714478
1406.777344	-40.851833
1405.734375	-98.205696
1404.690430	-170.527283
1403.646484	-122.253212
1402.602539	-257.074799
1401.557617	27.187494
1400.513672	15.493215
1399.468750	144.310745
1398.423828	22.472275
1397.377930	329.388092
1396.333008	500.981537
1395.287109	111.372101
1394.241211	516.096497
1393.195313	364.795013
1392.148438	151.058029
1391.101563	192.867035
1390.054688	-45.528389
1389.007813	176.707260
1387.960938	283.893799
1386.913086	-266.661224
1385.865234	133.376328
1384.817383	-81.646461
1383.769531	50.986500
1382.720703	-336.116089
1381.671875	-93.310257
1380.623047	239.450119
1379.574219	-104.587807
1378.524414	-28.893097
1377.475586	44.430737
1376.425781	354.936707
1375.375977	376.004059
1374.325195	-154.146423
1373.274414	19.424662
1372.224609	-113.630981
1371.172852	35.189682
1370.122070	-124.962616
1369.070313	203.509766
1368.019531	110.947639
1366.967773	327.429596
1365.915039	-38.811012
1364.863281	406.969910
1363.810547	103.398567
1362.757813	-117.763275
1361.705078	231.129211
1360.651367	-106.608162
1359.598633	-43.596310
1358.544922	136.391846
1357.491211	33.035072
1356.436523	-418.123871
1355.382813	234.435318
1354.328125	466.966125
1353.273438	329.435577
1352.217773	102.693558
1351.163086	328.102692
1350.107422	141.478043
1349.051758	642.549561
1347.996094	490.975220
1346.939453	441.310425
1345.883789	505.923950
1344.827148	461.536438
1343.769531	642.903809
1342.712891	777.264832
1341.655273	480.514832
1340.598633	825.737610
1339.540039	858.827148
1338.482422	812.817993
1337.423828	620.879822
1336.366211	451.464294
1335.307617	747.524780
1334.248047	751.617676
1333.189453	877.082275
1332.129883	394.204803
1331.070313	200.983459
1330.010742	470.286469
1328.950195	462.774597
1327.890625	690.174316
1326.830078	717.483948
1325.768555	483.083679
1324.708008	424.271362
1323.646484	464.364380
1322.585938	916.814270
1321.523438	663.359253
1320.461914	787.666931
1319.400391	709.771484
1318.337891	950.178528
1317.275391	475.544128
1316.211914	647.116272
1315.149414	628.973328
1314.085938	788.368347
1313.022461	1034.046753
1311.958984	715.696472
1310.894531	848.237793
1309.831055	971.003662
1308.766602	800.912170
1307.701172	928.770691
1306.636719	1083.760986
1305.571289	916.549988
1304.505859	774.116272
1303.440430	1054.766724
1302.375000	873.253601
1301.308594	809.888550
1300.242188	1012.028625
1299.175781	690.922119
1298.109375	1101.977295
1297.041992	1012.006226
1295.975586	1189.782104
1294.908203	1041.121948
1293.839844	944.145508
1292.772461	736.914246
1291.704102	1064.581909
1290.635742	975.297302
1289.567383	815.035217
1288.498047	973.588623
1287.428711	911.594482
1286.360352	1190.294800
1285.290039	1008.397156
1284.220703	1022.600281
1283.150391	850.773926
1282.080078	999.792786
1281.009766	992.178284
1279.939453	874.522278
1278.868164	1001.626160
1277.796875	947.747192
1276.725586	1077.355957
1275.654297	923.372498
1274.582031	718.180359
1273.509766	999.450562
1272.437500	1011.895935
1271.365234	1068.362183
1270.291992	953.897278
1269.218750	1215.546997
1268.145508	1010.883362
1267.072266	1096.783447
1265.999023	887.448303
1264.924805	1292.992676
1263.850586	1174.028198
1262.776367	1250.228882
1261.701172	1428.818848
1260.625977	1253.948975
1259.550781	1303.378784
1258.475586	1274.860229
1257.400391	1273.176636
1256.324219	1743.938965
1255.248047	1157.883911
1254.171875	1217.150024
1253.094727	1300.743164
1252.018555	1235.911499
1250.941406	1304.906982
1249.864258	1079.622192
1248.786133	1100.020020
1247.708008	950.255005
1246.630859	1403.309448
1245.551758	1207.392700
1244.473633	892.541626
1243.394531	1056.293701
1242.316406	921.314880
1241.236328	1150.533325
1240.157227	891.802307
1239.077148	970.475891
1237.998047	1328.118408
1236.917969	916.693115
1235.836914	600.010803
1234.756836	717.448547
1233.675781	740.282104
1232.594727	1003.013611
1231.512695	933.672729
1230.431641	975.781128
1229.349609	732.075562
1228.267578	871.019226
1227.185547	675.821472
1226.102539	669.457336
1225.019531	759.854919
1223.936523	601.024475
1222.853516	863.065979
1221.769531	547.048279
1220.686523	530.915405
1219.602539	379.407867
1218.517578	626.633667
1217.433594	107.888519
1216.348633	333.256744
1215.263672	317.010590
1214.178711	237.965195
1213.092773	576.478394
1212.007813	222.225204
1210.921875	647.371887
1209.834961	814.178894
1208.749023	257.399567
1207.662109	508.520416
1206.575195	402.724243
1205.488281	176.431885
1204.400391	480.258972
1203.313477	444.256226
1202.225586	244.441223
1201.136719	270.992523
1200.048828	-51.566128
1198.959961	-282.590424
1197.871094	-147.816895
1196.782227	-109.388977
1195.692383	116.560852
1194.603516	5.717052
1193.513672	-52.250950
1192.423828	-45.358639
1191.333008	115.255585
1190.242188	-211.958771
1189.151367	-253.260132
1188.060547	-505.922516
1186.969727	-155.923004
1185.877930	81.033524
1184.786133	-346.911652
1183.694336	-107.743309
1182.601563	-458.830475
1181.509766	-251.045776
1180.416992	-53.017395
1179.323242	63.347969
1178.230469	220.346024
1177.136719	-106.796120
1176.042969	30.868170
1174.949219	280.963715
1173.854492	-182.652069
1172.760742	-136.229630
1171.666016	-27.675049
1170.570313	-321.234619
1169.475586	90.993927
1168.379883	-274.341003
1167.284180	127.985268
1166.188477	-141.702972
1165.091797	-114.974220
1163.996094	-277.089600
1162.899414	60.098988
1161.801758	50.728291
1160.705078	-242.856934
1159.607422	117.764626
1158.509766	-15.923913
1157.412109	303.780914
1156.313477	267.790985
1155.215820	-87.864769
1154.117188	190.902634
1153.017578	-45.511986
1151.918945	142.412964
1150.819336	253.922470
1149.719727	-54.011417
1148.620117	371.791565
1147.519531	178.149414
1146.418945	-120.227356
1145.318359	-128.119278
1144.217773	-21.830349
1143.116211	-132.183289
1142.014648	385.458527
1140.913086	129.881088
1139.811523	169.198471
1138.708984	398.603516
1137.606445	216.694107
1136.503906	-105.376518
1135.401367	97.642578
1134.297852	730.385620
1133.194336	308.524872
1132.090820	100.456001
1130.987305	248.445587
1129.882813	816.307495
1128.778320	610.483887
1127.673828	613.425049
1126.569336	775.198608
1125.463867	711.622131
1124.358398	970.376465
1123.252930	582.060303
1122.146484	421.307831
1121.041016	338.756836
1119.934570	488.264191
1118.828125	542.967773
1117.720703	597.599426
1116.613281	396.597931
1115.505859	219.320068
1114.398438	103.587547
1113.291016	252.733780
1112.182617	378.131165
1111.074219	217.433548
1109.964844	234.009430
1108.856445	472.653473
1107.747070	241.101257
1106.637695	300.100525
1105.528320	347.250397
1104.417969	243.278793
1103.307617	214.855392
1102.197266	500.231720
1101.086914	344.354675
1099.975586	516.335022
1098.864258	339.272186
1097.752930	379.148224
1096.641602	451.995972
1095.529297	951.254395
1094.416992	496.253448
1093.304688	554.869751
1092.191406	272.038391
1091.079102	398.944946
1089.965820	572.852478
1088.852539	240.805832
1087.738281	250.001831
1086.624023	529.664978
1085.509766	223.734451
1084.395508	505.645538
1083.280273	427.845245
1082.166016	415.897827
1081.050781	676.461182
1079.934570	218.240265
1078.819336	467.029663
1077.703125	497.389771
1076.586914	232.044952
1075.469727	102.926743
1074.353516	384.438904
1073.236328	117.024933
1072.119141	-161.962082
1071.000977	70.257202
1069.882813	-121.815727
1068.765625	314.226685
1067.646484	408.055267
1066.528320	349.651031
1065.409180	394.332947
1064.290039	366.465546
1063.170898	130.347397
1062.050781	156.449570
1060.930664	63.277042
1059.810547	433.300232
1058.690430	75.973930
1057.569336	235.511536
1056.449219	250.131760
1055.327148	26.428825
1054.206055	80.909370
1053.083984	333.940308
1051.961914	154.920624
1050.839844	548.019897
1049.717773	345.817810
1048.594727	206.774246
1047.471680	-198.098755
1046.348633	-138.565308
1045.224609	-190.923157
1044.101563	-5.380892
1042.976563	184.790497
1041.852539	139.603180
1040.728516	89.853172
1039.603516	-264.928833
1038.478516	90.772392
1037.352539	-261.367828
1036.227539	-15.063159
1035.101563	103.211502
1033.974609	161.024124
1032.848633	-183.487991
1031.721680	4.759335
1030.594727	-32.504539
1029.467773	283.639587
1028.340820	-274.018036
1027.212891	-441.028076
1026.084961	-431.333435
1024.956055	-128.969055
1023.828125	-274.709320
1022.699219	-267.101654
1021.570313	-396.312164
1020.440430	-483.609833
1019.311523	-127.734726
1018.181641	-291.374298
1017.050781	-350.515625
1015.920898	-233.356445
1014.790039	-178.720444
1013.659180	-142.540131
1012.528320	-405.064667
1011.396484	-465.898468
1010.265625	-70.498230
1009.132813	188.247314
1008.000977	139.220535
1006.868164	509.071625
1005.736328	536.546021
1004.602539	1010.412415
1003.469727	1114.274414
1002.335938	1796.036865
1001.202148	1481.625122
1000.068359	964.164795
998.933594	232.247482
997.799805	200.495911
996.665039	309.698639
995.529297	33.500813
994.394531	316.000977
993.258789	-102.871208
992.123047	-143.152374
990.986328	307.874756
989.849609	175.528656
988.712891	-32.694355
987.576172	-252.223862
986.439453	212.713654
985.301758	92.507698
984.164063	-384.445770
983.025391	234.797607
981.887695	188.688980
980.749023	101.300720
979.610352	372.969604
978.470703	361.718353
977.332031	642.637817
976.192383	164.875275
975.051758	487.317505
973.912109	334.062347
972.771484	176.402222
971.630859	225.653305
970.490234	309.444153
969.348633	117.821510
968.207031	445.132477
967.065430	155.134338
965.923828	516.928101
964.781250	635.549194
963.638672	469.887024
962.496094	357.151886
961.352539	324.801270
960.208984	553.806152
959.065430	255.912003
957.921875	239.985153
956.777344	517.284119
955.632813	-102.849434
954.488281	-177.850037
953.343750	326.222839
952.198242	-84.911118
951.052734	311.624359
949.907227	227.894623
948.760742	23.146967
947.614258	106.581436
946.467773	496.275055
945.321289	15.504041
944.173828	83.211197
943.026367	294.842194
941.878906	-82.502663
940.730469	-78.419418
939.582031	140.248154
938.433594	502.631531
937.285156	568.448181
936.135742	365.270172
934.987305	273.984406
933.836914	456.325806
932.687500	442.716736
931.537109	490.713257
930.386719	81.001984
929.236328	-77.965523
928.084961	47.781685
926.934570	519.488586
925.783203	-117.034264
924.630859	106.700089
923.478516	14.287733
922.327148	322.176056
921.173828	170.809219
920.021484	367.306091
918.868164	-88.315002
917.714844	-91.598984
916.561523	41.448471
915.407227	11.029259
914.252930	214.500519
913.098633	50.286217
911.944336	-365.631104
910.789063	107.911545
909.633789	-69.576637
908.478516	231.476669
907.322266	133.496292
906.166016	-408.567383
905.009766	-12.321725
903.853516	28.160990
902.696289	-162.323166
901.539063	-76.445168
900.381836	32.070393
899.223633	65.902451
898.065430	203.833023
896.907227	405.074982
895.749023	18.286469
894.589844	135.896545
893.430664	-261.875427
892.271484	-112.547104
891.112305	124.848259
889.952148	54.974190
888.791992	303.565521
887.630859	-34.932934
886.470703	19.493313
885.309570	94.224213
884.148438	225.342148
882.986328	-155.594681
881.825195	-164.259460
880.663086	210.352905
879.500000	251.217026
878.337891	206.437012
877.174805	-110.911636
876.011719	-396.574738
874.847656	414.541138
873.684570	194.180695
872.520508	185.493744
871.355469	338.825958
870.191406	82.636948
869.026367	35.732765
867.861328	481.289551
866.695313	384.838226
865.530273	272.682281
864.364258	405.494904
863.197266	286.618011
862.031250	109.386383
860.864258	691.172424
859.697266	585.722839
858.530273	597.004456
857.362305	677.817871
856.194336	639.667603
855.026367	852.700317
853.857422	509.525177
852.688477	830.025696
851.519531	601.247131
850.350586	636.941772
849.180664	641.222595
848.010742	864.938171
846.840820	598.153381
845.670898	447.858948
844.500000	319.972443
843.329102	277.124023
842.157227	370.700043
840.986328	426.165649
839.814453	566.521606
838.642578	391.574066
837.469727	728.432068
836.296875	370.214386
835.124023	478.962769
833.951172	161.058838
832.777344	151.365463
831.603516	99.200974
830.429688	580.365112
829.255859	523.544250
828.081055	736.589539
826.906250	755.456360
825.731445	537.917297
824.555664	162.163147
823.379883	143.071548
822.204102	589.567444
821.027344	17.853472
819.851563	501.885376
818.674805	335.522278
817.497070	249.302414
816.320313	254.287552
815.142578	-21.120466
813.963867	299.628479
812.786133	28.643463
811.607422	-124.459000
810.428711	118.078651
809.250000	31.549065
808.070313	-32.798424
806.890625	-459.225464
805.710938	-257.103302
804.531250	-325.998505
803.350586	-6.517213
802.169922	-508.287842
800.988281	-311.080688
799.807617	-189.452759
798.625977	-318.522705
797.444336	-274.688049
796.261719	-284.140961
795.079102	-464.282593
793.896484	42.332645
792.713867	-9.490129
791.530273	67.064659
790.346680	-69.005280
789.163086	-176.312698
787.979492	-237.173401
786.794922	86.837532
785.610352	198.308105
784.425781	-28.643763
783.240234	69.402962
782.054688	-173.022003
780.869141	15.468945
779.682617	409.238251
778.496094	217.507324
777.309570	-82.394638
776.123047	30.584232
774.935547	77.232155
773.748047	35.544403
772.560547	77.639420
771.373047	-107.497139
770.184570	-319.065308
768.996094	2.864180
767.806641	-10.397007
766.618164	-83.190552
765.428711	112.734436
764.239258	244.651337
763.048828	-81.503151
761.858398	-72.963257
760.667969	210.612579
759.477539	150.780807
758.286133	508.872742
757.094727	215.810684
755.903320	373.565308
754.710938	322.389801
753.518555	93.202858
752.326172	382.596313
751.133789	344.537079
749.940430	183.493347
748.747070	169.594910
747.553711	151.293198
746.359375	192.228317
745.166016	380.122864
743.970703	197.213043
742.776367	420.072021
741.581055	302.989563
740.385742	286.779449
739.190430	79.920708
737.994141	120.721611
736.797852	108.929665
735.601563	-64.897896
734.405273	177.323532
733.208008	268.414093
732.010742	258.804962
730.813477	89.510567
729.615234	101.843315
728.416992	409.402466
727.218750	6.311839
726.020508	-99.308609
724.821289	136.029495
723.622070	-391.164398
722.422852	165.268784
721.222656	83.844917
720.022461	-4.055498
718.822266	113.296997
717.621094	248.086395
716.420898	11.992504
715.218750	382.397644
714.017578	98.507355
712.815430	0.108935
711.614258	196.057648
710.411133	110.873146
709.208984	-43.915298
708.005859	156.452667
706.802734	143.396317
705.599609	-11.081356
704.395508	95.762939
703.191406	-51.948566
701.987305	-253.896439
700.782227	-320.821564
699.577148	121.202797
698.372070	-67.335953
697.166992	-170.926987
695.960938	-246.123367
694.754883	-164.768173
693.548828	120.813477
692.341797	-156.028885
691.135742	57.995255
689.927734	-394.278290
688.720703	-101.952774
687.512695	-154.573883
686.304688	66.229507
685.096680	-213.832596
683.888672	-127.268967
682.679688	-23.276180
681.470703	143.645355
680.260742	-183.298416
679.050781	-94.108116
677.840820	-169.378479
676.630859	160.358231
675.419922	-172.195465
674.209961	-117.111511
672.998047	93.864449
671.787109	-60.617744
670.575195	-35.385876
669.363281	281.839630
668.151367	89.022575
666.938477	-21.422747
665.725586	-10.662486
664.512695	186.013229
663.299805	326.638458
662.085938	331.378082
660.872070	146.373947
659.658203	414.785126
658.443359	292.796478
657.228516	332.822845
656.013672	73.300621
654.797852	-110.440292
653.583008	85.437279
652.366211	212.488113
651.150391	223.358444
649.934570	-73.559174
648.717773	-197.851929
647.500000	18.280439
646.283203	90.329453
645.065430	-22.479242
643.847656	93.037064
642.629883	30.213388
641.411133	77.327057
640.192383	-154.818573
638.973633	-238.310242
637.753906	-82.987114
636.534180	130.520142
635.314453	99.328064
634.094727	128.533691
632.874023	291.099701
631.653320	350.832336
630.432617	0.938276
629.211914	39.796082
627.990234	-311.454651
626.768555	88.280907
625.545898	248.010193
624.324219	542.980286
623.101563	520.960388
621.877930	-38.493813
620.655273	353.625488
619.431641	-119.266212
618.208008	125.597099
616.983398	-48.860561
615.759766	318.492249
614.535156	82.675209
613.310547	26.977428
612.084961	-47.597206
610.859375	483.279358
609.633789	236.191101
608.408203	-85.219185
607.181641	117.347351
605.955078	-233.047043
604.728516	-102.395569
