# Supplementary material for: Raman spectroscopy accurately differentiates mucosal healing from non-healing and biochemical changes following biological therapy in inflammatory bowel disease
Source: PLoS One. 2021 Jun 2;16(6):e0252210. doi: 10.1371/journal.pone.0252210 (PMC8172032; doi:10.1371/journal.pone.0252210)
Supplement: S1 Dataset — (ZIP) [file pone.0252210.s003.zip › HC/BRC-ctnf-0004-1_base sub CR removed_26__X_22756__Y_20912.8__Z_668.114__Time_299.txt]

1714.671875	264.857971
1713.695313	-8.430070
1712.718750	-70.923294
1711.742188	90.313126
1710.764648	-39.695091
1709.787109	35.129005
1708.809570	-55.187672
1707.831055	85.905441
1706.853516	-307.744812
1705.875000	-68.326263
1704.896484	32.683544
1703.916992	43.497952
1702.938477	12.394428
1701.958984	-162.365326
1700.979492	-12.572496
1700.000000	-59.951912
1699.019531	179.500244
1698.040039	10.648086
1697.059570	18.936291
1696.079102	-236.591476
1695.097656	8.157766
1694.117188	13.126642
1693.135742	-82.767502
1692.154297	30.209766
1691.172852	23.629721
1690.190430	153.676987
1689.208008	156.171539
1688.225586	-216.847061
1687.243164	-253.211807
1686.260742	-310.388062
1685.277344	70.013062
1684.293945	85.654831
1683.310547	261.581055
1682.327148	33.021587
1681.343750	-24.596111
1680.359375	-214.923798
1679.375000	26.408649
1678.390625	76.411972
1677.405273	30.952320
1676.419922	105.554054
1675.435547	217.707306
1674.449219	77.512909
1673.463867	352.369446
1672.478516	93.247108
1671.492188	326.023926
1670.505859	203.027084
1669.519531	213.131805
1668.532227	512.866272
1667.544922	478.237488
1666.557617	714.555115
1665.570313	600.746521
1664.583008	338.643433
1663.594727	548.919250
1662.607422	695.675354
1661.619141	1120.880005
1660.629883	530.952759
1659.641602	264.744568
1658.652344	740.571350
1657.663086	752.825378
1656.673828	577.205872
1655.684570	603.002014
1654.694336	602.423950
1653.704102	564.917114
1652.713867	559.286987
1651.723633	503.507172
1650.732422	572.125244
1649.742188	500.694763
1648.750977	-27.936161
1647.758789	339.625153
1646.767578	189.248779
1645.775391	102.389305
1644.784180	263.905151
1643.791992	557.409729
1642.798828	204.058319
1641.806641	275.850006
1640.813477	318.612000
1639.820313	71.199081
1638.827148	-20.453781
1637.833008	-90.960136
1636.839844	281.519287
1635.845703	303.279633
1634.851563	354.033600
1633.856445	-14.142283
1632.862305	-171.406433
1631.867188	248.120941
1630.872070	140.887329
1629.876953	-132.134003
1628.881836	152.889725
1627.885742	-264.757172
1626.889648	-32.472481
1625.893555	110.278061
1624.897461	24.188951
1623.900391	-119.730476
1622.903320	20.247408
1621.906250	-147.301743
1620.909180	163.338440
1619.912109	24.671534
1618.914063	-137.615036
1617.916016	54.570164
1616.917969	-317.704620
1615.919922	-248.974518
1614.920898	68.922699
1613.921875	237.123779
1612.922852	106.238297
1611.923828	182.504837
1610.924805	-121.414131
1609.924805	159.186768
1608.924805	211.653763
1607.924805	-8.401282
1606.924805	224.698029
1605.923828	235.049744
1604.922852	-155.208527
1603.921875	77.595879
1602.920898	-132.006927
1601.919922	-124.422295
1600.917969	-77.679131
1599.916016	125.891937
1598.914063	26.024349
1597.912109	-79.089424
1596.909180	254.822495
1595.906250	39.820457
1594.903320	-115.065033
1593.900391	-212.490952
1592.896484	-213.343689
1591.893555	-206.413086
1590.889648	-113.436050
1589.885742	-158.869263
1588.880859	-86.966377
1587.876953	-106.438499
1586.872070	236.494675
1585.867188	331.523346
1584.862305	-8.870511
1583.856445	10.436276
1582.851563	-14.612377
1581.845703	-52.763943
1580.839844	-114.409836
1579.833008	-111.022758
1578.827148	90.158218
1577.820313	36.094204
1576.813477	2.800388
1575.806641	-14.944130
1574.798828	94.678780
1573.791992	175.594818
1572.784180	40.590782
1571.775391	-55.458630
1570.767578	144.743835
1569.759766	136.924454
1568.750977	-39.831310
1567.742188	141.816666
1566.732422	-159.669312
1565.723633	208.690369
1564.713867	-87.636757
1563.704102	2.726892
1562.694336	-192.396378
1561.684570	22.302086
1560.673828	-121.045769
1559.664063	44.136211
1558.652344	-107.100220
1557.641602	-136.525345
1556.630859	313.318939
1555.619141	275.878784
1554.607422	147.733643
1553.595703	172.338715
1552.583984	36.358280
1551.571289	50.457027
1550.558594	-233.101730
1549.545898	-299.298218
1548.533203	89.690018
1547.519531	149.998215
1546.506836	52.518742
1545.493164	-176.839600
1544.479492	358.780670
1543.464844	134.457962
1542.451172	367.403473
1541.436523	127.535400
1540.421875	210.457581
1539.407227	-83.628502
1538.391602	84.312340
1537.375977	35.354870
1536.361328	154.062408
1535.344727	40.467152
1534.329102	-75.706497
1533.312500	-39.806896
1532.296875	305.349182
1531.280273	194.118256
1530.262695	250.320892
1529.246094	84.918015
1528.228516	107.504128
1527.210938	269.057007
1526.193359	299.182587
1525.175781	174.801270
1524.157227	119.863533
1523.138672	196.089645
1522.120117	282.505463
1521.101563	325.103668
1520.082031	-72.052063
1519.063477	430.594055
1518.043945	123.407074
1517.024414	-19.269373
1516.003906	123.169212
1514.983398	162.754089
1513.963867	76.465958
1512.943359	105.651802
1511.921875	91.110901
1510.901367	-113.353981
1509.879883	-97.175385
1508.858398	172.873611
1507.836914	-265.042328
1506.815430	-366.955780
1505.792969	-268.963776
1504.770508	-1.925153
1503.748047	249.568985
1502.725586	-90.855736
1501.702148	22.113678
1500.678711	-218.383316
1499.655273	78.782860
1498.631836	-46.551140
1497.608398	81.453262
1496.583984	-41.396965
1495.559570	2.016402
1494.535156	209.030029
1493.510742	-54.542839
1492.485352	-144.250824
1491.460938	-279.947601
1490.435547	11.054007
1489.409180	-170.743393
1488.383789	61.275517
1487.357422	99.057480
1486.331055	131.672302
1485.304688	268.880554
1484.278320	125.278778
1483.250977	231.704849
1482.224609	128.903397
1481.197266	107.688087
1480.168945	104.268654
1479.141602	302.216064
1478.113281	324.164185
1477.084961	272.173370
1476.056641	102.980827
1475.028320	191.069855
1473.999023	248.506760
1472.969727	364.439911
1471.940430	551.559692
1470.911133	980.325989
1469.881836	597.257324
1468.851563	544.982483
1467.821289	574.081543
1466.791016	933.682434
1465.759766	764.324036
1464.729492	681.449097
1463.698242	733.231995
1462.666992	685.889771
1461.635742	783.319885
1460.603516	961.922485
1459.571289	1216.592407
1458.539063	851.789612
1457.506836	928.690857
1456.474609	850.771912
1455.441406	790.600769
1454.408203	930.791077
1453.375000	1157.117310
1452.341797	1497.410645
1451.307617	1110.118164
1450.274414	1115.766724
1449.240234	1275.913574
1448.205078	1129.481812
1447.170898	917.287231
1446.135742	1133.021851
1445.100586	996.815125
1444.065430	949.234375
1443.030273	873.837402
1441.994141	747.852600
1440.958984	892.554932
1439.921875	1158.516235
1438.885742	1042.658936
1437.849609	810.586792
1436.812500	987.953796
1435.775391	857.028015
1434.738281	650.388611
1433.701172	903.446838
1432.663086	805.437195
1431.625000	417.189941
1430.586914	501.046143
1429.548828	279.575195
1428.509766	305.402313
1427.470703	31.103813
1426.431641	-66.559387
1425.392578	95.497818
1424.353516	73.507027
1423.313477	21.279045
1422.273438	183.235840
1421.233398	176.382431
1420.193359	217.397690
1419.152344	208.037857
1418.111328	160.947433
1417.070313	282.516205
1416.029297	175.089050
1414.987305	-73.165558
1413.946289	-94.905418
1412.904297	-212.185287
1411.862305	-42.792496
1410.819336	-39.353355
1409.776367	-121.323265
1408.734375	-449.411713
1407.691406	54.061329
1406.647461	-15.240815
1405.604492	3.419852
1404.560547	-136.057648
1403.516602	53.329983
1402.472656	-63.439625
1401.427734	178.587692
1400.382813	124.600601
1399.337891	-44.665459
1398.292969	99.556183
1397.248047	60.788048
1396.202148	-93.210793
1395.156250	36.007824
1394.110352	70.036713
1393.064453	-48.664139
1392.018555	-27.052710
1390.971680	-25.449760
1389.924805	93.830841
1388.877930	135.545914
1387.830078	322.367065
1386.782227	-238.656509
1385.734375	-226.762146
1384.686523	272.681946
1383.638672	29.631763
1382.589844	91.589264
1381.541016	-81.267815
1380.492188	-156.575302
1379.443359	87.868858
1378.394531	-214.526276
1377.344727	-212.207672
1376.294922	29.761774
1375.245117	-20.244062
1374.194336	-284.720825
1373.143555	-149.962082
1372.092773	-174.781525
1371.041992	-541.067017
1369.991211	5.123548
1368.939453	-388.333984
1367.887695	97.912796
1366.835938	53.468140
1365.784180	-272.292236
1364.731445	7.158052
1363.679688	-161.481644
1362.626953	3.491246
1361.573242	-182.385269
1360.520508	-238.726868
1359.466797	30.823793
1358.413086	-42.813354
1357.359375	-143.686539
1356.305664	-142.531525
1355.250977	-315.266602
1354.196289	-137.540573
1353.141602	-352.268921
1352.086914	-62.699219
1351.031250	-71.134216
1349.975586	-297.924316
1348.919922	-5.846389
1347.864258	-16.519163
1346.808594	42.352707
1345.751953	339.359375
1344.695313	177.593277
1343.638672	343.220795
1342.581055	528.670227
1341.523438	-19.362888
1340.466797	292.627350
1339.408203	210.696945
1338.350586	564.755249
1337.291992	203.205872
1336.234375	173.610352
1335.174805	450.953491
1334.116211	329.928589
1333.057617	248.622543
1331.998047	174.841232
1330.938477	49.255783
1329.878906	203.161209
1328.818359	100.027725
1327.757813	216.949936
1326.697266	30.039194
1325.636719	40.897110
1324.576172	172.840103
1323.514648	376.397339
1322.453125	157.865936
1321.391602	260.335724
1320.330078	429.466797
1319.267578	428.390137
1318.205078	309.027466
1317.142578	142.956772
1316.080078	435.564606
1315.016602	582.704956
1313.953125	172.992386
1312.889648	204.518524
1311.826172	177.007721
1310.761719	112.644295
1309.698242	255.217117
1308.633789	26.128334
1307.569336	316.466492
1306.503906	304.132996
1305.438477	914.216187
1304.373047	594.526123
1303.307617	636.490295
1302.242188	597.405090
1301.175781	477.305023
1300.109375	320.486908
1299.042969	193.299866
1297.976563	324.137909
1296.909180	405.877655
1295.841797	333.002960
1294.774414	186.610886
1293.707031	116.435265
1292.638672	340.761169
1291.571289	351.692474
1290.502930	460.774597
1289.433594	307.538422
1288.365234	56.415379
1287.295898	244.138824
1286.226563	230.947525
1285.157227	359.916901
1284.086914	168.065002
1283.017578	206.550842
1281.947266	-38.885593
1280.876953	310.593536
1279.805664	359.008453
1278.734375	265.585480
1277.663086	150.263229
1276.591797	360.290833
1275.520508	342.934998
1274.448242	117.882202
1273.375977	139.811478
1272.303711	183.788284
1271.231445	-119.037918
1270.158203	352.466858
1269.085938	291.582550
1268.011719	57.451542
1266.938477	160.286880
1265.865234	543.738220
1264.791016	312.334290
1263.716797	276.206482
1262.641602	203.563416
1261.567383	330.928101
1260.492188	17.134823
1259.416992	30.058767
1258.341797	147.790619
1257.265625	58.480595
1256.190430	237.141312
1255.114258	376.810730
1254.037109	294.958527
1252.960938	230.239548
1251.883789	-123.938835
1250.806641	11.010891
1249.729492	29.214474
1248.652344	166.594528
1247.574219	199.420807
1246.496094	509.329407
1245.417969	253.008514
1244.338867	25.981926
1243.260742	272.702301
1242.181641	-5.142899
1241.102539	151.718887
1240.022461	209.022491
1238.943359	615.772949
1237.863281	42.255703
1236.783203	-79.836983
1235.702148	-107.283806
1234.622070	71.398445
1233.541016	24.597057
1232.459961	16.619362
1231.377930	355.118408
1230.296875	388.297852
1229.214844	397.258087
1228.132813	47.903976
1227.050781	105.392380
1225.967773	-71.887184
1224.884766	655.848938
1223.801758	376.960754
1222.718750	25.657846
1221.634766	281.423584
1220.550781	87.445801
1219.466797	270.600128
1218.382813	267.623505
1217.298828	-143.612320
1216.213867	133.682693
1215.128906	-16.547800
1214.042969	115.746063
1212.958008	117.655899
1211.872070	382.589447
1210.786133	263.798859
1209.700195	38.935184
1208.613281	-38.740688
1207.526367	177.757782
1206.439453	408.616791
1205.352539	-45.047764
1204.265625	21.909348
1203.177734	-0.311503
1202.089844	6.369978
1201.001953	-133.836517
1199.913086	-115.125145
1198.824219	-36.269073
1197.735352	-224.544937
1196.646484	-155.350433
1195.557617	-261.774658
1194.467773	-281.617188
1193.377930	205.772675
1192.288086	80.046104
1191.197266	117.737495
1190.106445	225.060120
1189.015625	363.536285
1187.924805	-400.969940
1186.833984	-274.471344
1185.742188	-73.660072
1184.650391	-470.492706
1183.557617	-260.200409
1182.465820	-217.925568
1181.373047	-377.151001
1180.280273	-40.042091
1179.187500	-113.010017
1178.093750	154.309677
1177.000977	-187.084412
1175.907227	-291.227997
1174.812500	85.995094
1173.718750	197.247726
1172.624023	243.771408
1171.529297	-473.214142
1170.434570	39.936676
1169.338867	-109.833611
1168.244141	-111.281685
1167.148438	33.072056
1166.051758	-143.031067
1164.956055	256.904480
1163.859375	28.170656
1162.762695	-174.229218
1161.666016	-80.420845
1160.568359	266.395599
1159.470703	405.309570
1158.373047	324.527405
1157.275391	-154.771759
1156.176758	160.524338
1155.079102	139.326126
1153.979492	273.065277
1152.880859	201.672333
1151.782227	156.474518
1150.682617	118.380905
1149.583008	-246.147476
1148.482422	-219.943726
1147.382813	-60.428772
1146.282227	-243.905167
1145.181641	-91.724113
1144.080078	231.664017
1142.979492	2.873909
1141.877930	-406.662842
1140.776367	-55.054993
1139.673828	-141.163116
1138.572266	-6.204127
1137.469727	361.526794
1136.367188	284.714111
1135.263672	84.340973
1134.161133	304.382294
1133.057617	327.171570
1131.954102	352.272491
1130.849609	465.097809
1129.745117	278.844177
1128.641602	315.622437
1127.536133	425.822968
1126.431641	263.243225
1125.326172	55.626400
1124.220703	352.872681
1123.115234	3.040846
1122.009766	169.756195
1120.903320	362.376648
1119.796875	346.474457
1118.690430	557.796143
1117.583008	35.222950
1116.475586	667.596985
1115.368164	272.875641
1114.260742	318.219574
1113.152344	318.541351
1112.044922	574.154053
1110.936523	515.222168
1109.827148	-47.093746
1108.718750	170.457291
1107.609375	505.941925
1106.500000	427.964508
1105.389648	-20.710897
1104.280273	255.424835
1103.169922	189.192108
1102.059570	290.457275
1100.948242	70.816376
1099.837891	393.638306
1098.726563	209.348785
1097.615234	51.025345
1096.502930	222.642944
1095.390625	363.509674
1094.278320	584.360840
1093.166016	334.064728
1092.053711	345.192627
1090.940430	-27.432833
1089.827148	273.149048
1088.713867	154.744095
1087.599609	85.741325
1086.485352	221.339905
1085.371094	453.244110
1084.256836	419.380981
1083.141602	608.752808
1082.027344	274.057861
1080.912109	385.795715
1079.795898	347.135620
1078.680664	212.209534
1077.564453	558.540466
1076.448242	489.281097
1075.331055	427.054932
1074.213867	303.846680
1073.096680	457.419525
1071.979492	331.880402
1070.862305	206.379227
1069.744141	409.023987
1068.625977	358.498718
1067.507813	270.508148
1066.388672	93.531395
1065.270508	342.798462
1064.151367	383.582489
1063.031250	206.666382
1061.912109	242.776260
1060.791992	164.220505
1059.671875	317.245880
1058.550781	264.417572
1057.430664	272.410950
1056.309570	465.030670
1055.188477	180.886703
1054.066406	494.919434
1052.945313	33.409599
1051.823242	387.048737
1050.700195	570.100403
1049.578125	136.927216
1048.455078	42.306885
1047.332031	160.040756
1046.208984	319.724396
1045.084961	22.306210
1043.960938	154.001617
1042.836914	190.105408
1041.712891	214.568619
1040.587891	61.980484
1039.462891	163.368790
1038.337891	-200.971664
1037.212891	-355.585907
1036.086914	83.412346
1034.960938	14.964806
1033.834961	-130.184494
1032.708984	99.247536
1031.582031	516.955994
1030.455078	213.827637
1029.328125	-168.135590
1028.200195	-75.843994
1027.072266	-364.547577
1025.944336	-355.764069
1024.816406	-411.944733
1023.687500	-26.960550
1022.558594	-66.839149
1021.429688	-141.449814
1020.300781	-269.318085
1019.170898	57.532951
1018.041016	-262.670715
1016.911133	112.846169
1015.780273	-121.333893
1014.649414	24.698500
1013.518555	75.749763
1012.387695	-76.967438
1011.255859	-90.612503
1010.124023	67.149391
1008.992188	273.523041
1007.860352	218.400711
1006.727539	318.381104
1005.594727	610.376770
1004.461914	856.076782
1003.329102	1064.760132
1002.195313	970.642883
1001.061523	530.047363
999.927734	316.154785
998.792969	187.908020
997.658203	216.839981
996.523438	292.034149
995.388672	-4.308846
994.252930	-9.671603
993.117188	160.407990
991.981445	422.771088
990.844727	-27.427933
989.708984	288.099945
988.572266	255.541092
987.434570	149.361832
986.297852	149.330994
985.160156	273.776062
984.022461	43.661961
982.884766	50.896061
981.746094	187.125458
980.607422	307.302948
979.468750	208.992050
978.329102	-31.765404
977.190430	215.211456
976.050781	-98.756256
974.910156	-14.835354
973.770508	264.494080
972.629883	337.049835
971.489258	340.799103
970.348633	-13.546501
969.207031	114.496895
968.065430	309.165588
966.923828	184.917114
965.781250	-317.674591
964.639648	60.833992
963.496094	118.257675
962.353516	79.508911
961.210938	-153.908737
960.067383	149.102432
958.923828	51.199310
957.779297	-94.629623
956.635742	169.623520
955.491211	-179.642502
954.345703	-9.079666
953.201172	-83.290344
952.055664	-152.765839
950.910156	201.040131
949.764648	150.092224
948.618164	-152.171295
947.471680	-129.618729
946.325195	-340.004333
945.178711	98.608955
944.031250	-88.637184
942.883789	117.071846
941.736328	69.422981
940.587891	122.343216
939.439453	-134.947113
938.291016	77.937988
937.142578	108.400047
935.993164	70.569443
934.843750	342.904114
933.694336	61.430420
932.544922	251.870010
931.394531	219.095673
930.244141	288.943573
929.093750	5.963302
927.942383	48.754356
926.791016	46.128971
925.639648	-279.464996
924.488281	-29.275043
923.335938	-584.162415
922.183594	-399.729584
921.031250	-372.114868
919.877930	-21.694973
918.724609	-34.861931
917.571289	-75.172173
916.417969	-1.803276
915.263672	-46.432583
914.109375	151.949615
912.955078	-133.045364
911.800781	-118.314049
910.645508	-53.592239
909.490234	135.926071
908.334961	-266.304260
907.178711	-357.718140
906.022461	-267.701385
904.866211	30.798353
903.709961	34.778732
902.552734	66.011963
901.395508	115.424210
900.238281	26.817656
899.080078	17.530989
897.921875	8.322048
896.763672	-161.405563
895.605469	-104.849861
894.446289	73.827927
893.287109	78.439873
892.127930	78.592552
890.967773	474.163818
889.807617	-232.636124
888.647461	248.736679
887.487305	167.783173
886.326172	136.568710
885.165039	272.396973
884.003906	38.214039
882.842773	135.735596
881.680664	-163.633163
880.518555	26.383810
879.356445	193.798920
878.193359	65.966591
877.030273	55.361900
875.867188	-189.459854
874.703125	444.035431
873.540039	-21.355341
872.375977	346.240051
871.210938	250.126877
870.046875	133.816742
868.881836	321.185791
867.716797	267.865082
866.550781	185.333878
865.385742	114.064743
864.219727	525.914185
863.052734	465.792816
861.886719	243.977829
860.719727	347.813965
859.552734	-40.044258
858.384766	640.534607
857.217773	517.484253
856.049805	421.367950
854.880859	432.904846
853.712891	1000.450623
852.543945	224.927856
851.375000	653.198242
850.205078	637.568848
849.036133	698.048218
847.866211	368.757660
846.696289	559.004578
845.525391	426.748230
844.354492	50.542164
843.183594	381.461243
842.012695	47.787418
840.840820	335.889984
839.668945	55.873672
838.497070	287.778320
837.324219	544.055115
836.151367	263.906830
834.978516	151.314819
833.805664	402.678467
832.631836	379.202789
831.458008	469.466003
830.284180	447.996552
829.110352	613.830811
827.935547	389.122833
826.760742	180.013916
825.584961	733.353394
824.410156	236.481873
823.234375	102.944336
822.058594	294.613159
820.881836	-184.377258
819.705078	176.232513
818.528320	-242.665024
817.351563	-138.446884
816.173828	145.818069
814.996094	-99.672432
813.818359	-89.412270
812.639648	245.349884
811.461914	204.098633
810.283203	51.584476
809.103516	1.200242
807.923828	177.285599
806.745117	62.184731
805.564453	-48.584557
804.384766	-128.370117
803.204102	-310.379272
802.023438	-75.298584
800.842773	106.269882
799.661133	156.737473
798.479492	78.410583
797.297852	-305.957031
796.115234	-145.098587
794.932617	-183.898285
793.750000	-105.430122
792.567383	-115.744545
791.383789	101.839340
790.200195	438.703979
789.016602	412.291595
787.832031	345.904144
786.648438	330.272369
785.463867	272.468353
784.278320	291.918823
783.092773	291.312561
781.908203	124.811638
780.721680	-26.309528
779.536133	83.158829
778.349609	241.010910
777.163086	1.214177
775.975586	81.457726
774.789063	168.155807
773.601563	168.617996
772.413086	248.350754
771.225586	521.988220
770.037109	308.105377
768.848633	58.925552
767.660156	484.096771
766.470703	556.421875
765.281250	381.898285
764.091797	108.244926
762.901367	363.010925
761.710938	-84.610176
760.520508	242.503281
759.330078	441.766083
758.138672	189.919159
756.947266	545.055420
755.755859	614.133118
754.563477	513.850464
753.371094	411.347900
752.178711	346.181793
750.986328	109.670319
749.792969	-30.171419
748.599609	350.329041
747.405273	-55.180180
746.211914	344.831757
745.017578	351.913055
743.823242	306.330597
742.627930	471.260345
741.433594	368.655609
740.238281	33.752533
739.041992	-90.621521
737.846680	61.123756
736.650391	-181.435211
735.454102	-235.530792
734.256836	196.439713
733.059570	81.072220
731.862305	-211.434296
730.665039	47.560654
729.466797	129.328217
728.268555	97.429253
727.070313	109.352089
725.872070	36.124123
724.672852	-39.162666
723.473633	-0.705334
722.273438	22.549297
721.074219	91.788383
719.874023	-24.444244
718.673828	117.060234
717.472656	-225.777359
716.271484	121.075722
715.070313	282.541412
713.869141	-48.692818
712.666992	-309.838593
711.464844	-8.363961
710.262695	-109.941048
709.059570	145.992157
707.856445	116.709030
706.653320	233.544846
705.450195	459.401154
704.246094	328.441650
703.041992	-178.647552
701.837891	80.491516
700.632813	163.592911
699.428711	-20.531179
698.222656	376.113831
697.017578	220.814041
695.811523	-62.343647
694.605469	-164.778046
693.399414	-130.051086
692.192383	-190.593323
690.986328	63.964516
689.778320	-76.306328
688.571289	-246.584274
687.363281	-193.039627
686.155273	45.134708
684.947266	110.045578
683.738281	164.389832
682.529297	-199.266098
681.320313	-83.582687
680.111328	32.357021
678.901367	178.869522
677.691406	115.591881
676.481445	2.853067
675.270508	-57.590481
674.059570	-59.288326
672.848633	-248.898254
671.636719	145.810928
670.425781	2.208767
669.213867	57.828766
668.000977	111.521805
666.789063	-199.729660
665.576172	-80.702499
664.362305	-52.213184
663.149414	-157.396988
661.935547	162.943390
660.721680	140.158798
659.507813	-29.174227
658.292969	-55.897247
657.078125	79.273582
655.863281	-44.257294
654.647461	50.086342
653.431641	150.915588
652.215820	-90.873665
651.000000	326.655853
649.783203	78.464539
648.566406	-14.628558
647.349609	376.605377
646.132813	444.701965
644.915039	568.555176
643.697266	459.820343
642.478516	153.027679
641.259766	499.777679
640.041992	250.556335
638.822266	553.445435
637.603516	297.082489
636.383789	240.156677
635.164063	328.773682
633.943359	337.311829
632.723633	-75.574455
631.502930	532.661133
630.281250	498.236481
629.060547	61.804913
627.838867	482.583862
626.617188	72.319016
625.394531	355.769775
624.172852	382.880005
622.950195	445.164185
621.726563	630.336365
620.503906	593.402466
619.280273	559.238892
618.056641	324.370483
616.832031	38.644733
615.608398	-96.824219
614.383789	131.653732
613.158203	439.236847
611.933594	141.473526
610.708008	155.808594
609.482422	112.130562
608.255859	-117.899864
607.030273	6.297770
605.803711	-355.182587
604.576172	-42.556927
