# Supplementary material for: Raman spectroscopy accurately differentiates mucosal healing from non-healing and biochemical changes following biological therapy in inflammatory bowel disease
Source: PLoS One. 2021 Jun 2;16(6):e0252210. doi: 10.1371/journal.pone.0252210 (PMC8172032; doi:10.1371/journal.pone.0252210)
Supplement: S1 Dataset — (ZIP) [file pone.0252210.s003.zip › HC/BRC-ctnf-0004-1_base sub CR removed_23__X_22753__Y_20912.8__Z_667.686__Time_265.txt]

1714.671875	297.746735
1713.695313	-14.624821
1712.718750	-178.374023
1711.742188	45.074417
1710.764648	103.113075
1709.787109	-81.833405
1708.809570	-78.185234
1707.831055	-6.698689
1706.853516	-135.180527
1705.875000	-86.034546
1704.896484	121.915962
1703.916992	84.319450
1702.938477	352.692902
1701.958984	-9.691695
1700.979492	-199.918198
1700.000000	33.259071
1699.019531	-104.578651
1698.040039	-19.689163
1697.059570	-83.795403
1696.079102	-72.335861
1695.097656	153.491196
1694.117188	86.188332
1693.135742	-111.271301
1692.154297	-25.012047
1691.172852	-31.542400
1690.190430	-37.464520
1689.208008	93.296875
1688.225586	11.255285
1687.243164	-24.815832
1686.260742	-185.574478
1685.277344	-25.890396
1684.293945	-174.807785
1683.310547	39.201370
1682.327148	64.552017
1681.343750	527.124084
1680.359375	201.953766
1679.375000	-93.286430
1678.390625	224.135483
1677.405273	203.991989
1676.419922	75.272888
1675.435547	311.419342
1674.449219	186.272171
1673.463867	-47.335068
1672.478516	357.381592
1671.492188	618.834961
1670.505859	349.317688
1669.519531	417.590424
1668.532227	446.362610
1667.544922	353.388855
1666.557617	112.201836
1665.570313	380.914398
1664.583008	567.618042
1663.594727	680.288330
1662.607422	483.027008
1661.619141	686.440186
1660.629883	460.685333
1659.641602	439.386078
1658.652344	783.951660
1657.663086	392.329865
1656.673828	559.886780
1655.684570	460.240631
1654.694336	429.689056
1653.704102	534.357117
1652.713867	483.121063
1651.723633	540.587891
1650.732422	492.447449
1649.742188	484.221710
1648.750977	338.732513
1647.758789	521.187500
1646.767578	88.144943
1645.775391	125.662613
1644.784180	345.589203
1643.791992	61.243317
1642.798828	-43.321217
1641.806641	-200.453644
1640.813477	-138.375076
1639.820313	24.067514
1638.827148	212.947479
1637.833008	138.157639
1636.839844	8.179858
1635.845703	-0.398354
1634.851563	25.394239
1633.856445	-135.796692
1632.862305	-128.222214
1631.867188	-270.686035
1630.872070	-25.965054
1629.876953	31.833467
1628.881836	47.573013
1627.885742	-260.275391
1626.889648	-68.113495
1625.893555	-204.729889
1624.897461	274.055786
1623.900391	-159.552414
1622.903320	-12.077219
1621.906250	95.956886
1620.909180	54.230618
1619.912109	432.801727
1618.914063	236.121078
1617.916016	-81.224449
1616.917969	-112.305733
1615.919922	140.056458
1614.920898	3.991163
1613.921875	119.808174
1612.922852	57.239727
1611.923828	57.617748
1610.924805	238.866058
1609.924805	294.202057
1608.924805	1.002313
1607.924805	176.833511
1606.924805	158.748718
1605.923828	282.030029
1604.922852	324.066162
1603.921875	-217.634491
1602.920898	-214.834930
1601.919922	65.250755
1600.917969	39.113907
1599.916016	10.325405
1598.914063	-104.783684
1597.912109	-70.895882
1596.909180	-133.795105
1595.906250	77.627113
1594.903320	-58.543964
1593.900391	-19.730778
1592.896484	-41.076538
1591.893555	-370.518982
1590.889648	-60.443546
1589.885742	126.776558
1588.880859	167.722778
1587.876953	-112.237160
1586.872070	25.071619
1585.867188	99.667076
1584.862305	168.930130
1583.856445	71.268349
1582.851563	239.345490
1581.845703	-64.259705
1580.839844	9.813224
1579.833008	-51.657108
1578.827148	-22.062708
1577.820313	244.252914
1576.813477	-192.228134
1575.806641	357.385437
1574.798828	-276.831024
1573.791992	25.315647
1572.784180	-5.579191
1571.775391	-23.587198
1570.767578	129.846832
1569.759766	-20.885212
1568.750977	10.157047
1567.742188	98.214890
1566.732422	-161.833878
1565.723633	-341.384003
1564.713867	83.748680
1563.704102	114.165398
1562.694336	118.514038
1561.684570	130.528427
1560.673828	-54.679504
1559.664063	-286.569397
1558.652344	-199.687668
1557.641602	395.001648
1556.630859	121.342957
1555.619141	36.768204
1554.607422	27.217886
1553.595703	-205.122589
1552.583984	-100.944695
1551.571289	-126.357750
1550.558594	-53.547607
1549.545898	-84.365784
1548.533203	-73.905945
1547.519531	24.335669
1546.506836	311.174164
1545.493164	54.931335
1544.479492	-141.878601
1543.464844	103.079903
1542.451172	-184.298950
1541.436523	186.878250
1540.421875	59.440742
1539.407227	-68.056335
1538.391602	-25.293394
1537.375977	92.170555
1536.361328	-30.435953
1535.344727	109.942039
1534.329102	361.057434
1533.312500	207.149979
1532.296875	-18.954065
1531.280273	164.666351
1530.262695	427.945313
1529.246094	389.633545
1528.228516	214.708328
1527.210938	534.129517
1526.193359	348.733887
1525.175781	-68.331139
1524.157227	129.661362
1523.138672	134.509628
1522.120117	87.810364
1521.101563	53.884895
1520.082031	60.985283
1519.063477	314.772583
1518.043945	301.054535
1517.024414	266.686707
1516.003906	-222.475540
1514.983398	-287.754181
1513.963867	-9.000102
1512.943359	-18.009790
1511.921875	-1.467800
1510.901367	374.255219
1509.879883	244.286209
1508.858398	-172.996979
1507.836914	102.211693
1506.815430	218.253372
1505.792969	80.361763
1504.770508	-216.450119
1503.748047	378.448029
1502.725586	-0.440454
1501.702148	207.231216
1500.678711	74.173660
1499.655273	-145.947601
1498.631836	-225.277618
1497.608398	-350.709412
1496.583984	45.730499
1495.559570	-84.994919
1494.535156	331.533813
1493.510742	210.888535
1492.485352	317.708588
1491.460938	-132.702026
1490.435547	40.447491
1489.409180	57.599960
1488.383789	243.278473
1487.357422	280.687592
1486.331055	356.314362
1485.304688	174.056793
1484.278320	364.397003
1483.250977	115.743553
1482.224609	183.469666
1481.197266	149.076370
1480.168945	282.905060
1479.141602	439.594788
1478.113281	410.097595
1477.084961	813.738708
1476.056641	486.025757
1475.028320	517.534485
1473.999023	200.100998
1472.969727	295.199158
1471.940430	761.840332
1470.911133	622.582947
1469.881836	765.766418
1468.851563	885.933777
1467.821289	901.752441
1466.791016	902.276672
1465.759766	1017.143250
1464.729492	1020.132568
1463.698242	972.250671
1462.666992	1325.758789
1461.635742	1219.371460
1460.603516	1242.490845
1459.571289	765.433044
1458.539063	953.595947
1457.506836	867.586731
1456.474609	928.760620
1455.441406	1200.414307
1454.408203	1304.557129
1453.375000	990.278503
1452.341797	1342.841675
1451.307617	1416.428467
1450.274414	1305.030029
1449.240234	1355.789063
1448.205078	1350.777588
1447.170898	1355.926270
1446.135742	1355.985474
1445.100586	1206.704346
1444.065430	1060.025879
1443.030273	1300.533691
1441.994141	1143.770752
1440.958984	1290.602905
1439.921875	1050.462891
1438.885742	1402.022705
1437.849609	1146.854492
1436.812500	1025.712280
1435.775391	790.954590
1434.738281	854.365967
1433.701172	546.553406
1432.663086	920.556091
1431.625000	814.820190
1430.586914	714.202576
1429.548828	845.784729
1428.509766	356.752472
1427.470703	405.159180
1426.431641	163.603867
1425.392578	325.540985
1424.353516	-1.524185
1423.313477	34.428314
1422.273438	156.060913
1421.233398	121.513603
1420.193359	-109.407677
1419.152344	4.717599
1418.111328	-17.092920
1417.070313	165.001846
1416.029297	-37.907051
1414.987305	-228.131348
1413.946289	-88.727509
1412.904297	-218.413956
1411.862305	-48.829704
1410.819336	324.293732
1409.776367	51.492985
1408.734375	-32.681953
1407.691406	315.240479
1406.647461	130.650208
1405.604492	428.286560
1404.560547	-107.564171
1403.516602	-206.443939
1402.472656	83.697052
1401.427734	-138.007019
1400.382813	-118.778099
1399.337891	341.828125
1398.292969	238.228561
1397.248047	167.322556
1396.202148	266.891052
1395.156250	163.545624
1394.110352	178.041016
1393.064453	172.563614
1392.018555	36.961853
1390.971680	-136.084595
1389.924805	31.381077
1388.877930	-11.335696
1387.830078	-18.963287
1386.782227	166.068100
1385.734375	-226.527939
1384.686523	28.618389
1383.638672	-36.201263
1382.589844	-158.416122
1381.541016	-155.581894
1380.492188	-270.071045
1379.443359	-177.156433
1378.394531	15.668324
1377.344727	173.519241
1376.294922	-20.511469
1375.245117	-169.466293
1374.194336	-121.223160
1373.143555	-117.815178
1372.092773	110.095955
1371.041992	-367.534271
1369.991211	-22.357845
1368.939453	-125.818748
1367.887695	17.498590
1366.835938	-247.665283
1365.784180	92.519989
1364.731445	-32.971333
1363.679688	-111.004829
1362.626953	-298.444733
1361.573242	-518.087402
1360.520508	-123.078362
1359.466797	-34.089931
1358.413086	-74.355972
1357.359375	-144.350967
1356.305664	2.011119
1355.250977	140.920029
1354.196289	222.713715
1353.141602	-249.349960
1352.086914	-28.265135
1351.031250	-139.908173
1349.975586	-152.125168
1348.919922	-481.912262
1347.864258	161.166061
1346.808594	134.271820
1345.751953	578.683289
1344.695313	420.444427
1343.638672	49.156704
1342.581055	295.256775
1341.523438	271.233612
1340.466797	423.231995
1339.408203	483.558960
1338.350586	442.438263
1337.291992	413.779205
1336.234375	533.757751
1335.174805	188.470978
1334.116211	123.032188
1333.057617	515.339355
1331.998047	41.935410
1330.938477	58.401917
1329.878906	599.031494
1328.818359	267.031250
1327.757813	318.263763
1326.697266	495.556732
1325.636719	57.835445
1324.576172	282.193237
1323.514648	449.732117
1322.453125	207.532852
1321.391602	175.286316
1320.330078	606.984192
1319.267578	414.470978
1318.205078	737.557495
1317.142578	922.504822
1316.080078	505.956970
1315.016602	548.067261
1313.953125	528.638367
1312.889648	477.267181
1311.826172	842.238281
1310.761719	81.771698
1309.698242	173.550415
1308.633789	501.640228
1307.569336	349.796295
1306.503906	505.613861
1305.438477	521.226868
1304.373047	682.005615
1303.307617	606.746155
1302.242188	679.080627
1301.175781	662.963928
1300.109375	433.154572
1299.042969	785.721985
1297.976563	752.602844
1296.909180	329.127380
1295.841797	610.475525
1294.774414	577.599609
1293.707031	576.705688
1292.638672	539.057922
1291.571289	621.691956
1290.502930	110.886833
1289.433594	235.348892
1288.365234	609.859497
1287.295898	842.108154
1286.226563	263.321106
1285.157227	581.395691
1284.086914	172.002747
1283.017578	409.270599
1281.947266	85.885460
1280.876953	159.182480
1279.805664	242.274033
1278.734375	543.108337
1277.663086	237.289932
1276.591797	29.470093
1275.520508	454.987671
1274.448242	281.513824
1273.375977	513.816895
1272.303711	462.653564
1271.231445	130.659576
1270.158203	494.838348
1269.085938	180.160400
1268.011719	644.317871
1266.938477	119.932983
1265.865234	547.395813
1264.791016	84.311630
1263.716797	236.065323
1262.641602	387.777802
1261.567383	476.086945
1260.492188	483.950470
1259.416992	2.057847
1258.341797	-60.560764
1257.265625	135.043854
1256.190430	186.938812
1255.114258	404.375214
1254.037109	159.258362
1252.960938	48.139511
1251.883789	652.375427
1250.806641	205.553726
1249.729492	28.895956
1248.652344	513.674500
1247.574219	397.827087
1246.496094	386.558441
1245.417969	110.468979
1244.338867	31.273962
1243.260742	3.149126
1242.181641	-66.239616
1241.102539	133.886475
1240.022461	227.129440
1238.943359	378.598419
1237.863281	25.389257
1236.783203	429.096985
1235.702148	228.812027
1234.622070	-34.395657
1233.541016	369.069916
1232.459961	304.663086
1231.377930	308.118927
1230.296875	556.237732
1229.214844	482.146912
1228.132813	408.093719
1227.050781	167.053741
1225.967773	172.957428
1224.884766	391.782532
1223.801758	223.465546
1222.718750	207.583664
1221.634766	24.856459
1220.550781	-179.550842
1219.466797	-105.928253
1218.382813	57.063156
1217.298828	-26.440836
1216.213867	112.279419
1215.128906	166.416519
1214.042969	-221.298126
1212.958008	298.709045
1211.872070	65.558029
1210.786133	165.441422
1209.700195	-349.809601
1208.613281	287.852844
1207.526367	124.765900
1206.439453	291.971741
1205.352539	75.910980
1204.265625	-31.647665
1203.177734	106.511658
1202.089844	-54.039406
1201.001953	2.163238
1199.913086	-4.281737
1198.824219	-342.865112
1197.735352	-428.673584
1196.646484	-358.102325
1195.557617	-571.382507
1194.467773	-125.759239
1193.377930	-331.844238
1192.288086	-182.149872
1191.197266	-85.425125
1190.106445	49.667557
1189.015625	-185.208374
1187.924805	-223.100372
1186.833984	-157.770737
1185.742188	-418.944977
1184.650391	-440.058868
1183.557617	119.388680
1182.465820	232.429123
1181.373047	4.842444
1180.280273	17.083641
1179.187500	-399.773529
1178.093750	-8.884267
1177.000977	-116.537132
1175.907227	60.860256
1174.812500	-10.934733
1173.718750	17.848106
1172.624023	-97.062195
1171.529297	-22.882229
1170.434570	-106.694344
1169.338867	108.506378
1168.244141	-6.454856
1167.148438	-279.228058
1166.051758	12.241179
1164.956055	-243.753036
1163.859375	-7.450628
1162.762695	-237.138168
1161.666016	20.481039
1160.568359	-56.373260
1159.470703	-40.120350
1158.373047	104.974030
1157.275391	-24.453493
1156.176758	-8.347254
1155.079102	81.673386
1153.979492	293.201324
1152.880859	27.788122
1151.782227	10.348907
1150.682617	378.919769
1149.583008	154.042770
1148.482422	-44.581947
1147.382813	-331.252960
1146.282227	-146.433273
1145.181641	-9.338487
1144.080078	363.239380
1142.979492	95.607430
1141.877930	-62.533340
1140.776367	-280.093689
1139.673828	25.474190
1138.572266	245.305801
1137.469727	89.488754
1136.367188	92.901505
1135.263672	283.927795
1134.161133	434.469025
1133.057617	316.585327
1131.954102	137.002991
1130.849609	382.273743
1129.745117	245.381760
1128.641602	-169.016815
1127.536133	453.146362
1126.431641	316.233551
1125.326172	1.535205
1124.220703	236.813034
1123.115234	12.258979
1122.009766	436.885254
1120.903320	766.536560
1119.796875	179.611450
1118.690430	19.059753
1117.583008	159.128479
1116.475586	145.290527
1115.368164	162.191086
1114.260742	91.541718
1113.152344	-196.672241
1112.044922	9.350103
1110.936523	-54.218124
1109.827148	-77.622330
1108.718750	90.344742
1107.609375	421.176514
1106.500000	45.748531
1105.389648	336.245361
1104.280273	279.624420
1103.169922	298.508026
1102.059570	-93.157875
1100.948242	251.264465
1099.837891	411.584106
1098.726563	234.650009
1097.615234	203.919846
1096.502930	288.652557
1095.390625	69.399673
1094.278320	125.830070
1093.166016	193.999405
1092.053711	99.670349
1090.940430	299.597992
1089.827148	720.646423
1088.713867	38.008003
1087.599609	263.648865
1086.485352	355.132294
1085.371094	-369.310150
1084.256836	401.623322
1083.141602	584.641052
1082.027344	436.294495
1080.912109	450.089020
1079.795898	207.869583
1078.680664	632.609375
1077.564453	273.091400
1076.448242	418.332031
1075.331055	570.535889
1074.213867	645.262512
1073.096680	349.403534
1071.979492	243.616455
1070.862305	107.414162
1069.744141	236.102921
1068.625977	423.328094
1067.507813	242.692398
1066.388672	371.291290
1065.270508	593.523499
1064.151367	546.437988
1063.031250	546.192505
1061.912109	190.314316
1060.791992	253.352783
1059.671875	395.902283
1058.550781	145.566345
1057.430664	49.676872
1056.309570	164.189636
1055.188477	126.796585
1054.066406	297.347473
1052.945313	577.638794
1051.823242	133.950851
1050.700195	283.452942
1049.578125	451.609375
1048.455078	-297.338440
1047.332031	-112.741737
1046.208984	335.365570
1045.084961	11.458575
1043.960938	-319.251617
1042.836914	242.904190
1041.712891	178.021011
1040.587891	73.593636
1039.462891	29.813448
1038.337891	60.619186
1037.212891	203.203491
1036.086914	152.576965
1034.960938	239.313583
1033.834961	-281.136200
1032.708984	-238.423508
1031.582031	-274.752411
1030.455078	-48.306934
1029.328125	-68.281227
1028.200195	-399.582275
1027.072266	-238.152176
1025.944336	-394.938934
1024.816406	-382.078156
1023.687500	-264.699249
1022.558594	-339.959412
1021.429688	-278.209076
1020.300781	-156.099487
1019.170898	179.392502
1018.041016	-64.921852
1016.911133	-271.955536
1015.780273	-12.958672
1014.649414	49.024269
1013.518555	-7.103312
1012.387695	-264.633362
1011.255859	142.606140
1010.124023	174.687531
1008.992188	202.201675
1007.860352	377.883911
1006.727539	491.086151
1005.594727	393.837463
1004.461914	604.267700
1003.329102	1082.862061
1002.195313	736.160339
1001.061523	671.620789
999.927734	394.654449
998.792969	147.918411
997.658203	106.901932
996.523438	183.738632
995.388672	228.312119
994.252930	-10.884356
993.117188	100.786514
991.981445	413.165283
990.844727	188.194656
989.708984	69.483582
988.572266	202.139435
987.434570	168.909210
986.297852	68.991112
985.160156	-337.128113
984.022461	318.590332
982.884766	391.650848
981.746094	151.746643
980.607422	197.384918
979.468750	-65.168243
978.329102	-125.110054
977.190430	102.525551
976.050781	162.320343
974.910156	49.798416
973.770508	-12.004519
972.629883	238.751617
971.489258	232.252731
970.348633	202.897491
969.207031	180.540009
968.065430	52.717400
966.923828	16.843851
965.781250	-110.679413
964.639648	-29.314537
963.496094	-188.670410
962.353516	-1.673185
961.210938	-101.148254
960.067383	358.618439
958.923828	-72.868301
957.779297	164.718994
956.635742	118.373642
955.491211	83.594437
954.345703	252.623672
953.201172	-251.034286
952.055664	-102.384071
950.910156	-45.183475
949.764648	-61.073437
948.618164	-145.440826
947.471680	-275.371948
946.325195	145.535110
945.178711	82.049469
944.031250	112.331383
942.883789	202.067444
941.736328	56.733700
940.587891	-19.966454
939.439453	-155.854599
938.291016	64.287384
937.142578	179.517410
935.993164	-24.429623
934.843750	-123.325020
933.694336	46.857796
932.544922	-35.858543
931.394531	-22.774075
930.244141	177.155807
929.093750	245.023956
927.942383	242.382065
926.791016	89.633728
925.639648	-204.022812
924.488281	-117.561256
923.335938	-46.976585
922.183594	-210.521896
921.031250	-414.819427
919.877930	-259.863983
918.724609	-188.963745
917.571289	-27.147251
916.417969	-33.376698
915.263672	-346.041290
914.109375	54.284809
912.955078	-85.610718
911.800781	-404.604248
910.645508	215.712097
909.490234	-103.048828
908.334961	95.349808
907.178711	-118.820763
906.022461	240.528610
904.866211	-9.677829
903.709961	-53.574493
902.552734	176.629547
901.395508	341.132416
900.238281	-91.942505
899.080078	-180.780807
897.921875	-77.208031
896.763672	-276.718109
895.605469	-236.371399
894.446289	285.564636
893.287109	364.291443
892.127930	280.334534
890.967773	205.496841
889.807617	-180.950089
888.647461	44.792603
887.487305	107.926125
886.326172	-41.098080
885.165039	-133.594666
884.003906	225.196091
882.842773	322.221405
881.680664	-94.899239
880.518555	322.347412
879.356445	58.756130
878.193359	227.962112
877.030273	11.884662
875.867188	131.521698
874.703125	122.777908
873.540039	165.837540
872.375977	-22.925364
871.210938	310.451935
870.046875	312.997253
868.881836	288.561279
867.716797	520.481018
866.550781	190.294067
865.385742	156.942139
864.219727	321.338501
863.052734	76.805153
861.886719	445.525970
860.719727	313.347839
859.552734	51.029537
858.384766	174.842972
857.217773	327.764984
856.049805	74.572105
854.880859	301.426147
853.712891	528.155579
852.543945	396.099304
851.375000	279.770172
850.205078	394.252441
849.036133	714.745850
847.866211	304.972015
846.696289	562.584473
845.525391	443.979980
844.354492	135.175339
843.183594	343.320709
842.012695	218.039017
840.840820	48.043396
839.668945	-1.176567
838.497070	336.287201
837.324219	-104.149055
836.151367	-155.671387
834.978516	212.714264
833.805664	277.166046
832.631836	66.912659
831.458008	379.022156
830.284180	139.719193
829.110352	273.060425
827.935547	383.969818
826.760742	267.300842
825.584961	366.875793
824.410156	185.493866
823.234375	367.360046
822.058594	-12.359321
820.881836	276.232239
819.705078	370.879333
818.528320	-42.193073
817.351563	-132.408417
816.173828	-273.843018
814.996094	-94.931496
813.818359	161.656693
812.639648	-0.010245
811.461914	434.122406
810.283203	363.422913
809.103516	341.549957
807.923828	-226.903137
806.745117	-137.745026
805.564453	-328.515228
804.384766	-279.524048
803.204102	44.557144
802.023438	-119.775337
800.842773	-17.913015
799.661133	10.606593
798.479492	-58.547943
797.297852	-313.978912
796.115234	-341.114502
794.932617	-84.715408
793.750000	-191.840775
792.567383	11.047998
791.383789	-147.180466
790.200195	-287.727722
789.016602	133.831741
787.832031	128.046204
786.648438	-134.435394
785.463867	-312.863922
784.278320	225.069000
783.092773	53.065060
781.908203	230.224762
780.721680	493.360535
779.536133	387.375336
778.349609	95.822441
777.163086	20.685610
775.975586	347.223969
774.789063	108.549698
773.601563	410.442383
772.413086	277.539215
771.225586	356.312561
770.037109	227.697906
768.848633	295.226990
767.660156	181.924271
766.470703	337.361450
765.281250	265.758179
764.091797	156.658722
762.901367	161.998062
761.710938	184.855667
760.520508	201.014359
759.330078	498.694519
758.138672	558.585083
756.947266	468.828613
755.755859	308.680939
754.563477	416.678680
753.371094	197.121094
752.178711	322.522034
750.986328	37.047729
749.792969	401.637299
748.599609	-204.401657
747.405273	45.791908
746.211914	260.702454
745.017578	372.330933
743.823242	154.844879
742.627930	303.601532
741.433594	331.664124
740.238281	372.810913
739.041992	-90.123207
737.846680	-373.226929
736.650391	70.926453
735.454102	337.462219
734.256836	165.980072
733.059570	73.339836
731.862305	144.833878
730.665039	-396.288330
729.466797	-132.298050
728.268555	118.430489
727.070313	-188.446854
725.872070	180.175049
724.672852	225.208710
723.473633	239.635590
722.273438	114.262802
721.074219	299.034027
719.874023	213.013077
718.673828	205.619003
717.472656	185.139587
716.271484	363.212646
715.070313	534.681885
713.869141	304.883087
712.666992	18.533976
711.464844	-99.825386
710.262695	154.515884
709.059570	295.494263
707.856445	323.196625
706.653320	272.552551
705.450195	398.315826
704.246094	221.544083
703.041992	112.374756
701.837891	192.581009
700.632813	559.900269
699.428711	-70.920540
698.222656	389.905762
697.017578	76.884109
695.811523	220.388138
694.605469	-20.597956
693.399414	-154.957718
692.192383	-95.922516
690.986328	39.170986
689.778320	-159.943802
688.571289	-87.627510
687.363281	132.263397
686.155273	-59.909344
684.947266	-61.077042
683.738281	48.423183
682.529297	-301.481293
681.320313	-315.253540
680.111328	-205.419296
678.901367	-45.714474
677.691406	127.033195
676.481445	-345.280792
675.270508	-124.693550
674.059570	24.509190
672.848633	-460.066925
671.636719	147.896042
670.425781	11.886819
669.213867	77.103310
668.000977	-382.779388
666.789063	-230.828751
665.576172	158.793350
664.362305	-69.340630
663.149414	-85.639671
661.935547	-11.156830
660.721680	28.868135
659.507813	-435.931702
658.292969	-104.393707
657.078125	-5.837407
655.863281	-43.080303
654.647461	-78.066475
653.431641	29.292997
652.215820	-24.930321
651.000000	-42.434959
649.783203	88.731499
648.566406	-12.660960
647.349609	163.745941
646.132813	378.841125
644.915039	292.613647
643.697266	193.529984
642.478516	326.773102
641.259766	186.862686
640.041992	72.790283
638.822266	255.328842
637.603516	154.094910
636.383789	364.336975
635.164063	320.957489
633.943359	103.563126
632.723633	193.145645
631.502930	123.718918
630.281250	-53.135895
629.060547	168.953491
627.838867	337.110504
626.617188	241.207916
625.394531	-95.014923
624.172852	466.717590
622.950195	496.448700
621.726563	120.923470
620.503906	368.505188
619.280273	-39.689941
618.056641	230.551682
616.832031	-4.931887
615.608398	180.774734
614.383789	318.799103
613.158203	118.231842
611.933594	145.982635
610.708008	19.136745
609.482422	-172.462921
608.255859	-37.749931
607.030273	-301.250305
605.803711	-260.010864
604.576172	-117.167610
