# Supplementary material for: Raman spectroscopy accurately differentiates mucosal healing from non-healing and biochemical changes following biological therapy in inflammatory bowel disease
Source: PLoS One. 2021 Jun 2;16(6):e0252210. doi: 10.1371/journal.pone.0252210 (PMC8172032; doi:10.1371/journal.pone.0252210)
Supplement: S1 Dataset — (ZIP) [file pone.0252210.s003.zip › HC/BRC-ctnf-0008-1_base sub CR removed_29__X_-11639.4__Y_45452.2__Z_88.753__Time_326.txt]

1714.640625	248.948578
1713.664063	168.552277
1712.687500	99.134796
1711.709961	-431.755096
1710.733398	-112.700851
1709.755859	-86.160873
1708.778320	194.805878
1707.799805	-231.790237
1706.821289	105.101181
1705.843750	-112.470383
1704.864258	50.109119
1703.885742	-38.931011
1702.907227	-26.203110
1701.927734	13.281238
1700.948242	-150.453308
1699.968750	36.315029
1698.988281	-73.697357
1698.007813	-17.781433
1697.028320	220.055359
1696.046875	225.421326
1695.066406	-94.844826
1694.084961	-43.577129
1693.104492	34.657803
1692.123047	-161.888794
1691.140625	162.294693
1690.159180	505.344666
1689.176758	397.664093
1688.194336	573.041321
1687.211914	852.656067
1686.228516	567.283936
1685.246094	34.566273
1684.262695	461.655853
1683.279297	396.074158
1682.295898	501.352936
1681.311523	577.629883
1680.327148	595.689148
1679.342773	667.373169
1678.358398	909.726807
1677.374023	676.165710
1676.388672	629.264160
1675.403320	957.754578
1674.417969	954.187683
1673.432617	1060.027588
1672.446289	940.321167
1671.459961	823.757935
1670.473633	967.992126
1669.487305	1189.614990
1668.500977	965.514282
1667.513672	1081.689819
1666.526367	1299.100220
1665.539063	1572.569580
1664.550781	1172.523804
1663.563477	1826.027222
1662.575195	1326.217041
1661.586914	1797.313477
1660.598633	1364.857666
1659.609375	1568.935791
1658.620117	1468.695801
1657.631836	1840.411987
1656.641602	1831.002563
1655.652344	1319.038818
1654.662109	1292.060791
1653.672852	1146.453125
1652.681641	1488.060181
1651.691406	1242.743530
1650.701172	849.843933
1649.709961	639.906433
1648.718750	723.868713
1647.727539	808.178528
1646.735352	763.330872
1645.744141	742.686462
1644.751953	460.928253
1643.759766	929.537964
1642.766602	374.011292
1641.774414	270.428162
1640.781250	37.907349
1639.788086	-33.247238
1638.794922	72.672447
1637.801758	339.725922
1636.807617	480.410126
1635.813477	323.503723
1634.819336	127.440895
1633.825195	31.878393
1632.830078	-152.935928
1631.834961	-153.041489
1630.839844	-5.430170
1629.844727	-257.722839
1628.849609	261.451813
1627.853516	-13.977650
1626.857422	-433.720306
1625.861328	-27.221405
1624.865234	-44.008259
1623.868164	57.715710
1622.871094	12.423896
1621.874023	372.030334
1620.876953	-87.984550
1619.879883	111.660454
1618.881836	476.813660
1617.883789	133.130981
1616.885742	44.378002
1615.887695	307.472687
1614.888672	190.154663
1613.889648	351.087006
1612.890625	239.340073
1611.891602	245.765503
1610.892578	-274.589691
1609.892578	248.468094
1608.892578	126.824013
1607.892578	154.654068
1606.892578	-68.865654
1605.891602	179.115326
1604.890625	-91.291565
1603.889648	248.351624
1602.888672	169.213409
1601.887695	-278.725159
1600.885742	-106.515259
1599.883789	-72.940102
1598.881836	-593.627808
1597.879883	-167.796158
1596.876953	-97.570206
1595.874023	189.509171
1594.871094	-286.318634
1593.868164	126.053116
1592.864258	-135.457245
1591.861328	-349.854279
1590.857422	-287.528961
1589.853516	-146.970978
1588.848633	-163.054596
1587.844727	-17.428486
1586.839844	2.899477
1585.834961	90.959572
1584.830078	353.574188
1583.824219	21.810791
1582.819336	-109.228424
1581.813477	67.085472
1580.807617	211.998337
1579.800781	153.648117
1578.794922	462.317596
1577.788086	471.436401
1576.781250	189.012833
1575.773438	-17.963547
1574.766602	365.502106
1573.758789	-44.473278
1572.750977	247.591965
1571.743164	-113.025215
1570.735352	150.100708
1569.726563	18.037516
1568.718750	-30.956303
1567.708984	-168.403778
1566.700195	-17.695671
1565.691406	10.794730
1564.681641	163.685959
1563.671875	-272.671082
1562.662109	-208.291306
1561.652344	231.993988
1560.641602	207.732925
1559.630859	175.539185
1558.620117	3.222457
1557.609375	7.037915
1556.597656	-328.759430
1555.586914	1.172081
1554.575195	620.825562
1553.563477	289.765533
1552.550781	445.324890
1551.539063	479.015045
1550.526367	-188.761551
1549.513672	297.392670
1548.500977	646.065918
1547.487305	345.297943
1546.473633	551.209839
1545.459961	97.702637
1544.446289	378.138458
1543.432617	149.258408
1542.417969	-113.323891
1541.404297	16.594997
1540.389648	61.020618
1539.374023	254.936172
1538.359375	-8.238658
1537.343750	407.118103
1536.328125	89.419449
1535.312500	158.551895
1534.296875	315.128601
1533.280273	432.739014
1532.263672	349.035614
1531.247070	368.252899
1530.230469	217.211487
1529.212891	112.367714
1528.196289	-77.588478
1527.178711	329.677063
1526.160156	165.039505
1525.142578	-118.095055
1524.124023	172.493500
1523.106445	208.095001
1522.087891	-6.039737
1521.068359	324.863312
1520.049805	-419.232819
1519.030273	152.851578
1518.010742	-36.199966
1516.991211	-204.811783
1515.971680	232.705124
1514.951172	4.630121
1513.930664	-169.613998
1512.910156	218.244064
1511.889648	408.120178
1510.868164	146.070709
1509.846680	99.460808
1508.826172	-198.652222
1507.803711	-212.221100
1506.782227	271.465088
1505.759766	-68.093033
1504.737305	-435.865051
1503.714844	-22.165041
1502.692383	432.177429
1501.668945	87.049919
1500.646484	95.305733
1499.623047	-185.923080
1498.599609	52.395111
1497.575195	-131.805542
1496.550781	-47.446182
1495.527344	-190.888779
1494.502930	133.540649
1493.477539	406.520447
1492.453125	-16.019428
1491.427734	-144.647736
1490.402344	-168.593185
1489.376953	70.463715
1488.350586	15.538549
1487.325195	417.621216
1486.298828	56.044373
1485.272461	467.880859
1484.245117	190.388214
1483.218750	492.084595
1482.191406	283.352814
1481.164063	707.059204
1480.136719	324.781372
1479.108398	567.069519
1478.080078	870.325562
1477.052734	870.178040
1476.023438	964.126038
1474.995117	1124.204834
1473.965820	856.296448
1472.937500	1107.818970
1471.908203	1262.400391
1470.877930	826.415039
1469.848633	1825.535645
1468.818359	1404.745117
1467.788086	1693.614014
1466.757813	1562.770996
1465.727539	1253.981445
1464.696289	1702.615356
1463.665039	1891.825684
1462.633789	1976.756470
1461.602539	2087.009277
1460.570313	2179.368164
1459.539063	2035.576538
1458.506836	2188.761475
1457.473633	2291.067383
1456.441406	2332.448730
1455.408203	2401.661377
1454.375000	2204.537842
1453.341797	2068.339844
1452.308594	2411.312988
1451.274414	2528.530518
1450.241211	2551.978027
1449.207031	2874.325684
1448.171875	2700.061279
1447.137695	3151.405029
1446.102539	2721.475830
1445.067383	2648.649414
1444.032227	2411.382324
1442.997070	2313.396973
1441.960938	2106.672607
1440.924805	1920.303223
1439.888672	2194.241455
1438.852539	1848.741089
1437.816406	2019.031616
1436.779297	1853.178833
1435.742188	1864.295898
1434.705078	1554.675171
1433.666992	1161.874512
1432.629883	1445.967651
1431.591797	1182.211914
1430.553711	1261.856445
1429.514648	1104.322632
1428.476563	737.589844
1427.437500	519.857056
1426.398438	352.724792
1425.359375	59.692158
1424.320313	517.961365
1423.280273	144.524475
1422.240234	-34.674809
1421.200195	272.428955
1420.159180	435.917786
1419.119141	105.995583
1418.078125	471.030701
1417.037109	430.833344
1415.996094	141.660126
1414.954102	-96.996338
1413.912109	-21.060675
1412.870117	208.344681
1411.828125	-419.492584
1410.786133	234.906555
1409.743164	250.843735
1408.700195	-207.938538
1407.657227	-138.910583
1406.614258	75.871284
1405.570313	-271.744049
1404.527344	-624.064697
1403.483398	-110.293556
1402.438477	-201.334320
1401.394531	-538.003967
1400.349609	-327.660828
1399.304688	-280.251617
1398.259766	25.502886
1397.214844	584.424866
1396.168945	511.746918
1395.123047	238.822372
1394.077148	131.488815
1393.031250	56.915871
1391.984375	65.125671
1390.937500	126.060493
1389.890625	197.143707
1388.843750	-1.869360
1387.796875	477.296112
1386.749023	-41.524635
1385.701172	-139.867020
1384.653320	94.500656
1383.604492	246.425690
1382.556641	53.639015
1381.507813	-133.919800
1380.458984	-28.982594
1379.410156	-163.649963
1378.360352	-210.726334
1377.310547	-147.772354
1376.260742	147.431503
1375.210938	208.147736
1374.161133	49.490265
1373.110352	10.772528
1372.059570	-120.008720
1371.008789	38.635334
1369.957031	349.413025
1368.906250	306.409210
1367.854492	-197.323074
1366.802734	218.473434
1365.750000	-30.668180
1364.698242	382.792297
1363.645508	253.581039
1362.592773	-27.201891
1361.540039	165.076370
1360.486328	-140.093399
1359.433594	82.342537
1358.379883	48.733002
1357.326172	62.555805
1356.271484	29.310083
1355.216797	453.500519
1354.163086	365.927826
1353.107422	191.594757
1352.052734	124.329842
1350.998047	218.659683
1349.942383	313.115479
1348.886719	663.333313
1347.830078	750.551697
1346.774414	875.151245
1345.717773	1312.355835
1344.661133	807.304504
1343.604492	602.621399
1342.546875	779.877747
1341.490234	860.620178
1340.432617	1132.249878
1339.375000	1072.033447
1338.316406	1118.484375
1337.258789	944.764526
1336.200195	912.366333
1335.141602	1028.645508
1334.082031	1367.709473
1333.023438	682.707092
1331.963867	700.530273
1330.904297	775.389404
1329.844727	694.642517
1328.784180	727.772644
1327.723633	758.583313
1326.663086	848.838623
1325.602539	630.474548
1324.541992	849.454407
1323.480469	777.156433
1322.418945	1154.285400
1321.357422	1247.613159
1320.295898	1622.325439
1319.233398	904.250122
1318.170898	1190.380493
1317.108398	1269.421509
1316.045898	1104.535645
1314.982422	1275.035645
1313.918945	1467.780884
1312.855469	1628.566528
1311.791992	1385.492065
1310.728516	1145.129639
1309.664063	890.222534
1308.599609	1149.988525
1307.535156	1569.734375
1306.469727	1475.207153
1305.404297	1550.581665
1304.338867	1257.164063
1303.273438	1364.772705
1302.208008	1514.245239
1301.141602	1037.067627
1300.075195	1196.605225
1299.008789	1213.711182
1297.942383	1488.808960
1296.875000	1051.795166
1295.807617	809.026672
1294.740234	1398.520752
1293.672852	1261.517090
1292.604492	896.502686
1291.537109	1171.946045
1290.468750	1096.682617
1289.399414	1269.159546
1288.331055	774.950195
1287.261719	1114.257813
1286.192383	1311.402954
1285.123047	1065.176147
1284.052734	858.314819
1282.983398	891.598511
1281.913086	1250.512451
1280.841797	855.527161
1279.771484	1116.573853
1278.700195	1561.048340
1277.628906	914.555786
1276.557617	1234.308472
1275.486328	962.358521
1274.414063	1145.205811
1273.341797	1169.193237
1272.269531	1132.150391
1271.197266	1041.445679
1270.124023	1573.555908
1269.050781	1187.460449
1267.977539	1219.000610
1266.904297	1467.775146
1265.830078	1201.647949
1264.756836	1450.403809
1263.681641	1396.646484
1262.607422	1004.036682
1261.533203	1557.500732
1260.458008	1642.785034
1259.382813	979.989929
1258.307617	885.143982
1257.231445	1294.533203
1256.155273	1231.354980
1255.079102	1345.950928
1254.002930	1192.767578
1252.926758	1472.833984
1251.849609	1684.654785
1250.772461	1356.392456
1249.695313	860.481995
1248.617188	1424.858032
1247.540039	1442.066406
1246.461914	895.431580
1245.382813	1031.783447
1244.304688	913.019287
1243.225586	1170.733398
1242.146484	1110.240356
1241.067383	1108.030273
1239.988281	926.202454
1238.908203	1450.554932
1237.828125	1161.945557
1236.748047	1106.294067
1235.667969	1036.094238
1234.586914	1191.363281
1233.505859	1203.529053
1232.424805	1167.195190
1231.343750	1079.972778
1230.261719	796.543030
1229.179688	1147.693481
1228.097656	1004.738708
1227.015625	1115.973633
1225.932617	1183.547974
1224.850586	1277.680054
1223.767578	1144.327637
1222.683594	868.289490
1221.600586	1254.858521
1220.516602	954.648499
1219.432617	468.424225
1218.347656	748.331421
1217.263672	556.995483
1216.178711	894.615845
1215.093750	691.137329
1214.008789	379.050568
1212.922852	684.927124
1211.836914	717.922852
1210.750977	514.411377
1209.665039	648.613953
1208.579102	676.587830
1207.492188	767.150635
1206.405273	604.513306
1205.318359	692.510620
1204.230469	541.854553
1203.142578	781.428284
1202.054688	189.961166
1200.966797	472.698212
1199.877930	410.992035
1198.790039	375.724091
1197.701172	366.846832
1196.611328	112.515404
1195.522461	122.787460
1194.432617	132.962875
1193.342773	-157.445450
1192.252930	54.514832
1191.162109	186.989197
1190.072266	160.778290
1188.981445	-321.865265
1187.889648	14.452246
1186.798828	-216.030472
1185.707031	40.735771
1184.615234	-393.809509
1183.523438	90.630112
1182.430664	-120.846939
1181.337891	238.421814
1180.245117	180.275909
1179.152344	-565.870850
1178.059570	-12.889699
1176.965820	65.348839
1175.872070	-96.078133
1174.778320	34.653526
1173.683594	-186.740768
1172.588867	221.437469
1171.494141	33.426601
1170.399414	295.238434
1169.303711	109.498436
1168.208984	-114.500938
1167.113281	-142.430771
1166.016602	-268.466766
1164.920898	-110.105003
1163.824219	52.858181
1162.727539	-305.123810
1161.630859	141.855713
1160.533203	10.672053
1159.435547	-151.572632
1158.337891	156.360519
1157.240234	130.003372
1156.141602	141.723312
1155.043945	98.514091
1153.944336	-128.406372
1152.845703	50.003349
1151.747070	-281.830658
1150.647461	-132.240341
1149.547852	176.826645
1148.447266	499.948517
1147.347656	-46.344723
1146.247070	38.442257
1145.146484	42.182495
1144.044922	-73.159157
1142.944336	458.651062
1141.842773	226.565231
1140.741211	-36.406525
1139.638672	-125.775963
1138.537109	196.077972
1137.434570	-216.654633
1136.332031	292.626556
1135.228516	-136.715240
1134.125977	20.699368
1133.022461	223.071945
1131.917969	722.013306
1130.814453	677.192200
1129.709961	753.325745
1128.605469	762.948425
1127.500977	637.327515
1126.396484	993.054565
1125.291016	568.613892
1124.185547	478.497223
1123.080078	343.354797
1121.973633	511.444366
1120.868164	501.795013
1119.761719	475.514160
1118.654297	250.322327
1117.547852	571.959839
1116.440430	512.416870
1115.333008	535.669983
1114.225586	5.412737
1113.117188	447.242645
1112.008789	361.632660
1110.900391	-38.325317
1109.791992	492.925537
1108.682617	407.275909
1107.573242	309.831604
1106.463867	514.680786
1105.354492	466.802216
1104.244141	381.149170
1103.133789	607.022888
1102.023438	747.851379
1100.913086	508.844055
1099.801758	526.969910
1098.690430	474.358276
1097.579102	619.769409
1096.467773	380.990875
1095.355469	747.815918
1094.243164	447.870087
1093.130859	555.480042
1092.017578	368.732269
1090.905273	516.355713
1089.791992	623.907532
1088.677734	482.007538
1087.564453	356.681427
1086.450195	871.099915
1085.335938	663.482178
1084.221680	801.537781
1083.106445	880.794922
1081.991211	727.441345
1080.875977	362.776581
1079.760742	594.846069
1078.644531	101.307137
1077.528320	354.527130
1076.412109	380.032074
1075.295898	490.043243
1074.178711	-274.957611
1073.061523	51.013863
1071.944336	15.800080
1070.826172	524.500122
1069.708984	116.677422
1068.590820	238.633118
1067.471680	123.987160
1066.353516	381.868866
1065.234375	150.310379
1064.115234	232.627533
1062.996094	202.643158
1061.875977	252.296768
1060.755859	566.357117
1059.635742	637.123535
1058.515625	263.672729
1057.394531	142.944534
1056.273438	59.765858
1055.152344	158.978989
1054.031250	1.273845
1052.909180	233.770279
1051.787109	246.767441
1050.665039	-1.595564
1049.541992	-11.686903
1048.418945	-5.328863
1047.295898	411.730865
1046.172852	231.631271
1045.048828	54.051453
1043.925781	-23.063040
1042.801758	-74.399162
1041.676758	179.658920
1040.552734	184.466110
1039.427734	100.882988
1038.302734	-231.683502
1037.176758	-489.479340
1036.050781	65.273170
1034.924805	310.427673
1033.798828	-67.869324
1032.672852	23.977898
1031.545898	-130.569092
1030.418945	42.895535
1029.291992	-15.989622
1028.164063	-186.250961
1027.036133	-65.881584
1025.908203	-474.973480
1024.780273	-500.571808
1023.651367	-349.573547
1022.522461	-298.285095
1021.393555	-181.884491
1020.264648	-269.530304
1019.134766	-222.451141
1018.004883	-455.813477
1016.875000	-76.854126
1015.744141	-492.914642
1014.613281	-88.302673
1013.482422	-128.513000
1012.351563	-205.583374
1011.219727	-300.979858
1010.088867	476.647583
1008.956055	41.246353
1007.824219	279.621338
1006.691406	529.621094
1005.558594	967.037781
1004.425781	1631.048218
1003.292969	2177.032227
1002.159180	1946.337158
1001.025391	1704.383301
999.891602	522.468445
998.756836	590.830750
997.622070	155.956436
996.487305	160.111664
995.352539	111.375153
994.216797	203.602966
993.081055	-6.231491
991.945313	247.825333
990.808594	-95.284203
989.672852	59.931393
988.536133	404.262817
987.398438	416.804535
986.261719	254.456985
985.124023	313.484375
983.986328	43.397396
982.847656	420.529846
981.709961	109.510994
980.571289	311.969543
979.432617	-141.123840
978.292969	-30.309853
977.153320	292.198090
976.013672	95.196510
974.874023	273.122498
973.734375	216.780258
972.593750	84.844574
971.453125	554.925049
970.311523	251.142044
969.170898	294.354645
968.029297	278.061981
966.886719	-98.286995
965.745117	170.372650
964.602539	345.060425
963.459961	134.638275
962.317383	697.062195
961.173828	21.769737
960.030273	504.137817
958.886719	-131.471512
957.743164	515.983398
956.598633	300.073486
955.454102	-162.790176
954.309570	88.820633
953.165039	-37.048687
952.019531	-23.135468
950.874023	505.544769
949.727539	384.774384
948.582031	-85.520210
947.435547	102.797806
946.289063	515.122192
945.141602	47.927174
943.995117	570.036072
942.847656	139.922699
941.699219	123.362762
940.551758	81.866066
939.403320	451.262573
938.254883	204.725876
937.105469	275.473022
935.957031	613.117920
934.807617	237.249222
933.658203	103.285927
932.507813	179.160187
931.357422	318.927277
930.207031	-60.477844
929.056641	11.258601
927.906250	-83.073059
926.754883	-347.907440
925.603516	-214.307343
924.451172	126.363098
923.298828	64.466553
922.146484	-97.316269
920.994141	-558.949219
919.841797	256.951477
918.688477	-120.243660
917.535156	57.108536
916.380859	361.663879
915.227539	75.863319
914.073242	40.002010
912.918945	-136.445374
911.763672	-165.229080
910.608398	-155.343445
909.453125	-254.221436
908.297852	-42.354656
907.141602	-27.696280
905.985352	-323.428589
904.829102	128.718414
903.672852	-67.086777
902.515625	-124.586266
901.358398	73.845863
900.201172	561.979553
899.042969	393.690002
897.884766	51.337238
896.726563	184.198959
895.568359	-22.154203
894.409180	393.367920
893.250000	35.722752
892.090820	-91.214447
890.930664	-118.646393
889.771484	-139.256638
888.611328	-186.919632
887.450195	413.407867
886.289063	65.499443
885.128906	-40.773849
883.966797	301.971741
882.805664	-72.674431
881.643555	10.624327
880.481445	840.094543
879.319336	555.763794
878.156250	354.945129
876.993164	230.810318
875.830078	478.351868
874.666016	318.203033
873.502930	356.215210
872.338867	160.123474
871.173828	659.400757
870.009766	485.781342
868.844727	132.285461
867.679688	444.495270
866.513672	578.930786
865.348633	717.756226
864.182617	638.519043
863.015625	399.778168
861.849609	655.190369
860.682617	218.861404
859.515625	530.209900
858.347656	484.509613
857.180664	1031.113159
856.012695	722.723633
854.843750	658.869019
853.675781	462.675751
852.506836	757.421082
851.337891	677.680359
850.167969	647.188232
848.999023	972.786621
847.829102	706.916504
846.658203	347.043518
845.488281	477.459473
844.317383	473.444824
843.146484	169.521179
841.975586	400.244446
840.803711	431.720062
839.631836	400.470032
838.459961	682.058289
837.287109	565.617432
836.114258	263.677887
834.941406	234.264572
833.768555	448.160461
832.594727	88.048927
831.420898	462.339813
830.247070	256.117035
829.072266	275.200623
827.898438	472.577576
826.722656	569.379517
825.547852	447.514313
824.372070	1049.971313
823.196289	281.536774
822.020508	326.498230
820.844727	213.155151
819.667969	8.424954
818.491211	-31.608501
817.313477	12.808078
816.136719	-85.362442
814.958984	132.278290
813.781250	51.627487
812.602539	-271.514771
811.423828	116.741356
810.245117	-288.799896
809.066406	21.200945
807.886719	-0.104565
806.707031	89.498550
805.527344	-227.442871
804.346680	-233.593735
803.166992	-213.260773
801.985352	-321.790558
800.804688	-366.081909
799.623047	-350.628937
798.441406	-268.808807
797.259766	-632.761414
796.078125	-163.364716
794.895508	-536.334595
793.712891	-317.804932
792.529297	-17.585285
791.346680	-202.556931
790.163086	207.886581
788.978516	243.973068
787.794922	7.748058
786.610352	52.430981
785.425781	116.854355
784.241211	430.961609
783.055664	313.732391
781.870117	194.218658
780.684570	346.395477
779.498047	317.234680
778.311523	387.343628
777.125000	170.268066
775.938477	67.964005
774.750977	276.751068
773.563477	394.870300
772.375977	347.387421
771.187500	-112.577057
769.999023	126.488091
768.810547	460.125519
767.622070	-32.891533
766.432617	-30.051748
765.243164	199.578720
764.053711	-101.706978
762.863281	464.516663
761.672852	385.465271
760.482422	753.104187
759.291992	429.668488
758.100586	403.263489
756.909180	495.566467
755.717773	152.457275
754.525391	231.479034
753.333008	664.219604
752.140625	525.500488
750.948242	378.026123
749.754883	551.203186
748.561523	173.217743
747.368164	267.305695
746.173828	-7.329142
744.979492	187.651871
743.785156	51.344330
742.590820	252.804794
741.395508	223.983475
740.200195	274.098236
739.003906	-260.865356
737.808594	-534.840820
736.612305	-155.952774
735.416016	-77.201889
734.218750	-29.086676
733.021484	102.228111
731.824219	-252.235626
730.626953	185.477661
729.428711	-129.333252
728.230469	275.494904
727.032227	336.999756
725.833984	-152.214645
724.634766	-182.224136
723.435547	189.853027
722.235352	101.023239
721.036133	90.968781
719.835938	436.879669
718.635742	442.281769
717.434570	273.255981
716.233398	353.152191
715.032227	339.375000
713.831055	210.200073
712.628906	207.685226
711.426758	-189.144669
710.224609	412.360840
709.021484	373.294891
707.818359	234.252029
706.615234	58.452705
705.412109	440.230560
704.208008	299.690674
703.003906	133.320999
701.799805	265.275055
700.594727	212.525238
699.389648	105.663940
698.184570	94.738754
696.979492	312.258026
695.773438	-643.426941
694.567383	267.630188
693.361328	-200.609726
692.154297	273.981934
690.947266	-41.575577
689.740234	-239.521362
688.533203	-352.493286
687.325195	-39.956707
686.117188	-197.929443
684.909180	-65.007256
683.700195	308.750427
682.491211	177.636719
681.282227	-83.152267
680.072266	59.386192
678.863281	-406.447357
677.653320	-194.054794
676.442383	-89.725266
675.232422	64.608742
674.021484	-98.923401
672.810547	129.442856
671.598633	-137.295212
670.386719	-131.202591
669.174805	171.314743
667.962891	205.955780
666.750000	-169.701462
665.537109	-28.635206
664.324219	358.820526
663.110352	74.816750
661.897461	220.758057
660.683594	-157.587234
659.468750	-140.672394
658.254883	130.989990
657.040039	-99.789864
655.824219	402.848907
654.609375	-28.007875
653.393555	-266.676453
652.177734	-278.840118
650.960938	-288.701416
649.745117	-313.518677
648.528320	-64.747414
647.311523	-33.430317
646.093750	437.011810
644.875977	223.034225
643.658203	469.558807
642.440430	118.072861
641.221680	-11.770238
640.002930	202.374924
638.784180	117.621338
637.564453	60.767262
636.344727	-36.978043
635.125000	232.459747
633.905273	-39.506447
632.684570	-202.040741
631.463867	204.045883
630.243164	386.529694
629.021484	105.257492
627.799805	259.192108
626.578125	442.718903
625.356445	231.295975
624.133789	218.864731
622.911133	763.105774
621.688477	389.644531
620.464844	686.193726
619.241211	740.020020
618.017578	390.669800
616.793945	276.218842
615.569336	-166.351837
614.344727	53.684422
613.120117	-90.867561
611.894531	-206.343033
610.668945	57.801220
609.443359	66.418953
608.216797	176.490677
606.991211	-11.630460
605.764648	-130.430191
604.537109	-365.812164
