# Supplementary material for: Raman spectroscopy accurately differentiates mucosal healing from non-healing and biochemical changes following biological therapy in inflammatory bowel disease
Source: PLoS One. 2021 Jun 2;16(6):e0252210. doi: 10.1371/journal.pone.0252210 (PMC8172032; doi:10.1371/journal.pone.0252210)
Supplement: S1 Dataset — (ZIP) [file pone.0252210.s003.zip › HC/BRC-ctnf-0007-2_base sub CR removed_59__X_-21399.3__Y_39788.2__Time_657.txt]

1714.793945	216.133652
1713.817383	-49.773285
1712.840820	-152.308884
1711.864258	-203.834198
1710.886719	235.274597
1709.909180	-36.056087
1708.931641	-12.399366
1707.953125	-211.061798
1706.975586	128.944153
1705.997070	179.683243
1705.018555	51.195702
1704.040039	99.628258
1703.060547	-170.255035
1702.081055	-27.747234
1701.101563	-128.469833
1700.122070	-309.107635
1699.142578	-133.774017
1698.162109	-337.850189
1697.181641	206.781464
1696.201172	38.098999
1695.220703	211.757477
1694.239258	41.126141
1693.257813	-158.435577
1692.276367	347.211609
1691.294922	-89.100288
1690.313477	216.962006
1689.331055	99.082825
1688.348633	317.719940
1687.366211	-12.615528
1686.383789	294.768616
1685.400391	266.577576
1684.416992	212.190872
1683.433594	75.685753
1682.450195	126.135025
1681.465820	342.073730
1680.482422	60.562695
1679.498047	370.495697
1678.512695	119.220367
1677.528320	302.225006
1676.542969	403.121613
1675.558594	618.829285
1674.572266	614.159546
1673.586914	796.073486
1672.601563	959.772949
1671.615234	871.424255
1670.628906	1078.440918
1669.642578	651.110840
1668.655273	200.506958
1667.668945	610.692017
1666.681641	455.824921
1665.694336	800.330750
1664.706055	495.175659
1663.718750	1039.356812
1662.730469	592.012268
1661.742188	874.355164
1660.753906	860.170654
1659.764648	676.818542
1658.775391	856.941284
1657.787109	732.851440
1656.796875	786.614807
1655.807617	1057.909668
1654.818359	522.195313
1653.828125	606.354126
1652.837891	844.343201
1651.846680	749.315125
1650.856445	908.643250
1649.865234	719.261414
1648.874023	392.899872
1647.882813	407.993591
1646.891602	296.631897
1645.899414	375.867249
1644.907227	53.990108
1643.915039	189.425354
1642.922852	124.517624
1641.930664	199.873230
1640.937500	-64.887741
1639.944336	-99.676292
1638.951172	-215.888367
1637.957031	-220.996841
1636.963867	-33.308105
1635.969727	51.784481
1634.975586	131.865952
1633.981445	-243.600555
1632.986328	155.794205
1631.991211	-103.096306
1630.996094	-306.312897
1630.000977	93.640602
1629.005859	33.104214
1628.009766	193.843765
1627.013672	-410.769165
1626.017578	-231.119293
1625.021484	-96.026802
1624.024414	94.411758
1623.028320	135.179031
1622.031250	-2.578060
1621.033203	-108.573647
1620.036133	-51.466888
1619.038086	126.575912
1618.041016	-104.847290
1617.041992	23.574921
1616.043945	-175.929291
1615.045898	-110.197296
1614.046875	388.461548
1613.047852	-125.298592
1612.048828	276.389923
1611.048828	43.608856
1610.049805	-86.727478
1609.049805	-138.305405
1608.049805	140.329620
1607.048828	31.275656
1606.048828	42.827244
1605.047852	242.937790
1604.046875	409.005066
1603.045898	122.334770
1602.044922	29.459251
1601.042969	148.536011
1600.041016	29.622990
1599.039063	-246.079285
1598.037109	-370.014709
1597.034180	-193.331894
1596.031250	192.331848
1595.028320	274.804413
1594.025391	-266.976929
1593.022461	-296.717316
1592.018555	-342.127380
1591.014648	-27.334301
1590.010742	-122.390594
1589.006836	-19.145578
1588.001953	10.975576
1586.997070	38.443794
1585.992188	115.400284
1584.987305	439.921906
1583.982422	529.696960
1582.976563	74.794762
1581.970703	380.702484
1580.964844	136.870453
1579.958984	504.997162
1578.952148	3.355186
1577.945313	267.074951
1576.938477	181.900162
1575.931641	-23.001522
1574.924805	-261.716248
1573.916992	110.688881
1572.909180	196.837357
1571.901367	168.471481
1570.893555	223.177399
1569.884766	51.681053
1568.876953	462.057007
1567.868164	54.010765
1566.858398	27.708715
1565.849609	24.675570
1564.839844	249.905594
1563.830078	121.996788
1562.820313	167.834976
1561.810547	161.642105
1560.799805	-109.217339
1559.790039	-185.628632
1558.779297	48.891914
1557.767578	-56.351730
1556.756836	-11.398083
1555.745117	370.130615
1554.733398	217.818787
1553.721680	360.607941
1552.709961	-92.245880
1551.697266	-40.372555
1550.685547	277.871368
1549.672852	104.241516
1548.659180	481.448944
1547.646484	346.316101
1546.632813	317.060791
1545.619141	316.086121
1544.605469	66.846184
1543.591797	331.724884
1542.577148	234.642685
1541.562500	300.144196
1540.547852	210.517929
1539.533203	327.286835
1538.518555	196.052094
1537.502930	162.741653
1536.487305	155.071304
1535.471680	211.716721
1534.456055	224.324341
1533.439453	87.192947
1532.422852	187.095932
1531.406250	142.463226
1530.389648	61.603752
1529.373047	11.519852
1528.355469	108.066559
1527.337891	152.901306
1526.320313	102.292297
1525.302734	100.437531
1524.284180	67.512047
1523.265625	-135.372681
1522.247070	-106.838737
1521.228516	29.525040
1520.208984	271.053558
1519.190430	324.687622
1518.170898	2.888904
1517.151367	482.737030
1516.130859	289.136871
1515.111328	-20.092356
1514.090820	22.416393
1513.070313	226.487686
1512.049805	219.841904
1511.028320	300.270264
1510.006836	90.596039
1508.986328	-160.155792
1507.963867	-393.051056
1506.942383	261.165405
1505.919922	294.581512
1504.898438	104.894844
1503.875977	-164.312958
1502.852539	-141.528412
1501.830078	-177.773804
1500.806641	-185.999283
1499.783203	-312.123932
1498.759766	-387.133759
1497.736328	-196.100601
1496.711914	-71.826042
1495.687500	-357.000031
1494.663086	-440.141602
1493.638672	-24.781422
1492.613281	37.485687
1491.587891	-115.074554
1490.563477	-7.024131
1489.537109	-274.721313
1488.511719	341.341980
1487.485352	-112.940887
1486.458984	216.649536
1485.432617	630.231262
1484.406250	372.375397
1483.379883	32.891388
1482.352539	282.679993
1481.325195	193.080322
1480.297852	383.905823
1479.269531	554.144958
1478.241211	405.645050
1477.213867	527.261353
1476.184570	643.597778
1475.156250	1009.450867
1474.127930	1051.674316
1473.098633	803.543396
1472.069336	685.271118
1471.040039	1226.110352
1470.009766	1339.184204
1468.979492	1235.934204
1467.950195	1353.966064
1466.918945	1306.564331
1465.888672	1419.323730
1464.857422	1165.971069
1463.827148	1573.391113
1462.795898	1820.521606
1461.763672	1409.623413
1460.732422	1516.948242
1459.700195	1789.195679
1458.667969	1792.237305
1457.635742	1658.216797
1456.603516	1965.715210
1455.570313	1920.433472
1454.537109	2075.516357
1453.503906	1829.889038
1452.470703	2098.987793
1451.436523	1990.287109
1450.403320	1879.128540
1449.369141	2117.605957
1448.333984	2409.152100
1447.299805	2356.206299
1446.264648	2224.772461
1445.230469	2103.563232
1444.194336	2111.433105
1443.159180	2149.712891
1442.124023	2043.802612
1441.087891	1659.727417
1440.051758	1816.967773
1439.015625	1587.374268
1437.978516	1532.280518
1436.941406	1790.596680
1435.904297	1429.860474
1434.867188	1236.027832
1433.830078	903.429443
1432.791992	1295.614014
1431.754883	541.683472
1430.715820	860.661621
1429.677734	425.146881
1428.639648	413.684021
1427.600586	427.478180
1426.561523	358.114441
1425.522461	190.524872
1424.482422	393.563232
1423.443359	397.533112
1422.403320	240.299835
1421.363281	-30.141962
1420.322266	462.639801
1419.282227	295.651062
1418.241211	299.964691
1417.200195	-63.089211
1416.159180	-448.547546
1415.117188	227.830597
1414.076172	-69.320999
1413.034180	-185.225616
1411.992188	-253.225632
1410.949219	-57.204830
1409.907227	-353.690582
1408.864258	88.684395
1407.821289	-29.184601
1406.777344	1.240811
1405.734375	-91.243507
1404.690430	42.320229
1403.646484	88.092415
1402.602539	274.469177
1401.557617	-176.346664
1400.513672	98.017525
1399.468750	-226.959991
1398.423828	165.333542
1397.377930	367.058258
1396.333008	135.304398
1395.287109	-28.601254
1394.241211	5.566639
1393.195313	563.258545
1392.148438	482.334259
1391.101563	56.120182
1390.054688	493.664337
1389.007813	298.088837
1387.960938	182.777588
1386.913086	525.336914
1385.865234	182.713394
1384.817383	370.380676
1383.769531	50.702835
1382.720703	-186.264145
1381.671875	-18.242340
1380.623047	-82.461464
1379.574219	-121.541939
1378.524414	-123.040703
1377.475586	-64.462921
1376.425781	136.463638
1375.375977	232.644745
1374.325195	-10.374606
1373.274414	103.514130
1372.224609	207.547775
1371.172852	147.087692
1370.122070	159.101288
1369.070313	-13.176549
1368.019531	-242.515671
1366.967773	91.315399
1365.915039	161.141449
1364.863281	49.344002
1363.810547	14.885733
1362.757813	222.002228
1361.705078	33.541103
1360.651367	-201.982513
1359.598633	35.326839
1358.544922	48.858902
1357.491211	47.610031
1356.436523	-149.869095
1355.382813	306.464142
1354.328125	216.133286
1353.273438	123.505035
1352.217773	475.571899
1351.163086	137.406479
1350.107422	154.486374
1349.051758	514.197144
1347.996094	290.788269
1346.939453	796.940308
1345.883789	581.294434
1344.827148	564.235901
1343.769531	648.951904
1342.712891	805.668701
1341.655273	511.428436
1340.598633	494.960602
1339.540039	669.325867
1338.482422	846.247131
1337.423828	609.736206
1336.366211	695.275330
1335.307617	748.724426
1334.248047	495.454102
1333.189453	517.027710
1332.129883	434.837128
1331.070313	355.280609
1330.010742	772.798523
1328.950195	779.955933
1327.890625	579.681885
1326.830078	873.717163
1325.768555	587.283630
1324.708008	644.368103
1323.646484	852.145569
1322.585938	731.668762
1321.523438	808.770020
1320.461914	945.184692
1319.400391	852.247864
1318.337891	922.228821
1317.275391	982.429993
1316.211914	857.816040
1315.149414	945.348083
1314.085938	875.230286
1313.022461	977.710022
1311.958984	883.207581
1310.894531	1337.984985
1309.831055	881.748230
1308.766602	1139.624390
1307.701172	1072.635620
1306.636719	1158.334839
1305.571289	956.283325
1304.505859	754.418823
1303.440430	1359.216187
1302.375000	1064.130737
1301.308594	1027.316040
1300.242188	882.490356
1299.175781	1145.624756
1298.109375	772.600281
1297.041992	1256.808960
1295.975586	1323.547607
1294.908203	808.613770
1293.839844	988.447388
1292.772461	1133.946289
1291.704102	931.142700
1290.635742	995.805115
1289.567383	871.732483
1288.498047	1071.340698
1287.428711	866.562073
1286.360352	909.425842
1285.290039	981.715393
1284.220703	767.499268
1283.150391	1003.975037
1282.080078	985.812683
1281.009766	798.838501
1279.939453	912.988098
1278.868164	750.685974
1277.796875	1141.289185
1276.725586	1074.487549
1275.654297	1044.439087
1274.582031	1119.552979
1273.509766	1285.100098
1272.437500	1176.981201
1271.365234	1198.420776
1270.291992	1273.605347
1269.218750	1063.134155
1268.145508	1341.012817
1267.072266	769.493713
1265.999023	1020.547485
1264.924805	983.657898
1263.850586	1193.150146
1262.776367	1348.936646
1261.701172	978.094788
1260.625977	1326.457642
1259.550781	1477.312500
1258.475586	1228.575439
1257.400391	899.592590
1256.324219	901.953186
1255.248047	1218.400391
1254.171875	1437.362061
1253.094727	1670.834106
1252.018555	1573.331421
1250.941406	1356.683350
1249.864258	1154.730469
1248.786133	1103.617188
1247.708008	921.262329
1246.630859	1084.115723
1245.551758	991.750610
1244.473633	1161.801514
1243.394531	1669.367554
1242.316406	962.604126
1241.236328	965.018250
1240.157227	765.982727
1239.077148	901.889587
1237.998047	1428.339844
1236.917969	998.877991
1235.836914	1139.459473
1234.756836	1326.040894
1233.675781	1260.432251
1232.594727	746.505676
1231.512695	736.737793
1230.431641	848.081360
1229.349609	1002.940186
1228.267578	712.202148
1227.185547	854.877563
1226.102539	861.927612
1225.019531	905.244019
1223.936523	513.079407
1222.853516	931.280151
1221.769531	573.069214
1220.686523	437.411255
1219.602539	673.983643
1218.517578	120.238388
1217.433594	351.878632
1216.348633	494.007507
1215.263672	314.864838
1214.178711	68.172157
1213.092773	656.687500
1212.007813	178.286362
1210.921875	643.395935
1209.834961	551.046387
1208.749023	453.886932
1207.662109	769.008667
1206.575195	739.245605
1205.488281	528.702393
1204.400391	277.234558
1203.313477	105.343315
1202.225586	381.424347
1201.136719	462.289307
1200.048828	502.162262
1198.959961	-18.815105
1197.871094	-339.898224
1196.782227	-249.509628
1195.692383	52.425053
1194.603516	-18.525900
1193.513672	-252.986649
1192.423828	-232.614639
1191.333008	-173.874680
1190.242188	-216.111557
1189.151367	118.717232
1188.060547	-247.861343
1186.969727	-206.187485
1185.877930	-104.589317
1184.786133	4.108206
1183.694336	-518.294434
1182.601563	-155.414383
1181.509766	-126.084457
1180.416992	363.508087
1179.323242	-261.828430
1178.230469	-120.039749
1177.136719	364.249237
1176.042969	-81.176529
1174.949219	48.323544
1173.854492	0.511048
1172.760742	-1.840414
1171.666016	91.468178
1170.570313	-135.961685
1169.475586	0.288476
1168.379883	-114.723114
1167.284180	-7.363279
1166.188477	-201.323242
1165.091797	85.138969
1163.996094	196.993149
1162.899414	122.387093
1161.801758	62.074879
1160.705078	161.741470
1159.607422	8.229841
1158.509766	196.052612
1157.412109	199.991440
1156.313477	-194.563385
1155.215820	-26.066980
1154.117188	185.217880
1153.017578	305.736908
1151.918945	466.687622
1150.819336	675.162537
1149.719727	340.268646
1148.620117	277.026031
1147.519531	180.406906
1146.418945	107.592651
1145.318359	163.306564
1144.217773	230.842346
1143.116211	-160.921570
1142.014648	308.567474
1140.913086	83.349319
1139.811523	383.659149
1138.708984	-0.847294
1137.606445	380.050842
1136.503906	211.854446
1135.401367	0.935475
1134.297852	303.059052
1133.194336	320.071259
1132.090820	213.586258
1130.987305	546.194946
1129.882813	344.705322
1128.778320	622.483215
1127.673828	639.201477
1126.569336	807.638611
1125.463867	205.469727
1124.358398	712.783508
1123.252930	719.842712
1122.146484	1103.541504
1121.041016	321.720001
1119.934570	783.423157
1118.828125	288.427063
1117.720703	411.387604
1116.613281	515.338806
1115.505859	614.485107
1114.398438	529.073730
1113.291016	190.645111
1112.182617	303.909637
1111.074219	464.378174
1109.964844	29.226030
1108.856445	90.422844
1107.747070	468.083618
1106.637695	2.484909
1105.528320	639.678833
1104.417969	587.301636
1103.307617	468.860443
1102.197266	272.606598
1101.086914	446.775848
1099.975586	821.305359
1098.864258	349.217804
1097.752930	230.928680
1096.641602	367.220642
1095.529297	451.597351
1094.416992	34.194717
1093.304688	544.885315
1092.191406	417.254883
1091.079102	329.722229
1089.965820	437.562866
1088.852539	293.600220
1087.738281	511.967010
1086.624023	471.545197
1085.509766	393.535522
1084.395508	134.564392
1083.280273	284.659180
1082.166016	437.066559
1081.050781	643.441284
1079.934570	170.980240
1078.819336	727.230713
1077.703125	276.144501
1076.586914	146.830002
1075.469727	634.705322
1074.353516	514.805847
1073.236328	214.388306
1072.119141	82.971054
1071.000977	322.031006
1069.882813	610.234863
1068.765625	-34.242924
1067.646484	668.623230
1066.528320	263.392639
1065.409180	441.435822
1064.290039	757.559998
1063.170898	214.610229
1062.050781	334.161469
1060.930664	147.235474
1059.810547	173.286819
1058.690430	412.164520
1057.569336	456.931915
1056.449219	113.759514
1055.327148	354.955780
1054.206055	332.121216
1053.083984	220.584473
1051.961914	195.558243
1050.839844	116.911049
1049.717773	407.136383
1048.594727	284.251068
1047.471680	287.463654
1046.348633	537.978516
1045.224609	158.824326
1044.101563	316.135010
1042.976563	550.334229
1041.852539	469.922607
1040.728516	275.460114
1039.603516	27.581215
1038.478516	-287.639038
1037.352539	-162.640289
1036.227539	355.753143
1035.101563	369.004700
1033.974609	-38.778858
1032.848633	-150.883286
1031.721680	313.838806
1030.594727	-44.581165
1029.467773	-19.232035
1028.340820	-170.421417
1027.212891	-130.959488
1026.084961	-98.393364
1024.956055	-33.255760
1023.828125	-274.505768
1022.699219	-306.666718
1021.570313	-229.653351
1020.440430	-222.197311
1019.311523	-486.020203
1018.181641	-188.453369
1017.050781	-245.655914
1015.920898	-121.932068
1014.790039	-264.671265
1013.659180	-189.472641
1012.528320	-26.190977
1011.396484	-194.045700
1010.265625	212.450912
1009.132813	239.237183
1008.000977	497.532196
1006.868164	605.416321
1005.736328	354.845215
1004.602539	876.840210
1003.469727	1273.861450
1002.335938	1677.724243
1001.202148	1325.851563
1000.068359	824.079956
998.933594	525.897583
997.799805	523.547729
996.665039	327.369965
995.529297	96.755531
994.394531	235.583633
993.258789	37.612423
992.123047	446.459259
990.986328	-74.101860
989.849609	148.046158
988.712891	289.528412
987.576172	-175.006607
986.439453	282.327881
985.301758	184.446838
984.164063	-51.443424
983.025391	111.165970
981.887695	411.913422
980.749023	-175.624588
979.610352	63.140484
978.470703	37.389702
977.332031	-140.005066
976.192383	4.646576
975.051758	43.602501
973.912109	436.534668
972.771484	441.122284
971.630859	503.238190
970.490234	423.061707
969.348633	306.293945
968.207031	288.377686
967.065430	348.597626
965.923828	516.722839
964.781250	311.005493
963.638672	435.696442
962.496094	516.873230
961.352539	311.608582
960.208984	372.356079
959.065430	391.939331
957.921875	118.447464
956.777344	158.890930
955.632813	-221.816177
954.488281	72.942566
953.343750	54.174164
952.198242	-21.680988
951.052734	339.443054
949.907227	517.568848
948.760742	-127.292664
947.614258	355.025604
946.467773	179.124329
945.321289	547.107971
944.173828	339.456390
943.026367	56.641033
941.878906	680.348328
940.730469	295.058319
939.582031	334.456970
938.433594	351.109497
937.285156	107.839058
936.135742	482.696167
934.987305	583.908325
933.836914	327.332855
932.687500	269.195923
931.537109	-130.536591
930.386719	18.879021
929.236328	134.144592
928.084961	-0.970168
926.934570	52.952400
925.783203	45.488182
924.630859	-84.735085
923.478516	187.721100
922.327148	210.009750
921.173828	-15.423731
920.021484	213.851318
918.868164	-88.592445
917.714844	297.468201
916.561523	285.973145
915.407227	201.891846
914.252930	-304.310516
913.098633	81.684807
911.944336	27.388033
910.789063	2.663247
909.633789	-187.548080
908.478516	-169.024857
907.322266	19.554152
906.166016	56.255230
905.009766	-149.442764
903.853516	43.677296
902.696289	359.042267
901.539063	-50.207569
900.381836	301.336304
899.223633	37.210167
898.065430	-509.559082
896.907227	188.042480
895.749023	408.196808
894.589844	-61.294075
893.430664	77.506691
892.271484	1.593509
891.112305	-1.957186
889.952148	14.852086
888.791992	61.036144
887.630859	161.412827
886.470703	259.505463
885.309570	-44.103249
884.148438	-70.050934
882.986328	-242.574371
881.825195	232.189468
880.663086	-68.797646
879.500000	-87.885025
878.337891	-111.459732
877.174805	-112.481781
876.011719	50.930630
874.847656	205.263504
873.684570	150.157043
872.520508	212.123993
871.355469	136.799454
870.191406	122.253296
869.026367	332.631134
867.861328	257.330383
866.695313	184.309799
865.530273	151.775986
864.364258	132.730072
863.197266	320.361908
862.031250	485.436707
860.864258	744.733032
859.697266	545.929565
858.530273	713.040466
857.362305	550.212036
856.194336	809.181641
855.026367	509.561127
853.857422	754.926453
852.688477	585.437073
851.519531	680.462524
850.350586	912.099243
849.180664	767.262939
848.010742	483.609222
846.840820	779.976685
845.670898	482.965485
844.500000	425.530609
843.329102	213.702744
842.157227	113.788399
840.986328	228.584991
839.814453	-103.890991
838.642578	395.305511
837.469727	109.805122
836.296875	510.326447
835.124023	725.212158
833.951172	495.547058
832.777344	303.899353
831.603516	315.425323
830.429688	617.014587
829.255859	581.517822
828.081055	503.608521
826.906250	300.806580
825.731445	265.263458
824.555664	-144.784775
823.379883	287.674103
822.204102	167.346359
821.027344	142.800049
819.851563	147.166382
818.674805	400.824402
817.497070	95.624908
816.320313	342.390869
815.142578	-67.323013
813.963867	90.279442
812.786133	-365.994049
811.607422	-250.749115
810.428711	-31.148462
809.250000	-25.036243
808.070313	-341.121857
806.890625	-237.329468
805.710938	-317.956238
804.531250	311.813995
803.350586	244.295227
802.169922	205.594864
800.988281	-370.016083
799.807617	-262.287048
798.625977	-203.457138
797.444336	-430.688110
796.261719	-389.701172
795.079102	-111.693085
793.896484	19.910452
792.713867	299.781464
791.530273	-180.031738
790.346680	4.442358
789.163086	217.539978
787.979492	-200.137024
786.794922	388.858063
785.610352	236.614288
784.425781	128.608673
783.240234	228.389465
782.054688	389.948334
780.869141	40.965523
779.682617	138.313477
778.496094	-332.023682
777.309570	-111.096039
776.123047	116.296295
774.935547	158.139069
773.748047	111.655014
772.560547	-248.100357
771.373047	-206.352737
770.184570	-281.538269
768.996094	90.741898
767.806641	295.305542
766.618164	85.508316
765.428711	5.723149
764.239258	66.876518
763.048828	0.254983
761.858398	180.156281
760.667969	159.667542
759.477539	411.965851
758.286133	393.548706
757.094727	-88.914803
755.903320	365.424408
754.710938	131.501343
753.518555	-47.401379
752.326172	241.721649
751.133789	174.836777
749.940430	230.926010
748.747070	466.994843
747.553711	316.607422
746.359375	348.405945
745.166016	171.743820
743.970703	578.591248
742.776367	31.309761
741.581055	69.639122
740.385742	-87.145218
739.190430	325.892212
737.994141	300.546143
736.797852	-195.724304
735.601563	-15.108519
734.405273	189.497086
733.208008	407.133453
732.010742	202.330200
730.813477	4.183190
729.615234	503.866302
728.416992	-6.957914
727.218750	15.908054
726.020508	370.997742
724.821289	358.817169
723.622070	241.794678
722.422852	312.682556
721.222656	180.471451
720.022461	120.386528
718.822266	182.582596
717.621094	92.023071
716.420898	450.952698
715.218750	268.827240
714.017578	254.727341
712.815430	273.370575
711.614258	56.657860
710.411133	132.072784
709.208984	131.254333
708.005859	298.190063
706.802734	-257.836182
705.599609	-197.458328
704.395508	6.596456
703.191406	-85.317719
701.987305	-103.162781
700.782227	507.631226
699.577148	272.344147
698.372070	45.936073
697.166992	-71.617302
695.960938	280.309052
694.754883	-204.227737
693.548828	56.513775
692.341797	26.252712
691.135742	-36.462826
689.927734	-164.173035
688.720703	83.668907
687.512695	-61.165478
686.304688	-129.912262
685.096680	-369.817963
683.888672	311.839691
682.679688	122.019089
681.470703	-182.437805
680.260742	117.783180
679.050781	6.480911
677.840820	-9.360361
676.630859	-3.412589
675.419922	-96.888252
674.209961	-216.139618
672.998047	-300.577057
671.787109	-38.766457
670.575195	329.028229
669.363281	234.187485
668.151367	113.617973
666.938477	375.737457
665.725586	354.914612
664.512695	-205.674240
663.299805	374.295868
662.085938	524.583435
660.872070	-22.134460
659.658203	143.674332
658.443359	65.835556
657.228516	178.041672
656.013672	66.157211
654.797852	-129.534195
653.583008	114.775742
652.366211	70.463219
651.150391	209.526489
649.934570	217.386536
648.717773	-190.097244
647.500000	-30.941654
646.283203	-22.261765
645.065430	328.824341
643.847656	-107.358658
642.629883	209.734924
641.411133	-96.623116
640.192383	539.087036
638.973633	22.763216
637.753906	327.854218
636.534180	-138.135849
635.314453	-163.269547
634.094727	54.597782
632.874023	-87.961998
631.653320	23.176094
630.432617	-19.881628
629.211914	222.791687
627.990234	448.582520
626.768555	350.857910
625.545898	277.165649
624.324219	308.943726
623.101563	191.134384
621.877930	-44.016392
620.655273	-79.423317
619.431641	69.819847
618.208008	142.388626
616.983398	-114.219162
615.759766	-196.884613
614.535156	144.623230
613.310547	291.847076
612.084961	-15.958185
610.859375	121.636902
609.633789	-80.134636
608.408203	99.159866
607.181641	-71.416473
605.955078	-183.633316
604.728516	48.662186
