# Supplementary material for: Raman spectroscopy accurately differentiates mucosal healing from non-healing and biochemical changes following biological therapy in inflammatory bowel disease
Source: PLoS One. 2021 Jun 2;16(6):e0252210. doi: 10.1371/journal.pone.0252210 (PMC8172032; doi:10.1371/journal.pone.0252210)
Supplement: S1 Dataset — (ZIP) [file pone.0252210.s003.zip › HC/brc-ctnf-0014_base sub CR removed_53__X_5921.47__Y_1162.29__Z_1289__Time_609.txt]

1714.774414	254.528015
1713.797852	235.592590
1712.820313	167.458115
1711.843750	62.522938
1710.866211	-41.748814
1709.888672	42.318581
1708.911133	-73.973114
1707.933594	-44.877136
1706.955078	-159.819290
1705.976563	189.237350
1704.998047	-234.957474
1704.019531	-267.501984
1703.040039	-71.949371
1702.061523	-137.992218
1701.082031	-200.722275
1700.101563	127.630310
1699.122070	159.737381
1698.141602	-192.497452
1697.161133	-212.545700
1696.180664	-122.407967
1695.200195	192.703949
1694.218750	38.222980
1693.238281	-80.826836
1692.256836	14.316131
1691.274414	126.003670
1690.292969	203.591461
1689.310547	279.039612
1688.328125	-23.675819
1687.345703	380.946777
1686.363281	202.141281
1685.379883	175.883514
1684.396484	485.955170
1683.413086	316.913849
1682.429688	276.354248
1681.445313	534.576172
1680.461914	505.726868
1679.477539	445.458252
1678.493164	438.967834
1677.507813	600.590332
1676.523438	600.425232
1675.538086	348.108917
1674.552734	851.482788
1673.566406	624.115662
1672.581055	623.251160
1671.594727	795.542969
1670.608398	559.152405
1669.622070	881.038269
1668.634766	956.285095
1667.648438	986.838501
1666.661133	855.905273
1665.673828	834.249878
1664.685547	759.954407
1663.698242	903.609253
1662.709961	915.006653
1661.721680	865.827026
1660.733398	1098.007324
1659.744141	1023.069092
1658.755859	977.698181
1657.766602	818.804077
1656.777344	906.615906
1655.787109	992.074585
1654.797852	709.933472
1653.807617	759.028564
1652.817383	533.271179
1651.827148	567.160828
1650.835938	678.022949
1649.844727	545.892944
1648.853516	435.264343
1647.862305	700.252014
1646.871094	666.828064
1645.878906	319.319580
1644.886719	273.309448
1643.894531	330.555084
1642.902344	274.505402
1641.910156	20.769522
1640.916992	-87.501793
1639.923828	147.458740
1638.930664	284.942017
1637.936523	-15.183627
1636.943359	207.048325
1635.949219	47.167885
1634.955078	177.421982
1633.960938	-84.773216
1632.965820	153.789734
1631.970703	165.927704
1630.975586	-274.655853
1629.980469	-251.595276
1628.985352	74.252510
1627.989258	-144.581711
1626.993164	-339.517883
1625.997070	-342.252533
1625.000977	-3.036860
1624.003906	102.152878
1623.007813	-176.333420
1622.010742	-76.214584
1621.012695	186.823273
1620.015625	37.455891
1619.017578	-51.384388
1618.020508	72.554222
1617.021484	101.985725
1616.023438	123.595573
1615.025391	-201.095200
1614.026367	67.231644
1613.027344	133.534912
1612.028320	414.847717
1611.028320	17.092190
1610.029297	387.461426
1609.029297	236.229492
1608.029297	150.562485
1607.028320	243.033310
1606.028320	225.483795
1605.027344	82.260689
1604.026367	232.243347
1603.025391	191.108307
1602.023438	-148.305496
1601.022461	184.660782
1600.020508	33.627613
1599.018555	-172.284851
1598.016602	-307.573395
1597.013672	-9.015980
1596.010742	216.199310
1595.007813	-190.937668
1594.004883	-33.806145
1593.001953	138.859299
1591.998047	-124.611671
1590.994141	-226.213028
1589.990234	-421.792328
1588.986328	55.748234
1587.981445	-85.202980
1586.976563	162.386124
1585.971680	47.363655
1584.966797	62.632545
1583.961914	69.978615
1582.956055	267.419128
1581.950195	32.233208
1580.944336	185.107315
1579.938477	176.362854
1578.931641	144.069763
1577.924805	64.822372
1576.917969	165.043900
1575.911133	192.253342
1574.904297	-56.387596
1573.896484	14.806166
1572.888672	52.041302
1571.880859	-38.240932
1570.873047	48.101982
1569.864258	58.913216
1568.855469	-138.236435
1567.846680	-28.973715
1566.837891	163.191910
1565.829102	98.124130
1564.819336	-213.644669
1563.809570	97.361702
1562.799805	-173.055328
1561.790039	127.138191
1560.779297	-76.052895
1559.768555	-22.631990
1558.757813	-135.281693
1557.747070	-7.016559
1556.736328	-3.333477
1555.724609	20.906870
1554.712891	-81.924759
1553.701172	203.534363
1552.689453	273.844299
1551.676758	20.421450
1550.664063	5.018321
1549.651367	-93.326271
1548.638672	180.682434
1547.625977	149.261108
1546.612305	-45.201530
1545.598633	202.278595
1544.584961	35.996513
1543.571289	463.901642
1542.556641	-15.271922
1541.541992	-256.789246
1540.527344	30.977051
1539.512695	-259.814392
1538.498047	-147.997025
1537.482422	167.457764
1536.466797	-203.639771
1535.451172	18.521605
1534.434570	41.845284
1533.418945	121.743576
1532.402344	201.436493
1531.385742	72.192307
1530.369141	295.847992
1529.351563	390.435394
1528.334961	386.977936
1527.317383	-56.959843
1526.299805	114.426529
1525.281250	355.068970
1524.263672	392.189423
1523.245117	56.082088
1522.226563	64.649788
1521.208008	307.093231
1520.188477	279.308807
1519.168945	74.029930
1518.150391	-74.743774
1517.129883	236.307922
1516.110352	323.616241
1515.089844	338.821320
1514.070313	-62.078403
1513.049805	-52.193176
1512.028320	21.710972
1511.007813	49.283592
1509.986328	-287.613403
1508.964844	27.036243
1507.943359	-107.359161
1506.921875	-77.723366
1505.899414	-22.598522
1504.876953	29.823244
1503.854492	56.487438
1502.832031	-255.123291
1501.808594	22.352926
1500.786133	-84.476891
1499.762695	-88.979134
1498.739258	-165.251419
1497.714844	-274.875488
1496.691406	-256.606750
1495.666992	-23.593517
1494.642578	-5.595022
1493.617188	53.197384
1492.592773	22.423504
1491.567383	134.680649
1490.541992	236.586884
1489.516602	98.228653
1488.491211	470.674835
1487.464844	418.972076
1486.438477	60.855968
1485.412109	310.311432
1484.385742	480.479675
1483.358398	306.053650
1482.331055	169.898132
1481.303711	617.759827
1480.276367	254.549484
1479.249023	648.552917
1478.220703	463.765564
1477.192383	982.290771
1476.164063	685.316772
1475.135742	925.849915
1474.106445	929.393494
1473.077148	856.513916
1472.047852	931.260559
1471.018555	977.946594
1469.989258	1042.389160
1468.958984	1063.507202
1467.928711	1061.701294
1466.898438	1331.937012
1465.868164	1269.011719
1464.836914	1211.156982
1463.805664	1331.181519
1462.774414	1641.677856
1461.743164	1548.173828
1460.710938	1543.559204
1459.679688	1523.724365
1458.647461	1630.789795
1457.615234	1857.083740
1456.582031	1811.771362
1455.549805	1979.586670
1454.516602	1825.218506
1453.483398	1815.456177
1452.449219	2013.564209
1451.416016	1727.518799
1450.381836	2153.647461
1449.347656	1989.313599
1448.313477	1794.671875
1447.279297	1858.439453
1446.244141	2089.285400
1445.208984	1801.139404
1444.173828	1768.753418
1443.138672	1984.376099
1442.102539	1774.930420
1441.066406	1530.201050
1440.030273	1637.092651
1438.994141	1506.339722
1437.958008	1375.682861
1436.920898	1416.943726
1435.883789	1278.853760
1434.846680	1118.139893
1433.808594	1192.385498
1432.771484	587.492432
1431.733398	1116.299438
1430.695313	549.631531
1429.657227	417.256226
1428.618164	368.225922
1427.579102	377.291168
1426.540039	217.469452
1425.500977	196.442383
1424.461914	490.557526
1423.421875	525.041321
1422.381836	116.163246
1421.341797	284.360687
1420.301758	309.018188
1419.260742	-13.735252
1418.219727	169.701477
1417.178711	114.052681
1416.137695	332.777039
1415.096680	146.471802
1414.054688	-125.200508
1413.012695	35.841110
1411.970703	-36.903805
1410.928711	81.501762
1409.885742	154.697098
1408.842773	82.235382
1407.799805	55.114067
1406.756836	299.326660
1405.712891	61.440498
1404.668945	-70.810165
1403.625000	161.005600
1402.581055	101.760071
1401.537109	-270.938171
1400.492188	209.371140
1399.447266	-45.140926
1398.402344	-66.281898
1397.357422	-147.460922
1396.311523	-30.539700
1395.265625	78.923767
1394.219727	45.674530
1393.173828	170.326767
1392.126953	4.577649
1391.081055	36.791294
1390.034180	-81.074280
1388.986328	-41.150795
1387.939453	158.997314
1386.891602	169.072830
1385.843750	-63.294151
1384.795898	-85.437004
1383.748047	184.994446
1382.699219	-204.319458
1381.651367	103.738831
1380.602539	82.047104
1379.552734	-29.434855
1378.503906	76.495575
1377.454102	77.642624
1376.404297	-260.511475
1375.354492	80.306992
1374.303711	39.400181
1373.253906	-41.257248
1372.203125	-236.475250
1371.152344	-55.028225
1370.100586	-469.266022
1369.049805	-103.187767
1367.998047	-105.893562
1366.946289	-16.306890
1365.894531	128.156204
1364.841797	250.259613
1363.789063	-122.938171
1362.736328	-207.150177
1361.683594	169.127335
1360.630859	326.446930
1359.577148	125.660835
1358.523438	-102.266998
1357.469727	-6.778266
1356.415039	-35.495056
1355.361328	-24.302967
1354.306641	-30.393051
1353.251953	-6.550207
1352.197266	283.133331
1351.141602	547.973450
1350.085938	442.954285
1349.030273	697.963989
1347.974609	436.882904
1346.918945	426.589294
1345.862305	900.049927
1344.805664	532.820435
1343.749023	698.882568
1342.691406	574.986572
1341.634766	661.907349
1340.577148	533.355042
1339.519531	828.540833
1338.460938	863.676208
1337.403320	629.050720
1336.344727	592.660461
1335.286133	704.891846
1334.226563	1072.030884
1333.167969	511.471680
1332.108398	856.459045
1331.048828	612.908264
1329.989258	532.734253
1328.928711	620.766418
1327.869141	736.059814
1326.808594	767.401245
1325.748047	616.054810
1324.686523	588.344482
1323.625977	713.833984
1322.564453	592.521912
1321.502930	752.703125
1320.440430	1125.098267
1319.378906	1043.547729
1318.316406	934.993958
1317.253906	1068.225708
1316.190430	856.360229
1315.127930	1236.209717
1314.064453	768.319031
1313.000977	1098.927490
1311.937500	929.482788
1310.873047	1151.735840
1309.809570	1142.561890
1308.745117	695.332947
1307.679688	723.333069
1306.615234	1081.104980
1305.549805	1094.417725
1304.484375	1043.865112
1303.418945	1126.187744
1302.353516	1299.507446
1301.287109	681.444397
1300.220703	631.332458
1299.154297	701.689636
1298.087891	958.752625
1297.020508	751.669556
1295.954102	824.624084
1294.886719	1086.605347
1293.818359	1137.492798
1292.750977	798.338867
1291.682617	994.117432
1290.614258	1226.657593
1289.545898	603.477173
1288.476563	765.027527
1287.407227	909.410889
1286.338867	970.487244
1285.268555	779.264038
1284.199219	935.961060
1283.128906	940.820496
1282.058594	906.559692
1280.988281	899.284424
1279.917969	848.014465
1278.846680	1068.361572
1277.775391	809.257813
1276.704102	992.922180
1275.632813	606.897888
1274.560547	871.261780
1273.488281	996.252136
1272.416016	881.787415
1271.343750	774.733032
1270.270508	799.630737
1269.197266	924.654358
1268.124023	1008.151917
1267.050781	752.406860
1265.977539	787.159790
1264.903320	538.938965
1263.829102	946.923828
1262.753906	723.197388
1261.679688	1191.950195
1260.604492	917.123413
1259.529297	876.365051
1258.454102	969.634583
1257.378906	780.332642
1256.302734	893.083496
1255.226563	923.017639
1254.150391	899.395264
1253.073242	707.867920
1251.997070	968.983276
1250.919922	867.536377
1249.841797	732.086182
1248.764648	783.920593
1247.686523	942.688232
1246.608398	761.130920
1245.530273	1138.510864
1244.452148	932.689758
1243.373047	1161.696411
1242.293945	824.817627
1241.214844	349.700378
1240.135742	772.825623
1239.055664	914.261230
1237.975586	662.596680
1236.895508	549.283813
1235.815430	770.655273
1234.734375	776.128357
1233.654297	633.725708
1232.573242	840.328369
1231.491211	567.089233
1230.410156	812.327881
1229.328125	953.290588
1228.246094	711.612122
1227.163086	465.164917
1226.081055	388.218018
1224.998047	470.964783
1223.915039	408.501129
1222.832031	370.218445
1221.748047	331.912994
1220.664063	160.631973
1219.580078	332.596924
1218.496094	364.298981
1217.412109	470.840576
1216.327148	123.207458
1215.242188	393.880554
1214.157227	365.024933
1213.071289	616.126221
1211.985352	174.487823
1210.899414	466.450623
1209.813477	350.591827
1208.727539	490.365692
1207.640625	333.468719
1206.553711	321.224091
1205.466797	689.715027
1204.378906	383.345001
1203.291016	255.320236
1202.203125	298.296265
1201.115234	338.795776
1200.027344	225.157974
1198.938477	205.376099
1197.849609	-79.130432
1196.760742	-149.459885
1195.670898	-53.865154
1194.582031	-239.697708
1193.492188	218.777496
1192.401367	61.684837
1191.311523	-88.178413
1190.220703	-24.219955
1189.129883	-80.441711
1188.039063	-62.256195
1186.947266	-39.340286
1185.856445	-244.515244
1184.764648	-192.888336
1183.671875	-33.387737
1182.580078	-77.898811
1181.487305	23.830349
1180.394531	161.417542
1179.301758	90.337189
1178.208984	160.624237
1177.115234	75.070389
1176.021484	-159.024628
1174.927734	361.325439
1173.833008	-97.929649
1172.738281	201.808945
1171.643555	-3.636563
1170.548828	295.821747
1169.454102	-254.157928
1168.358398	198.161255
1167.262695	183.938995
1166.166992	-119.603912
1165.070313	69.277107
1163.973633	-7.226764
1162.876953	-24.031359
1161.780273	-141.206787
1160.683594	-62.578960
1159.585938	266.619965
1158.488281	127.786652
1157.389648	153.602982
1156.291992	434.635773
1155.193359	-181.376480
1154.094727	118.552971
1152.996094	72.586662
1151.896484	245.867310
1150.796875	-145.780182
1149.697266	51.181755
1148.597656	159.863022
1147.498047	27.908684
1146.397461	-25.480047
1145.296875	49.641205
1144.195313	88.967751
1143.094727	-133.494705
1141.993164	-49.057301
1140.891602	-31.300791
1139.789063	-63.545555
1138.687500	282.148132
1137.584961	271.132935
1136.482422	65.232666
1135.379883	367.743042
1134.276367	230.681503
1133.172852	423.686462
1132.069336	410.022461
1130.964844	106.755699
1129.861328	380.193878
1128.756836	587.029114
1127.652344	613.470398
1126.546875	734.697205
1125.442383	343.765594
1124.336914	680.599976
1123.230469	441.414093
1122.125000	477.119751
1121.018555	261.697845
1119.912109	415.742523
1118.805664	330.569275
1117.699219	8.706623
1116.591797	252.513596
1115.484375	432.299347
1114.376953	299.750610
1113.268555	186.140472
1112.160156	368.080963
1111.051758	348.997131
1109.943359	178.653839
1108.833984	402.908203
1107.725586	171.164932
1106.616211	371.656555
1105.505859	300.509338
1104.396484	550.407410
1103.286133	665.645691
1102.175781	518.922485
1101.064453	320.344879
1099.954102	654.827637
1098.842773	-19.988640
1097.731445	399.242859
1096.619141	349.281586
1095.507813	332.329498
1094.395508	626.306519
1093.282227	307.813721
1092.169922	403.867493
1091.056641	513.987488
1089.943359	311.045807
1088.830078	583.481506
1087.716797	434.719788
1086.602539	627.031982
1085.488281	499.483673
1084.373047	654.078613
1083.258789	538.342957
1082.143555	396.812164
1081.028320	567.789978
1079.913086	393.453735
1078.796875	500.969391
1077.680664	530.978638
1076.564453	375.578644
1075.448242	344.626434
1074.331055	421.608337
1073.213867	238.240219
1072.096680	216.767731
1070.979492	33.573200
1069.861328	518.443909
1068.743164	58.804600
1067.625000	604.408752
1066.505859	269.139343
1065.386719	39.426956
1064.267578	336.585571
1063.148438	273.202606
1062.029297	158.404510
1060.909180	279.969055
1059.789063	389.818756
1058.667969	289.196320
1057.547852	146.589523
1056.426758	-14.615351
1055.305664	158.447403
1054.183594	51.126060
1053.062500	361.988159
1051.940430	292.123444
1050.818359	439.455933
1049.695313	-29.421715
1048.572266	66.674217
1047.449219	137.116226
1046.326172	-263.566986
1045.203125	37.887661
1044.079102	29.182375
1042.955078	-2.767001
1041.830078	63.224243
1040.706055	-103.719040
1039.581055	199.964630
1038.456055	-20.371674
1037.331055	-19.371208
1036.205078	-22.964252
1035.079102	-170.764755
1033.953125	-95.084007
1032.826172	6.212354
1031.700195	207.533173
1030.573242	97.296341
1029.445313	47.608692
1028.318359	-6.619415
1027.190430	78.643547
1026.062500	-456.217072
1024.934570	-421.819275
1023.805664	-600.952148
1022.676758	-162.509903
1021.547852	-185.977814
1020.418945	-128.149796
1019.289063	-388.037323
1018.159180	-378.720551
1017.029297	-355.411377
1015.898438	145.447220
1014.767578	-164.897064
1013.636719	74.068367
1012.505859	28.117823
1011.375000	445.420105
1010.243164	40.735733
1009.111328	150.177063
1007.978516	430.901215
1006.846680	473.299438
1005.713867	978.370789
1004.581055	1404.680298
1003.447266	1782.334595
1002.313477	1632.914185
1001.179688	1398.161743
1000.045898	1080.448975
998.912109	404.971863
997.777344	200.987579
996.642578	195.749893
995.506836	89.053307
994.372070	72.513397
993.236328	226.802780
992.100586	39.756699
990.963867	235.695343
989.828125	-280.733398
988.691406	28.339060
987.553711	-88.938293
986.416992	51.978264
985.279297	66.250763
984.141602	221.094421
983.003906	-17.709326
981.865234	137.291092
980.726563	23.093733
979.587891	1.081483
978.448242	-30.014578
977.309570	-51.787289
976.169922	23.114183
975.030273	284.263428
973.889648	186.921082
972.749023	-20.540674
971.608398	174.151428
970.467773	95.598793
969.326172	104.429497
968.184570	411.741760
967.042969	328.921997
965.901367	250.839096
964.758789	88.033493
963.616211	-115.863922
962.473633	349.861298
961.330078	176.005676
960.186523	174.197769
959.042969	94.607002
957.899414	-129.136292
956.754883	82.399422
955.610352	-81.503517
954.465820	297.210938
953.321289	380.670990
952.175781	-96.293098
951.030273	129.227463
949.884766	153.520981
948.738281	305.923706
947.591797	277.797211
946.445313	126.394562
945.298828	116.798882
944.151367	-48.002991
943.003906	8.861778
941.856445	61.228168
940.708008	202.676926
939.559570	259.727051
938.411133	-57.278809
937.262695	-127.728401
936.113281	479.160400
934.964844	276.583710
933.814453	103.818085
932.665039	159.080734
931.514648	148.341599
930.364258	-8.064819
929.213867	154.459824
928.062500	-56.339111
926.912109	-93.989403
925.759766	4.980225
924.608398	204.074280
923.456055	-8.488381
922.303711	-136.743118
921.151367	135.218781
919.999023	173.044296
918.845703	88.231056
917.692383	-69.160919
916.539063	37.034794
915.384766	-172.353958
914.230469	-16.107283
913.076172	110.628693
911.920898	-186.915756
910.766602	-182.565414
909.611328	-125.992844
908.455078	-153.275742
907.299805	-160.090851
906.143555	-132.848740
904.987305	-173.537155
903.830078	-180.173599
902.673828	48.761951
901.516602	-148.007935
900.359375	-50.373569
899.201172	-4.787948
898.042969	205.981537
896.884766	-155.578690
895.726563	116.267807
894.567383	277.243896
893.408203	334.205048
892.249023	425.071259
891.088867	-89.557640
889.929688	46.603157
888.769531	-117.607948
887.608398	77.256416
886.448242	-283.202789
885.287109	42.542446
884.125977	185.413681
882.963867	314.704285
881.801758	252.277145
880.639648	-15.260296
879.477539	260.541138
878.315430	65.261559
877.152344	115.651360
875.989258	377.745270
874.825195	31.735125
873.661133	46.097038
872.497070	278.778259
871.333008	254.823700
870.168945	91.399384
869.003906	36.011616
867.838867	515.814270
866.672852	170.337021
865.506836	236.315842
864.340820	405.615936
863.174805	338.942474
862.008789	261.055237
860.841797	275.251526
859.674805	210.851334
858.506836	588.603149
857.339844	620.602051
856.171875	583.018738
855.003906	442.263092
853.834961	563.886414
852.666016	535.230225
851.497070	535.689331
850.328125	309.812683
849.158203	691.077271
847.988281	353.219360
846.818359	667.047913
845.647461	470.305359
844.477539	342.989929
843.306641	571.449707
842.134766	432.899719
840.963867	207.149048
839.791992	415.215546
838.619141	205.126816
837.447266	176.104355
836.274414	229.712723
835.101563	435.136200
833.928711	343.387024
832.754883	492.756439
831.581055	554.942566
830.407227	295.682465
829.232422	467.089508
828.058594	678.501404
826.883789	428.130646
825.708008	387.388031
824.533203	36.767948
823.357422	218.849854
822.181641	244.822876
821.004883	150.433136
819.828125	-202.299988
818.651367	-31.744608
817.474609	123.076920
816.296875	130.881348
815.119141	156.407211
813.941406	-180.705597
812.763672	-66.321075
811.584961	21.255987
810.406250	-184.678802
809.226563	27.169336
808.047852	-74.409981
806.868164	26.099178
805.688477	-168.852844
804.507813	-13.026015
803.327148	-314.573273
802.146484	-289.865967
800.965820	-94.431618
799.784180	-395.987335
798.603516	14.306842
797.420898	31.934658
796.239258	-63.558392
795.056641	-46.081017
793.874023	-520.492249
792.691406	-60.121902
791.507813	-96.044640
790.324219	-96.611259
789.140625	-2.088990
787.956055	-13.903998
786.772461	224.183945
785.586914	-57.657261
784.402344	-171.399124
783.216797	170.216873
782.032227	261.855530
780.845703	110.322891
779.660156	471.279297
778.473633	32.512260
777.287109	198.861786
776.100586	56.016319
774.913086	-80.214005
773.725586	-176.736938
772.538086	-43.871624
771.349609	-50.079441
770.161133	5.384569
768.972656	133.498291
767.784180	127.052132
766.594727	39.022278
765.405273	54.501762
764.215820	-79.841858
763.026367	263.594543
761.835938	303.041107
760.645508	696.724060
759.454102	520.320801
758.262695	7.401572
757.072266	321.546539
755.879883	90.235458
754.688477	177.711182
753.496094	120.057182
752.303711	279.896851
751.110352	116.726013
749.917969	140.256577
748.724609	321.812134
747.530273	132.293274
746.336914	109.613350
745.142578	113.238510
743.948242	274.759491
742.752930	23.910490
741.558594	-125.992432
740.363281	-25.973391
739.166992	27.958328
737.971680	-21.117369
736.775391	-89.898415
735.579102	-77.635529
734.381836	-150.772079
733.185547	128.518082
731.988281	186.656219
730.790039	297.269989
729.592773	-49.298786
728.394531	-222.949081
727.196289	187.211105
725.997070	157.857681
724.797852	32.384613
723.598633	-9.996422
722.399414	421.625488
721.199219	265.660706
719.999023	607.549988
718.798828	170.108597
717.598633	282.794189
716.397461	393.275055
715.196289	449.210541
713.994141	186.792358
712.792969	131.646942
711.590820	-69.462151
710.388672	180.630096
709.185547	195.369293
707.982422	292.916412
706.779297	135.703568
705.576172	209.381531
704.372070	174.257233
703.167969	-2.231375
701.963867	-76.326256
700.759766	343.394623
699.554688	95.427589
698.349609	80.257004
697.143555	102.109619
695.938477	63.185940
694.732422	-79.923813
693.525391	-64.340889
692.319336	224.909927
691.112305	-152.362320
689.905273	-97.469322
688.697266	-305.077179
687.490234	-202.283875
686.282227	87.067261
685.073242	176.877609
683.865234	-201.523956
682.656250	-243.724884
681.447266	-199.145737
680.237305	-197.828110
679.028320	-159.604523
677.818359	-10.880879
676.607422	-152.227692
675.397461	-64.003822
674.186523	-168.316528
672.975586	-56.166317
671.763672	36.550812
670.551758	-93.410378
669.339844	12.403508
668.127930	-180.011429
666.915039	161.455872
665.703125	161.512054
664.489258	34.209209
663.276367	6.362548
662.062500	282.984680
660.848633	60.972279
659.634766	-31.410954
658.419922	152.436584
657.205078	-284.909821
655.990234	-81.587875
654.775391	13.887449
653.559570	230.050110
652.343750	58.276554
651.126953	93.416420
649.911133	96.247169
648.694336	120.618164
647.477539	299.982300
646.259766	328.591888
645.041992	247.430206
643.824219	342.687653
642.606445	332.477905
641.387695	249.117844
640.168945	-53.540047
638.950195	-59.516262
637.730469	334.117584
636.511719	-196.307022
635.291016	25.160845
634.071289	-6.976459
632.850586	-4.874988
631.629883	102.255852
630.409180	192.012756
629.188477	-78.865601
627.966797	469.539764
626.745117	185.462738
625.522461	47.078476
624.300781	538.683594
623.078125	185.491592
621.854492	440.634949
620.631836	356.934845
619.408203	345.763367
618.184570	53.790234
616.960938	16.303827
615.736328	-57.932884
614.511719	-61.945114
613.287109	49.117523
612.061523	159.662903
610.835938	87.935715
609.610352	-12.059995
608.384766	-208.723389
607.158203	113.311020
605.931641	-133.604752
604.705078	-161.075821
