# Supplementary material for: Raman spectroscopy accurately differentiates mucosal healing from non-healing and biochemical changes following biological therapy in inflammatory bowel disease
Source: PLoS One. 2021 Jun 2;16(6):e0252210. doi: 10.1371/journal.pone.0252210 (PMC8172032; doi:10.1371/journal.pone.0252210)
Supplement: S1 Dataset — (ZIP) [file pone.0252210.s003.zip › HC/BRC-ctnf-0004-1_base sub CR removed_70__X_22759__Y_20917.8__Z_668.657__Time_801.txt]

1714.671875	-45.922169
1713.695313	-29.645702
1712.718750	-44.419781
1711.742188	24.615303
1710.764648	107.654900
1709.787109	19.760353
1708.809570	2.206238
1707.831055	54.906403
1706.853516	-39.109253
1705.875000	70.997429
1704.896484	-21.846937
1703.916992	9.013122
1702.938477	37.751259
1701.958984	-2.576868
1700.979492	-77.140724
1700.000000	-196.627380
1699.019531	-99.022064
1698.040039	95.268600
1697.059570	17.332947
1696.079102	102.871162
1695.097656	-99.694977
1694.117188	53.476048
1693.135742	-54.680141
1692.154297	125.921379
1691.172852	98.673668
1690.190430	10.444008
1689.208008	-173.401108
1688.225586	-47.421169
1687.243164	-115.785789
1686.260742	202.771133
1685.277344	-67.502388
1684.293945	30.392006
1683.310547	16.675104
1682.327148	-28.687017
1681.343750	67.403748
1680.359375	59.904877
1679.375000	-69.742622
1678.390625	67.049126
1677.405273	-11.461260
1676.419922	-57.758930
1675.435547	172.789215
1674.449219	214.689270
1673.463867	267.451233
1672.478516	126.421021
1671.492188	89.282486
1670.505859	179.874130
1669.519531	196.273560
1668.532227	109.304375
1667.544922	293.326324
1666.557617	249.215332
1665.570313	170.809296
1664.583008	270.343781
1663.594727	311.642975
1662.607422	281.500214
1661.619141	362.856964
1660.629883	417.811096
1659.641602	295.356506
1658.652344	342.632324
1657.663086	429.746857
1656.673828	416.322479
1655.684570	397.728729
1654.694336	109.268715
1653.704102	191.525406
1652.713867	316.180206
1651.723633	448.814026
1650.732422	250.910553
1649.742188	254.131454
1648.750977	241.568481
1647.758789	139.229996
1646.767578	103.074326
1645.775391	154.171570
1644.784180	300.397919
1643.791992	187.854233
1642.798828	-6.424295
1641.806641	31.702108
1640.813477	11.804677
1639.820313	108.041809
1638.827148	-143.874374
1637.833008	-21.198261
1636.839844	-30.350660
1635.845703	-36.835590
1634.851563	1.510436
1633.856445	89.918846
1632.862305	-198.350418
1631.867188	37.582973
1630.872070	-50.415119
1629.876953	1.152375
1628.881836	-78.876564
1627.885742	-114.138092
1626.889648	155.771957
1625.893555	-118.845337
1624.897461	-143.544266
1623.900391	-165.610092
1622.903320	-77.281952
1621.906250	11.003253
1620.909180	136.021576
1619.912109	48.222961
1618.914063	47.101780
1617.916016	38.091095
1616.917969	-78.550346
1615.919922	114.504616
1614.920898	-38.879353
1613.921875	253.713531
1612.922852	74.094994
1611.923828	-202.483734
1610.924805	-122.456924
1609.924805	-71.329834
1608.924805	50.492413
1607.924805	59.582558
1606.924805	55.539764
1605.923828	135.252411
1604.922852	-15.489962
1603.921875	-1.306794
1602.920898	36.384682
1601.919922	53.089161
1600.917969	111.590591
1599.916016	78.493378
1598.914063	19.222269
1597.912109	22.669834
1596.909180	96.625916
1595.906250	50.311443
1594.903320	-14.315444
1593.900391	-5.833688
1592.896484	73.091469
1591.893555	-158.723526
1590.889648	27.112354
1589.885742	82.343002
1588.880859	-71.223221
1587.876953	-109.998833
1586.872070	-70.585228
1585.867188	-46.884651
1584.862305	-137.941528
1583.856445	-41.381161
1582.851563	185.367020
1581.845703	297.335114
1580.839844	-23.132675
1579.833008	15.806092
1578.827148	187.447113
1577.820313	127.306557
1576.813477	15.092278
1575.806641	150.021866
1574.798828	42.930790
1573.791992	190.683762
1572.784180	-147.876282
1571.775391	46.510216
1570.767578	87.435898
1569.759766	-126.341881
1568.750977	85.925270
1567.742188	-34.387085
1566.732422	-53.449574
1565.723633	-5.056578
1564.713867	-83.927322
1563.704102	70.717377
1562.694336	-148.344009
1561.684570	-71.680687
1560.673828	-176.640182
1559.664063	-141.600128
1558.652344	98.123871
1557.641602	24.122303
1556.630859	-135.405502
1555.619141	47.003311
1554.607422	229.277969
1553.595703	35.969555
1552.583984	78.264938
1551.571289	53.183460
1550.558594	-176.364899
1549.545898	-105.768448
1548.533203	81.136307
1547.519531	-8.800366
1546.506836	-5.668443
1545.493164	211.943130
1544.479492	72.773796
1543.464844	39.536018
1542.451172	130.263290
1541.436523	96.923958
1540.421875	40.308506
1539.407227	117.906700
1538.391602	35.390785
1537.375977	216.064102
1536.361328	239.247757
1535.344727	-62.640465
1534.329102	135.842148
1533.312500	-57.705791
1532.296875	114.820496
1531.280273	217.633728
1530.262695	75.573257
1529.246094	124.163094
1528.228516	154.649918
1527.210938	182.503586
1526.193359	102.178864
1525.175781	111.928322
1524.157227	157.646454
1523.138672	164.713440
1522.120117	50.844822
1521.101563	98.994370
1520.082031	190.781067
1519.063477	156.546127
1518.043945	60.597084
1517.024414	-9.654339
1516.003906	-28.547297
1514.983398	122.038971
1513.963867	329.026123
1512.943359	42.976326
1511.921875	-1.730901
1510.901367	25.408298
1509.879883	-165.579239
1508.858398	-87.192680
1507.836914	-96.063126
1506.815430	-133.164444
1505.792969	116.805565
1504.770508	-30.596453
1503.748047	229.434921
1502.725586	-64.002899
1501.702148	78.043602
1500.678711	25.396778
1499.655273	-50.295170
1498.631836	25.031981
1497.608398	-32.764576
1496.583984	-113.597626
1495.559570	-0.019716
1494.535156	-149.918777
1493.510742	127.208885
1492.485352	-222.094513
1491.460938	-129.122131
1490.435547	91.537849
1489.409180	-60.899010
1488.383789	203.034943
1487.357422	86.353004
1486.331055	51.399258
1485.304688	52.178352
1484.278320	88.668564
1483.250977	-127.464928
1482.224609	95.227089
1481.197266	14.321269
1480.168945	9.916972
1479.141602	161.013245
1478.113281	-11.651173
1477.084961	70.553970
1476.056641	277.544464
1475.028320	224.645218
1473.999023	217.585815
1472.969727	414.192810
1471.940430	414.717896
1470.911133	160.756531
1469.881836	428.471497
1468.851563	500.190033
1467.821289	439.629303
1466.791016	480.796844
1465.759766	430.418274
1464.729492	385.152802
1463.698242	482.191284
1462.666992	596.971497
1461.635742	495.808655
1460.603516	615.606079
1459.571289	547.479309
1458.539063	591.068726
1457.506836	555.972595
1456.474609	629.995361
1455.441406	777.542236
1454.408203	544.612610
1453.375000	666.769592
1452.341797	773.671082
1451.307617	647.347412
1450.274414	804.900818
1449.240234	820.511658
1448.205078	613.221558
1447.170898	601.029114
1446.135742	497.696747
1445.100586	731.075134
1444.065430	706.232178
1443.030273	643.459595
1441.994141	535.182312
1440.958984	512.963257
1439.921875	531.202209
1438.885742	731.475159
1437.849609	532.337830
1436.812500	555.658752
1435.775391	386.980774
1434.738281	301.742889
1433.701172	605.456299
1432.663086	568.203491
1431.625000	260.891388
1430.586914	561.937500
1429.548828	469.263245
1428.509766	247.985199
1427.470703	296.682159
1426.431641	20.101667
1425.392578	315.924866
1424.353516	155.441269
1423.313477	184.031265
1422.273438	184.917969
1421.233398	82.555946
1420.193359	159.058914
1419.152344	99.584648
1418.111328	93.021210
1417.070313	207.285034
1416.029297	230.944885
1414.987305	-4.497633
1413.946289	114.820724
1412.904297	78.203590
1411.862305	205.037811
1410.819336	120.704979
1409.776367	89.207123
1408.734375	-195.988052
1407.691406	-74.126465
1406.647461	-153.202789
1405.604492	1.294103
1404.560547	-132.929398
1403.516602	26.565023
1402.472656	-77.438141
1401.427734	89.552292
1400.382813	50.840725
1399.337891	-83.108688
1398.292969	-69.057388
1397.248047	67.835716
1396.202148	16.748468
1395.156250	-119.467087
1394.110352	-22.642731
1393.064453	119.250092
1392.018555	-21.808899
1390.971680	-7.585070
1389.924805	56.719688
1388.877930	113.524529
1387.830078	32.740921
1386.782227	27.058449
1385.734375	-171.129150
1384.686523	-124.196701
1383.638672	15.229983
1382.589844	-157.743134
1381.541016	-73.272408
1380.492188	186.045639
1379.443359	-11.719543
1378.394531	130.196838
1377.344727	-129.814926
1376.294922	-140.109680
1375.245117	-110.441193
1374.194336	38.984203
1373.143555	218.310593
1372.092773	-31.295935
1371.041992	-33.949562
1369.991211	-198.576004
1368.939453	-14.231994
1367.887695	-46.682880
1366.835938	-143.846588
1365.784180	-54.155701
1364.731445	-36.679523
1363.679688	-39.079136
1362.626953	-9.095695
1361.573242	110.477959
1360.520508	-95.836906
1359.466797	-63.271458
1358.413086	38.941738
1357.359375	265.450134
1356.305664	99.187248
1355.250977	119.398552
1354.196289	-83.961220
1353.141602	-130.710480
1352.086914	33.682941
1351.031250	88.789795
1349.975586	64.476753
1348.919922	179.189041
1347.864258	184.714661
1346.808594	311.828888
1345.751953	324.829224
1344.695313	392.412201
1343.638672	249.281738
1342.581055	349.137817
1341.523438	339.955109
1340.466797	-25.934418
1339.408203	61.632931
1338.350586	327.505859
1337.291992	271.431244
1336.234375	326.813171
1335.174805	156.985687
1334.116211	326.247223
1333.057617	260.467743
1331.998047	170.012543
1330.938477	64.795326
1329.878906	194.508286
1328.818359	267.346832
1327.757813	152.388641
1326.697266	161.039719
1325.636719	231.470749
1324.576172	301.904144
1323.514648	234.075516
1322.453125	79.917786
1321.391602	367.598663
1320.330078	314.702850
1319.267578	338.324493
1318.205078	371.833832
1317.142578	378.237427
1316.080078	579.416809
1315.016602	442.882294
1313.953125	227.587906
1312.889648	221.818542
1311.826172	368.788727
1310.761719	404.908234
1309.698242	261.327362
1308.633789	363.972382
1307.569336	441.992493
1306.503906	468.335693
1305.438477	147.866867
1304.373047	181.697983
1303.307617	336.019135
1302.242188	372.308533
1301.175781	435.638245
1300.109375	270.457031
1299.042969	282.246979
1297.976563	279.323120
1296.909180	281.331909
1295.841797	511.677032
1294.774414	300.150116
1293.707031	113.281021
1292.638672	166.939972
1291.571289	205.890381
1290.502930	-29.814499
1289.433594	207.788879
1288.365234	303.147400
1287.295898	192.625946
1286.226563	412.943359
1285.157227	258.398071
1284.086914	116.181740
1283.017578	162.592499
1281.947266	111.077538
1280.876953	206.454178
1279.805664	333.614349
1278.734375	113.350891
1277.663086	223.394836
1276.591797	147.565125
1275.520508	255.146500
1274.448242	174.486038
1273.375977	-33.192856
1272.303711	348.041046
1271.231445	62.285965
1270.158203	94.140038
1269.085938	282.263153
1268.011719	289.672302
1266.938477	201.919968
1265.865234	275.258575
1264.791016	458.347931
1263.716797	192.617233
1262.641602	102.572044
1261.567383	61.342648
1260.492188	332.110413
1259.416992	-60.021645
1258.341797	293.509521
1257.265625	123.223183
1256.190430	-20.184116
1255.114258	62.894920
1254.037109	291.985291
1252.960938	280.071594
1251.883789	294.931091
1250.806641	263.576874
1249.729492	244.404999
1248.652344	196.074203
1247.574219	337.372437
1246.496094	152.955261
1245.417969	85.256851
1244.338867	194.922577
1243.260742	127.258102
1242.181641	103.330978
1241.102539	-20.112432
1240.022461	-43.991158
1238.943359	174.806061
1237.863281	150.905441
1236.783203	260.419556
1235.702148	3.718438
1234.622070	33.218983
1233.541016	106.334587
1232.459961	370.862335
1231.377930	107.101082
1230.296875	-30.578278
1229.214844	-18.054266
1228.132813	86.470207
1227.050781	111.068001
1225.967773	46.105350
1224.884766	106.989693
1223.801758	22.704063
1222.718750	37.613319
1221.634766	-53.880146
1220.550781	-87.317131
1219.466797	87.112549
1218.382813	80.234711
1217.298828	-45.016411
1216.213867	-109.838989
1215.128906	192.404892
1214.042969	197.559067
1212.958008	127.887993
1211.872070	46.172455
1210.786133	133.369720
1209.700195	92.685524
1208.613281	367.917847
1207.526367	42.686031
1206.439453	115.317940
1205.352539	38.496861
1204.265625	29.165855
1203.177734	39.097515
1202.089844	-49.722527
1201.001953	-8.490838
1199.913086	-29.878183
1198.824219	-87.364731
1197.735352	78.938919
1196.646484	-60.353241
1195.557617	28.890388
1194.467773	-105.541969
1193.377930	-13.947815
1192.288086	-239.660385
1191.197266	-128.877762
1190.106445	-354.488251
1189.015625	10.846790
1187.924805	-10.602304
1186.833984	63.977734
1185.742188	-286.333832
1184.650391	-55.770966
1183.557617	-7.664536
1182.465820	100.380112
1181.373047	131.621277
1180.280273	18.983292
1179.187500	-290.171692
1178.093750	-40.824986
1177.000977	-33.586678
1175.907227	-194.048111
1174.812500	-4.805132
1173.718750	107.728493
1172.624023	-95.786629
1171.529297	57.370800
1170.434570	-122.140137
1169.338867	-105.429626
1168.244141	-174.833206
1167.148438	-57.718620
1166.051758	4.341765
1164.956055	-251.506058
1163.859375	-46.087883
1162.762695	94.723969
1161.666016	-8.158430
1160.568359	144.488708
1159.470703	-34.785015
1158.373047	139.253784
1157.275391	184.342407
1156.176758	253.249573
1155.079102	171.851929
1153.979492	193.005402
1152.880859	28.181278
1151.782227	-60.306786
1150.682617	13.271834
1149.583008	-77.587814
1148.482422	-61.238113
1147.382813	-242.560059
1146.282227	-138.112946
1145.181641	-159.884079
1144.080078	58.695030
1142.979492	58.276707
1141.877930	238.622910
1140.776367	-135.241913
1139.673828	-80.978706
1138.572266	27.926229
1137.469727	-27.219261
1136.367188	-424.500031
1135.263672	-59.085835
1134.161133	25.912132
1133.057617	163.091721
1131.954102	214.738266
1130.849609	-61.176395
1129.745117	137.583298
1128.641602	229.495117
1127.536133	231.218369
1126.431641	45.612732
1125.326172	-30.875343
1124.220703	49.088390
1123.115234	74.506126
1122.009766	102.272652
1120.903320	293.436035
1119.796875	231.133255
1118.690430	187.789444
1117.583008	279.362823
1116.475586	49.064625
1115.368164	-1.335281
1114.260742	19.237612
1113.152344	51.610687
1112.044922	76.876205
1110.936523	40.663239
1109.827148	-64.075729
1108.718750	157.266220
1107.609375	213.155121
1106.500000	106.069893
1105.389648	-41.113209
1104.280273	106.823143
1103.169922	146.128174
1102.059570	187.771103
1100.948242	83.139908
1099.837891	179.010544
1098.726563	164.017029
1097.615234	137.241867
1096.502930	32.702980
1095.390625	137.901840
1094.278320	99.363251
1093.166016	126.781998
1092.053711	165.961227
1090.940430	223.947235
1089.827148	147.764908
1088.713867	-27.202475
1087.599609	54.309166
1086.485352	199.283722
1085.371094	243.090805
1084.256836	199.904678
1083.141602	189.638931
1082.027344	141.793030
1080.912109	54.033497
1079.795898	13.284655
1078.680664	118.141678
1077.564453	204.170532
1076.448242	60.168579
1075.331055	209.531860
1074.213867	182.894638
1073.096680	372.046478
1071.979492	-83.690834
1070.862305	37.469341
1069.744141	111.704399
1068.625977	242.151474
1067.507813	313.982941
1066.388672	238.236618
1065.270508	183.616806
1064.151367	133.710297
1063.031250	97.876053
1061.912109	216.511673
1060.791992	19.285109
1059.671875	187.022842
1058.550781	265.836060
1057.430664	64.104591
1056.309570	110.220200
1055.188477	2.110873
1054.066406	-157.331894
1052.945313	96.723808
1051.823242	173.208893
1050.700195	-23.465879
1049.578125	41.380871
1048.455078	8.206571
1047.332031	59.053333
1046.208984	191.530090
1045.084961	-16.484173
1043.960938	-107.815575
1042.836914	52.636993
1041.712891	-40.953075
1040.587891	51.891907
1039.462891	130.743195
1038.337891	163.011475
1037.212891	-58.466805
1036.086914	148.439468
1034.960938	3.903993
1033.834961	138.633316
1032.708984	157.034210
1031.582031	45.230061
1030.455078	175.286041
1029.328125	-161.866684
1028.200195	256.373901
1027.072266	-110.788521
1025.944336	-147.932526
1024.816406	-1.582037
1023.687500	-3.852747
1022.558594	205.123993
1021.429688	40.437511
1020.300781	-29.022076
1019.170898	33.786900
1018.041016	-121.373528
1016.911133	24.956089
1015.780273	101.714943
1014.649414	-254.853577
1013.518555	32.828098
1012.387695	23.941053
1011.255859	3.513482
1010.124023	210.012222
1008.992188	66.953316
1007.860352	132.261948
1006.727539	114.289658
1005.594727	212.010956
1004.461914	621.902771
1003.329102	564.645081
1002.195313	643.820129
1001.061523	565.864075
999.927734	185.342728
998.792969	225.403702
997.658203	-34.703457
996.523438	150.919037
995.388672	-12.025376
994.252930	-188.699478
993.117188	52.321857
991.981445	-6.567528
990.844727	-35.412151
989.708984	115.625870
988.572266	255.110596
987.434570	16.661514
986.297852	17.965839
985.160156	51.556595
984.022461	18.399519
982.884766	-150.524734
981.746094	-22.416668
980.607422	-2.473801
979.468750	3.702458
978.329102	-123.480888
977.190430	18.482910
976.050781	305.257355
974.910156	86.293831
973.770508	-15.326002
972.629883	37.067436
971.489258	-23.059744
970.348633	-80.814919
969.207031	-19.120909
968.065430	125.217712
966.923828	-95.309776
965.781250	-15.163240
964.639648	-26.745216
963.496094	0.701572
962.353516	117.592621
961.210938	243.644821
960.067383	53.469769
958.923828	248.296616
957.779297	-14.988573
956.635742	31.022467
955.491211	22.114666
954.345703	70.473557
953.201172	-13.854224
952.055664	-79.796425
950.910156	-3.860609
949.764648	257.298706
948.618164	120.610794
947.471680	194.299347
946.325195	-54.178867
945.178711	-85.474487
944.031250	143.650436
942.883789	80.445740
941.736328	-19.208021
940.587891	59.244564
939.439453	-85.903870
938.291016	42.803356
937.142578	-209.374359
935.993164	275.086273
934.843750	93.724716
933.694336	-135.367615
932.544922	61.770741
931.394531	-176.234283
930.244141	123.388985
929.093750	-39.297413
927.942383	100.888168
926.791016	13.466273
925.639648	-142.132935
924.488281	75.439590
923.335938	-39.086540
922.183594	-292.215393
921.031250	-15.544253
919.877930	-163.944046
918.724609	133.087860
917.571289	157.432663
916.417969	50.084858
915.263672	-222.923126
914.109375	133.002960
912.955078	-1.394416
911.800781	147.912384
910.645508	-142.873215
909.490234	-38.895473
908.334961	71.866386
907.178711	-139.267990
906.022461	245.732834
904.866211	175.186462
903.709961	-142.195023
902.552734	-35.924915
901.395508	310.310303
900.238281	153.910172
899.080078	20.238420
897.921875	130.996109
896.763672	-122.439682
895.605469	103.676277
894.446289	29.016308
893.287109	155.578232
892.127930	354.413910
890.967773	146.513046
889.807617	-176.464508
888.647461	-47.639793
887.487305	209.825134
886.326172	185.046951
885.165039	110.651260
884.003906	153.617554
882.842773	131.167511
881.680664	34.326054
880.518555	84.078056
879.356445	93.246742
878.193359	210.581650
877.030273	285.064636
875.867188	17.171289
874.703125	129.957764
873.540039	193.169022
872.375977	80.800270
871.210938	-110.268661
870.046875	29.450315
868.881836	67.894791
867.716797	277.211609
866.550781	252.632706
865.385742	273.013336
864.219727	259.675842
863.052734	116.047905
861.886719	307.121490
860.719727	145.575348
859.552734	112.054390
858.384766	-11.231928
857.217773	314.285522
856.049805	208.935928
854.880859	161.933990
853.712891	177.722977
852.543945	168.833130
851.375000	319.052002
850.205078	332.506897
849.036133	442.263306
847.866211	289.923645
846.696289	108.530350
845.525391	166.718628
844.354492	139.817093
843.183594	240.438995
842.012695	173.224014
840.840820	-41.581413
839.668945	222.154175
838.497070	-23.906116
837.324219	72.040779
836.151367	371.228973
834.978516	163.197540
833.805664	207.583313
832.631836	205.032059
831.458008	106.469421
830.284180	425.227539
829.110352	194.961823
827.935547	71.836571
826.760742	151.663315
825.584961	135.549683
824.410156	168.444016
823.234375	83.179588
822.058594	-186.996353
820.881836	235.622406
819.705078	34.490276
818.528320	-57.496948
817.351563	-120.547943
816.173828	-134.655762
814.996094	38.077564
813.818359	112.821365
812.639648	54.065952
811.461914	188.707870
810.283203	176.547668
809.103516	-140.077377
807.923828	-123.365608
806.745117	-66.727135
805.564453	-96.765450
804.384766	6.364313
803.204102	62.787628
802.023438	68.101379
800.842773	-101.889076
799.661133	-211.966965
798.479492	72.647415
797.297852	-123.972908
796.115234	-242.980316
794.932617	-85.008972
793.750000	-51.216202
792.567383	9.088337
791.383789	-87.896217
790.200195	87.398445
789.016602	70.015305
787.832031	225.174973
786.648438	-40.088001
785.463867	-48.732830
784.278320	-41.947929
783.092773	241.102051
781.908203	53.238026
780.721680	302.888916
779.536133	232.074615
778.349609	265.039825
777.163086	74.942543
775.975586	165.225052
774.789063	76.662285
773.601563	3.537856
772.413086	241.422516
771.225586	243.181381
770.037109	220.640945
768.848633	420.699005
767.660156	190.885559
766.470703	2.996478
765.281250	123.535255
764.091797	-13.680855
762.901367	14.249488
761.710938	-59.125061
760.520508	268.011902
759.330078	27.326408
758.138672	90.259911
756.947266	23.383795
755.755859	97.210922
754.563477	133.601715
753.371094	38.091640
752.178711	61.234695
750.986328	163.410110
749.792969	-221.998199
748.599609	-236.220123
747.405273	118.283592
746.211914	242.186768
745.017578	-50.834839
743.823242	215.572128
742.627930	25.716522
741.433594	112.170883
740.238281	-66.644852
739.041992	48.240669
737.846680	0.943135
736.650391	47.836613
735.454102	-104.569939
734.256836	84.606735
733.059570	54.816101
731.862305	-29.669477
730.665039	95.901878
729.466797	15.814917
728.268555	167.556320
727.070313	201.175888
725.872070	-23.119308
724.672852	97.945808
723.473633	-86.882233
722.273438	34.160976
721.074219	-28.257803
719.874023	97.110916
718.673828	124.223618
717.472656	33.508904
716.271484	19.214266
715.070313	57.294926
713.869141	121.551804
712.666992	209.783722
711.464844	73.517387
710.262695	353.536133
709.059570	-89.799599
707.856445	301.271149
706.653320	154.365707
705.450195	216.558334
704.246094	169.941986
703.041992	323.578217
701.837891	311.857666
700.632813	113.146736
699.428711	190.734100
698.222656	96.595978
697.017578	-43.081932
695.811523	-24.019894
694.605469	173.227890
693.399414	-100.850555
692.192383	48.673676
690.986328	-99.210571
689.778320	-55.974648
688.571289	-82.123756
687.363281	39.319401
686.155273	147.762680
684.947266	-62.513409
683.738281	-79.686546
682.529297	87.442680
681.320313	-94.284981
680.111328	-150.207611
678.901367	19.211805
677.691406	-181.633682
676.481445	-167.995590
675.270508	124.904114
674.059570	-17.172962
672.848633	-35.798100
671.636719	90.566246
670.425781	-31.708279
669.213867	-95.481277
668.000977	15.911834
666.789063	241.850571
665.576172	-20.458422
664.362305	196.891998
663.149414	-153.665894
661.935547	-115.417923
660.721680	147.341080
659.507813	101.486954
658.292969	8.257804
657.078125	63.952641
655.863281	70.086159
654.647461	-27.202795
653.431641	35.094738
652.215820	-12.478098
651.000000	-8.282760
649.783203	-70.814270
648.566406	-34.229153
647.349609	23.897264
646.132813	43.282272
644.915039	105.714706
643.697266	320.872437
642.478516	271.395111
641.259766	-44.694527
640.041992	155.305542
638.822266	295.017365
637.603516	198.277603
636.383789	49.990879
635.164063	245.380890
633.943359	28.349648
632.723633	189.198563
631.502930	182.488235
630.281250	46.949520
629.060547	162.386475
627.838867	232.621338
626.617188	-3.936189
625.394531	85.349800
624.172852	-119.192894
622.950195	171.200043
621.726563	67.083191
620.503906	226.277313
619.280273	213.873917
618.056641	139.163712
616.832031	184.104874
615.608398	136.745224
614.383789	129.769470
613.158203	51.904514
611.933594	-54.048965
610.708008	44.939468
609.482422	51.599747
608.255859	198.898102
607.030273	-145.686264
605.803711	-114.625008
604.576172	-154.529831
