# Supplementary material for: Raman spectroscopy accurately differentiates mucosal healing from non-healing and biochemical changes following biological therapy in inflammatory bowel disease
Source: PLoS One. 2021 Jun 2;16(6):e0252210. doi: 10.1371/journal.pone.0252210 (PMC8172032; doi:10.1371/journal.pone.0252210)
Supplement: S1 Dataset — (ZIP) [file pone.0252210.s003.zip › HC/brc-ctnf-0014_base sub CR removed_17__X_5917.47__Y_1158.29__Z_1286.84__Time_195.txt]

1714.774414	517.899963
1713.797852	304.550049
1712.820313	449.768097
1711.843750	-21.064573
1710.866211	473.898407
1709.888672	-194.164993
1708.911133	-569.418518
1707.933594	73.924583
1706.955078	253.722748
1705.976563	109.602943
1704.998047	-248.507828
1704.019531	-218.275070
1703.040039	9.855136
1702.061523	-96.522789
1701.082031	-195.081024
1700.101563	232.933365
1699.122070	72.376068
1698.141602	-107.250496
1697.161133	-89.427567
1696.180664	328.723450
1695.200195	-17.816216
1694.218750	-501.067017
1693.238281	-10.053488
1692.256836	-254.146393
1691.274414	120.231583
1690.292969	34.788960
1689.310547	-160.920105
1688.328125	-298.761993
1687.345703	29.143250
1686.363281	318.578949
1685.379883	262.936768
1684.396484	-377.344482
1683.413086	308.232300
1682.429688	217.235382
1681.445313	-64.097977
1680.461914	-381.129944
1679.477539	-667.475525
1678.493164	154.616821
1677.507813	-320.810059
1676.523438	162.815903
1675.538086	184.600494
1674.552734	-87.616783
1673.566406	534.433594
1672.581055	588.599060
1671.594727	91.036613
1670.608398	245.471176
1669.622070	480.435181
1668.634766	246.167953
1667.648438	448.268829
1666.661133	717.392517
1665.673828	228.317703
1664.685547	918.000793
1663.698242	324.486877
1662.709961	431.900696
1661.721680	683.079224
1660.733398	367.581146
1659.744141	407.850159
1658.755859	660.662476
1657.766602	339.090302
1656.777344	447.162140
1655.787109	155.849960
1654.797852	704.244690
1653.807617	38.112694
1652.817383	346.318939
1651.827148	-17.103323
1650.835938	627.530090
1649.844727	330.951813
1648.853516	735.317993
1647.862305	117.015854
1646.871094	-46.281555
1645.878906	-66.659142
1644.886719	304.077881
1643.894531	72.815125
1642.902344	-39.362038
1641.910156	-58.953613
1640.916992	-366.060333
1639.923828	-50.298363
1638.930664	-805.431763
1637.936523	-283.871918
1636.943359	171.667740
1635.949219	-29.312336
1634.955078	-578.016296
1633.960938	-104.190063
1632.965820	153.394302
1631.970703	-408.169220
1630.975586	67.882553
1629.980469	-364.479706
1628.985352	-30.843428
1627.989258	192.037140
1626.993164	230.601868
1625.997070	119.151299
1625.000977	-307.888641
1624.003906	74.822960
1623.007813	220.739151
1622.010742	153.573074
1621.012695	236.005798
1620.015625	-44.175739
1619.017578	245.417755
1618.020508	-216.124725
1617.021484	401.109283
1616.023438	542.932861
1615.025391	-97.380852
1614.026367	33.565998
1613.027344	124.907532
1612.028320	331.363525
1611.028320	492.906403
1610.029297	14.693113
1609.029297	-492.410522
1608.029297	420.384521
1607.028320	523.160400
1606.028320	109.819130
1605.027344	274.948669
1604.026367	295.789246
1603.025391	211.680511
1602.023438	177.009583
1601.022461	330.463440
1600.020508	154.015717
1599.018555	-9.559578
1598.016602	-71.394157
1597.013672	-264.206329
1596.010742	-148.896454
1595.007813	-177.599396
1594.004883	-470.375580
1593.001953	163.675674
1591.998047	-448.179718
1590.994141	-564.148254
1589.990234	13.780800
1588.986328	293.739471
1587.981445	-128.436279
1586.976563	226.412201
1585.971680	-553.363708
1584.966797	173.591415
1583.961914	308.328613
1582.956055	85.695084
1581.950195	-217.902145
1580.944336	-386.228027
1579.938477	-86.078545
1578.931641	281.279877
1577.924805	341.052795
1576.917969	205.339249
1575.911133	-167.359329
1574.904297	-150.025681
1573.896484	-42.024445
1572.888672	-53.956593
1571.880859	35.203342
1570.873047	17.488762
1569.864258	-257.789703
1568.855469	53.858395
1567.846680	526.119141
1566.837891	221.506851
1565.829102	-145.549911
1564.819336	-595.830994
1563.809570	-67.898964
1562.799805	726.761047
1561.790039	527.386414
1560.779297	-356.846039
1559.768555	-53.493725
1558.757813	-284.510193
1557.747070	111.490799
1556.736328	-42.229328
1555.724609	-92.564926
1554.712891	113.283722
1553.701172	-271.566345
1552.689453	47.666096
1551.676758	426.008026
1550.664063	141.510284
1549.651367	-8.557506
1548.638672	6.761871
1547.625977	321.839752
1546.612305	429.675140
1545.598633	-119.308823
1544.584961	-172.064926
1543.571289	-7.952106
1542.556641	42.168800
1541.541992	216.049866
1540.527344	74.652557
1539.512695	333.278198
1538.498047	-154.303070
1537.482422	139.977005
1536.466797	299.805023
1535.451172	93.134789
1534.434570	182.893631
1533.418945	-42.029072
1532.402344	132.482391
1531.385742	260.380951
1530.369141	346.862640
1529.351563	618.580933
1528.334961	807.695862
1527.317383	-123.564606
1526.299805	278.995239
1525.281250	524.196472
1524.263672	537.641357
1523.245117	329.650848
1522.226563	165.374115
1521.208008	386.815857
1520.188477	271.191254
1519.168945	214.645844
1518.150391	219.778427
1517.129883	270.951630
1516.110352	149.976089
1515.089844	-194.535278
1514.070313	100.477913
1513.049805	143.651794
1512.028320	-26.352938
1511.007813	186.078918
1509.986328	152.005127
1508.964844	46.079300
1507.943359	-44.459785
1506.921875	-386.256165
1505.899414	-56.399967
1504.876953	-680.089233
1503.854492	-53.132149
1502.832031	-74.586937
1501.808594	-224.176636
1500.786133	10.448166
1499.762695	-410.483215
1498.739258	-329.567474
1497.714844	-435.558960
1496.691406	0.961731
1495.666992	104.716171
1494.642578	-162.392609
1493.617188	79.381081
1492.592773	-386.957947
1491.567383	281.616821
1490.541992	247.250198
1489.516602	-208.585266
1488.491211	-158.479599
1487.464844	226.102036
1486.438477	156.124420
1485.412109	318.497375
1484.385742	240.966629
1483.358398	-270.276611
1482.331055	-225.158646
1481.303711	105.636375
1480.276367	660.729004
1479.249023	415.200623
1478.220703	485.820801
1477.192383	587.060913
1476.164063	741.830383
1475.135742	509.468262
1474.106445	687.212952
1473.077148	791.129028
1472.047852	948.547607
1471.018555	1301.948120
1469.989258	1711.262939
1468.958984	1108.020020
1467.928711	1064.642456
1466.898438	1494.328125
1465.868164	1364.665649
1464.836914	1067.355103
1463.805664	1283.584351
1462.774414	1215.285522
1461.743164	1431.617310
1460.710938	690.545593
1459.679688	1087.395386
1458.647461	1712.588745
1457.615234	1292.062256
1456.582031	1587.298096
1455.549805	1423.440063
1454.516602	1396.684448
1453.483398	1238.217285
1452.449219	1482.974243
1451.416016	1707.550659
1450.381836	1972.651611
1449.347656	2179.509521
1448.313477	1593.617676
1447.279297	2031.196777
1446.244141	2245.885742
1445.208984	1802.478638
1444.173828	1680.828003
1443.138672	1635.279175
1442.102539	1531.659302
1441.066406	1091.862549
1440.030273	1201.116821
1438.994141	1146.149780
1437.958008	1652.477905
1436.920898	1468.819702
1435.883789	1353.623047
1434.846680	958.248291
1433.808594	750.031189
1432.771484	857.716614
1431.733398	478.280334
1430.695313	217.778488
1429.657227	507.617920
1428.618164	275.252411
1427.579102	388.674835
1426.540039	207.190369
1425.500977	162.088409
1424.461914	331.416168
1423.421875	651.979614
1422.381836	55.504936
1421.341797	26.195353
1420.301758	-373.120880
1419.260742	-59.621582
1418.219727	-116.120659
1417.178711	-338.532196
1416.137695	-62.473492
1415.096680	175.899109
1414.054688	9.345932
1413.012695	-182.104340
1411.970703	-529.186340
1410.928711	-147.025375
1409.885742	-76.524658
1408.842773	44.359226
1407.799805	182.946136
1406.756836	138.313690
1405.712891	-34.237614
1404.668945	137.350342
1403.625000	-160.282455
1402.581055	-244.339798
1401.537109	-413.494293
1400.492188	-151.069717
1399.447266	683.139343
1398.402344	649.710144
1397.357422	-20.194080
1396.311523	104.697128
1395.265625	-123.575722
1394.219727	612.791077
1393.173828	186.976151
1392.126953	309.797424
1391.081055	109.842628
1390.034180	200.397110
1388.986328	-349.547577
1387.939453	-55.990772
1386.891602	260.056915
1385.843750	223.532608
1384.795898	19.669344
1383.748047	-203.948257
1382.699219	-65.024567
1381.651367	-168.318893
1380.602539	-508.769714
1379.552734	-109.753006
1378.503906	-237.552597
1377.454102	341.245483
1376.404297	488.170288
1375.354492	343.228119
1374.303711	971.785889
1373.253906	73.839462
1372.203125	91.522858
1371.152344	-20.315386
1370.100586	-122.042168
1369.049805	80.462006
1367.998047	-63.347389
1366.946289	-480.974060
1365.894531	-265.732300
1364.841797	245.777222
1363.789063	241.901871
1362.736328	375.030426
1361.683594	-69.057701
1360.630859	290.690308
1359.577148	-130.614685
1358.523438	-64.251122
1357.469727	-308.572479
1356.415039	31.383999
1355.361328	391.226257
1354.306641	664.014526
1353.251953	345.602570
1352.197266	303.089966
1351.141602	119.127411
1350.085938	543.513550
1349.030273	987.668335
1347.974609	796.511475
1346.918945	1019.814514
1345.862305	940.478638
1344.805664	868.700317
1343.749023	943.313416
1342.691406	1089.805420
1341.634766	1157.062622
1340.577148	1556.319702
1339.519531	1083.569580
1338.460938	999.870361
1337.403320	772.709045
1336.344727	736.282166
1335.286133	1241.933716
1334.226563	1269.839355
1333.167969	832.774414
1332.108398	729.811096
1331.048828	1044.832031
1329.989258	969.179077
1328.928711	846.606262
1327.869141	731.599182
1326.808594	935.355713
1325.748047	864.891113
1324.686523	599.389465
1323.625977	1333.999756
1322.564453	1367.272217
1321.502930	1143.916992
1320.440430	1552.290283
1319.378906	1506.673584
1318.316406	1285.968994
1317.253906	1082.652222
1316.190430	1303.423462
1315.127930	1679.446533
1314.064453	1086.897461
1313.000977	1603.243896
1311.937500	1567.663574
1310.873047	987.864929
1309.809570	1405.479980
1308.745117	1266.607178
1307.679688	1304.955688
1306.615234	1217.868408
1305.549805	2085.201904
1304.484375	2278.321777
1303.418945	1271.484375
1302.353516	1626.953003
1301.287109	1598.827393
1300.220703	1504.379517
1299.154297	1997.107422
1298.087891	1379.470337
1297.020508	1729.544434
1295.954102	1770.172119
1294.886719	2100.359131
1293.818359	1804.603638
1292.750977	1332.365479
1291.682617	1895.392578
1290.614258	1992.214600
1289.545898	1701.595581
1288.476563	2143.979248
1287.407227	1740.645142
1286.338867	1785.896606
1285.268555	1713.450684
1284.199219	1503.891846
1283.128906	1093.585571
1282.058594	1263.616699
1280.988281	1029.709961
1279.917969	1182.504883
1278.846680	1296.015259
1277.775391	1130.607300
1276.704102	864.982544
1275.632813	1266.881836
1274.560547	1206.561646
1273.488281	1170.661377
1272.416016	1342.414185
1271.343750	1042.615601
1270.270508	1636.701782
1269.197266	1563.921631
1268.124023	1444.742920
1267.050781	1657.492310
1265.977539	1372.340820
1264.903320	701.794922
1263.829102	1024.142700
1262.753906	1129.234619
1261.679688	1280.601196
1260.604492	759.100342
1259.529297	1093.098633
1258.454102	1210.063843
1257.378906	1353.721680
1256.302734	1056.453613
1255.226563	968.642090
1254.150391	1073.106445
1253.073242	987.603455
1251.997070	775.609619
1250.919922	116.029678
1249.841797	772.331482
1248.764648	1041.726440
1247.686523	1075.111206
1246.608398	1079.251343
1245.530273	956.982178
1244.452148	596.623474
1243.373047	437.916260
1242.293945	781.852783
1241.214844	1446.034180
1240.135742	641.428833
1239.055664	397.613556
1237.975586	937.471558
1236.895508	1122.893066
1235.815430	655.846680
1234.734375	1485.979492
1233.654297	698.964966
1232.573242	959.090027
1231.491211	799.846497
1230.410156	848.963013
1229.328125	900.366821
1228.246094	726.504272
1227.163086	760.795837
1226.081055	913.626831
1224.998047	1325.189941
1223.915039	754.345886
1222.832031	442.469574
1221.748047	672.255066
1220.664063	118.617844
1219.580078	529.511108
1218.496094	236.981979
1217.412109	531.569641
1216.327148	1052.960205
1215.242188	497.046021
1214.157227	597.991455
1213.071289	124.326393
1211.985352	172.044922
1210.899414	938.647400
1209.813477	850.954529
1208.727539	874.169800
1207.640625	646.518372
1206.553711	761.190002
1205.466797	745.614868
1204.378906	737.158630
1203.291016	511.847290
1202.203125	303.431305
1201.115234	-34.971478
1200.027344	238.155151
1198.938477	106.731567
1197.849609	-142.598846
1196.760742	-269.194763
1195.670898	448.364136
1194.582031	-43.916935
1193.492188	-43.252647
1192.401367	-136.423523
1191.311523	150.099228
1190.220703	-423.672516
1189.129883	318.998749
1188.039063	184.777969
1186.947266	7.319923
1185.856445	-357.307220
1184.764648	166.056778
1183.671875	0.514349
1182.580078	214.024521
1181.487305	-411.994720
1180.394531	-227.391495
1179.301758	532.374329
1178.208984	88.702309
1177.115234	76.411255
1176.021484	-177.846741
1174.927734	63.702892
1173.833008	-403.667847
1172.738281	184.810425
1171.643555	143.552948
1170.548828	32.881237
1169.454102	233.210587
1168.358398	50.703678
1167.262695	-234.580917
1166.166992	46.811172
1165.070313	-44.847919
1163.973633	-509.265228
1162.876953	-373.861267
1161.780273	-721.017517
1160.683594	-365.998291
1159.585938	-78.047005
1158.488281	138.145050
1157.389648	-168.431152
1156.291992	782.457581
1155.193359	-8.372275
1154.094727	59.638069
1152.996094	-194.267776
1151.896484	-481.489349
1150.796875	246.602402
1149.697266	-309.834808
1148.597656	93.911461
1147.498047	154.537994
1146.397461	-239.674896
1145.296875	385.097107
1144.195313	-132.795288
1143.094727	39.591724
1141.993164	-185.401306
1140.891602	491.057678
1139.789063	61.546062
1138.687500	179.015335
1137.584961	182.314056
1136.482422	473.125793
1135.379883	595.155273
1134.276367	230.214355
1133.172852	321.345947
1132.069336	410.082916
1130.964844	515.362244
1129.861328	613.533447
1128.756836	517.101929
1127.652344	309.258698
1126.546875	1047.620850
1125.442383	1001.006042
1124.336914	880.912415
1123.230469	675.560364
1122.125000	221.611160
1121.018555	56.820953
1119.912109	-96.017944
1118.805664	260.244507
1117.699219	490.930237
1116.591797	603.180054
1115.484375	592.403320
1114.376953	-158.679642
1113.268555	249.322174
1112.160156	496.411682
1111.051758	431.418549
1109.943359	-217.194687
1108.833984	341.791351
1107.725586	688.020752
1106.616211	-64.014526
1105.505859	102.741982
1104.396484	28.738596
1103.286133	-0.368238
1102.175781	704.361206
1101.064453	234.076477
1099.954102	21.162754
1098.842773	-109.105736
1097.731445	397.194763
1096.619141	290.550018
1095.507813	75.672676
1094.395508	595.876587
1093.282227	-184.125534
1092.169922	-3.012316
1091.056641	-130.328720
1089.943359	335.567108
1088.830078	137.793716
1087.716797	222.477509
1086.602539	210.729935
1085.488281	65.044006
1084.373047	328.500092
1083.258789	566.105591
1082.143555	157.488708
1081.028320	294.134247
1079.913086	611.652771
1078.796875	572.164246
1077.680664	159.535812
1076.564453	437.190582
1075.448242	487.207886
1074.331055	668.629822
1073.213867	273.096558
1072.096680	170.945145
1070.979492	-125.635765
1069.861328	-77.486526
1068.743164	734.618469
1067.625000	-48.897896
1066.505859	446.804047
1065.386719	506.847931
1064.267578	-385.843384
1063.148438	872.918579
1062.029297	680.416077
1060.909180	869.403259
1059.789063	826.862427
1058.667969	-337.998962
1057.547852	414.828857
1056.426758	115.611519
1055.305664	255.955826
1054.183594	-129.336624
1053.062500	135.008453
1051.940430	-32.679871
1050.818359	173.353012
1049.695313	75.948189
1048.572266	-60.968151
1047.449219	140.581207
1046.326172	176.550034
1045.203125	147.329559
1044.079102	575.151978
1042.955078	138.177155
1041.830078	155.879639
1040.706055	579.108826
1039.581055	764.657227
1038.456055	582.308960
1037.331055	314.033295
1036.205078	169.336548
1035.079102	-10.075661
1033.953125	520.296997
1032.826172	-107.804382
1031.700195	-421.524963
1030.573242	25.218695
1029.445313	-209.166504
1028.318359	-231.826599
1027.190430	-372.864899
1026.062500	-262.858368
1024.934570	-610.236572
1023.805664	-188.898163
1022.676758	-800.514404
1021.547852	-745.725891
1020.418945	-377.626282
1019.289063	-14.238932
1018.159180	-629.477844
1017.029297	84.133438
1015.898438	419.704773
1014.767578	326.540405
1013.636719	-95.430168
1012.505859	288.972565
1011.375000	409.342102
1010.243164	323.702881
1009.111328	-92.758850
1007.978516	509.262756
1006.846680	539.725464
1005.713867	1132.327271
1004.581055	1327.035034
1003.447266	1692.834839
1002.313477	2084.021240
1001.179688	1303.546753
1000.045898	939.418884
998.912109	568.660400
997.777344	445.257813
996.642578	903.825256
995.506836	868.333801
994.372070	717.628601
993.236328	313.316528
992.100586	515.932922
990.963867	808.480530
989.828125	291.826843
988.691406	457.767059
987.553711	508.496063
986.416992	815.083557
985.279297	442.145874
984.141602	447.146942
983.003906	859.757690
981.865234	544.934753
980.726563	170.547882
979.587891	774.205444
978.448242	-135.776337
977.309570	1038.185791
976.169922	696.639404
975.030273	907.000427
973.889648	-91.359756
972.749023	585.646301
971.608398	706.603394
970.467773	496.947723
969.326172	78.558746
968.184570	571.671875
967.042969	130.715469
965.901367	325.555389
964.758789	-2.569220
963.616211	456.084320
962.473633	696.827148
961.330078	0.109462
960.186523	678.681519
959.042969	601.033936
957.899414	679.258972
956.754883	340.760406
955.610352	-84.485611
954.465820	394.628754
953.321289	258.062866
952.175781	87.314438
951.030273	-35.242313
949.884766	-294.859039
948.738281	-23.920624
947.591797	73.267128
946.445313	-563.000610
945.298828	71.274384
944.151367	8.699739
943.003906	254.492630
941.856445	253.682541
940.708008	574.736572
939.559570	555.715454
938.411133	162.640671
937.262695	239.651093
936.113281	467.151550
934.964844	984.139282
933.814453	306.653046
932.665039	406.556580
931.514648	545.169495
930.364258	-104.237305
929.213867	-468.665771
928.062500	-391.273163
926.912109	120.842949
925.759766	-589.136719
924.608398	-290.975006
923.456055	-413.679535
922.303711	141.293488
921.151367	282.317047
919.999023	-367.571869
918.845703	414.297974
917.692383	423.485718
916.539063	262.372131
915.384766	407.862885
914.230469	589.626343
913.076172	185.816727
911.920898	9.089736
910.766602	-79.052002
909.611328	343.119141
908.455078	-121.437889
907.299805	-247.994125
906.143555	101.412590
904.987305	85.887886
903.830078	-11.185790
902.673828	331.146881
901.516602	317.840454
900.359375	-107.429253
899.201172	-914.967224
898.042969	291.488251
896.884766	90.435036
895.726563	-470.097717
894.567383	208.569458
893.408203	651.830994
892.249023	100.544197
891.088867	286.013519
889.929688	39.983074
888.769531	295.345184
887.608398	-384.136597
886.448242	363.227142
885.287109	268.469391
884.125977	268.476776
882.963867	205.288177
881.801758	-90.170662
880.639648	789.059143
879.477539	261.374023
878.315430	148.537537
877.152344	-49.927082
875.989258	-473.562744
874.825195	408.981903
873.661133	183.429611
872.497070	538.637756
871.333008	436.831055
870.168945	393.515259
869.003906	320.901031
867.838867	614.797241
866.672852	546.531799
865.506836	617.585388
864.340820	641.362549
863.174805	-53.810562
862.008789	239.493973
860.841797	501.142853
859.674805	607.695374
858.506836	1544.526001
857.339844	1123.341309
856.171875	765.079590
855.003906	781.448730
853.834961	1172.166992
852.666016	800.442261
851.497070	1040.647949
850.328125	1121.579468
849.158203	846.181091
847.988281	976.200439
846.818359	835.143738
845.647461	790.299194
844.477539	821.491943
843.306641	917.456177
842.134766	532.307556
840.963867	1384.004272
839.791992	922.725830
838.619141	499.540741
837.447266	731.283020
836.274414	442.201782
835.101563	818.818970
833.928711	58.437885
832.754883	459.299530
831.581055	522.800964
830.407227	474.589478
829.232422	537.819885
828.058594	792.764954
826.883789	521.165222
825.708008	303.066193
824.533203	515.186584
823.357422	218.969604
822.181641	145.578857
821.004883	178.989197
819.828125	181.098785
818.651367	243.203644
817.474609	213.896698
816.296875	4.215121
815.119141	112.651283
813.941406	-226.154892
812.763672	-309.188477
811.584961	-305.631256
810.406250	-835.638733
809.226563	-298.916382
808.047852	-93.562958
806.868164	-259.379272
805.688477	-165.442230
804.507813	256.870728
803.327148	-419.798309
802.146484	-335.160614
800.965820	-28.849291
799.784180	-130.937286
798.603516	-645.506104
797.420898	-632.399231
796.239258	-235.968811
795.056641	-183.329483
793.874023	-119.775635
792.691406	-255.705719
791.507813	168.486694
790.324219	-408.265839
789.140625	55.341488
787.956055	697.805603
786.772461	271.383057
785.586914	121.439156
784.402344	99.710724
783.216797	-79.113525
782.032227	175.223892
780.845703	97.821724
779.660156	369.386810
778.473633	556.747925
777.287109	39.550091
776.100586	520.247009
774.913086	188.405380
773.725586	478.811249
772.538086	727.043457
771.349609	447.926422
770.161133	85.035637
768.972656	312.957886
767.784180	428.256622
766.594727	305.396759
765.405273	59.126125
764.215820	110.164558
763.026367	213.895981
761.835938	275.621124
760.645508	874.166504
759.454102	1036.653076
758.262695	739.235657
757.072266	681.577393
755.879883	397.319672
754.688477	548.347290
753.496094	501.385193
752.303711	142.362259
751.110352	-423.100677
749.917969	162.353271
748.724609	266.581390
747.530273	385.999359
746.336914	182.714539
745.142578	310.685608
743.948242	504.311035
742.752930	-133.389923
741.558594	171.886108
740.363281	163.456894
739.166992	102.332245
737.971680	-85.887085
736.775391	142.038391
735.579102	-365.992065
734.381836	1.822064
733.185547	238.105560
731.988281	161.246231
730.790039	-232.894180
729.592773	11.793938
728.394531	-679.645447
727.196289	-500.710815
725.997070	298.804718
724.797852	-79.933022
723.598633	209.969421
722.399414	231.030594
721.199219	557.723145
719.999023	0.056998
718.798828	-147.058517
717.598633	713.996948
716.397461	649.586853
715.196289	-18.981655
713.994141	-201.024719
712.792969	172.943726
711.590820	276.421112
710.388672	-51.605526
709.185547	-39.678543
707.982422	340.329895
706.779297	79.962570
705.576172	529.426453
704.372070	-18.179802
703.167969	48.107735
701.963867	-255.456863
700.759766	663.466492
699.554688	503.422028
698.349609	265.217804
697.143555	346.624878
695.938477	80.387688
694.732422	109.731758
693.525391	-314.853760
692.319336	40.375454
691.112305	-197.190369
689.905273	179.624191
688.697266	-85.979073
687.490234	164.947189
686.282227	-139.424728
685.073242	113.660614
683.865234	149.962921
682.656250	-158.305679
681.447266	318.069489
680.237305	-765.474182
679.028320	-648.497559
677.818359	-174.209335
676.607422	92.123344
675.397461	334.673615
674.186523	375.983887
672.975586	-242.395187
671.763672	264.295715
670.551758	223.833878
669.339844	123.022766
668.127930	-210.998047
666.915039	38.703678
665.703125	-359.598480
664.489258	4.832363
663.276367	-520.320007
662.062500	146.608047
660.848633	-153.481247
659.634766	-265.478668
658.419922	-226.215317
657.205078	-216.937592
655.990234	-11.184173
654.775391	-109.251427
653.559570	292.999756
652.343750	188.947861
651.126953	-265.946869
649.911133	-156.023285
648.694336	-399.017578
647.477539	327.175140
646.259766	661.610596
645.041992	73.081100
643.824219	-26.481501
642.606445	220.628311
641.387695	237.882309
640.168945	6.111610
638.950195	449.725494
637.730469	266.048950
636.511719	-95.432648
635.291016	574.602234
634.071289	220.480423
632.850586	324.234192
631.629883	168.678497
630.409180	397.779022
629.188477	39.423668
627.966797	486.036194
626.745117	937.243652
625.522461	554.775940
624.300781	213.762085
623.078125	404.883606
621.854492	-114.820000
620.631836	683.614502
619.408203	717.770752
618.184570	-3.240488
616.960938	51.573345
615.736328	-306.027863
614.511719	-3.824406
613.287109	-73.267883
612.061523	144.576309
610.835938	129.997757
609.610352	-281.414825
608.384766	-270.877014
607.158203	-144.200104
605.931641	228.873657
604.705078	100.731598
