# Supplementary material for: Raman spectroscopy accurately differentiates mucosal healing from non-healing and biochemical changes following biological therapy in inflammatory bowel disease
Source: PLoS One. 2021 Jun 2;16(6):e0252210. doi: 10.1371/journal.pone.0252210 (PMC8172032; doi:10.1371/journal.pone.0252210)
Supplement: S1 Dataset — (ZIP) [file pone.0252210.s003.zip › HC/BRC-ctnf-0005-2 this one++_base sub CR removed_91__X_-5038.94__Y_12466.1__Z_129.08__Time_1039.txt]

1714.708984	-299.294281
1713.732422	-30.557018
1712.755859	157.030563
1711.779297	203.276718
1710.801758	296.392639
1709.824219	648.308472
1708.846680	953.685242
1707.868164	843.234924
1706.890625	1024.517334
1705.912109	964.883728
1704.933594	1280.499023
1703.954102	1347.774170
1702.975586	1220.586914
1701.996094	1450.579956
1701.016602	1708.726807
1700.037109	2059.452148
1699.056641	1751.667969
1698.077148	1777.741699
1697.096680	1958.658936
1696.116211	2038.040039
1695.134766	2163.100098
1694.154297	2315.344971
1693.172852	2097.125977
1692.191406	2202.966064
1691.209961	2416.680420
1690.227539	2626.303711
1689.245117	2538.615234
1688.263672	2319.403076
1687.280273	2915.418945
1686.297852	2774.883301
1685.314453	2767.258057
1684.332031	2751.481934
1683.347656	2719.595215
1682.364258	2850.359619
1681.380859	2611.210693
1680.396484	3094.010254
1679.412109	2712.129639
1678.427734	2842.058838
1677.442383	2762.543457
1676.458008	2966.057861
1675.472656	2933.859619
1674.487305	3091.680420
1673.500977	2883.908936
1672.515625	2869.113037
1671.529297	2994.006592
1670.542969	3006.321045
1669.556641	2999.190430
1668.569336	3301.890137
1667.583008	3189.774170
1666.595703	3207.121826
1665.608398	3263.802490
1664.620117	3258.995850
1663.632813	3110.758301
1662.644531	3028.597168
1661.656250	3235.303711
1660.667969	3137.069092
1659.678711	3208.415283
1658.689453	2874.486816
1657.700195	2869.297607
1656.710938	3107.952881
1655.721680	2804.056641
1654.731445	2619.674561
1653.742188	2531.110352
1652.750977	2485.225098
1651.760742	2320.906006
1650.770508	2120.187256
1649.779297	1803.749512
1648.788086	1353.283813
1647.796875	1514.182495
1646.804688	1398.235229
1645.813477	1415.249512
1644.821289	1343.187622
1643.829102	1081.874390
1642.836914	847.933960
1641.843750	715.215820
1640.850586	565.001404
1639.857422	774.582764
1638.864258	475.988617
1637.871094	392.107117
1636.876953	108.844299
1635.882813	111.401405
1634.888672	196.690918
1633.894531	161.809280
1632.899414	-106.474411
1631.905273	-46.947289
1630.910156	-415.572174
1629.915039	75.213783
1628.918945	-185.837204
1627.922852	-198.323395
1626.927734	-306.960114
1625.930664	-117.322495
1624.934570	165.443573
1623.938477	-384.136322
1622.941406	155.736450
1621.944336	139.430283
1620.947266	213.587479
1619.949219	86.555710
1618.952148	194.466080
1617.954102	408.432373
1616.956055	145.697266
1615.957031	-147.334137
1614.958984	14.806419
1613.959961	-31.908295
1612.960938	-74.889786
1611.961914	45.795288
1610.961914	-144.481613
1609.962891	119.827057
1608.962891	-194.044876
1607.962891	-192.373108
1606.961914	103.645081
1605.961914	154.425446
1604.960938	326.588531
1603.959961	222.213699
1602.958984	147.642960
1601.957031	241.482162
1600.956055	108.673973
1599.954102	29.133373
1598.952148	-46.850521
1597.949219	165.619156
1596.947266	-151.644730
1595.944336	-70.766426
1594.941406	285.212128
1593.938477	25.481279
1592.934570	6.885867
1591.931641	-39.618515
1590.927734	55.596798
1589.923828	-169.448975
1588.918945	-2.338599
1587.915039	89.781151
1586.910156	28.678827
1585.905273	322.862335
1584.900391	-57.559628
1583.894531	78.821136
1582.889648	325.194519
1581.883789	267.264709
1580.877930	355.780151
1579.871094	189.627625
1578.865234	224.541168
1577.858398	314.604309
1576.851563	280.217529
1575.844727	287.944427
1574.836914	405.365662
1573.829102	242.313904
1572.822266	277.344910
1571.813477	219.173553
1570.805664	-129.666153
1569.797852	-171.404861
1568.789063	132.700958
1567.780273	-61.656471
1566.770508	-34.926178
1565.761719	-210.420685
1564.751953	45.267197
1563.742188	-57.012730
1562.732422	-226.480560
1561.722656	107.518806
1560.711914	-7.066853
1559.702148	-46.252811
1558.691406	-20.470119
1557.679688	-375.523438
1556.668945	-100.705589
1555.657227	-121.215805
1554.645508	-12.149410
1553.633789	-229.322250
1552.622070	-169.360504
1551.609375	35.543823
1550.596680	242.960144
1549.583984	-95.596336
1548.571289	-17.596437
1547.558594	109.469742
1546.544922	-86.748787
1545.531250	94.441765
1544.517578	112.661507
1543.503906	73.933174
1542.489258	32.531525
1541.474609	223.462296
1540.459961	-17.038002
1539.445313	101.249832
1538.429688	56.720291
1537.415039	92.026314
1536.399414	109.069794
1535.383789	195.546600
1534.367188	-123.095627
1533.351563	55.771442
1532.334961	102.865746
1531.318359	44.029667
1530.301758	149.862137
1529.284180	85.361961
1528.266602	-23.171793
1527.249023	-3.201753
1526.231445	75.674995
1525.213867	442.476898
1524.195313	132.034943
1523.177734	127.559982
1522.159180	115.033325
1521.139648	19.878021
1520.121094	155.815598
1519.101563	-14.556465
1518.082031	94.908775
1517.062500	319.583862
1516.042969	104.509560
1515.022461	-8.124043
1514.001953	-5.550213
1512.981445	307.264954
1511.960938	67.715050
1510.939453	-7.910577
1509.918945	-301.975861
1508.897461	9.008930
1507.875000	-113.957138
1506.853516	-132.162537
1505.831055	8.138819
1504.809570	12.133277
1503.787109	-179.045456
1502.763672	75.157784
1501.741211	-285.854462
1500.717773	-316.836853
1499.694336	-143.436920
1498.670898	-188.110870
1497.646484	-240.895142
1496.623047	-401.541840
1495.598633	220.146683
1494.574219	-151.129990
1493.549805	-34.338470
1492.524414	143.298508
1491.499023	184.962982
1490.473633	172.509415
1489.448242	340.997589
1488.422852	238.243378
1487.396484	224.452881
1486.370117	330.219635
1485.343750	647.360168
1484.317383	568.388611
1483.290039	386.947815
1482.262695	725.518555
1481.235352	895.203491
1480.208008	411.664032
1479.180664	990.915283
1478.152344	1324.817993
1477.124023	1467.055176
1476.095703	1412.662109
1475.067383	1276.381226
1474.038086	1430.033447
1473.008789	1522.118652
1471.979492	1690.133667
1470.950195	2089.265137
1469.919922	2299.544189
1468.890625	1944.667603
1467.860352	2222.802002
1466.830078	2373.313721
1465.798828	2464.906738
1464.768555	2528.170410
1463.737305	2918.821533
1462.706055	2920.265625
1461.674805	2926.450195
1460.642578	2876.405029
1459.610352	3427.761230
1458.578125	3343.982422
1457.545898	3336.058105
1456.513672	3157.832520
1455.480469	3357.323242
1454.447266	3619.835205
1453.414063	3742.490967
1452.380859	3466.807373
1451.346680	3535.635010
1450.313477	3837.322510
1449.279297	4009.387207
1448.244141	3960.736572
1447.209961	3858.711426
1446.174805	3672.915771
1445.139648	3902.097168
1444.104492	3584.324219
1443.069336	3398.042480
1442.033203	3188.839600
1440.998047	3234.995850
1439.961914	3106.444092
1438.924805	3088.969482
1437.888672	3101.689453
1436.851563	2778.124023
1435.814453	2548.016602
1434.777344	2464.358154
1433.740234	2016.950073
1432.702148	1746.306763
1431.664063	1945.162842
1430.625977	1477.559937
1429.587891	1519.731079
1428.548828	883.167114
1427.509766	799.124451
1426.471680	909.223450
1425.431641	494.772064
1424.392578	705.539795
1423.352539	661.616150
1422.312500	753.709290
1421.272461	593.841370
1420.232422	514.594910
1419.191406	457.987488
1418.150391	351.043701
1417.109375	188.773895
1416.068359	124.705841
1415.027344	266.955261
1413.985352	152.594299
1412.943359	108.715721
1411.901367	47.292515
1410.858398	156.820724
1409.816406	65.354034
1408.773438	159.868607
1407.730469	-62.082371
1406.687500	-163.319122
1405.643555	370.763885
1404.599609	-76.792259
1403.555664	-222.893906
1402.511719	25.111076
1401.466797	-173.443039
1400.422852	-40.690331
1399.377930	345.364136
1398.333008	94.611885
1397.287109	144.856216
1396.242188	443.346405
1395.196289	138.037170
1394.150391	629.571167
1393.104492	374.777527
1392.057617	75.176758
1391.010742	111.324776
1389.963867	770.823914
1388.916992	356.811584
1387.870117	298.413300
1386.822266	490.335693
1385.774414	-105.280869
1384.726563	137.089279
1383.677734	99.619881
1382.629883	-234.944138
1381.581055	57.953537
1380.532227	143.652863
1379.483398	162.143768
1378.433594	-138.729370
1377.383789	-232.016373
1376.333984	236.545837
1375.284180	-220.527863
1374.234375	-372.775421
1373.183594	-235.375168
1372.132813	49.377068
1371.082031	10.212487
1370.031250	-90.946419
1368.979492	12.564552
1367.927734	153.713531
1366.875977	63.465595
1365.824219	3.461513
1364.771484	-106.010742
1363.718750	-339.568726
1362.666016	-206.849426
1361.613281	72.955368
1360.560547	-99.777885
1359.506836	125.829605
1358.453125	207.462738
1357.399414	93.015129
1356.344727	217.559586
1355.291016	359.822632
1354.236328	-59.121304
1353.181641	193.134964
1352.126953	328.929688
1351.071289	380.598511
1350.015625	360.629211
1348.959961	566.883057
1347.904297	259.805298
1346.847656	513.859314
1345.791992	775.639221
1344.735352	586.376953
1343.677734	876.027954
1342.621094	1108.945435
1341.563477	821.747986
1340.505859	906.684509
1339.448242	900.324219
1338.390625	696.241882
1337.332031	1111.592651
1336.273438	908.318726
1335.214844	1022.297424
1334.156250	832.282776
1333.097656	674.899719
1332.038086	537.751831
1330.978516	653.265259
1329.917969	452.676819
1328.858398	816.099976
1327.797852	784.377869
1326.737305	718.473877
1325.676758	976.555054
1324.616211	800.292297
1323.554688	784.964844
1322.493164	695.979492
1321.431641	780.170654
1320.370117	911.587830
1319.307617	789.249390
1318.245117	539.103149
1317.182617	1063.676636
1316.120117	964.715820
1315.056641	787.302856
1313.993164	829.647156
1312.929688	1005.379333
1311.866211	1085.352417
1310.802734	801.212585
1309.738281	847.460876
1308.673828	830.058350
1307.609375	1044.349976
1306.543945	1003.031006
1305.479492	595.581482
1304.414063	1226.471069
1303.347656	950.164307
1302.282227	829.197693
1301.215820	983.888245
1300.150391	1126.567749
1299.083008	859.276123
1298.016602	648.927246
1296.949219	895.728943
1295.882813	664.031738
1294.815430	827.927307
1293.747070	1016.615601
1292.679688	781.105347
1291.611328	796.204590
1290.542969	752.754028
1289.474609	716.983948
1288.405273	1149.720093
1287.335938	764.034729
1286.266602	685.083435
1285.197266	750.982727
1284.127930	1008.171448
1283.057617	743.988159
1281.987305	747.034485
1280.916992	708.743164
1279.845703	749.043213
1278.775391	870.316101
1277.704102	1035.825073
1276.632813	1057.240845
1275.560547	973.774170
1274.489258	929.693176
1273.416992	1130.247314
1272.344727	1330.945557
1271.271484	1175.165771
1270.199219	1197.945435
1269.125977	1579.851929
1268.052734	1795.813232
1266.979492	1589.679565
1265.905273	1788.881836
1264.831055	2088.212646
1263.756836	2002.254639
1262.682617	1926.275391
1261.607422	2284.452637
1260.533203	2216.113770
1259.458008	2274.693604
1258.381836	2282.259766
1257.306641	2287.538574
1256.230469	2658.249268
1255.154297	2201.175049
1254.078125	2304.282715
1253.001953	2276.068848
1251.924805	2367.225586
1250.847656	2300.357666
1249.770508	2238.502441
1248.692383	2505.034424
1247.615234	2409.351563
1246.537109	2415.893799
1245.458984	2157.685547
1244.379883	2579.880859
1243.300781	1940.626587
1242.222656	2280.280518
1241.142578	1857.600098
1240.063477	2156.013428
1238.983398	2163.178955
1237.904297	1908.377930
1236.823242	2134.007324
1235.743164	2092.828369
1234.662109	2090.508057
1233.582031	2044.580933
1232.500977	1957.518677
1231.418945	1662.165039
1230.337891	1696.377563
1229.255859	1800.828613
1228.173828	1789.022217
1227.090820	1460.125122
1226.008789	1622.645020
1224.925781	1366.504517
1223.842773	1320.918823
1222.759766	1103.616943
1221.675781	1154.792725
1220.591797	814.286560
1219.507813	860.602905
1218.423828	1010.758057
1217.338867	834.672607
1216.254883	750.384399
1215.169922	871.341370
1214.083984	828.024719
1212.999023	854.644592
1211.913086	997.023804
1210.827148	1001.741638
1209.741211	1151.099854
1208.654297	798.714417
1207.567383	701.959778
1206.480469	954.669250
1205.393555	734.818726
1204.306641	755.897827
1203.218750	434.811279
1202.130859	465.365997
1201.042969	404.292053
1199.954102	550.154175
1198.865234	-98.390533
1197.776367	-27.334505
1196.687500	24.310419
1195.598633	227.311737
1194.508789	57.378422
1193.418945	-42.909622
1192.329102	-155.321777
1191.238281	-102.030136
1190.147461	116.844658
1189.056641	-92.073975
1187.965820	-156.988708
1186.875000	-205.238846
1185.783203	19.995319
1184.691406	28.977087
1183.599609	-17.408007
1182.506836	-73.545570
1181.414063	431.312775
1180.321289	283.617279
1179.228516	56.689346
1178.135742	160.385635
1177.041992	175.191162
1175.948242	220.929810
1174.854492	393.370605
1173.759766	479.336182
1172.665039	277.797668
1171.570313	538.038025
1170.475586	427.074677
1169.380859	485.788391
1168.285156	716.464233
1167.189453	415.984772
1166.093750	292.322968
1164.997070	517.439209
1163.900391	388.584290
1162.803711	433.951965
1161.707031	385.923676
1160.609375	538.268005
1159.512695	683.148865
1158.415039	495.965942
1157.316406	840.774292
1156.218750	507.639648
1155.120117	768.333862
1154.021484	585.124023
1152.922852	563.880554
1151.823242	959.533203
1150.723633	770.922180
1149.624023	289.105652
1148.524414	609.987671
1147.423828	289.878357
1146.323242	705.367188
1145.222656	668.159180
1144.122070	697.359863
1143.020508	440.788605
1141.918945	650.323303
1140.817383	650.239563
1139.715820	680.823059
1138.613281	568.521484
1137.510742	565.350647
1136.408203	866.074890
1135.305664	893.237854
1134.202148	1050.767456
1133.098633	1089.266479
1131.995117	1053.917603
1130.891602	1248.561768
1129.787109	1281.524780
1128.682617	1468.435913
1127.578125	1534.070068
1126.473633	1739.338745
1125.368164	1583.940430
1124.262695	1774.417603
1123.157227	1616.248657
1122.050781	1682.979004
1120.944336	1822.877075
1119.837891	1775.417114
1118.731445	1706.448975
1117.625000	1438.470825
1116.517578	1324.205322
1115.410156	1415.599731
1114.302734	1679.400513
1113.194336	1557.412231
1112.085938	1371.436157
1110.977539	1383.883179
1109.869141	1514.275269
1108.759766	1379.787720
1107.651367	1793.160034
1106.541016	1509.489990
1105.431641	1879.746094
1104.321289	1869.607178
1103.211914	1984.361450
1102.100586	1820.458618
1100.990234	1814.495972
1099.878906	1695.147827
1098.768555	1830.318726
1097.656250	1538.585938
1096.544922	1779.423828
1095.432617	1478.070068
1094.320313	1716.114868
1093.208008	1506.431030
1092.095703	1489.754395
1090.982422	1501.166748
1089.869141	1474.767212
1088.755859	1114.123657
1087.641602	1435.669556
1086.527344	1124.291138
1085.413086	1247.902588
1084.298828	1493.560425
1083.183594	1334.734619
1082.069336	1591.752563
1080.954102	1439.775024
1079.837891	1344.104614
1078.722656	1302.379883
1077.606445	1380.272705
1076.490234	1289.044189
1075.373047	988.915771
1074.255859	1148.613525
1073.139648	1148.674072
1072.021484	1031.382813
1070.904297	806.234253
1069.786133	1063.899780
1068.667969	979.267700
1067.549805	1299.873657
1066.430664	1015.993652
1065.312500	757.947876
1064.193359	787.893433
1063.073242	1133.721191
1061.954102	938.821960
1060.833984	991.930725
1059.713867	822.780334
1058.592773	1097.935547
1057.472656	746.418518
1056.351563	593.686584
1055.230469	662.984314
1054.108398	853.694946
1052.987305	1048.985107
1051.865234	982.630554
1050.743164	1077.381714
1049.620117	938.672607
1048.497070	1035.706909
1047.374023	810.758423
1046.250977	543.938965
1045.127930	403.174652
1044.003906	500.274506
1042.879883	872.379578
1041.754883	410.109344
1040.630859	78.555969
1039.505859	178.071426
1038.380859	142.519226
1037.254883	297.915497
1036.129883	553.383179
1035.003906	508.590820
1033.876953	547.615051
1032.750977	277.347931
1031.624023	463.028625
1030.497070	411.559204
1029.370117	378.781555
1028.242188	113.706154
1027.115234	9.148060
1025.986328	-2.394320
1024.858398	-241.401962
1023.730469	-412.880035
1022.601563	-101.415543
1021.471680	-309.801331
1020.342773	-19.182642
1019.212891	-285.266174
1018.083008	-386.475433
1016.953125	-225.549072
1015.823242	183.424561
1014.692383	-44.930141
1013.561523	162.490082
1012.430664	98.948303
1011.298828	58.713638
1010.166992	178.375183
1009.035156	455.510284
1007.903320	670.178650
1006.770508	901.077393
1005.637695	1212.966797
1004.504883	2105.281250
1003.371094	2911.784912
1002.238281	2733.442627
1001.104492	2056.197266
999.969727	1506.487793
998.835938	767.807373
997.701172	519.179626
996.566406	314.703003
995.430664	82.788322
994.295898	619.587891
993.160156	265.788177
992.024414	906.434021
990.887695	467.766724
989.750977	412.188019
988.614258	635.711609
987.477539	115.015022
986.340820	378.045410
985.203125	217.337448
984.065430	174.338593
982.926758	301.909912
981.789063	558.515625
980.650391	412.499359
979.511719	400.186523
978.372070	454.774445
977.233398	417.565552
976.093750	566.789307
974.953125	647.189392
973.813477	1047.168457
972.672852	1249.591553
971.532227	944.534241
970.390625	722.491455
969.250000	1129.795654
968.108398	1241.033813
966.966797	801.717896
965.824219	631.224121
964.681641	759.188904
963.539063	912.530334
962.396484	742.770020
961.253906	554.964661
960.110352	878.447937
958.966797	592.614746
957.822266	313.998291
956.678711	136.480743
955.534180	625.433472
954.388672	526.165100
953.244141	289.863098
952.098633	223.171188
950.953125	341.976532
949.807617	470.084900
948.661133	221.143616
947.514648	585.044861
946.368164	368.602112
945.221680	536.251709
944.074219	343.172516
942.926758	166.374939
941.779297	316.306793
940.630859	388.774323
939.483398	386.110107
938.334961	563.863525
937.185547	484.017822
936.037109	559.455200
934.887695	598.579285
933.737305	451.000031
932.587891	351.526154
931.437500	361.636353
930.287109	7.537486
929.136719	284.498871
927.985352	26.565983
926.834961	353.826843
925.682617	53.133652
924.531250	78.049355
923.378906	180.456757
922.226563	312.545502
921.074219	219.701706
919.921875	90.705887
918.768555	148.252686
917.615234	69.642303
916.460938	129.766769
915.307617	33.351192
914.153320	-58.319435
912.999023	34.028927
911.843750	-55.021915
910.688477	-234.620163
909.533203	-30.729860
908.377930	-92.065117
907.221680	-275.633667
906.066406	-545.101440
904.909180	-53.039646
903.752930	-347.084869
902.595703	-140.385666
901.438477	-293.648163
900.281250	-111.719551
899.123047	-180.946915
897.965820	-281.710785
896.807617	-190.051483
895.648438	-10.128558
894.489258	-103.754341
893.331055	98.858078
892.170898	70.984009
891.011719	140.354599
889.851563	-4.790345
888.691406	-14.294900
887.531250	242.688828
886.370117	111.410065
885.208984	-10.706008
884.047852	-35.686508
882.885742	7.083162
881.724609	-200.416504
880.562500	117.533730
879.399414	83.785797
878.237305	63.618729
877.074219	-134.460831
875.911133	-66.629692
874.747070	145.330582
873.583008	156.866196
872.418945	-148.919098
871.254883	337.529694
870.089844	133.142059
868.925781	99.798225
867.759766	100.231491
866.594727	213.076447
865.428711	229.242737
864.262695	337.535919
863.096680	-1.262279
861.930664	670.766541
860.763672	536.388184
859.596680	467.167969
858.428711	647.100220
857.260742	582.361877
856.092773	430.152679
854.924805	757.940308
853.756836	594.508606
852.587891	540.980957
851.418945	680.186829
850.249023	653.499634
849.080078	413.976227
847.910156	187.975708
846.739258	300.139740
845.569336	251.031433
844.398438	347.375092
843.227539	99.063400
842.056641	208.720718
840.884766	-234.099731
839.712891	157.200104
838.541016	154.842468
837.368164	170.312302
836.196289	359.976715
835.022461	35.746174
833.849609	122.502922
832.675781	142.178101
831.501953	246.593277
830.328125	290.633392
829.154297	194.021332
827.979492	336.054718
826.804688	404.352570
825.628906	541.659790
824.454102	134.951019
823.278320	196.330902
822.102539	106.100761
820.925781	51.472374
819.749023	-127.916672
818.572266	-22.338755
817.395508	43.037384
816.217773	181.736130
815.040039	95.583252
813.862305	118.367317
812.684570	-74.644478
811.505859	-258.755737
810.327148	-169.487701
809.147461	-180.339203
807.968750	-71.316597
806.789063	-444.397888
805.609375	-284.466858
804.428711	-2.594510
803.248047	-298.007996
802.067383	5.744431
800.886719	-116.670547
799.705078	-97.163666
798.523438	-219.664459
797.341797	-280.121155
796.160156	-265.278748
794.977539	248.030319
793.794922	-218.132568
792.611328	-157.043152
791.428711	167.426666
790.245117	-26.334509
789.060547	-144.829025
787.876953	-334.150757
786.692383	16.309584
785.507813	152.007172
784.323242	2.342617
783.137695	177.640121
781.952148	25.704987
780.766602	127.873657
779.580078	225.523224
778.393555	208.228973
777.207031	65.036613
776.020508	45.478310
774.833008	-0.599912
773.645508	-225.415161
772.458008	-165.610809
771.270508	85.990158
770.082031	-77.064796
768.893555	169.925644
767.704102	-26.184299
766.514648	-61.390347
765.325195	4.727131
764.135742	64.187431
762.946289	88.379074
761.755859	64.127243
760.565430	374.378082
759.374023	55.247959
758.183594	193.785583
756.992188	189.325287
755.799805	270.625092
754.608398	351.897949
753.416016	501.279175
752.223633	606.670288
751.030273	608.807312
749.837891	466.035919
748.644531	615.368713
747.450195	527.620728
746.256836	628.674744
745.062500	712.184204
743.868164	550.046753
742.672852	482.340637
741.477539	333.611877
740.282227	485.304382
739.086914	317.063232
737.890625	284.810516
736.695313	287.695862
735.498047	487.752228
734.301758	190.836288
733.104492	340.665009
731.907227	179.789719
730.709961	45.347527
729.511719	90.430756
728.313477	122.484917
727.115234	189.617645
725.916992	383.608337
724.717773	527.377625
723.518555	644.991516
722.318359	421.962372
721.119141	352.022888
719.918945	363.035858
718.718750	347.996155
717.517578	435.672150
716.316406	300.937195
715.115234	249.300293
713.914063	165.137543
712.711914	205.439957
711.509766	-270.660400
710.307617	112.157455
709.104492	379.509460
707.902344	246.153427
706.698242	335.145294
705.495117	456.919434
704.291016	580.996399
703.086914	176.439590
701.882813	46.355877
700.678711	86.160423
699.473633	30.460938
698.268555	-11.987132
697.062500	145.730408
695.857422	-41.940231
694.651367	-129.399948
693.444336	2.732204
692.238281	-112.558182
691.031250	-210.236420
689.824219	-162.272568
688.616211	-155.368561
687.409180	-228.564560
686.200195	-210.440170
684.992188	-309.246460
683.784180	-245.248962
682.575195	-343.650543
681.366211	-73.481110
680.156250	36.427109
678.946289	77.136948
677.736328	-163.506485
676.526367	98.343491
675.315430	72.377075
674.104492	44.397251
672.893555	254.524902
671.682617	49.427391
670.470703	104.028030
669.258789	372.733215
668.046875	472.837860
666.833984	516.824829
665.621094	474.467957
664.408203	790.732788
663.194336	871.571594
661.981445	574.636475
660.767578	249.842712
659.552734	453.901947
658.338867	118.566277
657.124023	-9.539553
655.908203	56.489880
654.693359	-65.083229
653.477539	222.887756
652.261719	178.852509
651.045898	-48.328651
649.829102	90.677551
648.612305	29.282139
647.395508	443.578156
646.177734	168.846146
644.959961	201.810074
643.742188	428.221466
642.524414	69.341003
641.305664	-89.577057
640.086914	30.839806
638.868164	-192.918991
637.648438	156.914032
636.429688	14.336013
635.208984	-91.939537
633.989258	-93.278427
632.768555	-58.454563
631.547852	-47.625553
630.327148	93.701645
629.106445	-100.127014
627.884766	-139.874649
626.663086	-19.248909
625.440430	270.194031
624.217773	363.931519
622.995117	191.351410
621.772461	294.635864
620.549805	388.691071
619.326172	192.971069
618.102539	-50.438133
616.877930	20.206177
615.654297	-123.920174
614.429688	-65.503532
613.204102	64.806091
611.979492	-15.358409
610.753906	-188.294434
609.528320	18.414150
608.301758	72.348976
607.075195	121.004585
605.848633	-96.254799
604.622070	-4.815430
