# Supplementary material for: Raman spectroscopy accurately differentiates mucosal healing from non-healing and biochemical changes following biological therapy in inflammatory bowel disease
Source: PLoS One. 2021 Jun 2;16(6):e0252210. doi: 10.1371/journal.pone.0252210 (PMC8172032; doi:10.1371/journal.pone.0252210)
Supplement: S1 Dataset — (ZIP) [file pone.0252210.s003.zip › HC/BRC-ctnf-0015-1_base sub CR removed_96__X_17193.7__Y_10402.1__Z_2222.6__Time_1091.txt]

1714.774414	-90.470154
1713.797852	70.580521
1712.820313	38.080879
1711.843750	117.419830
1710.866211	69.930435
1709.888672	-45.271732
1708.911133	53.279148
1707.933594	-68.542290
1706.955078	-107.887260
1705.976563	-72.788002
1704.998047	-102.476173
1704.019531	57.418823
1703.040039	42.832756
1702.061523	-223.631149
1701.082031	229.187683
1700.101563	175.998947
1699.122070	111.855812
1698.141602	66.159729
1697.161133	81.709061
1696.180664	353.540253
1695.200195	264.439758
1694.218750	319.417206
1693.238281	387.613007
1692.256836	602.470947
1691.274414	630.308472
1690.292969	391.271576
1689.310547	632.466858
1688.328125	710.850586
1687.345703	743.877319
1686.363281	739.597717
1685.379883	767.329468
1684.396484	912.361389
1683.413086	748.381104
1682.429688	792.328613
1681.445313	958.846008
1680.461914	936.423706
1679.477539	1174.983765
1678.493164	809.532410
1677.507813	976.499817
1676.523438	1220.742188
1675.538086	1066.159790
1674.552734	1068.724365
1673.566406	1435.655151
1672.581055	1600.705566
1671.594727	1338.139282
1670.608398	1567.369263
1669.622070	1547.118408
1668.634766	1596.162231
1667.648438	1478.244629
1666.661133	1649.927979
1665.673828	1548.528442
1664.685547	1683.551514
1663.698242	1858.620728
1662.709961	1813.816528
1661.721680	1814.411621
1660.733398	1873.634399
1659.744141	1554.203613
1658.755859	1802.199463
1657.766602	2053.042969
1656.777344	1755.948486
1655.787109	1729.345459
1654.797852	1568.110474
1653.807617	1513.117920
1652.817383	1540.502197
1651.827148	1142.337524
1650.835938	1027.640503
1649.844727	1264.980713
1648.853516	886.635681
1647.862305	878.787048
1646.871094	636.114075
1645.878906	552.367615
1644.886719	659.145508
1643.894531	639.460144
1642.902344	366.676331
1641.910156	342.433899
1640.916992	212.960617
1639.923828	247.429520
1638.930664	245.270813
1637.936523	61.460545
1636.943359	260.331818
1635.949219	50.851936
1634.955078	-0.118197
1633.960938	65.155319
1632.965820	167.561188
1631.970703	30.557501
1630.975586	-108.736588
1629.980469	-50.263584
1628.985352	100.569984
1627.989258	-11.524295
1626.993164	-12.819936
1625.997070	109.755646
1625.000977	-198.708481
1624.003906	-15.188663
1623.007813	126.444046
1622.010742	-75.994576
1621.012695	29.261599
1620.015625	66.408218
1619.017578	-59.065956
1618.020508	233.183121
1617.021484	265.633881
1616.023438	227.417206
1615.025391	283.864105
1614.026367	274.889130
1613.027344	266.098267
1612.028320	37.231022
1611.028320	311.951416
1610.029297	251.239853
1609.029297	101.613724
1608.029297	112.006058
1607.028320	133.008179
1606.028320	185.561111
1605.027344	138.731201
1604.026367	97.277046
1603.025391	189.417557
1602.023438	-225.947769
1601.022461	-65.557777
1600.020508	-75.133041
1599.018555	-126.451599
1598.016602	-164.595261
1597.013672	-124.243111
1596.010742	-26.355999
1595.007813	108.123993
1594.004883	-279.760773
1593.001953	-137.345856
1591.998047	-65.438789
1590.994141	24.743589
1589.990234	-57.311859
1588.986328	-40.167053
1587.981445	-90.832359
1586.976563	155.830917
1585.971680	-113.849335
1584.966797	124.898232
1583.961914	-40.419651
1582.956055	-10.259340
1581.950195	58.944901
1580.944336	-2.127134
1579.938477	-78.826813
1578.931641	214.145538
1577.924805	189.411667
1576.917969	182.856766
1575.911133	-21.472763
1574.904297	-72.305832
1573.896484	225.290176
1572.888672	145.695480
1571.880859	-105.500221
1570.873047	38.361214
1569.864258	-56.966240
1568.855469	245.113083
1567.846680	-42.588120
1566.837891	111.162910
1565.829102	-13.031857
1564.819336	44.403809
1563.809570	166.578186
1562.799805	-48.683826
1561.790039	-33.121643
1560.779297	99.005936
1559.768555	230.949600
1558.757813	111.268044
1557.747070	118.491791
1556.736328	125.574265
1555.724609	396.737000
1554.712891	131.524796
1553.701172	179.591583
1552.689453	170.531845
1551.676758	-4.331498
1550.664063	74.316833
1549.651367	134.659515
1548.638672	166.360794
1547.625977	151.333023
1546.612305	283.509247
1545.598633	200.908142
1544.584961	208.620163
1543.571289	133.471161
1542.556641	-27.077778
1541.541992	-43.108444
1540.527344	41.386997
1539.512695	203.108871
1538.498047	168.415802
1537.482422	185.151291
1536.466797	-17.604900
1535.451172	-94.077827
1534.434570	120.688080
1533.418945	100.551086
1532.402344	152.395355
1531.385742	88.047134
1530.369141	-22.851891
1529.351563	-167.400299
1528.334961	-64.830254
1527.317383	99.285957
1526.299805	77.771141
1525.281250	-82.933617
1524.263672	-89.366158
1523.245117	-142.317734
1522.226563	110.640144
1521.208008	-40.463318
1520.188477	-78.587891
1519.168945	-101.477135
1518.150391	-3.761428
1517.129883	142.507996
1516.110352	-145.624756
1515.089844	-81.983490
1514.070313	76.446503
1513.049805	-145.359406
1512.028320	-110.612953
1511.007813	62.500813
1509.986328	-139.250656
1508.964844	120.594025
1507.943359	131.370865
1506.921875	-104.195366
1505.899414	8.753453
1504.876953	-142.517532
1503.854492	198.046753
1502.832031	-97.047340
1501.808594	-20.843512
1500.786133	-1.185460
1499.762695	187.231430
1498.739258	-77.666985
1497.714844	-181.432617
1496.691406	-39.710243
1495.666992	-28.699276
1494.642578	-51.120361
1493.617188	-2.133241
1492.592773	187.266373
1491.567383	154.044968
1490.541992	153.883224
1489.516602	322.158447
1488.491211	122.400307
1487.464844	489.438751
1486.438477	677.445496
1485.412109	255.166260
1484.385742	386.678802
1483.358398	571.542175
1482.331055	904.122253
1481.303711	726.347534
1480.276367	645.389771
1479.249023	763.160889
1478.220703	939.340698
1477.192383	1000.638733
1476.164063	1071.963135
1475.135742	1293.397095
1474.106445	1173.358154
1473.077148	1170.354492
1472.047852	1421.766113
1471.018555	1474.448730
1469.989258	1552.431763
1468.958984	1777.785889
1467.928711	2081.770020
1466.898438	2080.391113
1465.868164	2010.266846
1464.836914	2084.921631
1463.805664	2327.153809
1462.774414	2317.672852
1461.743164	2328.420654
1460.710938	2402.541504
1459.679688	2380.082031
1458.647461	2481.908691
1457.615234	2304.451904
1456.582031	2375.626709
1455.549805	2505.059326
1454.516602	2537.972168
1453.483398	2570.803955
1452.449219	2595.933350
1451.416016	2697.046387
1450.381836	2501.559570
1449.347656	2800.131104
1448.313477	3118.788330
1447.279297	2659.817627
1446.244141	2644.055664
1445.208984	2666.229248
1444.173828	2597.250244
1443.138672	2515.616943
1442.102539	2525.038818
1441.066406	2402.915039
1440.030273	2245.421143
1438.994141	2232.075439
1437.958008	2155.531738
1436.920898	1957.695313
1435.883789	1868.573242
1434.846680	1607.721680
1433.808594	1465.654419
1432.771484	1384.264648
1431.733398	1052.993164
1430.695313	1014.626221
1429.657227	754.246338
1428.618164	854.716003
1427.579102	745.827026
1426.540039	563.880676
1425.500977	440.022919
1424.461914	487.641846
1423.421875	517.615540
1422.381836	320.863647
1421.341797	381.162842
1420.301758	433.924591
1419.260742	612.581787
1418.219727	282.722687
1417.178711	297.849548
1416.137695	255.153946
1415.096680	285.489594
1414.054688	144.828598
1413.012695	-23.368122
1411.970703	220.879028
1410.928711	261.499786
1409.885742	13.167608
1408.842773	-71.672607
1407.799805	-15.729886
1406.756836	329.076752
1405.712891	38.569408
1404.668945	-0.697145
1403.625000	221.156799
1402.581055	71.650551
1401.537109	158.118820
1400.492188	26.426947
1399.447266	85.470871
1398.402344	269.946503
1397.357422	-24.291128
1396.311523	192.908798
1395.265625	29.302925
1394.219727	123.886818
1393.173828	43.243862
1392.126953	42.862068
1391.081055	172.789963
1390.034180	382.858704
1388.986328	-0.074639
1387.939453	105.128365
1386.891602	232.911835
1385.843750	213.238953
1384.795898	71.208397
1383.748047	-8.134942
1382.699219	-42.337448
1381.651367	61.046040
1380.602539	-225.159134
1379.552734	-61.583641
1378.503906	-272.441498
1377.454102	-18.763123
1376.404297	-14.617248
1375.354492	-120.111717
1374.303711	-178.020645
1373.253906	-220.769775
1372.203125	-4.021064
1371.152344	-108.813988
1370.100586	8.422485
1369.049805	-41.182178
1367.998047	-23.345547
1366.946289	24.539539
1365.894531	-14.595178
1364.841797	210.366791
1363.789063	91.872787
1362.736328	152.790924
1361.683594	69.535156
1360.630859	-33.416164
1359.577148	105.093063
1358.523438	84.569679
1357.469727	-77.478844
1356.415039	-10.622602
1355.361328	-33.070038
1354.306641	41.551758
1353.251953	208.224106
1352.197266	360.100708
1351.141602	589.047607
1350.085938	311.673401
1349.030273	111.533936
1347.974609	752.812073
1346.918945	766.364319
1345.862305	653.588623
1344.805664	793.967407
1343.749023	780.758484
1342.691406	819.775146
1341.634766	742.495178
1340.577148	739.744568
1339.519531	682.680359
1338.460938	670.387878
1337.403320	866.264282
1336.344727	695.869995
1335.286133	1015.747070
1334.226563	1053.585693
1333.167969	891.217041
1332.108398	679.623596
1331.048828	722.987183
1329.989258	704.703613
1328.928711	647.050537
1327.869141	886.135620
1326.808594	846.112671
1325.748047	902.610657
1324.686523	707.363831
1323.625977	741.992859
1322.564453	905.128418
1321.502930	937.567444
1320.440430	827.049561
1319.378906	933.832703
1318.316406	831.098450
1317.253906	1002.272766
1316.190430	813.613342
1315.127930	1098.420654
1314.064453	804.192627
1313.000977	1123.687622
1311.937500	1115.619019
1310.873047	1132.333008
1309.809570	1033.489624
1308.745117	1023.452209
1307.679688	1001.266785
1306.615234	932.501465
1305.549805	1050.861450
1304.484375	1225.884766
1303.418945	1179.691650
1302.353516	1261.493530
1301.287109	1006.698669
1300.220703	1191.989014
1299.154297	1367.516113
1298.087891	1425.213501
1297.020508	1269.388550
1295.954102	1238.976685
1294.886719	1243.072998
1293.818359	906.200256
1292.750977	876.284119
1291.682617	721.411682
1290.614258	559.376709
1289.545898	909.964050
1288.476563	833.999512
1287.407227	993.459839
1286.338867	839.344910
1285.268555	918.129761
1284.199219	913.724548
1283.128906	982.891724
1282.058594	880.774536
1280.988281	891.394958
1279.917969	880.094543
1278.846680	920.276672
1277.775391	759.978638
1276.704102	1071.805420
1275.632813	1048.650146
1274.560547	952.269165
1273.488281	1029.529297
1272.416016	813.657593
1271.343750	993.683716
1270.270508	1078.471680
1269.197266	1016.807068
1268.124023	1221.326782
1267.050781	1035.346680
1265.977539	1135.003052
1264.903320	1288.357178
1263.829102	1131.967773
1262.753906	1122.019287
1261.679688	965.867188
1260.604492	1034.080688
1259.529297	1363.059692
1258.454102	1277.788086
1257.378906	1190.171265
1256.302734	949.229248
1255.226563	1037.119507
1254.150391	1244.289673
1253.073242	1222.657227
1251.997070	1154.846069
1250.919922	1143.052246
1249.841797	1060.773193
1248.764648	1277.629761
1247.686523	1217.300659
1246.608398	1251.809082
1245.530273	1189.136108
1244.452148	1102.220215
1243.373047	974.075134
1242.293945	969.844116
1241.214844	1072.447510
1240.135742	852.207703
1239.055664	857.750732
1237.975586	914.247253
1236.895508	1082.297241
1235.815430	1102.350220
1234.734375	1139.367188
1233.654297	938.817932
1232.573242	847.407166
1231.491211	901.399963
1230.410156	853.619812
1229.328125	893.033997
1228.246094	615.231323
1227.163086	562.661926
1226.081055	476.210052
1224.998047	515.596924
1223.915039	610.579285
1222.832031	260.477112
1221.748047	452.138885
1220.664063	268.971985
1219.580078	363.800262
1218.496094	359.476807
1217.412109	256.063782
1216.327148	372.451691
1215.242188	433.203400
1214.157227	245.212189
1213.071289	293.802094
1211.985352	426.780304
1210.899414	378.697418
1209.813477	299.222137
1208.727539	489.822113
1207.640625	562.136658
1206.553711	364.380615
1205.466797	347.396637
1204.378906	371.314209
1203.291016	467.419678
1202.203125	233.466934
1201.115234	151.239212
1200.027344	105.084267
1198.938477	215.311066
1197.849609	-76.425438
1196.760742	36.041931
1195.670898	107.488838
1194.582031	157.179901
1193.492188	-4.793708
1192.401367	-68.237572
1191.311523	-124.533005
1190.220703	-24.734692
1189.129883	-131.637024
1188.039063	-96.904602
1186.947266	-91.093163
1185.856445	77.839806
1184.764648	37.819466
1183.671875	-189.422424
1182.580078	-279.938416
1181.487305	-53.961952
1180.394531	315.666626
1179.301758	61.785995
1178.208984	164.995514
1177.115234	16.470444
1176.021484	81.099518
1174.927734	80.925613
1173.833008	243.457794
1172.738281	77.848862
1171.643555	91.697495
1170.548828	217.886581
1169.454102	44.875233
1168.358398	170.784500
1167.262695	215.221039
1166.166992	352.754425
1165.070313	74.230118
1163.973633	-39.408829
1162.876953	286.459015
1161.780273	258.566528
1160.683594	335.634857
1159.585938	317.047241
1158.488281	241.061920
1157.389648	312.935028
1156.291992	425.214539
1155.193359	308.333099
1154.094727	401.233124
1152.996094	293.697540
1151.896484	379.156097
1150.796875	452.535004
1149.697266	275.588135
1148.597656	19.989223
1147.498047	188.282257
1146.397461	189.704224
1145.296875	290.977051
1144.195313	380.174500
1143.094727	305.037109
1141.993164	432.000305
1140.891602	228.205582
1139.789063	152.769455
1138.687500	312.586761
1137.584961	203.643082
1136.482422	320.352966
1135.379883	249.217880
1134.276367	660.113770
1133.172852	776.265137
1132.069336	835.267456
1130.964844	1005.665344
1129.861328	952.821533
1128.756836	1208.276855
1127.652344	1112.472534
1126.546875	1156.489990
1125.442383	1046.279053
1124.336914	834.078064
1123.230469	906.205139
1122.125000	634.672119
1121.018555	929.223816
1119.912109	806.757446
1118.805664	965.963623
1117.699219	715.506592
1116.591797	798.706604
1115.484375	489.027863
1114.376953	721.038025
1113.268555	569.735046
1112.160156	718.652771
1111.051758	869.761353
1109.943359	642.592468
1108.833984	639.866516
1107.725586	941.756470
1106.616211	841.940857
1105.505859	853.032288
1104.396484	1052.867554
1103.286133	1143.951782
1102.175781	923.463562
1101.064453	1203.050659
1099.954102	1039.068237
1098.842773	893.926270
1097.731445	1118.848633
1096.619141	876.950684
1095.507813	1247.688843
1094.395508	1022.198303
1093.282227	930.962280
1092.169922	985.680664
1091.056641	910.820435
1089.943359	913.584656
1088.830078	897.453003
1087.716797	674.251770
1086.602539	1189.552124
1085.488281	742.870850
1084.373047	1036.811523
1083.258789	982.733276
1082.143555	909.813477
1081.028320	822.777222
1079.913086	810.880737
1078.796875	805.972473
1077.680664	986.471069
1076.564453	483.868225
1075.448242	584.485535
1074.331055	586.477051
1073.213867	698.658264
1072.096680	784.957336
1070.979492	596.899170
1069.861328	502.634766
1068.743164	476.335297
1067.625000	712.397766
1066.505859	760.945862
1065.386719	540.165466
1064.267578	815.767090
1063.148438	510.777710
1062.029297	514.787659
1060.909180	647.442200
1059.789063	646.706665
1058.667969	650.629517
1057.547852	430.125305
1056.426758	691.187012
1055.305664	533.852234
1054.183594	465.358032
1053.062500	457.635529
1051.940430	484.940460
1050.818359	470.220612
1049.695313	336.473877
1048.572266	667.168518
1047.449219	433.152832
1046.326172	399.853241
1045.203125	268.652222
1044.079102	354.342712
1042.955078	442.351868
1041.830078	327.608398
1040.706055	408.656219
1039.581055	461.743744
1038.456055	412.383942
1037.331055	197.792297
1036.205078	246.349838
1035.079102	504.362335
1033.953125	252.804031
1032.826172	503.808014
1031.700195	580.354004
1030.573242	445.348297
1029.445313	317.428284
1028.318359	182.666122
1027.190430	52.668556
1026.062500	-84.170219
1024.934570	-62.969845
1023.805664	62.757664
1022.676758	-69.139671
1021.547852	-319.248322
1020.418945	-137.639175
1019.289063	-194.948059
1018.159180	-96.777473
1017.029297	-163.172012
1015.898438	-162.238022
1014.767578	-33.760933
1013.636719	208.271255
1012.505859	151.491608
1011.375000	94.835892
1010.243164	98.493004
1009.111328	197.149597
1007.978516	568.919495
1006.846680	690.766052
1005.713867	1078.655029
1004.581055	2113.960938
1003.447266	2478.433105
1002.313477	2142.500000
1001.179688	1404.753906
1000.045898	1046.360474
998.912109	314.072571
997.777344	134.148315
996.642578	-70.962463
995.506836	88.830452
994.372070	329.449554
993.236328	-50.522076
992.100586	-171.852966
990.963867	-126.967216
989.828125	-1.269585
988.691406	-105.992638
987.553711	61.384003
986.416992	16.874655
985.279297	145.270798
984.141602	-18.702076
983.003906	-127.199898
981.865234	-14.543565
980.726563	194.856155
979.587891	-32.810101
978.448242	98.586227
977.309570	96.704498
976.169922	108.765656
975.030273	19.842419
973.889648	289.586182
972.749023	122.857399
971.608398	259.545563
970.467773	382.549927
969.326172	287.554413
968.184570	48.162922
967.042969	295.516663
965.901367	134.557678
964.758789	148.146042
963.616211	157.304764
962.473633	191.838974
961.330078	283.818024
960.186523	107.817093
959.042969	119.918480
957.899414	111.564781
956.754883	146.884308
955.610352	-67.181351
954.465820	215.681320
953.321289	-2.546237
952.175781	-96.971664
951.030273	44.389767
949.884766	23.500778
948.738281	89.657303
947.591797	178.803436
946.445313	37.287487
945.298828	65.053406
944.151367	102.106453
943.003906	-66.198936
941.856445	153.824203
940.708008	262.074951
939.559570	46.423714
938.411133	170.942093
937.262695	151.879288
936.113281	226.474564
934.964844	219.126907
933.814453	280.317749
932.665039	104.666260
931.514648	325.633698
930.364258	70.659264
929.213867	34.548454
928.062500	-8.218685
926.912109	-69.019844
925.759766	41.014553
924.608398	53.329636
923.456055	188.601974
922.303711	-46.659233
921.151367	-102.078552
919.999023	-100.510086
918.845703	53.437916
917.692383	-180.985809
916.539063	-24.535902
915.384766	-124.586037
914.230469	-67.821587
913.076172	-65.414345
911.920898	-85.559052
910.766602	-187.226425
909.611328	-107.284477
908.455078	-151.948822
907.299805	-46.862823
906.143555	133.088425
904.987305	-192.172379
903.830078	-315.556335
902.673828	-139.835754
901.516602	26.865629
900.359375	204.920166
899.201172	127.285110
898.042969	13.597153
896.884766	103.644821
895.726563	78.422668
894.567383	10.362734
893.408203	102.919571
892.249023	-100.506134
891.088867	71.305885
889.929688	21.764534
888.769531	-95.404732
887.608398	221.048462
886.448242	169.515884
885.287109	174.508484
884.125977	229.211365
882.963867	-20.527990
881.801758	88.469490
880.639648	134.360046
879.477539	236.644638
878.315430	593.579041
877.152344	398.458191
875.989258	367.908997
874.825195	382.470520
873.661133	298.021484
872.497070	269.930908
871.333008	505.174194
870.168945	414.145721
869.003906	129.779205
867.838867	349.274384
866.672852	177.539642
865.506836	392.495331
864.340820	324.253540
863.174805	271.792542
862.008789	219.378693
860.841797	351.138245
859.674805	339.176971
858.506836	268.887695
857.339844	465.649078
856.171875	487.351563
855.003906	793.878174
853.834961	604.731262
852.666016	509.821106
851.497070	636.826294
850.328125	649.487915
849.158203	424.685059
847.988281	466.482574
846.818359	514.957520
845.647461	509.669617
844.477539	56.755783
843.306641	331.206879
842.134766	278.911438
840.963867	450.240906
839.791992	283.841339
838.619141	383.491943
837.447266	355.662109
836.274414	325.571014
835.101563	512.119019
833.928711	218.384308
832.754883	496.309540
831.581055	546.364563
830.407227	607.494934
829.232422	659.614929
828.058594	832.090454
826.883789	487.051331
825.708008	628.146301
824.533203	399.082581
823.357422	377.305267
822.181641	359.916870
821.004883	295.686005
819.828125	409.554321
818.651367	142.578232
817.474609	251.805466
816.296875	347.546539
815.119141	209.549301
813.941406	198.307938
812.763672	33.540314
811.584961	137.764923
810.406250	-9.319650
809.226563	243.556030
808.047852	-65.862732
806.868164	-66.503174
805.688477	-51.703182
804.507813	280.452118
803.327148	-15.778169
802.146484	116.286438
800.965820	-13.599299
799.784180	-170.145554
798.603516	-169.297333
797.420898	-281.616852
796.239258	-134.686035
795.056641	-134.181244
793.874023	7.987189
792.691406	-42.713467
791.507813	-7.147740
790.324219	-184.233246
789.140625	-137.818848
787.956055	45.646950
786.772461	27.597939
785.586914	-74.597466
784.402344	79.626152
783.216797	109.867859
782.032227	73.673943
780.845703	68.318291
779.660156	-87.366470
778.473633	-55.368607
777.287109	106.770447
776.100586	36.934364
774.913086	-37.392746
773.725586	-105.179474
772.538086	-42.896320
771.349609	-84.404854
770.161133	34.951923
768.972656	229.092484
767.784180	182.819199
766.594727	262.052765
765.405273	305.901184
764.215820	47.921024
763.026367	430.665039
761.835938	254.026672
760.645508	537.319763
759.454102	309.948517
758.262695	471.931183
757.072266	416.036407
755.879883	296.322845
754.688477	471.126740
753.496094	215.044373
752.303711	130.375092
751.110352	80.817299
749.917969	114.658875
748.724609	47.423691
747.530273	122.828674
746.336914	224.469925
745.142578	271.155396
743.948242	151.063446
742.752930	70.448372
741.558594	301.144257
740.363281	152.491287
739.166992	124.392548
737.971680	-118.432678
736.775391	-122.430344
735.579102	107.855980
734.381836	105.941666
733.185547	68.986839
731.988281	137.070038
730.790039	95.719826
729.592773	-105.287209
728.394531	358.562103
727.196289	94.182663
725.997070	199.315689
724.797852	162.372238
723.598633	86.134071
722.399414	309.179810
721.199219	263.554474
719.999023	342.416290
718.798828	244.479630
717.598633	382.291870
716.397461	574.619873
715.196289	520.440002
713.994141	413.999603
712.792969	394.865997
711.590820	107.713997
710.388672	358.981659
709.185547	8.923224
707.982422	-55.579170
706.779297	-39.409134
705.576172	-7.928876
704.372070	99.797432
703.167969	146.631882
701.963867	173.955124
700.759766	133.936798
699.554688	54.895424
698.349609	132.516541
697.143555	177.604919
695.938477	105.441483
694.732422	-216.405777
693.525391	-183.965118
692.319336	-29.826771
691.112305	-49.311420
689.905273	-133.778305
688.697266	-335.254333
687.490234	-178.566757
686.282227	138.672638
685.073242	-14.641114
683.865234	-74.538742
682.656250	-103.933052
681.447266	-35.676018
680.237305	136.665192
679.028320	-121.947098
677.818359	-137.789429
676.607422	-105.867371
675.397461	-340.046478
674.186523	-199.647766
672.975586	-80.824272
671.763672	70.511147
670.551758	131.076416
669.339844	55.536003
668.127930	-45.794758
666.915039	88.558426
665.703125	-34.127651
664.489258	42.048725
663.276367	221.922241
662.062500	6.739045
660.848633	37.778568
659.634766	30.031933
658.419922	199.252029
657.205078	-39.191055
655.990234	-210.637314
654.775391	131.107742
653.559570	-55.330711
652.343750	72.925102
651.126953	20.157993
649.911133	92.312668
648.694336	-119.831902
647.477539	122.314568
646.259766	235.149475
645.041992	309.115845
643.824219	486.211090
642.606445	366.290192
641.387695	373.157410
640.168945	182.074341
638.950195	139.199432
637.730469	250.856750
636.511719	203.249771
635.291016	133.933487
634.071289	218.970413
632.850586	157.670715
631.629883	171.179626
630.409180	64.138420
629.188477	53.282784
627.966797	292.947113
626.745117	17.368986
625.522461	223.786346
624.300781	298.810394
623.078125	336.781616
621.854492	286.263336
620.631836	228.670578
619.408203	208.930756
618.184570	66.400467
616.960938	4.463100
615.736328	119.305824
614.511719	-0.021990
613.287109	-201.544769
612.061523	-128.136017
610.835938	63.888691
609.610352	-91.596634
608.384766	108.677467
607.158203	70.425232
605.931641	-80.217667
604.705078	-110.460876
