# Supplementary material for: Raman spectroscopy accurately differentiates mucosal healing from non-healing and biochemical changes following biological therapy in inflammatory bowel disease
Source: PLoS One. 2021 Jun 2;16(6):e0252210. doi: 10.1371/journal.pone.0252210 (PMC8172032; doi:10.1371/journal.pone.0252210)
Supplement: S1 Dataset — (ZIP) [file pone.0252210.s003.zip › HC/BRC-ctnf-0004-1_base sub CR removed_39__X_22750__Y_20913.8__Z_667.194__Time_447.txt]

1714.671875	147.845428
1713.695313	145.292282
1712.718750	-104.348297
1711.742188	89.549019
1710.764648	77.828842
1709.787109	26.841497
1708.809570	81.295265
1707.831055	58.880241
1706.853516	26.677246
1705.875000	260.410095
1704.896484	-32.548664
1703.916992	-75.666473
1702.938477	-101.868217
1701.958984	-357.402649
1700.979492	-253.626083
1700.000000	139.672424
1699.019531	-70.752510
1698.040039	-7.683730
1697.059570	229.730789
1696.079102	34.886189
1695.097656	-4.302830
1694.117188	120.118492
1693.135742	-64.633865
1692.154297	-176.604034
1691.172852	-183.832657
1690.190430	-1.051032
1689.208008	-39.183392
1688.225586	-156.742340
1687.243164	8.941441
1686.260742	236.404663
1685.277344	51.152397
1684.293945	-5.600698
1683.310547	-426.801605
1682.327148	143.466171
1681.343750	125.467079
1680.359375	-86.430901
1679.375000	-79.530228
1678.390625	2.313043
1677.405273	180.298920
1676.419922	252.225723
1675.435547	-5.203432
1674.449219	250.953156
1673.463867	103.371605
1672.478516	54.550625
1671.492188	306.316772
1670.505859	162.533493
1669.519531	-10.057758
1668.532227	149.623062
1667.544922	365.294373
1666.557617	347.635620
1665.570313	147.205353
1664.583008	345.064209
1663.594727	185.056396
1662.607422	279.959747
1661.619141	656.070374
1660.629883	435.913208
1659.641602	383.052155
1658.652344	465.547028
1657.663086	164.183365
1656.673828	178.288742
1655.684570	221.724136
1654.694336	74.753319
1653.704102	335.573608
1652.713867	453.599152
1651.723633	405.113403
1650.732422	174.336533
1649.742188	189.730042
1648.750977	189.402344
1647.758789	-38.061325
1646.767578	279.024628
1645.775391	102.117531
1644.784180	120.873390
1643.791992	76.361725
1642.798828	145.492599
1641.806641	66.923523
1640.813477	17.510326
1639.820313	97.488991
1638.827148	8.726734
1637.833008	-288.234528
1636.839844	79.398987
1635.845703	-51.226219
1634.851563	-237.055710
1633.856445	-32.820213
1632.862305	21.260172
1631.867188	-77.373993
1630.872070	-96.924019
1629.876953	149.451019
1628.881836	-9.525066
1627.885742	-71.048798
1626.889648	-198.272461
1625.893555	-141.305908
1624.897461	-310.467865
1623.900391	117.207817
1622.903320	182.014359
1621.906250	-100.050232
1620.909180	-405.622681
1619.912109	66.410454
1618.914063	31.414253
1617.916016	-239.852798
1616.917969	74.338211
1615.919922	238.802231
1614.920898	-105.823807
1613.921875	-27.988115
1612.922852	-21.010263
1611.923828	25.274643
1610.924805	352.012054
1609.924805	-249.211517
1608.924805	179.570251
1607.924805	-62.508694
1606.924805	-129.035004
1605.923828	74.134720
1604.922852	25.849955
1603.921875	-35.542118
1602.920898	-15.825112
1601.919922	-30.175150
1600.917969	23.430237
1599.916016	-79.946022
1598.914063	-42.139996
1597.912109	8.664673
1596.909180	46.312801
1595.906250	120.465424
1594.903320	19.503534
1593.900391	-31.853901
1592.896484	94.296577
1591.893555	-113.817917
1590.889648	-19.156300
1589.885742	36.255657
1588.880859	-2.362178
1587.876953	60.708263
1586.872070	14.136726
1585.867188	-141.992706
1584.862305	-152.153915
1583.856445	304.091705
1582.851563	194.674088
1581.845703	-78.899529
1580.839844	-110.226097
1579.833008	-224.954987
1578.827148	186.162857
1577.820313	16.597212
1576.813477	-184.201508
1575.806641	10.445651
1574.798828	43.645039
1573.791992	-131.279053
1572.784180	68.160202
1571.775391	-57.506710
1570.767578	-58.449047
1569.759766	-28.300615
1568.750977	-190.496277
1567.742188	81.009224
1566.732422	354.890320
1565.723633	148.318619
1564.713867	349.215576
1563.704102	238.550781
1562.694336	-108.240410
1561.684570	-14.031146
1560.673828	30.759005
1559.664063	39.158310
1558.652344	-100.316505
1557.641602	78.950653
1556.630859	27.454365
1555.619141	-70.752502
1554.607422	-91.314560
1553.595703	71.883598
1552.583984	320.347992
1551.571289	30.258316
1550.558594	9.314114
1549.545898	135.753967
1548.533203	104.271561
1547.519531	103.729927
1546.506836	353.898132
1545.493164	81.714752
1544.479492	-25.047680
1543.464844	-18.182587
1542.451172	166.849365
1541.436523	-51.195393
1540.421875	43.200218
1539.407227	485.976227
1538.391602	-152.971619
1537.375977	54.649487
1536.361328	-189.365433
1535.344727	90.208496
1534.329102	168.452423
1533.312500	207.889389
1532.296875	43.609241
1531.280273	33.927742
1530.262695	114.329811
1529.246094	181.755447
1528.228516	246.480942
1527.210938	156.604706
1526.193359	156.791626
1525.175781	301.032806
1524.157227	151.768295
1523.138672	151.708115
1522.120117	406.216461
1521.101563	189.940781
1520.082031	-144.602951
1519.063477	-353.102142
1518.043945	232.511307
1517.024414	118.928467
1516.003906	-233.596588
1514.983398	94.558929
1513.963867	217.105957
1512.943359	159.811356
1511.921875	28.025602
1510.901367	-44.730659
1509.879883	-153.454544
1508.858398	-46.735733
1507.836914	-35.006729
1506.815430	17.678886
1505.792969	-42.524784
1504.770508	138.144363
1503.748047	170.068344
1502.725586	-87.552505
1501.702148	215.760010
1500.678711	-303.071625
1499.655273	-110.032578
1498.631836	72.634186
1497.608398	32.541187
1496.583984	-176.460526
1495.559570	-37.547829
1494.535156	-108.442177
1493.510742	-128.218536
1492.485352	15.552149
1491.460938	189.904022
1490.435547	60.055321
1489.409180	280.184906
1488.383789	106.873970
1487.357422	283.410919
1486.331055	104.970741
1485.304688	77.164078
1484.278320	281.554657
1483.250977	110.760788
1482.224609	90.520241
1481.197266	223.253922
1480.168945	297.236450
1479.141602	-51.979790
1478.113281	-8.610756
1477.084961	14.329359
1476.056641	149.326172
1475.028320	251.130936
1473.999023	212.793427
1472.969727	482.504608
1471.940430	461.910248
1470.911133	270.802551
1469.881836	349.452362
1468.851563	555.216003
1467.821289	409.917328
1466.791016	803.705933
1465.759766	721.920654
1464.729492	627.471558
1463.698242	736.312317
1462.666992	913.688660
1461.635742	524.580261
1460.603516	384.468445
1459.571289	830.882141
1458.539063	817.668274
1457.506836	718.173645
1456.474609	499.469849
1455.441406	587.774536
1454.408203	729.300049
1453.375000	1106.577026
1452.341797	1055.270508
1451.307617	836.693970
1450.274414	1046.472168
1449.240234	969.873291
1448.205078	1141.513794
1447.170898	824.367737
1446.135742	998.514160
1445.100586	1114.378174
1444.065430	784.800659
1443.030273	1012.011292
1441.994141	1188.526611
1440.958984	709.965149
1439.921875	787.866882
1438.885742	825.322815
1437.849609	923.439514
1436.812500	794.091003
1435.775391	755.766663
1434.738281	755.367859
1433.701172	459.528503
1432.663086	479.417694
1431.625000	802.227722
1430.586914	307.250580
1429.548828	-18.438515
1428.509766	258.921478
1427.470703	357.126160
1426.431641	89.694069
1425.392578	404.755066
1424.353516	24.069794
1423.313477	145.020554
1422.273438	-28.814062
1421.233398	361.676208
1420.193359	84.687538
1419.152344	188.014435
1418.111328	125.198189
1417.070313	24.694714
1416.029297	-83.276421
1414.987305	309.421204
1413.946289	22.944975
1412.904297	91.160675
1411.862305	88.995972
1410.819336	172.312042
1409.776367	142.555969
1408.734375	32.479305
1407.691406	326.877960
1406.647461	-69.426880
1405.604492	-18.583441
1404.560547	42.307991
1403.516602	-248.134018
1402.472656	154.116577
1401.427734	69.558022
1400.382813	87.914162
1399.337891	91.269600
1398.292969	-193.630920
1397.248047	-84.845413
1396.202148	126.669510
1395.156250	85.104141
1394.110352	-204.369095
1393.064453	-168.105148
1392.018555	-171.865219
1390.971680	19.667767
1389.924805	296.261841
1388.877930	-270.428253
1387.830078	-213.936829
1386.782227	-314.978516
1385.734375	-10.834134
1384.686523	-206.763031
1383.638672	-125.108543
1382.589844	88.995590
1381.541016	65.719139
1380.492188	-224.757828
1379.443359	69.322823
1378.394531	-173.472153
1377.344727	-99.094612
1376.294922	-127.013832
1375.245117	69.706017
1374.194336	-55.419949
1373.143555	-88.150330
1372.092773	-58.463387
1371.041992	-275.538574
1369.991211	-185.879623
1368.939453	-138.578537
1367.887695	-305.493958
1366.835938	55.790337
1365.784180	-18.825132
1364.731445	-26.137281
1363.679688	-18.428745
1362.626953	68.962387
1361.573242	-264.139343
1360.520508	-62.173313
1359.466797	-84.084633
1358.413086	-16.404524
1357.359375	-217.183731
1356.305664	-164.287460
1355.250977	-81.545349
1354.196289	137.868469
1353.141602	-194.171005
1352.086914	-185.782959
1351.031250	-209.624939
1349.975586	9.874708
1348.919922	182.188553
1347.864258	317.275513
1346.808594	199.340530
1345.751953	269.995880
1344.695313	132.398743
1343.638672	175.898575
1342.581055	457.369507
1341.523438	389.384491
1340.466797	207.543533
1339.408203	355.248993
1338.350586	537.637207
1337.291992	130.744003
1336.234375	248.870834
1335.174805	35.362228
1334.116211	306.976624
1333.057617	224.793549
1331.998047	437.004089
1330.938477	87.895187
1329.878906	188.923599
1328.818359	186.149719
1327.757813	37.649319
1326.697266	195.615448
1325.636719	232.545761
1324.576172	86.785629
1323.514648	311.466003
1322.453125	395.416168
1321.391602	343.657288
1320.330078	405.475983
1319.267578	72.634308
1318.205078	124.724976
1317.142578	78.224091
1316.080078	233.941742
1315.016602	367.456573
1313.953125	510.825836
1312.889648	279.732605
1311.826172	43.869797
1310.761719	160.284958
1309.698242	254.559174
1308.633789	550.669067
1307.569336	553.862793
1306.503906	707.174500
1305.438477	390.655090
1304.373047	10.385943
1303.307617	348.278625
1302.242188	408.301331
1301.175781	370.031311
1300.109375	312.171448
1299.042969	509.869598
1297.976563	194.220840
1296.909180	281.447144
1295.841797	231.206253
1294.774414	730.825623
1293.707031	636.433533
1292.638672	458.701416
1291.571289	585.255188
1290.502930	319.422729
1289.433594	328.334412
1288.365234	491.723297
1287.295898	299.724152
1286.226563	367.566437
1285.157227	227.204559
1284.086914	25.708656
1283.017578	338.543762
1281.947266	249.798187
1280.876953	68.126930
1279.805664	319.668640
1278.734375	404.785248
1277.663086	132.806091
1276.591797	34.599579
1275.520508	168.725510
1274.448242	271.041473
1273.375977	138.750977
1272.303711	404.788788
1271.231445	-37.621212
1270.158203	147.804474
1269.085938	301.449707
1268.011719	269.518188
1266.938477	298.654297
1265.865234	264.366180
1264.791016	154.490219
1263.716797	332.477631
1262.641602	303.145325
1261.567383	125.154007
1260.492188	249.478210
1259.416992	171.524048
1258.341797	-18.437767
1257.265625	52.312168
1256.190430	166.897171
1255.114258	137.799850
1254.037109	-22.710972
1252.960938	84.564034
1251.883789	223.431839
1250.806641	182.255386
1249.729492	457.262421
1248.652344	338.282227
1247.574219	124.557869
1246.496094	170.985413
1245.417969	436.087524
1244.338867	241.951065
1243.260742	198.501572
1242.181641	342.042511
1241.102539	92.256905
1240.022461	-341.875671
1238.943359	141.439331
1237.863281	-25.631254
1236.783203	96.011627
1235.702148	67.253845
1234.622070	-327.559418
1233.541016	43.738853
1232.459961	114.388283
1231.377930	475.733765
1230.296875	313.727875
1229.214844	35.543556
1228.132813	77.082520
1227.050781	268.685852
1225.967773	-16.567089
1224.884766	22.530056
1223.801758	42.257847
1222.718750	90.998405
1221.634766	212.245193
1220.550781	164.216309
1219.466797	-188.323318
1218.382813	-11.526665
1217.298828	61.306763
1216.213867	80.957603
1215.128906	71.616608
1214.042969	-65.687546
1212.958008	64.987831
1211.872070	-149.488678
1210.786133	198.257294
1209.700195	311.871613
1208.613281	230.082245
1207.526367	66.345596
1206.439453	13.551730
1205.352539	213.813354
1204.265625	182.672882
1203.177734	-82.131927
1202.089844	-142.125092
1201.001953	55.524914
1199.913086	397.497253
1198.824219	205.019897
1197.735352	-117.319733
1196.646484	-239.863922
1195.557617	-201.230331
1194.467773	-150.614807
1193.377930	68.240067
1192.288086	130.755707
1191.197266	58.652309
1190.106445	-116.738464
1189.015625	111.440399
1187.924805	-162.375946
1186.833984	-277.637146
1185.742188	-380.874878
1184.650391	-280.110931
1183.557617	-287.384888
1182.465820	-141.153793
1181.373047	-165.283554
1180.280273	31.151464
1179.187500	59.686108
1178.093750	-288.072693
1177.000977	42.365395
1175.907227	-41.783493
1174.812500	-73.238403
1173.718750	185.020401
1172.624023	-172.074173
1171.529297	66.888039
1170.434570	-206.321686
1169.338867	-58.418671
1168.244141	-15.828282
1167.148438	62.573696
1166.051758	-33.603546
1164.956055	-368.753998
1163.859375	-144.649979
1162.762695	-47.285362
1161.666016	95.390518
1160.568359	27.834196
1159.470703	270.635864
1158.373047	198.246597
1157.275391	-150.942963
1156.176758	144.135010
1155.079102	145.688507
1153.979492	156.733597
1152.880859	-142.175446
1151.782227	-69.138710
1150.682617	-403.668427
1149.583008	-149.596008
1148.482422	-293.461060
1147.382813	15.194724
1146.282227	-159.643417
1145.181641	-96.394707
1144.080078	259.506775
1142.979492	236.929611
1141.877930	126.316040
1140.776367	1.457905
1139.673828	283.200378
1138.572266	98.888847
1137.469727	287.746704
1136.367188	112.962357
1135.263672	420.449402
1134.161133	-226.946655
1133.057617	289.380341
1131.954102	45.810383
1130.849609	163.065598
1129.745117	-44.829468
1128.641602	-264.500580
1127.536133	66.124290
1126.431641	38.540226
1125.326172	27.531055
1124.220703	260.629272
1123.115234	-226.748734
1122.009766	-147.725571
1120.903320	111.237358
1119.796875	-51.430901
1118.690430	91.352158
1117.583008	-52.349483
1116.475586	-1.964109
1115.368164	159.575180
1114.260742	91.593132
1113.152344	-153.736877
1112.044922	-202.732712
1110.936523	-31.913321
1109.827148	58.458168
1108.718750	-224.498535
1107.609375	163.463242
1106.500000	121.446625
1105.389648	-45.704990
1104.280273	103.514885
1103.169922	139.372482
1102.059570	208.232712
1100.948242	-62.621548
1099.837891	187.822113
1098.726563	195.286987
1097.615234	271.100952
1096.502930	97.060585
1095.390625	571.017212
1094.278320	349.866028
1093.166016	3.994519
1092.053711	331.657349
1090.940430	155.416779
1089.827148	113.395653
1088.713867	245.504883
1087.599609	118.787270
1086.485352	196.732849
1085.371094	197.053360
1084.256836	242.038651
1083.141602	308.147614
1082.027344	66.439560
1080.912109	367.472076
1079.795898	252.671814
1078.680664	518.314819
1077.564453	211.052582
1076.448242	403.834045
1075.331055	275.069458
1074.213867	97.112076
1073.096680	210.064331
1071.979492	27.536505
1070.862305	70.148605
1069.744141	145.557053
1068.625977	-50.861496
1067.507813	333.794250
1066.388672	13.313627
1065.270508	98.093391
1064.151367	241.365585
1063.031250	386.922211
1061.912109	144.013443
1060.791992	107.094131
1059.671875	294.741974
1058.550781	372.414429
1057.430664	143.838043
1056.309570	39.255001
1055.188477	112.332741
1054.066406	311.544464
1052.945313	169.706375
1051.823242	65.310844
1050.700195	-172.084427
1049.578125	-56.899792
1048.455078	-114.419991
1047.332031	-113.559830
1046.208984	43.603508
1045.084961	-2.151796
1043.960938	152.638260
1042.836914	176.873032
1041.712891	266.379639
1040.587891	181.147324
1039.462891	-74.031929
1038.337891	187.891617
1037.212891	-118.305717
1036.086914	-93.825928
1034.960938	-1.830352
1033.834961	87.840118
1032.708984	7.721528
1031.582031	-60.694569
1030.455078	249.910751
1029.328125	281.507111
1028.200195	73.785423
1027.072266	-308.031281
1025.944336	-201.863968
1024.816406	-26.030195
1023.687500	8.149414
1022.558594	-277.936310
1021.429688	2.363898
1020.300781	-160.521454
1019.170898	115.085236
1018.041016	133.224899
1016.911133	-388.757904
1015.780273	-13.462826
1014.649414	113.772003
1013.518555	62.619209
1012.387695	-2.344283
1011.255859	-41.755016
1010.124023	-74.136978
1008.992188	120.385559
1007.860352	-46.106628
1006.727539	305.755981
1005.594727	403.095551
1004.461914	449.582733
1003.329102	812.841187
1002.195313	618.959412
1001.061523	390.574860
999.927734	280.190155
998.792969	93.696640
997.658203	145.204239
996.523438	164.440094
995.388672	-42.456593
994.252930	20.792454
993.117188	164.830063
991.981445	251.213348
990.844727	-5.964797
989.708984	59.816418
988.572266	217.830200
987.434570	-225.590775
986.297852	50.058170
985.160156	-107.361496
984.022461	329.466187
982.884766	93.936089
981.746094	70.334862
980.607422	53.726231
979.468750	122.325333
978.329102	57.563503
977.190430	186.073044
976.050781	277.812103
974.910156	151.232269
973.770508	-218.772934
972.629883	-193.393402
971.489258	-25.542751
970.348633	454.597504
969.207031	144.865387
968.065430	298.983704
966.923828	-24.174423
965.781250	3.893221
964.639648	77.902992
963.496094	-102.575783
962.353516	83.914833
961.210938	190.179794
960.067383	209.399307
958.923828	111.854019
957.779297	-100.084343
956.635742	-126.362747
955.491211	103.842506
954.345703	-224.431473
953.201172	-300.766937
952.055664	32.498058
950.910156	-7.110421
949.764648	79.139717
948.618164	83.128395
947.471680	457.443848
946.325195	-308.529510
945.178711	-146.591003
944.031250	45.037968
942.883789	248.068283
941.736328	170.298279
940.587891	259.242950
939.439453	-249.590225
938.291016	-71.469376
937.142578	238.921280
935.993164	191.259033
934.843750	237.156448
933.694336	100.780815
932.544922	55.686115
931.394531	-267.231476
930.244141	-63.838226
929.093750	-233.881058
927.942383	-128.336700
926.791016	116.055222
925.639648	21.379774
924.488281	-321.127594
923.335938	-163.084122
922.183594	-102.815712
921.031250	-374.389740
919.877930	115.551262
918.724609	159.997559
917.571289	-45.383945
916.417969	58.251400
915.263672	-28.824736
914.109375	74.873650
912.955078	108.232132
911.800781	-12.650826
910.645508	25.359837
909.490234	45.265434
908.334961	-18.671583
907.178711	82.941734
906.022461	19.127977
904.866211	0.708111
903.709961	-101.463715
902.552734	133.880554
901.395508	183.509323
900.238281	131.302078
899.080078	-219.551224
897.921875	-165.219833
896.763672	-126.705208
895.605469	-94.954117
894.446289	232.989120
893.287109	142.658112
892.127930	38.846275
890.967773	118.112839
889.807617	39.268608
888.647461	77.913582
887.487305	28.524693
886.326172	42.383884
885.165039	87.854507
884.003906	6.989633
882.842773	-170.798309
881.680664	-75.633614
880.518555	-32.344471
879.356445	301.694397
878.193359	196.184906
877.030273	126.785072
875.867188	-32.659142
874.703125	-171.752457
873.540039	83.195755
872.375977	-40.086693
871.210938	183.220764
870.046875	437.921936
868.881836	33.520107
867.716797	231.925049
866.550781	-160.997238
865.385742	561.023804
864.219727	433.345001
863.052734	182.165649
861.886719	162.426315
860.719727	169.632156
859.552734	284.573853
858.384766	-69.611229
857.217773	159.738220
856.049805	321.664398
854.880859	714.493652
853.712891	423.252563
852.543945	403.368042
851.375000	412.603485
850.205078	444.211487
849.036133	466.822296
847.866211	458.036560
846.696289	223.088486
845.525391	115.808723
844.354492	183.105377
843.183594	-96.462677
842.012695	214.598999
840.840820	194.494034
839.668945	219.076035
838.497070	324.073822
837.324219	221.144135
836.151367	48.955143
834.978516	30.929121
833.805664	-69.765541
832.631836	-81.157753
831.458008	449.803711
830.284180	217.263855
829.110352	328.359924
827.935547	521.873474
826.760742	541.301331
825.584961	257.450409
824.410156	4.880483
823.234375	35.376694
822.058594	-112.436905
820.881836	120.631287
819.705078	-147.511307
818.528320	230.032578
817.351563	-225.107330
816.173828	-161.622299
814.996094	-189.450287
813.818359	62.911610
812.639648	-169.679123
811.461914	-273.288086
810.283203	89.824165
809.103516	63.820644
807.923828	-195.507477
806.745117	-361.505463
805.564453	-236.621017
804.384766	-94.110947
803.204102	223.587936
802.023438	-49.179943
800.842773	50.795837
799.661133	132.894089
798.479492	-88.901764
797.297852	-135.547150
796.115234	130.244919
794.932617	-87.211708
793.750000	-52.108620
792.567383	-79.117851
791.383789	75.365898
790.200195	-29.307848
789.016602	60.741795
787.832031	-81.663101
786.648438	178.523026
785.463867	82.436470
784.278320	107.915215
783.092773	126.668907
781.908203	262.468079
780.721680	245.655136
779.536133	-91.525398
778.349609	183.109253
777.163086	-103.279419
775.975586	131.331833
774.789063	398.859619
773.601563	509.529480
772.413086	331.098022
771.225586	68.878891
770.037109	298.374847
768.848633	300.646698
767.660156	71.451508
766.470703	152.943451
765.281250	128.597824
764.091797	97.587898
762.901367	251.460495
761.710938	559.275208
760.520508	281.512268
759.330078	366.837341
758.138672	161.709503
756.947266	180.923218
755.755859	129.718658
754.563477	300.478760
753.371094	339.254242
752.178711	230.762024
750.986328	23.430088
749.792969	9.387573
748.599609	30.435606
747.405273	104.101845
746.211914	122.842056
745.017578	472.806946
743.823242	219.393723
742.627930	3.341131
741.433594	221.451126
740.238281	-95.379471
739.041992	-17.655682
737.846680	-354.044037
736.650391	-22.260923
735.454102	160.446945
734.256836	-15.988002
733.059570	120.642685
731.862305	-86.347290
730.665039	41.476906
729.466797	151.737350
728.268555	342.857574
727.070313	-97.905235
725.872070	-57.608223
724.672852	-63.207230
723.473633	33.889343
722.273438	301.315613
721.074219	160.315750
719.874023	228.980774
718.673828	-25.373077
717.472656	259.388550
716.271484	101.202965
715.070313	132.882355
713.869141	-99.247398
712.666992	24.118141
711.464844	332.736511
710.262695	20.255821
709.059570	348.449432
707.856445	273.631378
706.653320	331.740723
705.450195	100.363091
704.246094	-67.720238
703.041992	82.038818
701.837891	-7.483249
700.632813	294.600464
699.428711	270.477539
698.222656	42.102802
697.017578	-175.194687
695.811523	392.111511
694.605469	148.963104
693.399414	-26.638853
692.192383	-193.367889
690.986328	-270.897461
689.778320	53.228535
688.571289	-60.981678
687.363281	-90.417061
686.155273	55.956509
684.947266	-55.639980
683.738281	8.531936
682.529297	-0.886928
681.320313	-237.679932
680.111328	-257.603271
678.901367	-164.762421
677.691406	-145.449387
676.481445	148.920914
675.270508	-17.702612
674.059570	88.527748
672.848633	-205.356354
671.636719	-96.693474
670.425781	70.443817
669.213867	53.893494
668.000977	145.547836
666.789063	99.014374
665.576172	193.054733
664.362305	2.099323
663.149414	-123.855309
661.935547	-124.411163
660.721680	112.569931
659.507813	36.694397
658.292969	-155.515350
657.078125	38.544193
655.863281	-82.181938
654.647461	180.980042
653.431641	-260.637512
652.215820	69.450127
651.000000	222.832626
649.783203	-116.976028
648.566406	23.629581
647.349609	215.911423
646.132813	328.539063
644.915039	56.005032
643.697266	-188.386658
642.478516	158.833817
641.259766	90.920326
640.041992	246.633804
638.822266	-23.278023
637.603516	-61.003426
636.383789	176.249496
635.164063	258.715363
633.943359	326.064056
632.723633	114.230705
631.502930	262.995941
630.281250	158.383270
629.060547	431.280701
627.838867	73.334915
626.617188	375.853088
625.394531	210.695496
624.172852	236.173141
622.950195	111.412163
621.726563	252.116486
620.503906	-78.731148
619.280273	114.914833
618.056641	149.718628
616.832031	27.896645
615.608398	59.823601
614.383789	303.120209
613.158203	109.507111
611.933594	-135.820496
610.708008	-84.380775
609.482422	56.257122
608.255859	125.709831
607.030273	-213.569824
605.803711	-89.857399
604.576172	-176.208298
