# Supplementary material for: Raman spectroscopy accurately differentiates mucosal healing from non-healing and biochemical changes following biological therapy in inflammatory bowel disease
Source: PLoS One. 2021 Jun 2;16(6):e0252210. doi: 10.1371/journal.pone.0252210 (PMC8172032; doi:10.1371/journal.pone.0252210)
Supplement: S1 Dataset — (ZIP) [file pone.0252210.s003.zip › HC/BRC-ctnf-0007-2_base sub CR removed_50__X_-21390.3__Y_39788.2__Time_557.txt]

1714.793945	293.371826
1713.817383	-27.487444
1712.840820	159.368698
1711.864258	-88.614151
1710.886719	252.986664
1709.909180	-381.487701
1708.931641	-51.177395
1707.953125	-307.998047
1706.975586	-267.487457
1705.997070	72.757874
1705.018555	-213.744156
1704.040039	94.055725
1703.060547	120.634277
1702.081055	-350.458405
1701.101563	-190.037659
1700.122070	197.671997
1699.142578	98.655922
1698.162109	47.841160
1697.181641	-104.391495
1696.201172	-224.358398
1695.220703	-84.997940
1694.239258	161.250580
1693.257813	95.183701
1692.276367	37.368168
1691.294922	380.139435
1690.313477	376.128937
1689.331055	340.318329
1688.348633	171.447998
1687.366211	245.594345
1686.383789	160.059540
1685.400391	149.460129
1684.416992	189.825378
1683.433594	576.843994
1682.450195	175.645309
1681.465820	499.248962
1680.482422	423.779114
1679.498047	452.485046
1678.512695	428.293671
1677.528320	231.623734
1676.542969	490.242798
1675.558594	775.789429
1674.572266	668.042664
1673.586914	773.460266
1672.601563	1033.389038
1671.615234	639.977722
1670.628906	616.405945
1669.642578	718.102234
1668.655273	599.766113
1667.668945	1148.267212
1666.681641	879.490234
1665.694336	927.035706
1664.706055	1022.712708
1663.718750	1012.741089
1662.730469	1273.647949
1661.742188	872.120483
1660.753906	1287.556274
1659.764648	759.862122
1658.775391	879.269775
1657.787109	959.368042
1656.796875	902.093079
1655.807617	922.097656
1654.818359	818.116150
1653.828125	987.153931
1652.837891	463.352203
1651.846680	897.728394
1650.856445	583.947571
1649.865234	1140.567749
1648.874023	745.723572
1647.882813	531.171936
1646.891602	597.200928
1645.899414	190.708084
1644.907227	-75.233276
1643.915039	155.746384
1642.922852	268.211670
1641.930664	214.723145
1640.937500	-165.601944
1639.944336	-54.693066
1638.951172	164.670029
1637.957031	28.265379
1636.963867	-284.345520
1635.969727	-11.342238
1634.975586	-51.723137
1633.981445	-133.913116
1632.986328	-199.969009
1631.991211	-336.785004
1630.996094	-220.469910
1630.000977	30.351759
1629.005859	-173.952362
1628.009766	-198.977020
1627.013672	-242.130142
1626.017578	-179.786484
1625.021484	-175.055206
1624.024414	-143.803650
1623.028320	-54.472248
1622.031250	-248.756592
1621.033203	-279.859009
1620.036133	-113.701981
1619.038086	-120.741447
1618.041016	-59.279690
1617.041992	-0.309579
1616.043945	43.107056
1615.045898	115.553322
1614.046875	164.519379
1613.047852	231.995941
1612.048828	-193.341187
1611.048828	210.037781
1610.049805	-243.625565
1609.049805	-419.216858
1608.049805	-73.257851
1607.048828	36.926426
1606.048828	375.025787
1605.047852	126.624603
1604.046875	93.071800
1603.045898	454.785706
1602.044922	193.743301
1601.042969	270.311890
1600.041016	-19.206676
1599.039063	180.410843
1598.037109	398.301849
1597.034180	289.443512
1596.031250	-174.682678
1595.028320	-76.900055
1594.025391	180.190750
1593.022461	-142.495178
1592.018555	85.809029
1591.014648	-252.364258
1590.010742	69.833908
1589.006836	-51.634178
1588.001953	429.471375
1586.997070	229.706635
1585.992188	269.881836
1584.987305	354.326874
1583.982422	300.582611
1582.976563	238.986969
1581.970703	8.049681
1580.964844	-9.266178
1579.958984	486.342407
1578.952148	218.877625
1577.945313	315.853668
1576.938477	-66.094086
1575.931641	-73.306770
1574.924805	429.218384
1573.916992	153.862717
1572.909180	-98.069740
1571.901367	-251.204788
1570.893555	102.402176
1569.884766	8.827883
1568.876953	224.335068
1567.868164	252.620895
1566.858398	-28.240997
1565.849609	-137.744736
1564.839844	-221.388779
1563.830078	19.242142
1562.820313	-142.496338
1561.810547	-50.103874
1560.799805	-84.984230
1559.790039	-555.543457
1558.779297	-124.003510
1557.767578	-123.024094
1556.756836	72.149956
1555.745117	186.757248
1554.733398	171.660492
1553.721680	500.794495
1552.709961	169.473145
1551.697266	78.811951
1550.685547	63.084175
1549.672852	-53.726574
1548.659180	307.830231
1547.646484	369.103394
1546.632813	189.693008
1545.619141	201.468140
1544.605469	386.204407
1543.591797	17.740171
1542.577148	336.374054
1541.562500	-401.644897
1540.547852	99.900787
1539.533203	164.744400
1538.518555	115.806793
1537.502930	358.269135
1536.487305	27.686514
1535.471680	-145.601944
1534.456055	70.387550
1533.439453	257.703064
1532.422852	171.506256
1531.406250	355.749939
1530.389648	142.918335
1529.373047	607.484009
1528.355469	85.209427
1527.337891	44.476421
1526.320313	183.773468
1525.302734	361.421143
1524.284180	258.275452
1523.265625	193.570755
1522.247070	66.963898
1521.228516	181.947739
1520.208984	227.245056
1519.190430	38.431973
1518.170898	-86.273239
1517.151367	469.791199
1516.130859	401.152405
1515.111328	57.564037
1514.090820	45.149536
1513.070313	9.446713
1512.049805	-218.929733
1511.028320	-11.175772
1510.006836	-103.873947
1508.986328	-137.692032
1507.963867	-87.104454
1506.942383	-182.836411
1505.919922	23.745285
1504.898438	-154.336105
1503.875977	-165.998688
1502.852539	-408.416626
1501.830078	-317.913177
1500.806641	238.397491
1499.783203	-488.326569
1498.759766	-498.219818
1497.736328	-295.869690
1496.711914	123.671188
1495.687500	-150.325104
1494.663086	-268.363800
1493.638672	-202.407211
1492.613281	-238.914459
1491.587891	169.149002
1490.563477	12.220639
1489.537109	-224.043869
1488.511719	293.154633
1487.485352	79.636780
1486.458984	172.437943
1485.432617	-84.622475
1484.406250	178.896027
1483.379883	-27.280859
1482.352539	-14.152041
1481.325195	83.010048
1480.297852	65.274971
1479.269531	519.006897
1478.241211	715.015869
1477.213867	701.920837
1476.184570	912.850586
1475.156250	886.745422
1474.127930	959.867920
1473.098633	1300.152344
1472.069336	1701.295898
1471.040039	1119.853027
1470.009766	1439.238159
1468.979492	1348.852051
1467.950195	1599.255981
1466.918945	1417.151123
1465.888672	1601.159668
1464.857422	1784.985840
1463.827148	1524.014526
1462.795898	1611.113892
1461.763672	1926.685791
1460.732422	2181.150635
1459.700195	2011.430786
1458.667969	1856.963013
1457.635742	1958.840820
1456.603516	1773.919189
1455.570313	2223.190430
1454.537109	2022.973999
1453.503906	2023.129150
1452.470703	2117.057617
1451.436523	2215.954834
1450.403320	2261.616699
1449.369141	2233.734863
1448.333984	2134.894775
1447.299805	2603.384766
1446.264648	2410.818359
1445.230469	2436.061279
1444.194336	2241.048584
1443.159180	2104.356201
1442.124023	2276.355225
1441.087891	2291.452393
1440.051758	1919.677612
1439.015625	1864.093140
1437.978516	1328.288940
1436.941406	2197.748291
1435.904297	1505.521484
1434.867188	1548.662720
1433.830078	1177.659546
1432.791992	1109.805420
1431.754883	978.945435
1430.715820	810.265625
1429.677734	818.367859
1428.639648	-38.755459
1427.600586	-15.267820
1426.561523	391.551575
1425.522461	-46.290245
1424.482422	340.293365
1423.443359	384.099426
1422.403320	-20.533897
1421.363281	383.648804
1420.322266	339.433624
1419.282227	0.769106
1418.241211	87.720551
1417.200195	287.972565
1416.159180	256.742889
1415.117188	62.067833
1414.076172	-94.671539
1413.034180	20.301790
1411.992188	-10.488379
1410.949219	230.264160
1409.907227	-132.056702
1408.864258	-278.079468
1407.821289	-145.105103
1406.777344	20.543957
1405.734375	-152.686996
1404.690430	-604.402222
1403.646484	-222.563492
1402.602539	-317.512299
1401.557617	237.417755
1400.513672	-143.259338
1399.468750	-57.259945
1398.423828	294.582123
1397.377930	586.226563
1396.333008	299.029846
1395.287109	422.960175
1394.241211	236.370438
1393.195313	277.907104
1392.148438	14.073316
1391.101563	68.416763
1390.054688	47.806393
1389.007813	270.072021
1387.960938	157.172363
1386.913086	289.556458
1385.865234	6.946725
1384.817383	84.622017
1383.769531	-25.037298
1382.720703	42.910484
1381.671875	168.460373
1380.623047	-13.124617
1379.574219	82.742729
1378.524414	-477.956360
1377.475586	-159.520416
1376.425781	-45.730339
1375.375977	-106.486938
1374.325195	-49.816307
1373.274414	119.239647
1372.224609	-342.463318
1371.172852	-28.492826
1370.122070	158.423538
1369.070313	-5.961721
1368.019531	-180.036743
1366.967773	278.814911
1365.915039	481.109985
1364.863281	-200.372940
1363.810547	176.553818
1362.757813	-175.712540
1361.705078	-171.823975
1360.651367	-441.429871
1359.598633	-46.632645
1358.544922	-114.360214
1357.491211	136.345932
1356.436523	-50.354446
1355.382813	118.590805
1354.328125	153.465973
1353.273438	200.931763
1352.217773	345.390656
1351.163086	117.561096
1350.107422	227.595856
1349.051758	-7.208575
1347.996094	400.928802
1346.939453	610.594727
1345.883789	579.794678
1344.827148	383.030609
1343.769531	598.056580
1342.712891	845.411987
1341.655273	827.673889
1340.598633	792.802856
1339.540039	403.878967
1338.482422	510.617676
1337.423828	624.898193
1336.366211	345.745728
1335.307617	542.044067
1334.248047	867.081909
1333.189453	801.324707
1332.129883	639.293884
1331.070313	769.289856
1330.010742	212.147583
1328.950195	453.737366
1327.890625	245.678833
1326.830078	880.323120
1325.768555	741.732117
1324.708008	630.555481
1323.646484	1149.161011
1322.585938	665.552979
1321.523438	737.558289
1320.461914	1130.476440
1319.400391	825.279785
1318.337891	868.109619
1317.275391	1110.806641
1316.211914	988.691772
1315.149414	1234.044312
1314.085938	607.129211
1313.022461	1039.993286
1311.958984	970.357544
1310.894531	762.989014
1309.831055	1205.848755
1308.766602	915.132813
1307.701172	843.703064
1306.636719	1185.812622
1305.571289	1077.747925
1304.505859	932.988281
1303.440430	635.988586
1302.375000	966.114319
1301.308594	1431.391235
1300.242188	1292.137451
1299.175781	1258.718384
1298.109375	1087.905396
1297.041992	909.919983
1295.975586	786.164612
1294.908203	1094.565186
1293.839844	1074.115845
1292.772461	774.120667
1291.704102	749.092041
1290.635742	947.354553
1289.567383	694.515503
1288.498047	983.621399
1287.428711	922.258240
1286.360352	1115.866943
1285.290039	1189.443848
1284.220703	827.160156
1283.150391	1094.416504
1282.080078	681.098938
1281.009766	830.994263
1279.939453	1002.944031
1278.868164	1003.647949
1277.796875	1273.499390
1276.725586	868.398438
1275.654297	1211.686523
1274.582031	919.380066
1273.509766	1025.622070
1272.437500	1207.636841
1271.365234	1050.121216
1270.291992	1217.545044
1269.218750	1148.133057
1268.145508	1081.269531
1267.072266	1156.053711
1265.999023	1003.955811
1264.924805	1230.098511
1263.850586	1378.159058
1262.776367	1197.029785
1261.701172	1201.306030
1260.625977	684.047913
1259.550781	1397.655273
1258.475586	1163.297607
1257.400391	1384.570190
1256.324219	1374.439819
1255.248047	1169.587524
1254.171875	852.897400
1253.094727	1302.953735
1252.018555	1451.166992
1250.941406	1013.098694
1249.864258	1351.062134
1248.786133	1440.887939
1247.708008	1564.736938
1246.630859	1083.406860
1245.551758	1046.948608
1244.473633	1476.966797
1243.394531	1122.312378
1242.316406	1161.219727
1241.236328	872.361023
1240.157227	1270.539917
1239.077148	1214.764038
1237.998047	1307.020996
1236.917969	1285.236816
1235.836914	1287.702026
1234.756836	1241.689697
1233.675781	849.067139
1232.594727	890.401367
1231.512695	980.160095
1230.431641	1002.057800
1229.349609	919.789856
1228.267578	970.716431
1227.185547	1026.452637
1226.102539	944.184998
1225.019531	278.801086
1223.936523	242.662201
1222.853516	370.981201
1221.769531	692.655640
1220.686523	465.396301
1219.602539	279.293304
1218.517578	334.872040
1217.433594	716.554382
1216.348633	665.676514
1215.263672	189.778625
1214.178711	-49.344250
1213.092773	341.576630
1212.007813	109.690079
1210.921875	594.414124
1209.834961	167.086945
1208.749023	398.279449
1207.662109	405.081482
1206.575195	628.783630
1205.488281	806.544556
1204.400391	13.160190
1203.313477	-399.301819
1202.225586	199.865265
1201.136719	249.714661
1200.048828	102.099380
1198.959961	192.749527
1197.871094	42.675022
1196.782227	-321.492615
1195.692383	-86.695740
1194.603516	-270.455719
1193.513672	-172.933319
1192.423828	143.202042
1191.333008	-180.078003
1190.242188	-577.759033
1189.151367	-622.248413
1188.060547	-260.953369
1186.969727	-502.503693
1185.877930	45.669746
1184.786133	-85.605713
1183.694336	-147.323120
1182.601563	-211.495346
1181.509766	-225.345184
1180.416992	62.825066
1179.323242	-61.520611
1178.230469	-229.014709
1177.136719	-82.647255
1176.042969	-154.410492
1174.949219	99.487991
1173.854492	46.695286
1172.760742	261.970337
1171.666016	-212.220291
1170.570313	-514.013916
1169.475586	-332.506500
1168.379883	-38.766964
1167.284180	56.287491
1166.188477	-16.124636
1165.091797	-165.083008
1163.996094	30.047611
1162.899414	461.502655
1161.801758	44.762283
1160.705078	46.024769
1159.607422	145.072113
1158.509766	270.245728
1157.412109	6.311304
1156.313477	369.852997
1155.215820	618.671509
1154.117188	211.485840
1153.017578	-28.723465
1151.918945	129.168945
1150.819336	39.053745
1149.719727	39.433308
1148.620117	-81.758408
1147.519531	113.750076
1146.418945	104.324730
1145.318359	44.829311
1144.217773	-164.649719
1143.116211	68.428528
1142.014648	118.149193
1140.913086	-70.057426
1139.811523	233.930435
1138.708984	368.903595
1137.606445	175.763962
1136.503906	317.664642
1135.401367	-89.331039
1134.297852	-206.479233
1133.194336	234.352814
1132.090820	361.548828
1130.987305	180.074585
1129.882813	748.416077
1128.778320	379.358734
1127.673828	622.321594
1126.569336	1005.008850
1125.463867	645.406433
1124.358398	577.429016
1123.252930	559.179382
1122.146484	675.893311
1121.041016	633.813660
1119.934570	234.106339
1118.828125	807.549683
1117.720703	422.051331
1116.613281	363.229706
1115.505859	531.496338
1114.398438	304.626099
1113.291016	167.663422
1112.182617	326.222961
1111.074219	-54.260162
1109.964844	354.656830
1108.856445	205.772675
1107.747070	316.725311
1106.637695	264.633728
1105.528320	531.261230
1104.417969	658.437378
1103.307617	773.714844
1102.197266	532.634399
1101.086914	341.158752
1099.975586	753.449402
1098.864258	729.328796
1097.752930	398.747925
1096.641602	402.939117
1095.529297	407.083466
1094.416992	755.116821
1093.304688	335.212952
1092.191406	701.873291
1091.079102	515.174927
1089.965820	658.013306
1088.852539	683.117493
1087.738281	275.344391
1086.624023	467.466064
1085.509766	431.406342
1084.395508	510.546143
1083.280273	798.793335
1082.166016	666.326599
1081.050781	486.920532
1079.934570	533.046021
1078.819336	558.030212
1077.703125	632.292358
1076.586914	502.334930
1075.469727	-5.348133
1074.353516	585.113281
1073.236328	375.529083
1072.119141	506.050323
1071.000977	690.436646
1069.882813	584.127991
1068.765625	581.005615
1067.646484	362.348480
1066.528320	462.366333
1065.409180	311.795410
1064.290039	915.141968
1063.170898	771.619141
1062.050781	866.857971
1060.930664	833.419312
1059.810547	612.922546
1058.690430	469.733124
1057.569336	422.490112
1056.449219	211.714844
1055.327148	267.441528
1054.206055	276.484039
1053.083984	105.716309
1051.961914	231.636276
1050.839844	394.910156
1049.717773	238.399475
1048.594727	201.017151
1047.471680	-62.582851
1046.348633	184.804688
1045.224609	229.253067
1044.101563	122.227554
1042.976563	483.787750
1041.852539	491.065704
1040.728516	121.001961
1039.603516	88.904465
1038.478516	26.625736
1037.352539	48.259052
1036.227539	65.323219
1035.101563	166.225479
1033.974609	-9.699912
1032.848633	-271.497192
1031.721680	99.417114
1030.594727	240.090149
1029.467773	578.359741
1028.340820	-215.115921
1027.212891	-174.086716
1026.084961	-109.748108
1024.956055	-565.513855
1023.828125	-535.730591
1022.699219	97.620079
1021.570313	-868.075745
1020.440430	-1014.262817
1019.311523	-849.440979
1018.181641	-835.325439
1017.050781	-134.867386
1015.920898	-445.188599
1014.790039	-201.421616
1013.659180	-298.208679
1012.528320	-265.118530
1011.396484	-241.196747
1010.265625	206.531296
1009.132813	137.996628
1008.000977	102.028877
1006.868164	589.059448
1005.736328	560.210205
1004.602539	894.542542
1003.469727	1737.489868
1002.335938	2129.449219
1001.202148	1888.191040
1000.068359	1189.743652
998.933594	803.570374
997.799805	817.228577
996.665039	433.921295
995.529297	-126.803223
994.394531	256.705231
993.258789	254.892441
992.123047	20.269453
990.986328	-301.734894
989.849609	328.718201
988.712891	-234.921219
987.576172	-21.566437
986.439453	-103.052658
985.301758	-30.032551
984.164063	201.999756
983.025391	394.934753
981.887695	226.575439
980.749023	173.503021
979.610352	214.941391
978.470703	178.304886
977.332031	-196.179047
976.192383	392.942902
975.051758	297.003479
973.912109	81.783875
972.771484	181.558380
971.630859	446.823029
970.490234	-6.621254
969.348633	1.750041
968.207031	361.455811
967.065430	0.617127
965.923828	287.062103
964.781250	564.354675
963.638672	497.716187
962.496094	298.306488
961.352539	376.479004
960.208984	381.446564
959.065430	141.451050
957.921875	316.285065
956.777344	154.587463
955.632813	86.988350
954.488281	204.975479
953.343750	-24.748575
952.198242	-27.724218
951.052734	65.521591
949.907227	-140.664185
948.760742	3.174430
947.614258	229.380997
946.467773	138.021088
945.321289	158.800873
944.173828	-98.917084
943.026367	-271.871979
941.878906	311.032837
940.730469	323.234406
939.582031	244.313309
938.433594	129.076981
937.285156	611.594482
936.135742	266.326782
934.987305	-181.210175
933.836914	-40.388809
932.687500	237.230911
931.537109	426.017731
930.386719	15.878931
929.236328	305.102020
928.084961	18.390656
926.934570	205.336884
925.783203	-269.791077
924.630859	-180.408630
923.478516	232.011597
922.327148	-69.581711
921.173828	163.298050
920.021484	137.117645
918.868164	-400.158234
917.714844	157.856323
916.561523	179.760910
915.407227	-86.579895
914.252930	158.074860
913.098633	-80.663628
911.944336	-480.266235
910.789063	-112.852531
909.633789	-126.498505
908.478516	-248.858749
907.322266	163.904388
906.166016	50.812168
905.009766	-191.270599
903.853516	-217.943909
902.696289	-115.424583
901.539063	-33.230953
900.381836	-442.177979
899.223633	36.271595
898.065430	-232.041550
896.907227	207.852692
895.749023	152.373611
894.589844	-305.437439
893.430664	-59.982380
892.271484	-176.134979
891.112305	-199.530746
889.952148	-308.671112
888.791992	-130.899796
887.630859	-90.862717
886.470703	118.501076
885.309570	199.203293
884.148438	225.778793
882.986328	376.456818
881.825195	-36.643631
880.663086	-54.963600
879.500000	-167.888672
878.337891	-71.151672
877.174805	93.169792
876.011719	615.575012
874.847656	-163.780884
873.684570	-78.240402
872.520508	212.107346
871.355469	268.321991
870.191406	277.287323
869.026367	178.316788
867.861328	45.678867
866.695313	371.731934
865.530273	549.301086
864.364258	272.899078
863.197266	378.538483
862.031250	616.642029
860.864258	605.390442
859.697266	335.977875
858.530273	261.948303
857.362305	753.394470
856.194336	632.174683
855.026367	475.110168
853.857422	672.383545
852.688477	995.075867
851.519531	712.473206
850.350586	1178.353882
849.180664	839.783325
848.010742	772.334839
846.840820	841.462585
845.670898	588.175415
844.500000	334.964478
843.329102	397.317291
842.157227	173.264023
840.986328	275.782837
839.814453	416.214233
838.642578	455.932678
837.469727	488.870575
836.296875	157.547119
835.124023	342.311249
833.951172	395.164276
832.777344	251.448669
831.603516	498.359711
830.429688	202.793381
829.255859	677.024536
828.081055	508.544006
826.906250	489.481049
825.731445	283.059906
824.555664	275.033020
823.379883	137.674484
822.204102	274.325867
821.027344	439.778625
819.851563	3.798818
818.674805	429.526184
817.497070	476.567902
816.320313	-28.391415
815.142578	158.693939
813.963867	-48.107822
812.786133	-85.912155
811.607422	-274.986237
810.428711	-126.234184
809.250000	-255.431107
808.070313	-80.321030
806.890625	-318.530334
805.710938	-281.392456
804.531250	-6.846304
803.350586	-456.108673
802.169922	-508.082672
800.988281	-309.465637
799.807617	-219.745255
798.625977	-276.541656
797.444336	-510.788452
796.261719	-350.534729
795.079102	-321.221558
793.896484	-152.482483
792.713867	-313.958801
791.530273	-105.703560
790.346680	-254.090744
789.163086	241.508148
787.979492	351.733398
786.794922	640.961548
785.610352	-18.875925
784.425781	31.236485
783.240234	-95.656761
782.054688	-140.846313
780.869141	118.773499
779.682617	203.622055
778.496094	140.327271
777.309570	213.827103
776.123047	212.110382
774.935547	671.514404
773.748047	177.394440
772.560547	126.766930
771.373047	-1.148444
770.184570	124.419182
768.996094	99.911804
767.806641	229.553421
766.618164	204.782471
765.428711	186.510681
764.239258	-69.721519
763.048828	-28.717461
761.858398	91.391815
760.667969	347.772156
759.477539	218.886444
758.286133	23.954779
757.094727	559.120361
755.903320	331.006439
754.710938	436.997345
753.518555	186.830505
752.326172	448.598328
751.133789	235.686203
749.940430	396.103516
748.747070	246.783813
747.553711	104.026878
746.359375	38.057026
745.166016	127.805870
743.970703	432.381683
742.776367	-208.407059
741.581055	104.721245
740.385742	283.927917
739.190430	15.943184
737.994141	63.499474
736.797852	187.637482
735.601563	-310.248199
734.405273	-324.114441
733.208008	-191.377014
732.010742	497.075714
730.813477	253.181641
729.615234	-71.568466
728.416992	-190.640762
727.218750	-217.858688
726.020508	-52.744873
724.821289	311.125366
723.622070	240.063675
722.422852	164.661057
721.222656	146.061188
720.022461	315.228394
718.822266	562.898438
717.621094	166.742691
716.420898	-198.659012
715.218750	184.239822
714.017578	357.661743
712.815430	293.409424
711.614258	-43.210667
710.411133	-15.729388
709.208984	138.157745
708.005859	311.629028
706.802734	180.239304
705.599609	218.791641
704.395508	411.931427
703.191406	-230.505188
701.987305	-565.808655
700.782227	-167.891754
699.577148	-131.012085
698.372070	-126.647438
697.166992	27.806524
695.960938	456.101776
694.754883	19.707071
693.548828	-25.398081
692.341797	1.320046
691.135742	-99.896156
689.927734	-66.345474
688.720703	-314.719055
687.512695	-617.037476
686.304688	-114.375496
685.096680	95.512291
683.888672	-251.636520
682.679688	-52.247643
681.470703	-104.091637
680.260742	-160.023499
679.050781	59.365616
677.840820	-271.108490
676.630859	48.264549
675.419922	-125.728828
674.209961	1.395522
672.998047	-68.137962
671.787109	107.034927
670.575195	-359.800323
669.363281	25.622910
668.151367	41.581276
666.938477	278.241669
665.725586	165.131622
664.512695	-21.038675
663.299805	80.390160
662.085938	169.156189
660.872070	193.473297
659.658203	231.071014
658.443359	133.102142
657.228516	-18.380564
656.013672	-87.483719
654.797852	-259.655365
653.583008	-17.545780
652.366211	224.847839
651.150391	-94.749672
649.934570	38.502655
648.717773	-94.900673
647.500000	306.074707
646.283203	9.934255
645.065430	220.040405
643.847656	112.093727
642.629883	-160.978333
641.411133	-76.515877
640.192383	-139.976013
638.973633	-196.502075
637.753906	-108.558517
636.534180	280.583527
635.314453	-34.473694
634.094727	-123.432739
632.874023	123.051331
631.653320	112.345779
630.432617	-138.201782
629.211914	-145.708771
627.990234	27.471292
626.768555	-86.273270
625.545898	147.868439
624.324219	258.084564
623.101563	591.642273
621.877930	261.420105
620.655273	107.493599
619.431641	292.526123
618.208008	-322.727448
616.983398	51.744068
615.759766	-403.757660
614.535156	-353.590576
613.310547	208.309891
612.084961	274.361633
610.859375	-18.278574
609.633789	134.357407
608.408203	509.706055
607.181641	-73.896431
605.955078	-50.054104
604.728516	-166.644012
