# Supplementary material for: Raman spectroscopy accurately differentiates mucosal healing from non-healing and biochemical changes following biological therapy in inflammatory bowel disease
Source: PLoS One. 2021 Jun 2;16(6):e0252210. doi: 10.1371/journal.pone.0252210 (PMC8172032; doi:10.1371/journal.pone.0252210)
Supplement: S1 Dataset — (ZIP) [file pone.0252210.s003.zip › HC/BRC-ctnf-0013_Copy base sub CR removed_28__X_5613.96__Y_10622.4__Z_2157.94__Time_314.txt]

1714.774414	165.251526
1713.797852	256.636841
1712.820313	39.949467
1711.843750	-45.415020
1710.866211	-165.808838
1709.888672	-219.286407
1708.911133	115.709335
1707.933594	-66.617210
1706.955078	18.893053
1705.976563	460.496307
1704.998047	90.655502
1704.019531	-163.905670
1703.040039	47.294064
1702.061523	301.304901
1701.082031	17.585646
1700.101563	-113.506805
1699.122070	-121.388504
1698.141602	7.164960
1697.161133	253.408691
1696.180664	293.982880
1695.200195	153.081497
1694.218750	55.148132
1693.238281	147.093491
1692.256836	303.266418
1691.274414	499.616364
1690.292969	581.441040
1689.310547	212.631500
1688.328125	412.363831
1687.345703	444.314301
1686.363281	305.939972
1685.379883	586.362122
1684.396484	555.213928
1683.413086	564.374207
1682.429688	440.699860
1681.445313	423.908875
1680.461914	721.662964
1679.477539	665.607727
1678.493164	463.581573
1677.507813	501.430817
1676.523438	787.038696
1675.538086	905.330872
1674.552734	912.285095
1673.566406	789.344849
1672.581055	1062.847290
1671.594727	1158.571167
1670.608398	1198.861694
1669.622070	1186.411255
1668.634766	1200.881958
1667.648438	982.163635
1666.661133	1663.609131
1665.673828	1448.298218
1664.685547	1443.020264
1663.698242	1467.335938
1662.709961	1645.797607
1661.721680	1373.893921
1660.733398	1455.005371
1659.744141	1607.986328
1658.755859	1819.589478
1657.766602	1631.500000
1656.777344	1679.553101
1655.787109	1608.793091
1654.797852	1535.810059
1653.807617	1455.264404
1652.817383	1351.301147
1651.827148	1451.417725
1650.835938	1520.086548
1649.844727	1242.709106
1648.853516	1169.340698
1647.862305	935.128296
1646.871094	627.367371
1645.878906	880.083862
1644.886719	451.612122
1643.894531	327.301666
1642.902344	546.544922
1641.910156	296.193054
1640.916992	476.349213
1639.923828	115.894325
1638.930664	407.366760
1637.936523	-20.930632
1636.943359	2.079946
1635.949219	33.237476
1634.955078	27.747110
1633.960938	14.607786
1632.965820	-261.706787
1631.970703	-353.310852
1630.975586	163.569794
1629.980469	93.427971
1628.985352	-87.001305
1627.989258	-93.493446
1626.993164	-12.966768
1625.997070	370.180817
1625.000977	135.418625
1624.003906	-354.076935
1623.007813	-149.285965
1622.010742	-75.816811
1621.012695	320.913513
1620.015625	257.978607
1619.017578	66.528877
1618.020508	242.881454
1617.021484	49.153419
1616.023438	78.717102
1615.025391	121.505821
1614.026367	379.474915
1613.027344	194.213547
1612.028320	250.361084
1611.028320	243.644730
1610.029297	-61.756691
1609.029297	240.958313
1608.029297	166.364944
1607.028320	230.673325
1606.028320	-27.070963
1605.027344	176.114059
1604.026367	266.700012
1603.025391	-90.210327
1602.023438	170.511627
1601.022461	112.030487
1600.020508	-249.786270
1599.018555	138.968674
1598.016602	4.742185
1597.013672	124.073479
1596.010742	198.922775
1595.007813	-217.401474
1594.004883	-74.637627
1593.001953	-211.363785
1591.998047	-288.028687
1590.994141	-150.669632
1589.990234	150.989014
1588.986328	-165.860931
1587.981445	-41.816444
1586.976563	50.820030
1585.971680	-26.120768
1584.966797	-77.030640
1583.961914	429.724121
1582.956055	24.208817
1581.950195	285.672546
1580.944336	195.331360
1579.938477	-238.780273
1578.931641	-34.995384
1577.924805	22.840134
1576.917969	-99.008438
1575.911133	-132.459305
1574.904297	174.733475
1573.896484	330.828705
1572.888672	99.335007
1571.880859	138.154938
1570.873047	-7.693638
1569.864258	249.110504
1568.855469	58.852291
1567.846680	263.307770
1566.837891	-54.391506
1565.829102	-0.867687
1564.819336	-191.506744
1563.809570	25.188400
1562.799805	233.847839
1561.790039	226.970901
1560.779297	-57.558990
1559.768555	88.256256
1558.757813	29.060835
1557.747070	127.809593
1556.736328	342.939911
1555.724609	316.874023
1554.712891	26.470705
1553.701172	178.796570
1552.689453	351.586304
1551.676758	138.453262
1550.664063	297.858917
1549.651367	6.846847
1548.638672	424.499786
1547.625977	-208.144302
1546.612305	9.900675
1545.598633	-67.019691
1544.584961	132.429718
1543.571289	204.996231
1542.556641	199.821899
1541.541992	91.149902
1540.527344	157.917297
1539.512695	59.239025
1538.498047	89.460533
1537.482422	124.616028
1536.466797	-72.631958
1535.451172	62.749817
1534.434570	107.598038
1533.418945	49.122494
1532.402344	-269.892273
1531.385742	166.143387
1530.369141	96.782715
1529.351563	-160.815811
1528.334961	-140.322983
1527.317383	196.669388
1526.299805	44.185875
1525.281250	-51.818539
1524.263672	37.324974
1523.245117	133.939545
1522.226563	-37.185570
1521.208008	-84.986641
1520.188477	-135.548218
1519.168945	204.452927
1518.150391	335.975494
1517.129883	86.934349
1516.110352	274.554474
1515.089844	-151.942780
1514.070313	-98.236000
1513.049805	45.102711
1512.028320	265.184113
1511.007813	-228.370438
1509.986328	-6.104508
1508.964844	18.387506
1507.943359	235.041290
1506.921875	71.968376
1505.899414	-86.094788
1504.876953	-128.923431
1503.854492	240.641022
1502.832031	-212.438126
1501.808594	-35.440399
1500.786133	15.878171
1499.762695	-155.729462
1498.739258	102.599319
1497.714844	-82.065704
1496.691406	-269.328979
1495.666992	-177.860229
1494.642578	79.660843
1493.617188	55.661144
1492.592773	95.470963
1491.567383	9.876775
1490.541992	-42.589500
1489.516602	63.233261
1488.491211	294.041382
1487.464844	256.481995
1486.438477	471.571960
1485.412109	395.476410
1484.385742	625.536377
1483.358398	472.656464
1482.331055	656.451782
1481.303711	745.706665
1480.276367	577.299255
1479.249023	793.803162
1478.220703	1010.097290
1477.192383	1030.004272
1476.164063	1358.076050
1475.135742	1161.237915
1474.106445	1254.677368
1473.077148	1488.031494
1472.047852	1634.668945
1471.018555	1478.335327
1469.989258	1294.018188
1468.958984	1855.015991
1467.928711	1701.066284
1466.898438	1859.879272
1465.868164	2150.762939
1464.836914	1999.207275
1463.805664	2142.434082
1462.774414	2128.046143
1461.743164	2441.281250
1460.710938	2388.640869
1459.679688	2257.311768
1458.647461	2321.436279
1457.615234	2530.161621
1456.582031	2274.429199
1455.549805	2348.587891
1454.516602	2754.912109
1453.483398	2854.235840
1452.449219	2748.137939
1451.416016	2606.623779
1450.381836	2802.161621
1449.347656	2404.785889
1448.313477	3089.144531
1447.279297	2821.037109
1446.244141	2669.492676
1445.208984	2611.684326
1444.173828	2662.741943
1443.138672	2493.665039
1442.102539	2575.095215
1441.066406	2373.252441
1440.030273	2260.024658
1438.994141	2043.227173
1437.958008	2390.193115
1436.920898	2145.709473
1435.883789	1651.252930
1434.846680	1535.936157
1433.808594	1392.911133
1432.771484	1166.702759
1431.733398	1288.969727
1430.695313	944.346924
1429.657227	1079.337158
1428.618164	853.565308
1427.579102	600.209045
1426.540039	702.571777
1425.500977	517.562500
1424.461914	627.601746
1423.421875	437.767761
1422.381836	404.296234
1421.341797	509.457306
1420.301758	458.519073
1419.260742	495.784515
1418.219727	228.531876
1417.178711	359.128754
1416.137695	-23.543598
1415.096680	308.489777
1414.054688	997.600525
1413.012695	99.814240
1411.970703	-65.898132
1410.928711	158.154984
1409.885742	-193.273621
1408.842773	-250.490952
1407.799805	34.044037
1406.756836	-156.074875
1405.712891	70.772598
1404.668945	24.017082
1403.625000	-163.142319
1402.581055	277.194611
1401.537109	-5.027006
1400.492188	-111.457970
1399.447266	-72.279816
1398.402344	119.938766
1397.357422	-8.628801
1396.311523	43.396351
1395.265625	-79.849663
1394.219727	-80.168137
1393.173828	287.787994
1392.126953	162.448761
1391.081055	52.342991
1390.034180	12.477854
1388.986328	-49.770031
1387.939453	175.863525
1386.891602	238.948898
1385.843750	194.624466
1384.795898	235.467377
1383.748047	246.445419
1382.699219	-44.832821
1381.651367	-145.933289
1380.602539	-96.987282
1379.552734	-65.415428
1378.503906	88.660561
1377.454102	-136.635925
1376.404297	-109.609680
1375.354492	149.612930
1374.303711	134.444077
1373.253906	284.068909
1372.203125	109.594543
1371.152344	57.513988
1370.100586	3.099262
1369.049805	183.131714
1367.998047	96.637482
1366.946289	17.811924
1365.894531	-135.534271
1364.841797	181.908585
1363.789063	272.844971
1362.736328	204.616699
1361.683594	-154.547729
1360.630859	-207.410095
1359.577148	38.353493
1358.523438	0.690661
1357.469727	37.786751
1356.415039	-44.299622
1355.361328	102.446503
1354.306641	363.558685
1353.251953	172.633926
1352.197266	441.382751
1351.141602	412.210022
1350.085938	326.112579
1349.030273	339.480499
1347.974609	544.057312
1346.918945	1033.986938
1345.862305	916.192322
1344.805664	711.815918
1343.749023	963.841248
1342.691406	1230.765869
1341.634766	811.321045
1340.577148	919.906921
1339.519531	718.971558
1338.460938	1030.885986
1337.403320	862.499207
1336.344727	956.710510
1335.286133	875.312927
1334.226563	880.685669
1333.167969	539.885437
1332.108398	839.933655
1331.048828	578.688965
1329.989258	918.437317
1328.928711	860.234253
1327.869141	1116.037231
1326.808594	1169.269165
1325.748047	866.932678
1324.686523	824.146057
1323.625977	1033.357666
1322.564453	1215.448730
1321.502930	649.823120
1320.440430	1009.816589
1319.378906	938.102966
1318.316406	1169.888306
1317.253906	1009.646545
1316.190430	1103.504517
1315.127930	1086.545288
1314.064453	1202.766846
1313.000977	1052.989868
1311.937500	1331.968628
1310.873047	790.910645
1309.809570	1082.366333
1308.745117	1191.651245
1307.679688	1116.420044
1306.615234	1420.239868
1305.549805	1433.764893
1304.484375	1275.240356
1303.418945	1335.717285
1302.353516	1209.447510
1301.287109	1287.309570
1300.220703	1517.583374
1299.154297	1332.683105
1298.087891	1784.087280
1297.020508	1398.031860
1295.954102	1397.687378
1294.886719	1385.148926
1293.818359	1470.850586
1292.750977	1173.879883
1291.682617	992.397156
1290.614258	1181.378906
1289.545898	1012.395142
1288.476563	1049.459961
1287.407227	1145.401001
1286.338867	1290.387451
1285.268555	1138.956055
1284.199219	953.380371
1283.128906	1409.475952
1282.058594	1265.663940
1280.988281	1043.656860
1279.917969	1279.394165
1278.846680	1370.737915
1277.775391	965.579651
1276.704102	1066.846802
1275.632813	1217.017822
1274.560547	1100.738159
1273.488281	938.125610
1272.416016	1142.113525
1271.343750	1241.022217
1270.270508	1315.501099
1269.197266	1355.802612
1268.124023	1093.430542
1267.050781	882.460754
1265.977539	1105.939941
1264.903320	1158.582520
1263.829102	1074.648315
1262.753906	907.865540
1261.679688	1065.425781
1260.604492	1181.498535
1259.529297	1431.564209
1258.454102	960.405823
1257.378906	1015.587708
1256.302734	1253.390991
1255.226563	1028.518555
1254.150391	1042.300659
1253.073242	739.711487
1251.997070	1108.788330
1250.919922	1093.364868
1249.841797	832.312256
1248.764648	850.999512
1247.686523	983.920776
1246.608398	1114.349365
1245.530273	984.724792
1244.452148	808.992310
1243.373047	987.917603
1242.293945	1018.631470
1241.214844	937.645752
1240.135742	1024.153809
1239.055664	702.929016
1237.975586	799.110352
1236.895508	1048.035645
1235.815430	843.355530
1234.734375	769.653992
1233.654297	911.696960
1232.573242	750.714966
1231.491211	788.442383
1230.410156	792.215820
1229.328125	439.945282
1228.246094	886.806946
1227.163086	674.992310
1226.081055	765.761902
1224.998047	372.517822
1223.915039	380.975616
1222.832031	522.407104
1221.748047	666.140381
1220.664063	345.605988
1219.580078	339.368774
1218.496094	260.593292
1217.412109	715.711731
1216.327148	250.321640
1215.242188	234.236618
1214.157227	155.334213
1213.071289	344.325226
1211.985352	207.392624
1210.899414	692.927673
1209.813477	485.907623
1208.727539	230.684799
1207.640625	264.831238
1206.553711	498.967712
1205.466797	460.608765
1204.378906	289.672028
1203.291016	272.913330
1202.203125	-117.201591
1201.115234	398.127045
1200.027344	-109.939674
1198.938477	123.414261
1197.849609	101.534927
1196.760742	151.761261
1195.670898	-209.399414
1194.582031	-84.733879
1193.492188	-183.789154
1192.401367	-93.009552
1191.311523	-124.890358
1190.220703	-339.432007
1189.129883	-268.131439
1188.039063	-516.325195
1186.947266	-212.307083
1185.856445	-54.915260
1184.764648	-272.049133
1183.671875	72.237907
1182.580078	-168.979813
1181.487305	-62.453484
1180.394531	161.422287
1179.301758	-84.712257
1178.208984	280.292938
1177.115234	43.643814
1176.021484	168.727432
1174.927734	1.488869
1173.833008	243.667145
1172.738281	47.575439
1171.643555	102.781937
1170.548828	76.520912
1169.454102	-64.643280
1168.358398	50.069237
1167.262695	-40.998573
1166.166992	104.559555
1165.070313	-228.064514
1163.973633	-125.730629
1162.876953	98.309364
1161.780273	186.016556
1160.683594	87.338371
1159.585938	-28.107712
1158.488281	207.279892
1157.389648	249.169357
1156.291992	274.264191
1155.193359	170.447342
1154.094727	171.516083
1152.996094	286.937653
1151.896484	140.010880
1150.796875	162.263824
1149.697266	172.507568
1148.597656	-3.132393
1147.498047	-16.839092
1146.397461	152.695892
1145.296875	84.032394
1144.195313	-98.927490
1143.094727	3.642830
1141.993164	163.164108
1140.891602	227.401642
1139.789063	455.579651
1138.687500	158.234314
1137.584961	581.047729
1136.482422	362.051208
1135.379883	316.489716
1134.276367	287.485779
1133.172852	284.539673
1132.069336	445.320343
1130.964844	610.688477
1129.861328	396.265442
1128.756836	1080.961060
1127.652344	721.696045
1126.546875	1244.610229
1125.442383	887.700500
1124.336914	983.575684
1123.230469	1010.605774
1122.125000	829.092896
1121.018555	358.623962
1119.912109	688.690552
1118.805664	329.612213
1117.699219	683.081665
1116.591797	494.414276
1115.484375	419.336273
1114.376953	552.382141
1113.268555	446.457123
1112.160156	688.066833
1111.051758	291.318115
1109.943359	412.228027
1108.833984	561.371643
1107.725586	677.343323
1106.616211	934.891418
1105.505859	694.091553
1104.396484	842.848755
1103.286133	786.167236
1102.175781	661.047119
1101.064453	724.639648
1099.954102	866.000610
1098.842773	858.708191
1097.731445	726.450195
1096.619141	681.403259
1095.507813	855.480774
1094.395508	553.600647
1093.282227	729.893433
1092.169922	569.395630
1091.056641	1032.739990
1089.943359	702.733887
1088.830078	610.501831
1087.716797	360.682373
1086.602539	513.106323
1085.488281	719.524353
1084.373047	646.077881
1083.258789	579.715881
1082.143555	727.180237
1081.028320	665.491394
1079.913086	580.336487
1078.796875	488.157867
1077.680664	680.063599
1076.564453	479.934448
1075.448242	472.303375
1074.331055	586.647766
1073.213867	797.101257
1072.096680	658.085510
1070.979492	577.744812
1069.861328	338.058716
1068.743164	121.926308
1067.625000	615.730225
1066.505859	549.537842
1065.386719	326.506104
1064.267578	784.835938
1063.148438	728.062378
1062.029297	884.273132
1060.909180	722.254395
1059.789063	733.413025
1058.667969	185.712997
1057.547852	608.497131
1056.426758	729.594238
1055.305664	624.002625
1054.183594	368.961914
1053.062500	307.947418
1051.940430	475.823273
1050.818359	372.847504
1049.695313	617.718811
1048.572266	456.488037
1047.449219	211.389328
1046.326172	167.037628
1045.203125	304.637726
1044.079102	323.310364
1042.955078	253.453827
1041.830078	384.071747
1040.706055	258.425415
1039.581055	323.872101
1038.456055	410.302002
1037.331055	648.078003
1036.205078	522.688416
1035.079102	439.306335
1033.953125	349.044647
1032.826172	393.782379
1031.700195	301.379333
1030.573242	-16.437191
1029.445313	137.787598
1028.318359	-121.608467
1027.190430	158.166748
1026.062500	-28.977947
1024.934570	-55.728645
1023.805664	-379.573090
1022.676758	-375.915192
1021.547852	-223.665771
1020.418945	-375.325439
1019.289063	-301.856354
1018.159180	-63.694035
1017.029297	-233.595093
1015.898438	-141.423782
1014.767578	-16.766378
1013.636719	-79.736954
1012.505859	91.353149
1011.375000	84.143715
1010.243164	141.845016
1009.111328	134.801865
1007.978516	324.543030
1006.846680	326.906769
1005.713867	817.400757
1004.581055	1619.943604
1003.447266	1656.951050
1002.313477	2089.290527
1001.179688	1410.014038
1000.045898	1008.391602
998.912109	519.291443
997.777344	118.258476
996.642578	206.964401
995.506836	-149.752716
994.372070	183.792618
993.236328	378.854034
992.100586	112.622208
990.963867	-160.300827
989.828125	166.443344
988.691406	-13.951520
987.553711	149.197083
986.416992	-123.040253
985.279297	-130.164566
984.141602	-63.484146
983.003906	81.550247
981.865234	14.869387
980.726563	15.068860
979.587891	289.152893
978.448242	-87.703346
977.309570	198.006287
976.169922	-263.485382
975.030273	286.678284
973.889648	112.844566
972.749023	295.307343
971.608398	119.492470
970.467773	63.282864
969.326172	-105.282471
968.184570	238.187408
967.042969	180.040146
965.901367	-256.495789
964.758789	-162.890884
963.616211	33.973816
962.473633	120.822739
961.330078	258.164185
960.186523	480.345154
959.042969	150.423981
957.899414	111.658211
956.754883	102.786903
955.610352	-61.636471
954.465820	149.489273
953.321289	-135.910477
952.175781	304.130188
951.030273	140.273544
949.884766	68.073814
948.738281	16.586933
947.591797	-41.611126
946.445313	-133.946747
945.298828	-25.092413
944.151367	58.695606
943.003906	183.656799
941.856445	144.306076
940.708008	280.817078
939.559570	-52.672668
938.411133	179.855560
937.262695	8.693888
936.113281	302.875610
934.964844	36.237862
933.814453	252.991837
932.665039	212.279938
931.514648	230.912140
930.364258	-44.154739
929.213867	389.144684
928.062500	-31.319929
926.912109	-178.373108
925.759766	-2.169070
924.608398	3.444123
923.456055	-47.702915
922.303711	-116.923729
921.151367	107.229683
919.999023	149.556824
918.845703	-221.572113
917.692383	-179.006317
916.539063	-302.153320
915.384766	-61.873299
914.230469	-200.707108
913.076172	103.156342
911.920898	-164.810898
910.766602	-183.037613
909.611328	27.874866
908.455078	-6.102068
907.299805	-284.792236
906.143555	-30.710695
904.987305	-202.621719
903.830078	194.181458
902.673828	169.647812
901.516602	-4.229418
900.359375	41.609341
899.201172	-179.543030
898.042969	-15.900578
896.884766	190.710785
895.726563	33.199516
894.567383	-88.000710
893.408203	252.028549
892.249023	94.797287
891.088867	-23.893545
889.929688	-20.498804
888.769531	131.987595
887.608398	-22.588352
886.448242	-30.322475
885.287109	-35.751408
884.125977	267.952942
882.963867	260.290955
881.801758	187.285980
880.639648	82.791565
879.477539	-132.053528
878.315430	-69.591049
877.152344	155.085815
875.989258	23.820444
874.825195	210.156387
873.661133	427.952545
872.497070	67.230438
871.333008	168.003754
870.168945	590.458069
869.003906	101.828407
867.838867	69.922791
866.672852	166.191147
865.506836	646.761658
864.340820	311.456665
863.174805	394.168671
862.008789	187.122330
860.841797	485.408264
859.674805	561.314758
858.506836	583.326965
857.339844	430.312500
856.171875	676.681152
855.003906	541.666443
853.834961	568.148193
852.666016	666.352051
851.497070	751.057434
850.328125	746.090515
849.158203	1014.405273
847.988281	530.086792
846.818359	688.590210
845.647461	506.748444
844.477539	248.886108
843.306641	472.178680
842.134766	482.839050
840.963867	435.324799
839.791992	372.155090
838.619141	197.222519
837.447266	109.504349
836.274414	448.543060
835.101563	369.678009
833.928711	310.915131
832.754883	466.485657
831.581055	650.959473
830.407227	502.795776
829.232422	553.229614
828.058594	467.535645
826.883789	484.416168
825.708008	552.517822
824.533203	567.049133
823.357422	95.720116
822.181641	-56.844360
821.004883	369.735199
819.828125	573.368958
818.651367	86.684357
817.474609	194.468811
816.296875	-196.324097
815.119141	-1.881532
813.941406	234.669998
812.763672	150.829041
811.584961	278.166229
810.406250	-63.603016
809.226563	143.584106
808.047852	-29.288912
806.868164	-521.989685
805.688477	26.916349
804.507813	55.995667
803.327148	127.159523
802.146484	-221.175369
800.965820	-185.627426
799.784180	-243.333374
798.603516	-168.042923
797.420898	-318.996002
796.239258	-168.533066
795.056641	-69.192207
793.874023	-76.315384
792.691406	-99.028625
791.507813	-179.386902
790.324219	56.768116
789.140625	-207.462952
787.956055	72.661682
786.772461	-171.719330
785.586914	231.929626
784.402344	-249.151367
783.216797	120.978928
782.032227	93.034111
780.845703	336.771698
779.660156	67.807777
778.473633	-53.155148
777.287109	183.530670
776.100586	-105.365822
774.913086	148.677933
773.725586	221.575638
772.538086	188.459625
771.349609	214.797607
770.161133	-41.195568
768.972656	-83.352333
767.784180	-37.434761
766.594727	-46.729191
765.405273	117.897621
764.215820	324.187622
763.026367	65.710884
761.835938	383.966064
760.645508	127.590797
759.454102	133.044525
758.262695	340.761993
757.072266	616.455627
755.879883	307.074005
754.688477	26.317043
753.496094	286.185455
752.303711	273.391907
751.110352	550.438477
749.917969	38.887867
748.724609	276.134705
747.530273	355.120483
746.336914	324.248199
745.142578	-13.869014
743.948242	646.083923
742.752930	373.628357
741.558594	254.672043
740.363281	431.569824
739.166992	354.075897
737.971680	-91.534203
736.775391	6.164320
735.579102	-36.434494
734.381836	-6.868112
733.185547	348.721802
731.988281	-33.408371
730.790039	321.816223
729.592773	184.652954
728.394531	-40.017132
727.196289	187.876648
725.997070	81.148178
724.797852	380.825409
723.598633	457.432892
722.399414	387.577301
721.199219	7.580229
719.999023	249.872467
718.798828	463.588135
717.598633	441.451263
716.397461	465.049072
715.196289	178.840088
713.994141	487.974030
712.792969	517.847534
711.590820	281.715485
710.388672	304.923676
709.185547	436.969391
707.982422	398.991577
706.779297	110.550751
705.576172	-3.659774
704.372070	73.638618
703.167969	-79.820908
701.963867	317.127838
700.759766	246.213593
699.554688	203.535385
698.349609	191.256500
697.143555	57.214314
695.938477	294.756958
694.732422	171.513855
693.525391	-177.602264
692.319336	296.370422
691.112305	25.459841
689.905273	-50.029270
688.697266	-71.278755
687.490234	-5.763710
686.282227	161.618149
685.073242	-31.055792
683.865234	266.282715
682.656250	-108.424026
681.447266	327.430298
680.237305	-177.128540
679.028320	65.761124
677.818359	185.104492
676.607422	-232.496857
675.397461	-97.985596
674.186523	142.491486
672.975586	-644.704590
671.763672	-86.258209
670.551758	123.820847
669.339844	150.076263
668.127930	-130.553574
666.915039	174.552368
665.703125	90.709961
664.489258	-107.527908
663.276367	-104.801201
662.062500	146.237442
660.848633	114.485359
659.634766	-96.274254
658.419922	141.846756
657.205078	-105.339851
655.990234	-369.573761
654.775391	-454.656982
653.559570	-56.821342
652.343750	-77.086662
651.126953	-144.633392
649.911133	22.753389
648.694336	101.901398
647.477539	159.623398
646.259766	426.236389
645.041992	503.522156
643.824219	-124.690331
642.606445	-42.669559
641.387695	177.114029
640.168945	106.763084
638.950195	43.095932
637.730469	196.702087
636.511719	468.624481
635.291016	-90.570770
634.071289	46.489826
632.850586	-91.061516
631.629883	128.019516
630.409180	66.174637
629.188477	107.634979
627.966797	27.115637
626.745117	468.049042
625.522461	-66.367889
624.300781	25.692112
623.078125	58.071377
621.854492	457.168488
620.631836	104.661842
619.408203	101.779808
618.184570	62.936466
616.960938	-106.015465
615.736328	29.451498
614.511719	201.709015
613.287109	-130.415924
612.061523	-51.271881
610.835938	169.486023
609.610352	89.311539
608.384766	56.772255
607.158203	-327.679230
605.931641	-72.642563
604.705078	-92.563789
