# Supplementary material for: Raman spectroscopy accurately differentiates mucosal healing from non-healing and biochemical changes following biological therapy in inflammatory bowel disease
Source: PLoS One. 2021 Jun 2;16(6):e0252210. doi: 10.1371/journal.pone.0252210 (PMC8172032; doi:10.1371/journal.pone.0252210)
Supplement: S1 Dataset — (ZIP) [file pone.0252210.s003.zip › HC/BRC-ctnf-0008-1_base sub CR removed_72__X_-11641.4__Y_45457.2__Z_88.0519__Time_815.txt]

1714.640625	47.877510
1713.664063	105.421173
1712.687500	-218.569565
1711.709961	-59.181496
1710.733398	1.602588
1709.755859	-100.573875
1708.778320	202.548981
1707.799805	82.807274
1706.821289	-79.111450
1705.843750	-15.344785
1704.864258	-154.548920
1703.885742	4.089363
1702.907227	50.890099
1701.927734	-83.681824
1700.948242	-57.077465
1699.968750	-16.487314
1698.988281	75.464699
1698.007813	-150.089355
1697.028320	25.983643
1696.046875	-24.586756
1695.066406	-7.696754
1694.084961	-38.306580
1693.104492	137.339905
1692.123047	134.632172
1691.140625	89.795296
1690.159180	34.948135
1689.176758	308.807465
1688.194336	127.086395
1687.211914	324.671356
1686.228516	416.091858
1685.246094	380.164734
1684.262695	200.914520
1683.279297	310.036713
1682.295898	-38.423004
1681.311523	316.793427
1680.327148	342.301147
1679.342773	634.520264
1678.358398	355.042725
1677.374023	422.093079
1676.388672	542.825989
1675.403320	674.679260
1674.417969	753.832092
1673.432617	804.237061
1672.446289	887.001709
1671.459961	733.783691
1670.473633	785.674072
1669.487305	984.105347
1668.500977	524.480774
1667.513672	880.454895
1666.526367	1027.092529
1665.539063	911.462646
1664.550781	1040.379150
1663.563477	941.640198
1662.575195	944.133057
1661.586914	1013.347595
1660.598633	809.983337
1659.609375	1131.776001
1658.620117	1162.442383
1657.631836	1119.373291
1656.641602	1161.430176
1655.652344	965.622986
1654.662109	1064.079834
1653.672852	1139.084106
1652.681641	986.872803
1651.691406	747.833923
1650.701172	882.140869
1649.709961	461.507599
1648.718750	556.861450
1647.727539	694.802002
1646.735352	436.676971
1645.744141	366.562622
1644.751953	148.887207
1643.759766	31.959177
1642.766602	-227.177139
1641.774414	202.960144
1640.781250	139.753021
1639.788086	-47.133862
1638.794922	-93.874290
1637.801758	9.979075
1636.807617	-20.420198
1635.813477	-256.140930
1634.819336	-96.233788
1633.825195	21.686237
1632.830078	-15.632483
1631.834961	-52.710823
1630.839844	-68.493797
1629.844727	-215.674408
1628.849609	-149.420242
1627.853516	-133.001175
1626.857422	-42.747547
1625.861328	-125.932274
1624.865234	-324.601624
1623.868164	52.692196
1622.871094	188.176910
1621.874023	-78.281494
1620.876953	28.573662
1619.879883	206.436630
1618.881836	224.160538
1617.883789	134.361282
1616.885742	76.219620
1615.887695	-154.987885
1614.888672	122.998833
1613.889648	162.258347
1612.890625	44.243183
1611.891602	-76.256172
1610.892578	-83.902267
1609.892578	42.182968
1608.892578	-174.972809
1607.892578	-119.524117
1606.892578	90.483994
1605.891602	135.473083
1604.890625	88.859543
1603.889648	26.600489
1602.888672	21.973440
1601.887695	114.175934
1600.885742	-26.444084
1599.883789	-15.309906
1598.881836	-116.594841
1597.879883	27.887264
1596.876953	-10.642235
1595.874023	-179.801666
1594.871094	19.435223
1593.868164	-102.668907
1592.864258	-122.913864
1591.861328	-164.050339
1590.857422	-179.102692
1589.853516	108.514442
1588.848633	163.769073
1587.844727	93.766541
1586.839844	34.170101
1585.834961	84.051933
1584.830078	347.603241
1583.824219	126.241425
1582.819336	191.527863
1581.813477	-160.081268
1580.807617	-21.983829
1579.800781	-167.846252
1578.794922	40.331150
1577.788086	-53.587395
1576.781250	94.450111
1575.773438	130.458893
1574.766602	25.914267
1573.758789	90.340302
1572.750977	-48.149773
1571.743164	68.052444
1570.735352	293.250763
1569.726563	71.341248
1568.718750	132.574280
1567.708984	-92.032310
1566.700195	13.113837
1565.691406	193.379761
1564.681641	170.997375
1563.671875	332.737823
1562.662109	-68.680283
1561.652344	40.916767
1560.641602	152.920929
1559.630859	-147.481766
1558.620117	80.896332
1557.609375	112.086739
1556.597656	109.434372
1555.586914	319.068726
1554.575195	114.089508
1553.563477	263.789429
1552.550781	-19.045357
1551.539063	277.860535
1550.526367	-25.845097
1549.513672	260.283661
1548.500977	238.351364
1547.487305	107.655533
1546.473633	269.019714
1545.459961	269.902161
1544.446289	270.636200
1543.432617	351.313049
1542.417969	59.814003
1541.404297	426.871063
1540.389648	186.817581
1539.374023	0.912596
1538.359375	54.977119
1537.343750	235.291092
1536.328125	286.381348
1535.312500	301.185425
1534.296875	73.425987
1533.280273	240.061844
1532.263672	-16.262171
1531.247070	93.315552
1530.230469	-44.653858
1529.212891	116.082962
1528.196289	-14.411183
1527.178711	372.534058
1526.160156	-172.760803
1525.142578	-172.317902
1524.124023	62.122345
1523.106445	-9.820912
1522.087891	-135.913925
1521.068359	36.185596
1520.049805	-36.167809
1519.030273	-80.377762
1518.010742	-63.036846
1516.991211	-174.317764
1515.971680	2.013068
1514.951172	24.012632
1513.930664	61.266819
1512.910156	80.396095
1511.889648	-26.389179
1510.868164	136.155167
1509.846680	136.865723
1508.826172	101.546425
1507.803711	-23.681068
1506.782227	140.748352
1505.759766	-212.833328
1504.737305	-87.153114
1503.714844	-271.685852
1502.692383	-0.283261
1501.668945	-215.758499
1500.646484	-72.761192
1499.623047	-34.925308
1498.599609	-235.260147
1497.575195	-149.040070
1496.550781	-170.426437
1495.527344	76.675690
1494.502930	-249.294312
1493.477539	-148.274094
1492.453125	-55.053959
1491.427734	9.888979
1490.402344	-119.488678
1489.376953	37.201992
1488.350586	-332.427216
1487.325195	263.248535
1486.298828	146.280624
1485.272461	151.784470
1484.245117	21.928276
1483.218750	236.487976
1482.191406	134.553528
1481.164063	47.881325
1480.136719	185.538239
1479.108398	284.797699
1478.080078	493.529663
1477.052734	467.698090
1476.023438	474.883820
1474.995117	614.458191
1473.965820	664.760315
1472.937500	760.825378
1471.908203	907.671936
1470.877930	995.847290
1469.848633	725.207153
1468.818359	1100.709473
1467.788086	1371.730591
1466.757813	1169.659912
1465.727539	1237.087769
1464.696289	1268.839844
1463.665039	1801.113159
1462.633789	1586.226685
1461.602539	1739.681030
1460.570313	1659.395630
1459.539063	1640.062744
1458.506836	1658.764771
1457.473633	1918.494385
1456.441406	1640.225342
1455.408203	1557.354248
1454.375000	1804.195435
1453.341797	1698.468262
1452.308594	1777.831543
1451.274414	2047.214355
1450.241211	1888.256592
1449.207031	1970.012695
1448.171875	1993.454224
1447.137695	2120.730713
1446.102539	2136.535400
1445.067383	2099.180664
1444.032227	1877.106445
1442.997070	2092.852539
1441.960938	1504.080200
1440.924805	1563.015991
1439.888672	1672.513550
1438.852539	1397.728027
1437.816406	1411.208496
1436.779297	1399.419189
1435.742188	1284.078491
1434.705078	1295.106689
1433.666992	1076.339233
1432.629883	1064.747070
1431.591797	894.149109
1430.553711	829.657959
1429.514648	575.976318
1428.476563	673.107849
1427.437500	581.067078
1426.398438	310.085541
1425.359375	175.399689
1424.320313	350.837891
1423.280273	576.630371
1422.240234	331.262207
1421.200195	353.051880
1420.159180	80.233681
1419.119141	291.019073
1418.078125	129.212479
1417.037109	267.025055
1415.996094	90.329872
1414.954102	26.961025
1413.912109	174.955566
1412.870117	227.409134
1411.828125	131.591141
1410.786133	61.026836
1409.743164	-265.761902
1408.700195	103.591530
1407.657227	229.223618
1406.614258	359.909485
1405.570313	-129.545547
1404.527344	-116.643539
1403.483398	207.519424
1402.438477	135.177628
1401.394531	358.990448
1400.349609	0.916963
1399.304688	94.445747
1398.259766	188.029388
1397.214844	-134.393173
1396.168945	9.501517
1395.123047	175.982758
1394.077148	-160.971603
1393.031250	-217.196213
1391.984375	127.290909
1390.937500	-83.975891
1389.890625	-97.331390
1388.843750	-168.120148
1387.796875	-58.651619
1386.749023	330.982361
1385.701172	-32.094772
1384.653320	-27.403482
1383.604492	169.841568
1382.556641	-62.675407
1381.507813	64.771622
1380.458984	-312.278625
1379.410156	37.666882
1378.360352	102.932938
1377.310547	135.842972
1376.260742	-20.811285
1375.210938	132.123169
1374.161133	-11.745607
1373.110352	-93.090401
1372.059570	-181.756546
1371.008789	-178.016968
1369.957031	-19.635967
1368.906250	231.020142
1367.854492	135.375427
1366.802734	139.534927
1365.750000	143.806931
1364.698242	252.790787
1363.645508	277.206360
1362.592773	-46.677929
1361.540039	-181.191940
1360.486328	-2.091384
1359.433594	12.928682
1358.379883	-91.295570
1357.326172	83.089432
1356.271484	28.849842
1355.216797	312.719757
1354.163086	482.327271
1353.107422	155.190247
1352.052734	347.357025
1350.998047	224.253998
1349.942383	359.477966
1348.886719	298.717163
1347.830078	632.611511
1346.774414	366.183136
1345.717773	387.683044
1344.661133	677.099487
1343.604492	577.307190
1342.546875	817.233521
1341.490234	896.125916
1340.432617	861.140625
1339.375000	764.372559
1338.316406	1011.980225
1337.258789	657.990906
1336.200195	665.663391
1335.141602	812.045227
1334.082031	654.146545
1333.023438	966.456665
1331.963867	776.690247
1330.904297	517.898010
1329.844727	951.524536
1328.784180	742.473083
1327.723633	716.487305
1326.663086	690.632813
1325.602539	743.947693
1324.541992	923.298218
1323.480469	853.324463
1322.418945	919.255676
1321.357422	765.639709
1320.295898	782.446228
1319.233398	873.352722
1318.170898	1018.589844
1317.108398	843.340149
1316.045898	885.207886
1314.982422	1121.861206
1313.918945	742.508667
1312.855469	991.625671
1311.791992	890.996094
1310.728516	1214.056274
1309.664063	933.906250
1308.599609	1094.564575
1307.535156	989.485046
1306.469727	1236.367676
1305.404297	902.736328
1304.338867	812.812500
1303.273438	1089.369995
1302.208008	997.178955
1301.141602	956.722839
1300.075195	972.892456
1299.008789	969.490906
1297.942383	806.540100
1296.875000	692.851990
1295.807617	1097.293457
1294.740234	912.583618
1293.672852	1115.752075
1292.604492	894.478333
1291.537109	992.254333
1290.468750	727.124023
1289.399414	881.426025
1288.331055	780.819580
1287.261719	815.111023
1286.192383	851.910339
1285.123047	856.920959
1284.052734	751.783691
1282.983398	803.471680
1281.913086	789.104187
1280.841797	481.105560
1279.771484	789.932800
1278.700195	609.406738
1277.628906	778.771667
1276.557617	1038.598022
1275.486328	738.514954
1274.414063	761.249756
1273.341797	774.253235
1272.269531	1087.810913
1271.197266	1144.803711
1270.124023	1052.847778
1269.050781	1161.184814
1267.977539	1130.379517
1266.904297	862.904602
1265.830078	1000.612732
1264.756836	1057.803101
1263.681641	1073.535278
1262.607422	1125.875122
1261.533203	1170.911377
1260.458008	933.233337
1259.382813	1061.197510
1258.307617	1021.036438
1257.231445	807.983948
1256.155273	1284.185547
1255.079102	764.459717
1254.002930	977.630859
1252.926758	1144.488281
1251.849609	851.455261
1250.772461	1139.919434
1249.695313	837.318420
1248.617188	1167.011230
1247.540039	1022.563843
1246.461914	931.650879
1245.382813	1132.350708
1244.304688	766.963684
1243.225586	520.742737
1242.146484	769.973816
1241.067383	1193.881714
1239.988281	763.273560
1238.908203	626.457458
1237.828125	812.356140
1236.748047	835.659424
1235.667969	902.592224
1234.586914	833.714722
1233.505859	854.539673
1232.424805	744.483337
1231.343750	460.020752
1230.261719	677.065613
1229.179688	717.214783
1228.097656	737.954834
1227.015625	1109.657349
1225.932617	895.505615
1224.850586	773.372681
1223.767578	760.118713
1222.683594	945.154480
1221.600586	919.722107
1220.516602	398.699524
1219.432617	776.951233
1218.347656	785.299316
1217.263672	745.296753
1216.178711	599.000916
1215.093750	457.561829
1214.008789	465.827728
1212.922852	447.495544
1211.836914	291.582489
1210.750977	803.979919
1209.665039	500.834991
1208.579102	578.798889
1207.492188	803.746094
1206.405273	515.123962
1205.318359	749.528931
1204.230469	232.054230
1203.142578	504.852386
1202.054688	481.260223
1200.966797	322.790314
1199.877930	84.893326
1198.790039	181.580902
1197.701172	285.380341
1196.611328	112.429245
1195.522461	52.540371
1194.432617	-175.704483
1193.342773	168.242279
1192.252930	-33.608444
1191.162109	-108.081612
1190.072266	-9.607944
1188.981445	-216.279846
1187.889648	126.966225
1186.798828	-250.227783
1185.707031	133.547424
1184.615234	-78.038811
1183.523438	-92.867981
1182.430664	-42.999607
1181.337891	-410.488708
1180.245117	-56.224533
1179.152344	94.067833
1178.059570	64.489471
1176.965820	-8.281003
1175.872070	81.795555
1174.778320	145.417969
1173.683594	-40.075069
1172.588867	121.539444
1171.494141	-257.861847
1170.399414	-113.163979
1169.303711	-85.829155
1168.208984	70.574089
1167.113281	-84.013168
1166.016602	-102.351036
1164.920898	113.472878
1163.824219	-86.651405
1162.727539	-179.255951
1161.630859	79.198280
1160.533203	-106.684746
1159.435547	8.240911
1158.337891	368.879608
1157.240234	524.063538
1156.141602	130.384689
1155.043945	39.731541
1153.944336	-74.815262
1152.845703	282.669861
1151.747070	282.388458
1150.647461	108.065346
1149.547852	86.226173
1148.447266	140.537094
1147.347656	-69.577332
1146.247070	-46.351559
1145.146484	195.779495
1144.044922	-133.428284
1142.944336	-279.346619
1141.842773	-185.030655
1140.741211	-152.659042
1139.638672	-153.667450
1138.537109	66.332741
1137.434570	181.586868
1136.332031	-104.823669
1135.228516	226.440796
1134.125977	203.630768
1133.022461	57.288101
1131.917969	126.958366
1130.814453	203.661987
1129.709961	382.286346
1128.605469	508.577454
1127.500977	672.694397
1126.396484	872.243652
1125.291016	675.738403
1124.185547	590.655579
1123.080078	491.335876
1121.973633	733.132507
1120.868164	328.178223
1119.761719	332.994598
1118.654297	394.561127
1117.547852	252.507080
1116.440430	183.812820
1115.333008	590.617798
1114.225586	223.755310
1113.117188	575.869263
1112.008789	173.607178
1110.900391	246.569946
1109.791992	534.495178
1108.682617	453.677185
1107.573242	434.267609
1106.463867	594.295166
1105.354492	709.351074
1104.244141	510.376099
1103.133789	490.801392
1102.023438	147.976059
1100.913086	55.299980
1099.801758	571.047913
1098.690430	647.998840
1097.579102	298.240234
1096.467773	396.367340
1095.355469	487.346344
1094.243164	180.171219
1093.130859	473.636505
1092.017578	606.833374
1090.905273	375.099976
1089.791992	595.292786
1088.677734	537.724060
1087.564453	430.774872
1086.450195	401.460022
1085.335938	621.375244
1084.221680	754.203918
1083.106445	682.488403
1081.991211	556.758179
1080.875977	499.204346
1079.760742	580.234985
1078.644531	393.546783
1077.528320	310.231750
1076.412109	454.604156
1075.295898	45.173576
1074.178711	299.795074
1073.061523	636.390686
1071.944336	403.065765
1070.826172	355.042542
1069.708984	140.663208
1068.590820	127.895943
1067.471680	-1.989770
1066.353516	338.967255
1065.234375	267.668915
1064.115234	608.437561
1062.996094	420.134460
1061.875977	344.247711
1060.755859	331.587860
1059.635742	396.143097
1058.515625	364.829346
1057.394531	102.119247
1056.273438	512.676758
1055.152344	310.878723
1054.031250	139.582474
1052.909180	166.919022
1051.787109	156.925171
1050.665039	196.005127
1049.541992	232.770493
1048.418945	31.558722
1047.295898	-45.868580
1046.172852	184.662277
1045.048828	-16.252539
1043.925781	-268.297943
1042.801758	202.345551
1041.676758	-28.562290
1040.552734	185.668243
1039.427734	-31.031693
1038.302734	-17.036150
1037.176758	-19.287651
1036.050781	-212.322479
1034.924805	192.829834
1033.798828	44.178799
1032.672852	95.696823
1031.545898	135.631104
1030.418945	-15.010119
1029.291992	76.222061
1028.164063	144.246902
1027.036133	14.851667
1025.908203	-407.051880
1024.780273	-278.335236
1023.651367	-806.600342
1022.522461	-283.109161
1021.393555	-386.299622
1020.264648	-171.517868
1019.134766	-337.133209
1018.004883	-470.109192
1016.875000	-95.215866
1015.744141	-12.445331
1014.613281	-307.323975
1013.482422	-120.090660
1012.351563	-71.810455
1011.219727	140.954468
1010.088867	214.826614
1008.956055	198.492096
1007.824219	117.486031
1006.691406	293.417542
1005.558594	802.439026
1004.425781	1188.780151
1003.292969	1438.654785
1002.159180	1841.067993
1001.025391	1252.085571
999.891602	792.870544
998.756836	414.818787
997.622070	441.167603
996.487305	451.462830
995.352539	321.082367
994.216797	359.330383
993.081055	58.555050
991.945313	41.737625
990.808594	186.463806
989.672852	172.183762
988.536133	167.249786
987.398438	88.703903
986.261719	-81.824791
985.124023	284.506775
983.986328	261.639343
982.847656	98.479424
981.709961	349.821075
980.571289	-8.610953
979.432617	12.844108
978.292969	-308.281860
977.153320	-33.562725
976.013672	259.552582
974.874023	106.779175
973.734375	4.763766
972.593750	231.442932
971.453125	198.615036
970.311523	294.525391
969.170898	239.011917
968.029297	16.112040
966.886719	4.556571
965.745117	34.436462
964.602539	165.352264
963.459961	110.609032
962.317383	347.169495
961.173828	162.039368
960.030273	352.919708
958.886719	259.780914
957.743164	84.368767
956.598633	94.646286
955.454102	279.034607
954.309570	280.375092
953.165039	-134.596497
952.019531	164.497284
950.874023	191.420670
949.727539	-26.196806
948.582031	-1.260578
947.435547	64.932426
946.289063	-35.576836
945.141602	-133.621460
943.995117	-158.408707
942.847656	262.192932
941.699219	-2.110067
940.551758	240.495667
939.403320	120.321930
938.254883	-202.692978
937.105469	227.178864
935.957031	244.273285
934.807617	263.760162
933.658203	142.061615
932.507813	257.503448
931.357422	35.870777
930.207031	217.566513
929.056641	62.311966
927.906250	25.617411
926.754883	291.736755
925.603516	95.962151
924.451172	-156.475815
923.298828	-10.699299
922.146484	-205.934540
920.994141	-225.939026
919.841797	183.689850
918.688477	-265.606171
917.535156	307.595093
916.380859	97.139740
915.227539	54.892654
914.073242	30.922956
912.918945	-253.919983
911.763672	-41.655037
910.608398	-81.183083
909.453125	-272.543213
908.297852	-291.415192
907.141602	-51.788418
905.985352	-138.517334
904.829102	-225.125519
903.672852	0.970801
902.515625	-119.438316
901.358398	-108.403008
900.201172	151.685837
899.042969	-79.336731
897.884766	49.543343
896.726563	87.952667
895.568359	121.885017
894.409180	-106.386917
893.250000	-76.820122
892.090820	165.206070
890.930664	-146.330505
889.771484	86.667831
888.611328	3.471677
887.450195	195.795486
886.289063	-6.917721
885.128906	-74.102058
883.966797	201.706696
882.805664	150.375214
881.643555	44.988937
880.481445	131.308960
879.319336	424.975342
878.156250	308.427002
876.993164	-157.227310
875.830078	48.539059
874.666016	193.436630
873.502930	142.421463
872.338867	158.971786
871.173828	148.528427
870.009766	77.357895
868.844727	271.622070
867.679688	4.847488
866.513672	-212.339340
865.348633	51.533154
864.182617	214.169891
863.015625	334.046783
861.849609	-2.059868
860.682617	250.267715
859.515625	381.241608
858.347656	274.248138
857.180664	295.176971
856.012695	562.832581
854.843750	597.103027
853.675781	375.719971
852.506836	452.556122
851.337891	125.925354
850.167969	415.577209
848.999023	658.011169
847.829102	761.447510
846.658203	289.379913
845.488281	18.950659
844.317383	95.483444
843.146484	149.560059
841.975586	228.166534
840.803711	326.814056
839.631836	286.740906
838.459961	157.220291
837.287109	320.456726
836.114258	503.663300
834.941406	175.209122
833.768555	463.193695
832.594727	518.784424
831.420898	237.235718
830.247070	192.295776
829.072266	209.776367
827.898438	-7.031632
826.722656	456.336121
825.547852	197.062256
824.372070	93.858032
823.196289	275.855652
822.020508	-70.317497
820.844727	162.694550
819.667969	48.131222
818.491211	303.099823
817.313477	-20.836071
816.136719	-111.063362
814.958984	125.696877
813.781250	-162.652603
812.602539	-152.987686
811.423828	-94.514732
810.245117	-125.066650
809.066406	-44.597412
807.886719	-110.885307
806.707031	-346.034515
805.527344	-121.530037
804.346680	-74.825981
803.166992	16.142420
801.985352	-26.163897
800.804688	-10.874564
799.623047	-286.231354
798.441406	-455.126404
797.259766	-400.145721
796.078125	135.642273
794.895508	-326.017334
793.712891	-275.838287
792.529297	-256.790375
791.346680	-67.361092
790.163086	106.382927
788.978516	142.729004
787.794922	-90.979477
786.610352	-6.135614
785.425781	85.202309
784.241211	6.150354
783.055664	183.461426
781.870117	-54.890995
780.684570	104.482834
779.498047	117.894463
778.311523	239.421356
777.125000	60.523876
775.938477	-16.839510
774.750977	99.947487
773.563477	37.879017
772.375977	-253.650620
771.187500	-24.675484
769.999023	76.232674
768.810547	-296.902679
767.622070	268.852142
766.432617	439.887024
765.243164	269.349579
764.053711	39.363247
762.863281	139.663666
761.672852	250.855927
760.482422	152.872299
759.291992	239.682251
758.100586	451.767700
756.909180	127.124855
755.717773	409.381653
754.525391	381.531830
753.333008	421.769287
752.140625	-25.783733
750.948242	-69.018501
749.754883	188.572556
748.561523	132.062683
747.368164	42.625210
746.173828	321.859680
744.979492	359.611084
743.785156	193.344009
742.590820	202.566025
741.395508	584.464722
740.200195	245.067139
739.003906	111.806999
737.808594	-43.298641
736.612305	134.590668
735.416016	275.177856
734.218750	238.379349
733.021484	-150.769791
731.824219	191.144699
730.626953	224.455063
729.428711	544.298645
728.230469	-41.256210
727.032227	-25.306931
725.833984	-44.296555
724.634766	-268.634430
723.435547	-27.498390
722.235352	182.999161
721.036133	122.693314
719.835938	287.331696
718.635742	150.767517
717.434570	276.181488
716.233398	283.807556
715.032227	171.552078
713.831055	334.176971
712.628906	294.072052
711.426758	491.638763
710.224609	85.634903
709.021484	355.241364
707.818359	171.810333
706.615234	86.556404
705.412109	-85.626259
704.208008	166.788986
703.003906	3.604743
701.799805	-68.017540
700.594727	147.603012
699.389648	267.576935
698.184570	-12.368320
696.979492	7.875383
695.773438	-173.831573
694.567383	-185.871841
693.361328	-19.676905
692.154297	187.840012
690.947266	-403.462524
689.740234	-71.954056
688.533203	-193.947739
687.325195	-118.326012
686.117188	83.199974
684.909180	-27.453224
683.700195	137.407700
682.491211	100.783279
681.282227	-7.176427
680.072266	-130.098969
678.863281	-233.323181
677.653320	-219.428329
676.442383	-131.786804
675.232422	68.497063
674.021484	58.947121
672.810547	412.966370
671.598633	366.853119
670.386719	147.915558
669.174805	151.866257
667.962891	330.999420
666.750000	358.920441
665.537109	112.591438
664.324219	56.541325
663.110352	149.610550
661.897461	-219.244263
660.683594	53.155586
659.468750	-151.346634
658.254883	-42.892246
657.040039	-223.427109
655.824219	23.106812
654.609375	-43.020042
653.393555	46.088364
652.177734	-73.840187
650.960938	-202.326996
649.745117	500.571045
648.528320	-67.294090
647.311523	454.345093
646.093750	353.684570
644.875977	438.042847
643.658203	111.374161
642.440430	285.864136
641.221680	423.585510
640.002930	156.927490
638.784180	287.824707
637.564453	287.381470
636.344727	168.554474
635.125000	238.530960
633.905273	121.375916
632.684570	87.692139
631.463867	150.264465
630.243164	90.124954
629.021484	-157.032578
627.799805	129.548264
626.578125	-9.053637
625.356445	304.250977
624.133789	426.107849
622.911133	198.036758
621.688477	18.720219
620.464844	275.756927
619.241211	172.212234
618.017578	-109.737999
616.793945	-424.468353
615.569336	-102.217369
614.344727	266.050568
613.120117	173.320862
611.894531	-221.906586
610.668945	-265.255798
609.443359	151.983521
608.216797	191.726578
606.991211	-85.986839
605.764648	-174.791672
604.537109	239.036484
