# Supplementary material for: Raman spectroscopy accurately differentiates mucosal healing from non-healing and biochemical changes following biological therapy in inflammatory bowel disease
Source: PLoS One. 2021 Jun 2;16(6):e0252210. doi: 10.1371/journal.pone.0252210 (PMC8172032; doi:10.1371/journal.pone.0252210)
Supplement: S1 Dataset — (ZIP) [file pone.0252210.s003.zip › HC/BRC-ctnf-0005-2 this one++_base sub CR removed_92__X_-5039.84__Y_12466.1__Z_128.953__Time_1051.txt]

1714.708984	-329.089844
1713.732422	91.300728
1712.755859	75.301422
1711.779297	144.666458
1710.801758	490.192139
1709.824219	425.746643
1708.846680	742.494751
1707.868164	861.937134
1706.890625	955.777283
1705.912109	1220.042969
1704.933594	1413.897095
1703.954102	1561.861450
1702.975586	1597.250244
1701.996094	1491.133423
1701.016602	1701.249878
1700.037109	2003.041260
1699.056641	1907.475098
1698.077148	1904.213501
1697.096680	2006.872925
1696.116211	1959.124512
1695.134766	2239.484131
1694.154297	2244.408447
1693.172852	2524.354248
1692.191406	2625.572266
1691.209961	2532.401367
1690.227539	2749.475586
1689.245117	3052.738037
1688.263672	2906.306885
1687.280273	3011.870117
1686.297852	3065.653320
1685.314453	2857.258057
1684.332031	2637.617188
1683.347656	3019.513184
1682.364258	3038.698242
1681.380859	3172.192871
1680.396484	3137.838135
1679.412109	2845.470215
1678.427734	3141.641602
1677.442383	3156.075684
1676.458008	3274.925781
1675.472656	3117.858887
1674.487305	3001.652588
1673.500977	2942.292969
1672.515625	3314.729004
1671.529297	3401.289307
1670.542969	3290.023926
1669.556641	3270.660400
1668.569336	3356.451416
1667.583008	3372.394531
1666.595703	3334.414551
1665.608398	3309.067871
1664.620117	3479.405029
1663.632813	3429.165771
1662.644531	3333.432861
1661.656250	3468.113770
1660.667969	3530.997803
1659.678711	3408.193604
1658.689453	3325.170898
1657.700195	3221.062988
1656.710938	3066.829590
1655.721680	2881.108887
1654.731445	2838.607666
1653.742188	2476.351074
1652.750977	2487.556152
1651.760742	2607.755859
1650.770508	2371.422607
1649.779297	2035.232056
1648.788086	1747.409302
1647.796875	1655.968750
1646.804688	1404.054443
1645.813477	1190.088867
1644.821289	1124.868408
1643.829102	1121.268799
1642.836914	1034.096680
1641.843750	707.657043
1640.850586	564.402344
1639.857422	564.673889
1638.864258	252.109650
1637.871094	552.519531
1636.876953	413.541321
1635.882813	238.832962
1634.888672	521.227966
1633.894531	151.257126
1632.899414	16.991127
1631.905273	-160.739853
1630.910156	-47.628475
1629.915039	-88.658981
1628.918945	-120.604179
1627.922852	-132.879547
1626.927734	-75.451950
1625.930664	30.441219
1624.934570	-317.296844
1623.938477	-77.377228
1622.941406	-75.518898
1621.944336	-111.805359
1620.947266	220.999664
1619.949219	118.872604
1618.952148	104.763245
1617.954102	149.644287
1616.956055	25.156561
1615.957031	85.644409
1614.958984	94.926201
1613.959961	113.283371
1612.960938	111.894730
1611.961914	27.834995
1610.961914	128.504761
1609.962891	96.713493
1608.962891	108.031891
1607.962891	183.411774
1606.961914	252.054214
1605.961914	245.922318
1604.960938	-41.824638
1603.959961	40.753872
1602.958984	158.440948
1601.957031	-133.598938
1600.956055	211.231567
1599.954102	-73.288719
1598.952148	14.649431
1597.949219	-155.217026
1596.947266	-250.787369
1595.944336	-381.907135
1594.941406	-517.206604
1593.938477	-123.900917
1592.934570	-207.677979
1591.931641	-340.077454
1590.927734	-356.679260
1589.923828	-382.823120
1588.918945	-123.719955
1587.915039	-7.329629
1586.910156	-299.601105
1585.905273	-30.378489
1584.900391	328.140350
1583.894531	207.733795
1582.889648	200.165680
1581.883789	263.650208
1580.877930	226.233353
1579.871094	186.900818
1578.865234	291.424286
1577.858398	133.653915
1576.851563	405.921753
1575.844727	155.732361
1574.836914	257.359406
1573.829102	141.041397
1572.822266	324.288116
1571.813477	120.647087
1570.805664	21.521566
1569.797852	104.768547
1568.789063	-55.768757
1567.780273	-23.639654
1566.770508	-214.439468
1565.761719	96.235458
1564.751953	-376.702606
1563.742188	-99.188812
1562.732422	-23.854231
1561.722656	-218.023132
1560.711914	-258.846771
1559.702148	-239.787384
1558.691406	-282.727173
1557.679688	-294.346436
1556.668945	-75.194038
1555.657227	-330.023468
1554.645508	-159.866104
1553.633789	-189.046585
1552.622070	32.993626
1551.609375	40.200218
1550.596680	-211.305435
1549.583984	-113.403534
1548.571289	214.676376
1547.558594	-26.296902
1546.544922	130.977249
1545.531250	-107.335686
1544.517578	-203.458252
1543.503906	-193.675171
1542.489258	17.516209
1541.474609	207.851089
1540.459961	-232.046173
1539.445313	-21.338003
1538.429688	186.553207
1537.415039	223.874741
1536.399414	106.211983
1535.383789	135.425781
1534.367188	22.588430
1533.351563	97.780052
1532.334961	268.081879
1531.318359	309.200562
1530.301758	447.947327
1529.284180	132.978882
1528.266602	-58.521748
1527.249023	233.841644
1526.231445	397.045685
1525.213867	245.850586
1524.195313	35.196434
1523.177734	24.955416
1522.159180	240.712326
1521.139648	242.563644
1520.121094	53.777233
1519.101563	-24.785872
1518.082031	37.634235
1517.062500	140.732132
1516.042969	148.321930
1515.022461	34.773075
1514.001953	13.281975
1512.981445	240.380524
1511.960938	30.600958
1510.939453	125.824142
1509.918945	166.673111
1508.897461	242.945602
1507.875000	18.666025
1506.853516	176.035309
1505.831055	-38.839970
1504.809570	79.061943
1503.787109	-82.874260
1502.763672	-224.747574
1501.741211	-297.903564
1500.717773	-46.338322
1499.694336	-128.198151
1498.670898	4.465540
1497.646484	-285.681122
1496.623047	-200.117935
1495.598633	51.144001
1494.574219	181.585373
1493.549805	114.576233
1492.524414	103.299347
1491.499023	-105.285698
1490.473633	132.850235
1489.448242	201.754135
1488.422852	203.699860
1487.396484	470.675781
1486.370117	540.434387
1485.343750	482.018005
1484.317383	545.598022
1483.290039	782.105286
1482.262695	1097.070679
1481.235352	1033.943848
1480.208008	1212.553467
1479.180664	941.919922
1478.152344	1124.531494
1477.124023	1347.328979
1476.095703	1503.288696
1475.067383	1597.556763
1474.038086	1541.025024
1473.008789	1949.926147
1471.979492	2200.350586
1470.950195	2210.970703
1469.919922	2228.716309
1468.890625	2441.869385
1467.860352	2519.649414
1466.830078	2418.943848
1465.798828	2574.548828
1464.768555	3131.224365
1463.737305	3117.998779
1462.706055	3109.417480
1461.674805	3024.202148
1460.642578	3238.215820
1459.610352	3306.996338
1458.578125	3217.952637
1457.545898	3760.441895
1456.513672	3556.347900
1455.480469	3686.757324
1454.447266	3575.785156
1453.414063	3687.610840
1452.380859	3504.945313
1451.346680	4031.624268
1450.313477	4147.241699
1449.279297	3839.341797
1448.244141	3799.684814
1447.209961	3990.182129
1446.174805	4071.369629
1445.139648	3709.229736
1444.104492	3772.093018
1443.069336	3487.989746
1442.033203	3393.404541
1440.998047	3318.835938
1439.961914	3405.818604
1438.924805	2941.351074
1437.888672	3139.056396
1436.851563	2782.989746
1435.814453	2520.311768
1434.777344	2464.631836
1433.740234	2060.258057
1432.702148	1978.980225
1431.664063	1809.183472
1430.625977	1422.224731
1429.587891	1441.473145
1428.548828	870.208313
1427.509766	856.399963
1426.471680	653.358093
1425.431641	578.755737
1424.392578	677.993958
1423.352539	608.188354
1422.312500	487.907043
1421.272461	521.214355
1420.232422	337.833008
1419.191406	537.106384
1418.150391	449.247437
1417.109375	250.619476
1416.068359	265.886444
1415.027344	4.378358
1413.985352	39.682549
1412.943359	127.742645
1411.901367	120.210846
1410.858398	24.658794
1409.816406	-141.180435
1408.773438	167.860031
1407.730469	-146.155212
1406.687500	117.589882
1405.643555	37.243114
1404.599609	-203.681915
1403.555664	-346.572418
1402.511719	-12.600794
1401.466797	-82.625069
1400.422852	-17.069717
1399.377930	38.482655
1398.333008	-26.228556
1397.287109	59.550144
1396.242188	443.645111
1395.196289	78.554436
1394.150391	109.520683
1393.104492	325.933289
1392.057617	16.577286
1391.010742	173.116501
1389.963867	237.154922
1388.916992	-63.974979
1387.870117	358.180206
1386.822266	190.054413
1385.774414	227.247650
1384.726563	29.630981
1383.677734	-292.691345
1382.629883	-227.281479
1381.581055	-294.116394
1380.532227	-38.459045
1379.483398	-164.755249
1378.433594	-106.011490
1377.383789	-319.122589
1376.333984	-364.661682
1375.284180	-227.756729
1374.234375	-207.875641
1373.183594	-165.297562
1372.132813	-376.786407
1371.082031	-261.294861
1370.031250	-90.707352
1368.979492	-191.530838
1367.927734	-309.429321
1366.875977	-227.676361
1365.824219	-372.248688
1364.771484	-272.445435
1363.718750	-289.334778
1362.666016	-290.932953
1361.613281	-110.537560
1360.560547	-233.352631
1359.506836	-308.518036
1358.453125	-219.164917
1357.399414	-169.251572
1356.344727	-322.813721
1355.291016	-195.098511
1354.236328	-57.132858
1353.181641	-10.735922
1352.126953	45.971134
1351.071289	70.758453
1350.015625	105.869766
1348.959961	205.904190
1347.904297	504.806366
1346.847656	253.261520
1345.791992	84.111931
1344.735352	165.881256
1343.677734	582.700317
1342.621094	427.242584
1341.563477	368.906708
1340.505859	276.349487
1339.448242	565.717529
1338.390625	174.387802
1337.332031	273.875977
1336.273438	301.981110
1335.214844	479.007477
1334.156250	250.624374
1333.097656	505.168915
1332.038086	460.779236
1330.978516	-144.431931
1329.917969	244.851807
1328.858398	221.681747
1327.797852	201.432373
1326.737305	206.352722
1325.676758	98.109009
1324.616211	449.685608
1323.554688	-69.970367
1322.493164	423.088989
1321.431641	87.199234
1320.370117	348.998505
1319.307617	278.116638
1318.245117	422.284485
1317.182617	320.276459
1316.120117	509.655975
1315.056641	201.544220
1313.993164	532.218628
1312.929688	498.597626
1311.866211	502.386627
1310.802734	410.585785
1309.738281	255.255325
1308.673828	351.503845
1307.609375	376.790161
1306.543945	540.280762
1305.479492	603.294312
1304.414063	511.781464
1303.347656	637.107971
1302.282227	516.997986
1301.215820	441.607269
1300.150391	550.966675
1299.083008	260.274139
1298.016602	171.530472
1296.949219	137.265259
1295.882813	334.201111
1294.815430	281.111115
1293.747070	162.197830
1292.679688	254.735901
1291.611328	416.314850
1290.542969	406.561859
1289.474609	264.816650
1288.405273	341.683838
1287.335938	53.754131
1286.266602	109.357086
1285.197266	420.076111
1284.127930	128.560913
1283.057617	219.520981
1281.987305	212.886520
1280.916992	255.568680
1279.845703	310.828430
1278.775391	283.234741
1277.704102	304.925964
1276.632813	493.230621
1275.560547	520.441895
1274.489258	283.989105
1273.416992	517.169067
1272.344727	792.105652
1271.271484	840.077271
1270.199219	937.178589
1269.125977	797.716309
1268.052734	1183.441650
1266.979492	1178.811768
1265.905273	1286.723267
1264.831055	1572.949829
1263.756836	1754.456299
1262.682617	1858.129028
1261.607422	2064.422119
1260.533203	1973.526733
1259.458008	1778.153931
1258.381836	1931.507202
1257.306641	1605.195801
1256.230469	1729.780029
1255.154297	1353.007324
1254.078125	1568.107910
1253.001953	1591.082764
1251.924805	1789.446411
1250.847656	1445.488403
1249.770508	1551.790039
1248.692383	1881.938354
1247.615234	1990.907959
1246.537109	1737.902710
1245.458984	1934.693604
1244.379883	1648.157227
1243.300781	1546.490112
1242.222656	1505.716187
1241.142578	1280.631348
1240.063477	1344.602051
1238.983398	1595.537231
1237.904297	1691.209961
1236.823242	1757.881958
1235.743164	1550.608032
1234.662109	1343.547974
1233.582031	1643.258789
1232.500977	1598.830566
1231.418945	1297.705811
1230.337891	1110.632690
1229.255859	979.430176
1228.173828	889.515686
1227.090820	1187.023071
1226.008789	1542.524414
1224.925781	913.157104
1223.842773	816.305603
1222.759766	917.851929
1221.675781	671.207642
1220.591797	579.413086
1219.507813	746.284119
1218.423828	572.386597
1217.338867	437.235657
1216.254883	531.582642
1215.169922	490.667480
1214.083984	353.200653
1212.999023	449.888733
1211.913086	399.319336
1210.827148	585.173767
1209.741211	532.112000
1208.654297	891.414856
1207.567383	852.691711
1206.480469	642.784241
1205.393555	748.608398
1204.306641	261.605743
1203.218750	331.205444
1202.130859	138.185364
1201.042969	67.961723
1199.954102	-74.526497
1198.865234	-221.862396
1197.776367	10.940728
1196.687500	-304.954559
1195.598633	-89.297707
1194.508789	-330.708527
1193.418945	-14.404095
1192.329102	-106.963722
1191.238281	-545.628479
1190.147461	-143.394119
1189.056641	-538.908142
1187.965820	-271.624664
1186.875000	-422.356903
1185.783203	-299.539642
1184.691406	-464.907806
1183.599609	-229.708145
1182.506836	-208.256409
1181.414063	-376.443146
1180.321289	-357.727692
1179.228516	-101.899353
1178.135742	100.899124
1177.041992	-67.953140
1175.948242	-14.154040
1174.854492	51.390293
1173.759766	246.003983
1172.665039	148.273178
1171.570313	79.090828
1170.475586	91.074608
1169.380859	26.279781
1168.285156	291.346375
1167.189453	-68.018921
1166.093750	-140.582779
1164.997070	240.765152
1163.900391	119.908310
1162.803711	49.033382
1161.707031	68.704140
1160.609375	231.401581
1159.512695	434.353241
1158.415039	775.404480
1157.316406	202.109024
1156.218750	482.903107
1155.120117	331.595856
1154.021484	344.638062
1152.922852	459.928284
1151.823242	462.876190
1150.723633	322.574158
1149.624023	739.571472
1148.524414	134.247589
1147.423828	183.820206
1146.323242	245.002243
1145.222656	358.249634
1144.122070	95.159027
1143.020508	443.387085
1141.918945	472.427368
1140.817383	363.240143
1139.715820	405.992828
1138.613281	545.909851
1137.510742	740.144348
1136.408203	834.213684
1135.305664	635.770081
1134.202148	577.260010
1133.098633	886.529480
1131.995117	1197.748657
1130.891602	1190.515381
1129.787109	1296.898560
1128.682617	1803.864868
1127.578125	1866.803589
1126.473633	1998.197754
1125.368164	1522.359863
1124.262695	1909.183716
1123.157227	1662.871460
1122.050781	2011.020386
1120.944336	1719.236206
1119.837891	1548.074707
1118.731445	1601.621582
1117.625000	1527.055786
1116.517578	1229.811890
1115.410156	1471.835205
1114.302734	1666.174316
1113.194336	1548.007324
1112.085938	1666.046265
1110.977539	1351.215088
1109.869141	1513.615479
1108.759766	1576.448486
1107.651367	1506.722900
1106.541016	1720.144409
1105.431641	1704.203613
1104.321289	1834.358276
1103.211914	1961.849731
1102.100586	1808.264160
1100.990234	1597.895996
1099.878906	1941.568848
1098.768555	1700.135376
1097.656250	1425.562378
1096.544922	1601.008423
1095.432617	1846.819214
1094.320313	1578.776123
1093.208008	1338.892090
1092.095703	1327.283936
1090.982422	1553.203613
1089.869141	1305.771240
1088.755859	1406.464966
1087.641602	1379.872437
1086.527344	1313.108765
1085.413086	1340.226563
1084.298828	1155.569580
1083.183594	1567.742554
1082.069336	1507.270874
1080.954102	1444.283325
1079.837891	1503.262451
1078.722656	1475.168091
1077.606445	1193.380615
1076.490234	1352.776855
1075.373047	983.988159
1074.255859	1168.833130
1073.139648	943.015808
1072.021484	1247.053589
1070.904297	1044.459839
1069.786133	1087.896240
1068.667969	1063.223633
1067.549805	1066.542236
1066.430664	1179.799316
1065.312500	948.683044
1064.193359	832.254944
1063.073242	1097.253906
1061.954102	901.066101
1060.833984	1081.494751
1059.713867	1079.313477
1058.592773	939.065002
1057.472656	658.538452
1056.351563	684.224060
1055.230469	1004.241577
1054.108398	520.387390
1052.987305	931.242249
1051.865234	751.055725
1050.743164	736.647217
1049.620117	673.164368
1048.497070	534.991272
1047.374023	420.168060
1046.250977	671.543701
1045.127930	869.137024
1044.003906	605.001892
1042.879883	287.356354
1041.754883	559.375366
1040.630859	530.738159
1039.505859	411.258240
1038.380859	361.690796
1037.254883	374.992004
1036.129883	202.104782
1035.003906	268.979248
1033.876953	273.015045
1032.750977	479.436188
1031.624023	539.278809
1030.497070	389.893738
1029.370117	396.342621
1028.242188	-13.129290
1027.115234	-257.405884
1025.986328	21.063190
1024.858398	32.424862
1023.730469	-118.665466
1022.601563	-316.050232
1021.471680	-167.525208
1020.342773	-121.059242
1019.212891	-227.627045
1018.083008	-243.622879
1016.953125	-234.014786
1015.823242	-317.030640
1014.692383	-126.477364
1013.561523	216.998245
1012.430664	50.859631
1011.298828	246.143723
1010.166992	332.646698
1009.035156	384.513458
1007.903320	503.591949
1006.770508	701.393982
1005.637695	1220.744263
1004.504883	2107.666504
1003.371094	2742.315186
1002.238281	2951.537842
1001.104492	2132.494629
999.969727	1237.743042
998.835938	976.441528
997.701172	364.423401
996.566406	39.129063
995.430664	503.524139
994.295898	538.678101
993.160156	541.686707
992.024414	531.036377
990.887695	421.411896
989.750977	238.252213
988.614258	-20.689608
987.477539	188.466309
986.340820	183.468872
985.203125	28.952539
984.065430	107.288651
982.926758	245.645020
981.789063	78.033714
980.650391	428.453796
979.511719	332.615417
978.372070	476.233643
977.233398	440.650665
976.093750	814.513245
974.953125	935.593445
973.813477	946.548401
972.672852	679.742554
971.532227	822.122314
970.390625	1070.290161
969.250000	698.731445
968.108398	846.290222
966.966797	886.167603
965.824219	894.140381
964.681641	1175.286011
963.539063	819.072144
962.396484	745.245789
961.253906	935.270630
960.110352	754.236511
958.966797	722.435974
957.822266	583.248291
956.678711	487.877533
955.534180	308.093262
954.388672	613.849304
953.244141	359.100281
952.098633	232.823654
950.953125	196.052078
949.807617	251.005966
948.661133	322.182495
947.514648	169.589920
946.368164	-26.098503
945.221680	162.335281
944.074219	195.619324
942.926758	235.981354
941.779297	427.234802
940.630859	173.594421
939.483398	299.084564
938.334961	192.073318
937.185547	251.843063
936.037109	512.471375
934.887695	504.221741
933.737305	272.864532
932.587891	390.464081
931.437500	376.116821
930.287109	154.759995
929.136719	389.116058
927.985352	-72.979973
926.834961	207.287674
925.682617	48.516514
924.531250	165.283875
923.378906	20.680389
922.226563	28.697908
921.074219	-454.078430
919.921875	-50.094788
918.768555	-75.515511
917.615234	76.460724
916.460938	119.564308
915.307617	-316.233307
914.153320	-0.271006
912.999023	-22.408642
911.843750	-561.644043
910.688477	-256.618774
909.533203	-482.221191
908.377930	-451.335785
907.221680	-168.676895
906.066406	-515.991028
904.909180	-271.620392
903.752930	-215.214935
902.595703	-181.314392
901.438477	-0.108953
900.281250	142.682404
899.123047	0.423949
897.965820	-150.678055
896.807617	-73.109627
895.648438	15.873272
894.489258	-46.530060
893.331055	-16.113001
892.170898	-207.028885
891.011719	-108.561150
889.851563	48.707531
888.691406	-116.907127
887.531250	99.203506
886.370117	82.837868
885.208984	136.528107
884.047852	27.851477
882.885742	86.227646
881.724609	-166.536865
880.562500	-247.760056
879.399414	-4.300102
878.237305	157.981094
877.074219	133.271683
875.911133	90.610909
874.747070	189.897171
873.583008	-125.047241
872.418945	-75.182335
871.254883	87.205711
870.089844	-123.883018
868.925781	42.999447
867.759766	216.587875
866.594727	329.409180
865.428711	109.566162
864.262695	370.691498
863.096680	-42.239182
861.930664	391.738007
860.763672	313.562744
859.596680	484.594330
858.428711	298.690430
857.260742	673.802185
856.092773	550.710144
854.924805	768.540405
853.756836	622.997375
852.587891	703.901733
851.418945	493.378693
850.249023	419.592712
849.080078	538.426208
847.910156	681.790649
846.739258	522.769409
845.569336	540.589233
844.398438	137.606705
843.227539	81.539642
842.056641	305.034424
840.884766	-162.685944
839.712891	268.534302
838.541016	51.224598
837.368164	153.504410
836.196289	398.621704
835.022461	2.463811
833.849609	-25.142859
832.675781	311.085358
831.501953	124.727272
830.328125	-23.718298
829.154297	93.286644
827.979492	194.508118
826.804688	520.791382
825.628906	311.724670
824.454102	285.394867
823.278320	111.879799
822.102539	123.226768
820.925781	18.617838
819.749023	210.091019
818.572266	-121.851730
817.395508	-28.653652
816.217773	-147.036926
815.040039	-85.306297
813.862305	-435.230743
812.684570	-171.401413
811.505859	-12.329479
810.327148	-44.629162
809.147461	205.147369
807.968750	50.318745
806.789063	-0.192966
805.609375	69.073341
804.428711	-37.221523
803.248047	-294.545563
802.067383	-511.961212
800.886719	89.168480
799.705078	-159.587296
798.523438	-224.339981
797.341797	-58.663017
796.160156	-114.846550
794.977539	-184.446274
793.794922	-110.172020
792.611328	-51.579403
791.428711	-28.595909
790.245117	62.861359
789.060547	342.252930
787.876953	-4.812266
786.692383	170.211334
785.507813	-50.860607
784.323242	-349.353607
783.137695	201.018951
781.952148	227.223984
780.766602	8.034139
779.580078	387.462799
778.393555	79.758972
777.207031	207.049332
776.020508	51.615002
774.833008	-211.989288
773.645508	-164.476379
772.458008	-178.849762
771.270508	-109.509300
770.082031	-20.448761
768.893555	-59.368248
767.704102	-274.650024
766.514648	-181.454651
765.325195	222.211426
764.135742	266.660248
762.946289	207.545761
761.755859	282.677673
760.565430	287.302673
759.374023	113.672028
758.183594	615.365784
756.992188	369.099365
755.799805	384.556946
754.608398	380.205688
753.416016	397.820068
752.223633	279.204529
751.030273	235.329941
749.837891	819.533142
748.644531	483.579285
747.450195	580.211853
746.256836	657.078552
745.062500	501.394073
743.868164	657.287720
742.672852	488.617981
741.477539	420.936157
740.282227	487.056519
739.086914	366.959473
737.890625	352.162048
736.695313	284.895691
735.498047	149.879974
734.301758	152.957870
733.104492	162.716812
731.907227	360.784149
730.709961	103.841568
729.511719	170.869797
728.313477	-146.843994
727.115234	338.075195
725.916992	276.512085
724.717773	475.186096
723.518555	269.786072
722.318359	169.512054
721.119141	285.652832
719.918945	463.073578
718.718750	356.882080
717.517578	744.110718
716.316406	684.163696
715.115234	631.016663
713.914063	421.137268
712.711914	207.243668
711.509766	279.221039
710.307617	320.915466
709.104492	282.257935
707.902344	-61.034958
706.698242	57.745697
705.495117	115.792442
704.291016	-56.599129
703.086914	47.728409
701.882813	139.252136
700.678711	-77.805092
699.473633	175.223694
698.268555	78.446762
697.062500	-176.623444
695.857422	-192.246979
694.651367	-190.158432
693.444336	-137.790771
692.238281	-345.695953
691.031250	-470.680634
689.824219	-428.166687
688.616211	-543.736877
687.409180	-363.908051
686.200195	-385.522156
684.992188	11.671762
683.784180	-80.928581
682.575195	-357.380157
681.366211	-44.016968
680.156250	-178.904648
678.946289	-311.259949
677.736328	-313.338654
676.526367	-172.244934
675.315430	-279.813995
674.104492	19.737268
672.893555	124.722244
671.682617	316.429962
670.470703	95.313690
669.258789	376.072174
668.046875	436.474121
666.833984	602.950989
665.621094	652.895264
664.408203	480.543488
663.194336	528.695435
661.981445	555.372681
660.767578	480.744080
659.552734	194.811478
658.338867	137.758423
657.124023	78.656929
655.908203	-96.797707
654.693359	72.755699
653.477539	-93.983711
652.261719	105.628075
651.045898	63.808254
649.829102	133.923141
648.612305	106.981674
647.395508	247.809937
646.177734	226.972412
644.959961	154.270599
643.742188	-47.743690
642.524414	205.993423
641.305664	338.859253
640.086914	125.151276
638.868164	233.500473
637.648438	64.127281
636.429688	-28.373571
635.208984	-82.735107
633.989258	42.651501
632.768555	-148.285248
631.547852	-120.959618
630.327148	-34.371422
629.106445	222.934494
627.884766	-9.834473
626.663086	82.448189
625.440430	-8.604243
624.217773	469.385529
622.995117	341.648407
621.772461	244.821182
620.549805	262.335114
619.326172	-98.491043
618.102539	100.243820
616.877930	-43.059486
615.654297	192.917831
614.429688	59.002117
613.204102	175.651352
611.979492	-255.041901
610.753906	-304.928925
609.528320	-25.665373
608.301758	-30.922405
607.075195	-36.442440
605.848633	-206.811981
604.622070	-134.144012
