# Supplementary material for: Raman spectroscopy accurately differentiates mucosal healing from non-healing and biochemical changes following biological therapy in inflammatory bowel disease
Source: PLoS One. 2021 Jun 2;16(6):e0252210. doi: 10.1371/journal.pone.0252210 (PMC8172032; doi:10.1371/journal.pone.0252210)
Supplement: S1 Dataset — (ZIP) [file pone.0252210.s003.zip › HC/BRC-ctnf-0007-2_base sub CR removed_93__X_-21393.3__Y_39792.2__Time_1036.txt]

1714.793945	-74.998390
1713.817383	-45.561028
1712.840820	-50.906284
1711.864258	12.509883
1710.886719	444.939423
1709.909180	18.586954
1708.931641	111.495773
1707.953125	-128.641800
1706.975586	-176.499481
1705.997070	21.342140
1705.018555	180.990601
1704.040039	-243.545425
1703.060547	24.666286
1702.081055	-36.833351
1701.101563	-53.287720
1700.122070	162.511597
1699.142578	289.599854
1698.162109	9.939940
1697.181641	104.244514
1696.201172	291.742493
1695.220703	182.395966
1694.239258	460.101624
1693.257813	13.902738
1692.276367	312.533447
1691.294922	418.742432
1690.313477	412.732422
1689.331055	294.573914
1688.348633	483.131836
1687.366211	132.947754
1686.383789	433.392242
1685.400391	480.483185
1684.416992	106.572083
1683.433594	353.620575
1682.450195	398.212463
1681.465820	464.149567
1680.482422	650.007935
1679.498047	567.050903
1678.512695	494.890656
1677.528320	582.588379
1676.542969	518.777039
1675.558594	731.789001
1674.572266	636.433777
1673.586914	1009.202576
1672.601563	659.182434
1671.615234	1008.304443
1670.628906	653.588867
1669.642578	965.887329
1668.655273	813.633606
1667.668945	988.268005
1666.681641	844.605408
1665.694336	876.423645
1664.706055	786.471741
1663.718750	842.769470
1662.730469	901.977539
1661.742188	1011.848938
1660.753906	1037.181274
1659.764648	1306.591919
1658.775391	932.442688
1657.787109	1358.724487
1656.796875	876.805359
1655.807617	1049.406372
1654.818359	957.578979
1653.828125	709.981018
1652.837891	716.831177
1651.846680	1044.068359
1650.856445	570.226990
1649.865234	646.871582
1648.874023	811.065491
1647.882813	822.251465
1646.891602	535.205872
1645.899414	520.705750
1644.907227	155.292374
1643.915039	173.260727
1642.922852	46.368492
1641.930664	12.248051
1640.937500	176.370178
1639.944336	280.075714
1638.951172	88.660370
1637.957031	92.778809
1636.963867	65.604034
1635.969727	265.429077
1634.975586	35.937660
1633.981445	-148.348938
1632.986328	-182.113327
1631.991211	-189.220169
1630.996094	-201.287369
1630.000977	-323.608826
1629.005859	-145.556686
1628.009766	-130.447632
1627.013672	84.870995
1626.017578	-80.987045
1625.021484	45.377075
1624.024414	-201.370285
1623.028320	-245.347946
1622.031250	-21.028105
1621.033203	66.814606
1620.036133	-191.834991
1619.038086	-43.106045
1618.041016	-62.225780
1617.041992	-217.631271
1616.043945	-84.054085
1615.045898	75.919014
1614.046875	81.250938
1613.047852	380.517303
1612.048828	165.930435
1611.048828	182.305298
1610.049805	62.584686
1609.049805	-153.870361
1608.049805	-63.543945
1607.048828	-384.319733
1606.048828	33.673302
1605.047852	483.041656
1604.046875	173.288818
1603.045898	46.996147
1602.044922	363.057556
1601.042969	339.047333
1600.041016	124.257416
1599.039063	-11.885022
1598.037109	228.570648
1597.034180	-11.874983
1596.031250	-50.920567
1595.028320	-66.347801
1594.025391	-371.596527
1593.022461	12.735206
1592.018555	-159.113083
1591.014648	-61.978992
1590.010742	-90.085373
1589.006836	77.548080
1588.001953	190.370270
1586.997070	3.281862
1585.992188	123.970375
1584.987305	218.570648
1583.982422	99.450058
1582.976563	287.850922
1581.970703	176.603745
1580.964844	135.734283
1579.958984	183.418732
1578.952148	186.813873
1577.945313	250.062897
1576.938477	357.508270
1575.931641	113.666412
1574.924805	54.583065
1573.916992	63.102814
1572.909180	107.984558
1571.901367	428.348541
1570.893555	145.596344
1569.884766	62.977055
1568.876953	175.183945
1567.868164	344.413208
1566.858398	196.711197
1565.849609	36.037354
1564.839844	82.996071
1563.830078	-108.875244
1562.820313	-75.029716
1561.810547	67.661644
1560.799805	114.247025
1559.790039	-181.506073
1558.779297	-2.868550
1557.767578	-3.232755
1556.756836	-221.334290
1555.745117	60.508827
1554.733398	153.060196
1553.721680	349.037506
1552.709961	109.898750
1551.697266	26.033958
1550.685547	105.121414
1549.672852	235.789764
1548.659180	107.606476
1547.646484	116.424606
1546.632813	0.997440
1545.619141	278.397034
1544.605469	263.513855
1543.591797	359.603668
1542.577148	-12.064777
1541.562500	-166.764221
1540.547852	83.859070
1539.533203	127.705795
1538.518555	-120.268547
1537.502930	-40.572716
1536.487305	235.017746
1535.471680	466.491821
1534.456055	9.170632
1533.439453	188.715149
1532.422852	303.589050
1531.406250	-22.437061
1530.389648	236.415314
1529.373047	247.702148
1528.355469	-78.579895
1527.337891	303.239075
1526.320313	262.531708
1525.302734	185.653107
1524.284180	306.779419
1523.265625	160.130310
1522.247070	-76.641983
1521.228516	133.997711
1520.208984	7.557346
1519.190430	253.761475
1518.170898	273.526276
1517.151367	246.873566
1516.130859	35.098118
1515.111328	-45.742004
1514.090820	-39.413074
1513.070313	167.002106
1512.049805	-219.737946
1511.028320	17.094837
1510.006836	40.726891
1508.986328	-61.478001
1507.963867	-145.873016
1506.942383	179.869751
1505.919922	-161.185608
1504.898438	-38.346668
1503.875977	-220.641556
1502.852539	-100.735329
1501.830078	-160.293961
1500.806641	-35.619598
1499.783203	-251.640045
1498.759766	5.812281
1497.736328	-72.218002
1496.711914	-135.021378
1495.687500	-67.479958
1494.663086	-64.037277
1493.638672	-111.867264
1492.613281	-203.286026
1491.587891	-154.227753
1490.563477	267.764526
1489.537109	-153.632980
1488.511719	35.481869
1487.485352	152.874786
1486.458984	275.202240
1485.432617	264.630493
1484.406250	167.181335
1483.379883	434.511383
1482.352539	364.882019
1481.325195	420.137909
1480.297852	666.496338
1479.269531	522.593506
1478.241211	1145.801758
1477.213867	769.796753
1476.184570	984.854858
1475.156250	889.007507
1474.127930	734.539246
1473.098633	880.447449
1472.069336	1150.933228
1471.040039	1054.757080
1470.009766	1317.269653
1468.979492	1434.594360
1467.950195	1325.466187
1466.918945	1325.603027
1465.888672	1206.208618
1464.857422	1554.432129
1463.827148	1899.920898
1462.795898	1442.369263
1461.763672	1792.648804
1460.732422	1680.563354
1459.700195	1492.281616
1458.667969	1814.238159
1457.635742	2141.084229
1456.603516	2082.078613
1455.570313	2015.421021
1454.537109	2060.345215
1453.503906	2059.570557
1452.470703	2038.479126
1451.436523	2189.692383
1450.403320	1986.071533
1449.369141	2344.921143
1448.333984	2427.482422
1447.299805	2076.968262
1446.264648	2020.259399
1445.230469	2209.119385
1444.194336	2190.319092
1443.159180	1549.099243
1442.124023	2066.749268
1441.087891	1752.058594
1440.051758	2064.598877
1439.015625	1835.997925
1437.978516	1602.422119
1436.941406	1639.343506
1435.904297	1438.770630
1434.867188	1720.747437
1433.830078	1217.225586
1432.791992	1393.096313
1431.754883	1086.796631
1430.715820	871.460938
1429.677734	572.999207
1428.639648	622.823853
1427.600586	281.706818
1426.561523	563.602173
1425.522461	-26.870399
1424.482422	312.996765
1423.443359	488.983551
1422.403320	470.922546
1421.363281	651.908081
1420.322266	379.540405
1419.282227	323.893860
1418.241211	635.826721
1417.200195	688.458374
1416.159180	51.687653
1415.117188	-13.713159
1414.076172	122.206451
1413.034180	227.940079
1411.992188	-63.524277
1410.949219	90.076141
1409.907227	-30.209284
1408.864258	274.213135
1407.821289	116.391487
1406.777344	267.594604
1405.734375	-63.242207
1404.690430	-200.585281
1403.646484	-36.613544
1402.602539	119.846771
1401.557617	165.928040
1400.513672	272.294922
1399.468750	-72.676331
1398.423828	121.610069
1397.377930	238.187134
1396.333008	201.968628
1395.287109	323.688812
1394.241211	525.614807
1393.195313	409.502136
1392.148438	501.343048
1391.101563	175.201157
1390.054688	394.906036
1389.007813	416.951202
1387.960938	331.525574
1386.913086	303.756531
1385.865234	376.136627
1384.817383	338.596741
1383.769531	-121.231041
1382.720703	43.986065
1381.671875	-25.605724
1380.623047	87.301277
1379.574219	-366.623962
1378.524414	-216.015076
1377.475586	2.068125
1376.425781	70.419907
1375.375977	-53.267624
1374.325195	-191.760605
1373.274414	-175.431747
1372.224609	137.777390
1371.172852	109.391640
1370.122070	68.701904
1369.070313	-118.886711
1368.019531	-42.151501
1366.967773	77.012306
1365.915039	56.775471
1364.863281	16.775812
1363.810547	-142.576553
1362.757813	191.052948
1361.705078	-32.698677
1360.651367	181.604767
1359.598633	497.937439
1358.544922	229.890259
1357.491211	165.955154
1356.436523	301.013977
1355.382813	426.221283
1354.328125	434.723633
1353.273438	383.742706
1352.217773	469.492737
1351.163086	98.502083
1350.107422	132.416229
1349.051758	456.823334
1347.996094	587.684143
1346.939453	440.766052
1345.883789	730.576416
1344.827148	633.552856
1343.769531	457.357391
1342.712891	913.430115
1341.655273	747.429932
1340.598633	953.276733
1339.540039	799.976746
1338.482422	1077.790283
1337.423828	1063.443359
1336.366211	744.774963
1335.307617	936.179504
1334.248047	932.146973
1333.189453	596.772888
1332.129883	649.958557
1331.070313	589.502075
1330.010742	966.773804
1328.950195	768.107178
1327.890625	811.828735
1326.830078	699.999023
1325.768555	751.351746
1324.708008	716.384583
1323.646484	834.617554
1322.585938	775.204041
1321.523438	804.757568
1320.461914	437.185791
1319.400391	763.062866
1318.337891	921.199768
1317.275391	798.287292
1316.211914	569.529114
1315.149414	925.119690
1314.085938	903.645386
1313.022461	872.437134
1311.958984	846.276794
1310.894531	1184.678955
1309.831055	855.852539
1308.766602	1223.855591
1307.701172	880.587402
1306.636719	1221.566772
1305.571289	1004.106018
1304.505859	1018.013672
1303.440430	1179.540161
1302.375000	1210.806885
1301.308594	1337.997192
1300.242188	1064.708008
1299.175781	1243.650757
1298.109375	938.753479
1297.041992	884.539551
1295.975586	1186.422241
1294.908203	791.176453
1293.839844	1036.662231
1292.772461	889.585266
1291.704102	1176.804932
1290.635742	1059.343140
1289.567383	883.166809
1288.498047	861.565674
1287.428711	901.317017
1286.360352	1012.188232
1285.290039	718.872192
1284.220703	1113.967407
1283.150391	740.090271
1282.080078	890.328430
1281.009766	859.449585
1279.939453	782.153076
1278.868164	841.943848
1277.796875	720.772461
1276.725586	1135.248413
1275.654297	948.166687
1274.582031	898.094971
1273.509766	1068.036377
1272.437500	1064.484985
1271.365234	936.403870
1270.291992	925.644104
1269.218750	978.415527
1268.145508	1072.706421
1267.072266	1276.819824
1265.999023	926.999756
1264.924805	999.396423
1263.850586	1127.891357
1262.776367	1222.224731
1261.701172	1180.023438
1260.625977	1257.299683
1259.550781	1307.766479
1258.475586	1433.760010
1257.400391	1087.192261
1256.324219	1033.018555
1255.248047	1402.520386
1254.171875	1250.975220
1253.094727	1503.484741
1252.018555	1064.918457
1250.941406	1110.624146
1249.864258	1236.578613
1248.786133	1323.576782
1247.708008	1337.621094
1246.630859	1341.949951
1245.551758	1300.102783
1244.473633	1387.038574
1243.394531	978.462891
1242.316406	1259.692383
1241.236328	1055.244873
1240.157227	1302.341309
1239.077148	1231.433350
1237.998047	1070.788818
1236.917969	1189.142334
1235.836914	1125.551147
1234.756836	1134.716553
1233.675781	1337.775757
1232.594727	1332.319092
1231.512695	805.927002
1230.431641	1156.639038
1229.349609	955.004333
1228.267578	1116.625122
1227.185547	975.564270
1226.102539	999.109436
1225.019531	688.710388
1223.936523	695.324768
1222.853516	375.402374
1221.769531	544.031494
1220.686523	528.830322
1219.602539	564.355774
1218.517578	582.911194
1217.433594	222.138336
1216.348633	180.310883
1215.263672	558.640747
1214.178711	142.472488
1213.092773	452.976410
1212.007813	396.503693
1210.921875	730.859009
1209.834961	543.998352
1208.749023	456.060120
1207.662109	505.540405
1206.575195	851.446472
1205.488281	638.037170
1204.400391	439.127197
1203.313477	358.298981
1202.225586	633.890137
1201.136719	167.690643
1200.048828	231.257843
1198.959961	-97.561066
1197.871094	-132.728989
1196.782227	361.315796
1195.692383	309.112610
1194.603516	16.422424
1193.513672	115.664436
1192.423828	-18.336802
1191.333008	59.122017
1190.242188	-353.612946
1189.151367	-434.757050
1188.060547	-244.566742
1186.969727	-354.626495
1185.877930	-195.871719
1184.786133	164.335114
1183.694336	118.847122
1182.601563	-106.589577
1181.509766	-96.960587
1180.416992	61.246281
1179.323242	-192.983093
1178.230469	-6.192546
1177.136719	31.891638
1176.042969	50.731869
1174.949219	91.056488
1173.854492	-218.290878
1172.760742	-290.564362
1171.666016	-130.724945
1170.570313	196.463455
1169.475586	257.911194
1168.379883	75.305481
1167.284180	81.619118
1166.188477	30.490845
1165.091797	149.010223
1163.996094	-129.245728
1162.899414	65.575829
1161.801758	-141.025070
1160.705078	-201.926086
1159.607422	109.563309
1158.509766	172.615784
1157.412109	278.530487
1156.313477	360.467102
1155.215820	113.150192
1154.117188	171.115601
1153.017578	-49.962559
1151.918945	98.468758
1150.819336	306.339752
1149.719727	25.634266
1148.620117	47.511044
1147.519531	116.938217
1146.418945	-166.102081
1145.318359	-142.003784
1144.217773	67.655632
1143.116211	32.084465
1142.014648	15.501454
1140.913086	155.837006
1139.811523	117.722733
1138.708984	79.564110
1137.606445	62.755966
1136.503906	411.822540
1135.401367	292.694366
1134.297852	0.183152
1133.194336	118.537453
1132.090820	338.869537
1130.987305	198.293594
1129.882813	406.537292
1128.778320	346.566284
1127.673828	1024.199829
1126.569336	691.331726
1125.463867	638.302734
1124.358398	744.057251
1123.252930	660.151001
1122.146484	526.481567
1121.041016	563.378357
1119.934570	552.850098
1118.828125	459.427368
1117.720703	223.984192
1116.613281	428.764130
1115.505859	446.512573
1114.398438	362.513916
1113.291016	-43.089897
1112.182617	69.219673
1111.074219	344.545746
1109.964844	265.233093
1108.856445	398.576599
1107.747070	236.563278
1106.637695	435.917511
1105.528320	314.062531
1104.417969	461.323547
1103.307617	320.587097
1102.197266	422.915161
1101.086914	577.072876
1099.975586	561.336548
1098.864258	606.895630
1097.752930	506.273041
1096.641602	396.259308
1095.529297	312.195343
1094.416992	508.477631
1093.304688	452.672089
1092.191406	587.594238
1091.079102	258.723114
1089.965820	405.389374
1088.852539	144.932922
1087.738281	435.044342
1086.624023	372.249054
1085.509766	438.810333
1084.395508	293.776581
1083.280273	473.137329
1082.166016	278.836273
1081.050781	580.294189
1079.934570	240.446335
1078.819336	445.531219
1077.703125	103.551796
1076.586914	264.002136
1075.469727	337.569183
1074.353516	488.547913
1073.236328	454.185608
1072.119141	260.413757
1071.000977	580.145996
1069.882813	431.007019
1068.765625	347.584473
1067.646484	107.252823
1066.528320	253.525497
1065.409180	549.614990
1064.290039	342.276886
1063.170898	488.489197
1062.050781	204.105286
1060.930664	420.532837
1059.810547	91.937439
1058.690430	518.826538
1057.569336	417.207825
1056.449219	100.660324
1055.327148	-14.752676
1054.206055	248.410477
1053.083984	235.886642
1051.961914	104.329201
1050.839844	218.016953
1049.717773	299.031464
1048.594727	123.369110
1047.471680	106.489647
1046.348633	36.031216
1045.224609	72.923958
1044.101563	165.823624
1042.976563	-235.403946
1041.852539	158.251236
1040.728516	-161.106873
1039.603516	213.840790
1038.478516	104.324844
1037.352539	-226.245697
1036.227539	39.274143
1035.101563	34.800709
1033.974609	172.313980
1032.848633	84.229973
1031.721680	447.387268
1030.594727	359.429932
1029.467773	-46.840031
1028.340820	9.596127
1027.212891	52.140091
1026.084961	76.168007
1024.956055	-294.506195
1023.828125	26.932459
1022.699219	-238.936096
1021.570313	-330.548645
1020.440430	-389.557831
1019.311523	-457.717712
1018.181641	-182.557205
1017.050781	-164.780197
1015.920898	-149.229248
1014.790039	-212.385925
1013.659180	-39.105736
1012.528320	317.174713
1011.396484	-37.540493
1010.265625	73.364082
1009.132813	207.450165
1008.000977	96.288422
1006.868164	186.550690
1005.736328	586.824219
1004.602539	1042.501831
1003.469727	1204.459473
1002.335938	1877.260498
1001.202148	1311.235474
1000.068359	1078.263916
998.933594	706.917114
997.799805	442.081482
996.665039	-129.585190
995.529297	-26.898615
994.394531	122.005516
993.258789	-548.068115
992.123047	7.053992
990.986328	280.689667
989.849609	217.713318
988.712891	97.252174
987.576172	-117.519691
986.439453	253.097168
985.301758	15.577216
984.164063	-419.758545
983.025391	121.363335
981.887695	-71.890686
980.749023	100.940247
979.610352	-13.774552
978.470703	-98.423477
977.332031	37.838696
976.192383	413.243042
975.051758	266.832764
973.912109	274.567566
972.771484	18.210360
971.630859	267.393158
970.490234	201.979019
969.348633	145.888748
968.207031	206.994217
967.065430	-4.884561
965.923828	203.281372
964.781250	182.096680
963.638672	307.790131
962.496094	126.337883
961.352539	314.090851
960.208984	231.476669
959.065430	286.465515
957.921875	-77.601334
956.777344	144.812851
955.632813	-129.548401
954.488281	331.025208
953.343750	429.949005
952.198242	-22.402058
951.052734	95.068520
949.907227	77.680305
948.760742	80.980286
947.614258	75.240379
946.467773	154.155075
945.321289	-45.569481
944.173828	184.281937
943.026367	112.717102
941.878906	196.524124
940.730469	316.906677
939.582031	154.391693
938.433594	-19.353853
937.285156	76.204124
936.135742	404.390625
934.987305	484.038818
933.836914	511.325256
932.687500	187.791809
931.537109	167.482422
930.386719	8.345050
929.236328	74.794479
928.084961	375.771332
926.934570	59.929741
925.783203	-191.964966
924.630859	22.681833
923.478516	-83.362221
922.327148	1.720989
921.173828	-6.354517
920.021484	528.821411
918.868164	5.010960
917.714844	217.522324
916.561523	416.385284
915.407227	-29.599592
914.252930	10.477180
913.098633	-242.153488
911.944336	-260.893524
910.789063	42.553913
909.633789	5.750317
908.478516	-108.057831
907.322266	-60.804062
906.166016	-201.608719
905.009766	-176.889435
903.853516	121.965424
902.696289	-9.541958
901.539063	-25.461885
900.381836	-54.899544
899.223633	-7.325318
898.065430	-129.408829
896.907227	-140.546310
895.749023	29.282017
894.589844	165.168396
893.430664	-112.611710
892.271484	30.111856
891.112305	-59.897034
889.952148	-129.493271
888.791992	-90.622276
887.630859	131.142365
886.470703	233.204300
885.309570	-25.802586
884.148438	13.146861
882.986328	-76.456413
881.825195	16.664063
880.663086	-140.476761
879.500000	-119.454826
878.337891	347.756226
877.174805	138.901917
876.011719	13.505255
874.847656	268.744843
873.684570	361.783600
872.520508	425.537109
871.355469	424.019287
870.191406	49.060970
869.026367	324.298523
867.861328	109.213867
866.695313	80.829453
865.530273	142.362778
864.364258	300.495239
863.197266	373.187988
862.031250	778.244507
860.864258	480.291565
859.697266	303.697754
858.530273	493.012238
857.362305	444.388367
856.194336	478.778839
855.026367	802.459351
853.857422	406.216064
852.688477	868.722473
851.519531	309.016022
850.350586	876.603027
849.180664	724.826172
848.010742	351.382599
846.840820	401.274658
845.670898	225.030121
844.500000	409.161743
843.329102	85.276817
842.157227	106.005287
840.986328	370.461884
839.814453	379.874695
838.642578	380.308258
837.469727	505.861206
836.296875	83.918480
835.124023	629.357666
833.951172	658.622803
832.777344	723.562500
831.603516	326.370514
830.429688	281.926483
829.255859	547.584717
828.081055	226.430069
826.906250	311.254242
825.731445	355.860809
824.555664	358.049500
823.379883	106.143379
822.204102	1.350433
821.027344	203.943024
819.851563	148.066833
818.674805	223.523438
817.497070	194.276657
816.320313	387.519440
815.142578	88.941833
813.963867	-64.972702
812.786133	-34.304306
811.607422	-250.480270
810.428711	177.963928
809.250000	219.490524
808.070313	-83.409508
806.890625	-126.359306
805.710938	28.281216
804.531250	-239.019699
803.350586	90.795242
802.169922	-1.217033
800.988281	86.448013
799.807617	-96.581261
798.625977	-26.801199
797.444336	-134.467041
796.261719	-11.646554
795.079102	-225.753006
793.896484	-98.665489
792.713867	-252.981781
791.530273	-139.363480
790.346680	62.686676
789.163086	-107.243439
787.979492	-71.380363
786.794922	-20.110357
785.610352	119.532959
784.425781	290.002869
783.240234	184.002869
782.054688	108.927422
780.869141	-43.508415
779.682617	51.473106
778.496094	111.010796
777.309570	15.896049
776.123047	-262.454712
774.935547	-236.179779
773.748047	-121.722038
772.560547	-201.498901
771.373047	98.025345
770.184570	13.700648
768.996094	138.770050
767.806641	-212.305206
766.618164	-113.800980
765.428711	607.983826
764.239258	318.536804
763.048828	159.071060
761.858398	127.295059
760.667969	110.885513
759.477539	41.624653
758.286133	174.711945
757.094727	496.809296
755.903320	-12.371263
754.710938	404.035767
753.518555	512.538208
752.326172	370.477081
751.133789	298.724823
749.940430	237.943756
748.747070	238.620544
747.553711	357.783905
746.359375	-3.739697
745.166016	286.473328
743.970703	251.881882
742.776367	541.823059
741.581055	235.256912
740.385742	86.619827
739.190430	19.100952
737.994141	199.149841
736.797852	-194.783234
735.601563	35.541729
734.405273	213.190964
733.208008	3.315312
732.010742	288.070313
730.813477	174.496902
729.615234	122.203033
728.416992	135.520187
727.218750	201.286301
726.020508	242.968246
724.821289	-215.788834
723.622070	238.858475
722.422852	155.982620
721.222656	-38.224270
720.022461	-118.817116
718.822266	-7.299524
717.621094	394.389893
716.420898	185.051285
715.218750	307.340881
714.017578	377.253723
712.815430	83.072563
711.614258	438.556641
710.411133	59.551880
709.208984	229.738892
708.005859	158.107758
706.802734	275.980804
705.599609	75.983795
704.395508	102.467728
703.191406	198.606598
701.987305	146.805542
700.782227	171.193146
699.577148	-95.765541
698.372070	76.584740
697.166992	-109.714012
695.960938	3.992524
694.754883	-182.094254
693.548828	155.395935
692.341797	-113.030746
691.135742	-164.177948
689.927734	-189.189392
688.720703	-437.614075
687.512695	-37.202087
686.304688	-168.273483
685.096680	114.956390
683.888672	-124.313660
682.679688	-268.019897
681.470703	132.314423
680.260742	-100.014267
679.050781	-122.046799
677.840820	-215.420029
676.630859	-330.290222
675.419922	-79.221725
674.209961	44.181866
672.998047	3.235897
671.787109	144.111725
670.575195	-110.652420
669.363281	153.672028
668.151367	150.009354
666.938477	114.079803
665.725586	-46.981888
664.512695	358.055511
663.299805	-42.361858
662.085938	287.248840
660.872070	165.787903
659.658203	-37.438831
658.443359	197.540497
657.228516	106.919098
656.013672	234.313721
654.797852	34.165787
653.583008	64.927734
652.366211	-289.822815
651.150391	-84.077515
649.934570	139.021805
648.717773	-81.335770
647.500000	-45.168678
646.283203	245.191147
645.065430	-8.744647
643.847656	157.201370
642.629883	-59.518394
641.411133	78.941704
640.192383	135.919205
638.973633	167.365173
637.753906	239.919510
636.534180	-35.289219
635.314453	-5.067098
634.094727	-341.739532
632.874023	-44.594326
631.653320	134.698227
630.432617	-183.588821
629.211914	52.138161
627.990234	262.392334
626.768555	200.587509
625.545898	79.179474
624.324219	410.480225
623.101563	244.887909
621.877930	124.795898
620.655273	200.101181
619.431641	-92.500099
618.208008	-78.347855
616.983398	-82.981377
615.759766	0.606331
614.535156	133.875702
613.310547	0.225301
612.084961	-68.664047
610.859375	-8.690536
609.633789	4.794297
608.408203	25.265553
607.181641	-113.904671
605.955078	65.881821
604.728516	-127.509621
