# Supplementary material for: Raman spectroscopy accurately differentiates mucosal healing from non-healing and biochemical changes following biological therapy in inflammatory bowel disease
Source: PLoS One. 2021 Jun 2;16(6):e0252210. doi: 10.1371/journal.pone.0252210 (PMC8172032; doi:10.1371/journal.pone.0252210)
Supplement: S1 Dataset — (ZIP) [file pone.0252210.s003.zip › HC/BRC-ctnf-0007-2_base sub CR removed_8__X_-21391.3__Y_39783.2__Time_88.txt]

1714.793945	797.051575
1713.817383	308.408752
1712.840820	-88.748909
1711.864258	-481.827240
1710.886719	-192.694962
1709.909180	-73.991714
1708.931641	185.255554
1707.953125	174.904816
1706.975586	-332.235016
1705.997070	93.930710
1705.018555	-156.180023
1704.040039	-313.865753
1703.060547	56.880920
1702.081055	-304.318420
1701.101563	-126.382629
1700.122070	-294.864471
1699.142578	-520.770752
1698.162109	-119.889137
1697.181641	-300.461273
1696.201172	-613.231079
1695.220703	-117.802818
1694.239258	213.006683
1693.257813	104.415588
1692.276367	154.692276
1691.294922	-140.700302
1690.313477	328.465729
1689.331055	798.595215
1688.348633	413.669281
1687.366211	390.171539
1686.383789	136.030319
1685.400391	490.825043
1684.416992	268.489899
1683.433594	122.092117
1682.450195	176.760788
1681.465820	-172.242096
1680.482422	-3.280480
1679.498047	-677.060303
1678.512695	-189.224136
1677.528320	493.909912
1676.542969	738.899780
1675.558594	1059.499878
1674.572266	152.546707
1673.586914	169.602890
1672.601563	424.269836
1671.615234	95.293846
1670.628906	426.312378
1669.642578	795.418091
1668.655273	437.797089
1667.668945	869.870667
1666.681641	1092.989624
1665.694336	873.901794
1664.706055	390.499634
1663.718750	847.257690
1662.730469	1535.354492
1661.742188	1256.446899
1660.753906	1198.547729
1659.764648	431.310913
1658.775391	1037.616943
1657.787109	1112.209473
1656.796875	1425.749756
1655.807617	1276.741455
1654.818359	1234.480469
1653.828125	1007.680237
1652.837891	956.363708
1651.846680	932.175415
1650.856445	998.721924
1649.865234	492.109131
1648.874023	652.552124
1647.882813	388.086151
1646.891602	190.449493
1645.899414	-252.232681
1644.907227	-345.490234
1643.915039	-773.451965
1642.922852	177.378540
1641.930664	27.747574
1640.937500	-356.224304
1639.944336	-662.991638
1638.951172	91.176544
1637.957031	291.652527
1636.963867	39.104313
1635.969727	129.694519
1634.975586	-203.611649
1633.981445	-309.785828
1632.986328	-196.960709
1631.991211	-349.812775
1630.996094	-225.774155
1630.000977	-720.073669
1629.005859	194.184921
1628.009766	-386.277008
1627.013672	-458.480804
1626.017578	-280.529694
1625.021484	-328.550079
1624.024414	-502.576752
1623.028320	-145.309204
1622.031250	-6.182239
1621.033203	-324.133392
1620.036133	-229.331757
1619.038086	-349.827454
1618.041016	136.428879
1617.041992	181.457672
1616.043945	263.387360
1615.045898	69.873711
1614.046875	293.541962
1613.047852	354.565704
1612.048828	305.477448
1611.048828	7.340771
1610.049805	-785.935608
1609.049805	-85.342697
1608.049805	-152.651382
1607.048828	83.804504
1606.048828	291.387543
1605.047852	299.787476
1604.046875	548.929626
1603.045898	826.676697
1602.044922	214.657318
1601.042969	60.499832
1600.041016	-143.392838
1599.039063	-91.078819
1598.037109	49.962120
1597.034180	721.265198
1596.031250	12.492408
1595.028320	-278.155487
1594.025391	-336.399475
1593.022461	302.399170
1592.018555	-602.262878
1591.014648	-755.010742
1590.010742	-59.806461
1589.006836	-22.588499
1588.001953	129.085434
1586.997070	507.334106
1585.992188	514.946472
1584.987305	438.875702
1583.982422	735.262817
1582.976563	963.433044
1581.970703	722.320007
1580.964844	-151.864273
1579.958984	-377.579376
1578.952148	466.406219
1577.945313	213.949905
1576.938477	86.202225
1575.931641	127.306145
1574.924805	865.162720
1573.916992	174.604843
1572.909180	225.008118
1571.901367	483.008636
1570.893555	1343.492798
1569.884766	85.566772
1568.876953	300.834259
1567.868164	35.105457
1566.858398	-127.084801
1565.849609	-214.192734
1564.839844	-114.831184
1563.830078	350.005157
1562.820313	-228.670471
1561.810547	294.913177
1560.799805	-40.552658
1559.790039	-555.065857
1558.779297	-19.991825
1557.767578	392.581177
1556.756836	-809.529663
1555.745117	-524.659790
1554.733398	505.614960
1553.721680	978.341003
1552.709961	306.229034
1551.697266	-464.421509
1550.685547	615.172729
1549.672852	503.743835
1548.659180	360.853668
1547.646484	628.905457
1546.632813	653.340576
1545.619141	-36.052536
1544.605469	163.485138
1543.591797	-71.521561
1542.577148	127.092728
1541.562500	-31.170656
1540.547852	-145.841049
1539.533203	433.607025
1538.518555	400.730530
1537.502930	442.240936
1536.487305	836.813843
1535.471680	565.373901
1534.456055	703.720764
1533.439453	962.737183
1532.422852	520.139771
1531.406250	90.259850
1530.389648	734.671204
1529.373047	118.752464
1528.355469	61.549534
1527.337891	598.851501
1526.320313	553.763916
1525.302734	472.322113
1524.284180	990.079224
1523.265625	462.747864
1522.247070	-20.956556
1521.228516	585.611084
1520.208984	47.370586
1519.190430	267.457123
1518.170898	176.088364
1517.151367	428.760437
1516.130859	-241.310638
1515.111328	80.106483
1514.090820	108.266975
1513.070313	-169.362976
1512.049805	-80.113899
1511.028320	-363.364136
1510.006836	-177.248108
1508.986328	111.233429
1507.963867	532.495972
1506.942383	173.979324
1505.919922	15.217137
1504.898438	-507.538666
1503.875977	-256.575317
1502.852539	-800.199829
1501.830078	-1031.237061
1500.806641	-714.498718
1499.783203	-948.538513
1498.759766	-28.303215
1497.736328	-659.435059
1496.711914	-799.352966
1495.687500	-182.242783
1494.663086	-279.090210
1493.638672	-105.037285
1492.613281	-158.831375
1491.587891	367.397034
1490.563477	-156.849243
1489.537109	-249.466507
1488.511719	-153.084412
1487.485352	-110.603188
1486.458984	-221.441772
1485.432617	415.523682
1484.406250	-154.965881
1483.379883	101.338394
1482.352539	117.555695
1481.325195	449.908142
1480.297852	491.355469
1479.269531	1254.040283
1478.241211	1256.825317
1477.213867	1285.112793
1476.184570	984.496399
1475.156250	1366.661255
1474.127930	1644.202759
1473.098633	1402.115112
1472.069336	1704.815674
1471.040039	1986.998779
1470.009766	1981.431519
1468.979492	2240.406738
1467.950195	2771.489746
1466.918945	2679.181641
1465.888672	2342.970703
1464.857422	2553.268555
1463.827148	2550.129639
1462.795898	1822.871704
1461.763672	2134.712158
1460.732422	3411.540771
1459.700195	2461.151855
1458.667969	3214.454834
1457.635742	3817.760010
1456.603516	3256.253418
1455.570313	3641.163574
1454.537109	3313.305420
1453.503906	3059.200195
1452.470703	3796.517822
1451.436523	2911.385742
1450.403320	4114.863281
1449.369141	3818.012207
1448.333984	3683.401367
1447.299805	3812.432129
1446.264648	3759.128174
1445.230469	3979.453125
1444.194336	3250.585449
1443.159180	3552.052246
1442.124023	2649.403809
1441.087891	2923.245117
1440.051758	3932.950439
1439.015625	2624.125977
1437.978516	2877.947998
1436.941406	2965.047363
1435.904297	2814.788574
1434.867188	3099.222656
1433.830078	2057.901367
1432.791992	1519.556152
1431.754883	1418.417603
1430.715820	1496.522583
1429.677734	782.600769
1428.639648	1204.383423
1427.600586	460.868011
1426.561523	194.471893
1425.522461	-187.566635
1424.482422	-145.866653
1423.443359	-181.998596
1422.403320	452.201904
1421.363281	-656.724609
1420.322266	-198.607376
1419.282227	174.035370
1418.241211	398.143188
1417.200195	71.239647
1416.159180	182.538834
1415.117188	-111.068878
1414.076172	-107.417374
1413.034180	276.099274
1411.992188	-117.129997
1410.949219	203.825027
1409.907227	-593.278503
1408.864258	-236.652908
1407.821289	-407.403076
1406.777344	-424.699493
1405.734375	-145.350204
1404.690430	-270.089050
1403.646484	-156.061462
1402.602539	-162.242065
1401.557617	-193.308075
1400.513672	-0.766416
1399.468750	-129.067047
1398.423828	444.947266
1397.377930	292.029907
1396.333008	492.905365
1395.287109	568.633728
1394.241211	414.175262
1393.195313	-95.531441
1392.148438	-246.763107
1391.101563	405.931488
1390.054688	162.662552
1389.007813	452.774597
1387.960938	325.283905
1386.913086	118.032051
1385.865234	701.374451
1384.817383	147.233398
1383.769531	-388.859589
1382.720703	352.484894
1381.671875	-47.965313
1380.623047	-143.202393
1379.574219	-80.749825
1378.524414	-235.318787
1377.475586	129.801910
1376.425781	-288.684753
1375.375977	-332.396271
1374.325195	-343.417877
1373.274414	710.866516
1372.224609	316.290222
1371.172852	-175.188614
1370.122070	-257.295319
1369.070313	-311.729095
1368.019531	62.769215
1366.967773	51.251537
1365.915039	-639.922913
1364.863281	-346.919067
1363.810547	-213.136353
1362.757813	132.443375
1361.705078	-54.321926
1360.651367	-263.170563
1359.598633	165.158783
1358.544922	-43.050980
1357.491211	57.396111
1356.436523	215.184601
1355.382813	35.307369
1354.328125	566.283936
1353.273438	605.496216
1352.217773	-226.776535
1351.163086	699.549561
1350.107422	233.090012
1349.051758	179.084549
1347.996094	562.085571
1346.939453	431.615601
1345.883789	512.356873
1344.827148	1515.700928
1343.769531	1457.747437
1342.712891	668.958191
1341.655273	1015.655762
1340.598633	1511.191040
1339.540039	1105.000854
1338.482422	1439.775513
1337.423828	1366.058594
1336.366211	760.479797
1335.307617	1308.622681
1334.248047	1530.102173
1333.189453	1692.421265
1332.129883	1038.665039
1331.070313	474.450287
1330.010742	810.570679
1328.950195	976.177490
1327.890625	1282.849121
1326.830078	1214.024414
1325.768555	1024.349121
1324.708008	1077.048584
1323.646484	1344.672119
1322.585938	1217.498901
1321.523438	1542.086914
1320.461914	1319.050659
1319.400391	1333.112793
1318.337891	2247.504883
1317.275391	1218.683594
1316.211914	1704.068359
1315.149414	1923.302124
1314.085938	1553.641113
1313.022461	1418.354126
1311.958984	2241.429199
1310.894531	2118.646240
1309.831055	1922.286377
1308.766602	1637.498535
1307.701172	1948.474609
1306.636719	2576.916748
1305.571289	2302.420166
1304.505859	1558.454956
1303.440430	2167.290527
1302.375000	2913.657471
1301.308594	2330.156982
1300.242188	1813.391113
1299.175781	2296.824707
1298.109375	2161.235352
1297.041992	2089.614990
1295.975586	2651.592529
1294.908203	2086.773926
1293.839844	2552.913330
1292.772461	2295.247559
1291.704102	2525.868408
1290.635742	2383.728027
1289.567383	2276.064697
1288.498047	1695.387573
1287.428711	2181.117432
1286.360352	2237.994629
1285.290039	2529.969482
1284.220703	2033.333862
1283.150391	2298.447021
1282.080078	2147.330566
1281.009766	1729.566895
1279.939453	1204.378418
1278.868164	1755.861206
1277.796875	1607.614990
1276.725586	1056.003296
1275.654297	1101.209595
1274.582031	2063.002441
1273.509766	1856.285767
1272.437500	1977.079346
1271.365234	2129.614014
1270.291992	2367.525635
1269.218750	2710.342773
1268.145508	2247.468506
1267.072266	2067.914551
1265.999023	2344.732422
1264.924805	2055.425537
1263.850586	2393.061523
1262.776367	1640.574463
1261.701172	2707.022949
1260.625977	2461.701172
1259.550781	1502.504272
1258.475586	2492.725830
1257.400391	2118.479980
1256.324219	2260.598633
1255.248047	2434.274658
1254.171875	2544.567383
1253.094727	2228.848389
1252.018555	2244.186035
1250.941406	2415.107422
1249.864258	2403.524414
1248.786133	1526.253540
1247.708008	1940.136475
1246.630859	1622.311646
1245.551758	2594.704102
1244.473633	1652.383545
1243.394531	1963.611328
1242.316406	2279.558350
1241.236328	1862.040161
1240.157227	954.408020
1239.077148	2167.923584
1237.998047	2017.429688
1236.917969	1568.547607
1235.836914	2189.149902
1234.756836	2540.353027
1233.675781	2527.676758
1232.594727	2100.533936
1231.512695	1821.234009
1230.431641	2094.315918
1229.349609	1807.713013
1228.267578	1467.877808
1227.185547	1650.980347
1226.102539	1662.025391
1225.019531	811.582825
1223.936523	1226.611816
1222.853516	734.399780
1221.769531	1127.256470
1220.686523	784.980042
1219.602539	793.152100
1218.517578	709.341675
1217.433594	1205.339355
1216.348633	1324.156616
1215.263672	455.168793
1214.178711	1051.913940
1213.092773	991.701599
1212.007813	675.659485
1210.921875	786.642456
1209.834961	1160.321411
1208.749023	786.199341
1207.662109	1050.990479
1206.575195	787.657043
1205.488281	719.534424
1204.400391	795.846436
1203.313477	1353.839355
1202.225586	1147.961304
1201.136719	58.328957
1200.048828	439.986115
1198.959961	-1.814648
1197.871094	441.952545
1196.782227	842.107971
1195.692383	299.094147
1194.603516	102.526123
1193.513672	172.734344
1192.423828	0.026551
1191.333008	-136.725037
1190.242188	43.592270
1189.151367	36.369530
1188.060547	-996.361511
1186.969727	-110.467461
1185.877930	-1320.607300
1184.786133	-413.722473
1183.694336	36.797218
1182.601563	-604.465027
1181.509766	-245.462219
1180.416992	-701.973999
1179.323242	-846.835510
1178.230469	113.133636
1177.136719	-429.791687
1176.042969	67.057480
1174.949219	36.690247
1173.854492	-118.333588
1172.760742	-132.090607
1171.666016	253.678177
1170.570313	244.325684
1169.475586	151.197678
1168.379883	211.021805
1167.284180	-915.289856
1166.188477	-327.102753
1165.091797	-573.474182
1163.996094	-998.979431
1162.899414	338.640137
1161.801758	75.245781
1160.705078	535.496887
1159.607422	-465.691559
1158.509766	197.132339
1157.412109	-536.419861
1156.313477	171.235352
1155.215820	167.750137
1154.117188	-36.163692
1153.017578	127.043030
1151.918945	130.460251
1150.819336	784.346680
1149.719727	332.373566
1148.620117	521.293518
1147.519531	-63.950256
1146.418945	-358.514465
1145.318359	251.556747
1144.217773	-216.780716
1143.116211	-240.067902
1142.014648	331.304352
1140.913086	999.885864
1139.811523	812.163879
1138.708984	244.081955
1137.606445	401.093170
1136.503906	-138.174408
1135.401367	686.329163
1134.297852	254.000732
1133.194336	301.512268
1132.090820	398.820068
1130.987305	1141.646118
1129.882813	678.653137
1128.778320	1062.778809
1127.673828	666.416931
1126.569336	1415.539673
1125.463867	765.560120
1124.358398	618.353271
1123.252930	1265.063232
1122.146484	963.790710
1121.041016	946.953979
1119.934570	-149.717484
1118.828125	830.416870
1117.720703	633.692627
1116.613281	865.421997
1115.505859	-74.016335
1114.398438	-386.181305
1113.291016	-378.913025
1112.182617	127.202560
1111.074219	299.836945
1109.964844	200.654434
1108.856445	718.259338
1107.747070	753.773682
1106.637695	439.821625
1105.528320	513.297607
1104.417969	296.428955
1103.307617	764.105286
1102.197266	436.533508
1101.086914	179.967285
1099.975586	406.993835
1098.864258	1280.049316
1097.752930	-62.987595
1096.641602	746.339966
1095.529297	594.041626
1094.416992	340.615479
1093.304688	224.034012
1092.191406	343.010345
1091.079102	1012.942017
1089.965820	823.626648
1088.852539	448.639862
1087.738281	452.632813
1086.624023	-20.663038
1085.509766	291.740387
1084.395508	571.221680
1083.280273	763.713989
1082.166016	599.174622
1081.050781	-126.627388
1079.934570	923.546387
1078.819336	606.870972
1077.703125	-387.977448
1076.586914	152.730988
1075.469727	669.852295
1074.353516	879.653809
1073.236328	-3.468156
1072.119141	260.637207
1071.000977	243.436035
1069.882813	369.391296
1068.765625	661.918152
1067.646484	209.425064
1066.528320	113.400810
1065.409180	549.119385
1064.290039	462.792450
1063.170898	379.063904
1062.050781	721.401367
1060.930664	584.218872
1059.810547	751.378906
1058.690430	822.822083
1057.569336	641.922974
1056.449219	283.753967
1055.327148	131.511856
1054.206055	234.286926
1053.083984	1171.029663
1051.961914	1313.651978
1050.839844	655.687866
1049.717773	145.327515
1048.594727	566.462891
1047.471680	283.114014
1046.348633	496.971008
1045.224609	389.129547
1044.101563	314.296600
1042.976563	-648.370117
1041.852539	286.570251
1040.728516	352.353973
1039.603516	-471.406494
1038.478516	14.181389
1037.352539	115.652374
1036.227539	24.209242
1035.101563	628.841370
1033.974609	-97.323471
1032.848633	-232.037445
1031.721680	47.502815
1030.594727	-281.921844
1029.467773	-622.528442
1028.340820	-370.096588
1027.212891	-586.823853
1026.084961	-805.477722
1024.956055	-807.817871
1023.828125	-584.585876
1022.699219	-672.239929
1021.570313	-1270.064453
1020.440430	-978.771362
1019.311523	-752.198730
1018.181641	-546.333740
1017.050781	-688.065125
1015.920898	-597.576782
1014.790039	-581.010498
1013.659180	-445.981506
1012.528320	-516.832825
1011.396484	-585.071228
1010.265625	240.756516
1009.132813	487.770111
1008.000977	-350.274109
1006.868164	926.938904
1005.736328	749.047302
1004.602539	550.658447
1003.469727	2317.884033
1002.335938	3157.697510
1001.202148	2185.729736
1000.068359	2041.636841
998.933594	1773.164429
997.799805	823.977112
996.665039	2.488570
995.529297	753.527527
994.394531	1264.584595
993.258789	1242.762573
992.123047	395.532745
990.986328	-243.482422
989.849609	-176.390503
988.712891	190.635788
987.576172	730.642456
986.439453	-860.324585
985.301758	596.998840
984.164063	709.159546
983.025391	1107.015869
981.887695	80.300797
980.749023	7.029402
979.610352	279.215668
978.470703	652.750122
977.332031	290.613098
976.192383	485.274780
975.051758	454.890625
973.912109	870.657715
972.771484	1219.875854
971.630859	292.197235
970.490234	361.869720
969.348633	691.191895
968.207031	1087.236572
967.065430	432.423492
965.923828	624.765930
964.781250	468.656982
963.638672	427.558746
962.496094	1445.937500
961.352539	1609.186890
960.208984	555.877319
959.065430	1052.006104
957.921875	501.492432
956.777344	33.918209
955.632813	-524.725586
954.488281	-4.816978
953.343750	-38.624557
952.198242	-131.659317
951.052734	-206.087891
949.907227	-618.632263
948.760742	73.431587
947.614258	139.186005
946.467773	232.596375
945.321289	620.909241
944.173828	344.630463
943.026367	509.435089
941.878906	105.975693
940.730469	-16.366306
939.582031	320.239441
938.433594	556.539124
937.285156	902.435181
936.135742	1134.356567
934.987305	377.043152
933.836914	25.946381
932.687500	1263.419312
931.537109	-522.456726
930.386719	-246.150421
929.236328	-38.072140
928.084961	81.301796
926.934570	137.098877
925.783203	-125.504112
924.630859	-26.104767
923.478516	205.311234
922.327148	195.819992
921.173828	156.909744
920.021484	-102.244881
918.868164	272.784698
917.714844	709.152405
916.561523	239.306671
915.407227	126.288300
914.252930	515.125610
913.098633	48.360733
911.944336	-842.354797
910.789063	-385.104858
909.633789	4.028862
908.478516	297.869659
907.322266	-321.837921
906.166016	-458.426025
905.009766	-130.368332
903.853516	-654.075928
902.696289	738.445984
901.539063	58.739853
900.381836	-654.496277
899.223633	-301.454651
898.065430	-100.062172
896.907227	-418.964386
895.749023	4.114947
894.589844	83.389984
893.430664	-230.613312
892.271484	131.287567
891.112305	298.759460
889.952148	-19.451998
888.791992	-673.946106
887.630859	498.366638
886.470703	35.995346
885.309570	377.202209
884.148438	239.981476
882.986328	520.110291
881.825195	389.722534
880.663086	-119.372459
879.500000	600.179810
878.337891	532.950562
877.174805	127.796280
876.011719	339.960999
874.847656	912.300232
873.684570	894.510254
872.520508	723.650635
871.355469	1155.872803
870.191406	319.045044
869.026367	195.555099
867.861328	1115.428467
866.695313	775.864502
865.530273	1578.184814
864.364258	1047.573975
863.197266	1415.730469
862.031250	1635.413574
860.864258	1441.760986
859.697266	853.017456
858.530273	1844.490967
857.362305	1300.630737
856.194336	1743.978638
855.026367	2137.670898
853.857422	1335.953735
852.688477	1603.822266
851.519531	1914.022339
850.350586	2748.284180
849.180664	1689.119507
848.010742	1700.851929
846.840820	1575.868408
845.670898	938.196045
844.500000	1531.580688
843.329102	1647.971924
842.157227	817.912231
840.986328	667.992798
839.814453	752.755554
838.642578	908.853760
837.469727	1849.126709
836.296875	1361.087524
835.124023	1134.451416
833.951172	1700.574585
832.777344	812.749146
831.603516	967.598328
830.429688	968.212830
829.255859	1539.823975
828.081055	1174.114380
826.906250	489.489288
825.731445	1120.430298
824.555664	1231.510376
823.379883	428.682343
822.204102	490.474915
821.027344	402.773438
819.851563	212.503143
818.674805	1012.843323
817.497070	541.619507
816.320313	-116.491852
815.142578	-89.280899
813.963867	-469.359344
812.786133	-102.268227
811.607422	70.998474
810.428711	-705.119446
809.250000	23.298462
808.070313	-121.957054
806.890625	161.304596
805.710938	-481.745880
804.531250	471.468567
803.350586	-258.386536
802.169922	-562.088257
800.988281	343.184967
799.807617	-1347.181152
798.625977	-1589.011353
797.444336	-813.409790
796.261719	-798.633118
795.079102	-1570.706787
793.896484	-650.162109
792.713867	-27.046097
791.530273	64.087471
790.346680	-351.988831
789.163086	460.225311
787.979492	366.855347
786.794922	339.628418
785.610352	471.427643
784.425781	297.800690
783.240234	-145.681671
782.054688	-304.072998
780.869141	87.565384
779.682617	341.804077
778.496094	774.590393
777.309570	500.394653
776.123047	1382.827881
774.935547	660.147949
773.748047	612.772156
772.560547	562.983765
771.373047	356.441162
770.184570	-11.207198
768.996094	1161.957031
767.806641	886.410522
766.618164	1066.926392
765.428711	905.674133
764.239258	568.135681
763.048828	1450.303223
761.858398	863.643738
760.667969	1324.613647
759.477539	1004.122620
758.286133	639.569092
757.094727	967.749207
755.903320	1341.760620
754.710938	825.189331
753.518555	427.347839
752.326172	453.584259
751.133789	690.512390
749.940430	891.999573
748.747070	851.750061
747.553711	-64.418747
746.359375	1106.626221
745.166016	309.024628
743.970703	55.603046
742.776367	762.701965
741.581055	94.676422
740.385742	963.388672
739.190430	-193.249008
737.994141	-205.853104
736.797852	20.220737
735.601563	215.432053
734.405273	283.506195
733.208008	99.733475
732.010742	780.352844
730.813477	613.933838
729.615234	121.611015
728.416992	-584.829224
727.218750	-597.926025
726.020508	-90.859177
724.821289	249.850266
723.622070	138.161453
722.422852	456.801483
721.222656	314.531128
720.022461	469.231995
718.822266	392.538025
717.621094	32.210686
716.420898	-554.760925
715.218750	354.764984
714.017578	934.681580
712.815430	733.910095
711.614258	282.705566
710.411133	592.227173
709.208984	1167.508667
708.005859	141.769882
706.802734	475.409637
705.599609	-251.170044
704.395508	-10.922917
703.191406	185.862885
701.987305	347.918213
700.782227	255.587418
699.577148	-421.432861
698.372070	276.010864
697.166992	-326.349426
695.960938	151.723099
694.754883	217.081741
693.548828	239.224915
692.341797	724.125488
691.135742	264.803223
689.927734	-541.319336
688.720703	-567.728149
687.512695	-255.364212
686.304688	-760.451782
685.096680	218.244217
683.888672	355.740509
682.679688	-765.672424
681.470703	-338.984222
680.260742	-332.340393
679.050781	-76.167938
677.840820	-631.620056
676.630859	-43.271481
675.419922	-766.279907
674.209961	73.901421
672.998047	323.637512
671.787109	346.776520
670.575195	-1.418579
669.363281	593.719116
668.151367	508.446411
666.938477	443.315552
665.725586	136.977921
664.512695	-151.214401
663.299805	-460.111877
662.085938	328.576843
660.872070	66.612495
659.658203	30.021387
658.443359	-135.135574
657.228516	-53.457073
656.013672	-108.883583
654.797852	433.806335
653.583008	-404.304382
652.366211	213.457077
651.150391	-460.598663
649.934570	68.566086
648.717773	-432.850555
647.500000	778.609558
646.283203	217.164429
645.065430	186.558136
643.847656	-94.480301
642.629883	-477.335785
641.411133	330.451172
640.192383	204.062531
638.973633	698.163147
637.753906	907.703369
636.534180	300.114838
635.314453	922.940674
634.094727	-54.868759
632.874023	-588.322632
631.653320	-338.567505
630.432617	219.678513
629.211914	120.808037
627.990234	-263.583771
626.768555	162.543533
625.545898	851.994080
624.324219	381.383270
623.101563	742.364746
621.877930	936.078613
620.655273	1472.431763
619.431641	563.170410
618.208008	305.350037
616.983398	124.969170
615.759766	387.911163
614.535156	640.427979
613.310547	225.902542
612.084961	385.239136
610.859375	40.507908
609.633789	-303.389099
608.408203	33.186466
607.181641	-539.703674
605.955078	-462.052612
604.728516	-148.528290
