# Supplementary material for: Raman spectroscopy accurately differentiates mucosal healing from non-healing and biochemical changes following biological therapy in inflammatory bowel disease
Source: PLoS One. 2021 Jun 2;16(6):e0252210. doi: 10.1371/journal.pone.0252210 (PMC8172032; doi:10.1371/journal.pone.0252210)
Supplement: S1 Dataset — (ZIP) [file pone.0252210.s003.zip › HC/BRC-ctnf-0013_Copy base sub CR removed_42__X_5607.96__Y_10624.4__Z_2157.45__Time_473.txt]

1714.774414	303.209778
1713.797852	331.172882
1712.820313	23.610006
1711.843750	87.215340
1710.866211	224.030197
1709.888672	-174.395187
1708.911133	-17.035215
1707.933594	-161.610550
1706.955078	-144.581680
1705.976563	114.320976
1704.998047	-121.345299
1704.019531	-203.480392
1703.040039	-145.624847
1702.061523	-167.183945
1701.082031	-72.933861
1700.101563	48.788132
1699.122070	-10.510604
1698.141602	-69.025406
1697.161133	111.123749
1696.180664	-12.625926
1695.200195	147.604111
1694.218750	145.570770
1693.238281	18.829987
1692.256836	159.796997
1691.274414	210.653107
1690.292969	168.851929
1689.310547	42.377430
1688.328125	12.676302
1687.345703	322.321960
1686.363281	381.915161
1685.379883	338.173889
1684.396484	542.928589
1683.413086	396.582581
1682.429688	519.953369
1681.445313	417.525085
1680.461914	161.378021
1679.477539	472.866760
1678.493164	438.874390
1677.507813	607.656982
1676.523438	550.875916
1675.538086	715.388550
1674.552734	598.559998
1673.566406	772.045105
1672.581055	850.342468
1671.594727	790.948792
1670.608398	1000.391113
1669.622070	1181.033691
1668.634766	1301.002930
1667.648438	885.204285
1666.661133	1242.356689
1665.673828	1037.297241
1664.685547	1344.757568
1663.698242	965.624146
1662.709961	1419.687988
1661.721680	1288.098877
1660.733398	1313.362061
1659.744141	1402.598511
1658.755859	1447.174805
1657.766602	1319.937378
1656.777344	1079.266602
1655.787109	1334.140381
1654.797852	1427.811279
1653.807617	1169.814453
1652.817383	1187.429321
1651.827148	1205.364868
1650.835938	1017.323792
1649.844727	869.338806
1648.853516	695.285034
1647.862305	680.174500
1646.871094	578.158020
1645.878906	661.366028
1644.886719	264.128723
1643.894531	361.095154
1642.902344	262.914459
1641.910156	373.524963
1640.916992	238.900528
1639.923828	9.585299
1638.930664	-8.409919
1637.936523	-118.495140
1636.943359	69.590965
1635.949219	-21.626743
1634.955078	71.846382
1633.960938	-163.886566
1632.965820	288.142700
1631.970703	-192.141769
1630.975586	23.035271
1629.980469	61.890568
1628.985352	108.756210
1627.989258	-75.829971
1626.993164	44.940559
1625.997070	-91.978722
1625.000977	-397.022919
1624.003906	-186.573288
1623.007813	115.872856
1622.010742	52.999969
1621.012695	-57.067806
1620.015625	40.494297
1619.017578	1.512115
1618.020508	130.642395
1617.021484	222.999985
1616.023438	-15.296851
1615.025391	218.823151
1614.026367	-90.136864
1613.027344	225.245193
1612.028320	13.476958
1611.028320	24.630329
1610.029297	9.584962
1609.029297	25.982922
1608.029297	-91.237686
1607.028320	98.018883
1606.028320	30.560427
1605.027344	279.886810
1604.026367	99.811607
1603.025391	84.648079
1602.023438	155.787308
1601.022461	-73.950432
1600.020508	-138.887283
1599.018555	-107.101616
1598.016602	68.388359
1597.013672	-46.365856
1596.010742	66.192558
1595.007813	157.733200
1594.004883	-173.949203
1593.001953	-98.212189
1591.998047	-108.748215
1590.994141	55.512081
1589.990234	-30.901806
1588.986328	-143.460266
1587.981445	-81.310791
1586.976563	470.987793
1585.971680	300.729095
1584.966797	47.021217
1583.961914	111.265358
1582.956055	-22.664473
1581.950195	353.935608
1580.944336	76.533455
1579.938477	267.833435
1578.931641	354.783691
1577.924805	363.487366
1576.917969	465.736938
1575.911133	-77.397636
1574.904297	-162.639313
1573.896484	136.889664
1572.888672	111.152809
1571.880859	168.470459
1570.873047	163.248947
1569.864258	150.080673
1568.855469	40.654686
1567.846680	188.250641
1566.837891	88.954918
1565.829102	259.541504
1564.819336	-211.198257
1563.809570	83.619171
1562.799805	97.963333
1561.790039	135.489410
1560.779297	141.709213
1559.768555	-438.180328
1558.757813	161.446899
1557.747070	123.123390
1556.736328	139.069153
1555.724609	-70.538300
1554.712891	-16.043880
1553.701172	-93.795677
1552.689453	102.737213
1551.676758	203.243698
1550.664063	249.202042
1549.651367	67.307449
1548.638672	151.745392
1547.625977	85.992432
1546.612305	265.709778
1545.598633	98.804504
1544.584961	42.937023
1543.571289	-10.490036
1542.556641	142.588455
1541.541992	3.592216
1540.527344	-1.236077
1539.512695	50.570923
1538.498047	-132.683441
1537.482422	274.895630
1536.466797	86.172264
1535.451172	-56.200394
1534.434570	-41.380558
1533.418945	-29.287603
1532.402344	201.729904
1531.385742	174.775421
1530.369141	-9.497622
1529.351563	40.556797
1528.334961	-48.625462
1527.317383	230.279694
1526.299805	-65.179924
1525.281250	-38.950436
1524.263672	-105.502884
1523.245117	64.499611
1522.226563	-105.247940
1521.208008	-23.046728
1520.188477	48.672325
1519.168945	-247.371780
1518.150391	-34.549351
1517.129883	10.987656
1516.110352	12.714957
1515.089844	-201.454163
1514.070313	-287.257263
1513.049805	212.157959
1512.028320	-182.005783
1511.007813	-6.422708
1509.986328	61.180767
1508.964844	-204.826294
1507.943359	129.251480
1506.921875	119.494270
1505.899414	-105.727203
1504.876953	-0.357783
1503.854492	56.165230
1502.832031	-41.155994
1501.808594	-363.956909
1500.786133	-72.143654
1499.762695	-10.997212
1498.739258	-16.528042
1497.714844	57.147686
1496.691406	-53.498444
1495.666992	-54.226498
1494.642578	149.543335
1493.617188	-12.520216
1492.592773	-39.101055
1491.567383	212.797974
1490.541992	216.645782
1489.516602	128.440872
1488.491211	165.341965
1487.464844	421.734283
1486.438477	583.477661
1485.412109	637.871460
1484.385742	584.988525
1483.358398	557.551758
1482.331055	361.702576
1481.303711	660.629028
1480.276367	668.695007
1479.249023	771.018250
1478.220703	1023.587158
1477.192383	1018.635193
1476.164063	1110.440308
1475.135742	947.450317
1474.106445	1097.680786
1473.077148	1469.299072
1472.047852	1339.270630
1471.018555	1680.058838
1469.989258	1552.508179
1468.958984	1333.378174
1467.928711	1727.230713
1466.898438	1747.107422
1465.868164	2087.259033
1464.836914	2018.020996
1463.805664	1709.930054
1462.774414	1701.730957
1461.743164	2061.816895
1460.710938	2015.400146
1459.679688	2154.354492
1458.647461	1991.151367
1457.615234	2132.549805
1456.582031	2182.518311
1455.549805	2143.699707
1454.516602	2201.250977
1453.483398	2547.841797
1452.449219	2514.004639
1451.416016	2523.298340
1450.381836	2583.255127
1449.347656	2425.319580
1448.313477	2244.669922
1447.279297	2631.370850
1446.244141	2559.638672
1445.208984	2406.957520
1444.173828	2031.657471
1443.138672	2142.348145
1442.102539	2252.998291
1441.066406	2264.993652
1440.030273	2180.932129
1438.994141	2096.940674
1437.958008	1980.166260
1436.920898	1967.065918
1435.883789	1782.214233
1434.846680	1713.677979
1433.808594	1309.324219
1432.771484	1319.282593
1431.733398	1097.031128
1430.695313	837.072327
1429.657227	637.837769
1428.618164	812.077637
1427.579102	665.991150
1426.540039	351.082184
1425.500977	321.249207
1424.461914	246.124908
1423.421875	357.555420
1422.381836	350.594971
1421.341797	326.075409
1420.301758	135.428238
1419.260742	80.876709
1418.219727	26.425793
1417.178711	70.227592
1416.137695	131.703690
1415.096680	85.060799
1414.054688	129.045883
1413.012695	-90.934288
1411.970703	249.895294
1410.928711	110.588860
1409.885742	152.344803
1408.842773	-205.301682
1407.799805	120.529755
1406.756836	155.000641
1405.712891	79.053780
1404.668945	123.731674
1403.625000	-90.015144
1402.581055	42.697384
1401.537109	381.165405
1400.492188	-95.570244
1399.447266	-67.971657
1398.402344	202.901764
1397.357422	243.164398
1396.311523	5.337828
1395.265625	394.076599
1394.219727	161.545822
1393.173828	239.764008
1392.126953	225.399521
1391.081055	-174.332657
1390.034180	111.952148
1388.986328	125.469971
1387.939453	126.606857
1386.891602	-44.736301
1385.843750	-188.384750
1384.795898	-276.851471
1383.748047	-87.715858
1382.699219	-135.963104
1381.651367	218.197464
1380.602539	-34.685520
1379.552734	249.582169
1378.503906	-92.842407
1377.454102	116.670052
1376.404297	134.039017
1375.354492	134.057831
1374.303711	-20.486460
1373.253906	24.706305
1372.203125	89.938377
1371.152344	8.175321
1370.100586	1.331461
1369.049805	-80.128128
1367.998047	-188.847610
1366.946289	-227.649155
1365.894531	-196.577591
1364.841797	11.371706
1363.789063	221.846802
1362.736328	-8.156235
1361.683594	-93.615936
1360.630859	94.735199
1359.577148	121.451111
1358.523438	-87.947906
1357.469727	-215.088959
1356.415039	189.845840
1355.361328	261.755371
1354.306641	172.252258
1353.251953	331.309113
1352.197266	410.952972
1351.141602	468.330322
1350.085938	317.288361
1349.030273	575.937988
1347.974609	489.700623
1346.918945	396.183258
1345.862305	848.462463
1344.805664	653.474609
1343.749023	629.756165
1342.691406	809.399658
1341.634766	709.081726
1340.577148	740.224365
1339.519531	890.368530
1338.460938	877.111023
1337.403320	849.133240
1336.344727	969.799500
1335.286133	674.757568
1334.226563	892.130005
1333.167969	839.895996
1332.108398	612.190125
1331.048828	491.022949
1329.989258	557.909241
1328.928711	622.395752
1327.869141	736.399841
1326.808594	882.574768
1325.748047	628.651123
1324.686523	856.488464
1323.625977	973.243469
1322.564453	813.581848
1321.502930	1063.766846
1320.440430	904.357605
1319.378906	1028.816528
1318.316406	1180.444824
1317.253906	1120.057983
1316.190430	951.318970
1315.127930	1125.353394
1314.064453	924.853699
1313.000977	1044.804932
1311.937500	957.906921
1310.873047	1045.971558
1309.809570	1131.638916
1308.745117	1345.350342
1307.679688	1162.845215
1306.615234	1344.653564
1305.549805	1479.727173
1304.484375	1302.499146
1303.418945	1388.522827
1302.353516	1236.148315
1301.287109	1437.821167
1300.220703	1612.462158
1299.154297	1462.833862
1298.087891	1126.688354
1297.020508	1416.926514
1295.954102	1653.113770
1294.886719	1334.550903
1293.818359	1173.246460
1292.750977	1272.155884
1291.682617	1263.158813
1290.614258	1040.882324
1289.545898	1265.000854
1288.476563	1405.735596
1287.407227	1249.938599
1286.338867	1417.705200
1285.268555	1142.056885
1284.199219	1018.443604
1283.128906	1242.636475
1282.058594	1168.127441
1280.988281	1566.077026
1279.917969	1144.169067
1278.846680	1094.350220
1277.775391	1179.129761
1276.704102	1124.537231
1275.632813	1072.461548
1274.560547	964.228516
1273.488281	1122.458496
1272.416016	1312.425049
1271.343750	896.562256
1270.270508	1142.740723
1269.197266	978.656921
1268.124023	1092.965332
1267.050781	1512.326538
1265.977539	840.854004
1264.903320	989.363953
1263.829102	950.042847
1262.753906	910.759583
1261.679688	1000.734253
1260.604492	871.329468
1259.529297	759.063660
1258.454102	958.710510
1257.378906	1129.061401
1256.302734	1011.997070
1255.226563	1104.383545
1254.150391	1048.262207
1253.073242	1147.924072
1251.997070	1074.813232
1250.919922	1152.556763
1249.841797	799.809204
1248.764648	1281.213867
1247.686523	967.503235
1246.608398	1108.412231
1245.530273	950.394287
1244.452148	760.865906
1243.373047	826.434692
1242.293945	989.103149
1241.214844	1132.272095
1240.135742	957.420532
1239.055664	1001.027161
1237.975586	714.661011
1236.895508	966.881104
1235.815430	920.703552
1234.734375	675.724304
1233.654297	905.932556
1232.573242	711.926025
1231.491211	912.908447
1230.410156	706.839600
1229.328125	805.981384
1228.246094	747.678345
1227.163086	805.565552
1226.081055	602.032715
1224.998047	664.718628
1223.915039	294.331116
1222.832031	248.167786
1221.748047	388.176147
1220.664063	334.695099
1219.580078	341.629578
1218.496094	413.769348
1217.412109	135.542877
1216.327148	166.561783
1215.242188	168.551788
1214.157227	264.660187
1213.071289	5.861821
1211.985352	210.472427
1210.899414	540.406921
1209.813477	228.531296
1208.727539	66.266441
1207.640625	533.305847
1206.553711	81.688164
1205.466797	712.301025
1204.378906	277.609467
1203.291016	373.019409
1202.203125	176.926392
1201.115234	9.763098
1200.027344	213.343033
1198.938477	46.134972
1197.849609	-48.866879
1196.760742	-74.116501
1195.670898	189.200516
1194.582031	101.277039
1193.492188	90.260307
1192.401367	257.041992
1191.311523	106.504745
1190.220703	-176.167282
1189.129883	-184.955933
1188.039063	-364.297394
1186.947266	121.401794
1185.856445	-130.062958
1184.764648	-7.123118
1183.671875	-222.599747
1182.580078	-32.658028
1181.487305	70.791824
1180.394531	27.875986
1179.301758	-134.941177
1178.208984	35.367237
1177.115234	167.187439
1176.021484	-137.092361
1174.927734	18.521612
1173.833008	138.073685
1172.738281	44.450375
1171.643555	36.959953
1170.548828	101.186127
1169.454102	-23.674093
1168.358398	176.716446
1167.262695	-151.501450
1166.166992	-66.064270
1165.070313	186.560349
1163.973633	-301.758026
1162.876953	330.515656
1161.780273	88.254356
1160.683594	91.987343
1159.585938	-169.362549
1158.488281	53.865662
1157.389648	-348.301727
1156.291992	-68.018791
1155.193359	6.925193
1154.094727	122.304848
1152.996094	-117.678528
1151.896484	-119.272240
1150.796875	255.591537
1149.697266	67.932556
1148.597656	354.305695
1147.498047	273.734711
1146.397461	309.784546
1145.296875	76.763756
1144.195313	55.575172
1143.094727	160.439407
1141.993164	74.874756
1140.891602	139.109924
1139.789063	334.010590
1138.687500	438.430634
1137.584961	561.739685
1136.482422	558.992798
1135.379883	454.030487
1134.276367	303.915436
1133.172852	286.771454
1132.069336	670.765137
1130.964844	826.662292
1129.861328	823.452698
1128.756836	1085.872437
1127.652344	937.789734
1126.546875	915.378479
1125.442383	715.121216
1124.336914	917.812195
1123.230469	862.051758
1122.125000	699.658447
1121.018555	594.112122
1119.912109	642.478760
1118.805664	577.126465
1117.699219	393.399780
1116.591797	595.413879
1115.484375	454.231171
1114.376953	563.782227
1113.268555	406.000549
1112.160156	423.192810
1111.051758	416.688141
1109.943359	395.956299
1108.833984	724.842773
1107.725586	871.661682
1106.616211	567.302124
1105.505859	690.362732
1104.396484	379.011414
1103.286133	804.041443
1102.175781	674.379211
1101.064453	728.713745
1099.954102	778.277710
1098.842773	716.952209
1097.731445	752.263245
1096.619141	740.376465
1095.507813	770.882385
1094.395508	1135.823730
1093.282227	1076.639404
1092.169922	972.728394
1091.056641	678.147339
1089.943359	972.035828
1088.830078	938.705811
1087.716797	531.336304
1086.602539	980.184753
1085.488281	1047.892822
1084.373047	1066.169189
1083.258789	844.706299
1082.143555	900.574158
1081.028320	761.420532
1079.913086	753.834717
1078.796875	833.101379
1077.680664	832.503174
1076.564453	522.090332
1075.448242	481.649445
1074.331055	793.090271
1073.213867	576.671997
1072.096680	552.622681
1070.979492	657.512085
1069.861328	619.371155
1068.743164	696.060608
1067.625000	625.126953
1066.505859	629.161560
1065.386719	799.449036
1064.267578	915.817078
1063.148438	835.534790
1062.029297	692.115356
1060.909180	656.371094
1059.789063	651.059143
1058.667969	692.517273
1057.547852	567.994568
1056.426758	670.246887
1055.305664	632.263916
1054.183594	444.787628
1053.062500	308.811157
1051.940430	446.115967
1050.818359	482.992340
1049.695313	566.543762
1048.572266	293.056549
1047.449219	376.663086
1046.326172	677.175415
1045.203125	567.167297
1044.079102	615.759949
1042.955078	417.300110
1041.830078	377.410950
1040.706055	111.604462
1039.581055	267.527985
1038.456055	199.869812
1037.331055	260.326752
1036.205078	174.151123
1035.079102	239.314301
1033.953125	562.731812
1032.826172	779.042725
1031.700195	290.711487
1030.573242	346.665314
1029.445313	537.442871
1028.318359	372.656616
1027.190430	31.421595
1026.062500	-114.492439
1024.934570	-111.664200
1023.805664	-64.678795
1022.676758	-131.389725
1021.547852	-211.932373
1020.418945	-245.975372
1019.289063	-268.351685
1018.159180	-109.776405
1017.029297	-16.125248
1015.898438	123.897888
1014.767578	-132.336411
1013.636719	151.426987
1012.505859	20.521311
1011.375000	130.582504
1010.243164	150.365906
1009.111328	378.530762
1007.978516	363.676239
1006.846680	534.000000
1005.713867	796.832092
1004.581055	1235.368530
1003.447266	1990.505737
1002.313477	2031.154053
1001.179688	1214.543335
1000.045898	1036.041504
998.912109	418.850830
997.777344	226.924515
996.642578	404.565277
995.506836	122.880730
994.372070	219.873245
993.236328	28.516972
992.100586	47.235321
990.963867	-53.881416
989.828125	241.687881
988.691406	304.406219
987.553711	67.614471
986.416992	79.848755
985.279297	43.799118
984.141602	251.954590
983.003906	50.311893
981.865234	228.635666
980.726563	169.955612
979.587891	212.627747
978.448242	181.772369
977.309570	77.453262
976.169922	315.828491
975.030273	515.118591
973.889648	261.721405
972.749023	458.831879
971.608398	329.801910
970.467773	33.307590
969.326172	-10.416971
968.184570	310.924164
967.042969	145.745331
965.901367	61.044762
964.758789	448.966949
963.616211	199.336685
962.473633	254.839615
961.330078	408.972015
960.186523	226.292603
959.042969	373.697937
957.899414	287.521942
956.754883	293.081512
955.610352	-3.442084
954.465820	27.572142
953.321289	-259.385712
952.175781	263.737793
951.030273	-48.091404
949.884766	-71.553230
948.738281	14.829755
947.591797	279.550476
946.445313	-95.549637
945.298828	498.247864
944.151367	146.319061
943.003906	285.589966
941.856445	536.759338
940.708008	144.297287
939.559570	-44.798393
938.411133	135.862427
937.262695	159.169769
936.113281	540.552917
934.964844	413.505096
933.814453	218.235458
932.665039	310.261932
931.514648	-39.595009
930.364258	54.923214
929.213867	47.030659
928.062500	335.172607
926.912109	138.516602
925.759766	62.636707
924.608398	41.486313
923.456055	247.865356
922.303711	-166.489853
921.151367	10.476300
919.999023	-39.815346
918.845703	89.502800
917.692383	-124.159584
916.539063	-287.668854
915.384766	-21.887775
914.230469	-53.512424
913.076172	46.590725
911.920898	-59.741699
910.766602	8.727406
909.611328	56.832718
908.455078	207.024292
907.299805	-21.326529
906.143555	-181.503860
904.987305	-51.519073
903.830078	-32.515728
902.673828	262.841736
901.516602	123.421936
900.359375	-147.146225
899.201172	-46.381138
898.042969	72.506027
896.884766	-218.011703
895.726563	396.241791
894.567383	67.476753
893.408203	-134.488983
892.249023	-112.577042
891.088867	-83.838783
889.929688	186.628143
888.769531	48.287159
887.608398	339.023376
886.448242	54.102047
885.287109	22.105984
884.125977	251.879761
882.963867	217.692490
881.801758	269.255829
880.639648	253.204605
879.477539	176.347488
878.315430	20.694294
877.152344	315.729095
875.989258	459.753082
874.825195	175.898819
873.661133	196.131470
872.497070	497.730316
871.333008	461.681641
870.168945	434.674896
869.003906	317.739136
867.838867	625.868652
866.672852	430.303497
865.506836	333.741028
864.340820	659.679199
863.174805	527.194031
862.008789	513.820679
860.841797	630.695618
859.674805	489.363831
858.506836	653.336792
857.339844	765.628235
856.171875	1046.114868
855.003906	819.605225
853.834961	772.579651
852.666016	629.176697
851.497070	860.113037
850.328125	564.380737
849.158203	956.491394
847.988281	808.665649
846.818359	667.612366
845.647461	466.169250
844.477539	408.035614
843.306641	555.754150
842.134766	801.805176
840.963867	318.647858
839.791992	812.768250
838.619141	589.082153
837.447266	620.238464
836.274414	481.543304
835.101563	648.903137
833.928711	440.966400
832.754883	670.695679
831.581055	723.935059
830.407227	725.778259
829.232422	716.422302
828.058594	624.493042
826.883789	726.571777
825.708008	554.322449
824.533203	526.986694
823.357422	584.291931
822.181641	131.317123
821.004883	462.546051
819.828125	303.647644
818.651367	469.809692
817.474609	241.860565
816.296875	394.479370
815.119141	-87.098297
813.941406	136.569351
812.763672	217.746414
811.584961	-16.880327
810.406250	221.958267
809.226563	193.954773
808.047852	-25.168970
806.868164	42.252956
805.688477	278.329895
804.507813	87.967232
803.327148	8.590899
802.146484	-68.610847
800.965820	-79.305199
799.784180	-14.670866
798.603516	25.458681
797.420898	-107.436913
796.239258	-220.409637
795.056641	-45.358967
793.874023	38.690765
792.691406	-3.630455
791.507813	-32.739811
790.324219	117.385574
789.140625	152.258652
787.956055	-226.752686
786.772461	80.096161
785.586914	-168.423920
784.402344	-100.727463
783.216797	70.734268
782.032227	144.780930
780.845703	353.469818
779.660156	246.076950
778.473633	-15.962580
777.287109	-13.017083
776.100586	162.010956
774.913086	-69.221764
773.725586	-77.596817
772.538086	-57.387615
771.349609	-202.693390
770.161133	88.530487
768.972656	148.065460
767.784180	-85.633118
766.594727	123.538559
765.405273	17.518246
764.215820	166.911865
763.026367	256.692566
761.835938	13.946516
760.645508	-145.153580
759.454102	153.359253
758.262695	434.036896
757.072266	285.664032
755.879883	346.126282
754.688477	250.408981
753.496094	337.040894
752.303711	507.029663
751.110352	356.148865
749.917969	528.073486
748.724609	-22.496140
747.530273	-87.804962
746.336914	428.371399
745.142578	470.324921
743.948242	44.976227
742.752930	143.848892
741.558594	314.951263
740.363281	211.907074
739.166992	281.948364
737.971680	86.796883
736.775391	-71.103462
735.579102	307.506714
734.381836	-207.370483
733.185547	-82.940361
731.988281	-245.300247
730.790039	115.223747
729.592773	156.186539
728.394531	41.809059
727.196289	76.093628
725.997070	291.718201
724.797852	-45.662373
723.598633	340.194611
722.399414	417.860046
721.199219	167.892746
719.999023	398.293671
718.798828	497.590820
717.598633	459.333771
716.397461	266.163513
715.196289	142.848801
713.994141	503.645905
712.792969	129.578049
711.590820	235.158966
710.388672	403.864624
709.185547	206.476791
707.982422	209.547745
706.779297	286.642975
705.576172	-91.295044
704.372070	212.175674
703.167969	363.185638
701.963867	-12.334308
700.759766	-11.404536
699.554688	204.797897
698.349609	160.040268
697.143555	58.803757
695.938477	248.813110
694.732422	336.644775
693.525391	-18.614040
692.319336	-37.105968
691.112305	35.614731
689.905273	-73.975815
688.697266	-116.218544
687.490234	-32.568848
686.282227	-44.350349
685.073242	58.838501
683.865234	-37.409168
682.656250	-302.616058
681.447266	-80.103340
680.237305	31.875996
679.028320	128.709457
677.818359	-168.533646
676.607422	45.323345
675.397461	12.423299
674.186523	87.798561
672.975586	31.252161
671.763672	31.035013
670.551758	67.660805
669.339844	87.055580
668.127930	-118.247284
666.915039	-33.827049
665.703125	-81.130493
664.489258	-52.735367
663.276367	-123.585838
662.062500	164.048111
660.848633	-381.459961
659.634766	247.225220
658.419922	-41.138050
657.205078	11.504764
655.990234	-15.558403
654.775391	97.620377
653.559570	161.271729
652.343750	-44.353535
651.126953	-38.665630
649.911133	-13.486515
648.694336	-29.135056
647.477539	26.368860
646.259766	103.470001
645.041992	-64.672447
643.824219	156.750854
642.606445	191.049011
641.387695	152.312607
640.168945	-6.700890
638.950195	186.943756
637.730469	245.209564
636.511719	135.965408
635.291016	28.999548
634.071289	16.651878
632.850586	68.787575
631.629883	65.169228
630.409180	-146.529907
629.188477	-182.144730
627.966797	-101.862846
626.745117	68.500465
625.522461	206.672913
624.300781	-10.983315
623.078125	542.947449
621.854492	372.505005
620.631836	277.131989
619.408203	130.416794
618.184570	86.536911
616.960938	79.061386
615.736328	73.708527
614.511719	-113.523376
613.287109	-234.394958
612.061523	-2.408347
610.835938	376.939026
609.610352	65.613403
608.384766	85.590149
607.158203	-61.195957
605.931641	48.302345
604.705078	-98.646469
