# Supplementary material for: Raman spectroscopy accurately differentiates mucosal healing from non-healing and biochemical changes following biological therapy in inflammatory bowel disease
Source: PLoS One. 2021 Jun 2;16(6):e0252210. doi: 10.1371/journal.pone.0252210 (PMC8172032; doi:10.1371/journal.pone.0252210)
Supplement: S1 Dataset — (ZIP) [file pone.0252210.s003.zip › HC/BRC-ctnf-0007-2_base sub CR removed_97__X_-21397.3__Y_39792.2__Time_1081.txt]

1714.793945	28.694370
1713.817383	-12.089858
1712.840820	44.936806
1711.864258	268.214844
1710.886719	67.794731
1709.909180	-62.777157
1708.931641	-295.030060
1707.953125	-302.054779
1706.975586	71.459496
1705.997070	-29.081659
1705.018555	84.788811
1704.040039	22.138638
1703.060547	-77.776794
1702.081055	-70.395897
1701.101563	-41.370216
1700.122070	-44.184151
1699.142578	161.831406
1698.162109	116.734001
1697.181641	-222.011765
1696.201172	51.579369
1695.220703	197.157974
1694.239258	-217.868347
1693.257813	152.650421
1692.276367	187.013184
1691.294922	232.408890
1690.313477	288.842224
1689.331055	110.846527
1688.348633	34.680058
1687.366211	1.619184
1686.383789	411.521729
1685.400391	341.871643
1684.416992	155.433075
1683.433594	489.003662
1682.450195	330.114929
1681.465820	355.441925
1680.482422	157.598663
1679.498047	356.851013
1678.512695	359.507355
1677.528320	373.286926
1676.542969	262.464905
1675.558594	415.449310
1674.572266	768.163574
1673.586914	584.263245
1672.601563	584.269897
1671.615234	544.847473
1670.628906	527.149963
1669.642578	743.619568
1668.655273	594.006470
1667.668945	975.854736
1666.681641	665.263733
1665.694336	676.319092
1664.706055	735.541199
1663.718750	744.813110
1662.730469	759.799011
1661.742188	936.927612
1660.753906	817.562256
1659.764648	796.698669
1658.775391	874.294800
1657.787109	872.841553
1656.796875	847.927979
1655.807617	783.748535
1654.818359	727.947266
1653.828125	704.306396
1652.837891	593.766296
1651.846680	512.746399
1650.856445	654.313354
1649.865234	600.526367
1648.874023	584.147949
1647.882813	314.433594
1646.891602	293.576263
1645.899414	111.926514
1644.907227	110.305237
1643.915039	53.580845
1642.922852	44.738831
1641.930664	89.020462
1640.937500	128.316483
1639.944336	-299.042633
1638.951172	25.816929
1637.957031	47.567898
1636.963867	-67.472588
1635.969727	-147.916672
1634.975586	172.523178
1633.981445	-162.939606
1632.986328	-208.244431
1631.991211	-226.926987
1630.996094	183.827576
1630.000977	-150.312393
1629.005859	-270.887512
1628.009766	-325.404358
1627.013672	14.929955
1626.017578	-104.929085
1625.021484	-192.965515
1624.024414	-328.091339
1623.028320	57.469955
1622.031250	-492.449554
1621.033203	11.557310
1620.036133	108.404663
1619.038086	50.431599
1618.041016	-212.130096
1617.041992	26.915857
1616.043945	129.551971
1615.045898	-9.103168
1614.046875	269.516907
1613.047852	15.749642
1612.048828	-153.878830
1611.048828	96.106636
1610.049805	34.211357
1609.049805	-9.222341
1608.049805	-149.476486
1607.048828	121.621964
1606.048828	-26.289431
1605.047852	64.171730
1604.046875	146.809219
1603.045898	93.389954
1602.044922	84.526627
1601.042969	141.100113
1600.041016	30.316563
1599.039063	81.724442
1598.037109	-26.321049
1597.034180	61.709850
1596.031250	115.750008
1595.028320	133.205643
1594.025391	87.975273
1593.022461	-95.632370
1592.018555	-156.471786
1591.014648	-115.502350
1590.010742	-98.053688
1589.006836	-119.769814
1588.001953	22.817324
1586.997070	-22.454338
1585.992188	-122.498047
1584.987305	66.806244
1583.982422	292.465424
1582.976563	187.055267
1581.970703	488.021759
1580.964844	374.682617
1579.958984	227.474869
1578.952148	262.486084
1577.945313	3.291863
1576.938477	61.602875
1575.931641	314.930725
1574.924805	297.546906
1573.916992	480.310669
1572.909180	311.903900
1571.901367	289.037842
1570.893555	190.712860
1569.884766	48.143764
1568.876953	157.517792
1567.868164	-24.161713
1566.858398	14.824522
1565.849609	261.369751
1564.839844	30.105890
1563.830078	136.158051
1562.820313	304.302856
1561.810547	-178.806000
1560.799805	227.641891
1559.790039	239.699997
1558.779297	-36.125534
1557.767578	-332.718109
1556.756836	44.359665
1555.745117	195.746231
1554.733398	212.246460
1553.721680	163.858597
1552.709961	159.350540
1551.697266	297.034363
1550.685547	56.716824
1549.672852	-121.574005
1548.659180	217.361359
1547.646484	80.178528
1546.632813	214.356125
1545.619141	234.582001
1544.605469	-104.588074
1543.591797	109.163506
1542.577148	-315.418091
1541.562500	205.289566
1540.547852	46.504719
1539.533203	11.543364
1538.518555	82.252853
1537.502930	157.915176
1536.487305	-22.033567
1535.471680	112.615547
1534.456055	84.575447
1533.439453	355.446228
1532.422852	223.910995
1531.406250	244.321609
1530.389648	228.485077
1529.373047	-166.191910
1528.355469	103.605209
1527.337891	113.050972
1526.320313	-111.941856
1525.302734	25.912640
1524.284180	-145.266571
1523.265625	33.361935
1522.247070	18.838198
1521.228516	227.895660
1520.208984	-5.542294
1519.190430	159.415192
1518.170898	-97.351089
1517.151367	82.644135
1516.130859	28.620811
1515.111328	115.744652
1514.090820	-272.381805
1513.070313	40.370163
1512.049805	-50.134594
1511.028320	-212.617905
1510.006836	-5.727841
1508.986328	-309.500580
1507.963867	-146.580231
1506.942383	-83.844345
1505.919922	-454.510406
1504.898438	-148.538452
1503.875977	-168.265442
1502.852539	-8.810757
1501.830078	-228.598419
1500.806641	7.362164
1499.783203	-181.885910
1498.759766	-386.537659
1497.736328	-240.633759
1496.711914	7.409623
1495.687500	-136.139191
1494.663086	-238.822723
1493.638672	-277.654144
1492.613281	-55.854568
1491.587891	4.727684
1490.563477	65.197830
1489.537109	18.203550
1488.511719	114.178505
1487.485352	15.923616
1486.458984	-187.061157
1485.432617	214.888962
1484.406250	129.153641
1483.379883	43.370350
1482.352539	284.024475
1481.325195	330.671173
1480.297852	224.231171
1479.269531	377.760040
1478.241211	556.635437
1477.213867	391.385742
1476.184570	883.374756
1475.156250	980.316650
1474.127930	506.737579
1473.098633	888.720215
1472.069336	853.035217
1471.040039	1041.257813
1470.009766	1081.757568
1468.979492	1562.264404
1467.950195	1294.830566
1466.918945	1357.973022
1465.888672	1268.541870
1464.857422	1217.214844
1463.827148	1252.290894
1462.795898	1381.301147
1461.763672	1634.662354
1460.732422	1486.681396
1459.700195	1582.451904
1458.667969	1767.004761
1457.635742	1763.662964
1456.603516	1729.861206
1455.570313	1637.695435
1454.537109	1819.469971
1453.503906	1603.062744
1452.470703	1744.195190
1451.436523	1654.602173
1450.403320	1567.604004
1449.369141	1835.315796
1448.333984	1950.921753
1447.299805	2177.939697
1446.264648	2027.603516
1445.230469	1965.966187
1444.194336	1782.854858
1443.159180	1883.252319
1442.124023	1778.727173
1441.087891	1358.108032
1440.051758	1670.995483
1439.015625	1533.786743
1437.978516	1543.247925
1436.941406	1658.875977
1435.904297	1029.193115
1434.867188	973.203857
1433.830078	985.471130
1432.791992	874.042419
1431.754883	777.881165
1430.715820	512.679504
1429.677734	535.314575
1428.639648	293.118896
1427.600586	409.208496
1426.561523	66.382324
1425.522461	220.414154
1424.482422	318.978699
1423.443359	107.633728
1422.403320	307.099487
1421.363281	-133.245514
1420.322266	277.859589
1419.282227	223.090927
1418.241211	107.991539
1417.200195	149.064468
1416.159180	76.973831
1415.117188	40.203400
1414.076172	-3.989722
1413.034180	27.346418
1411.992188	-152.418549
1410.949219	-70.626785
1409.907227	-33.986935
1408.864258	57.990696
1407.821289	109.839249
1406.777344	-76.830032
1405.734375	-44.855686
1404.690430	-233.712189
1403.646484	-13.294680
1402.602539	-98.984489
1401.557617	-13.955184
1400.513672	-164.597382
1399.468750	-129.519394
1398.423828	-347.552673
1397.377930	51.207611
1396.333008	312.104156
1395.287109	169.613388
1394.241211	170.082916
1393.195313	305.910339
1392.148438	56.194294
1391.101563	-10.550149
1390.054688	200.662399
1389.007813	69.108269
1387.960938	120.358704
1386.913086	159.192444
1385.865234	218.143265
1384.817383	89.694382
1383.769531	-41.069481
1382.720703	-349.089935
1381.671875	150.154419
1380.623047	7.351669
1379.574219	-130.261261
1378.524414	-297.656860
1377.475586	-235.171631
1376.425781	57.016518
1375.375977	94.701347
1374.325195	-304.079498
1373.274414	63.152962
1372.224609	-178.062378
1371.172852	-70.034523
1370.122070	90.442490
1369.070313	-80.463898
1368.019531	137.528107
1366.967773	350.566895
1365.915039	75.520081
1364.863281	49.731045
1363.810547	108.714096
1362.757813	103.102669
1361.705078	-138.749817
1360.651367	639.590027
1359.598633	276.131989
1358.544922	171.565369
1357.491211	124.364517
1356.436523	131.990616
1355.382813	-9.336926
1354.328125	286.792877
1353.273438	11.621266
1352.217773	332.717194
1351.163086	264.007874
1350.107422	-20.510815
1349.051758	529.118469
1347.996094	262.305267
1346.939453	427.380768
1345.883789	220.499191
1344.827148	467.610657
1343.769531	689.943359
1342.712891	877.625244
1341.655273	1095.083618
1340.598633	579.238892
1339.540039	710.222717
1338.482422	593.645691
1337.423828	922.901062
1336.366211	615.980225
1335.307617	514.720093
1334.248047	717.959900
1333.189453	228.590622
1332.129883	805.512329
1331.070313	519.333923
1330.010742	591.866760
1328.950195	671.894836
1327.890625	571.628052
1326.830078	903.860107
1325.768555	507.400726
1324.708008	577.972656
1323.646484	616.522644
1322.585938	744.042603
1321.523438	834.583740
1320.461914	814.176147
1319.400391	744.549377
1318.337891	783.570374
1317.275391	724.053162
1316.211914	585.773071
1315.149414	657.161560
1314.085938	740.936707
1313.022461	1034.181641
1311.958984	413.603699
1310.894531	766.085999
1309.831055	973.262146
1308.766602	796.448608
1307.701172	819.134399
1306.636719	987.073547
1305.571289	793.424866
1304.505859	1072.137695
1303.440430	1350.817993
1302.375000	985.405273
1301.308594	944.646545
1300.242188	1009.645142
1299.175781	848.688416
1298.109375	884.370300
1297.041992	890.639160
1295.975586	1179.317627
1294.908203	945.132568
1293.839844	1074.301025
1292.772461	693.180298
1291.704102	972.112793
1290.635742	1008.210815
1289.567383	897.249878
1288.498047	1021.719910
1287.428711	839.854004
1286.360352	971.760071
1285.290039	537.782837
1284.220703	841.247742
1283.150391	676.947388
1282.080078	507.876190
1281.009766	965.497253
1279.939453	789.197266
1278.868164	1011.790955
1277.796875	803.850708
1276.725586	1107.130493
1275.654297	747.769104
1274.582031	1107.225830
1273.509766	1087.777954
1272.437500	970.648438
1271.365234	1046.579346
1270.291992	1159.137573
1269.218750	1195.987183
1268.145508	795.895630
1267.072266	1155.021484
1265.999023	1189.493652
1264.924805	1126.388916
1263.850586	1146.259766
1262.776367	1073.485352
1261.701172	1168.968506
1260.625977	1257.115356
1259.550781	1369.607666
1258.475586	1155.603638
1257.400391	1097.595825
1256.324219	1390.284302
1255.248047	1127.750610
1254.171875	1030.862183
1253.094727	1201.709961
1252.018555	1250.837402
1250.941406	988.580444
1249.864258	1028.003052
1248.786133	1349.449829
1247.708008	1250.205688
1246.630859	1457.231079
1245.551758	1200.052002
1244.473633	957.559204
1243.394531	1266.486816
1242.316406	1203.753906
1241.236328	1090.046265
1240.157227	1158.413330
1239.077148	683.169128
1237.998047	889.851990
1236.917969	858.715637
1235.836914	1310.143311
1234.756836	1046.136108
1233.675781	854.936157
1232.594727	1000.648804
1231.512695	608.390381
1230.431641	884.843933
1229.349609	761.548340
1228.267578	894.927429
1227.185547	594.911560
1226.102539	735.460876
1225.019531	849.296204
1223.936523	394.558929
1222.853516	622.023254
1221.769531	564.014404
1220.686523	617.202515
1219.602539	544.641724
1218.517578	317.414764
1217.433594	220.709503
1216.348633	633.634705
1215.263672	529.564087
1214.178711	258.910736
1213.092773	326.245911
1212.007813	217.347839
1210.921875	475.166809
1209.834961	617.035767
1208.749023	387.410980
1207.662109	451.978912
1206.575195	612.887207
1205.488281	335.054962
1204.400391	356.057343
1203.313477	1.214406
1202.225586	-141.598221
1201.136719	-60.480961
1200.048828	-162.402481
1198.959961	-86.245140
1197.871094	47.568996
1196.782227	24.896759
1195.692383	144.072891
1194.603516	-162.474167
1193.513672	132.066269
1192.423828	53.866226
1191.333008	-19.561882
1190.242188	212.094757
1189.151367	131.333832
1188.060547	-189.591141
1186.969727	-279.953888
1185.877930	-245.531204
1184.786133	-290.380951
1183.694336	-244.102982
1182.601563	-301.062012
1181.509766	95.197311
1180.416992	86.010216
1179.323242	-234.863815
1178.230469	-33.207283
1177.136719	-71.314117
1176.042969	-193.309891
1174.949219	166.063187
1173.854492	134.916763
1172.760742	369.443634
1171.666016	-121.382950
1170.570313	-59.328640
1169.475586	-210.270584
1168.379883	-105.306038
1167.284180	-471.513062
1166.188477	-342.758636
1165.091797	-132.874649
1163.996094	-92.798126
1162.899414	54.693615
1161.801758	22.911295
1160.705078	98.543289
1159.607422	250.468292
1158.509766	366.458496
1157.412109	-166.745438
1156.313477	180.573257
1155.215820	86.414124
1154.117188	54.227768
1153.017578	217.489212
1151.918945	80.288216
1150.819336	-116.495132
1149.719727	108.460777
1148.620117	204.629272
1147.519531	148.273788
1146.418945	37.124382
1145.318359	-40.706898
1144.217773	352.655701
1143.116211	-184.540024
1142.014648	-48.350910
1140.913086	-161.990967
1139.811523	235.571930
1138.708984	12.454597
1137.606445	34.180576
1136.503906	158.018372
1135.401367	18.064619
1134.297852	91.867752
1133.194336	20.746456
1132.090820	144.274017
1130.987305	412.478790
1129.882813	279.493164
1128.778320	443.065704
1127.673828	326.652618
1126.569336	852.856567
1125.463867	833.509033
1124.358398	769.099182
1123.252930	569.612427
1122.146484	922.167419
1121.041016	466.858643
1119.934570	658.181885
1118.828125	233.843216
1117.720703	427.424103
1116.613281	351.117065
1115.505859	265.353058
1114.398438	444.514221
1113.291016	8.724900
1112.182617	161.795120
1111.074219	343.134308
1109.964844	533.812195
1108.856445	8.515660
1107.747070	175.521484
1106.637695	332.983398
1105.528320	549.383240
1104.417969	581.540771
1103.307617	521.633240
1102.197266	15.814373
1101.086914	401.861023
1099.975586	391.512909
1098.864258	447.179718
1097.752930	575.888306
1096.641602	332.175232
1095.529297	335.954193
1094.416992	530.533264
1093.304688	107.992119
1092.191406	328.424011
1091.079102	805.351990
1089.965820	345.377106
1088.852539	233.850571
1087.738281	197.646957
1086.624023	382.541229
1085.509766	365.150116
1084.395508	467.664612
1083.280273	403.268005
1082.166016	371.821014
1081.050781	253.475784
1079.934570	269.064026
1078.819336	451.385712
1077.703125	-28.369709
1076.586914	311.217102
1075.469727	49.970188
1074.353516	171.259689
1073.236328	196.351425
1072.119141	92.492699
1071.000977	-18.328209
1069.882813	522.493347
1068.765625	196.120575
1067.646484	228.341537
1066.528320	333.199249
1065.409180	142.995132
1064.290039	27.831707
1063.170898	158.515137
1062.050781	256.410919
1060.930664	89.949547
1059.810547	438.167633
1058.690430	533.728760
1057.569336	206.137207
1056.449219	182.603561
1055.327148	53.960266
1054.206055	88.969498
1053.083984	175.394501
1051.961914	93.704414
1050.839844	444.006042
1049.717773	406.751953
1048.594727	217.890121
1047.471680	15.176511
1046.348633	220.794083
1045.224609	-19.017984
1044.101563	221.609650
1042.976563	51.956532
1041.852539	43.243690
1040.728516	179.046249
1039.603516	-111.392471
1038.478516	-15.069099
1037.352539	4.447303
1036.227539	-43.465183
1035.101563	101.856880
1033.974609	9.877740
1032.848633	132.014053
1031.721680	37.900341
1030.594727	-70.036804
1029.467773	-40.708450
1028.340820	-8.988549
1027.212891	-239.734741
1026.084961	-40.587242
1024.956055	-254.800034
1023.828125	-619.727417
1022.699219	-220.764999
1021.570313	-299.932312
1020.440430	-583.143311
1019.311523	-328.004913
1018.181641	-260.736450
1017.050781	-415.979401
1015.920898	-554.825745
1014.790039	-552.162292
1013.659180	-401.132324
1012.528320	-259.342560
1011.396484	-302.782654
1010.265625	65.997513
1009.132813	-44.434914
1008.000977	79.010391
1006.868164	49.799206
1005.736328	302.892487
1004.602539	831.141602
1003.469727	1447.104370
1002.335938	1619.089111
1001.202148	1058.556519
1000.068359	881.897827
998.933594	33.276390
997.799805	-8.918592
996.665039	161.407013
995.529297	121.708885
994.394531	179.059113
993.258789	-77.279701
992.123047	266.308624
990.986328	7.970393
989.849609	5.764920
988.712891	42.852486
987.576172	333.510529
986.439453	133.418839
985.301758	37.173294
984.164063	-240.839325
983.025391	-42.054230
981.887695	-50.405647
980.749023	14.987999
979.610352	319.721954
978.470703	196.601547
977.332031	-105.712685
976.192383	137.081436
975.051758	393.655853
973.912109	110.207588
972.771484	270.390869
971.630859	361.702362
970.490234	400.260956
969.348633	250.649750
968.207031	284.835815
967.065430	124.060944
965.923828	337.414520
964.781250	488.843201
963.638672	222.964005
962.496094	436.454102
961.352539	471.170532
960.208984	366.192810
959.065430	172.020279
957.921875	172.726547
956.777344	107.123978
955.632813	206.484940
954.488281	239.523544
953.343750	178.828888
952.198242	45.055370
951.052734	55.531563
949.907227	-199.145721
948.760742	-179.278931
947.614258	23.518744
946.467773	107.496399
945.321289	91.010521
944.173828	175.118271
943.026367	304.948181
941.878906	302.401642
940.730469	441.450012
939.582031	293.018372
938.433594	338.650635
937.285156	172.244110
936.135742	284.182495
934.987305	136.275116
933.836914	437.505646
932.687500	255.622467
931.537109	226.533051
930.386719	402.513306
929.236328	88.946747
928.084961	76.092438
926.934570	133.873810
925.783203	36.982147
924.630859	-25.665693
923.478516	11.857991
922.327148	-41.515461
921.173828	-101.608971
920.021484	-204.785980
918.868164	137.493118
917.714844	48.073605
916.561523	344.842712
915.407227	-105.463432
914.252930	-1.618926
913.098633	-77.047127
911.944336	-91.120628
910.789063	235.133179
909.633789	-370.798340
908.478516	-203.231171
907.322266	-85.557831
906.166016	-223.972794
905.009766	84.073158
903.853516	-65.540672
902.696289	-235.415665
901.539063	-314.600006
900.381836	-291.841370
899.223633	88.512833
898.065430	90.890854
896.907227	-24.312433
895.749023	138.733383
894.589844	172.870499
893.430664	19.415638
892.271484	148.548828
891.112305	26.870007
889.952148	-103.751190
888.791992	32.187386
887.630859	68.754646
886.470703	12.786416
885.309570	-38.616890
884.148438	-137.349716
882.986328	-220.223907
881.825195	114.139145
880.663086	299.566589
879.500000	140.072510
878.337891	12.213159
877.174805	-11.936167
876.011719	168.901871
874.847656	315.890167
873.684570	75.592712
872.520508	344.090790
871.355469	697.978577
870.191406	95.581734
869.026367	107.495316
867.861328	180.117752
866.695313	349.375641
865.530273	466.854553
864.364258	164.085052
863.197266	378.147675
862.031250	389.965881
860.864258	509.552734
859.697266	442.746216
858.530273	674.462830
857.362305	623.336365
856.194336	516.138367
855.026367	617.555054
853.857422	624.733765
852.688477	705.868164
851.519531	347.675690
850.350586	469.131531
849.180664	545.707397
848.010742	447.536438
846.840820	586.728760
845.670898	490.785156
844.500000	547.044373
843.329102	357.130066
842.157227	113.591980
840.986328	198.889648
839.814453	38.170658
838.642578	284.330292
837.469727	311.328461
836.296875	454.462891
835.124023	278.068542
833.951172	173.183487
832.777344	23.660236
831.603516	289.351410
830.429688	456.687805
829.255859	438.721252
828.081055	541.177307
826.906250	367.014374
825.731445	248.631973
824.555664	252.857239
823.379883	116.644814
822.204102	118.585808
821.027344	265.261200
819.851563	-149.352234
818.674805	99.638588
817.497070	246.078705
816.320313	60.830009
815.142578	-42.060272
813.963867	-78.221596
812.786133	-156.666748
811.607422	120.588860
810.428711	-4.638022
809.250000	-105.414093
808.070313	-135.099869
806.890625	-75.976013
805.710938	-183.474380
804.531250	-44.550198
803.350586	-209.812027
802.169922	50.996841
800.988281	-138.714584
799.807617	-111.032028
798.625977	-158.803421
797.444336	-319.666290
796.261719	-108.153046
795.079102	-12.014318
793.896484	-62.183533
792.713867	-154.461258
791.530273	32.252846
790.346680	-195.141129
789.163086	-88.283508
787.979492	-43.478619
786.794922	326.442230
785.610352	247.176300
784.425781	163.477936
783.240234	88.611542
782.054688	-59.198071
780.869141	64.789902
779.682617	89.267563
778.496094	-157.959961
777.309570	-14.302178
776.123047	45.358799
774.935547	235.158432
773.748047	-36.316628
772.560547	182.002762
771.373047	-153.372818
770.184570	-1.356729
768.996094	97.643799
767.806641	319.971252
766.618164	-39.513657
765.428711	65.918106
764.239258	6.095885
763.048828	432.850433
761.858398	227.618652
760.667969	139.089127
759.477539	17.567636
758.286133	168.826370
757.094727	399.155945
755.903320	376.504791
754.710938	30.717363
753.518555	282.809052
752.326172	466.646332
751.133789	285.748047
749.940430	333.298492
748.747070	565.229248
747.553711	268.037750
746.359375	-121.201111
745.166016	261.999695
743.970703	199.735321
742.776367	262.483704
741.581055	145.410965
740.385742	284.831696
739.190430	-187.213638
737.994141	131.851944
736.797852	41.167278
735.601563	-169.920425
734.405273	-264.878479
733.208008	-154.049774
732.010742	4.866670
730.813477	-55.065128
729.615234	-114.967400
728.416992	-172.652374
727.218750	185.076767
726.020508	361.231323
724.821289	473.941071
723.622070	-31.657074
722.422852	166.293930
721.222656	346.695343
720.022461	372.023926
718.822266	220.564407
717.621094	56.098969
716.420898	57.532631
715.218750	52.441330
714.017578	335.213043
712.815430	218.922379
711.614258	216.048401
710.411133	291.645752
709.208984	186.418549
708.005859	512.519592
706.802734	-69.525734
705.599609	12.721406
704.395508	90.609711
703.191406	296.881165
701.987305	-66.882805
700.782227	108.951660
699.577148	-4.457577
698.372070	386.582153
697.166992	-24.519667
695.960938	105.675529
694.754883	255.405472
693.548828	135.794373
692.341797	187.827759
691.135742	113.971619
689.927734	72.754501
688.720703	-239.629272
687.512695	-152.647247
686.304688	-354.114899
685.096680	-269.210938
683.888672	52.006962
682.679688	-19.163084
681.470703	-233.253647
680.260742	-291.210754
679.050781	-273.278046
677.840820	-40.925449
676.630859	-142.005783
675.419922	-41.695435
674.209961	127.872253
672.998047	-5.442686
671.787109	211.745087
670.575195	-96.546776
669.363281	118.527245
668.151367	39.627792
666.938477	-67.259338
665.725586	320.677917
664.512695	73.520012
663.299805	424.669647
662.085938	419.522858
660.872070	349.696045
659.658203	390.015656
658.443359	89.533989
657.228516	-126.624954
656.013672	-60.140697
654.797852	-49.667858
653.583008	79.409882
652.366211	492.935150
651.150391	-119.114204
649.934570	-112.668236
648.717773	160.856888
647.500000	-11.306242
646.283203	176.116119
645.065430	223.654999
643.847656	385.261658
642.629883	269.406769
641.411133	211.734955
640.192383	-47.923786
638.973633	-64.518715
637.753906	99.469955
636.534180	70.102539
635.314453	195.462997
634.094727	78.184105
632.874023	-26.087095
631.653320	-435.024841
630.432617	-184.918121
629.211914	120.924530
627.990234	10.587975
626.768555	316.390106
625.545898	281.242096
624.324219	162.587906
623.101563	95.490143
621.877930	392.716919
620.655273	135.110489
619.431641	100.409744
618.208008	-411.635712
616.983398	-191.324707
615.759766	-56.641323
614.535156	88.757729
613.310547	37.380016
612.084961	-75.908569
610.859375	-7.332749
609.633789	183.134262
608.408203	-49.539204
607.181641	42.742073
605.955078	295.273254
604.728516	-35.238522
