# Supplementary material for: Raman spectroscopy accurately differentiates mucosal healing from non-healing and biochemical changes following biological therapy in inflammatory bowel disease
Source: PLoS One. 2021 Jun 2;16(6):e0252210. doi: 10.1371/journal.pone.0252210 (PMC8172032; doi:10.1371/journal.pone.0252210)
Supplement: S1 Dataset — (ZIP) [file pone.0252210.s003.zip › HC/brc-ctnf-0014_base sub CR removed_25__X_5920.47__Y_1159.29__Z_1287.55__Time_287.txt]

1714.774414	247.931061
1713.797852	232.266296
1712.820313	109.584793
1711.843750	71.689903
1710.866211	142.450058
1709.888672	-106.998474
1708.911133	-191.419159
1707.933594	-467.274719
1706.955078	-55.969547
1705.976563	-85.322739
1704.998047	-124.008102
1704.019531	79.581818
1703.040039	134.466049
1702.061523	-625.323669
1701.082031	-59.476452
1700.101563	186.388519
1699.122070	-26.411890
1698.141602	-187.172348
1697.161133	-180.962555
1696.180664	-136.159332
1695.200195	-389.397247
1694.218750	2.193917
1693.238281	146.483063
1692.256836	-63.298084
1691.274414	56.313225
1690.292969	265.050354
1689.310547	130.546417
1688.328125	455.866150
1687.345703	16.766178
1686.363281	29.382061
1685.379883	152.180191
1684.396484	9.397293
1683.413086	381.774719
1682.429688	304.764893
1681.445313	295.197693
1680.461914	238.631348
1679.477539	28.512436
1678.493164	37.525909
1677.507813	-351.775757
1676.523438	15.350797
1675.538086	502.710907
1674.552734	283.388977
1673.566406	304.085724
1672.581055	492.964539
1671.594727	355.610931
1670.608398	559.013062
1669.622070	393.843842
1668.634766	311.659729
1667.648438	644.297729
1666.661133	619.069580
1665.673828	246.855423
1664.685547	413.863190
1663.698242	894.355286
1662.709961	600.867737
1661.721680	1198.786743
1660.733398	837.489868
1659.744141	641.098755
1658.755859	752.629211
1657.766602	946.646729
1656.777344	746.453735
1655.787109	173.451843
1654.797852	519.634277
1653.807617	220.320877
1652.817383	373.949768
1651.827148	390.333862
1650.835938	248.358017
1649.844727	313.018341
1648.853516	251.093063
1647.862305	496.075592
1646.871094	323.771973
1645.878906	254.823547
1644.886719	-307.703979
1643.894531	-272.972748
1642.902344	-190.496216
1641.910156	214.177231
1640.916992	-183.324432
1639.923828	-311.349945
1638.930664	-193.829926
1637.936523	-110.490685
1636.943359	-129.811081
1635.949219	-264.972900
1634.955078	-394.656921
1633.960938	-492.538849
1632.965820	-268.917450
1631.970703	-271.770233
1630.975586	-561.510620
1629.980469	249.299866
1628.985352	225.552887
1627.989258	25.560585
1626.993164	-318.966644
1625.997070	-605.437256
1625.000977	-313.247772
1624.003906	-276.194427
1623.007813	31.610931
1622.010742	202.620972
1621.012695	210.643143
1620.015625	286.972351
1619.017578	61.229855
1618.020508	-85.644501
1617.021484	402.684296
1616.023438	284.568115
1615.025391	-98.549210
1614.026367	-148.434723
1613.027344	69.140022
1612.028320	-106.754082
1611.028320	359.585022
1610.029297	453.493896
1609.029297	-191.694122
1608.029297	444.367859
1607.028320	275.925323
1606.028320	110.093475
1605.027344	69.854202
1604.026367	445.688263
1603.025391	321.402557
1602.023438	-88.178932
1601.022461	213.803177
1600.020508	-122.634315
1599.018555	155.369690
1598.016602	-314.529327
1597.013672	20.547441
1596.010742	-86.272362
1595.007813	-7.735118
1594.004883	-33.876091
1593.001953	-28.847572
1591.998047	-76.243324
1590.994141	-348.273987
1589.990234	-205.454651
1588.986328	-386.401794
1587.981445	201.986084
1586.976563	396.136353
1585.971680	19.007183
1584.966797	335.228851
1583.961914	158.541077
1582.956055	177.111618
1581.950195	338.740601
1580.944336	359.445526
1579.938477	-2.845701
1578.931641	12.253170
1577.924805	-58.761093
1576.917969	-304.315704
1575.911133	-76.482246
1574.904297	-33.648617
1573.896484	232.555542
1572.888672	-18.972893
1571.880859	-106.855804
1570.873047	623.710876
1569.864258	215.644058
1568.855469	-182.079956
1567.846680	196.694824
1566.837891	-53.305187
1565.829102	-168.427689
1564.819336	-29.412430
1563.809570	-381.125244
1562.799805	120.633385
1561.790039	-65.413452
1560.779297	-225.712921
1559.768555	230.889923
1558.757813	33.848946
1557.747070	287.606384
1556.736328	367.424927
1555.724609	325.196747
1554.712891	326.789215
1553.701172	108.062981
1552.689453	-276.476746
1551.676758	-83.930389
1550.664063	85.023758
1549.651367	189.012268
1548.638672	225.486069
1547.625977	140.185165
1546.612305	-4.799980
1545.598633	-67.212685
1544.584961	66.601387
1543.571289	202.730240
1542.556641	-103.177490
1541.541992	337.241364
1540.527344	62.012558
1539.512695	284.950928
1538.498047	192.707306
1537.482422	190.586075
1536.466797	72.178192
1535.451172	265.732361
1534.434570	36.044800
1533.418945	623.628601
1532.402344	236.354782
1531.385742	398.002899
1530.369141	345.548523
1529.351563	280.013916
1528.334961	3.191318
1527.317383	354.563751
1526.299805	535.708679
1525.281250	379.394104
1524.263672	109.808098
1523.245117	205.463989
1522.226563	560.717285
1521.208008	128.743164
1520.188477	105.570892
1519.168945	275.052582
1518.150391	58.865059
1517.129883	-206.278168
1516.110352	101.470894
1515.089844	280.491119
1514.070313	274.473297
1513.049805	-75.727554
1512.028320	-176.971436
1511.007813	-280.809143
1509.986328	-117.940811
1508.964844	-216.887985
1507.943359	14.919303
1506.921875	-125.245796
1505.899414	295.887177
1504.876953	132.410355
1503.854492	38.092953
1502.832031	-212.537918
1501.808594	-358.188599
1500.786133	-475.642548
1499.762695	-14.581736
1498.739258	-313.991760
1497.714844	-306.305664
1496.691406	-687.533142
1495.666992	110.499046
1494.642578	199.735107
1493.617188	-245.555008
1492.592773	-647.204895
1491.567383	-430.283844
1490.541992	402.300964
1489.516602	-285.536682
1488.491211	-199.218918
1487.464844	361.941925
1486.438477	259.042725
1485.412109	227.629974
1484.385742	497.332275
1483.358398	358.630280
1482.331055	337.308197
1481.303711	428.197754
1480.276367	539.431335
1479.249023	367.649078
1478.220703	606.222290
1477.192383	403.868683
1476.164063	581.197144
1475.135742	727.886902
1474.106445	703.867676
1473.077148	682.411804
1472.047852	610.077271
1471.018555	832.996277
1469.989258	1035.488525
1468.958984	869.022827
1467.928711	1000.218994
1466.898438	836.439392
1465.868164	1730.300537
1464.836914	1360.591919
1463.805664	1237.565308
1462.774414	1094.313843
1461.743164	1654.746826
1460.710938	1694.360474
1459.679688	1782.296021
1458.647461	1870.203491
1457.615234	1813.479004
1456.582031	1703.513794
1455.549805	1674.877686
1454.516602	1420.561157
1453.483398	1899.221558
1452.449219	1467.609741
1451.416016	1695.282837
1450.381836	1606.146118
1449.347656	2039.020264
1448.313477	2208.372803
1447.279297	1980.151489
1446.244141	1876.134766
1445.208984	1286.240479
1444.173828	1835.541382
1443.138672	1311.883423
1442.102539	1856.033813
1441.066406	2000.448730
1440.030273	1532.981934
1438.994141	1670.026245
1437.958008	2037.126587
1436.920898	1827.980225
1435.883789	1235.019043
1434.846680	1281.475586
1433.808594	782.508240
1432.771484	864.626221
1431.733398	674.159973
1430.695313	645.419739
1429.657227	467.942230
1428.618164	928.858948
1427.579102	262.315399
1426.540039	-33.143940
1425.500977	415.365265
1424.461914	-106.585258
1423.421875	-207.383118
1422.381836	-171.954086
1421.341797	-405.929657
1420.301758	-324.871094
1419.260742	-72.540642
1418.219727	-789.325745
1417.178711	329.032501
1416.137695	176.378906
1415.096680	127.073830
1414.054688	-638.913940
1413.012695	189.812241
1411.970703	-256.285797
1410.928711	-121.429909
1409.885742	46.145973
1408.842773	35.419750
1407.799805	208.212402
1406.756836	325.833130
1405.712891	333.036743
1404.668945	-76.312973
1403.625000	14.100864
1402.581055	204.997421
1401.537109	-53.083851
1400.492188	-554.227417
1399.447266	-36.922104
1398.402344	242.144821
1397.357422	298.164978
1396.311523	181.370758
1395.265625	74.803757
1394.219727	-24.047689
1393.173828	175.316437
1392.126953	-15.882707
1391.081055	48.529732
1390.034180	27.937626
1388.986328	-2.533698
1387.939453	52.258221
1386.891602	194.682495
1385.843750	-20.381325
1384.795898	127.308609
1383.748047	-84.837944
1382.699219	73.073181
1381.651367	216.115799
1380.602539	-17.972065
1379.552734	7.891552
1378.503906	336.045013
1377.454102	-229.499359
1376.404297	-125.781845
1375.354492	62.876537
1374.303711	-17.855652
1373.253906	91.190186
1372.203125	-196.183182
1371.152344	-238.962311
1370.100586	-184.400055
1369.049805	333.830933
1367.998047	-72.379494
1366.946289	2.477391
1365.894531	74.955261
1364.841797	197.313568
1363.789063	6.103485
1362.736328	4.269201
1361.683594	-67.100609
1360.630859	200.031921
1359.577148	109.001053
1358.523438	319.028931
1357.469727	-331.084961
1356.415039	30.806461
1355.361328	268.455994
1354.306641	381.877930
1353.251953	-182.737671
1352.197266	303.506195
1351.141602	772.257141
1350.085938	471.404022
1349.030273	677.097534
1347.974609	741.394836
1346.918945	426.227966
1345.862305	852.873962
1344.805664	743.845825
1343.749023	729.188782
1342.691406	734.453674
1341.634766	633.303589
1340.577148	653.681641
1339.519531	758.377502
1338.460938	773.958069
1337.403320	1237.811768
1336.344727	486.128845
1335.286133	1177.710083
1334.226563	822.435181
1333.167969	1234.312866
1332.108398	928.842712
1331.048828	692.840576
1329.989258	817.972534
1328.928711	906.044678
1327.869141	1169.642578
1326.808594	696.966064
1325.748047	565.443726
1324.686523	964.979553
1323.625977	1157.060669
1322.564453	403.715698
1321.502930	1365.951050
1320.440430	904.166931
1319.378906	1254.263916
1318.316406	1394.626831
1317.253906	1522.675659
1316.190430	1288.326660
1315.127930	977.772461
1314.064453	1253.855713
1313.000977	1083.976440
1311.937500	1096.503662
1310.873047	636.256470
1309.809570	742.551819
1308.745117	1195.893066
1307.679688	1043.688721
1306.615234	1432.911377
1305.549805	1376.760254
1304.484375	1480.537109
1303.418945	962.251587
1302.353516	1375.909668
1301.287109	1359.303589
1300.220703	1829.269897
1299.154297	1232.896484
1298.087891	1383.470581
1297.020508	1251.604858
1295.954102	1112.489746
1294.886719	1371.071655
1293.818359	964.524597
1292.750977	729.948730
1291.682617	1523.228394
1290.614258	1244.520020
1289.545898	1046.860962
1288.476563	1084.610229
1287.407227	1725.240967
1286.338867	1165.038330
1285.268555	1506.521851
1284.199219	1233.168335
1283.128906	1501.053833
1282.058594	1063.795898
1280.988281	1277.775513
1279.917969	1332.615723
1278.846680	1448.574585
1277.775391	957.898499
1276.704102	531.019104
1275.632813	747.317566
1274.560547	1227.477783
1273.488281	984.070313
1272.416016	1314.925293
1271.343750	1059.377075
1270.270508	957.765930
1269.197266	748.756165
1268.124023	827.873352
1267.050781	1351.123779
1265.977539	734.642517
1264.903320	994.160767
1263.829102	1219.405151
1262.753906	1217.727905
1261.679688	1067.349731
1260.604492	819.492371
1259.529297	1234.530884
1258.454102	1125.565552
1257.378906	1140.840820
1256.302734	1158.490601
1255.226563	810.901733
1254.150391	906.447998
1253.073242	962.954346
1251.997070	557.145691
1250.919922	662.286743
1249.841797	779.477722
1248.764648	860.131287
1247.686523	909.082336
1246.608398	625.011292
1245.530273	1004.370056
1244.452148	1186.739624
1243.373047	647.624695
1242.293945	888.158997
1241.214844	880.915649
1240.135742	511.987457
1239.055664	900.246338
1237.975586	1259.173828
1236.895508	732.569824
1235.815430	1224.648315
1234.734375	928.484192
1233.654297	1032.366333
1232.573242	997.992493
1231.491211	464.447906
1230.410156	863.697144
1229.328125	809.816956
1228.246094	891.492615
1227.163086	919.795166
1226.081055	761.697571
1224.998047	201.924866
1223.915039	764.803040
1222.832031	592.128540
1221.748047	518.585632
1220.664063	681.926453
1219.580078	226.392700
1218.496094	73.050385
1217.412109	1062.422607
1216.327148	570.666260
1215.242188	267.416626
1214.157227	439.849182
1213.071289	778.660034
1211.985352	470.523529
1210.899414	538.830200
1209.813477	500.911835
1208.727539	202.494904
1207.640625	887.822266
1206.553711	459.123444
1205.466797	717.394470
1204.378906	606.815735
1203.291016	696.155945
1202.203125	286.864410
1201.115234	-168.062714
1200.027344	-59.543270
1198.938477	-194.248535
1197.849609	82.500786
1196.760742	200.290817
1195.670898	491.102631
1194.582031	-278.677582
1193.492188	-257.271515
1192.401367	90.910904
1191.311523	162.560867
1190.220703	-256.012207
1189.129883	-463.093292
1188.039063	-285.928101
1186.947266	-716.340271
1185.856445	43.955608
1184.764648	-139.289810
1183.671875	104.525421
1182.580078	-404.992523
1181.487305	-161.347168
1180.394531	-294.299500
1179.301758	-302.602783
1178.208984	-167.166504
1177.115234	-120.529282
1176.021484	-196.139404
1174.927734	-137.652359
1173.833008	-357.028687
1172.738281	93.920280
1171.643555	-13.031239
1170.548828	-189.374542
1169.454102	-229.335327
1168.358398	-173.690536
1167.262695	-0.954391
1166.166992	-79.360321
1165.070313	-200.829803
1163.973633	-413.091766
1162.876953	10.167293
1161.780273	323.323456
1160.683594	173.034027
1159.585938	163.596283
1158.488281	278.234650
1157.389648	282.984680
1156.291992	290.106781
1155.193359	49.092827
1154.094727	130.081497
1152.996094	280.140381
1151.896484	-25.206638
1150.796875	224.811996
1149.697266	241.193649
1148.597656	-318.911957
1147.498047	404.816803
1146.397461	297.220245
1145.296875	63.480206
1144.195313	248.647995
1143.094727	7.836045
1141.993164	238.079193
1140.891602	-478.346863
1139.789063	308.214691
1138.687500	24.700571
1137.584961	123.907394
1136.482422	-271.174225
1135.379883	-250.370987
1134.276367	-70.490807
1133.172852	152.031143
1132.069336	205.895599
1130.964844	179.001694
1129.861328	171.122116
1128.756836	623.444275
1127.652344	439.915894
1126.546875	405.830658
1125.442383	293.551086
1124.336914	285.585083
1123.230469	770.477173
1122.125000	376.246094
1121.018555	555.364624
1119.912109	620.737427
1118.805664	46.877823
1117.699219	429.525726
1116.591797	241.682159
1115.484375	477.427521
1114.376953	-17.806955
1113.268555	42.897930
1112.160156	-241.584610
1111.051758	-379.370148
1109.943359	274.585907
1108.833984	146.210709
1107.725586	60.467419
1106.616211	-8.709291
1105.505859	139.358124
1104.396484	395.995880
1103.286133	41.299072
1102.175781	375.738251
1101.064453	363.279877
1099.954102	289.574005
1098.842773	53.231747
1097.731445	-157.038284
1096.619141	82.929810
1095.507813	838.855957
1094.395508	272.953217
1093.282227	-54.803959
1092.169922	453.518799
1091.056641	335.466949
1089.943359	410.506470
1088.830078	233.803009
1087.716797	433.612000
1086.602539	99.494385
1085.488281	-29.849745
1084.373047	158.246124
1083.258789	1128.969238
1082.143555	243.033905
1081.028320	212.655594
1079.913086	682.609192
1078.796875	584.159180
1077.680664	380.180908
1076.564453	2.691385
1075.448242	-60.132156
1074.331055	299.385193
1073.213867	-272.299591
1072.096680	-175.372620
1070.979492	-19.801292
1069.861328	454.495850
1068.743164	394.408936
1067.625000	-5.259874
1066.505859	-11.206297
1065.386719	109.377495
1064.267578	634.992798
1063.148438	224.250153
1062.029297	-366.392090
1060.909180	-224.453491
1059.789063	76.552925
1058.667969	78.178093
1057.547852	605.929199
1056.426758	84.071030
1055.305664	205.148727
1054.183594	438.385437
1053.062500	293.256134
1051.940430	363.104553
1050.818359	-15.220010
1049.695313	-43.185516
1048.572266	159.978943
1047.449219	-94.104591
1046.326172	43.877319
1045.203125	79.300583
1044.079102	-288.528870
1042.955078	-285.485352
1041.830078	-147.200211
1040.706055	301.005951
1039.581055	-727.610901
1038.456055	430.957275
1037.331055	199.222870
1036.205078	-29.988016
1035.079102	490.324341
1033.953125	-108.526855
1032.826172	239.651886
1031.700195	299.455933
1030.573242	71.045242
1029.445313	-145.544159
1028.318359	-352.596558
1027.190430	-310.869385
1026.062500	-320.141388
1024.934570	-303.744171
1023.805664	28.485298
1022.676758	-609.532959
1021.547852	-339.798584
1020.418945	-218.549561
1019.289063	-535.634216
1018.159180	-402.574524
1017.029297	-559.256958
1015.898438	-175.697617
1014.767578	-40.149315
1013.636719	280.802124
1012.505859	-507.749420
1011.375000	-239.850784
1010.243164	-53.001888
1009.111328	-268.858734
1007.978516	522.118042
1006.846680	674.330261
1005.713867	810.384033
1004.581055	1307.243774
1003.447266	1917.265625
1002.313477	1343.702881
1001.179688	1461.469238
1000.045898	1202.720947
998.912109	248.984909
997.777344	157.141220
996.642578	280.172821
995.506836	225.526260
994.372070	-15.868303
993.236328	54.410015
992.100586	309.300598
990.963867	45.328491
989.828125	219.657166
988.691406	-184.522156
987.553711	-141.361984
986.416992	259.011292
985.279297	313.809021
984.141602	189.086761
983.003906	407.574310
981.865234	377.481049
980.726563	393.537842
979.587891	317.689270
978.448242	448.980835
977.309570	237.709854
976.169922	497.937012
975.030273	183.544815
973.889648	751.797913
972.749023	253.906601
971.608398	463.799683
970.467773	301.702759
969.326172	181.099518
968.184570	134.113831
967.042969	247.885284
965.901367	162.123764
964.758789	-77.178902
963.616211	206.561569
962.473633	717.234680
961.330078	588.285583
960.186523	679.485657
959.042969	310.271301
957.899414	500.188049
956.754883	46.650208
955.610352	415.288025
954.465820	374.154877
953.321289	79.155685
952.175781	-140.138733
951.030273	-226.579056
949.884766	-155.108093
948.738281	108.442818
947.591797	115.972672
946.445313	-100.340302
945.298828	51.338379
944.151367	-269.755981
943.003906	67.005692
941.856445	232.473389
940.708008	28.195147
939.559570	-93.754997
938.411133	115.207321
937.262695	479.236755
936.113281	83.858116
934.964844	500.313904
933.814453	9.533500
932.665039	359.857666
931.514648	38.056660
930.364258	171.969452
929.213867	756.727112
928.062500	-72.395081
926.912109	280.133270
925.759766	-227.546112
924.608398	-309.523743
923.456055	-377.770630
922.303711	-141.253098
921.151367	-141.199478
919.999023	-427.447510
918.845703	172.606567
917.692383	20.535198
916.539063	315.977234
915.384766	361.559937
914.230469	-192.113144
913.076172	-78.262558
911.920898	203.465652
910.766602	-161.376297
909.611328	-165.437958
908.455078	-307.775757
907.299805	84.959175
906.143555	-161.546600
904.987305	235.552277
903.830078	-101.436867
902.673828	191.342346
901.516602	-283.524811
900.359375	49.939693
899.201172	-60.300449
898.042969	-86.751663
896.884766	149.217010
895.726563	-250.372864
894.567383	-30.284044
893.408203	65.391014
892.249023	-360.982361
891.088867	554.856567
889.929688	-144.728561
888.769531	113.496536
887.608398	-43.821510
886.448242	248.126190
885.287109	-134.808807
884.125977	-46.047195
882.963867	432.875000
881.801758	-137.017609
880.639648	373.241943
879.477539	288.214386
878.315430	392.499481
877.152344	291.709686
875.989258	-151.411606
874.825195	405.451202
873.661133	-93.810020
872.497070	417.732666
871.333008	424.960388
870.168945	164.449524
869.003906	151.429779
867.838867	370.004028
866.672852	284.940948
865.506836	469.601349
864.340820	485.608582
863.174805	146.632858
862.008789	411.946045
860.841797	-27.972244
859.674805	284.317017
858.506836	713.113770
857.339844	51.172855
856.171875	921.665955
855.003906	802.649475
853.834961	488.556122
852.666016	746.200134
851.497070	387.345703
850.328125	882.303833
849.158203	792.288452
847.988281	693.309326
846.818359	585.372925
845.647461	396.825775
844.477539	561.931458
843.306641	668.712769
842.134766	193.769806
840.963867	595.671082
839.791992	592.618896
838.619141	569.369629
837.447266	537.140625
836.274414	303.766632
835.101563	497.086304
833.928711	323.996887
832.754883	483.579071
831.581055	500.148224
830.407227	436.312561
829.232422	294.324646
828.058594	727.832336
826.883789	376.068359
825.708008	222.820572
824.533203	419.526306
823.357422	366.457062
822.181641	92.772453
821.004883	126.506042
819.828125	222.497299
818.651367	-69.028107
817.474609	-418.367950
816.296875	-84.473213
815.119141	117.917770
813.941406	53.218239
812.763672	-89.361664
811.584961	-191.960602
810.406250	-396.847809
809.226563	-168.412064
808.047852	-124.565605
806.868164	-109.710220
805.688477	-166.013275
804.507813	92.855072
803.327148	571.235413
802.146484	-435.200928
800.965820	-309.845245
799.784180	-459.672577
798.603516	-378.906433
797.420898	-371.455414
796.239258	-364.091675
795.056641	-613.882263
793.874023	155.397018
792.691406	120.245651
791.507813	16.352291
790.324219	-74.300842
789.140625	-145.096970
787.956055	-244.730469
786.772461	182.084595
785.586914	24.695427
784.402344	48.605659
783.216797	205.028229
782.032227	306.038788
780.845703	-21.781944
779.660156	242.476898
778.473633	407.121490
777.287109	72.572495
776.100586	181.782837
774.913086	136.338745
773.725586	494.583069
772.538086	387.109375
771.349609	828.706787
770.161133	13.226349
768.972656	95.183441
767.784180	348.898254
766.594727	637.628418
765.405273	967.967529
764.215820	853.188782
763.026367	819.823425
761.835938	711.511597
760.645508	783.597168
759.454102	855.532776
758.262695	705.162354
757.072266	119.345924
755.879883	586.800293
754.688477	902.277344
753.496094	606.556763
752.303711	537.162781
751.110352	854.273987
749.917969	595.783081
748.724609	453.656677
747.530273	324.644562
746.336914	142.936768
745.142578	163.030731
743.948242	606.341858
742.752930	555.915527
741.558594	430.879883
740.363281	-62.455635
739.166992	147.744751
737.971680	-10.304359
736.775391	-4.122126
735.579102	201.215286
734.381836	607.752808
733.185547	77.213470
731.988281	220.780716
730.790039	125.696701
729.592773	-113.783752
728.394531	219.639526
727.196289	126.492554
725.997070	1045.241699
724.797852	1.163240
723.598633	294.483978
722.399414	-148.491028
721.199219	504.805939
719.999023	389.229553
718.798828	387.100586
717.598633	472.161591
716.397461	602.862915
715.196289	231.762848
713.994141	767.827209
712.792969	595.039795
711.590820	457.089630
710.388672	1007.676025
709.185547	196.311584
707.982422	430.672333
706.779297	645.227783
705.576172	787.752075
704.372070	-86.336067
703.167969	471.686798
701.963867	-12.694112
700.759766	679.709656
699.554688	958.535583
698.349609	541.468384
697.143555	211.426743
695.938477	155.264236
694.732422	85.981148
693.525391	359.781708
692.319336	162.192001
691.112305	387.923065
689.905273	29.629427
688.697266	-79.067047
687.490234	-317.928589
686.282227	37.490170
685.073242	388.308136
683.865234	-108.720642
682.656250	-254.502411
681.447266	-142.428421
680.237305	-47.821751
679.028320	-195.880661
677.818359	-389.425323
676.607422	-689.031250
675.397461	-265.653809
674.186523	-232.034912
672.975586	448.349518
671.763672	416.778748
670.551758	-120.793121
669.339844	517.864197
668.127930	-71.425102
666.915039	-152.709290
665.703125	-0.652898
664.489258	330.536865
663.276367	-66.111137
662.062500	150.490845
660.848633	-90.576271
659.634766	436.638214
658.419922	335.822021
657.205078	-476.677582
655.990234	207.676880
654.775391	-20.162861
653.559570	355.601501
652.343750	326.115234
651.126953	64.005478
649.911133	-200.068909
648.694336	44.202168
647.477539	-266.995758
646.259766	489.552002
645.041992	389.414459
643.824219	-173.117630
642.606445	258.395386
641.387695	122.123291
640.168945	-173.051086
638.950195	97.328835
637.730469	-21.221676
636.511719	169.818222
635.291016	517.706726
634.071289	195.664734
632.850586	163.784164
631.629883	275.942688
630.409180	154.381790
629.188477	-149.234650
627.966797	139.528519
626.745117	-156.980591
625.522461	606.018677
624.300781	620.955505
623.078125	441.195862
621.854492	-46.654045
620.631836	282.202667
619.408203	157.299973
618.184570	167.754822
616.960938	-26.839893
615.736328	-118.163651
614.511719	32.800461
613.287109	-95.992722
612.061523	231.312546
610.835938	127.156647
609.610352	-299.119934
608.384766	132.394547
607.158203	2.436814
605.931641	-380.956787
604.705078	-174.035370
