# Supplementary material for: Raman spectroscopy accurately differentiates mucosal healing from non-healing and biochemical changes following biological therapy in inflammatory bowel disease
Source: PLoS One. 2021 Jun 2;16(6):e0252210. doi: 10.1371/journal.pone.0252210 (PMC8172032; doi:10.1371/journal.pone.0252210)
Supplement: S1 Dataset — (ZIP) [file pone.0252210.s003.zip › HC/BRC-ctnf-0008-1_base sub CR removed_75__X_-11644.4__Y_45457.2__Z_88__Time_849.txt]

1714.640625	146.575806
1713.664063	-7.080876
1712.687500	134.082626
1711.709961	-107.703995
1710.733398	34.660080
1709.755859	-20.808880
1708.778320	-139.941528
1707.799805	-38.756798
1706.821289	154.073944
1705.843750	47.562977
1704.864258	-103.879669
1703.885742	-286.707794
1702.907227	-225.313446
1701.927734	125.576775
1700.948242	3.479446
1699.968750	136.103027
1698.988281	-62.288654
1698.007813	-19.408155
1697.028320	-21.332043
1696.046875	-49.443970
1695.066406	-111.628906
1694.084961	-93.106148
1693.104492	-65.950455
1692.123047	-8.887850
1691.140625	70.053787
1690.159180	50.855118
1689.176758	-53.152115
1688.194336	67.491234
1687.211914	161.989212
1686.228516	270.307312
1685.246094	315.204742
1684.262695	134.117935
1683.279297	278.674255
1682.295898	231.946167
1681.311523	119.180641
1680.327148	270.563538
1679.342773	103.014618
1678.358398	74.439896
1677.374023	166.114410
1676.388672	367.291107
1675.403320	547.609680
1674.417969	590.100708
1673.432617	500.165802
1672.446289	511.719727
1671.459961	539.692749
1670.473633	849.693237
1669.487305	772.298340
1668.500977	703.366272
1667.513672	895.040405
1666.526367	988.886963
1665.539063	873.521729
1664.550781	694.958374
1663.563477	782.140747
1662.575195	1065.898560
1661.586914	854.221130
1660.598633	849.773132
1659.609375	885.458740
1658.620117	1141.406616
1657.631836	1249.325928
1656.641602	1045.077026
1655.652344	907.495544
1654.662109	868.257324
1653.672852	993.481323
1652.681641	788.260925
1651.691406	773.938965
1650.701172	997.964661
1649.709961	682.849243
1648.718750	754.123779
1647.727539	545.550354
1646.735352	427.199615
1645.744141	145.437241
1644.751953	128.180084
1643.759766	243.238953
1642.766602	371.715057
1641.774414	130.922989
1640.781250	167.553391
1639.788086	-19.814461
1638.794922	54.267147
1637.801758	-48.113400
1636.807617	84.410477
1635.813477	-54.375858
1634.819336	83.815292
1633.825195	-144.048645
1632.830078	-142.451660
1631.834961	-95.884529
1630.839844	-43.877758
1629.844727	-178.596573
1628.849609	-247.284271
1627.853516	-342.085785
1626.857422	-247.275864
1625.861328	-344.335938
1624.865234	-83.596985
1623.868164	-101.490234
1622.871094	56.859501
1621.874023	-21.216490
1620.876953	221.380722
1619.879883	143.552872
1618.881836	152.525909
1617.883789	235.116058
1616.885742	199.658798
1615.887695	-150.600128
1614.888672	157.925278
1613.889648	198.843994
1612.890625	384.064056
1611.891602	42.261154
1610.892578	114.857162
1609.892578	161.266907
1608.892578	-35.971008
1607.892578	-115.184509
1606.892578	295.454803
1605.891602	38.219677
1604.890625	-1.577791
1603.889648	18.873451
1602.888672	7.935312
1601.887695	-141.639587
1600.885742	-34.806534
1599.883789	37.994869
1598.881836	-74.869263
1597.879883	-54.368637
1596.876953	28.830849
1595.874023	-146.690613
1594.871094	-233.332199
1593.868164	-254.662903
1592.864258	-213.348373
1591.861328	0.224238
1590.857422	-109.978760
1589.853516	150.373398
1588.848633	-158.177689
1587.844727	-101.465858
1586.839844	437.602203
1585.834961	-69.107140
1584.830078	104.677742
1583.824219	260.078674
1582.819336	282.471710
1581.813477	221.420761
1580.807617	353.048767
1579.800781	-93.514557
1578.794922	157.719040
1577.788086	-72.745323
1576.781250	264.071350
1575.773438	114.150368
1574.766602	232.115692
1573.758789	-40.141144
1572.750977	259.597778
1571.743164	106.823936
1570.735352	185.302261
1569.726563	164.902679
1568.718750	188.571091
1567.708984	206.908524
1566.700195	134.252655
1565.691406	178.333023
1564.681641	344.251831
1563.671875	349.097809
1562.662109	192.974457
1561.652344	309.137726
1560.641602	158.015854
1559.630859	439.801849
1558.620117	39.622959
1557.609375	144.829224
1556.597656	76.254944
1555.586914	204.453552
1554.575195	404.970245
1553.563477	48.565578
1552.550781	33.878403
1551.539063	-40.460381
1550.526367	252.525330
1549.513672	-124.807358
1548.500977	232.448898
1547.487305	325.627930
1546.473633	48.911732
1545.459961	146.971497
1544.446289	459.339844
1543.432617	112.574883
1542.417969	-40.462521
1541.404297	299.713501
1540.389648	272.926727
1539.374023	171.129593
1538.359375	231.840271
1537.343750	313.004944
1536.328125	-8.469752
1535.312500	173.006088
1534.296875	-156.335022
1533.280273	445.029266
1532.263672	264.963470
1531.247070	169.868271
1530.230469	-43.855598
1529.212891	43.741653
1528.196289	87.384682
1527.178711	76.775368
1526.160156	-137.363464
1525.142578	-63.280750
1524.124023	62.076286
1523.106445	89.486679
1522.087891	-99.333145
1521.068359	-187.939331
1520.049805	-258.637848
1519.030273	-188.087860
1518.010742	144.423492
1516.991211	201.729340
1515.971680	91.897217
1514.951172	179.715698
1513.930664	-84.419991
1512.910156	-356.280029
1511.889648	-42.966640
1510.868164	-99.453262
1509.846680	-168.873260
1508.826172	-148.605591
1507.803711	9.970976
1506.782227	-64.947289
1505.759766	-134.848328
1504.737305	66.811058
1503.714844	-264.686218
1502.692383	90.370552
1501.668945	-46.600178
1500.646484	-452.479034
1499.623047	-154.303894
1498.599609	-189.106827
1497.575195	-152.375885
1496.550781	-21.109653
1495.527344	-23.001627
1494.502930	-124.752625
1493.477539	151.816818
1492.453125	113.767357
1491.427734	126.727791
1490.402344	-16.282143
1489.376953	108.903725
1488.350586	-3.603582
1487.325195	233.691193
1486.298828	394.183716
1485.272461	250.782898
1484.245117	71.611305
1483.218750	132.272308
1482.191406	118.834885
1481.164063	316.989624
1480.136719	382.397003
1479.108398	470.624664
1478.080078	280.943512
1477.052734	453.113037
1476.023438	515.557617
1474.995117	488.785370
1473.965820	449.208130
1472.937500	786.393616
1471.908203	611.743652
1470.877930	933.324951
1469.848633	850.197815
1468.818359	767.033386
1467.788086	894.937256
1466.757813	1353.277100
1465.727539	1338.549438
1464.696289	1186.524658
1463.665039	1316.570190
1462.633789	1398.256836
1461.602539	1482.409302
1460.570313	1505.530273
1459.539063	1508.317383
1458.506836	1513.595459
1457.473633	1561.964478
1456.441406	1861.491577
1455.408203	1757.522827
1454.375000	2130.367432
1453.341797	1694.191895
1452.308594	1701.817139
1451.274414	1929.907471
1450.241211	1800.625854
1449.207031	1830.978516
1448.171875	1962.606567
1447.137695	1967.582764
1446.102539	1914.306030
1445.067383	1757.272949
1444.032227	1805.300415
1442.997070	1716.687622
1441.960938	1789.997681
1440.924805	1954.336548
1439.888672	1529.472046
1438.852539	1554.789307
1437.816406	1620.552612
1436.779297	1506.883423
1435.742188	1072.436401
1434.705078	1224.194214
1433.666992	987.003174
1432.629883	1017.587708
1431.591797	639.251465
1430.553711	722.945618
1429.514648	698.127869
1428.476563	236.971420
1427.437500	288.012634
1426.398438	235.694565
1425.359375	314.536957
1424.320313	232.086777
1423.280273	81.667297
1422.240234	314.309143
1421.200195	106.112015
1420.159180	-3.743331
1419.119141	37.590794
1418.078125	104.122345
1417.037109	273.869843
1415.996094	38.516830
1414.954102	92.605621
1413.912109	-79.613129
1412.870117	-118.416893
1411.828125	104.319206
1410.786133	178.743408
1409.743164	137.603378
1408.700195	322.668762
1407.657227	118.406128
1406.614258	-198.694611
1405.570313	-33.532032
1404.527344	63.887444
1403.483398	-92.141266
1402.438477	-315.776489
1401.394531	213.365356
1400.349609	30.069883
1399.304688	37.517830
1398.259766	-92.824547
1397.214844	170.493378
1396.168945	85.460258
1395.123047	-87.122581
1394.077148	-101.728447
1393.031250	19.005234
1391.984375	-110.600533
1390.937500	122.917130
1389.890625	186.262512
1388.843750	-143.149200
1387.796875	135.575653
1386.749023	151.664719
1385.701172	-159.710876
1384.653320	176.653015
1383.604492	45.576035
1382.556641	74.611259
1381.507813	-308.495483
1380.458984	-404.071777
1379.410156	-74.950859
1378.360352	-80.433716
1377.310547	-60.832802
1376.260742	280.819397
1375.210938	128.406342
1374.161133	-3.862309
1373.110352	233.154205
1372.059570	-70.908089
1371.008789	41.615391
1369.957031	-119.970238
1368.906250	62.534966
1367.854492	-143.583435
1366.802734	-40.621864
1365.750000	-57.130314
1364.698242	68.425957
1363.645508	62.112656
1362.592773	240.089767
1361.540039	97.144600
1360.486328	43.928780
1359.433594	92.848679
1358.379883	92.129265
1357.326172	103.968788
1356.271484	-80.435852
1355.216797	80.775360
1354.163086	-23.776339
1353.107422	174.855759
1352.052734	462.943512
1350.998047	440.681946
1349.942383	284.502869
1348.886719	21.806343
1347.830078	7.457988
1346.774414	357.911530
1345.717773	589.285156
1344.661133	535.533020
1343.604492	710.002441
1342.546875	817.592590
1341.490234	444.542938
1340.432617	819.960999
1339.375000	714.819763
1338.316406	706.417175
1337.258789	760.050171
1336.200195	954.864319
1335.141602	882.443176
1334.082031	862.126160
1333.023438	822.158264
1331.963867	713.072693
1330.904297	643.717957
1329.844727	280.333527
1328.784180	787.204590
1327.723633	871.429260
1326.663086	402.350525
1325.602539	563.426392
1324.541992	964.081726
1323.480469	636.352112
1322.418945	735.901428
1321.357422	796.037292
1320.295898	974.688232
1319.233398	997.962585
1318.170898	1073.127075
1317.108398	864.817383
1316.045898	954.985413
1314.982422	956.491699
1313.918945	701.840698
1312.855469	1053.431763
1311.791992	877.896362
1310.728516	793.651184
1309.664063	761.236755
1308.599609	972.612183
1307.535156	957.598389
1306.469727	930.382507
1305.404297	959.849060
1304.338867	1316.475220
1303.273438	932.974304
1302.208008	957.786377
1301.141602	904.030640
1300.075195	806.159302
1299.008789	951.618164
1297.942383	792.556091
1296.875000	994.598450
1295.807617	904.497864
1294.740234	777.701965
1293.672852	547.982605
1292.604492	713.424377
1291.537109	1070.195190
1290.468750	865.311646
1289.399414	746.401062
1288.331055	691.349792
1287.261719	1030.946045
1286.192383	1174.453491
1285.123047	720.268738
1284.052734	660.642883
1282.983398	887.588318
1281.913086	659.169434
1280.841797	736.837830
1279.771484	562.505798
1278.700195	1002.343628
1277.628906	1011.577026
1276.557617	592.936646
1275.486328	399.450043
1274.414063	443.187042
1273.341797	1014.791138
1272.269531	921.655029
1271.197266	1041.112915
1270.124023	884.603821
1269.050781	1077.349365
1267.977539	913.661865
1266.904297	874.549561
1265.830078	791.570740
1264.756836	681.833618
1263.681641	1152.620728
1262.607422	969.764954
1261.533203	1033.237061
1260.458008	1072.333618
1259.382813	945.742737
1258.307617	950.786621
1257.231445	1075.193970
1256.155273	900.048889
1255.079102	939.244141
1254.002930	883.510376
1252.926758	1258.548828
1251.849609	1005.726929
1250.772461	1081.406128
1249.695313	974.670532
1248.617188	858.262634
1247.540039	929.088623
1246.461914	773.869507
1245.382813	1051.213013
1244.304688	934.908142
1243.225586	874.509949
1242.146484	685.444397
1241.067383	897.014343
1239.988281	780.831360
1238.908203	1038.374268
1237.828125	1058.047607
1236.748047	660.521423
1235.667969	1199.180786
1234.586914	862.379578
1233.505859	833.541809
1232.424805	695.650146
1231.343750	615.947205
1230.261719	790.589478
1229.179688	962.712036
1228.097656	928.934387
1227.015625	735.385864
1225.932617	524.949585
1224.850586	522.665039
1223.767578	670.327454
1222.683594	554.273193
1221.600586	457.586884
1220.516602	566.382019
1219.432617	510.747070
1218.347656	682.229187
1217.263672	648.259033
1216.178711	423.451904
1215.093750	280.804688
1214.008789	138.177353
1212.922852	268.306396
1211.836914	545.532654
1210.750977	443.811859
1209.665039	723.191528
1208.579102	517.684143
1207.492188	362.842468
1206.405273	424.954926
1205.318359	561.694153
1204.230469	170.663666
1203.142578	343.413818
1202.054688	311.326294
1200.966797	149.177322
1199.877930	348.115295
1198.790039	132.963303
1197.701172	-7.570696
1196.611328	229.570740
1195.522461	170.722809
1194.432617	-94.955589
1193.342773	4.824810
1192.252930	39.600231
1191.162109	-302.971405
1190.072266	-1.614772
1188.981445	-27.118647
1187.889648	-225.577713
1186.798828	-351.993591
1185.707031	-96.793968
1184.615234	-304.919373
1183.523438	-49.989624
1182.430664	-92.681007
1181.337891	183.515411
1180.245117	6.378390
1179.152344	-376.897308
1178.059570	205.697556
1176.965820	136.256088
1175.872070	191.328690
1174.778320	-53.057709
1173.683594	-230.376541
1172.588867	-197.043900
1171.494141	25.260202
1170.399414	-78.021149
1169.303711	-21.068581
1168.208984	105.140457
1167.113281	6.446146
1166.016602	-130.540543
1164.920898	57.502266
1163.824219	197.582413
1162.727539	-113.988739
1161.630859	195.480179
1160.533203	91.622734
1159.435547	87.998611
1158.337891	-8.790551
1157.240234	16.081507
1156.141602	90.953285
1155.043945	-1.244437
1153.944336	-57.727028
1152.845703	186.139267
1151.747070	50.829716
1150.647461	-318.043915
1149.547852	35.061417
1148.447266	-138.490677
1147.347656	-102.473320
1146.247070	-59.415443
1145.146484	171.589645
1144.044922	116.829300
1142.944336	-118.799080
1141.842773	-228.334534
1140.741211	-173.805557
1139.638672	118.379761
1138.537109	15.765953
1137.434570	-60.743053
1136.332031	0.517991
1135.228516	54.541279
1134.125977	208.223495
1133.022461	53.081501
1131.917969	389.319061
1130.814453	281.530609
1129.709961	513.019775
1128.605469	722.985718
1127.500977	531.968445
1126.396484	457.156372
1125.291016	353.855927
1124.185547	819.358337
1123.080078	339.133423
1121.973633	647.934753
1120.868164	617.852112
1119.761719	443.266663
1118.654297	81.667702
1117.547852	387.635559
1116.440430	317.154755
1115.333008	175.673340
1114.225586	55.489460
1113.117188	219.059723
1112.008789	257.201538
1110.900391	238.547150
1109.791992	177.314713
1108.682617	605.099426
1107.573242	390.174133
1106.463867	569.667114
1105.354492	302.816284
1104.244141	623.771423
1103.133789	708.553650
1102.023438	670.572632
1100.913086	491.042877
1099.801758	693.582947
1098.690430	537.624329
1097.579102	702.273987
1096.467773	301.230896
1095.355469	355.051117
1094.243164	439.439728
1093.130859	467.242126
1092.017578	334.893341
1090.905273	390.903503
1089.791992	239.758087
1088.677734	361.579956
1087.564453	537.441833
1086.450195	562.680847
1085.335938	185.836166
1084.221680	587.226074
1083.106445	389.121552
1081.991211	299.181061
1080.875977	110.613518
1079.760742	356.602448
1078.644531	276.094666
1077.528320	359.944000
1076.412109	295.898499
1075.295898	450.094818
1074.178711	318.022827
1073.061523	207.126236
1071.944336	47.045658
1070.826172	142.558151
1069.708984	338.826447
1068.590820	17.174166
1067.471680	98.603378
1066.353516	93.364586
1065.234375	390.191742
1064.115234	-22.409006
1062.996094	461.587738
1061.875977	149.812805
1060.755859	394.977295
1059.635742	291.573456
1058.515625	54.966560
1057.394531	311.754333
1056.273438	458.610718
1055.152344	96.047409
1054.031250	-30.363245
1052.909180	16.150457
1051.787109	174.768127
1050.665039	-70.512169
1049.541992	144.151718
1048.418945	477.769348
1047.295898	487.014557
1046.172852	286.397125
1045.048828	85.917557
1043.925781	177.008423
1042.801758	-37.217823
1041.676758	-195.370407
1040.552734	77.609772
1039.427734	-245.730881
1038.302734	164.643936
1037.176758	-28.071503
1036.050781	158.756638
1034.924805	240.858719
1033.798828	113.619392
1032.672852	-201.879440
1031.545898	208.343872
1030.418945	41.909084
1029.291992	224.271072
1028.164063	-95.297264
1027.036133	1.218026
1025.908203	-176.294601
1024.780273	-469.739716
1023.651367	-154.715256
1022.522461	-206.465469
1021.393555	-288.262177
1020.264648	-172.730667
1019.134766	-425.945251
1018.004883	-319.517792
1016.875000	-80.893959
1015.744141	-398.552155
1014.613281	-236.288116
1013.482422	9.407368
1012.351563	-217.399780
1011.219727	35.335827
1010.088867	82.029671
1008.956055	17.703999
1007.824219	592.192749
1006.691406	238.823990
1005.558594	843.289124
1004.425781	1146.980103
1003.292969	1614.788574
1002.159180	1645.657227
1001.025391	1288.425293
999.891602	809.037292
998.756836	607.158508
997.622070	149.180618
996.487305	35.528473
995.352539	104.396378
994.216797	99.514473
993.081055	11.711314
991.945313	78.614700
990.808594	-4.271544
989.672852	58.258408
988.536133	-134.950699
987.398438	10.793605
986.261719	-66.854462
985.124023	320.917236
983.986328	-76.573746
982.847656	51.147663
981.709961	-83.435371
980.571289	-10.722787
979.432617	-55.231682
978.292969	-67.383133
977.153320	21.785898
976.013672	67.377258
974.874023	129.174393
973.734375	-190.357666
972.593750	237.024490
971.453125	-47.650558
970.311523	35.343185
969.170898	49.573559
968.029297	229.187805
966.886719	158.744812
965.745117	311.006866
964.602539	160.588608
963.459961	154.843597
962.317383	357.857544
961.173828	97.946884
960.030273	33.068199
958.886719	263.883209
957.743164	194.698074
956.598633	201.249512
955.454102	136.971924
954.309570	4.202602
953.165039	-55.143066
952.019531	-251.580063
950.874023	128.561676
949.727539	199.976303
948.582031	29.177540
947.435547	171.706848
946.289063	81.239449
945.141602	-27.325127
943.995117	113.236656
942.847656	48.367371
941.699219	-39.168118
940.551758	-51.217415
939.403320	343.016113
938.254883	-72.627396
937.105469	196.248093
935.957031	102.584923
934.807617	300.875732
933.658203	280.411224
932.507813	223.622803
931.357422	141.927780
930.207031	-58.036713
929.056641	231.741348
927.906250	243.783752
926.754883	164.907013
925.603516	-0.280920
924.451172	-101.582565
923.298828	133.853912
922.146484	178.300049
920.994141	27.341835
919.841797	78.821053
918.688477	-65.015762
917.535156	61.627861
916.380859	-13.806141
915.227539	-234.416824
914.073242	15.045034
912.918945	-259.745667
911.763672	-125.921066
910.608398	-60.119015
909.453125	-5.603548
908.297852	-318.318420
907.141602	-27.862381
905.985352	-32.063213
904.829102	-330.718262
903.672852	-58.353477
902.515625	105.260651
901.358398	69.631889
900.201172	-135.675919
899.042969	-73.788689
897.884766	-317.294617
896.726563	-65.274460
895.568359	-46.234821
894.409180	180.846909
893.250000	-55.483009
892.090820	167.075424
890.930664	116.214775
889.771484	-155.933014
888.611328	35.012165
887.450195	171.725296
886.289063	136.871445
885.128906	16.312759
883.966797	153.035217
882.805664	246.859573
881.643555	110.664230
880.481445	247.336655
879.319336	368.186432
878.156250	241.128876
876.993164	-34.540405
875.830078	106.599457
874.666016	33.768475
873.502930	-61.542797
872.338867	189.800003
871.173828	157.506805
870.009766	568.394348
868.844727	52.460236
867.679688	251.796921
866.513672	39.643887
865.348633	-10.613681
864.182617	184.053024
863.015625	414.551147
861.849609	-141.148010
860.682617	342.986176
859.515625	438.507233
858.347656	421.734680
857.180664	308.448578
856.012695	459.878693
854.843750	570.828674
853.675781	634.590698
852.506836	698.277039
851.337891	477.260071
850.167969	677.523132
848.999023	413.942688
847.829102	629.683716
846.658203	354.926910
845.488281	433.906677
844.317383	181.570831
843.146484	146.311722
841.975586	229.546753
840.803711	428.960327
839.631836	355.431396
838.459961	315.385284
837.287109	315.504364
836.114258	264.150360
834.941406	382.490936
833.768555	386.795410
832.594727	221.328003
831.420898	359.407990
830.247070	564.273621
829.072266	559.228027
827.898438	502.778015
826.722656	-77.785934
825.547852	258.120911
824.372070	355.268951
823.196289	276.218689
822.020508	34.462639
820.844727	-115.969467
819.667969	225.682465
818.491211	-154.256790
817.313477	129.142715
816.136719	71.829643
814.958984	-16.717556
813.781250	97.055107
812.602539	-218.510376
811.423828	-58.299129
810.245117	-78.317833
809.066406	-129.559433
807.886719	-5.398794
806.707031	16.410564
805.527344	-161.760742
804.346680	-149.055206
803.166992	-25.513254
801.985352	-379.219910
800.804688	-238.188110
799.623047	-303.610809
798.441406	58.816513
797.259766	-206.413788
796.078125	-63.848293
794.895508	-21.188169
793.712891	25.756687
792.529297	-153.347687
791.346680	-266.067932
790.163086	415.845520
788.978516	-104.423164
787.794922	74.618942
786.610352	-18.634377
785.425781	95.922501
784.241211	232.415909
783.055664	26.095913
781.870117	129.154709
780.684570	125.994362
779.498047	109.466553
778.311523	265.092224
777.125000	177.664368
775.938477	-51.101986
774.750977	20.264082
773.563477	137.827286
772.375977	-110.933365
771.187500	99.025421
769.999023	218.393951
768.810547	137.024628
767.622070	-147.142166
766.432617	-30.277828
765.243164	333.148560
764.053711	262.491760
762.863281	323.887177
761.672852	301.536163
760.482422	560.803589
759.291992	346.859161
758.100586	440.891144
756.909180	253.337952
755.717773	575.877380
754.525391	427.834564
753.333008	288.603455
752.140625	369.090668
750.948242	282.570068
749.754883	119.195267
748.561523	416.905609
747.368164	18.662720
746.173828	98.962257
744.979492	95.839577
743.785156	213.340576
742.590820	438.231934
741.395508	277.159943
740.200195	153.429886
739.003906	62.631577
737.808594	151.538452
736.612305	45.487259
735.416016	103.740494
734.218750	56.909809
733.021484	86.744095
731.824219	243.520340
730.626953	159.623001
729.428711	-22.605503
728.230469	232.638443
727.032227	326.053833
725.833984	152.847473
724.634766	12.573046
723.435547	75.612152
722.235352	468.504944
721.036133	339.432312
719.835938	83.898659
718.635742	227.996201
717.434570	44.827873
716.233398	389.790375
715.032227	357.397034
713.831055	181.231430
712.628906	-142.958710
711.426758	206.599640
710.224609	170.458603
709.021484	62.594547
707.818359	120.457649
706.615234	145.791168
705.412109	134.269913
704.208008	-164.366028
703.003906	205.315002
701.799805	42.028362
700.594727	31.244671
699.389648	-148.951050
698.184570	142.861160
696.979492	-62.969215
695.773438	257.327118
694.567383	93.241982
693.361328	-61.871902
692.154297	-173.278625
690.947266	-117.266891
689.740234	-167.412491
688.533203	-189.111816
687.325195	-321.215332
686.117188	-329.415955
684.909180	-148.747757
683.700195	-45.981571
682.491211	-222.620514
681.282227	-234.277863
680.072266	14.249486
678.863281	241.221710
677.653320	334.066315
676.442383	48.256683
675.232422	5.191159
674.021484	191.722641
672.810547	289.684784
671.598633	-5.805373
670.386719	-67.429337
669.174805	-31.549452
667.962891	-291.579468
666.750000	27.779417
665.537109	230.520370
664.324219	-134.668808
663.110352	333.944611
661.897461	33.987114
660.683594	-28.274067
659.468750	-234.931107
658.254883	69.891396
657.040039	-0.576268
655.824219	105.905128
654.609375	279.246887
653.393555	232.753281
652.177734	-292.012695
650.960938	8.584134
649.745117	166.911713
648.528320	267.038177
647.311523	192.733231
646.093750	-107.557899
644.875977	173.205612
643.658203	393.521912
642.440430	239.397675
641.221680	250.786743
640.002930	139.475159
638.784180	156.981384
637.564453	429.971497
636.344727	-72.944061
635.125000	83.459854
633.905273	533.653015
632.684570	485.234100
631.463867	286.204773
630.243164	-74.096870
629.021484	17.959000
627.799805	-17.085115
626.578125	67.412323
625.356445	116.966103
624.133789	140.124725
622.911133	280.427032
621.688477	559.165283
620.464844	175.126358
619.241211	349.299774
618.017578	364.043915
616.793945	101.685692
615.569336	-112.386337
614.344727	-70.739403
613.120117	119.432953
611.894531	175.679306
610.668945	-15.290926
609.443359	76.715919
608.216797	51.796047
606.991211	-141.302292
605.764648	-197.123474
604.537109	-224.759918
