# Supplementary material for: Raman spectroscopy accurately differentiates mucosal healing from non-healing and biochemical changes following biological therapy in inflammatory bowel disease
Source: PLoS One. 2021 Jun 2;16(6):e0252210. doi: 10.1371/journal.pone.0252210 (PMC8172032; doi:10.1371/journal.pone.0252210)
Supplement: S1 Dataset — (ZIP) [file pone.0252210.s003.zip › HC/brc-ctnf-0012_base sub cr removed_11__X_-7820.56__Y_51225.5__Z_680.498__Time_123.txt]

1714.774414	-80.746155
1713.797852	98.057457
1712.820313	42.465008
1711.843750	-12.185298
1710.866211	-103.209686
1709.888672	50.992462
1708.911133	254.787598
1707.933594	422.565430
1706.955078	380.397430
1705.976563	420.459076
1704.998047	735.607178
1704.019531	707.468201
1703.040039	604.017578
1702.061523	564.576233
1701.082031	918.227966
1700.101563	956.133484
1699.122070	598.444580
1698.141602	727.638794
1697.161133	1065.579468
1696.180664	770.592285
1695.200195	1005.224121
1694.218750	941.285767
1693.238281	1038.389771
1692.256836	1093.590210
1691.274414	1485.989136
1690.292969	1521.767456
1689.310547	1438.613159
1688.328125	1276.736206
1687.345703	1396.250366
1686.363281	1615.772217
1685.379883	1338.251953
1684.396484	1520.763672
1683.413086	1302.576782
1682.429688	1562.983398
1681.445313	1561.408203
1680.461914	1686.881348
1679.477539	1449.539185
1678.493164	1461.793335
1677.507813	1500.007690
1676.523438	1593.576294
1675.538086	1790.299316
1674.552734	2082.230713
1673.566406	1857.947388
1672.581055	1808.902344
1671.594727	2035.895020
1670.608398	1489.582275
1669.622070	1918.015259
1668.634766	1730.096436
1667.648438	1882.025513
1666.661133	1768.409424
1665.673828	1970.609497
1664.685547	2087.832031
1663.698242	2226.357422
1662.709961	2073.216064
1661.721680	1891.140015
1660.733398	2109.550049
1659.744141	2012.704224
1658.755859	1916.199707
1657.766602	2249.055420
1656.777344	2041.856689
1655.787109	2070.663330
1654.797852	1723.996216
1653.807617	1695.373901
1652.817383	1717.433350
1651.827148	1753.130249
1650.835938	1466.565186
1649.844727	1222.891968
1648.853516	1204.488525
1647.862305	977.803894
1646.871094	683.024475
1645.878906	616.035034
1644.886719	655.251038
1643.894531	507.517761
1642.902344	537.279297
1641.910156	414.511841
1640.916992	263.307281
1639.923828	260.487640
1638.930664	131.655411
1637.936523	169.569641
1636.943359	171.196793
1635.949219	57.415180
1634.955078	68.151138
1633.960938	-305.166656
1632.965820	57.179104
1631.970703	-190.996643
1630.975586	-90.890343
1629.980469	-74.443230
1628.985352	-133.704575
1627.989258	10.253722
1626.993164	144.244293
1625.997070	-107.824921
1625.000977	-127.773064
1624.003906	55.298946
1623.007813	280.985596
1622.010742	-26.290958
1621.012695	213.601135
1620.015625	272.774750
1619.017578	209.064484
1618.020508	72.482346
1617.021484	25.733843
1616.023438	-36.137997
1615.025391	-126.277359
1614.026367	167.146179
1613.027344	80.713799
1612.028320	18.466213
1611.028320	43.267700
1610.029297	55.507256
1609.029297	-91.599648
1608.029297	-4.970110
1607.028320	404.266998
1606.028320	261.308105
1605.027344	294.287750
1604.026367	233.498825
1603.025391	353.768921
1602.023438	110.751785
1601.022461	38.327595
1600.020508	172.955002
1599.018555	12.492088
1598.016602	17.199312
1597.013672	103.309891
1596.010742	48.676388
1595.007813	-157.069992
1594.004883	-187.368423
1593.001953	2.050825
1591.998047	-118.950676
1590.994141	8.395321
1589.990234	-205.838882
1588.986328	-59.627888
1587.981445	-54.046562
1586.976563	-45.570290
1585.971680	315.164154
1584.966797	311.068787
1583.961914	156.073334
1582.956055	186.373688
1581.950195	-74.872108
1580.944336	289.291016
1579.938477	356.660034
1578.931641	-60.036942
1577.924805	10.353471
1576.917969	-184.537689
1575.911133	-43.565601
1574.904297	79.287651
1573.896484	332.247437
1572.888672	-108.965111
1571.880859	29.801004
1570.873047	-218.613708
1569.864258	-214.799500
1568.855469	-23.863483
1567.846680	206.023422
1566.837891	-41.899384
1565.829102	120.513824
1564.819336	90.827980
1563.809570	45.619705
1562.799805	176.871063
1561.790039	186.171646
1560.779297	125.444405
1559.768555	261.783905
1558.757813	102.543877
1557.747070	109.210953
1556.736328	-18.894083
1555.724609	-180.669952
1554.712891	-140.415802
1553.701172	327.004059
1552.689453	9.745029
1551.676758	8.301334
1550.664063	172.384415
1549.651367	507.054443
1548.638672	264.666687
1547.625977	221.398880
1546.612305	682.187012
1545.598633	212.081604
1544.584961	225.317596
1543.571289	256.495239
1542.556641	253.919830
1541.541992	354.496674
1540.527344	101.115608
1539.512695	80.016312
1538.498047	76.819504
1537.482422	-109.782722
1536.466797	154.997437
1535.451172	68.673805
1534.434570	-48.768551
1533.418945	246.171951
1532.402344	25.219198
1531.385742	43.822926
1530.369141	-56.324375
1529.351563	149.885315
1528.334961	108.540482
1527.317383	381.111908
1526.299805	241.424347
1525.281250	325.466492
1524.263672	244.548111
1523.245117	804.019775
1522.226563	40.883545
1521.208008	262.761353
1520.188477	-145.651367
1519.168945	-52.892258
1518.150391	270.875244
1517.129883	285.873352
1516.110352	-28.210787
1515.089844	19.687723
1514.070313	164.883301
1513.049805	-147.247330
1512.028320	43.533726
1511.007813	264.763641
1509.986328	-184.023727
1508.964844	139.181213
1507.943359	59.332626
1506.921875	-131.015549
1505.899414	-106.260880
1504.876953	-48.485836
1503.854492	326.703827
1502.832031	-269.467346
1501.808594	-210.016541
1500.786133	-71.477783
1499.762695	35.972054
1498.739258	73.977615
1497.714844	83.511536
1496.691406	72.306152
1495.666992	-125.930214
1494.642578	105.274879
1493.617188	-26.997030
1492.592773	165.176559
1491.567383	-169.521027
1490.541992	331.196777
1489.516602	215.745789
1488.491211	483.186462
1487.464844	665.945313
1486.438477	345.406067
1485.412109	496.942169
1484.385742	594.552002
1483.358398	625.493652
1482.331055	714.824219
1481.303711	750.300293
1480.276367	734.504883
1479.249023	766.893921
1478.220703	847.414368
1477.192383	1141.691528
1476.164063	961.744080
1475.135742	1173.872437
1474.106445	1306.700684
1473.077148	1423.956787
1472.047852	1706.379028
1471.018555	1298.791138
1469.989258	1641.722534
1468.958984	1511.114990
1467.928711	1690.616211
1466.898438	2075.782715
1465.868164	1995.357300
1464.836914	2463.716553
1463.805664	2024.511353
1462.774414	2370.312500
1461.743164	2388.112305
1460.710938	2278.713623
1459.679688	2468.790283
1458.647461	2574.808105
1457.615234	2601.930420
1456.582031	2725.252441
1455.549805	2665.738770
1454.516602	2654.240723
1453.483398	2711.051758
1452.449219	2960.319092
1451.416016	2793.692627
1450.381836	2819.545898
1449.347656	2926.317627
1448.313477	2728.954346
1447.279297	3025.361572
1446.244141	2736.627197
1445.208984	2675.714600
1444.173828	2974.079834
1443.138672	2809.175537
1442.102539	2669.499512
1441.066406	2428.618896
1440.030273	2218.087646
1438.994141	2338.731201
1437.958008	2297.479248
1436.920898	2205.592529
1435.883789	1982.295288
1434.846680	1617.572998
1433.808594	1495.345215
1432.771484	1196.406006
1431.733398	1011.100769
1430.695313	906.589050
1429.657227	774.321350
1428.618164	816.103943
1427.579102	648.502563
1426.540039	475.899353
1425.500977	530.243103
1424.461914	382.908081
1423.421875	255.751251
1422.381836	536.789490
1421.341797	351.711639
1420.301758	275.007233
1419.260742	-38.361378
1418.219727	282.773010
1417.178711	291.712341
1416.137695	-21.399555
1415.096680	442.989227
1414.054688	167.739532
1413.012695	-11.800111
1411.970703	173.320557
1410.928711	34.167019
1409.885742	-84.798203
1408.842773	233.509369
1407.799805	41.832821
1406.756836	81.350761
1405.712891	113.363754
1404.668945	-233.610580
1403.625000	32.024185
1402.581055	29.147648
1401.537109	-111.610657
1400.492188	-21.492874
1399.447266	-41.646156
1398.402344	-26.585646
1397.357422	8.630486
1396.311523	134.133392
1395.265625	314.820221
1394.219727	-163.232666
1393.173828	323.223022
1392.126953	291.283600
1391.081055	191.934631
1390.034180	270.435059
1388.986328	496.646576
1387.939453	122.538132
1386.891602	36.341965
1385.843750	-57.159859
1384.795898	262.044067
1383.748047	253.838120
1382.699219	-36.608276
1381.651367	-171.830505
1380.602539	-79.538109
1379.552734	-114.500732
1378.503906	-91.815552
1377.454102	-116.410004
1376.404297	148.698959
1375.354492	266.666626
1374.303711	18.032482
1373.253906	29.116985
1372.203125	172.533325
1371.152344	101.683136
1370.100586	-31.268627
1369.049805	-49.300240
1367.998047	-149.355820
1366.946289	-59.847321
1365.894531	39.799782
1364.841797	69.881966
1363.789063	15.533287
1362.736328	138.132736
1361.683594	191.233047
1360.630859	-180.863113
1359.577148	-142.210114
1358.523438	157.754272
1357.469727	55.070778
1356.415039	-5.101657
1355.361328	-318.462830
1354.306641	275.364227
1353.251953	173.666824
1352.197266	273.409058
1351.141602	308.772156
1350.085938	66.341293
1349.030273	213.900665
1347.974609	386.455109
1346.918945	395.452728
1345.862305	650.212219
1344.805664	825.760559
1343.749023	634.569031
1342.691406	592.406128
1341.634766	255.640930
1340.577148	724.448608
1339.519531	839.092712
1338.460938	659.225159
1337.403320	729.771545
1336.344727	679.228821
1335.286133	715.578064
1334.226563	1120.817627
1333.167969	605.909729
1332.108398	598.472290
1331.048828	507.219391
1329.989258	534.922241
1328.928711	552.960693
1327.869141	595.970093
1326.808594	434.138611
1325.748047	662.891846
1324.686523	676.936523
1323.625977	873.938965
1322.564453	718.108521
1321.502930	846.398804
1320.440430	486.331635
1319.378906	1027.065308
1318.316406	633.078491
1317.253906	601.969910
1316.190430	1024.701538
1315.127930	989.076050
1314.064453	726.995483
1313.000977	842.196106
1311.937500	859.061096
1310.873047	972.182190
1309.809570	932.857483
1308.745117	672.240906
1307.679688	650.667175
1306.615234	811.409546
1305.549805	977.220642
1304.484375	1138.266113
1303.418945	1267.501099
1302.353516	1192.870483
1301.287109	973.477356
1300.220703	946.056519
1299.154297	837.795105
1298.087891	921.370544
1297.020508	631.866760
1295.954102	671.681030
1294.886719	807.401733
1293.818359	859.823792
1292.750977	657.280701
1291.682617	793.512207
1290.614258	848.956055
1289.545898	740.298950
1288.476563	827.975586
1287.407227	256.557800
1286.338867	628.907532
1285.268555	668.110840
1284.199219	861.780884
1283.128906	808.230408
1282.058594	727.950012
1280.988281	721.303772
1279.917969	917.929199
1278.846680	872.430237
1277.775391	660.794678
1276.704102	1031.411865
1275.632813	908.165405
1274.560547	1112.657593
1273.488281	1202.355957
1272.416016	1096.704468
1271.343750	1142.692017
1270.270508	1174.142090
1269.197266	1144.677856
1268.124023	1322.852539
1267.050781	1454.711426
1265.977539	1406.079468
1264.903320	1330.755005
1263.829102	1299.487549
1262.753906	1604.845337
1261.679688	1722.474243
1260.604492	1401.438477
1259.529297	1377.941895
1258.454102	1771.160522
1257.378906	1791.639771
1256.302734	1220.456177
1255.226563	1324.014404
1254.150391	1534.718994
1253.073242	1438.783813
1251.997070	1289.452148
1250.919922	1510.002808
1249.841797	1764.576904
1248.764648	1535.259399
1247.686523	1692.622314
1246.608398	1616.666992
1245.530273	1548.095215
1244.452148	1445.604248
1243.373047	1292.207275
1242.293945	1801.831421
1241.214844	1255.236694
1240.135742	1051.157715
1239.055664	1085.012085
1237.975586	1339.662354
1236.895508	1084.870361
1235.815430	1281.273315
1234.734375	878.769409
1233.654297	1484.823120
1232.573242	1484.777222
1231.491211	1349.067993
1230.410156	1320.013184
1229.328125	1174.733154
1228.246094	1312.809204
1227.163086	775.446228
1226.081055	809.483582
1224.998047	717.678650
1223.915039	742.020752
1222.832031	529.322876
1221.748047	795.471741
1220.664063	638.423645
1219.580078	735.204529
1218.496094	599.942017
1217.412109	817.429749
1216.327148	607.271362
1215.242188	532.403625
1214.157227	534.786316
1213.071289	754.360962
1211.985352	565.963013
1210.899414	785.343262
1209.813477	596.928528
1208.727539	825.746948
1207.640625	497.452881
1206.553711	776.696655
1205.466797	580.989014
1204.378906	464.812378
1203.291016	577.463806
1202.203125	516.594727
1201.115234	226.936966
1200.027344	115.472107
1198.938477	374.612152
1197.849609	65.691727
1196.760742	43.100864
1195.670898	-191.221222
1194.582031	-21.553076
1193.492188	-85.248138
1192.401367	153.831619
1191.311523	-181.601532
1190.220703	-91.754860
1189.129883	180.496246
1188.039063	-227.065216
1186.947266	-190.398773
1185.856445	-137.050827
1184.764648	-419.805450
1183.671875	-21.170803
1182.580078	-104.962074
1181.487305	19.805740
1180.394531	-140.917389
1179.301758	136.976151
1178.208984	9.611536
1177.115234	45.101105
1176.021484	183.455963
1174.927734	230.614014
1173.833008	186.630722
1172.738281	403.466919
1171.643555	251.505966
1170.548828	312.435944
1169.454102	177.040680
1168.358398	-34.968330
1167.262695	286.208435
1166.166992	95.509262
1165.070313	98.348564
1163.973633	79.538109
1162.876953	27.149189
1161.780273	258.868378
1160.683594	251.548325
1159.585938	-42.408607
1158.488281	176.794586
1157.389648	85.524971
1156.291992	662.175171
1155.193359	465.591370
1154.094727	555.112244
1152.996094	439.405365
1151.896484	42.325680
1150.796875	262.495697
1149.697266	310.870239
1148.597656	73.232231
1147.498047	364.235809
1146.397461	421.618378
1145.296875	402.649902
1144.195313	324.032532
1143.094727	316.686035
1141.993164	670.758850
1140.891602	337.207245
1139.789063	488.695892
1138.687500	628.087280
1137.584961	712.593506
1136.482422	404.855103
1135.379883	446.309998
1134.276367	520.837402
1133.172852	1060.574463
1132.069336	961.332458
1130.964844	902.320374
1129.861328	838.453857
1128.756836	1317.715088
1127.652344	1270.079834
1126.546875	1331.383911
1125.442383	1572.698608
1124.336914	1169.063721
1123.230469	962.134155
1122.125000	1195.817993
1121.018555	1251.599609
1119.912109	1375.888062
1118.805664	1142.493042
1117.699219	1119.720459
1116.591797	1099.175171
1115.484375	1218.088745
1114.376953	1086.087646
1113.268555	984.745239
1112.160156	1148.109985
1111.051758	1020.533203
1109.943359	949.602356
1108.833984	1093.560425
1107.725586	1105.062988
1106.616211	977.092529
1105.505859	867.931641
1104.396484	1303.979004
1103.286133	1336.147949
1102.175781	934.058899
1101.064453	1095.786377
1099.954102	1313.938965
1098.842773	855.187256
1097.731445	1186.204834
1096.619141	1241.218506
1095.507813	1239.566040
1094.395508	1336.732178
1093.282227	1306.562622
1092.169922	1471.749268
1091.056641	1041.186646
1089.943359	1156.726685
1088.830078	1152.123779
1087.716797	1210.944824
1086.602539	1232.007813
1085.488281	947.304199
1084.373047	871.853027
1083.258789	1299.312622
1082.143555	953.441833
1081.028320	1105.667725
1079.913086	1154.412720
1078.796875	1238.270264
1077.680664	873.644165
1076.564453	1006.679810
1075.448242	806.393494
1074.331055	1237.173340
1073.213867	947.669678
1072.096680	730.932129
1070.979492	990.131409
1069.861328	930.395874
1068.743164	795.659302
1067.625000	1127.129517
1066.505859	779.173157
1065.386719	660.813904
1064.267578	1137.097656
1063.148438	871.189331
1062.029297	701.310486
1060.909180	957.241882
1059.789063	972.126404
1058.667969	689.994873
1057.547852	690.864807
1056.426758	946.464661
1055.305664	1047.708984
1054.183594	504.091309
1053.062500	418.522003
1051.940430	519.780151
1050.818359	646.669067
1049.695313	276.336609
1048.572266	685.566589
1047.449219	453.053253
1046.326172	654.485168
1045.203125	701.933472
1044.079102	700.401733
1042.955078	414.531006
1041.830078	352.506348
1040.706055	595.741699
1039.581055	484.842682
1038.456055	304.165070
1037.331055	586.897339
1036.205078	262.025452
1035.079102	144.448090
1033.953125	480.630981
1032.826172	602.702820
1031.700195	262.024078
1030.573242	174.948929
1029.445313	297.142456
1028.318359	15.011569
1027.190430	62.957691
1026.062500	-181.718704
1024.934570	-340.296204
1023.805664	-43.708199
1022.676758	-39.644737
1021.547852	-28.550449
1020.418945	-330.586792
1019.289063	-245.065918
1018.159180	-31.963354
1017.029297	-57.671120
1015.898438	-74.024620
1014.767578	104.373337
1013.636719	-36.935753
1012.505859	102.179428
1011.375000	153.328690
1010.243164	260.102692
1009.111328	420.163696
1007.978516	193.789978
1006.846680	650.132996
1005.713867	1228.950317
1004.581055	1932.479736
1003.447266	2282.052490
1002.313477	2381.953369
1001.179688	1925.004395
1000.045898	1373.668701
998.912109	681.815491
997.777344	724.727539
996.642578	430.678955
995.506836	367.696777
994.372070	316.423798
993.236328	279.135193
992.100586	606.428528
990.963867	454.048035
989.828125	571.625610
988.691406	338.925446
987.553711	422.162445
986.416992	489.387451
985.279297	464.580200
984.141602	11.618317
983.003906	505.225830
981.865234	374.985535
980.726563	525.692566
979.587891	363.600037
978.448242	544.435669
977.309570	382.720367
976.169922	600.556824
975.030273	770.178528
973.889648	588.292053
972.749023	785.712646
971.608398	781.077820
970.467773	537.790771
969.326172	848.046692
968.184570	472.050629
967.042969	605.811096
965.901367	719.027954
964.758789	472.248260
963.616211	484.863800
962.473633	511.398468
961.330078	687.059814
960.186523	367.848389
959.042969	459.026215
957.899414	277.777100
956.754883	50.975010
955.610352	392.195831
954.465820	209.297073
953.321289	95.300247
952.175781	358.987885
951.030273	172.151840
949.884766	504.631836
948.738281	139.866913
947.591797	67.990166
946.445313	297.936798
945.298828	249.239700
944.151367	424.555084
943.003906	378.462433
941.856445	517.472961
940.708008	238.917023
939.559570	382.787567
938.411133	501.662079
937.262695	80.117867
936.113281	548.200562
934.964844	300.426056
933.814453	442.647858
932.665039	530.287964
931.514648	187.493561
930.364258	339.240326
929.213867	233.777191
928.062500	-76.357506
926.912109	264.717072
925.759766	130.235825
924.608398	-211.028946
923.456055	223.542130
922.303711	30.515272
921.151367	94.598015
919.999023	-2.554898
918.845703	254.935410
917.692383	10.429352
916.539063	113.659660
915.384766	137.513275
914.230469	172.850067
913.076172	201.504196
911.920898	-153.162567
910.766602	-96.945557
909.611328	-79.176033
908.455078	65.689331
907.299805	181.151215
906.143555	-22.849554
904.987305	-312.721985
903.830078	-171.949478
902.673828	27.760529
901.516602	189.011719
900.359375	-127.304733
899.201172	-327.939545
898.042969	-306.638580
896.884766	-142.730286
895.726563	170.468475
894.567383	-117.771301
893.408203	91.513031
892.249023	110.979156
891.088867	-181.244339
889.929688	-120.863457
888.769531	-24.282568
887.608398	124.277260
886.448242	15.544945
885.287109	6.241565
884.125977	-61.622353
882.963867	211.214981
881.801758	-36.900196
880.639648	308.109497
879.477539	-68.227448
878.315430	82.984650
877.152344	-171.320328
875.989258	27.285473
874.825195	122.282890
873.661133	602.267578
872.497070	172.787506
871.333008	-227.183640
870.168945	443.941101
869.003906	-21.019312
867.838867	35.969883
866.672852	526.860474
865.506836	145.515289
864.340820	454.220490
863.174805	250.625473
862.008789	451.430511
860.841797	463.560120
859.674805	195.103531
858.506836	707.836914
857.339844	504.570282
856.171875	799.437073
855.003906	403.405243
853.834961	769.942505
852.666016	786.610535
851.497070	637.433838
850.328125	622.776733
849.158203	619.329529
847.988281	606.927429
846.818359	493.770691
845.647461	559.748962
844.477539	531.687805
843.306641	76.279480
842.134766	386.107086
840.963867	501.199432
839.791992	300.967499
838.619141	404.814789
837.447266	396.848297
836.274414	219.053299
835.101563	405.413605
833.928711	212.008621
832.754883	583.536621
831.581055	425.825378
830.407227	453.372314
829.232422	514.336670
828.058594	664.447144
826.883789	254.700500
825.708008	366.805115
824.533203	492.177582
823.357422	412.419922
822.181641	227.930771
821.004883	132.568466
819.828125	271.009094
818.651367	309.137238
817.474609	320.470245
816.296875	180.413284
815.119141	280.627228
813.941406	120.485046
812.763672	211.621475
811.584961	151.465088
810.406250	-73.217392
809.226563	71.002548
808.047852	112.875641
806.868164	-96.334923
805.688477	169.667343
804.507813	-119.550453
803.327148	-58.037292
802.146484	-74.310333
800.965820	4.728567
799.784180	116.904236
798.603516	11.627189
797.420898	-392.974976
796.239258	22.569151
795.056641	116.523758
793.874023	-440.969635
792.691406	-103.525383
791.507813	-125.055153
790.324219	17.139647
789.140625	-28.959469
787.956055	93.020927
786.772461	-83.803314
785.586914	-70.451004
784.402344	329.733978
783.216797	329.501068
782.032227	66.164360
780.845703	523.151489
779.660156	239.791733
778.473633	47.004044
777.287109	-172.300430
776.100586	191.159332
774.913086	172.529938
773.725586	3.765969
772.538086	-257.677521
771.349609	285.847931
770.161133	6.598158
768.972656	373.239349
767.784180	398.000275
766.594727	98.759789
765.405273	178.418839
764.215820	586.071655
763.026367	656.554626
761.835938	515.576599
760.645508	297.531342
759.454102	570.119873
758.262695	569.712769
757.072266	551.606873
755.879883	656.524475
754.688477	581.041992
753.496094	610.974487
752.303711	748.447205
751.110352	202.621964
749.917969	276.237183
748.724609	468.271545
747.530273	521.831604
746.336914	645.492493
745.142578	369.697327
743.948242	857.252136
742.752930	585.732605
741.558594	410.718567
740.363281	489.953613
739.166992	711.493958
737.971680	415.810669
736.775391	356.733002
735.579102	350.157715
734.381836	225.273651
733.185547	308.310394
731.988281	428.429016
730.790039	533.096252
729.592773	320.495239
728.394531	368.142365
727.196289	461.606934
725.997070	334.202789
724.797852	-20.469248
723.598633	269.444702
722.399414	720.790771
721.199219	278.753906
719.999023	572.583679
718.798828	375.134155
717.598633	755.986023
716.397461	687.199097
715.196289	688.191345
713.994141	567.026550
712.792969	620.291992
711.590820	348.733795
710.388672	101.242790
709.185547	287.355408
707.982422	255.552353
706.779297	101.797409
705.576172	342.128540
704.372070	373.379089
703.167969	128.252670
701.963867	118.173988
700.759766	168.985794
699.554688	24.064468
698.349609	294.426178
697.143555	-63.470642
695.938477	-299.506714
694.732422	274.876465
693.525391	-178.322006
692.319336	78.759293
691.112305	66.530518
689.905273	-106.281189
688.697266	-140.127411
687.490234	-43.767902
686.282227	419.102173
685.073242	53.466290
683.865234	-99.513512
682.656250	77.045837
681.447266	173.386948
680.237305	29.249853
679.028320	-361.672485
677.818359	120.253242
676.607422	0.178568
675.397461	-156.578796
674.186523	195.286545
672.975586	306.919312
671.763672	83.317505
670.551758	296.668701
669.339844	304.620300
668.127930	254.280624
666.915039	-66.066887
665.703125	555.703125
664.489258	516.357239
663.276367	336.763489
662.062500	-21.849890
660.848633	323.395508
659.634766	-237.704605
658.419922	32.106285
657.205078	163.854706
655.990234	123.133255
654.775391	205.413422
653.559570	-85.106644
652.343750	-45.705418
651.126953	273.846680
649.911133	-190.620041
648.694336	75.214249
647.477539	183.890976
646.259766	-40.977058
645.041992	-102.075165
643.824219	56.415779
642.606445	-60.345268
641.387695	149.930695
640.168945	59.268932
638.950195	48.312828
637.730469	93.371292
636.511719	-87.020523
635.291016	183.863678
634.071289	-47.704563
632.850586	-193.144608
631.629883	26.525225
630.409180	-34.856152
629.188477	-117.500572
627.966797	254.777176
626.745117	138.126465
625.522461	203.936050
624.300781	72.699928
623.078125	117.419273
621.854492	335.840118
620.631836	224.491058
619.408203	139.077515
618.184570	130.975052
616.960938	-43.882786
615.736328	-199.195114
614.511719	-384.184113
613.287109	-185.993927
612.061523	136.356918
610.835938	300.568115
609.610352	-18.152420
608.384766	-26.624012
607.158203	193.757431
605.931641	46.879143
604.705078	0.688119
