# Supplementary material for: Raman spectroscopy accurately differentiates mucosal healing from non-healing and biochemical changes following biological therapy in inflammatory bowel disease
Source: PLoS One. 2021 Jun 2;16(6):e0252210. doi: 10.1371/journal.pone.0252210 (PMC8172032; doi:10.1371/journal.pone.0252210)
Supplement: S1 Dataset — (ZIP) [file pone.0252210.s003.zip › HC/BRC-ctnf-0015-1_base sub CR removed_59__X_17190.7__Y_10398.1__Z_2222.01__Time_670.txt]

1714.774414	46.795361
1713.797852	162.980438
1712.820313	78.043541
1711.843750	189.750336
1710.866211	-199.200729
1709.888672	-48.423203
1708.911133	-44.307014
1707.933594	-277.844086
1706.955078	-63.211853
1705.976563	-11.238709
1704.998047	76.309814
1704.019531	-76.297020
1703.040039	-246.825714
1702.061523	-191.700729
1701.082031	72.781998
1700.101563	-4.429493
1699.122070	-70.088676
1698.141602	-231.218124
1697.161133	-14.681911
1696.180664	68.930229
1695.200195	70.456001
1694.218750	259.647888
1693.238281	214.578232
1692.256836	140.874756
1691.274414	105.273880
1690.292969	73.131721
1689.310547	167.079834
1688.328125	179.031036
1687.345703	167.697128
1686.363281	402.341461
1685.379883	698.852905
1684.396484	793.417053
1683.413086	459.711609
1682.429688	363.889862
1681.445313	367.284210
1680.461914	669.552856
1679.477539	543.786072
1678.493164	762.008911
1677.507813	948.828247
1676.523438	883.534180
1675.538086	677.929626
1674.552734	946.290405
1673.566406	1050.313354
1672.581055	1186.810425
1671.594727	1177.682861
1670.608398	1166.490601
1669.622070	1426.765259
1668.634766	1135.196289
1667.648438	1205.359009
1666.661133	1252.134399
1665.673828	1182.677002
1664.685547	1283.543579
1663.698242	1217.814331
1662.709961	1531.790527
1661.721680	1514.749268
1660.733398	1601.577148
1659.744141	1651.733398
1658.755859	1593.736450
1657.766602	1734.865112
1656.777344	1661.889893
1655.787109	1565.547363
1654.797852	1459.109863
1653.807617	1120.252441
1652.817383	1356.087402
1651.827148	1272.159424
1650.835938	1148.982422
1649.844727	1013.024902
1648.853516	880.147949
1647.862305	961.765259
1646.871094	663.218384
1645.878906	565.906006
1644.886719	455.769501
1643.894531	303.759857
1642.902344	442.525391
1641.910156	338.720245
1640.916992	164.002701
1639.923828	45.052917
1638.930664	26.663898
1637.936523	240.602249
1636.943359	117.251358
1635.949219	-76.968575
1634.955078	3.205490
1633.960938	15.076607
1632.965820	-117.717979
1631.970703	-113.294701
1630.975586	-5.983114
1629.980469	-130.173248
1628.985352	-275.173004
1627.989258	-156.814529
1626.993164	-143.564529
1625.997070	-159.090057
1625.000977	-163.938950
1624.003906	-289.577148
1623.007813	-267.829041
1622.010742	106.150047
1621.012695	28.201649
1620.015625	73.854454
1619.017578	119.584923
1618.020508	13.118775
1617.021484	271.634735
1616.023438	267.690063
1615.025391	25.054646
1614.026367	115.729294
1613.027344	98.893303
1612.028320	147.662170
1611.028320	-5.406237
1610.029297	111.583443
1609.029297	87.043648
1608.029297	-23.916376
1607.028320	98.287132
1606.028320	16.194307
1605.027344	7.436903
1604.026367	281.364746
1603.025391	78.879524
1602.023438	-131.393524
1601.022461	116.162552
1600.020508	-154.238037
1599.018555	-285.985046
1598.016602	13.602991
1597.013672	38.583416
1596.010742	-197.798370
1595.007813	-42.282372
1594.004883	-119.356552
1593.001953	95.989304
1591.998047	-417.224365
1590.994141	-160.315720
1589.990234	208.602753
1588.986328	138.955780
1587.981445	-63.796623
1586.976563	124.612137
1585.971680	70.351288
1584.966797	55.101913
1583.961914	-121.841530
1582.956055	157.141144
1581.950195	451.507080
1580.944336	24.174152
1579.938477	224.433380
1578.931641	36.561142
1577.924805	150.550690
1576.917969	326.796936
1575.911133	-7.109852
1574.904297	348.266510
1573.896484	-61.233349
1572.888672	207.877319
1571.880859	185.572083
1570.873047	113.732841
1569.864258	158.670792
1568.855469	39.758472
1567.846680	107.719902
1566.837891	-89.378983
1565.829102	-123.022911
1564.819336	216.907608
1563.809570	79.038437
1562.799805	-51.173428
1561.790039	-15.515029
1560.779297	261.101593
1559.768555	293.694061
1558.757813	38.346710
1557.747070	-38.264160
1556.736328	-138.360611
1555.724609	383.090210
1554.712891	487.140533
1553.701172	350.135010
1552.689453	207.807083
1551.676758	132.618927
1550.664063	85.723518
1549.651367	160.239349
1548.638672	384.536926
1547.625977	62.881435
1546.612305	258.238464
1545.598633	153.451874
1544.584961	82.099625
1543.571289	157.847610
1542.556641	31.846563
1541.541992	378.324341
1540.527344	55.669731
1539.512695	63.386921
1538.498047	127.675446
1537.482422	145.265579
1536.466797	-61.812653
1535.451172	156.585846
1534.434570	-25.049225
1533.418945	-3.113367
1532.402344	-94.829041
1531.385742	112.241386
1530.369141	-88.086670
1529.351563	-334.917816
1528.334961	-195.504654
1527.317383	82.680786
1526.299805	-41.061214
1525.281250	58.959194
1524.263672	-204.083038
1523.245117	-29.854500
1522.226563	-123.407417
1521.208008	-106.533150
1520.188477	-84.733826
1519.168945	132.226181
1518.150391	158.741440
1517.129883	-169.561829
1516.110352	-238.433044
1515.089844	-42.937584
1514.070313	-96.767464
1513.049805	44.339489
1512.028320	-92.015472
1511.007813	-130.956802
1509.986328	40.306145
1508.964844	-68.269997
1507.943359	-112.854774
1506.921875	57.782703
1505.899414	-38.431496
1504.876953	-29.692280
1503.854492	37.817314
1502.832031	128.195541
1501.808594	85.174728
1500.786133	-344.623962
1499.762695	-95.974854
1498.739258	21.881350
1497.714844	-149.651535
1496.691406	-264.947174
1495.666992	-178.276962
1494.642578	-38.074226
1493.617188	-41.273426
1492.592773	-80.370178
1491.567383	49.080132
1490.541992	211.566605
1489.516602	64.744583
1488.491211	209.035049
1487.464844	138.622238
1486.438477	410.232117
1485.412109	418.707642
1484.385742	554.669067
1483.358398	570.528870
1482.331055	619.439331
1481.303711	535.612549
1480.276367	778.094666
1479.249023	714.474792
1478.220703	918.380005
1477.192383	1206.199219
1476.164063	991.935852
1475.135742	742.026611
1474.106445	1355.385376
1473.077148	1174.069580
1472.047852	1456.023804
1471.018555	1595.278687
1469.989258	1688.610962
1468.958984	1608.840576
1467.928711	1653.665649
1466.898438	1734.013428
1465.868164	2007.479004
1464.836914	2100.302002
1463.805664	2269.270752
1462.774414	2328.882813
1461.743164	2187.771973
1460.710938	2277.750244
1459.679688	2360.065430
1458.647461	2254.454346
1457.615234	2293.518555
1456.582031	2231.026611
1455.549805	2297.940918
1454.516602	2359.711670
1453.483398	2571.047607
1452.449219	2503.398682
1451.416016	2598.004883
1450.381836	2902.868896
1449.347656	2703.439697
1448.313477	2595.284668
1447.279297	2887.299316
1446.244141	2786.737061
1445.208984	2610.290527
1444.173828	2312.456787
1443.138672	2358.879395
1442.102539	2524.177002
1441.066406	2054.610107
1440.030273	2305.926025
1438.994141	2271.492920
1437.958008	2186.556152
1436.920898	2144.628174
1435.883789	1842.532471
1434.846680	1682.058716
1433.808594	1231.257324
1432.771484	1131.673096
1431.733398	1095.262939
1430.695313	670.267395
1429.657227	810.706848
1428.618164	557.586609
1427.579102	657.733093
1426.540039	654.516052
1425.500977	479.938080
1424.461914	585.279175
1423.421875	403.349518
1422.381836	324.867554
1421.341797	243.980286
1420.301758	160.686234
1419.260742	263.807617
1418.219727	266.279144
1417.178711	331.755463
1416.137695	291.611969
1415.096680	218.874359
1414.054688	-153.058701
1413.012695	91.336716
1411.970703	89.349846
1410.928711	-63.345310
1409.885742	-47.523609
1408.842773	166.877335
1407.799805	-60.798668
1406.756836	-205.393417
1405.712891	174.923981
1404.668945	118.404793
1403.625000	4.300850
1402.581055	-104.618469
1401.537109	7.390773
1400.492188	104.402061
1399.447266	244.124847
1398.402344	281.123260
1397.357422	140.269974
1396.311523	-178.339706
1395.265625	67.040123
1394.219727	139.606216
1393.173828	-158.370468
1392.126953	-130.606766
1391.081055	87.548088
1390.034180	-47.161209
1388.986328	188.634186
1387.939453	-60.835842
1386.891602	97.605743
1385.843750	71.078247
1384.795898	-30.296190
1383.748047	268.440491
1382.699219	-2.593683
1381.651367	-103.450104
1380.602539	-99.223709
1379.552734	12.520376
1378.503906	-2.957751
1377.454102	-105.664391
1376.404297	-118.329605
1375.354492	48.820702
1374.303711	-98.297737
1373.253906	-15.721455
1372.203125	-154.973053
1371.152344	-189.303116
1370.100586	-216.000534
1369.049805	41.574486
1367.998047	17.642567
1366.946289	86.040245
1365.894531	47.480686
1364.841797	200.796600
1363.789063	45.530987
1362.736328	-57.247681
1361.683594	208.437256
1360.630859	168.177643
1359.577148	-140.535034
1358.523438	234.868561
1357.469727	100.618797
1356.415039	428.887207
1355.361328	297.453522
1354.306641	558.772339
1353.251953	566.775269
1352.197266	480.559631
1351.141602	-7.700520
1350.085938	278.902435
1349.030273	453.856354
1347.974609	579.264282
1346.918945	672.528076
1345.862305	1031.275391
1344.805664	1010.635681
1343.749023	925.701965
1342.691406	1215.215576
1341.634766	865.430237
1340.577148	1095.678955
1339.519531	1055.990601
1338.460938	1046.177124
1337.403320	1142.994873
1336.344727	851.276062
1335.286133	992.931274
1334.226563	988.679443
1333.167969	927.691528
1332.108398	931.171753
1331.048828	934.797729
1329.989258	938.566467
1328.928711	1105.595703
1327.869141	951.464966
1326.808594	1089.057495
1325.748047	1051.362549
1324.686523	907.625305
1323.625977	902.359619
1322.564453	993.494507
1321.502930	924.313538
1320.440430	1183.445068
1319.378906	1181.126343
1318.316406	1072.883179
1317.253906	1339.609619
1316.190430	953.063538
1315.127930	1488.607910
1314.064453	897.931396
1313.000977	906.289063
1311.937500	1257.132324
1310.873047	1250.873657
1309.809570	1133.956787
1308.745117	1511.952515
1307.679688	1104.865112
1306.615234	1133.563721
1305.549805	1130.379028
1304.484375	1324.055298
1303.418945	1412.028198
1302.353516	1332.914917
1301.287109	1563.605225
1300.220703	1288.125977
1299.154297	1381.365723
1298.087891	1494.314819
1297.020508	1182.500122
1295.954102	1261.272461
1294.886719	1352.372925
1293.818359	1335.549927
1292.750977	1323.739502
1291.682617	1164.847534
1290.614258	885.948425
1289.545898	1291.313599
1288.476563	1120.530884
1287.407227	945.006470
1286.338867	1068.570190
1285.268555	1054.964722
1284.199219	977.773254
1283.128906	954.553040
1282.058594	1166.428467
1280.988281	1035.629883
1279.917969	1071.354492
1278.846680	1138.926880
1277.775391	1111.145142
1276.704102	1066.321655
1275.632813	1185.380005
1274.560547	1270.221191
1273.488281	1362.414673
1272.416016	1398.424927
1271.343750	1234.171631
1270.270508	1128.647949
1269.197266	1133.090942
1268.124023	1357.275757
1267.050781	1134.783936
1265.977539	1073.473022
1264.903320	1182.988403
1263.829102	1146.154907
1262.753906	1423.922729
1261.679688	1114.080078
1260.604492	1133.437988
1259.529297	1143.069214
1258.454102	1272.100220
1257.378906	1272.003662
1256.302734	1174.519043
1255.226563	1388.732666
1254.150391	1094.138184
1253.073242	1366.709961
1251.997070	1342.346802
1250.919922	1271.784058
1249.841797	1206.121460
1248.764648	1230.462769
1247.686523	1230.483032
1246.608398	1259.672607
1245.530273	1152.779419
1244.452148	1264.567017
1243.373047	1369.011597
1242.293945	1024.185425
1241.214844	1167.465454
1240.135742	1249.996216
1239.055664	975.761597
1237.975586	1017.025513
1236.895508	1077.659058
1235.815430	903.021362
1234.734375	1002.403381
1233.654297	1004.766479
1232.573242	747.797607
1231.491211	924.604187
1230.410156	844.542358
1229.328125	805.652527
1228.246094	757.063965
1227.163086	955.372131
1226.081055	817.158020
1224.998047	669.284119
1223.915039	637.553833
1222.832031	516.311035
1221.748047	544.992920
1220.664063	435.820801
1219.580078	428.162201
1218.496094	434.960754
1217.412109	325.742096
1216.327148	339.699158
1215.242188	370.502899
1214.157227	174.296249
1213.071289	470.516205
1211.985352	752.070190
1210.899414	589.509521
1209.813477	675.408752
1208.727539	445.291931
1207.640625	572.041199
1206.553711	435.925659
1205.466797	449.223328
1204.378906	662.421692
1203.291016	771.876160
1202.203125	91.268951
1201.115234	217.512939
1200.027344	37.901756
1198.938477	7.510710
1197.849609	-109.568085
1196.760742	21.115395
1195.670898	-93.670319
1194.582031	-227.711777
1193.492188	-80.505974
1192.401367	-118.524818
1191.311523	57.262012
1190.220703	-57.816586
1189.129883	-336.255615
1188.039063	-148.790344
1186.947266	-187.181854
1185.856445	-168.027847
1184.764648	-124.980446
1183.671875	-98.843391
1182.580078	-103.983353
1181.487305	32.273331
1180.394531	369.774323
1179.301758	26.265055
1178.208984	229.225403
1177.115234	182.809937
1176.021484	-165.504364
1174.927734	46.653084
1173.833008	64.667183
1172.738281	187.905884
1171.643555	272.700806
1170.548828	0.838711
1169.454102	73.483322
1168.358398	136.421646
1167.262695	-54.227787
1166.166992	-175.560913
1165.070313	6.591951
1163.973633	147.943420
1162.876953	83.676987
1161.780273	-102.471123
1160.683594	442.073273
1159.585938	153.063583
1158.488281	160.054810
1157.389648	97.730003
1156.291992	87.830650
1155.193359	113.607475
1154.094727	234.660889
1152.996094	95.684448
1151.896484	497.747650
1150.796875	46.384842
1149.697266	93.080696
1148.597656	125.362900
1147.498047	126.573616
1146.397461	84.821167
1145.296875	126.302597
1144.195313	-144.100418
1143.094727	32.840374
1141.993164	333.294098
1140.891602	-37.149178
1139.789063	329.558075
1138.687500	-257.228210
1137.584961	225.629395
1136.482422	411.162811
1135.379883	470.616882
1134.276367	377.939331
1133.172852	375.443665
1132.069336	717.077942
1130.964844	1048.961670
1129.861328	585.712036
1128.756836	943.395203
1127.652344	937.946228
1126.546875	792.498108
1125.442383	1166.227295
1124.336914	876.043335
1123.230469	1007.693176
1122.125000	772.000183
1121.018555	832.393127
1119.912109	601.411377
1118.805664	410.702545
1117.699219	338.349945
1116.591797	346.400269
1115.484375	704.516296
1114.376953	911.015747
1113.268555	772.080017
1112.160156	597.672913
1111.051758	723.463745
1109.943359	326.870087
1108.833984	547.022339
1107.725586	797.724426
1106.616211	743.599121
1105.505859	524.153809
1104.396484	821.700378
1103.286133	852.367432
1102.175781	769.711243
1101.064453	698.817261
1099.954102	1038.257690
1098.842773	990.805298
1097.731445	709.954285
1096.619141	834.522278
1095.507813	1116.855469
1094.395508	772.411865
1093.282227	651.796814
1092.169922	907.932739
1091.056641	709.576477
1089.943359	692.486084
1088.830078	708.306091
1087.716797	547.655518
1086.602539	845.639160
1085.488281	746.085632
1084.373047	818.138855
1083.258789	861.940552
1082.143555	922.130188
1081.028320	582.915405
1079.913086	734.688782
1078.796875	505.973083
1077.680664	483.927277
1076.564453	811.572876
1075.448242	876.251770
1074.331055	610.103943
1073.213867	716.981750
1072.096680	455.662628
1070.979492	414.818573
1069.861328	350.540833
1068.743164	382.361450
1067.625000	648.432922
1066.505859	682.498840
1065.386719	702.505371
1064.267578	654.618713
1063.148438	843.151428
1062.029297	727.412415
1060.909180	300.582794
1059.789063	912.430908
1058.667969	525.524841
1057.547852	503.527954
1056.426758	568.027222
1055.305664	564.755737
1054.183594	470.387207
1053.062500	478.869873
1051.940430	249.185486
1050.818359	348.811279
1049.695313	373.725586
1048.572266	134.979721
1047.449219	439.960602
1046.326172	439.293396
1045.203125	461.987976
1044.079102	582.620605
1042.955078	216.107574
1041.830078	262.257660
1040.706055	268.842499
1039.581055	165.995102
1038.456055	200.641312
1037.331055	398.292969
1036.205078	188.579361
1035.079102	411.851929
1033.953125	414.067810
1032.826172	251.194305
1031.700195	386.127014
1030.573242	351.339722
1029.445313	488.631439
1028.318359	-15.422996
1027.190430	-154.427582
1026.062500	-5.273691
1024.934570	-246.232849
1023.805664	-354.677094
1022.676758	-479.234375
1021.547852	-408.723175
1020.418945	-310.315460
1019.289063	-334.806885
1018.159180	-99.476151
1017.029297	-179.462143
1015.898438	-141.114929
1014.767578	-109.641319
1013.636719	118.843201
1012.505859	-34.856949
1011.375000	-125.859253
1010.243164	160.644760
1009.111328	412.402771
1007.978516	166.612106
1006.846680	305.103699
1005.713867	1142.159180
1004.581055	1842.502563
1003.447266	2209.704102
1002.313477	1786.358765
1001.179688	1231.608521
1000.045898	956.782654
998.912109	439.677704
997.777344	257.766937
996.642578	182.263443
995.506836	44.589989
994.372070	202.490860
993.236328	178.175598
992.100586	257.796173
990.963867	-181.349350
989.828125	101.458862
988.691406	-152.787613
987.553711	-61.134235
986.416992	309.384064
985.279297	-179.273727
984.141602	184.455414
983.003906	152.168076
981.865234	-172.284210
980.726563	384.891541
979.587891	63.116001
978.448242	31.434374
977.309570	252.864136
976.169922	170.860123
975.030273	199.362946
973.889648	370.463043
972.749023	162.561646
971.608398	212.147507
970.467773	199.857849
969.326172	-177.312225
968.184570	26.533884
967.042969	196.013748
965.901367	241.678436
964.758789	101.681641
963.616211	191.208344
962.473633	216.651321
961.330078	-46.564007
960.186523	231.280045
959.042969	128.849548
957.899414	122.814468
956.754883	-9.010750
955.610352	106.620178
954.465820	-72.904182
953.321289	8.666031
952.175781	250.483521
951.030273	144.690353
949.884766	98.549927
948.738281	13.715211
947.591797	-139.494507
946.445313	77.687935
945.298828	162.418350
944.151367	151.330536
943.003906	5.678608
941.856445	284.852631
940.708008	128.119461
939.559570	106.232704
938.411133	-148.183334
937.262695	12.755363
936.113281	-81.615639
934.964844	13.413089
933.814453	201.982895
932.665039	28.315876
931.514648	264.918396
930.364258	173.593460
929.213867	93.836143
928.062500	207.752121
926.912109	317.201111
925.759766	14.899044
924.608398	-73.290321
923.456055	-190.869003
922.303711	-233.222580
921.151367	-370.897308
919.999023	-199.292984
918.845703	140.499420
917.692383	-264.820404
916.539063	-170.187485
915.384766	-148.128189
914.230469	76.074356
913.076172	-280.683014
911.920898	-167.484970
910.766602	20.639711
909.611328	-251.578278
908.455078	-240.134506
907.299805	-287.515442
906.143555	-201.050476
904.987305	195.886292
903.830078	-50.557003
902.673828	-271.863831
901.516602	20.990599
900.359375	-82.309776
899.201172	-13.464201
898.042969	96.173927
896.884766	-162.836899
895.726563	82.671188
894.567383	29.721790
893.408203	146.420044
892.249023	19.093880
891.088867	111.071747
889.929688	-147.014832
888.769531	-246.815323
887.608398	-62.015366
886.448242	55.060982
885.287109	-324.288147
884.125977	120.086533
882.963867	183.140732
881.801758	415.365326
880.639648	158.326279
879.477539	140.396225
878.315430	178.875488
877.152344	266.966095
875.989258	125.338211
874.825195	242.795502
873.661133	11.306825
872.497070	225.627533
871.333008	113.618393
870.168945	55.702721
869.003906	168.799545
867.838867	75.014175
866.672852	84.730560
865.506836	436.108612
864.340820	41.346947
863.174805	486.991882
862.008789	460.806488
860.841797	308.922882
859.674805	170.606293
858.506836	481.254456
857.339844	719.972473
856.171875	236.257599
855.003906	360.578156
853.834961	592.484314
852.666016	620.297791
851.497070	495.707489
850.328125	552.673828
849.158203	636.502869
847.988281	267.897217
846.818359	640.592712
845.647461	173.666977
844.477539	261.973022
843.306641	200.324783
842.134766	241.594849
840.963867	282.831696
839.791992	210.005493
838.619141	295.910706
837.447266	218.609650
836.274414	331.240417
835.101563	600.156311
833.928711	478.103058
832.754883	400.736511
831.581055	432.751831
830.407227	292.881226
829.232422	507.790253
828.058594	675.715637
826.883789	513.474915
825.708008	534.095337
824.533203	405.315796
823.357422	292.153107
822.181641	190.136902
821.004883	355.409271
819.828125	21.730581
818.651367	160.143890
817.474609	6.852534
816.296875	18.252451
815.119141	307.682465
813.941406	16.388935
812.763672	20.923040
811.584961	36.510788
810.406250	-23.543795
809.226563	140.799744
808.047852	-225.969635
806.868164	-17.373041
805.688477	-259.719299
804.507813	-11.391829
803.327148	28.109386
802.146484	-110.001945
800.965820	-163.822601
799.784180	-259.833649
798.603516	-360.314270
797.420898	-700.246765
796.239258	-246.642746
795.056641	-34.859932
793.874023	-470.125854
792.691406	-143.386490
791.507813	-273.017487
790.324219	-24.122929
789.140625	-76.427895
787.956055	59.287663
786.772461	119.639145
785.586914	-134.171631
784.402344	-175.684799
783.216797	136.434525
782.032227	178.689331
780.845703	196.534775
779.660156	103.834152
778.473633	103.849838
777.287109	-44.155514
776.100586	-141.402298
774.913086	-42.272049
773.725586	-5.052472
772.538086	-45.141476
771.349609	106.571594
770.161133	42.057278
768.972656	41.413971
767.784180	402.115143
766.594727	72.935516
765.405273	155.750504
764.215820	487.299408
763.026367	301.208344
761.835938	209.781342
760.645508	373.601410
759.454102	341.453064
758.262695	364.239929
757.072266	455.115784
755.879883	457.933533
754.688477	607.954773
753.496094	188.665131
752.303711	211.115356
751.110352	218.117401
749.917969	236.033127
748.724609	256.074646
747.530273	278.243774
746.336914	372.764191
745.142578	168.808838
743.948242	293.911591
742.752930	230.314240
741.558594	4.461713
740.363281	171.017105
739.166992	142.418213
737.971680	65.594711
736.775391	-160.173187
735.579102	-173.460342
734.381836	108.781822
733.185547	5.633752
731.988281	71.002586
730.790039	357.279602
729.592773	313.125549
728.394531	373.933929
727.196289	126.438873
725.997070	163.187088
724.797852	112.500725
723.598633	468.175568
722.399414	365.005493
721.199219	617.814575
719.999023	335.636047
718.798828	140.898499
717.598633	389.225891
716.397461	554.542053
715.196289	780.864380
713.994141	597.144104
712.792969	374.288300
711.590820	382.588898
710.388672	66.231247
709.185547	423.211395
707.982422	396.720490
706.779297	178.653793
705.576172	21.678013
704.372070	169.519577
703.167969	393.490417
701.963867	217.112595
700.759766	49.560326
699.554688	327.893951
698.349609	399.622253
697.143555	-39.389862
695.938477	10.765117
694.732422	106.572479
693.525391	-314.524353
692.319336	-107.829437
691.112305	-57.474709
689.905273	-187.223877
688.697266	-62.972298
687.490234	-3.796403
686.282227	-306.783386
685.073242	-143.363815
683.865234	-14.638397
682.656250	127.100418
681.447266	-264.203613
680.237305	-252.315735
679.028320	-2.123069
677.818359	-5.322702
676.607422	132.262772
675.397461	-175.998871
674.186523	85.034714
672.975586	-41.222031
671.763672	-236.563034
670.551758	-150.652634
669.339844	82.282478
668.127930	-153.834290
666.915039	139.610321
665.703125	238.543488
664.489258	132.300140
663.276367	28.311718
662.062500	265.503510
660.848633	-194.508652
659.634766	1.696141
658.419922	-134.384476
657.205078	85.488976
655.990234	-41.886890
654.775391	1.114161
653.559570	-136.947540
652.343750	-57.316811
651.126953	-40.209732
649.911133	131.941376
648.694336	36.971104
647.477539	142.214584
646.259766	-25.984028
645.041992	606.310852
643.824219	526.152283
642.606445	766.416992
641.387695	415.133942
640.168945	347.679688
638.950195	484.317688
637.730469	281.236633
636.511719	292.926483
635.291016	347.398712
634.071289	165.444839
632.850586	17.718821
631.629883	-147.334824
630.409180	206.745132
629.188477	116.301903
627.966797	128.569183
626.745117	348.527863
625.522461	119.977692
624.300781	242.697052
623.078125	454.983673
621.854492	131.152771
620.631836	498.889862
619.408203	358.470093
618.184570	99.869362
616.960938	-22.141308
615.736328	152.804794
614.511719	27.558332
613.287109	271.797028
612.061523	-68.549065
610.835938	24.591131
609.610352	-77.555634
608.384766	-56.470894
607.158203	-6.298508
605.931641	-209.054382
604.705078	-90.134239
