# Supplementary material for: Raman spectroscopy accurately differentiates mucosal healing from non-healing and biochemical changes following biological therapy in inflammatory bowel disease
Source: PLoS One. 2021 Jun 2;16(6):e0252210. doi: 10.1371/journal.pone.0252210 (PMC8172032; doi:10.1371/journal.pone.0252210)
Supplement: S1 Dataset — (ZIP) [file pone.0252210.s003.zip › HC/BRC-ctnf-0015-1_base sub CR removed_26__X_17196.7__Y_10395.1__Z_2222.4__Time_297.txt]

1714.774414	71.106178
1713.797852	39.778561
1712.820313	-111.184807
1711.843750	151.655472
1710.866211	-13.934293
1709.888672	-154.607513
1708.911133	150.345978
1707.933594	-138.893463
1706.955078	-71.082130
1705.976563	-179.319763
1704.998047	-37.784897
1704.019531	16.083761
1703.040039	223.146317
1702.061523	-264.736237
1701.082031	-246.158463
1700.101563	-4.937478
1699.122070	186.155045
1698.141602	147.955536
1697.161133	24.982582
1696.180664	31.044226
1695.200195	85.909088
1694.218750	104.038177
1693.238281	-42.622765
1692.256836	-247.273453
1691.274414	226.730621
1690.292969	367.740021
1689.310547	93.191307
1688.328125	256.866943
1687.345703	26.527193
1686.363281	498.105957
1685.379883	788.880554
1684.396484	112.926407
1683.413086	570.184448
1682.429688	420.632507
1681.445313	793.698120
1680.461914	712.037598
1679.477539	567.145813
1678.493164	787.532349
1677.507813	627.970276
1676.523438	876.107910
1675.538086	981.118408
1674.552734	1025.547119
1673.566406	905.725525
1672.581055	810.503357
1671.594727	1409.345337
1670.608398	1445.358032
1669.622070	1524.419312
1668.634766	1131.363037
1667.648438	1185.034546
1666.661133	1486.022583
1665.673828	1691.895264
1664.685547	1489.648193
1663.698242	1654.045776
1662.709961	1609.378052
1661.721680	1355.802490
1660.733398	1635.572876
1659.744141	1449.304443
1658.755859	1682.203247
1657.766602	1846.577759
1656.777344	1839.209473
1655.787109	1353.070557
1654.797852	1436.695190
1653.807617	1441.297729
1652.817383	1613.001343
1651.827148	1348.585205
1650.835938	1166.648315
1649.844727	924.369263
1648.853516	1105.525024
1647.862305	869.402588
1646.871094	401.228088
1645.878906	630.991211
1644.886719	430.497498
1643.894531	304.359894
1642.902344	500.668091
1641.910156	177.251984
1640.916992	273.827484
1639.923828	-59.369888
1638.930664	19.327778
1637.936523	129.893188
1636.943359	251.234543
1635.949219	119.719566
1634.955078	20.131388
1633.960938	-131.871658
1632.965820	190.545929
1631.970703	-216.452454
1630.975586	-59.610657
1629.980469	-331.719360
1628.985352	-95.578880
1627.989258	-219.854416
1626.993164	34.909683
1625.997070	-31.145329
1625.000977	-57.577332
1624.003906	23.922081
1623.007813	171.240646
1622.010742	271.311096
1621.012695	-196.035080
1620.015625	-185.006378
1619.017578	-87.233543
1618.020508	78.861786
1617.021484	137.325027
1616.023438	41.016010
1615.025391	57.637196
1614.026367	-9.641763
1613.027344	132.970123
1612.028320	440.752106
1611.028320	-53.744907
1610.029297	246.147034
1609.029297	150.246780
1608.029297	-97.543060
1607.028320	120.987137
1606.028320	368.237976
1605.027344	10.589405
1604.026367	134.700256
1603.025391	101.719872
1602.023438	128.889633
1601.022461	-241.574738
1600.020508	-122.886635
1599.018555	-132.415894
1598.016602	17.462032
1597.013672	-36.649803
1596.010742	58.131172
1595.007813	-168.525223
1594.004883	-191.439316
1593.001953	85.863663
1591.998047	57.492847
1590.994141	-459.051086
1589.990234	-270.896545
1588.986328	-4.660114
1587.981445	-69.931770
1586.976563	-33.586960
1585.971680	336.351868
1584.966797	440.118225
1583.961914	-0.982002
1582.956055	258.867493
1581.950195	190.227982
1580.944336	337.644012
1579.938477	159.357513
1578.931641	254.331192
1577.924805	18.553101
1576.917969	266.726501
1575.911133	173.810577
1574.904297	195.213928
1573.896484	-129.450546
1572.888672	50.244057
1571.880859	115.304321
1570.873047	65.807259
1569.864258	-168.351227
1568.855469	-31.122011
1567.846680	391.546906
1566.837891	-24.868582
1565.829102	212.902512
1564.819336	89.583855
1563.809570	-13.127433
1562.799805	57.825104
1561.790039	-273.501953
1560.779297	118.606949
1559.768555	-83.392059
1558.757813	170.700516
1557.747070	196.408508
1556.736328	224.480423
1555.724609	387.008362
1554.712891	310.975372
1553.701172	133.768982
1552.689453	-92.770020
1551.676758	115.373856
1550.664063	439.647797
1549.651367	466.037415
1548.638672	264.571411
1547.625977	42.276600
1546.612305	217.994141
1545.598633	-51.198326
1544.584961	335.925568
1543.571289	-114.499557
1542.556641	57.585762
1541.541992	154.467438
1540.527344	132.301895
1539.512695	71.192902
1538.498047	298.957245
1537.482422	224.458466
1536.466797	74.944916
1535.451172	567.534424
1534.434570	-75.019218
1533.418945	313.805756
1532.402344	-225.763062
1531.385742	260.389374
1530.369141	161.215302
1529.351563	121.089012
1528.334961	-35.117603
1527.317383	9.344812
1526.299805	115.354485
1525.281250	233.945374
1524.263672	74.374084
1523.245117	-80.220673
1522.226563	35.116585
1521.208008	-76.114357
1520.188477	31.010490
1519.168945	81.328270
1518.150391	87.753120
1517.129883	183.847351
1516.110352	-190.386688
1515.089844	216.091461
1514.070313	-207.177780
1513.049805	-391.736572
1512.028320	-250.465927
1511.007813	324.257813
1509.986328	-127.725563
1508.964844	-46.172146
1507.943359	9.514349
1506.921875	-173.454498
1505.899414	186.888611
1504.876953	21.511099
1503.854492	58.452820
1502.832031	-406.904510
1501.808594	-311.351868
1500.786133	-151.964935
1499.762695	78.843361
1498.739258	-48.948574
1497.714844	-317.624268
1496.691406	-36.236675
1495.666992	-77.453537
1494.642578	223.887848
1493.617188	-55.480820
1492.592773	30.705172
1491.567383	203.577911
1490.541992	396.679688
1489.516602	295.777435
1488.491211	250.977982
1487.464844	553.323120
1486.438477	500.543121
1485.412109	598.258667
1484.385742	358.957458
1483.358398	578.862671
1482.331055	586.841797
1481.303711	806.384705
1480.276367	854.891357
1479.249023	885.431702
1478.220703	785.847595
1477.192383	1127.036499
1476.164063	917.708862
1475.135742	1026.762939
1474.106445	1622.034546
1473.077148	1366.622559
1472.047852	1533.778564
1471.018555	1479.385254
1469.989258	1842.213623
1468.958984	1548.493896
1467.928711	1905.903442
1466.898438	1838.469238
1465.868164	2195.546631
1464.836914	2107.607422
1463.805664	1877.355103
1462.774414	2160.339844
1461.743164	2120.584717
1460.710938	2283.929199
1459.679688	2315.180176
1458.647461	2638.262451
1457.615234	2539.904297
1456.582031	2576.005615
1455.549805	2640.004395
1454.516602	2714.073242
1453.483398	2838.809814
1452.449219	2742.895020
1451.416016	2908.106689
1450.381836	2736.187744
1449.347656	2919.028564
1448.313477	2919.424072
1447.279297	2846.385010
1446.244141	2907.545898
1445.208984	2756.062744
1444.173828	2538.862305
1443.138672	2676.007080
1442.102539	2398.217041
1441.066406	2148.391846
1440.030273	2406.955078
1438.994141	2422.747803
1437.958008	2360.216553
1436.920898	2310.356934
1435.883789	1742.640869
1434.846680	1685.446533
1433.808594	1537.382935
1432.771484	1323.821777
1431.733398	1153.288208
1430.695313	1111.601440
1429.657227	694.034058
1428.618164	897.257690
1427.579102	840.684875
1426.540039	385.795227
1425.500977	657.238037
1424.461914	429.580627
1423.421875	635.506653
1422.381836	347.617554
1421.341797	402.507904
1420.301758	263.551483
1419.260742	109.607971
1418.219727	184.897446
1417.178711	411.256500
1416.137695	614.970886
1415.096680	154.568527
1414.054688	245.249252
1413.012695	-176.976547
1411.970703	-241.917007
1410.928711	195.982941
1409.885742	171.394165
1408.842773	-131.943130
1407.799805	-176.309875
1406.756836	-107.522278
1405.712891	44.186554
1404.668945	-311.117645
1403.625000	84.268387
1402.581055	191.059494
1401.537109	-80.871231
1400.492188	-119.324821
1399.447266	-12.183693
1398.402344	-60.387428
1397.357422	97.102859
1396.311523	66.693581
1395.265625	41.452736
1394.219727	154.137817
1393.173828	181.773849
1392.126953	277.123138
1391.081055	-95.506073
1390.034180	85.258942
1388.986328	163.482544
1387.939453	89.253181
1386.891602	177.758804
1385.843750	41.331245
1384.795898	-44.875954
1383.748047	51.577816
1382.699219	170.619904
1381.651367	-89.966194
1380.602539	-197.928391
1379.552734	-145.870682
1378.503906	-161.059570
1377.454102	-166.113174
1376.404297	-53.695717
1375.354492	-60.927544
1374.303711	-110.421356
1373.253906	-97.344017
1372.203125	-173.894241
1371.152344	21.506796
1370.100586	59.942200
1369.049805	1.370473
1367.998047	162.224960
1366.946289	240.983994
1365.894531	-163.252518
1364.841797	-114.006287
1363.789063	672.231567
1362.736328	-54.872742
1361.683594	-7.641378
1360.630859	146.716766
1359.577148	5.192292
1358.523438	23.048864
1357.469727	147.977814
1356.415039	176.073669
1355.361328	32.885464
1354.306641	168.180542
1353.251953	149.590591
1352.197266	548.398499
1351.141602	90.595963
1350.085938	273.612762
1349.030273	354.973877
1347.974609	677.159302
1346.918945	1041.551392
1345.862305	1172.804321
1344.805664	701.616638
1343.749023	805.964111
1342.691406	1066.573730
1341.634766	1205.837280
1340.577148	656.441895
1339.519531	944.676636
1338.460938	873.856873
1337.403320	1236.538818
1336.344727	772.440186
1335.286133	1306.069824
1334.226563	1292.802246
1333.167969	1180.768311
1332.108398	918.065796
1331.048828	685.314148
1329.989258	875.566711
1328.928711	994.206604
1327.869141	821.382263
1326.808594	898.304260
1325.748047	827.149536
1324.686523	1032.750854
1323.625977	1226.091187
1322.564453	1182.516968
1321.502930	973.768860
1320.440430	1347.543335
1319.378906	1109.550537
1318.316406	1177.616577
1317.253906	1423.328857
1316.190430	1254.917603
1315.127930	1308.558472
1314.064453	1522.471069
1313.000977	1147.636963
1311.937500	1681.972046
1310.873047	1268.129150
1309.809570	1295.309570
1308.745117	1118.300537
1307.679688	1054.694458
1306.615234	1466.109985
1305.549805	1535.545898
1304.484375	1747.716675
1303.418945	1723.882202
1302.353516	1432.231689
1301.287109	1895.332764
1300.220703	1520.461792
1299.154297	1622.456421
1298.087891	1346.283325
1297.020508	1465.678345
1295.954102	1219.347290
1294.886719	1616.299072
1293.818359	1289.254395
1292.750977	1146.480957
1291.682617	962.160034
1290.614258	1418.082520
1289.545898	1187.402344
1288.476563	1194.680176
1287.407227	1273.120605
1286.338867	1606.451172
1285.268555	1155.812012
1284.199219	1202.644287
1283.128906	960.599548
1282.058594	1201.006836
1280.988281	1022.867615
1279.917969	1255.980347
1278.846680	909.250061
1277.775391	469.798431
1276.704102	1182.384766
1275.632813	948.576843
1274.560547	956.916931
1273.488281	833.350403
1272.416016	1357.363159
1271.343750	1182.593262
1270.270508	993.294189
1269.197266	940.867920
1268.124023	1327.909790
1267.050781	1365.839233
1265.977539	1384.278809
1264.903320	1373.470215
1263.829102	1213.940552
1262.753906	1293.474487
1261.679688	1302.323242
1260.604492	1416.000366
1259.529297	1437.063843
1258.454102	1073.222168
1257.378906	943.398743
1256.302734	1166.753540
1255.226563	718.071106
1254.150391	1252.993408
1253.073242	1047.880005
1251.997070	1609.293823
1250.919922	1309.358521
1249.841797	1350.032715
1248.764648	1108.664551
1247.686523	1458.112061
1246.608398	1258.147827
1245.530273	1208.925781
1244.452148	1567.845947
1243.373047	1389.842041
1242.293945	1517.870117
1241.214844	1405.498413
1240.135742	895.111267
1239.055664	1280.353516
1237.975586	1044.337402
1236.895508	759.900696
1235.815430	861.146667
1234.734375	1047.173096
1233.654297	1514.285522
1232.573242	1065.115601
1231.491211	974.692200
1230.410156	1172.543701
1229.328125	999.739075
1228.246094	846.344238
1227.163086	688.136719
1226.081055	803.449646
1224.998047	729.934082
1223.915039	840.261475
1222.832031	790.875183
1221.748047	586.701111
1220.664063	694.426636
1219.580078	686.041870
1218.496094	501.216888
1217.412109	297.090454
1216.327148	547.076782
1215.242188	417.773590
1214.157227	452.636047
1213.071289	719.136963
1211.985352	551.081299
1210.899414	472.303162
1209.813477	596.117371
1208.727539	818.682434
1207.640625	720.404602
1206.553711	535.319641
1205.466797	798.500183
1204.378906	247.094635
1203.291016	298.080353
1202.203125	413.994965
1201.115234	411.797974
1200.027344	334.898132
1198.938477	-103.071953
1197.849609	70.252281
1196.760742	-459.044525
1195.670898	149.431839
1194.582031	26.560982
1193.492188	-127.605682
1192.401367	61.903130
1191.311523	-152.450424
1190.220703	-357.205109
1189.129883	38.520107
1188.039063	-46.299255
1186.947266	75.285393
1185.856445	-420.143707
1184.764648	-44.346619
1183.671875	-321.412323
1182.580078	-75.527573
1181.487305	-304.700806
1180.394531	132.668640
1179.301758	365.990204
1178.208984	103.020950
1177.115234	149.142700
1176.021484	-204.902771
1174.927734	296.094849
1173.833008	186.181290
1172.738281	308.419006
1171.643555	-19.450336
1170.548828	121.709587
1169.454102	42.613201
1168.358398	18.442719
1167.262695	-177.988815
1166.166992	-97.127014
1165.070313	-59.446053
1163.973633	49.797169
1162.876953	94.383736
1161.780273	98.231491
1160.683594	180.773941
1159.585938	124.688980
1158.488281	147.286774
1157.389648	100.545891
1156.291992	547.587341
1155.193359	378.915100
1154.094727	303.210938
1152.996094	198.822693
1151.896484	-10.521297
1150.796875	94.685310
1149.697266	90.142044
1148.597656	173.626572
1147.498047	183.139282
1146.397461	121.099686
1145.296875	446.983490
1144.195313	265.690582
1143.094727	65.352318
1141.993164	83.830452
1140.891602	109.331673
1139.789063	412.892395
1138.687500	114.801056
1137.584961	415.637634
1136.482422	383.581940
1135.379883	798.044922
1134.276367	625.570679
1133.172852	324.854858
1132.069336	786.207092
1130.964844	604.046143
1129.861328	967.642578
1128.756836	1119.825317
1127.652344	1392.802490
1126.546875	920.973389
1125.442383	1188.941162
1124.336914	1342.909302
1123.230469	1167.320190
1122.125000	972.781616
1121.018555	756.910828
1119.912109	962.557251
1118.805664	732.405823
1117.699219	966.188354
1116.591797	740.686523
1115.484375	713.937683
1114.376953	786.458862
1113.268555	445.012207
1112.160156	713.615784
1111.051758	766.923523
1109.943359	841.397827
1108.833984	778.718628
1107.725586	588.452759
1106.616211	643.790466
1105.505859	918.584839
1104.396484	1131.832642
1103.286133	769.075623
1102.175781	757.969299
1101.064453	760.939575
1099.954102	669.534546
1098.842773	898.744812
1097.731445	833.144165
1096.619141	734.502258
1095.507813	1189.566650
1094.395508	954.156067
1093.282227	1133.276123
1092.169922	1149.823364
1091.056641	890.881653
1089.943359	1027.392456
1088.830078	949.682129
1087.716797	904.901062
1086.602539	1085.861694
1085.488281	1010.408081
1084.373047	1217.028442
1083.258789	946.443909
1082.143555	1023.687561
1081.028320	1046.837891
1079.913086	1039.420410
1078.796875	797.157898
1077.680664	749.828064
1076.564453	955.976135
1075.448242	925.018311
1074.331055	788.478088
1073.213867	670.750610
1072.096680	724.240356
1070.979492	634.691772
1069.861328	535.788635
1068.743164	837.609558
1067.625000	851.149048
1066.505859	813.133728
1065.386719	606.544800
1064.267578	723.122742
1063.148438	699.221436
1062.029297	731.503357
1060.909180	723.992249
1059.789063	730.532288
1058.667969	264.721558
1057.547852	584.671875
1056.426758	918.498718
1055.305664	394.612671
1054.183594	681.639282
1053.062500	620.565002
1051.940430	386.736267
1050.818359	505.567291
1049.695313	409.632996
1048.572266	691.804626
1047.449219	343.990784
1046.326172	502.514099
1045.203125	381.185455
1044.079102	516.388489
1042.955078	507.072388
1041.830078	609.644348
1040.706055	390.742188
1039.581055	484.092133
1038.456055	323.635223
1037.331055	449.666748
1036.205078	224.230835
1035.079102	587.698059
1033.953125	681.195679
1032.826172	486.287506
1031.700195	675.250916
1030.573242	422.461456
1029.445313	441.792664
1028.318359	103.353371
1027.190430	-104.765549
1026.062500	0.864378
1024.934570	-223.215714
1023.805664	-147.632828
1022.676758	-120.736145
1021.547852	-84.472862
1020.418945	-321.895660
1019.289063	-102.193764
1018.159180	-499.326172
1017.029297	-179.790955
1015.898438	42.332272
1014.767578	-164.247879
1013.636719	192.357193
1012.505859	-127.440544
1011.375000	284.782593
1010.243164	108.865372
1009.111328	363.660278
1007.978516	463.396820
1006.846680	771.437622
1005.713867	1167.333862
1004.581055	2439.589844
1003.447266	2629.384521
1002.313477	2407.788574
1001.179688	1620.264160
1000.045898	1228.297363
998.912109	192.217743
997.777344	355.232208
996.642578	393.633026
995.506836	434.447601
994.372070	480.004303
993.236328	244.204208
992.100586	-196.625854
990.963867	356.756714
989.828125	329.061920
988.691406	386.793274
987.553711	64.409363
986.416992	110.943489
985.279297	-52.006374
984.141602	524.455750
983.003906	315.737000
981.865234	180.908951
980.726563	467.402130
979.587891	489.346313
978.448242	594.227295
977.309570	41.552498
976.169922	176.683441
975.030273	509.573242
973.889648	419.633942
972.749023	566.525330
971.608398	550.431519
970.467773	350.798279
969.326172	176.663055
968.184570	239.177063
967.042969	-53.854641
965.901367	-20.822392
964.758789	214.186615
963.616211	348.350220
962.473633	631.629456
961.330078	566.546875
960.186523	435.201599
959.042969	320.117004
957.899414	205.250198
956.754883	-97.172890
955.610352	-10.112475
954.465820	159.466415
953.321289	-240.639526
952.175781	276.960114
951.030273	-351.383148
949.884766	68.002190
948.738281	128.428726
947.591797	-34.994808
946.445313	44.031857
945.298828	88.918335
944.151367	83.688568
943.003906	62.637981
941.856445	181.011978
940.708008	137.436356
939.559570	214.975494
938.411133	436.359009
937.262695	108.140747
936.113281	133.653854
934.964844	448.830872
933.814453	283.110992
932.665039	19.654486
931.514648	146.008026
930.364258	69.761871
929.213867	332.965576
928.062500	-166.410324
926.912109	-196.564468
925.759766	103.358902
924.608398	-210.904938
923.456055	157.399246
922.303711	-213.291901
921.151367	-308.604919
919.999023	-17.381191
918.845703	-210.122238
917.692383	-116.415520
916.539063	93.206009
915.384766	41.752804
914.230469	185.675964
913.076172	-237.702133
911.920898	-238.734085
910.766602	77.936058
909.611328	111.101051
908.455078	-77.822792
907.299805	3.211088
906.143555	-33.515713
904.987305	154.192764
903.830078	-260.605469
902.673828	-63.642147
901.516602	45.040741
900.359375	31.548773
899.201172	120.002708
898.042969	285.449249
896.884766	242.819626
895.726563	392.529449
894.567383	31.309076
893.408203	20.708609
892.249023	10.209949
891.088867	85.656898
889.929688	240.217682
888.769531	-43.304287
887.608398	39.135494
886.448242	-2.525743
885.287109	48.433731
884.125977	390.481140
882.963867	513.651978
881.801758	-10.352266
880.639648	250.516388
879.477539	211.555984
878.315430	-34.634659
877.152344	127.116882
875.989258	435.257690
874.825195	317.714203
873.661133	407.394287
872.497070	393.548981
871.333008	467.515320
870.168945	451.505280
869.003906	397.304718
867.838867	583.774414
866.672852	331.813629
865.506836	551.989990
864.340820	859.726440
863.174805	399.043427
862.008789	513.570862
860.841797	457.411255
859.674805	493.339111
858.506836	589.863220
857.339844	610.062744
856.171875	1029.567505
855.003906	702.042725
853.834961	883.664978
852.666016	1139.177612
851.497070	809.620728
850.328125	713.241333
849.158203	892.434998
847.988281	699.765320
846.818359	659.428650
845.647461	440.011993
844.477539	522.809448
843.306641	191.614944
842.134766	372.812408
840.963867	446.547729
839.791992	582.821777
838.619141	587.116211
837.447266	318.725464
836.274414	461.529327
835.101563	599.759705
833.928711	152.777313
832.754883	614.665100
831.581055	596.373901
830.407227	613.741089
829.232422	523.958984
828.058594	617.065125
826.883789	462.536530
825.708008	517.593323
824.533203	737.507874
823.357422	596.241394
822.181641	483.936707
821.004883	251.333054
819.828125	288.221893
818.651367	345.054260
817.474609	-78.996170
816.296875	195.821411
815.119141	314.689575
813.941406	173.184540
812.763672	178.429398
811.584961	-69.864166
810.406250	173.084549
809.226563	-44.161263
808.047852	-190.299530
806.868164	-16.627916
805.688477	-3.013621
804.507813	34.918976
803.327148	-133.681442
802.146484	-198.011536
800.965820	-100.463211
799.784180	-187.153091
798.603516	-409.164093
797.420898	-356.289093
796.239258	-434.303680
795.056641	-164.506485
793.874023	144.932068
792.691406	-205.891159
791.507813	-36.311684
790.324219	-35.163513
789.140625	-36.337852
787.956055	-119.498360
786.772461	-154.061417
785.586914	-283.825714
784.402344	167.885712
783.216797	68.827957
782.032227	104.523170
780.845703	310.218750
779.660156	356.651703
778.473633	407.369629
777.287109	-122.752609
776.100586	64.687645
774.913086	154.815659
773.725586	37.389614
772.538086	255.199127
771.349609	139.783508
770.161133	86.042107
768.972656	1.358514
767.784180	119.358612
766.594727	171.089523
765.405273	176.431717
764.215820	386.472290
763.026367	528.056152
761.835938	662.859436
760.645508	416.778809
759.454102	762.552856
758.262695	610.941956
757.072266	380.144440
755.879883	518.712646
754.688477	268.066376
753.496094	204.232010
752.303711	430.345703
751.110352	256.489777
749.917969	578.935303
748.724609	213.946609
747.530273	-131.204727
746.336914	469.545959
745.142578	144.083878
743.948242	134.554062
742.752930	116.179550
741.558594	132.822632
740.363281	217.337097
739.166992	135.194275
737.971680	234.874176
736.775391	-110.199219
735.579102	-190.196472
734.381836	-5.312417
733.185547	-186.085999
731.988281	407.816833
730.790039	71.594368
729.592773	76.704140
728.394531	282.944946
727.196289	301.041382
725.997070	404.329956
724.797852	291.207306
723.598633	514.555603
722.399414	630.749451
721.199219	528.500305
719.999023	301.845642
718.798828	424.507629
717.598633	599.470215
716.397461	333.659790
715.196289	449.660797
713.994141	277.766876
712.792969	374.115845
711.590820	139.127594
710.388672	117.808289
709.185547	329.611755
707.982422	419.368317
706.779297	-61.403038
705.576172	165.597870
704.372070	255.402969
703.167969	44.908752
701.963867	-21.865990
700.759766	342.070129
699.554688	210.096603
698.349609	169.535324
697.143555	70.351646
695.938477	371.092194
694.732422	-160.295776
693.525391	-161.442352
692.319336	-71.321037
691.112305	-215.644791
689.905273	-47.299770
688.697266	116.686775
687.490234	-239.979919
686.282227	154.014404
685.073242	-35.398739
683.865234	185.078796
682.656250	147.608795
681.447266	-240.798035
680.237305	-165.353271
679.028320	85.568047
677.818359	-181.064026
676.607422	-51.338882
675.397461	15.648602
674.186523	128.114243
672.975586	84.847946
671.763672	-148.652206
670.551758	281.860046
669.339844	119.914505
668.127930	290.958710
666.915039	358.270996
665.703125	-235.426544
664.489258	-36.146927
663.276367	137.199036
662.062500	-293.944366
660.848633	-286.693604
659.634766	-33.408360
658.419922	-131.836121
657.205078	162.362305
655.990234	-63.209305
654.775391	82.157791
653.559570	-421.273895
652.343750	-234.917221
651.126953	134.477600
649.911133	-114.440514
648.694336	35.111866
647.477539	94.161011
646.259766	316.723907
645.041992	364.852997
643.824219	389.248047
642.606445	471.643402
641.387695	693.693848
640.168945	412.500122
638.950195	348.415497
637.730469	507.725250
636.511719	28.775145
635.291016	217.870178
634.071289	52.410515
632.850586	202.426758
631.629883	-23.438427
630.409180	207.654846
629.188477	-91.509117
627.966797	151.854828
626.745117	191.105103
625.522461	82.094749
624.300781	99.269463
623.078125	263.938263
621.854492	196.753662
620.631836	527.601318
619.408203	59.086010
618.184570	52.763645
616.960938	-28.974627
615.736328	-203.236511
614.511719	-236.777115
613.287109	-153.263687
612.061523	154.112701
610.835938	157.067078
609.610352	-157.048340
608.384766	162.929871
607.158203	-41.505764
605.931641	323.645386
604.705078	-262.598236
