# Supplementary material for: Raman spectroscopy accurately differentiates mucosal healing from non-healing and biochemical changes following biological therapy in inflammatory bowel disease
Source: PLoS One. 2021 Jun 2;16(6):e0252210. doi: 10.1371/journal.pone.0252210 (PMC8172032; doi:10.1371/journal.pone.0252210)
Supplement: S1 Dataset — (ZIP) [file pone.0252210.s003.zip › HC/brc-ctnf-0014_base sub CR removed_68__X_5923.47__Y_1163.29__Z_1289.35__Time_780.txt]

1714.774414	70.963234
1713.797852	-85.742752
1712.820313	-10.177012
1711.843750	-60.857071
1710.866211	78.634666
1709.888672	247.391541
1708.911133	83.645622
1707.933594	-64.066055
1706.955078	-155.581116
1705.976563	154.562637
1704.998047	-65.605614
1704.019531	30.140835
1703.040039	195.374695
1702.061523	-121.038803
1701.082031	57.533276
1700.101563	-23.384916
1699.122070	-42.704498
1698.141602	258.784058
1697.161133	-19.726984
1696.180664	255.049744
1695.200195	147.801468
1694.218750	227.629532
1693.238281	296.882172
1692.256836	75.233658
1691.274414	390.241638
1690.292969	435.787231
1689.310547	390.741364
1688.328125	431.230194
1687.345703	621.199646
1686.363281	430.046448
1685.379883	511.003967
1684.396484	885.240784
1683.413086	702.720581
1682.429688	701.611938
1681.445313	644.778259
1680.461914	433.805298
1679.477539	550.520874
1678.493164	867.001953
1677.507813	811.086182
1676.523438	683.646851
1675.538086	705.408813
1674.552734	668.921387
1673.566406	717.744385
1672.581055	889.072144
1671.594727	986.167297
1670.608398	971.914734
1669.622070	1218.197388
1668.634766	1100.861816
1667.648438	1265.250610
1666.661133	1283.846558
1665.673828	1265.557129
1664.685547	1104.278076
1663.698242	1221.844727
1662.709961	1222.940186
1661.721680	1441.692627
1660.733398	1064.269653
1659.744141	1124.496948
1658.755859	1195.582642
1657.766602	1364.889526
1656.777344	1187.492554
1655.787109	1214.283813
1654.797852	1320.754028
1653.807617	932.562195
1652.817383	849.068359
1651.827148	824.065369
1650.835938	825.764404
1649.844727	769.551697
1648.853516	819.358276
1647.862305	441.255646
1646.871094	623.725281
1645.878906	859.183899
1644.886719	434.510040
1643.894531	274.317566
1642.902344	193.630478
1641.910156	308.523468
1640.916992	109.573997
1639.923828	372.619690
1638.930664	153.096222
1637.936523	208.128357
1636.943359	-79.373016
1635.949219	-126.681786
1634.955078	84.495071
1633.960938	56.028393
1632.965820	-98.675163
1631.970703	120.850433
1630.975586	8.719943
1629.980469	-108.436302
1628.985352	-104.294662
1627.989258	-123.666565
1626.993164	22.877617
1625.997070	-17.207754
1625.000977	-196.472260
1624.003906	-57.404549
1623.007813	205.300537
1622.010742	291.975189
1621.012695	189.591599
1620.015625	34.871941
1619.017578	200.729279
1618.020508	-14.038677
1617.021484	251.758469
1616.023438	113.426506
1615.025391	172.055603
1614.026367	81.244247
1613.027344	200.392303
1612.028320	143.916794
1611.028320	42.994629
1610.029297	33.950939
1609.029297	32.857388
1608.029297	39.709049
1607.028320	232.597305
1606.028320	155.766510
1605.027344	-28.306583
1604.026367	-39.476810
1603.025391	98.585114
1602.023438	58.726871
1601.022461	-143.231552
1600.020508	-154.150558
1599.018555	-52.588253
1598.016602	-92.189819
1597.013672	-100.384537
1596.010742	-51.058685
1595.007813	-100.997955
1594.004883	71.111618
1593.001953	-67.574165
1591.998047	-200.970581
1590.994141	-185.522446
1589.990234	-10.894124
1588.986328	111.480522
1587.981445	-8.790136
1586.976563	56.142200
1585.971680	1.099695
1584.966797	105.076439
1583.961914	245.476730
1582.956055	62.690403
1581.950195	36.261372
1580.944336	116.596062
1579.938477	48.438854
1578.931641	66.177734
1577.924805	57.839375
1576.917969	111.912476
1575.911133	-50.022408
1574.904297	-120.900261
1573.896484	-1.971683
1572.888672	231.247528
1571.880859	269.347992
1570.873047	-79.860931
1569.864258	194.596771
1568.855469	-131.212173
1567.846680	-25.823881
1566.837891	-94.530220
1565.829102	18.437529
1564.819336	120.885414
1563.809570	-23.314474
1562.799805	73.735703
1561.790039	-3.130587
1560.779297	54.785217
1559.768555	32.207363
1558.757813	-210.790237
1557.747070	-217.948090
1556.736328	-12.738979
1555.724609	34.248409
1554.712891	208.016479
1553.701172	164.096512
1552.689453	101.961296
1551.676758	200.205627
1550.664063	23.998589
1549.651367	-53.938782
1548.638672	121.526718
1547.625977	201.116257
1546.612305	47.848293
1545.598633	256.414276
1544.584961	172.732849
1543.571289	96.716866
1542.556641	15.429523
1541.541992	114.840347
1540.527344	-183.571198
1539.512695	49.826786
1538.498047	115.224831
1537.482422	139.168289
1536.466797	374.522156
1535.451172	13.807286
1534.434570	47.662579
1533.418945	19.503651
1532.402344	135.562103
1531.385742	24.647238
1530.369141	294.981384
1529.351563	181.220734
1528.334961	255.395767
1527.317383	347.416840
1526.299805	423.814911
1525.281250	162.857254
1524.263672	277.587311
1523.245117	325.229126
1522.226563	256.964783
1521.208008	250.314072
1520.188477	243.516571
1519.168945	72.069405
1518.150391	280.933105
1517.129883	425.309753
1516.110352	-113.824013
1515.089844	76.535568
1514.070313	-218.621628
1513.049805	25.324959
1512.028320	174.053452
1511.007813	-231.693436
1509.986328	27.083199
1508.964844	-42.709564
1507.943359	-4.893050
1506.921875	22.522020
1505.899414	124.121994
1504.876953	-169.130707
1503.854492	-72.910706
1502.832031	84.624954
1501.808594	111.331909
1500.786133	-169.360748
1499.762695	-99.332855
1498.739258	-85.765587
1497.714844	6.993309
1496.691406	-146.006882
1495.666992	28.343512
1494.642578	82.309265
1493.617188	258.848999
1492.592773	-114.387398
1491.567383	-45.443249
1490.541992	475.634247
1489.516602	337.278473
1488.491211	329.135712
1487.464844	142.127106
1486.438477	218.059509
1485.412109	253.016800
1484.385742	474.153229
1483.358398	524.139709
1482.331055	359.738647
1481.303711	276.922760
1480.276367	696.354187
1479.249023	656.659912
1478.220703	560.807495
1477.192383	533.708374
1476.164063	560.038452
1475.135742	1042.196289
1474.106445	917.987305
1473.077148	956.692261
1472.047852	1181.121948
1471.018555	1239.968140
1469.989258	1301.262207
1468.958984	1298.848389
1467.928711	1380.297119
1466.898438	1326.885864
1465.868164	1514.937378
1464.836914	1504.586670
1463.805664	1511.972656
1462.774414	1615.838013
1461.743164	1376.708496
1460.710938	1475.359619
1459.679688	1868.448486
1458.647461	1641.949585
1457.615234	1560.158569
1456.582031	1726.995239
1455.549805	1941.937622
1454.516602	1816.885376
1453.483398	1985.986206
1452.449219	1964.833618
1451.416016	2161.649658
1450.381836	2145.480713
1449.347656	2238.232178
1448.313477	1938.318604
1447.279297	2132.328125
1446.244141	2095.821045
1445.208984	2051.720703
1444.173828	1992.443359
1443.138672	2077.403320
1442.102539	1765.137939
1441.066406	1784.321899
1440.030273	1828.779785
1438.994141	1536.984741
1437.958008	1434.880615
1436.920898	1641.098022
1435.883789	1339.419312
1434.846680	1212.165283
1433.808594	991.519165
1432.771484	1026.007935
1431.733398	848.439514
1430.695313	623.014038
1429.657227	430.507233
1428.618164	442.424927
1427.579102	330.775696
1426.540039	357.891846
1425.500977	518.638916
1424.461914	485.273041
1423.421875	439.335419
1422.381836	423.687775
1421.341797	342.596008
1420.301758	374.904053
1419.260742	243.567261
1418.219727	-71.431732
1417.178711	-121.989250
1416.137695	209.986649
1415.096680	-109.683624
1414.054688	-67.003525
1413.012695	63.724064
1411.970703	139.143723
1410.928711	-24.189819
1409.885742	78.964272
1408.842773	91.691444
1407.799805	-219.555191
1406.756836	124.860992
1405.712891	120.181046
1404.668945	-125.412292
1403.625000	161.239044
1402.581055	91.535278
1401.537109	-108.512062
1400.492188	238.359818
1399.447266	214.040161
1398.402344	-63.397087
1397.357422	140.620056
1396.311523	83.997169
1395.265625	425.849640
1394.219727	214.061844
1393.173828	100.127502
1392.126953	8.852860
1391.081055	158.040161
1390.034180	119.538727
1388.986328	-56.485691
1387.939453	425.620056
1386.891602	367.356140
1385.843750	-113.379951
1384.795898	293.711884
1383.748047	-21.628798
1382.699219	-16.872477
1381.651367	-39.478771
1380.602539	-81.967911
1379.552734	72.950623
1378.503906	-288.919861
1377.454102	-201.202576
1376.404297	98.729187
1375.354492	241.444778
1374.303711	109.786850
1373.253906	-84.040222
1372.203125	208.573746
1371.152344	-97.159363
1370.100586	36.033157
1369.049805	236.583084
1367.998047	-56.156368
1366.946289	-29.807922
1365.894531	34.006073
1364.841797	-123.695183
1363.789063	77.256180
1362.736328	111.499405
1361.683594	-65.650497
1360.630859	-21.193020
1359.577148	102.950089
1358.523438	102.834557
1357.469727	-71.181763
1356.415039	-28.764513
1355.361328	13.776209
1354.306641	476.294373
1353.251953	456.852753
1352.197266	454.933960
1351.141602	410.923676
1350.085938	359.616547
1349.030273	474.743195
1347.974609	254.975601
1346.918945	147.069672
1345.862305	552.729858
1344.805664	616.152405
1343.749023	607.782593
1342.691406	723.467651
1341.634766	797.114563
1340.577148	831.210938
1339.519531	640.016602
1338.460938	743.725037
1337.403320	686.593445
1336.344727	812.784302
1335.286133	788.086060
1334.226563	919.401489
1333.167969	706.941833
1332.108398	751.913330
1331.048828	569.504211
1329.989258	894.096924
1328.928711	894.885620
1327.869141	1036.662109
1326.808594	634.973694
1325.748047	576.917908
1324.686523	857.326111
1323.625977	787.157043
1322.564453	1050.368774
1321.502930	820.017578
1320.440430	885.962280
1319.378906	688.062866
1318.316406	569.284241
1317.253906	894.510010
1316.190430	780.906189
1315.127930	997.741821
1314.064453	697.129150
1313.000977	478.064362
1311.937500	727.195068
1310.873047	673.437561
1309.809570	730.614441
1308.745117	704.186523
1307.679688	1079.006592
1306.615234	959.246033
1305.549805	724.034241
1304.484375	1074.348755
1303.418945	952.536194
1302.353516	840.720337
1301.287109	982.199158
1300.220703	499.602173
1299.154297	960.666382
1298.087891	758.490112
1297.020508	885.545593
1295.954102	1118.216675
1294.886719	791.259644
1293.818359	714.843323
1292.750977	893.720093
1291.682617	716.941711
1290.614258	783.118835
1289.545898	986.662292
1288.476563	1003.907959
1287.407227	984.478149
1286.338867	575.570801
1285.268555	776.886780
1284.199219	473.685150
1283.128906	1005.669189
1282.058594	749.231995
1280.988281	1043.678711
1279.917969	579.515686
1278.846680	763.940674
1277.775391	821.174622
1276.704102	633.924988
1275.632813	688.869812
1274.560547	831.855713
1273.488281	806.232178
1272.416016	795.350952
1271.343750	818.739807
1270.270508	590.640076
1269.197266	909.629395
1268.124023	889.233398
1267.050781	871.346924
1265.977539	1034.091309
1264.903320	982.147583
1263.829102	766.874329
1262.753906	766.327820
1261.679688	792.656006
1260.604492	933.576721
1259.529297	1001.381714
1258.454102	567.336914
1257.378906	742.460022
1256.302734	669.161072
1255.226563	705.497314
1254.150391	1060.728760
1253.073242	1043.505615
1251.997070	744.096436
1250.919922	1026.223389
1249.841797	955.623108
1248.764648	1082.036377
1247.686523	812.185852
1246.608398	960.507324
1245.530273	914.407227
1244.452148	734.741211
1243.373047	511.458801
1242.293945	1077.470337
1241.214844	723.160706
1240.135742	963.678589
1239.055664	723.637695
1237.975586	629.284119
1236.895508	762.985291
1235.815430	889.364563
1234.734375	659.303101
1233.654297	371.179840
1232.573242	626.028442
1231.491211	464.038666
1230.410156	810.812073
1229.328125	694.872620
1228.246094	574.142273
1227.163086	717.320862
1226.081055	545.812500
1224.998047	299.365906
1223.915039	423.145325
1222.832031	283.238953
1221.748047	501.250854
1220.664063	122.036621
1219.580078	330.297821
1218.496094	149.409805
1217.412109	304.392517
1216.327148	241.908615
1215.242188	155.286484
1214.157227	150.766785
1213.071289	332.082458
1211.985352	334.718262
1210.899414	559.293823
1209.813477	207.247086
1208.727539	296.647003
1207.640625	376.333862
1206.553711	361.944946
1205.466797	361.990570
1204.378906	381.275909
1203.291016	258.393433
1202.203125	311.341766
1201.115234	296.807159
1200.027344	241.319534
1198.938477	-21.167555
1197.849609	221.725693
1196.760742	-206.712875
1195.670898	86.532730
1194.582031	201.665146
1193.492188	-24.678890
1192.401367	-49.074860
1191.311523	253.299316
1190.220703	0.521593
1189.129883	-60.041424
1188.039063	-94.213051
1186.947266	-202.852448
1185.856445	-287.490509
1184.764648	-96.174599
1183.671875	-142.528839
1182.580078	-30.601368
1181.487305	-127.424126
1180.394531	245.670822
1179.301758	-112.569359
1178.208984	46.940460
1177.115234	-18.907148
1176.021484	13.425180
1174.927734	93.579269
1173.833008	77.853867
1172.738281	296.667450
1171.643555	55.802494
1170.548828	-53.417389
1169.454102	136.374359
1168.358398	43.788830
1167.262695	-297.501190
1166.166992	-29.101721
1165.070313	43.119743
1163.973633	19.656534
1162.876953	3.301162
1161.780273	125.412567
1160.683594	132.777466
1159.585938	161.549667
1158.488281	316.740540
1157.389648	235.539001
1156.291992	335.624786
1155.193359	457.055786
1154.094727	270.730377
1152.996094	296.607361
1151.896484	322.395050
1150.796875	224.173706
1149.697266	-36.087982
1148.597656	239.643066
1147.498047	72.222290
1146.397461	307.176147
1145.296875	111.097145
1144.195313	333.880829
1143.094727	185.320145
1141.993164	212.778412
1140.891602	321.008667
1139.789063	227.003983
1138.687500	11.739512
1137.584961	297.959106
1136.482422	225.185669
1135.379883	506.327637
1134.276367	286.135803
1133.172852	519.494568
1132.069336	394.211060
1130.964844	470.643219
1129.861328	323.925629
1128.756836	829.582703
1127.652344	640.007080
1126.546875	642.511902
1125.442383	777.708801
1124.336914	708.934265
1123.230469	798.878174
1122.125000	649.441650
1121.018555	571.052856
1119.912109	466.583527
1118.805664	373.930878
1117.699219	274.154205
1116.591797	361.292786
1115.484375	450.691528
1114.376953	648.790649
1113.268555	444.715271
1112.160156	309.232452
1111.051758	98.110550
1109.943359	109.159073
1108.833984	384.749176
1107.725586	549.141235
1106.616211	642.545349
1105.505859	740.564026
1104.396484	725.186340
1103.286133	494.997437
1102.175781	288.452332
1101.064453	577.297058
1099.954102	726.824036
1098.842773	720.610168
1097.731445	622.417542
1096.619141	660.898254
1095.507813	673.401794
1094.395508	742.379822
1093.282227	575.765198
1092.169922	646.995361
1091.056641	487.449677
1089.943359	796.271484
1088.830078	554.329163
1087.716797	481.825256
1086.602539	569.236084
1085.488281	741.212952
1084.373047	823.737976
1083.258789	532.515076
1082.143555	591.483643
1081.028320	702.076538
1079.913086	603.558838
1078.796875	838.475098
1077.680664	340.830536
1076.564453	582.685120
1075.448242	836.134216
1074.331055	491.232117
1073.213867	512.341492
1072.096680	655.352600
1070.979492	261.436859
1069.861328	601.267822
1068.743164	469.942596
1067.625000	310.552673
1066.505859	610.269592
1065.386719	219.071472
1064.267578	476.512604
1063.148438	445.944244
1062.029297	485.580902
1060.909180	527.527771
1059.789063	363.630219
1058.667969	438.309875
1057.547852	258.140503
1056.426758	267.368073
1055.305664	493.910156
1054.183594	475.045929
1053.062500	586.999451
1051.940430	493.413361
1050.818359	80.043030
1049.695313	507.120819
1048.572266	336.640503
1047.449219	350.556854
1046.326172	474.107880
1045.203125	550.980896
1044.079102	327.089874
1042.955078	294.450012
1041.830078	152.319168
1040.706055	254.907394
1039.581055	24.396740
1038.456055	164.272949
1037.331055	511.316986
1036.205078	304.267365
1035.079102	374.262024
1033.953125	139.490158
1032.826172	516.580994
1031.700195	554.033020
1030.573242	307.868713
1029.445313	340.773407
1028.318359	292.382111
1027.190430	-85.848930
1026.062500	-305.914917
1024.934570	22.205303
1023.805664	60.010365
1022.676758	-127.291954
1021.547852	-330.700073
1020.418945	-190.593307
1019.289063	-71.379059
1018.159180	-68.105682
1017.029297	-264.156403
1015.898438	-198.141663
1014.767578	-148.315079
1013.636719	128.598297
1012.505859	477.252258
1011.375000	267.728333
1010.243164	86.148796
1009.111328	457.917816
1007.978516	413.046417
1006.846680	773.147644
1005.713867	1301.998169
1004.581055	1567.058228
1003.447266	2000.839355
1002.313477	1821.981323
1001.179688	1234.266846
1000.045898	905.663757
998.912109	147.681366
997.777344	385.409180
996.642578	117.512115
995.506836	281.445190
994.372070	270.018829
993.236328	122.563713
992.100586	30.627169
990.963867	-28.894182
989.828125	460.410919
988.691406	292.674500
987.553711	208.065781
986.416992	-30.758463
985.279297	149.822525
984.141602	109.355286
983.003906	-43.803810
981.865234	-14.958820
980.726563	41.586845
979.587891	208.640640
978.448242	-157.900131
977.309570	119.707520
976.169922	243.255478
975.030273	256.525665
973.889648	501.982056
972.749023	262.685608
971.608398	152.234573
970.467773	-29.241552
969.326172	14.459740
968.184570	108.744598
967.042969	95.248276
965.901367	102.518074
964.758789	100.717712
963.616211	179.289932
962.473633	390.906952
961.330078	203.726822
960.186523	-58.868668
959.042969	244.630493
957.899414	124.380737
956.754883	276.794312
955.610352	170.559113
954.465820	-72.836517
953.321289	100.455177
952.175781	72.463852
951.030273	-131.509857
949.884766	-42.585152
948.738281	-65.603241
947.591797	96.632561
946.445313	78.395538
945.298828	126.531204
944.151367	-62.770149
943.003906	129.461044
941.856445	312.585815
940.708008	324.564178
939.559570	-62.658123
938.411133	250.758301
937.262695	450.106018
936.113281	264.124512
934.964844	281.233734
933.814453	104.723854
932.665039	33.223423
931.514648	-129.252441
930.364258	25.031914
929.213867	-66.557037
928.062500	-178.478531
926.912109	196.800934
925.759766	-103.764595
924.608398	-90.156242
923.456055	-30.961327
922.303711	-46.720524
921.151367	160.408951
919.999023	-9.718410
918.845703	-34.243057
917.692383	-88.184677
916.539063	-244.194763
915.384766	-270.608917
914.230469	166.164169
913.076172	-5.378706
911.920898	-124.559296
910.766602	73.986885
909.611328	147.803085
908.455078	-147.889114
907.299805	-107.868416
906.143555	0.213518
904.987305	-125.031487
903.830078	130.420822
902.673828	-116.908211
901.516602	-31.212719
900.359375	-6.588354
899.201172	20.374077
898.042969	6.680287
896.884766	217.006363
895.726563	253.182663
894.567383	210.288467
893.408203	-74.366241
892.249023	201.623062
891.088867	3.105251
889.929688	175.183884
888.769531	98.849548
887.608398	31.649391
886.448242	129.317398
885.287109	220.233093
884.125977	112.633560
882.963867	-37.708275
881.801758	66.893730
880.639648	-65.216705
879.477539	402.337311
878.315430	189.190491
877.152344	352.428375
875.989258	92.195763
874.825195	138.382950
873.661133	288.148285
872.497070	188.052170
871.333008	-35.718098
870.168945	244.583420
869.003906	475.308044
867.838867	206.766220
866.672852	367.768280
865.506836	112.925354
864.340820	240.223557
863.174805	149.576706
862.008789	339.740417
860.841797	309.784790
859.674805	457.209564
858.506836	341.993103
857.339844	224.595795
856.171875	304.679779
855.003906	196.344254
853.834961	428.887909
852.666016	629.943176
851.497070	584.378845
850.328125	803.229919
849.158203	677.002014
847.988281	129.788559
846.818359	435.905670
845.647461	94.943085
844.477539	289.003784
843.306641	357.667908
842.134766	388.259338
840.963867	286.867615
839.791992	290.594177
838.619141	558.071594
837.447266	268.926636
836.274414	134.061493
835.101563	193.569733
833.928711	159.222717
832.754883	261.059326
831.581055	280.222076
830.407227	245.781235
829.232422	427.738495
828.058594	627.410645
826.883789	387.631226
825.708008	277.234161
824.533203	396.429016
823.357422	263.703583
822.181641	102.028931
821.004883	4.977021
819.828125	-207.879318
818.651367	124.766754
817.474609	18.708458
816.296875	-11.693267
815.119141	-19.894573
813.941406	38.573639
812.763672	-116.526527
811.584961	-120.439644
810.406250	-39.955513
809.226563	149.310165
808.047852	67.375481
806.868164	-256.686798
805.688477	-54.394547
804.507813	-171.955368
803.327148	-114.193596
802.146484	114.325157
800.965820	-96.597519
799.784180	-203.251282
798.603516	-74.894020
797.420898	-17.613409
796.239258	154.807190
795.056641	-237.972336
793.874023	-141.066422
792.691406	-33.218010
791.507813	-266.498138
790.324219	-50.368523
789.140625	52.701511
787.956055	-94.398178
786.772461	21.728815
785.586914	241.663193
784.402344	16.969971
783.216797	210.097260
782.032227	87.000877
780.845703	343.919098
779.660156	81.504005
778.473633	130.521729
777.287109	-191.513367
776.100586	-58.751564
774.913086	-107.107834
773.725586	248.241226
772.538086	3.331053
771.349609	36.324806
770.161133	7.477931
768.972656	-69.939545
767.784180	176.551437
766.594727	-17.819553
765.405273	94.000343
764.215820	256.332214
763.026367	143.288208
761.835938	525.482605
760.645508	211.996262
759.454102	360.611359
758.262695	203.321121
757.072266	371.497925
755.879883	288.873077
754.688477	263.360382
753.496094	196.029099
752.303711	258.279297
751.110352	83.199951
749.917969	94.793434
748.724609	374.160034
747.530273	102.385246
746.336914	410.009155
745.142578	96.534172
743.948242	156.027298
742.752930	450.071655
741.558594	35.772388
740.363281	130.125961
739.166992	-205.129333
737.971680	178.319138
736.775391	110.325150
735.579102	331.370422
734.381836	37.776489
733.185547	247.696350
731.988281	214.577377
730.790039	148.615326
729.592773	-166.696640
728.394531	425.594666
727.196289	88.434486
725.997070	85.812347
724.797852	290.757599
723.598633	515.243591
722.399414	372.663666
721.199219	315.292603
719.999023	351.806396
718.798828	152.565247
717.598633	328.730133
716.397461	16.124687
715.196289	67.903542
713.994141	331.167694
712.792969	225.879837
711.590820	109.746986
710.388672	224.650330
709.185547	95.513145
707.982422	103.663864
706.779297	390.544708
705.576172	-112.941147
704.372070	30.244745
703.167969	-35.506802
701.963867	353.468994
700.759766	37.604397
699.554688	-51.939095
698.349609	121.637260
697.143555	25.662836
695.938477	142.718643
694.732422	-7.447328
693.525391	-68.453804
692.319336	-159.784683
691.112305	-205.440018
689.905273	-77.391365
688.697266	98.383720
687.490234	137.461197
686.282227	105.001030
685.073242	133.325211
683.865234	-107.117897
682.656250	194.444855
681.447266	-11.113549
680.237305	-69.202896
679.028320	-263.651215
677.818359	-217.595749
676.607422	309.094940
675.397461	-71.247887
674.186523	245.398422
672.975586	148.770493
671.763672	259.879364
670.551758	-351.214630
669.339844	32.472015
668.127930	-113.477844
666.915039	-73.473824
665.703125	42.183762
664.489258	-17.102749
663.276367	-117.333595
662.062500	41.590355
660.848633	-60.663864
659.634766	-322.503754
658.419922	-139.774384
657.205078	-62.776707
655.990234	55.192036
654.775391	108.459229
653.559570	200.524048
652.343750	204.216690
651.126953	-26.896164
649.911133	-12.362513
648.694336	116.291977
647.477539	148.001099
646.259766	33.325752
645.041992	254.362793
643.824219	118.146385
642.606445	401.362488
641.387695	34.997524
640.168945	337.339539
638.950195	138.672409
637.730469	86.134827
636.511719	-106.119530
635.291016	-4.139091
634.071289	-22.581703
632.850586	68.338593
631.629883	214.866714
630.409180	125.111908
629.188477	71.686584
627.966797	52.398640
626.745117	-52.878693
625.522461	71.049149
624.300781	216.096664
623.078125	440.082062
621.854492	89.487061
620.631836	85.724861
619.408203	147.998123
618.184570	25.745602
616.960938	-21.932964
615.736328	-1.540130
614.511719	106.108727
613.287109	-195.325333
612.061523	-300.394165
610.835938	-160.085281
609.610352	77.911324
608.384766	20.277611
607.158203	92.349686
605.931641	112.443626
604.705078	-179.985016
