# Supplementary material for: Raman spectroscopy accurately differentiates mucosal healing from non-healing and biochemical changes following biological therapy in inflammatory bowel disease
Source: PLoS One. 2021 Jun 2;16(6):e0252210. doi: 10.1371/journal.pone.0252210 (PMC8172032; doi:10.1371/journal.pone.0252210)
Supplement: S1 Dataset — (ZIP) [file pone.0252210.s003.zip › HC/BRC-ctnf-0007-2_base sub CR removed_30__X_-21390.3__Y_39786.2__Time_334.txt]

1714.793945	481.231750
1713.817383	-103.004425
1712.840820	-339.546814
1711.864258	-301.541901
1710.886719	-305.624481
1709.909180	-91.652939
1708.931641	133.891220
1707.953125	194.091980
1706.975586	49.088078
1705.997070	41.607212
1705.018555	-63.941235
1704.040039	29.632521
1703.060547	54.495224
1702.081055	8.113194
1701.101563	-494.642639
1700.122070	-76.187248
1699.142578	0.860491
1698.162109	314.043762
1697.181641	29.468365
1696.201172	197.595337
1695.220703	-373.271149
1694.239258	-168.441864
1693.257813	-285.755371
1692.276367	91.856247
1691.294922	243.468124
1690.313477	139.873566
1689.331055	533.451660
1688.348633	253.093964
1687.366211	435.170380
1686.383789	266.269012
1685.400391	61.056175
1684.416992	445.823639
1683.433594	-223.576294
1682.450195	59.169281
1681.465820	366.658630
1680.482422	238.426086
1679.498047	57.902836
1678.512695	-156.249237
1677.528320	122.895683
1676.542969	671.433655
1675.558594	686.192383
1674.572266	268.356445
1673.586914	186.595245
1672.601563	592.095703
1671.615234	270.231720
1670.628906	597.534363
1669.642578	1164.574097
1668.655273	940.910095
1667.668945	1044.751953
1666.681641	724.683838
1665.694336	835.422791
1664.706055	591.386108
1663.718750	907.920410
1662.730469	925.404785
1661.742188	599.013184
1660.753906	933.482300
1659.764648	791.517700
1658.775391	1296.767212
1657.787109	1129.789673
1656.796875	931.717041
1655.807617	869.491272
1654.818359	778.850098
1653.828125	995.838745
1652.837891	805.936096
1651.846680	672.254944
1650.856445	854.004456
1649.865234	163.713928
1648.874023	106.101608
1647.882813	189.164948
1646.891602	521.131897
1645.899414	446.641968
1644.907227	-28.721741
1643.915039	-112.551689
1642.922852	4.798053
1641.930664	368.051544
1640.937500	275.085449
1639.944336	-49.531597
1638.951172	8.901153
1637.957031	-314.652252
1636.963867	55.787621
1635.969727	-240.434189
1634.975586	-401.719818
1633.981445	-14.532320
1632.986328	-288.338898
1631.991211	-432.620819
1630.996094	-221.036240
1630.000977	-346.161133
1629.005859	-457.747131
1628.009766	-713.728088
1627.013672	-361.617859
1626.017578	158.945480
1625.021484	-235.515884
1624.024414	-285.192017
1623.028320	-268.858063
1622.031250	199.650375
1621.033203	132.188736
1620.036133	-223.933289
1619.038086	-104.416695
1618.041016	-341.803925
1617.041992	158.627029
1616.043945	-230.623444
1615.045898	-0.340565
1614.046875	208.960770
1613.047852	573.030762
1612.048828	58.674587
1611.048828	110.850861
1610.049805	-109.441154
1609.049805	-285.038513
1608.049805	89.664566
1607.048828	286.131561
1606.048828	385.709290
1605.047852	563.792480
1604.046875	323.034149
1603.045898	-124.333252
1602.044922	184.633850
1601.042969	-50.638924
1600.041016	56.771469
1599.039063	-99.952599
1598.037109	-86.718407
1597.034180	177.345627
1596.031250	20.569460
1595.028320	25.780708
1594.025391	-94.435020
1593.022461	-313.890350
1592.018555	356.888489
1591.014648	-40.240131
1590.010742	-129.357849
1589.006836	24.102325
1588.001953	-62.611980
1586.997070	369.565613
1585.992188	238.265091
1584.987305	284.155762
1583.982422	189.164841
1582.976563	-161.303406
1581.970703	308.830505
1580.964844	512.955261
1579.958984	310.623932
1578.952148	126.416603
1577.945313	257.062469
1576.938477	20.564217
1575.931641	390.186493
1574.924805	101.385475
1573.916992	-489.168671
1572.909180	347.731354
1571.901367	11.741470
1570.893555	-163.173584
1569.884766	-208.331970
1568.876953	252.914444
1567.868164	609.831787
1566.858398	324.986511
1565.849609	203.629868
1564.839844	-143.734329
1563.830078	165.350449
1562.820313	126.424454
1561.810547	50.977352
1560.799805	234.624283
1559.790039	156.127792
1558.779297	225.150314
1557.767578	60.626827
1556.756836	-218.037750
1555.745117	-445.052917
1554.733398	-426.165863
1553.721680	1.586938
1552.709961	157.087173
1551.697266	229.410324
1550.685547	-187.585922
1549.672852	269.766083
1548.659180	165.347916
1547.646484	691.753418
1546.632813	333.407104
1545.619141	-317.130249
1544.605469	190.156967
1543.591797	311.983704
1542.577148	234.557480
1541.562500	-44.536079
1540.547852	-119.773033
1539.533203	-1.609787
1538.518555	49.145817
1537.502930	161.525024
1536.487305	320.040985
1535.471680	429.237732
1534.456055	318.936859
1533.439453	559.044189
1532.422852	360.585876
1531.406250	334.645569
1530.389648	517.178040
1529.373047	-1.299378
1528.355469	214.185104
1527.337891	635.338928
1526.320313	590.109497
1525.302734	130.276367
1524.284180	79.517784
1523.265625	229.229980
1522.247070	275.763062
1521.228516	1047.260132
1520.208984	296.063293
1519.190430	-269.906128
1518.170898	184.400436
1517.151367	19.056614
1516.130859	2.525055
1515.111328	340.268127
1514.090820	-275.041901
1513.070313	0.552563
1512.049805	-181.046860
1511.028320	111.926666
1510.006836	-444.635010
1508.986328	-170.022873
1507.963867	1.614709
1506.942383	108.940941
1505.919922	100.645508
1504.898438	-289.652924
1503.875977	-723.558167
1502.852539	-281.363678
1501.830078	-725.668640
1500.806641	-1031.714111
1499.783203	-170.360153
1498.759766	-379.442627
1497.736328	-552.758301
1496.711914	-301.483063
1495.687500	-362.526947
1494.663086	131.274307
1493.638672	-265.059570
1492.613281	-96.458572
1491.587891	-9.836109
1490.563477	199.320633
1489.537109	-120.642670
1488.511719	197.995407
1487.485352	26.053734
1486.458984	-79.540611
1485.432617	31.767460
1484.406250	592.072144
1483.379883	835.674683
1482.352539	173.480331
1481.325195	434.694031
1480.297852	109.273232
1479.269531	859.634888
1478.241211	862.843445
1477.213867	1266.088501
1476.184570	1207.889038
1475.156250	1282.149048
1474.127930	1279.929810
1473.098633	1168.132324
1472.069336	1532.333252
1471.040039	1555.325684
1470.009766	1471.358643
1468.979492	1852.906738
1467.950195	1893.515381
1466.918945	1649.206909
1465.888672	1364.354370
1464.857422	1775.966187
1463.827148	2032.429321
1462.795898	1968.623291
1461.763672	2275.630615
1460.732422	2036.576050
1459.700195	2460.234131
1458.667969	2607.040039
1457.635742	2855.306885
1456.603516	2324.546631
1455.570313	2920.296875
1454.537109	2683.946045
1453.503906	2391.943848
1452.470703	2982.317383
1451.436523	2611.827393
1450.403320	3207.050781
1449.369141	3161.047363
1448.333984	3358.227783
1447.299805	3352.836426
1446.264648	3208.202637
1445.230469	3046.023926
1444.194336	2797.836914
1443.159180	2509.389404
1442.124023	2823.204102
1441.087891	2370.581055
1440.051758	2234.309570
1439.015625	2077.955566
1437.978516	1992.483276
1436.941406	2647.541260
1435.904297	1940.660156
1434.867188	1847.975952
1433.830078	1735.226440
1432.791992	2218.446533
1431.754883	1500.048828
1430.715820	1158.018555
1429.677734	1358.786865
1428.639648	578.263550
1427.600586	693.507385
1426.561523	697.875854
1425.522461	649.426575
1424.482422	606.124878
1423.443359	469.779022
1422.403320	295.785706
1421.363281	43.923321
1420.322266	28.989561
1419.282227	137.623413
1418.241211	445.175568
1417.200195	448.220490
1416.159180	16.112104
1415.117188	-269.796692
1414.076172	-223.384445
1413.034180	-15.943667
1411.992188	-607.901001
1410.949219	-209.160889
1409.907227	139.353516
1408.864258	502.917267
1407.821289	-216.131577
1406.777344	351.068604
1405.734375	144.909409
1404.690430	154.854599
1403.646484	-537.758789
1402.602539	-125.847137
1401.557617	175.647110
1400.513672	384.429779
1399.468750	352.536499
1398.423828	120.275719
1397.377930	402.092285
1396.333008	125.186333
1395.287109	715.426758
1394.241211	574.167969
1393.195313	280.395264
1392.148438	247.300247
1391.101563	256.963043
1390.054688	599.685181
1389.007813	241.830704
1387.960938	234.560440
1386.913086	827.722900
1385.865234	243.041458
1384.817383	-51.182678
1383.769531	97.332191
1382.720703	-78.924210
1381.671875	7.430548
1380.623047	246.318573
1379.574219	103.204865
1378.524414	514.611023
1377.475586	504.205292
1376.425781	416.593323
1375.375977	566.269226
1374.325195	-99.721451
1373.274414	-31.943693
1372.224609	395.122528
1371.172852	-147.677673
1370.122070	227.247437
1369.070313	-8.369061
1368.019531	-81.702950
1366.967773	-244.512619
1365.915039	-23.571482
1364.863281	259.755798
1363.810547	271.786072
1362.757813	-129.130280
1361.705078	229.236374
1360.651367	530.394531
1359.598633	590.395142
1358.544922	-525.654053
1357.491211	-335.825897
1356.436523	-103.662125
1355.382813	488.956818
1354.328125	656.624390
1353.273438	471.688599
1352.217773	557.678650
1351.163086	740.684937
1350.107422	218.774994
1349.051758	359.920868
1347.996094	659.992249
1346.939453	831.085388
1345.883789	645.163635
1344.827148	1141.381958
1343.769531	926.016785
1342.712891	1142.233276
1341.655273	1061.128784
1340.598633	1128.914551
1339.540039	1756.580811
1338.482422	1386.161255
1337.423828	1783.578613
1336.366211	1371.566162
1335.307617	1323.672485
1334.248047	1063.138184
1333.189453	1302.609497
1332.129883	1027.674927
1331.070313	1841.005859
1330.010742	1269.721313
1328.950195	1207.966797
1327.890625	810.347534
1326.830078	1112.191772
1325.768555	1322.630493
1324.708008	1266.447754
1323.646484	1170.898315
1322.585938	1245.878662
1321.523438	1074.124878
1320.461914	1366.466675
1319.400391	1478.737549
1318.337891	1909.213135
1317.275391	1728.124878
1316.211914	1325.350342
1315.149414	1383.791626
1314.085938	1799.604370
1313.022461	1801.468872
1311.958984	1665.519287
1310.894531	1507.555420
1309.831055	1753.564087
1308.766602	1768.170654
1307.701172	1982.189453
1306.636719	1669.719849
1305.571289	1600.989380
1304.505859	1785.700928
1303.440430	1611.441528
1302.375000	1710.220459
1301.308594	1440.369263
1300.242188	2205.187988
1299.175781	2068.177979
1298.109375	1818.332397
1297.041992	2130.975830
1295.975586	2045.873413
1294.908203	1224.508667
1293.839844	1907.828491
1292.772461	2227.839844
1291.704102	1885.479492
1290.635742	1540.878784
1289.567383	1674.593628
1288.498047	1617.089478
1287.428711	1753.278442
1286.360352	1200.978516
1285.290039	1702.283569
1284.220703	1608.301514
1283.150391	1369.919800
1282.080078	1719.221924
1281.009766	1784.498291
1279.939453	1262.511841
1278.868164	1367.057007
1277.796875	950.615479
1276.725586	2040.739380
1275.654297	1692.844238
1274.582031	1565.095581
1273.509766	1527.850098
1272.437500	1984.171631
1271.365234	1993.299927
1270.291992	1946.248413
1269.218750	1750.295532
1268.145508	1776.575562
1267.072266	1941.968872
1265.999023	1363.090210
1264.924805	1896.851807
1263.850586	1879.176392
1262.776367	1688.385986
1261.701172	1795.072388
1260.625977	1889.521973
1259.550781	1720.744019
1258.475586	1759.119263
1257.400391	1646.445923
1256.324219	1770.003906
1255.248047	2122.344971
1254.171875	1887.892578
1253.094727	2093.977539
1252.018555	2081.002441
1250.941406	1948.786865
1249.864258	1906.586060
1248.786133	1703.874878
1247.708008	1557.139160
1246.630859	1480.935059
1245.551758	1812.898804
1244.473633	1892.054199
1243.394531	1682.088013
1242.316406	1579.044312
1241.236328	1604.617798
1240.157227	2246.656982
1239.077148	2366.629639
1237.998047	1782.955444
1236.917969	2065.383057
1235.836914	2063.887695
1234.756836	1878.107422
1233.675781	1636.572632
1232.594727	1521.109497
1231.512695	1543.724731
1230.431641	1362.814941
1229.349609	1329.628784
1228.267578	1477.993042
1227.185547	1565.710938
1226.102539	1193.460938
1225.019531	1571.405762
1223.936523	1433.848877
1222.853516	1170.507935
1221.769531	1011.178284
1220.686523	1241.078125
1219.602539	421.830872
1218.517578	446.177551
1217.433594	666.149170
1216.348633	504.298706
1215.263672	393.156860
1214.178711	494.441559
1213.092773	914.190430
1212.007813	612.157898
1210.921875	1077.384888
1209.834961	461.663391
1208.749023	960.310974
1207.662109	1039.114258
1206.575195	862.284668
1205.488281	798.719971
1204.400391	783.262451
1203.313477	358.238068
1202.225586	32.042625
1201.136719	-125.570427
1200.048828	159.768326
1198.959961	168.095093
1197.871094	-88.350723
1196.782227	-327.928650
1195.692383	72.258141
1194.603516	226.935287
1193.513672	530.486328
1192.423828	-33.860497
1191.333008	146.865677
1190.242188	-126.641869
1189.151367	-138.300949
1188.060547	-236.490234
1186.969727	-471.568817
1185.877930	-320.202576
1184.786133	-132.994583
1183.694336	-49.120262
1182.601563	-461.921265
1181.509766	-409.353546
1180.416992	-167.507141
1179.323242	-105.658928
1178.230469	4.040238
1177.136719	-188.316238
1176.042969	182.266983
1174.949219	557.400024
1173.854492	72.666893
1172.760742	-162.941833
1171.666016	-99.383873
1170.570313	-665.252197
1169.475586	-125.704285
1168.379883	-213.127670
1167.284180	-73.424736
1166.188477	73.319672
1165.091797	102.783257
1163.996094	53.332687
1162.899414	73.087944
1161.801758	35.417309
1160.705078	219.797211
1159.607422	-219.105667
1158.509766	635.799194
1157.412109	56.083527
1156.313477	414.151550
1155.215820	306.894318
1154.117188	159.064270
1153.017578	-72.227753
1151.918945	-158.043533
1150.819336	-41.341656
1149.719727	-408.406036
1148.620117	25.007191
1147.519531	122.356995
1146.418945	-197.054413
1145.318359	-118.834663
1144.217773	16.416489
1143.116211	-224.388809
1142.014648	148.590927
1140.913086	252.631012
1139.811523	344.694305
1138.708984	75.318008
1137.606445	150.648483
1136.503906	-151.882599
1135.401367	82.562714
1134.297852	155.349854
1133.194336	396.664368
1132.090820	49.109940
1130.987305	439.821472
1129.882813	372.344177
1128.778320	311.996552
1127.673828	1371.147949
1126.569336	1163.558350
1125.463867	1100.640381
1124.358398	1213.134277
1123.252930	955.909729
1122.146484	757.996399
1121.041016	418.083740
1119.934570	473.760406
1118.828125	313.977783
1117.720703	495.086151
1116.613281	697.419678
1115.505859	140.222931
1114.398438	517.599915
1113.291016	171.193558
1112.182617	132.291946
1111.074219	759.994751
1109.964844	383.058899
1108.856445	77.227989
1107.747070	388.036804
1106.637695	932.530273
1105.528320	-100.343811
1104.417969	-2.070530
1103.307617	188.230881
1102.197266	206.250427
1101.086914	-58.759418
1099.975586	881.474365
1098.864258	442.019775
1097.752930	207.902802
1096.641602	579.618164
1095.529297	922.915588
1094.416992	408.675507
1093.304688	820.267517
1092.191406	475.910492
1091.079102	-77.708473
1089.965820	665.728638
1088.852539	-219.327942
1087.738281	286.333069
1086.624023	330.872711
1085.509766	50.988796
1084.395508	290.839996
1083.280273	876.122314
1082.166016	671.748108
1081.050781	-61.025902
1079.934570	449.021820
1078.819336	451.771729
1077.703125	107.153023
1076.586914	63.208668
1075.469727	361.939941
1074.353516	226.671783
1073.236328	312.013855
1072.119141	338.805511
1071.000977	227.360947
1069.882813	226.230133
1068.765625	255.704834
1067.646484	107.200180
1066.528320	104.110207
1065.409180	372.757019
1064.290039	931.689941
1063.170898	587.051758
1062.050781	603.040344
1060.930664	244.845200
1059.810547	151.241806
1058.690430	413.247894
1057.569336	-301.953918
1056.449219	163.660172
1055.327148	566.071838
1054.206055	150.787750
1053.083984	142.234192
1051.961914	285.607208
1050.839844	106.900864
1049.717773	42.796673
1048.594727	69.861046
1047.471680	430.687714
1046.348633	80.114380
1045.224609	-148.901581
1044.101563	557.245911
1042.976563	123.426079
1041.852539	-137.562988
1040.728516	-351.670105
1039.603516	5.125247
1038.478516	-33.951904
1037.352539	616.275452
1036.227539	181.739075
1035.101563	-98.849037
1033.974609	-307.033875
1032.848633	389.880768
1031.721680	-106.306236
1030.594727	46.558414
1029.467773	164.671204
1028.340820	101.658257
1027.212891	-493.184998
1026.084961	-699.667053
1024.956055	-429.836060
1023.828125	-584.780151
1022.699219	-706.987000
1021.570313	-673.461365
1020.440430	-542.336731
1019.311523	-533.999695
1018.181641	-525.483643
1017.050781	-148.162231
1015.920898	-359.548462
1014.790039	-331.963684
1013.659180	-81.781410
1012.528320	-301.719879
1011.396484	-109.169258
1010.265625	-136.433624
1009.132813	267.003571
1008.000977	332.610840
1006.868164	571.897217
1005.736328	1144.361572
1004.602539	787.116272
1003.469727	1787.361816
1002.335938	2227.967773
1001.202148	1714.198853
1000.068359	1290.968994
998.933594	519.350464
997.799805	729.737671
996.665039	245.298843
995.529297	-139.465714
994.394531	447.665222
993.258789	-264.162598
992.123047	-251.210022
990.986328	-231.145920
989.849609	-3.403499
988.712891	-206.577026
987.576172	334.856323
986.439453	408.560028
985.301758	298.162720
984.164063	234.065933
983.025391	-462.921722
981.887695	-204.169632
980.749023	38.541801
979.610352	414.769470
978.470703	169.994354
977.332031	626.900085
976.192383	10.137258
975.051758	832.697388
973.912109	209.677032
972.771484	437.165100
971.630859	722.162170
970.490234	295.362305
969.348633	486.497406
968.207031	719.059692
967.065430	926.445984
965.923828	369.975220
964.781250	263.489197
963.638672	537.885376
962.496094	697.709045
961.352539	866.802368
960.208984	634.984070
959.065430	884.549194
957.921875	215.730347
956.777344	763.299866
955.632813	461.450592
954.488281	494.071259
953.343750	606.933228
952.198242	113.668678
951.052734	675.172852
949.907227	134.427994
948.760742	83.316574
947.614258	706.623840
946.467773	41.050728
945.321289	113.829247
944.173828	-9.704571
943.026367	109.022888
941.878906	8.681073
940.730469	-43.549957
939.582031	579.801331
938.433594	812.912048
937.285156	489.553162
936.135742	403.615967
934.987305	919.685059
933.836914	521.705688
932.687500	664.070984
931.537109	382.785522
930.386719	208.788300
929.236328	294.568726
928.084961	173.276505
926.934570	322.978882
925.783203	-380.529663
924.630859	-148.650162
923.478516	210.586838
922.327148	-50.966820
921.173828	128.691879
920.021484	-189.344467
918.868164	283.571228
917.714844	397.439026
916.561523	733.904358
915.407227	-217.085388
914.252930	180.828873
913.098633	77.081566
911.944336	179.943008
910.789063	278.282684
909.633789	260.998383
908.478516	-32.834877
907.322266	-562.199097
906.166016	275.287750
905.009766	45.294300
903.853516	-311.385773
902.696289	219.890793
901.539063	-342.588104
900.381836	-338.872528
899.223633	-339.631653
898.065430	10.328555
896.907227	213.137680
895.749023	146.776840
894.589844	510.045776
893.430664	11.974265
892.271484	-277.940887
891.112305	-106.788902
889.952148	-371.644928
888.791992	226.278549
887.630859	363.359497
886.470703	37.668274
885.309570	-107.324997
884.148438	101.948418
882.986328	69.780624
881.825195	98.515373
880.663086	206.130707
879.500000	-19.899975
878.337891	103.446815
877.174805	183.906952
876.011719	412.971100
874.847656	473.009552
873.684570	143.530319
872.520508	538.917664
871.355469	344.527924
870.191406	109.705185
869.026367	821.841492
867.861328	278.880859
866.695313	788.224854
865.530273	879.249146
864.364258	1055.556641
863.197266	438.722351
862.031250	758.692749
860.864258	885.343872
859.697266	1211.667114
858.530273	1124.815918
857.362305	1396.941895
856.194336	1359.302124
855.026367	1572.800293
853.857422	1573.103271
852.688477	1192.242188
851.519531	1053.534546
850.350586	1347.251709
849.180664	1454.810303
848.010742	1311.405762
846.840820	1237.387329
845.670898	1190.174683
844.500000	941.465759
843.329102	956.808044
842.157227	723.735291
840.986328	577.899902
839.814453	707.043762
838.642578	677.308411
837.469727	703.344910
836.296875	624.256042
835.124023	833.250977
833.951172	485.960632
832.777344	350.817169
831.603516	800.463013
830.429688	446.380981
829.255859	1007.100708
828.081055	503.444794
826.906250	720.220337
825.731445	745.027466
824.555664	600.282532
823.379883	168.019485
822.204102	34.370079
821.027344	310.500336
819.851563	575.238770
818.674805	610.402954
817.497070	-109.148834
816.320313	462.193817
815.142578	472.482574
813.963867	-129.041412
812.786133	-270.094940
811.607422	353.552856
810.428711	-21.210403
809.250000	-115.947739
808.070313	315.748688
806.890625	-330.131470
805.710938	-511.744720
804.531250	81.385300
803.350586	-457.864990
802.169922	-471.098969
800.988281	-247.096527
799.807617	-293.922882
798.625977	-657.958069
797.444336	-589.664185
796.261719	-357.539948
795.079102	-480.203339
793.896484	-237.411697
792.713867	-391.328552
791.530273	-837.593445
790.346680	695.301453
789.163086	40.677185
787.979492	209.347076
786.794922	-104.453545
785.610352	-28.997377
784.425781	41.872875
783.240234	-168.170044
782.054688	200.789200
780.869141	-159.701248
779.682617	43.140678
778.496094	371.644897
777.309570	415.039459
776.123047	113.927513
774.935547	435.184784
773.748047	25.845045
772.560547	11.441314
771.373047	360.803619
770.184570	143.237289
768.996094	388.573639
767.806641	547.719543
766.618164	455.515961
765.428711	312.579346
764.239258	290.733795
763.048828	658.487793
761.858398	308.376617
760.667969	796.793518
759.477539	536.834900
758.286133	796.009155
757.094727	707.508484
755.903320	645.351379
754.710938	473.225983
753.518555	487.895294
752.326172	524.448303
751.133789	205.075577
749.940430	346.934174
748.747070	631.365662
747.553711	327.342133
746.359375	40.950356
745.166016	136.386475
743.970703	207.583603
742.776367	658.076782
741.581055	84.458023
740.385742	238.765060
739.190430	-268.834198
737.994141	176.786285
736.797852	-431.390137
735.601563	318.382782
734.405273	421.937225
733.208008	564.813599
732.010742	213.058044
730.813477	242.128006
729.615234	41.501549
728.416992	225.842239
727.218750	132.443649
726.020508	425.966614
724.821289	-285.829224
723.622070	22.969915
722.422852	259.564148
721.222656	343.213348
720.022461	311.151825
718.822266	656.736145
717.621094	-112.875145
716.420898	132.383148
715.218750	279.406860
714.017578	247.623016
712.815430	368.516327
711.614258	25.182981
710.411133	457.808868
709.208984	552.648743
708.005859	-103.905739
706.802734	659.692505
705.599609	179.949127
704.395508	-297.295990
703.191406	-12.605276
701.987305	28.402235
700.782227	186.965332
699.577148	-104.540932
698.372070	-130.547897
697.166992	286.974091
695.960938	180.764633
694.754883	192.073624
693.548828	-296.006500
692.341797	-4.165236
691.135742	-155.136597
689.927734	-455.634216
688.720703	-460.688782
687.512695	-259.458038
686.304688	284.557587
685.096680	39.247944
683.888672	-327.137573
682.679688	-411.372314
681.470703	-298.152313
680.260742	-360.226868
679.050781	-79.823372
677.840820	-277.832611
676.630859	-414.863922
675.419922	-107.884071
674.209961	-185.919846
672.998047	233.926147
671.787109	-187.461380
670.575195	-20.201830
669.363281	259.710999
668.151367	-123.706345
666.938477	-292.691376
665.725586	-102.644447
664.512695	247.490479
663.299805	-211.910095
662.085938	412.988464
660.872070	107.746292
659.658203	392.123230
658.443359	46.838181
657.228516	122.700958
656.013672	97.604782
654.797852	-250.409439
653.583008	-65.461403
652.366211	307.333160
651.150391	228.018585
649.934570	15.683955
648.717773	-137.915878
647.500000	21.216696
646.283203	25.833908
645.065430	237.560806
643.847656	-279.575439
642.629883	38.617985
641.411133	71.251839
640.192383	-426.561157
638.973633	252.154053
637.753906	35.112198
636.534180	115.277222
635.314453	32.812737
634.094727	-57.539165
632.874023	224.252380
631.653320	111.682053
630.432617	351.797882
629.211914	-192.664200
627.990234	190.471313
626.768555	617.097107
625.545898	-175.562225
624.324219	196.819809
623.101563	-6.574551
621.877930	161.636246
620.655273	763.299744
619.431641	245.619598
618.208008	15.979944
616.983398	313.965759
615.759766	124.843124
614.535156	527.316223
613.310547	-339.949860
612.084961	271.963806
610.859375	-64.629364
609.633789	-333.694946
608.408203	257.575714
607.181641	-158.712265
605.955078	-298.058167
604.728516	-182.002487
