# Supplementary material for: Raman spectroscopy accurately differentiates mucosal healing from non-healing and biochemical changes following biological therapy in inflammatory bowel disease
Source: PLoS One. 2021 Jun 2;16(6):e0252210. doi: 10.1371/journal.pone.0252210 (PMC8172032; doi:10.1371/journal.pone.0252210)
Supplement: S1 Dataset — (ZIP) [file pone.0252210.s003.zip › HC/BRC-ctnf-0015-1_base sub CR removed_50__X_17199.7__Y_10398.1__Z_2222.4__Time_569.txt]

1714.774414	214.510101
1713.797852	124.832695
1712.820313	37.042610
1711.843750	-98.253365
1710.866211	-168.517517
1709.888672	-235.387939
1708.911133	-253.307037
1707.933594	2.745267
1706.955078	109.321053
1705.976563	-83.386536
1704.998047	-160.186920
1704.019531	167.930374
1703.040039	432.319336
1702.061523	68.587570
1701.082031	128.307968
1700.101563	-290.047516
1699.122070	-4.286885
1698.141602	62.800682
1697.161133	-53.847748
1696.180664	35.984249
1695.200195	-146.004807
1694.218750	198.858612
1693.238281	165.142715
1692.256836	204.160538
1691.274414	193.093857
1690.292969	358.851532
1689.310547	543.843628
1688.328125	313.355530
1687.345703	470.274902
1686.363281	387.854279
1685.379883	489.993561
1684.396484	725.970520
1683.413086	389.708923
1682.429688	706.788574
1681.445313	534.357117
1680.461914	692.782288
1679.477539	763.891357
1678.493164	718.494141
1677.507813	543.329773
1676.523438	525.807190
1675.538086	862.547058
1674.552734	835.478882
1673.566406	989.728455
1672.581055	1258.781372
1671.594727	1528.252441
1670.608398	1288.140869
1669.622070	1295.672485
1668.634766	1547.990967
1667.648438	1240.642090
1666.661133	1459.417358
1665.673828	1561.863525
1664.685547	1542.723267
1663.698242	1272.152954
1662.709961	1643.864136
1661.721680	1758.744629
1660.733398	1783.931885
1659.744141	1825.453979
1658.755859	1795.905273
1657.766602	1833.013672
1656.777344	1674.584106
1655.787109	1320.724365
1654.797852	1457.138550
1653.807617	1308.083008
1652.817383	1302.366821
1651.827148	1048.402466
1650.835938	805.496704
1649.844727	1168.548950
1648.853516	897.387756
1647.862305	904.200684
1646.871094	818.880676
1645.878906	554.287048
1644.886719	480.299957
1643.894531	480.599243
1642.902344	396.730133
1641.910156	556.019104
1640.916992	-36.526310
1639.923828	202.495804
1638.930664	48.685436
1637.936523	82.424019
1636.943359	335.241241
1635.949219	0.384227
1634.955078	-83.734535
1633.960938	53.727306
1632.965820	531.136963
1631.970703	-26.431620
1630.975586	-112.253082
1629.980469	-160.990723
1628.985352	45.762569
1627.989258	-55.261520
1626.993164	-208.688950
1625.997070	-235.645645
1625.000977	66.248421
1624.003906	10.606671
1623.007813	-249.879944
1622.010742	-110.713959
1621.012695	-94.979553
1620.015625	36.437527
1619.017578	31.332544
1618.020508	262.624207
1617.021484	315.389282
1616.023438	153.021393
1615.025391	114.108002
1614.026367	-200.171234
1613.027344	-99.884300
1612.028320	330.781555
1611.028320	216.023987
1610.029297	-27.068726
1609.029297	33.918137
1608.029297	351.631653
1607.028320	179.420349
1606.028320	33.480152
1605.027344	269.825928
1604.026367	202.431229
1603.025391	85.326553
1602.023438	274.353058
1601.022461	52.595970
1600.020508	6.109589
1599.018555	92.948189
1598.016602	-309.132629
1597.013672	-42.045242
1596.010742	-33.816990
1595.007813	159.819794
1594.004883	-35.861256
1593.001953	-260.258270
1591.998047	-90.439644
1590.994141	-106.101791
1589.990234	-309.738190
1588.986328	-116.822678
1587.981445	302.828369
1586.976563	171.929474
1585.971680	17.507195
1584.966797	154.984619
1583.961914	-43.916210
1582.956055	280.857483
1581.950195	89.558487
1580.944336	239.391602
1579.938477	-38.022179
1578.931641	356.190125
1577.924805	484.600616
1576.917969	282.318878
1575.911133	-65.727013
1574.904297	270.307129
1573.896484	169.130096
1572.888672	119.828926
1571.880859	171.754028
1570.873047	101.337975
1569.864258	-26.400158
1568.855469	222.411026
1567.846680	52.784466
1566.837891	38.842632
1565.829102	190.866287
1564.819336	-5.176568
1563.809570	-22.274454
1562.799805	-5.835732
1561.790039	23.368073
1560.779297	347.978516
1559.768555	280.750366
1558.757813	-76.974236
1557.747070	332.361725
1556.736328	350.067291
1555.724609	204.344208
1554.712891	120.632317
1553.701172	277.555481
1552.689453	229.682983
1551.676758	313.604797
1550.664063	327.406494
1549.651367	201.282715
1548.638672	38.783577
1547.625977	181.289429
1546.612305	284.719757
1545.598633	69.941025
1544.584961	7.513512
1543.571289	417.731995
1542.556641	99.060516
1541.541992	108.310013
1540.527344	-78.908043
1539.512695	-46.827797
1538.498047	372.174133
1537.482422	-76.282593
1536.466797	-11.360110
1535.451172	76.531990
1534.434570	-70.524033
1533.418945	553.188110
1532.402344	199.441574
1531.385742	-56.436066
1530.369141	156.524918
1529.351563	-14.671938
1528.334961	-106.147774
1527.317383	23.630716
1526.299805	-32.216530
1525.281250	48.145592
1524.263672	-80.152206
1523.245117	107.826431
1522.226563	105.175171
1521.208008	-93.125801
1520.188477	-57.593517
1519.168945	-65.977287
1518.150391	-174.765854
1517.129883	65.698189
1516.110352	108.079742
1515.089844	245.256119
1514.070313	-159.604431
1513.049805	-112.664238
1512.028320	36.713196
1511.007813	85.783287
1509.986328	-193.771454
1508.964844	-60.412796
1507.943359	147.080490
1506.921875	-107.205093
1505.899414	17.807577
1504.876953	-254.651001
1503.854492	59.611282
1502.832031	-105.480965
1501.808594	-216.903763
1500.786133	-246.474243
1499.762695	166.688690
1498.739258	-239.548523
1497.714844	-90.478691
1496.691406	9.791319
1495.666992	-112.694275
1494.642578	-56.253868
1493.617188	35.792027
1492.592773	-23.138845
1491.567383	219.377731
1490.541992	178.027908
1489.516602	269.408630
1488.491211	243.136414
1487.464844	58.403938
1486.438477	399.556122
1485.412109	574.533813
1484.385742	420.123474
1483.358398	439.138672
1482.331055	292.231445
1481.303711	731.856323
1480.276367	747.930847
1479.249023	623.696716
1478.220703	621.732666
1477.192383	986.607422
1476.164063	727.084106
1475.135742	1236.793213
1474.106445	1127.379761
1473.077148	1249.617798
1472.047852	1468.458008
1471.018555	1615.878540
1469.989258	1625.775635
1468.958984	1536.372070
1467.928711	1716.532104
1466.898438	1634.661621
1465.868164	2147.637207
1464.836914	2151.995850
1463.805664	1930.155151
1462.774414	2053.877930
1461.743164	2398.486328
1460.710938	2283.250000
1459.679688	2551.431152
1458.647461	2319.389893
1457.615234	2437.638916
1456.582031	2487.285645
1455.549805	2826.106445
1454.516602	2738.663818
1453.483398	2803.386963
1452.449219	2609.468994
1451.416016	2694.457764
1450.381836	2911.154053
1449.347656	2780.674561
1448.313477	2928.882080
1447.279297	2636.398926
1446.244141	2949.140869
1445.208984	2831.445313
1444.173828	2488.581055
1443.138672	2371.076904
1442.102539	2304.219727
1441.066406	2406.871826
1440.030273	2271.827393
1438.994141	2513.558594
1437.958008	2237.085938
1436.920898	1998.651978
1435.883789	1586.042236
1434.846680	1976.896484
1433.808594	1657.982666
1432.771484	1233.247192
1431.733398	1174.745850
1430.695313	856.388977
1429.657227	954.560364
1428.618164	931.645142
1427.579102	409.430298
1426.540039	580.949829
1425.500977	538.185181
1424.461914	329.166504
1423.421875	253.851517
1422.381836	397.844818
1421.341797	199.297577
1420.301758	61.366760
1419.260742	356.627502
1418.219727	415.236694
1417.178711	378.282776
1416.137695	180.410843
1415.096680	-42.427380
1414.054688	69.421722
1413.012695	-150.590820
1411.970703	89.672127
1410.928711	156.515579
1409.885742	223.423584
1408.842773	152.237167
1407.799805	214.335449
1406.756836	68.087769
1405.712891	120.357384
1404.668945	-128.497772
1403.625000	-78.458107
1402.581055	14.349425
1401.537109	-143.614273
1400.492188	-130.844879
1399.447266	371.034210
1398.402344	236.050140
1397.357422	21.058159
1396.311523	1.746592
1395.265625	345.874084
1394.219727	3.662886
1393.173828	305.364563
1392.126953	46.210831
1391.081055	197.881485
1390.034180	119.365860
1388.986328	-69.080322
1387.939453	82.959953
1386.891602	122.521736
1385.843750	142.221222
1384.795898	-90.434563
1383.748047	-355.321503
1382.699219	-77.673691
1381.651367	-57.298981
1380.602539	-254.107956
1379.552734	298.525757
1378.503906	29.650599
1377.454102	-154.086533
1376.404297	-25.604542
1375.354492	125.448822
1374.303711	-150.003357
1373.253906	48.741688
1372.203125	3.179918
1371.152344	-261.579346
1370.100586	176.826889
1369.049805	253.894760
1367.998047	-236.968430
1366.946289	54.707062
1365.894531	314.056244
1364.841797	-49.012337
1363.789063	320.111023
1362.736328	-239.063782
1361.683594	175.082397
1360.630859	-129.721924
1359.577148	359.172668
1358.523438	348.220459
1357.469727	123.643990
1356.415039	-43.508560
1355.361328	62.956951
1354.306641	142.209473
1353.251953	89.952225
1352.197266	199.315659
1351.141602	504.940399
1350.085938	162.714569
1349.030273	284.911072
1347.974609	700.019531
1346.918945	661.146790
1345.862305	877.910583
1344.805664	698.006653
1343.749023	867.908752
1342.691406	1060.203735
1341.634766	576.090698
1340.577148	1080.873047
1339.519531	1095.165405
1338.460938	1250.762085
1337.403320	941.001282
1336.344727	1129.078247
1335.286133	1374.161255
1334.226563	975.971130
1333.167969	998.668579
1332.108398	932.471619
1331.048828	1007.407227
1329.989258	674.565735
1328.928711	920.375610
1327.869141	968.560242
1326.808594	883.458130
1325.748047	850.421387
1324.686523	908.909973
1323.625977	923.095337
1322.564453	1078.115723
1321.502930	1178.924194
1320.440430	1215.676392
1319.378906	1042.890015
1318.316406	1193.393921
1317.253906	1107.265259
1316.190430	1326.992310
1315.127930	1174.607178
1314.064453	1044.595947
1313.000977	1065.054443
1311.937500	947.709534
1310.873047	1096.491211
1309.809570	1237.961426
1308.745117	1317.954956
1307.679688	1287.288574
1306.615234	1446.220459
1305.549805	1447.767944
1304.484375	1316.635254
1303.418945	1490.564087
1302.353516	1317.925781
1301.287109	1113.518066
1300.220703	1073.943359
1299.154297	1272.789063
1298.087891	1434.814697
1297.020508	1250.637207
1295.954102	1059.287720
1294.886719	1474.371338
1293.818359	1366.678955
1292.750977	1035.875854
1291.682617	1394.565918
1290.614258	1287.246216
1289.545898	1104.059326
1288.476563	1119.587158
1287.407227	990.602356
1286.338867	1018.578247
1285.268555	1213.184692
1284.199219	1197.168945
1283.128906	1389.360229
1282.058594	1211.886230
1280.988281	1519.170288
1279.917969	1266.031982
1278.846680	1238.138184
1277.775391	1014.649353
1276.704102	1008.957458
1275.632813	1088.897827
1274.560547	1053.973511
1273.488281	1151.082642
1272.416016	1133.369385
1271.343750	1403.952271
1270.270508	1154.277710
1269.197266	1363.782959
1268.124023	1578.121582
1267.050781	1301.855713
1265.977539	1521.070435
1264.903320	1179.138428
1263.829102	1452.004272
1262.753906	1388.273071
1261.679688	1378.235107
1260.604492	1314.600830
1259.529297	1302.189941
1258.454102	1577.281250
1257.378906	1272.569214
1256.302734	1182.293945
1255.226563	1342.843384
1254.150391	1182.025391
1253.073242	1381.453125
1251.997070	1286.402832
1250.919922	1308.151733
1249.841797	1444.189697
1248.764648	1444.007813
1247.686523	1278.516357
1246.608398	1438.757446
1245.530273	1297.621216
1244.452148	1496.634521
1243.373047	1270.508301
1242.293945	998.327515
1241.214844	1058.841919
1240.135742	1230.955444
1239.055664	1276.779053
1237.975586	905.271301
1236.895508	1169.388794
1235.815430	1234.508179
1234.734375	880.129211
1233.654297	1003.390015
1232.573242	1165.325806
1231.491211	709.316956
1230.410156	1198.175781
1229.328125	856.099182
1228.246094	952.370300
1227.163086	833.102112
1226.081055	866.312195
1224.998047	674.422119
1223.915039	535.781494
1222.832031	435.843384
1221.748047	589.775330
1220.664063	521.169495
1219.580078	551.625366
1218.496094	565.088379
1217.412109	518.080078
1216.327148	512.078491
1215.242188	346.631073
1214.157227	608.509583
1213.071289	626.402771
1211.985352	752.805786
1210.899414	719.839844
1209.813477	855.655762
1208.727539	810.460815
1207.640625	663.931946
1206.553711	787.361633
1205.466797	754.000305
1204.378906	641.048157
1203.291016	342.571350
1202.203125	636.591980
1201.115234	181.555862
1200.027344	80.500710
1198.938477	121.384422
1197.849609	-3.874740
1196.760742	-237.430359
1195.670898	60.544456
1194.582031	235.659836
1193.492188	-7.720244
1192.401367	34.916527
1191.311523	-201.307358
1190.220703	326.438446
1189.129883	-90.108452
1188.039063	-7.089622
1186.947266	-373.182465
1185.856445	-141.538803
1184.764648	-243.682495
1183.671875	85.957680
1182.580078	-215.505753
1181.487305	41.811127
1180.394531	47.150856
1179.301758	16.419086
1178.208984	19.136736
1177.115234	282.891541
1176.021484	235.002777
1174.927734	33.743443
1173.833008	-105.296944
1172.738281	184.105621
1171.643555	509.157837
1170.548828	324.287170
1169.454102	321.190674
1168.358398	195.988846
1167.262695	-8.183465
1166.166992	84.054497
1165.070313	-43.768730
1163.973633	141.378601
1162.876953	-20.085484
1161.780273	193.393768
1160.683594	277.709045
1159.585938	65.820267
1158.488281	257.283325
1157.389648	405.577545
1156.291992	350.905151
1155.193359	496.486237
1154.094727	141.097961
1152.996094	157.678268
1151.896484	90.696434
1150.796875	269.084351
1149.697266	32.711735
1148.597656	-194.143494
1147.498047	2.890416
1146.397461	285.419189
1145.296875	441.547302
1144.195313	359.489746
1143.094727	-257.976135
1141.993164	173.752701
1140.891602	450.587921
1139.789063	418.074432
1138.687500	47.920109
1137.584961	367.032166
1136.482422	386.504395
1135.379883	379.728577
1134.276367	237.462204
1133.172852	703.018250
1132.069336	793.177307
1130.964844	997.102905
1129.861328	790.344604
1128.756836	1015.326050
1127.652344	862.993713
1126.546875	1440.960327
1125.442383	1174.611938
1124.336914	1036.266479
1123.230469	1222.513062
1122.125000	790.263794
1121.018555	786.814697
1119.912109	674.351196
1118.805664	235.138702
1117.699219	584.227722
1116.591797	682.222839
1115.484375	869.991577
1114.376953	648.395081
1113.268555	459.914948
1112.160156	708.825134
1111.051758	390.258484
1109.943359	612.927795
1108.833984	665.300842
1107.725586	708.145386
1106.616211	646.982605
1105.505859	715.619324
1104.396484	791.259033
1103.286133	1225.495239
1102.175781	1015.362427
1101.064453	1024.625244
1099.954102	915.929077
1098.842773	840.220703
1097.731445	943.648254
1096.619141	778.300354
1095.507813	994.694031
1094.395508	1022.478943
1093.282227	534.434692
1092.169922	863.611755
1091.056641	931.292480
1089.943359	777.684021
1088.830078	758.228271
1087.716797	781.095581
1086.602539	1168.442993
1085.488281	645.636047
1084.373047	717.773132
1083.258789	813.373840
1082.143555	624.587769
1081.028320	922.143677
1079.913086	611.264832
1078.796875	751.329163
1077.680664	910.104492
1076.564453	974.921692
1075.448242	734.670044
1074.331055	494.512573
1073.213867	667.254395
1072.096680	774.267395
1070.979492	677.286499
1069.861328	554.566772
1068.743164	837.290222
1067.625000	407.729034
1066.505859	851.984009
1065.386719	738.760559
1064.267578	859.715637
1063.148438	706.805115
1062.029297	652.271912
1060.909180	483.152496
1059.789063	393.665833
1058.667969	343.998871
1057.547852	474.420593
1056.426758	462.237793
1055.305664	508.524750
1054.183594	466.050659
1053.062500	514.753967
1051.940430	593.830627
1050.818359	61.270603
1049.695313	464.948792
1048.572266	579.150085
1047.449219	287.431793
1046.326172	453.067993
1045.203125	96.360168
1044.079102	313.384613
1042.955078	-22.013643
1041.830078	-107.853844
1040.706055	186.185699
1039.581055	347.395966
1038.456055	156.992752
1037.331055	45.923870
1036.205078	430.754364
1035.079102	343.117706
1033.953125	285.862061
1032.826172	542.722595
1031.700195	434.490173
1030.573242	117.160210
1029.445313	132.452164
1028.318359	33.994118
1027.190430	-99.169182
1026.062500	39.602577
1024.934570	-30.569204
1023.805664	-335.085388
1022.676758	-309.745483
1021.547852	-328.381348
1020.418945	-107.922462
1019.289063	-263.204865
1018.159180	-184.071625
1017.029297	-443.327393
1015.898438	-173.868423
1014.767578	100.235130
1013.636719	-47.299934
1012.505859	53.209946
1011.375000	135.292038
1010.243164	442.040741
1009.111328	214.115585
1007.978516	231.728348
1006.846680	589.583923
1005.713867	1086.195923
1004.581055	1591.980957
1003.447266	2273.383789
1002.313477	2101.724854
1001.179688	1724.640381
1000.045898	800.348877
998.912109	405.589813
997.777344	131.249847
996.642578	182.728638
995.506836	121.243019
994.372070	80.732498
993.236328	26.559139
992.100586	14.102336
990.963867	-51.223412
989.828125	-298.468292
988.691406	293.562836
987.553711	180.342102
986.416992	-24.791162
985.279297	-36.182022
984.141602	111.502541
983.003906	187.931244
981.865234	-172.822342
980.726563	-125.923889
979.587891	82.179932
978.448242	-24.745575
977.309570	20.337090
976.169922	279.383820
975.030273	299.456421
973.889648	294.422150
972.749023	510.125549
971.608398	372.199646
970.467773	273.562500
969.326172	133.831894
968.184570	95.341667
967.042969	341.599609
965.901367	218.572403
964.758789	130.190735
963.616211	186.500443
962.473633	355.305969
961.330078	297.307800
960.186523	200.570648
959.042969	383.556976
957.899414	275.766266
956.754883	44.555687
955.610352	-99.364456
954.465820	317.716095
953.321289	57.468430
952.175781	287.091949
951.030273	34.200359
949.884766	165.761475
948.738281	144.273804
947.591797	40.698025
946.445313	136.146317
945.298828	-14.993811
944.151367	46.518688
943.003906	112.747169
941.856445	325.223480
940.708008	-7.703606
939.559570	49.886024
938.411133	-134.192749
937.262695	183.744019
936.113281	161.951691
934.964844	126.658821
933.814453	221.457382
932.665039	213.841644
931.514648	338.515869
930.364258	451.904388
929.213867	66.745483
928.062500	348.916138
926.912109	335.244110
925.759766	80.546555
924.608398	69.523399
923.456055	-111.916443
922.303711	4.735965
921.151367	-146.760040
919.999023	-68.502594
918.845703	57.571472
917.692383	-2.545256
916.539063	-228.285049
915.384766	118.384209
914.230469	60.964355
913.076172	94.476105
911.920898	-223.581467
910.766602	64.287140
909.611328	-49.268673
908.455078	-486.874573
907.299805	-40.123730
906.143555	306.815399
904.987305	148.447327
903.830078	-428.792938
902.673828	-167.751389
901.516602	235.907913
900.359375	-200.307098
899.201172	345.929382
898.042969	39.039070
896.884766	-48.209846
895.726563	74.976151
894.567383	67.055794
893.408203	407.309784
892.249023	245.797150
891.088867	303.582214
889.929688	282.346313
888.769531	87.303497
887.608398	258.161346
886.448242	300.331238
885.287109	-133.607239
884.125977	118.555580
882.963867	149.602921
881.801758	426.474823
880.639648	401.151978
879.477539	508.857239
878.315430	564.713867
877.152344	381.770782
875.989258	548.047852
874.825195	453.060760
873.661133	322.112518
872.497070	335.287292
871.333008	521.729797
870.168945	303.145172
869.003906	116.156616
867.838867	423.947937
866.672852	333.681274
865.506836	445.726044
864.340820	800.381226
863.174805	705.551208
862.008789	527.644531
860.841797	565.362244
859.674805	845.480164
858.506836	779.804871
857.339844	671.485474
856.171875	776.297119
855.003906	957.265808
853.834961	925.094421
852.666016	639.574707
851.497070	856.156250
850.328125	599.802246
849.158203	778.092590
847.988281	548.627930
846.818359	764.775818
845.647461	557.670776
844.477539	798.182068
843.306641	436.627014
842.134766	419.650574
840.963867	820.800232
839.791992	691.773865
838.619141	732.603394
837.447266	424.684357
836.274414	646.341431
835.101563	666.752502
833.928711	557.524048
832.754883	834.497253
831.581055	725.063293
830.407227	858.817139
829.232422	535.015930
828.058594	960.721313
826.883789	1022.606445
825.708008	765.520203
824.533203	1009.950806
823.357422	547.713684
822.181641	475.455200
821.004883	236.041733
819.828125	564.459900
818.651367	487.387299
817.474609	590.503784
816.296875	341.833588
815.119141	518.069275
813.941406	-15.458770
812.763672	-41.873238
811.584961	358.428253
810.406250	93.812843
809.226563	158.046936
808.047852	-13.392432
806.868164	-176.021957
805.688477	-118.893471
804.507813	-24.209478
803.327148	156.834106
802.146484	-166.075897
800.965820	-202.811157
799.784180	-330.623077
798.603516	-232.359818
797.420898	-200.811996
796.239258	-131.759674
795.056641	30.161755
793.874023	-140.450668
792.691406	-171.610397
791.507813	27.362682
790.324219	17.992142
789.140625	-201.787842
787.956055	89.503593
786.772461	-24.323631
785.586914	-105.086273
784.402344	198.770767
783.216797	64.626381
782.032227	195.604477
780.845703	337.408752
779.660156	83.580765
778.473633	348.717590
777.287109	322.128815
776.100586	154.126907
774.913086	116.267014
773.725586	199.634811
772.538086	77.674057
771.349609	-57.601082
770.161133	201.718063
768.972656	152.177200
767.784180	419.878815
766.594727	427.333221
765.405273	260.641479
764.215820	408.830261
763.026367	605.268127
761.835938	570.367981
760.645508	249.284409
759.454102	333.070923
758.262695	256.138519
757.072266	388.068451
755.879883	634.156311
754.688477	517.357056
753.496094	264.272003
752.303711	171.608063
751.110352	151.389786
749.917969	43.273151
748.724609	62.470844
747.530273	94.761009
746.336914	317.899902
745.142578	571.590393
743.948242	493.903839
742.752930	43.408031
741.558594	279.313080
740.363281	276.154022
739.166992	-73.272713
737.971680	-65.444183
736.775391	-143.061569
735.579102	-192.187622
734.381836	133.070236
733.185547	26.991156
731.988281	93.835075
730.790039	68.772049
729.592773	107.173088
728.394531	257.099152
727.196289	339.214417
725.997070	75.980240
724.797852	221.545166
723.598633	579.003235
722.399414	353.178894
721.199219	227.965408
719.999023	275.347137
718.798828	139.439529
717.598633	285.170563
716.397461	570.535217
715.196289	221.162079
713.994141	107.550110
712.792969	229.549286
711.590820	79.151634
710.388672	26.998791
709.185547	175.414093
707.982422	51.634502
706.779297	-104.615746
705.576172	-58.190659
704.372070	-116.120407
703.167969	122.061539
701.963867	184.074966
700.759766	196.194183
699.554688	17.117441
698.349609	-122.574669
697.143555	-168.572678
695.938477	109.397911
694.732422	-301.239868
693.525391	-29.521078
692.319336	27.291988
691.112305	6.118598
689.905273	-129.881348
688.697266	-317.699860
687.490234	-123.416130
686.282227	-130.729996
685.073242	-66.280190
683.865234	-194.593246
682.656250	195.355469
681.447266	-10.555095
680.237305	-40.689495
679.028320	-51.112438
677.818359	-130.614151
676.607422	-60.504307
675.397461	-1.043441
674.186523	60.749176
672.975586	18.872910
671.763672	318.933411
670.551758	-77.221802
669.339844	253.359283
668.127930	-25.522276
666.915039	-8.071377
665.703125	-1.264829
664.489258	172.003235
663.276367	-99.477081
662.062500	-115.951408
660.848633	-56.745102
659.634766	73.761864
658.419922	42.520111
657.205078	-14.491965
655.990234	-43.364040
654.775391	-102.333206
653.559570	-393.995331
652.343750	77.317230
651.126953	-52.620415
649.911133	91.035233
648.694336	413.332153
647.477539	197.238205
646.259766	375.059021
645.041992	481.701447
643.824219	861.402771
642.606445	447.139160
641.387695	570.488159
640.168945	624.796875
638.950195	83.490685
637.730469	128.816010
636.511719	64.270226
635.291016	156.227844
634.071289	37.345711
632.850586	388.287048
631.629883	-16.889662
630.409180	94.802071
629.188477	169.454376
627.966797	22.583048
626.745117	437.002563
625.522461	619.028564
624.300781	283.703094
623.078125	470.638489
621.854492	268.886078
620.631836	394.075256
619.408203	130.665512
618.184570	251.755722
616.960938	316.079834
615.736328	-10.235588
614.511719	184.440735
613.287109	-90.678101
612.061523	26.467361
610.835938	345.255585
609.610352	78.856735
608.384766	-233.874084
607.158203	-434.900879
605.931641	184.806686
604.705078	-2.725196
