# Supplementary material for: Raman spectroscopy accurately differentiates mucosal healing from non-healing and biochemical changes following biological therapy in inflammatory bowel disease
Source: PLoS One. 2021 Jun 2;16(6):e0252210. doi: 10.1371/journal.pone.0252210 (PMC8172032; doi:10.1371/journal.pone.0252210)
Supplement: S1 Dataset — (ZIP) [file pone.0252210.s003.zip › HC/brc-ctnf-0014_base sub CR removed_32__X_5922.47__Y_1160.29__Z_1288.88__Time_368.txt]

1714.774414	-54.241673
1713.797852	30.086964
1712.820313	138.005508
1711.843750	148.214233
1710.866211	-127.064468
1709.888672	65.605782
1708.911133	-289.757263
1707.933594	69.086861
1706.955078	-112.007881
1705.976563	-72.088997
1704.998047	-30.870663
1704.019531	118.686981
1703.040039	-54.423538
1702.061523	46.750622
1701.082031	280.115021
1700.101563	41.157177
1699.122070	159.149048
1698.141602	26.914145
1697.161133	-379.394470
1696.180664	-340.878326
1695.200195	-346.701172
1694.218750	-153.880066
1693.238281	-160.304138
1692.256836	154.579422
1691.274414	-31.475340
1690.292969	-171.058594
1689.310547	90.482864
1688.328125	147.481323
1687.345703	448.020508
1686.363281	261.461731
1685.379883	739.470093
1684.396484	202.878845
1683.413086	29.674786
1682.429688	-20.115952
1681.445313	167.867310
1680.461914	199.506668
1679.477539	402.193604
1678.493164	-81.035492
1677.507813	282.668182
1676.523438	665.564392
1675.538086	285.711395
1674.552734	491.608307
1673.566406	461.443420
1672.581055	721.624207
1671.594727	193.152634
1670.608398	510.221222
1669.622070	493.097168
1668.634766	588.019592
1667.648438	781.684082
1666.661133	720.974548
1665.673828	459.132385
1664.685547	744.345093
1663.698242	1098.886841
1662.709961	862.384949
1661.721680	1236.165405
1660.733398	677.243530
1659.744141	932.458435
1658.755859	774.694397
1657.766602	911.353394
1656.777344	1098.627808
1655.787109	793.702942
1654.797852	875.726440
1653.807617	635.151001
1652.817383	688.668457
1651.827148	671.034180
1650.835938	746.217346
1649.844727	763.468079
1648.853516	672.581604
1647.862305	500.044617
1646.871094	290.820862
1645.878906	-113.606552
1644.886719	-13.206498
1643.894531	409.477478
1642.902344	140.495789
1641.910156	397.024078
1640.916992	-148.612610
1639.923828	39.546543
1638.930664	24.662218
1637.936523	-98.236450
1636.943359	308.970551
1635.949219	-145.846161
1634.955078	47.903496
1633.960938	-290.564056
1632.965820	-194.202515
1631.970703	81.254326
1630.975586	-191.015564
1629.980469	-107.755898
1628.985352	-24.499201
1627.989258	-280.705780
1626.993164	-384.210236
1625.997070	-353.528900
1625.000977	-59.916214
1624.003906	-16.210505
1623.007813	340.252533
1622.010742	84.234352
1621.012695	-92.905487
1620.015625	102.990242
1619.017578	348.624756
1618.020508	16.511309
1617.021484	230.417343
1616.023438	-127.922333
1615.025391	188.124191
1614.026367	157.669220
1613.027344	1.252126
1612.028320	86.038956
1611.028320	84.157906
1610.029297	-161.551056
1609.029297	-79.743553
1608.029297	-155.277374
1607.028320	67.667397
1606.028320	337.549408
1605.027344	-110.189491
1604.026367	324.226868
1603.025391	109.313690
1602.023438	-139.683105
1601.022461	-53.877037
1600.020508	-17.975132
1599.018555	200.784576
1598.016602	414.058746
1597.013672	114.804283
1596.010742	361.619995
1595.007813	85.682487
1594.004883	-263.440765
1593.001953	19.333456
1591.998047	-157.694275
1590.994141	-37.275200
1589.990234	-29.302259
1588.986328	213.288803
1587.981445	-366.088226
1586.976563	-53.523270
1585.971680	237.860870
1584.966797	-112.331985
1583.961914	-19.517349
1582.956055	-127.602005
1581.950195	9.036641
1580.944336	-83.774399
1579.938477	-30.930616
1578.931641	138.813324
1577.924805	97.456207
1576.917969	-167.881470
1575.911133	-193.950211
1574.904297	71.105072
1573.896484	52.357491
1572.888672	246.612030
1571.880859	401.583466
1570.873047	348.373444
1569.864258	201.410202
1568.855469	-202.867279
1567.846680	73.283554
1566.837891	216.679565
1565.829102	17.133808
1564.819336	367.679596
1563.809570	61.354958
1562.799805	105.199806
1561.790039	-144.281021
1560.779297	116.988358
1559.768555	144.601791
1558.757813	125.341705
1557.747070	124.033600
1556.736328	-100.301659
1555.724609	486.051971
1554.712891	108.509972
1553.701172	158.179352
1552.689453	217.991470
1551.676758	13.552610
1550.664063	233.396393
1549.651367	-121.385490
1548.638672	517.044861
1547.625977	138.708923
1546.612305	316.196899
1545.598633	-8.042348
1544.584961	704.005066
1543.571289	475.067871
1542.556641	132.357010
1541.541992	55.642502
1540.527344	224.090790
1539.512695	472.333221
1538.498047	346.052002
1537.482422	284.141113
1536.466797	28.605942
1535.451172	134.132721
1534.434570	131.115189
1533.418945	37.738640
1532.402344	238.080811
1531.385742	384.069824
1530.369141	514.392090
1529.351563	410.062073
1528.334961	367.481293
1527.317383	832.019409
1526.299805	577.964722
1525.281250	558.069580
1524.263672	177.834229
1523.245117	191.229141
1522.226563	214.789215
1521.208008	569.962891
1520.188477	341.189606
1519.168945	426.012543
1518.150391	510.725189
1517.129883	487.307251
1516.110352	106.754128
1515.089844	139.730209
1514.070313	722.144043
1513.049805	94.999634
1512.028320	-167.528183
1511.007813	-150.288162
1509.986328	-115.214249
1508.964844	-36.629547
1507.943359	180.324661
1506.921875	115.077431
1505.899414	-75.858383
1504.876953	-548.700134
1503.854492	-260.393860
1502.832031	-389.838531
1501.808594	-140.267624
1500.786133	-428.560059
1499.762695	199.708633
1498.739258	-185.940430
1497.714844	-190.209503
1496.691406	-191.922653
1495.666992	-53.022835
1494.642578	-412.914612
1493.617188	50.582432
1492.592773	76.761566
1491.567383	-229.382858
1490.541992	-348.892090
1489.516602	-72.395805
1488.491211	-294.090057
1487.464844	495.474976
1486.438477	554.523621
1485.412109	360.844177
1484.385742	162.138885
1483.358398	241.580246
1482.331055	-115.209076
1481.303711	61.176266
1480.276367	454.219727
1479.249023	625.322693
1478.220703	391.087311
1477.192383	495.870483
1476.164063	549.675049
1475.135742	147.558563
1474.106445	804.943542
1473.077148	726.292114
1472.047852	1016.790588
1471.018555	1032.351807
1469.989258	948.713013
1468.958984	1078.785034
1467.928711	992.670166
1466.898438	1234.640625
1465.868164	1199.460693
1464.836914	1248.182007
1463.805664	1106.351807
1462.774414	1411.765625
1461.743164	1503.750122
1460.710938	1466.204834
1459.679688	1261.205078
1458.647461	1541.145264
1457.615234	1694.138306
1456.582031	1717.701172
1455.549805	1431.877197
1454.516602	1567.221436
1453.483398	1895.287720
1452.449219	1384.136108
1451.416016	1854.195923
1450.381836	1840.100708
1449.347656	1755.154053
1448.313477	1779.248413
1447.279297	2140.229736
1446.244141	1754.208740
1445.208984	2216.437744
1444.173828	1511.875732
1443.138672	1718.590820
1442.102539	2044.174805
1441.066406	1727.316772
1440.030273	1767.225342
1438.994141	1410.312378
1437.958008	1404.981689
1436.920898	1399.720215
1435.883789	1581.528442
1434.846680	1240.505737
1433.808594	841.615601
1432.771484	561.712402
1431.733398	509.190704
1430.695313	593.089600
1429.657227	692.203186
1428.618164	831.722107
1427.579102	519.837219
1426.540039	-119.602730
1425.500977	-14.936555
1424.461914	266.235168
1423.421875	166.865173
1422.381836	-103.661232
1421.341797	-13.749391
1420.301758	-125.218803
1419.260742	-20.014866
1418.219727	42.477573
1417.178711	165.474045
1416.137695	-129.145874
1415.096680	288.423096
1414.054688	-352.955383
1413.012695	-43.420948
1411.970703	585.398010
1410.928711	281.568237
1409.885742	-107.471870
1408.842773	-267.581482
1407.799805	-188.861862
1406.756836	-27.164282
1405.712891	142.094467
1404.668945	-265.945435
1403.625000	64.180962
1402.581055	70.618324
1401.537109	-246.434052
1400.492188	169.130981
1399.447266	-197.719208
1398.402344	202.882538
1397.357422	84.596275
1396.311523	121.838158
1395.265625	159.199844
1394.219727	86.462395
1393.173828	374.520081
1392.126953	166.801208
1391.081055	39.436756
1390.034180	310.174255
1388.986328	483.310638
1387.939453	-31.426420
1386.891602	149.480881
1385.843750	-12.139107
1384.795898	-296.064270
1383.748047	67.642357
1382.699219	208.886520
1381.651367	-106.984833
1380.602539	-25.452477
1379.552734	38.662998
1378.503906	145.356049
1377.454102	34.923965
1376.404297	61.935749
1375.354492	74.089798
1374.303711	-153.152618
1373.253906	-307.814148
1372.203125	-150.608047
1371.152344	-103.044250
1370.100586	243.702179
1369.049805	-35.044884
1367.998047	2.838140
1366.946289	269.989136
1365.894531	113.778091
1364.841797	271.452332
1363.789063	466.508667
1362.736328	482.410797
1361.683594	426.255127
1360.630859	457.310028
1359.577148	426.260803
1358.523438	435.123016
1357.469727	252.661011
1356.415039	445.681458
1355.361328	584.078979
1354.306641	516.288574
1353.251953	351.754761
1352.197266	-80.812851
1351.141602	601.701416
1350.085938	-76.305046
1349.030273	621.006104
1347.974609	370.266174
1346.918945	628.282410
1345.862305	1017.709900
1344.805664	958.246155
1343.749023	737.752930
1342.691406	676.057617
1341.634766	713.622009
1340.577148	1246.739136
1339.519531	949.922424
1338.460938	1373.944580
1337.403320	918.938782
1336.344727	734.007263
1335.286133	556.658936
1334.226563	921.319397
1333.167969	843.117065
1332.108398	881.240662
1331.048828	736.445007
1329.989258	905.747864
1328.928711	1297.473633
1327.869141	804.472534
1326.808594	1198.656738
1325.748047	1066.624146
1324.686523	951.976990
1323.625977	1165.834229
1322.564453	1216.721802
1321.502930	1159.057983
1320.440430	1091.589355
1319.378906	752.879761
1318.316406	951.994934
1317.253906	1299.020508
1316.190430	1108.512085
1315.127930	1103.005615
1314.064453	1210.879883
1313.000977	1210.353027
1311.937500	1244.352905
1310.873047	881.896545
1309.809570	1236.093384
1308.745117	1176.635376
1307.679688	1203.348755
1306.615234	1294.077393
1305.549805	1276.544556
1304.484375	1512.362671
1303.418945	1167.838379
1302.353516	1418.384277
1301.287109	1231.357422
1300.220703	1169.752686
1299.154297	1584.787354
1298.087891	1122.834717
1297.020508	1444.408081
1295.954102	1488.463989
1294.886719	1456.406006
1293.818359	1093.076416
1292.750977	997.357056
1291.682617	1885.280884
1290.614258	1053.733154
1289.545898	1389.618774
1288.476563	1619.939575
1287.407227	1210.522461
1286.338867	1183.541992
1285.268555	1457.843384
1284.199219	1354.883057
1283.128906	1460.072876
1282.058594	1376.720215
1280.988281	1315.425293
1279.917969	1082.862183
1278.846680	808.787109
1277.775391	945.737976
1276.704102	1180.432007
1275.632813	1121.633423
1274.560547	1307.258545
1273.488281	1096.900146
1272.416016	964.802612
1271.343750	1414.105469
1270.270508	1198.908691
1269.197266	1135.168091
1268.124023	937.171448
1267.050781	958.894165
1265.977539	917.143433
1264.903320	838.773438
1263.829102	1321.372803
1262.753906	1281.889526
1261.679688	1222.916382
1260.604492	1034.740967
1259.529297	1170.713989
1258.454102	1438.150513
1257.378906	1016.127808
1256.302734	1081.277222
1255.226563	1114.711182
1254.150391	885.210022
1253.073242	1127.869995
1251.997070	1146.561890
1250.919922	1050.862183
1249.841797	823.816711
1248.764648	1216.866821
1247.686523	899.862244
1246.608398	1688.767578
1245.530273	1216.198975
1244.452148	811.819702
1243.373047	1274.616821
1242.293945	503.628998
1241.214844	687.015747
1240.135742	685.811523
1239.055664	762.190674
1237.975586	957.364136
1236.895508	880.741394
1235.815430	867.150024
1234.734375	996.541687
1233.654297	864.058105
1232.573242	1373.763428
1231.491211	967.328979
1230.410156	895.318604
1229.328125	990.374390
1228.246094	1065.961792
1227.163086	933.259033
1226.081055	67.271690
1224.998047	421.087097
1223.915039	588.416931
1222.832031	450.882050
1221.748047	707.465271
1220.664063	219.296402
1219.580078	272.683868
1218.496094	282.490753
1217.412109	741.591919
1216.327148	1164.181152
1215.242188	405.689209
1214.157227	424.866180
1213.071289	337.753418
1211.985352	409.895294
1210.899414	428.866058
1209.813477	744.458679
1208.727539	645.063843
1207.640625	569.742371
1206.553711	402.800781
1205.466797	592.551636
1204.378906	618.294128
1203.291016	525.932434
1202.203125	508.216827
1201.115234	314.678772
1200.027344	-78.634560
1198.938477	38.380539
1197.849609	-58.863503
1196.760742	368.313324
1195.670898	95.327255
1194.582031	-170.352280
1193.492188	-222.033844
1192.401367	250.200867
1191.311523	-116.447922
1190.220703	45.531368
1189.129883	-580.444458
1188.039063	-202.417755
1186.947266	2.504074
1185.856445	-167.142334
1184.764648	-459.173706
1183.671875	-470.433228
1182.580078	-198.677063
1181.487305	185.602203
1180.394531	54.173374
1179.301758	-175.521423
1178.208984	-206.250977
1177.115234	69.650795
1176.021484	-121.726799
1174.927734	3.062376
1173.833008	302.520294
1172.738281	67.970848
1171.643555	-80.354668
1170.548828	70.439186
1169.454102	72.806435
1168.358398	87.069382
1167.262695	-173.694000
1166.166992	395.161774
1165.070313	-527.705017
1163.973633	-379.677307
1162.876953	76.429588
1161.780273	-212.906738
1160.683594	47.080383
1159.585938	3.697637
1158.488281	55.777191
1157.389648	-326.530518
1156.291992	171.680099
1155.193359	197.337723
1154.094727	506.739471
1152.996094	591.863098
1151.896484	316.972382
1150.796875	230.446503
1149.697266	141.560135
1148.597656	178.935593
1147.498047	-79.027466
1146.397461	-153.584732
1145.296875	100.373558
1144.195313	220.904221
1143.094727	576.940430
1141.993164	-21.108545
1140.891602	113.597572
1139.789063	-284.396057
1138.687500	0.050789
1137.584961	253.441193
1136.482422	188.314682
1135.379883	-45.448479
1134.276367	-426.385071
1133.172852	14.415530
1132.069336	345.814087
1130.964844	332.898865
1129.861328	483.739685
1128.756836	672.449219
1127.652344	642.875610
1126.546875	461.540802
1125.442383	372.772278
1124.336914	540.011047
1123.230469	650.286011
1122.125000	473.889282
1121.018555	283.351898
1119.912109	261.045288
1118.805664	236.396652
1117.699219	209.407440
1116.591797	232.123337
1115.484375	-47.978897
1114.376953	24.496717
1113.268555	-89.872780
1112.160156	405.803375
1111.051758	166.171097
1109.943359	77.919380
1108.833984	-22.097269
1107.725586	-155.083588
1106.616211	52.058735
1105.505859	-33.645313
1104.396484	232.458633
1103.286133	260.101959
1102.175781	252.378143
1101.064453	669.270935
1099.954102	345.524139
1098.842773	87.967178
1097.731445	469.376892
1096.619141	235.541931
1095.507813	192.729080
1094.395508	475.037659
1093.282227	359.238800
1092.169922	413.091034
1091.056641	109.143333
1089.943359	-241.679489
1088.830078	-117.001076
1087.716797	38.257992
1086.602539	-11.124897
1085.488281	433.345154
1084.373047	400.445618
1083.258789	351.195740
1082.143555	-83.338989
1081.028320	276.398499
1079.913086	274.354736
1078.796875	82.166885
1077.680664	671.856628
1076.564453	226.327530
1075.448242	391.151062
1074.331055	128.991989
1073.213867	82.805214
1072.096680	-19.564365
1070.979492	194.669540
1069.861328	64.328171
1068.743164	63.006706
1067.625000	403.788239
1066.505859	-208.767441
1065.386719	694.047791
1064.267578	301.926300
1063.148438	99.654350
1062.029297	49.658669
1060.909180	133.097000
1059.789063	261.028534
1058.667969	309.462738
1057.547852	276.156982
1056.426758	172.820740
1055.305664	373.399475
1054.183594	-166.612732
1053.062500	64.501686
1051.940430	78.413734
1050.818359	255.841873
1049.695313	356.237549
1048.572266	270.002594
1047.449219	237.567429
1046.326172	207.573364
1045.203125	-104.463295
1044.079102	250.487396
1042.955078	-247.696762
1041.830078	-20.856754
1040.706055	140.765503
1039.581055	-310.176544
1038.456055	-271.790039
1037.331055	-161.148636
1036.205078	249.785965
1035.079102	-44.453072
1033.953125	-103.478584
1032.826172	-62.369209
1031.700195	55.584438
1030.573242	287.490356
1029.445313	175.376526
1028.318359	-315.333496
1027.190430	-475.824158
1026.062500	-471.223480
1024.934570	-262.160095
1023.805664	-306.157379
1022.676758	-788.714783
1021.547852	-465.703217
1020.418945	-469.856995
1019.289063	-434.480316
1018.159180	-466.256805
1017.029297	-38.866093
1015.898438	-163.229370
1014.767578	115.789658
1013.636719	-376.699677
1012.505859	-278.205200
1011.375000	-119.434059
1010.243164	155.114883
1009.111328	10.698313
1007.978516	343.149536
1006.846680	548.328918
1005.713867	392.676666
1004.581055	1319.445068
1003.447266	1279.491211
1002.313477	1456.938110
1001.179688	1384.840210
1000.045898	1077.232300
998.912109	234.016373
997.777344	199.518585
996.642578	282.888733
995.506836	186.281311
994.372070	59.839214
993.236328	364.977386
992.100586	390.989563
990.963867	391.718109
989.828125	302.652588
988.691406	-288.748322
987.553711	-303.684204
986.416992	-39.728584
985.279297	-441.461365
984.141602	-205.034988
983.003906	360.604492
981.865234	120.479713
980.726563	214.234695
979.587891	475.993683
978.448242	291.505981
977.309570	153.204147
976.169922	-125.177895
975.030273	54.058025
973.889648	456.196716
972.749023	396.471222
971.608398	511.427460
970.467773	-7.349566
969.326172	539.429077
968.184570	443.386688
967.042969	336.006561
965.901367	201.240738
964.758789	568.917603
963.616211	-83.902664
962.473633	56.888283
961.330078	177.060333
960.186523	333.927368
959.042969	630.554565
957.899414	194.202515
956.754883	-15.178987
955.610352	238.063400
954.465820	102.178391
953.321289	108.305359
952.175781	39.007668
951.030273	40.719490
949.884766	88.236374
948.738281	-213.967987
947.591797	603.958313
946.445313	-24.837749
945.298828	73.193298
944.151367	141.548767
943.003906	102.623169
941.856445	182.489273
940.708008	98.046936
939.559570	18.276344
938.411133	385.726807
937.262695	36.924168
936.113281	349.588806
934.964844	502.599762
933.814453	-91.968590
932.665039	325.493835
931.514648	275.804504
930.364258	556.431274
929.213867	30.935141
928.062500	-66.303146
926.912109	-167.995148
925.759766	-212.721741
924.608398	-109.510704
923.456055	-197.352554
922.303711	103.696777
921.151367	-6.801834
919.999023	-44.482819
918.845703	81.472435
917.692383	93.828079
916.539063	-136.788589
915.384766	250.304398
914.230469	-30.125013
913.076172	-56.215179
911.920898	-114.034035
910.766602	11.943930
909.611328	53.967319
908.455078	-219.164642
907.299805	244.561646
906.143555	-212.011276
904.987305	58.942867
903.830078	268.614136
902.673828	577.855774
901.516602	19.811281
900.359375	-214.271255
899.201172	160.513138
898.042969	252.318741
896.884766	366.710327
895.726563	107.916763
894.567383	-254.754578
893.408203	-153.883820
892.249023	-351.355377
891.088867	-214.365753
889.929688	-145.198624
888.769531	-146.081268
887.608398	8.805050
886.448242	283.250854
885.287109	-114.924232
884.125977	118.781715
882.963867	341.082428
881.801758	-70.391266
880.639648	404.323975
879.477539	290.515686
878.315430	233.080811
877.152344	398.682312
875.989258	-88.994179
874.825195	90.069756
873.661133	109.180878
872.497070	139.513519
871.333008	354.324066
870.168945	287.790833
869.003906	279.736877
867.838867	354.851929
866.672852	160.123169
865.506836	41.869247
864.340820	532.577087
863.174805	115.440773
862.008789	66.798767
860.841797	458.235870
859.674805	526.188171
858.506836	401.041138
857.339844	329.770020
856.171875	601.709595
855.003906	563.971924
853.834961	734.727600
852.666016	829.135681
851.497070	670.198914
850.328125	872.033325
849.158203	791.461914
847.988281	881.081360
846.818359	728.789001
845.647461	540.692932
844.477539	703.999756
843.306641	851.508545
842.134766	289.772919
840.963867	226.972458
839.791992	398.902191
838.619141	105.729103
837.447266	416.043152
836.274414	250.240829
835.101563	776.915527
833.928711	588.648560
832.754883	346.809357
831.581055	919.765076
830.407227	713.542297
829.232422	737.143372
828.058594	787.448120
826.883789	509.829132
825.708008	111.875412
824.533203	418.408722
823.357422	332.512207
822.181641	424.819153
821.004883	410.085602
819.828125	321.800415
818.651367	184.509995
817.474609	-386.829132
816.296875	254.812347
815.119141	-185.166168
813.941406	318.070831
812.763672	-88.504402
811.584961	-441.612671
810.406250	-34.479252
809.226563	-203.157104
808.047852	165.810226
806.868164	-94.053917
805.688477	79.142693
804.507813	-231.797531
803.327148	-482.743927
802.146484	-161.145920
800.965820	-547.468506
799.784180	-663.108521
798.603516	-517.104675
797.420898	-147.362427
796.239258	-128.050598
795.056641	-68.947517
793.874023	173.917953
792.691406	-154.821381
791.507813	12.499841
790.324219	-183.385315
789.140625	-206.629120
787.956055	234.714905
786.772461	133.804886
785.586914	-126.395126
784.402344	113.170647
783.216797	277.379211
782.032227	-181.798248
780.845703	-24.394381
779.660156	-107.915138
778.473633	225.926270
777.287109	109.106003
776.100586	-7.738914
774.913086	371.946960
773.725586	111.518944
772.538086	107.024246
771.349609	252.408859
770.161133	589.473633
768.972656	-233.175613
767.784180	-176.186798
766.594727	-31.180496
765.405273	406.656128
764.215820	176.932938
763.026367	438.228607
761.835938	600.266174
760.645508	696.136108
759.454102	1106.502808
758.262695	579.554626
757.072266	545.405640
755.879883	201.176666
754.688477	340.631073
753.496094	572.241394
752.303711	291.762604
751.110352	147.522995
749.917969	495.208008
748.724609	126.918747
747.530273	621.359009
746.336914	740.257446
745.142578	358.808838
743.948242	563.124084
742.752930	-68.230530
741.558594	337.669586
740.363281	107.663300
739.166992	136.274857
737.971680	-23.582640
736.775391	186.734222
735.579102	280.832886
734.381836	-284.153931
733.185547	-367.387024
731.988281	-58.941910
730.790039	214.291763
729.592773	246.762924
728.394531	53.927162
727.196289	64.450951
725.997070	330.634857
724.797852	17.575212
723.598633	27.952908
722.399414	387.749695
721.199219	-117.401817
719.999023	512.876160
718.798828	-9.606425
717.598633	24.554186
716.397461	167.732834
715.196289	321.717682
713.994141	547.543762
712.792969	125.766731
711.590820	150.951218
710.388672	104.190369
709.185547	506.187286
707.982422	-22.042883
706.779297	543.064148
705.576172	171.775757
704.372070	259.869507
703.167969	265.216248
701.963867	200.931213
700.759766	425.934448
699.554688	726.913879
698.349609	484.256134
697.143555	335.153198
695.938477	101.384323
694.732422	208.784348
693.525391	311.773743
692.319336	-99.887573
691.112305	-42.450409
689.905273	-356.168121
688.697266	-170.668442
687.490234	238.222839
686.282227	-10.240695
685.073242	-37.407410
683.865234	-86.200531
682.656250	474.067566
681.447266	286.546509
680.237305	-30.847607
679.028320	59.138042
677.818359	-307.773010
676.607422	-109.463402
675.397461	17.401867
674.186523	36.054836
672.975586	33.130173
671.763672	-73.560120
670.551758	-560.693665
669.339844	16.082136
668.127930	4.791842
666.915039	-142.548431
665.703125	-160.099411
664.489258	319.181274
663.276367	-192.760696
662.062500	-181.940063
660.848633	111.728249
659.634766	-250.592972
658.419922	185.575470
657.205078	-44.774612
655.990234	-44.147690
654.775391	-187.813583
653.559570	-251.514206
652.343750	-77.991493
651.126953	-139.205246
649.911133	-562.034546
648.694336	-129.617416
647.477539	-101.929581
646.259766	315.520386
645.041992	638.319702
643.824219	535.240479
642.606445	268.996613
641.387695	69.777046
640.168945	159.001846
638.950195	199.026718
637.730469	217.831635
636.511719	-360.298523
635.291016	35.119503
634.071289	190.191971
632.850586	105.084480
631.629883	269.363190
630.409180	-27.421507
629.188477	51.769615
627.966797	236.430634
626.745117	59.031029
625.522461	64.390991
624.300781	200.966537
623.078125	235.097000
621.854492	42.615433
620.631836	474.059479
619.408203	278.401794
618.184570	132.648972
616.960938	175.912964
615.736328	-497.125610
614.511719	110.200882
613.287109	317.920776
612.061523	151.992111
610.835938	-21.689938
609.610352	40.577335
608.384766	389.954559
607.158203	-116.785683
605.931641	-475.071136
604.705078	-89.144638
