# Supplementary material for: Raman spectroscopy accurately differentiates mucosal healing from non-healing and biochemical changes following biological therapy in inflammatory bowel disease
Source: PLoS One. 2021 Jun 2;16(6):e0252210. doi: 10.1371/journal.pone.0252210 (PMC8172032; doi:10.1371/journal.pone.0252210)
Supplement: S1 Dataset — (ZIP) [file pone.0252210.s003.zip › HC/BRC-ctnf-0004-1_base sub CR removed_74__X_22755__Y_20917.8__Z_668.255__Time_847.txt]

1714.671875	28.042889
1713.695313	96.470634
1712.718750	106.964508
1711.742188	-104.718842
1710.764648	72.797508
1709.787109	6.708421
1708.809570	5.340938
1707.831055	73.983337
1706.853516	-23.084370
1705.875000	158.734421
1704.896484	161.449158
1703.916992	27.984463
1702.938477	-107.731133
1701.958984	13.779903
1700.979492	-78.417679
1700.000000	-116.760277
1699.019531	-192.209152
1698.040039	2.687355
1697.059570	-69.452026
1696.079102	-55.751587
1695.097656	-79.169243
1694.117188	31.267693
1693.135742	-34.289158
1692.154297	-94.192741
1691.172852	-105.748306
1690.190430	-50.332069
1689.208008	61.350670
1688.225586	122.575829
1687.243164	120.040260
1686.260742	-124.827705
1685.277344	33.100128
1684.293945	-157.862183
1683.310547	200.289978
1682.327148	244.234131
1681.343750	54.061867
1680.359375	122.424286
1679.375000	7.324815
1678.390625	124.004608
1677.405273	78.546165
1676.419922	110.451401
1675.435547	113.303436
1674.449219	-114.971069
1673.463867	111.589180
1672.478516	59.203053
1671.492188	36.240631
1670.505859	241.908890
1669.519531	280.352692
1668.532227	117.153709
1667.544922	267.426697
1666.557617	279.792206
1665.570313	334.764404
1664.583008	259.881927
1663.594727	60.523388
1662.607422	354.598572
1661.619141	208.615326
1660.629883	224.500519
1659.641602	203.423050
1658.652344	275.200287
1657.663086	288.801300
1656.673828	199.245605
1655.684570	345.470642
1654.694336	227.052856
1653.704102	87.627090
1652.713867	202.357483
1651.723633	237.787170
1650.732422	344.696350
1649.742188	203.131851
1648.750977	304.904022
1647.758789	229.648254
1646.767578	6.556479
1645.775391	74.215103
1644.784180	41.571674
1643.791992	30.134903
1642.798828	-63.066086
1641.806641	36.516514
1640.813477	12.097069
1639.820313	-9.610210
1638.827148	148.103439
1637.833008	139.671173
1636.839844	23.211655
1635.845703	64.995766
1634.851563	-206.779938
1633.856445	-30.510077
1632.862305	-78.164078
1631.867188	-78.361115
1630.872070	-223.329468
1629.876953	89.823647
1628.881836	68.638504
1627.885742	-73.547569
1626.889648	60.567463
1625.893555	-47.313877
1624.897461	-149.867920
1623.900391	65.728271
1622.903320	-81.456596
1621.906250	47.346581
1620.909180	5.341528
1619.912109	76.306236
1618.914063	-57.585468
1617.916016	118.385620
1616.917969	-91.569748
1615.919922	-31.132408
1614.920898	-59.934013
1613.921875	123.747726
1612.922852	73.935242
1611.923828	29.382446
1610.924805	-72.832474
1609.924805	8.440248
1608.924805	-7.284879
1607.924805	-20.399281
1606.924805	5.763279
1605.923828	73.788231
1604.922852	118.201027
1603.921875	21.232468
1602.920898	-114.969597
1601.919922	-52.299278
1600.917969	41.701023
1599.916016	221.933014
1598.914063	59.546658
1597.912109	59.269085
1596.909180	108.610680
1595.906250	-210.519760
1594.903320	-25.368616
1593.900391	29.078518
1592.896484	-190.713852
1591.893555	-31.904865
1590.889648	-11.541820
1589.885742	-145.187180
1588.880859	-135.332520
1587.876953	-29.008583
1586.872070	-139.227676
1585.867188	-12.184813
1584.862305	-158.942398
1583.856445	27.891771
1582.851563	84.326576
1581.845703	-88.553864
1580.839844	144.879089
1579.833008	-168.652344
1578.827148	95.836815
1577.820313	34.813267
1576.813477	2.388361
1575.806641	-256.414093
1574.798828	101.282387
1573.791992	37.499496
1572.784180	142.678238
1571.775391	-12.185914
1570.767578	105.842232
1569.759766	86.057144
1568.750977	-76.654083
1567.742188	147.618454
1566.732422	-67.088776
1565.723633	63.515526
1564.713867	61.630573
1563.704102	-57.080467
1562.694336	94.010117
1561.684570	-11.804911
1560.673828	24.986338
1559.664063	48.746292
1558.652344	121.672920
1557.641602	108.994797
1556.630859	215.448471
1555.619141	106.784935
1554.607422	29.186613
1553.595703	202.724808
1552.583984	8.526509
1551.571289	67.987114
1550.558594	256.745422
1549.545898	316.008575
1548.533203	10.486638
1547.519531	183.433304
1546.506836	-18.630068
1545.493164	37.811539
1544.479492	169.115143
1543.464844	202.113419
1542.451172	157.550858
1541.436523	244.655045
1540.421875	70.874123
1539.407227	-33.189075
1538.391602	123.405365
1537.375977	34.735680
1536.361328	185.982864
1535.344727	-31.751051
1534.329102	188.951233
1533.312500	105.264839
1532.296875	134.985321
1531.280273	-15.769011
1530.262695	65.367401
1529.246094	-31.319334
1528.228516	29.074026
1527.210938	205.259186
1526.193359	226.855820
1525.175781	325.603699
1524.157227	69.140556
1523.138672	-38.048241
1522.120117	96.540825
1521.101563	151.301895
1520.082031	213.693832
1519.063477	-11.876079
1518.043945	32.436039
1517.024414	89.529007
1516.003906	143.970932
1514.983398	-122.692764
1513.963867	-81.150871
1512.943359	258.113953
1511.921875	168.548553
1510.901367	84.119553
1509.879883	15.066766
1508.858398	35.775726
1507.836914	-135.900299
1506.815430	212.928116
1505.792969	-38.267895
1504.770508	89.898392
1503.748047	-92.063477
1502.725586	-192.010162
1501.702148	-135.731323
1500.678711	-74.392860
1499.655273	27.844902
1498.631836	86.491539
1497.608398	-51.962891
1496.583984	-62.481037
1495.559570	90.675713
1494.535156	-32.456676
1493.510742	-12.388131
1492.485352	-43.494457
1491.460938	81.290901
1490.435547	-59.753265
1489.409180	-16.843960
1488.383789	84.773994
1487.357422	245.040405
1486.331055	147.364075
1485.304688	149.247772
1484.278320	168.969681
1483.250977	50.876526
1482.224609	47.607498
1481.197266	235.575821
1480.168945	-12.566319
1479.141602	358.832092
1478.113281	87.792618
1477.084961	150.646072
1476.056641	-211.980728
1475.028320	125.949226
1473.999023	127.579376
1472.969727	121.555054
1471.940430	237.695480
1470.911133	218.898941
1469.881836	421.448517
1468.851563	122.775726
1467.821289	162.461456
1466.791016	306.368866
1465.759766	384.099365
1464.729492	583.793518
1463.698242	691.908020
1462.666992	657.702698
1461.635742	636.206604
1460.603516	414.091400
1459.571289	499.266205
1458.539063	508.252289
1457.506836	507.080811
1456.474609	561.726135
1455.441406	486.965515
1454.408203	260.069183
1453.375000	542.922791
1452.341797	607.642334
1451.307617	591.221802
1450.274414	579.889404
1449.240234	558.421448
1448.205078	729.453491
1447.170898	614.275208
1446.135742	615.603333
1445.100586	416.968811
1444.065430	676.484741
1443.030273	488.058105
1441.994141	608.324463
1440.958984	672.920166
1439.921875	464.393097
1438.885742	465.802246
1437.849609	310.518555
1436.812500	327.134674
1435.775391	465.023254
1434.738281	277.032623
1433.701172	258.331421
1432.663086	267.415680
1431.625000	468.353271
1430.586914	315.905579
1429.548828	191.293945
1428.509766	107.105278
1427.470703	86.022545
1426.431641	448.240692
1425.392578	192.681259
1424.353516	259.868256
1423.313477	213.641647
1422.273438	1.178340
1421.233398	151.538498
1420.193359	-53.220676
1419.152344	31.661728
1418.111328	93.877151
1417.070313	70.522812
1416.029297	-121.377304
1414.987305	-49.041714
1413.946289	25.813908
1412.904297	57.907295
1411.862305	57.332016
1410.819336	154.799316
1409.776367	56.245472
1408.734375	-54.787937
1407.691406	-52.723537
1406.647461	84.970467
1405.604492	-56.048149
1404.560547	-3.699886
1403.516602	-350.380768
1402.472656	-11.887270
1401.427734	-12.177831
1400.382813	-125.298996
1399.337891	155.343369
1398.292969	-35.415405
1397.248047	-50.608158
1396.202148	-88.323097
1395.156250	-0.718312
1394.110352	94.397934
1393.064453	179.490799
1392.018555	-23.350527
1390.971680	-90.903572
1389.924805	46.827637
1388.877930	36.909782
1387.830078	-53.027348
1386.782227	29.683950
1385.734375	-35.134789
1384.686523	80.112389
1383.638672	-129.583084
1382.589844	-4.303188
1381.541016	-83.906830
1380.492188	151.291748
1379.443359	36.803452
1378.394531	-22.667418
1377.344727	-149.481003
1376.294922	-6.665430
1375.245117	41.311687
1374.194336	31.923307
1373.143555	64.978073
1372.092773	-98.933075
1371.041992	-222.844193
1369.991211	-79.967117
1368.939453	45.436916
1367.887695	-143.089340
1366.835938	-45.044834
1365.784180	-198.525208
1364.731445	-48.151932
1363.679688	-101.913315
1362.626953	-58.559177
1361.573242	-137.111832
1360.520508	10.794649
1359.466797	64.159676
1358.413086	-93.816246
1357.359375	108.792648
1356.305664	30.494152
1355.250977	272.822357
1354.196289	57.952168
1353.141602	-102.138931
1352.086914	38.366386
1351.031250	126.705467
1349.975586	-3.394249
1348.919922	119.741951
1347.864258	34.443073
1346.808594	-147.524384
1345.751953	246.013626
1344.695313	145.979584
1343.638672	177.420242
1342.581055	226.230453
1341.523438	-101.597153
1340.466797	212.428940
1339.408203	204.343369
1338.350586	139.351395
1337.291992	289.819275
1336.234375	299.175232
1335.174805	372.897705
1334.116211	315.499084
1333.057617	169.109711
1331.998047	186.046661
1330.938477	59.600906
1329.878906	111.240005
1328.818359	160.416840
1327.757813	137.950562
1326.697266	127.883919
1325.636719	122.799644
1324.576172	127.633018
1323.514648	65.834160
1322.453125	218.846039
1321.391602	250.904694
1320.330078	258.313538
1319.267578	238.613632
1318.205078	1.932351
1317.142578	167.293793
1316.080078	192.106812
1315.016602	399.317871
1313.953125	190.045349
1312.889648	195.226456
1311.826172	313.736786
1310.761719	250.001465
1309.698242	169.098969
1308.633789	73.491196
1307.569336	110.843170
1306.503906	187.571289
1305.438477	315.952850
1304.373047	274.622192
1303.307617	255.469589
1302.242188	268.313049
1301.175781	310.666718
1300.109375	163.836029
1299.042969	287.320587
1297.976563	125.882668
1296.909180	197.809067
1295.841797	73.337646
1294.774414	-1.963648
1293.707031	298.241699
1292.638672	169.000305
1291.571289	415.129791
1290.502930	305.592041
1289.433594	210.833969
1288.365234	-67.692215
1287.295898	340.112244
1286.226563	34.773968
1285.157227	60.289619
1284.086914	313.576141
1283.017578	282.752441
1281.947266	163.831589
1280.876953	69.461174
1279.805664	254.098297
1278.734375	103.522324
1277.663086	153.594116
1276.591797	196.328873
1275.520508	187.725159
1274.448242	105.814377
1273.375977	63.058399
1272.303711	159.601288
1271.231445	90.021713
1270.158203	188.991760
1269.085938	414.903168
1268.011719	150.076004
1266.938477	244.140442
1265.865234	145.423904
1264.791016	44.322231
1263.716797	262.775604
1262.641602	8.104725
1261.567383	214.311386
1260.492188	35.347969
1259.416992	34.359684
1258.341797	-29.955688
1257.265625	346.621063
1256.190430	87.481209
1255.114258	232.606628
1254.037109	80.719536
1252.960938	11.655504
1251.883789	39.947239
1250.806641	109.589432
1249.729492	26.001554
1248.652344	146.694885
1247.574219	-31.652271
1246.496094	152.201813
1245.417969	141.603378
1244.338867	116.436821
1243.260742	122.867577
1242.181641	-147.511856
1241.102539	-97.320137
1240.022461	120.321327
1238.943359	107.355217
1237.863281	58.005016
1236.783203	151.784805
1235.702148	-55.168934
1234.622070	4.662587
1233.541016	98.400375
1232.459961	194.523361
1231.377930	-0.131769
1230.296875	18.464495
1229.214844	133.919556
1228.132813	43.523827
1227.050781	47.575768
1225.967773	179.888672
1224.884766	41.151390
1223.801758	-58.820034
1222.718750	-105.539658
1221.634766	55.701359
1220.550781	245.878998
1219.466797	112.108109
1218.382813	239.361984
1217.298828	139.470352
1216.213867	-40.088417
1215.128906	75.029854
1214.042969	122.491058
1212.958008	61.317844
1211.872070	-33.620525
1210.786133	83.787704
1209.700195	49.180878
1208.613281	43.517895
1207.526367	-179.135376
1206.439453	215.378952
1205.352539	77.123077
1204.265625	95.532265
1203.177734	32.021481
1202.089844	88.948608
1201.001953	126.580956
1199.913086	-88.572762
1198.824219	-43.716141
1197.735352	-116.787926
1196.646484	-153.750290
1195.557617	-77.665985
1194.467773	0.776477
1193.377930	-91.508316
1192.288086	-337.582123
1191.197266	-117.392242
1190.106445	-89.500626
1189.015625	-6.387938
1187.924805	-67.401077
1186.833984	-195.618362
1185.742188	-146.175583
1184.650391	-43.970554
1183.557617	-6.604870
1182.465820	-168.346588
1181.373047	-238.904572
1180.280273	40.600750
1179.187500	-27.597380
1178.093750	-177.260712
1177.000977	-87.269524
1175.907227	-35.660828
1174.812500	142.835739
1173.718750	-119.311409
1172.624023	87.825546
1171.529297	-126.354202
1170.434570	-113.142746
1169.338867	-73.639732
1168.244141	-12.638339
1167.148438	-30.586792
1166.051758	1.657392
1164.956055	-71.282890
1163.859375	20.667557
1162.762695	-92.884918
1161.666016	58.712963
1160.568359	62.177944
1159.470703	-79.998810
1158.373047	4.620172
1157.275391	36.691113
1156.176758	-95.884666
1155.079102	-63.831726
1153.979492	116.032417
1152.880859	-190.549911
1151.782227	-53.664684
1150.682617	54.545464
1149.583008	-156.560013
1148.482422	-124.629608
1147.382813	19.206034
1146.282227	-51.320820
1145.181641	-45.658260
1144.080078	62.315708
1142.979492	-74.830254
1141.877930	106.816772
1140.776367	-63.602409
1139.673828	22.823275
1138.572266	99.694794
1137.469727	216.915268
1136.367188	6.178282
1135.263672	125.712303
1134.161133	150.187714
1133.057617	91.530045
1131.954102	189.562851
1130.849609	-49.479557
1129.745117	-10.806823
1128.641602	113.242561
1127.536133	166.062622
1126.431641	59.983265
1125.326172	236.042297
1124.220703	191.591660
1123.115234	239.563187
1122.009766	296.977570
1120.903320	-41.185810
1119.796875	89.647751
1118.690430	168.329025
1117.583008	157.018082
1116.475586	-50.702560
1115.368164	25.556965
1114.260742	54.467773
1113.152344	99.904793
1112.044922	-15.447562
1110.936523	-22.033014
1109.827148	136.788315
1108.718750	260.095398
1107.609375	78.633011
1106.500000	81.441734
1105.389648	-14.922829
1104.280273	108.271675
1103.169922	75.647926
1102.059570	196.388153
1100.948242	248.656357
1099.837891	100.450562
1098.726563	221.078979
1097.615234	242.646729
1096.502930	431.514130
1095.390625	68.965981
1094.278320	227.155914
1093.166016	-8.017340
1092.053711	173.654556
1090.940430	152.796555
1089.827148	103.703293
1088.713867	-79.482361
1087.599609	85.551117
1086.485352	271.672577
1085.371094	90.913551
1084.256836	295.750977
1083.141602	157.364532
1082.027344	37.842133
1080.912109	235.495972
1079.795898	170.015869
1078.680664	158.576614
1077.564453	236.340057
1076.448242	194.377151
1075.331055	326.061035
1074.213867	389.656036
1073.096680	-62.742779
1071.979492	237.738983
1070.862305	146.598755
1069.744141	3.937216
1068.625977	13.649549
1067.507813	147.520294
1066.388672	283.669708
1065.270508	180.929672
1064.151367	157.831375
1063.031250	59.848816
1061.912109	106.997459
1060.791992	107.337814
1059.671875	25.824564
1058.550781	-13.559674
1057.430664	101.379196
1056.309570	185.882431
1055.188477	95.104851
1054.066406	394.507660
1052.945313	137.912796
1051.823242	166.318420
1050.700195	12.623373
1049.578125	-31.288939
1048.455078	118.499641
1047.332031	65.266922
1046.208984	12.069920
1045.084961	94.150185
1043.960938	78.291351
1042.836914	197.634399
1041.712891	-46.577110
1040.587891	128.671844
1039.462891	-68.805878
1038.337891	-58.934700
1037.212891	-35.086342
1036.086914	88.844147
1034.960938	117.326782
1033.834961	20.184193
1032.708984	74.284897
1031.582031	49.310059
1030.455078	-22.133640
1029.328125	241.167999
1028.200195	23.347391
1027.072266	-147.890244
1025.944336	-47.280880
1024.816406	-144.079071
1023.687500	-73.665070
1022.558594	-10.228229
1021.429688	-0.172531
1020.300781	70.216209
1019.170898	-61.200958
1018.041016	-53.404526
1016.911133	-101.231094
1015.780273	71.171646
1014.649414	-34.555786
1013.518555	-186.545883
1012.387695	-46.605011
1011.255859	185.914139
1010.124023	274.811188
1008.992188	-27.471230
1007.860352	218.833786
1006.727539	18.540602
1005.594727	304.082489
1004.461914	441.522247
1003.329102	548.866943
1002.195313	499.012024
1001.061523	319.800903
999.927734	226.178116
998.792969	176.505051
997.658203	-62.472713
996.523438	-19.658274
995.388672	223.965195
994.252930	144.440781
993.117188	-128.810272
991.981445	100.905609
990.844727	210.628632
989.708984	128.984039
988.572266	102.717140
987.434570	-15.687444
986.297852	68.729332
985.160156	-15.005826
984.022461	221.402084
982.884766	156.143631
981.746094	194.514114
980.607422	-50.137882
979.468750	55.036427
978.329102	-85.913719
977.190430	113.557137
976.050781	-107.745605
974.910156	176.730011
973.770508	123.319290
972.629883	244.557281
971.489258	14.359693
970.348633	-80.221626
969.207031	13.517017
968.065430	61.337925
966.923828	180.299744
965.781250	-47.174034
964.639648	60.351002
963.496094	60.077942
962.353516	36.914093
961.210938	-16.004152
960.067383	80.071999
958.923828	18.063736
957.779297	-172.146317
956.635742	88.855286
955.491211	36.134613
954.345703	264.977844
953.201172	10.942760
952.055664	10.982294
950.910156	-217.657425
949.764648	66.031334
948.618164	-71.014908
947.471680	171.425446
946.325195	93.889427
945.178711	-177.755890
944.031250	187.956375
942.883789	-142.890991
941.736328	190.741898
940.587891	58.663803
939.439453	-166.872696
938.291016	6.934986
937.142578	-15.445518
935.993164	39.735996
934.843750	-78.327591
933.694336	-102.864960
932.544922	43.526047
931.394531	60.030285
930.244141	-148.909500
929.093750	165.964294
927.942383	-129.349930
926.791016	87.565056
925.639648	8.618229
924.488281	-70.262924
923.335938	78.339981
922.183594	-118.698898
921.031250	50.358452
919.877930	-12.445499
918.724609	13.418568
917.571289	12.039244
916.417969	-96.050552
915.263672	143.314758
914.109375	117.013008
912.955078	-142.999084
911.800781	-164.632950
910.645508	-56.939747
909.490234	48.460182
908.334961	233.188583
907.178711	77.844734
906.022461	69.899033
904.866211	-24.112732
903.709961	-113.527832
902.552734	-23.977392
901.395508	-113.306557
900.238281	152.799728
899.080078	-31.531784
897.921875	-59.646339
896.763672	79.654892
895.605469	-63.760311
894.446289	-89.525894
893.287109	178.579208
892.127930	-127.402435
890.967773	84.141357
889.807617	42.630814
888.647461	-134.331955
887.487305	-19.959272
886.326172	15.377683
885.165039	7.840264
884.003906	117.636047
882.842773	128.155197
881.680664	-16.907938
880.518555	41.010227
879.356445	-67.871025
878.193359	41.887775
877.030273	11.934168
875.867188	22.548943
874.703125	78.206749
873.540039	32.546761
872.375977	106.206245
871.210938	56.082226
870.046875	212.961258
868.881836	111.129112
867.716797	108.293755
866.550781	130.195541
865.385742	104.901184
864.219727	79.627220
863.052734	4.950324
861.886719	20.154961
860.719727	136.400070
859.552734	120.153320
858.384766	227.355286
857.217773	224.569672
856.049805	381.060944
854.880859	189.861847
853.712891	225.219635
852.543945	224.697617
851.375000	372.093506
850.205078	129.560837
849.036133	236.595840
847.866211	142.023605
846.696289	-46.538853
845.525391	156.720230
844.354492	122.662979
843.183594	106.522339
842.012695	184.338867
840.840820	-28.607908
839.668945	51.437717
838.497070	138.150101
837.324219	215.880066
836.151367	58.978058
834.978516	74.142845
833.805664	29.001932
832.631836	-76.402428
831.458008	43.682564
830.284180	3.032845
829.110352	212.275940
827.935547	28.841806
826.760742	66.259636
825.584961	1.097081
824.410156	-3.857558
823.234375	-80.126755
822.058594	-47.199848
820.881836	188.392212
819.705078	198.955978
818.528320	33.629807
817.351563	-113.820084
816.173828	16.945480
814.996094	67.550514
813.818359	-126.537544
812.639648	-89.284210
811.461914	-7.593395
810.283203	111.830757
809.103516	-131.012070
807.923828	79.447533
806.745117	-98.883095
805.564453	-117.266159
804.384766	-226.669464
803.204102	-76.358757
802.023438	-50.390495
800.842773	-31.102816
799.661133	-238.059860
798.479492	-90.156937
797.297852	-148.500687
796.115234	-213.479462
794.932617	-169.868423
793.750000	19.915298
792.567383	123.221123
791.383789	-17.099073
790.200195	110.488258
789.016602	5.619705
787.832031	-90.363609
786.648438	118.956268
785.463867	51.712898
784.278320	37.551670
783.092773	34.434963
781.908203	121.917015
780.721680	114.331909
779.536133	100.110100
778.349609	90.296211
777.163086	177.620316
775.975586	-70.638962
774.789063	34.307751
773.601563	-26.288908
772.413086	71.946037
771.225586	-15.123718
770.037109	-73.507339
768.848633	88.549805
767.660156	186.606369
766.470703	200.877487
765.281250	415.573914
764.091797	150.076614
762.901367	184.116318
761.710938	-112.047302
760.520508	-102.197342
759.330078	-6.562209
758.138672	135.204102
756.947266	136.149399
755.755859	97.505287
754.563477	164.370667
753.371094	123.512169
752.178711	-27.190163
750.986328	-21.883602
749.792969	75.635254
748.599609	61.128212
747.405273	22.469566
746.211914	-11.791805
745.017578	-4.367463
743.823242	-12.312926
742.627930	23.589844
741.433594	164.699387
740.238281	-3.318969
739.041992	58.816261
737.846680	55.190224
736.650391	-125.858925
735.454102	36.959095
734.256836	-1.721702
733.059570	-84.168648
731.862305	102.563812
730.665039	-65.207664
729.466797	-47.000443
728.268555	-20.064260
727.070313	22.154839
725.872070	103.686394
724.672852	156.763977
723.473633	109.315598
722.273438	20.382433
721.074219	-24.842779
719.874023	124.238663
718.673828	111.733467
717.472656	-18.606287
716.271484	-122.711983
715.070313	30.586473
713.869141	-14.620907
712.666992	197.425690
711.464844	-104.994209
710.262695	117.857803
709.059570	231.674103
707.856445	312.761505
706.653320	82.430672
705.450195	91.665009
704.246094	-40.580479
703.041992	-57.444344
701.837891	-26.447107
700.632813	185.044846
699.428711	57.228966
698.222656	112.069603
697.017578	240.776016
695.811523	156.472794
694.605469	148.236023
693.399414	3.169997
692.192383	55.755733
690.986328	-91.405174
689.778320	-62.711029
688.571289	-227.150955
687.363281	-148.559708
686.155273	-0.611412
684.947266	-0.186450
683.738281	-40.961369
682.529297	33.139587
681.320313	11.856967
680.111328	114.051384
678.901367	105.727692
677.691406	10.784687
676.481445	-120.928909
675.270508	-96.770767
674.059570	-198.139130
672.848633	-182.660080
671.636719	116.112183
670.425781	44.983658
669.213867	123.025650
668.000977	144.813858
666.789063	80.141479
665.576172	-146.547501
664.362305	-1.683502
663.149414	-38.289886
661.935547	58.930458
660.721680	162.548309
659.507813	-3.634665
658.292969	151.650375
657.078125	218.398773
655.863281	192.355240
654.647461	52.023540
653.431641	-163.722336
652.215820	19.210642
651.000000	-149.135406
649.783203	14.217232
648.566406	237.727173
647.349609	181.215424
646.132813	163.405258
644.915039	233.755081
643.697266	194.286621
642.478516	223.582855
641.259766	35.608677
640.041992	36.820263
638.822266	-22.241573
637.603516	8.883511
636.383789	89.305397
635.164063	57.903496
633.943359	125.181015
632.723633	-39.535801
631.502930	31.797108
630.281250	-6.465670
629.060547	-1.929543
627.838867	195.502075
626.617188	23.873861
625.394531	-2.044539
624.172852	100.501846
622.950195	333.552155
621.726563	129.276794
620.503906	-21.528189
619.280273	60.960976
618.056641	-4.500856
616.832031	49.727348
615.608398	50.230896
614.383789	7.724876
613.158203	-178.302887
611.933594	5.481161
610.708008	-110.383606
609.482422	-40.487835
608.255859	189.381439
607.030273	49.262299
605.803711	-150.891739
604.576172	73.714500
