# Supplementary material for: Raman spectroscopy accurately differentiates mucosal healing from non-healing and biochemical changes following biological therapy in inflammatory bowel disease
Source: PLoS One. 2021 Jun 2;16(6):e0252210. doi: 10.1371/journal.pone.0252210 (PMC8172032; doi:10.1371/journal.pone.0252210)
Supplement: S1 Dataset — (ZIP) [file pone.0252210.s003.zip › HC/brc-ctnf-0014_base sub CR removed_73__X_5921.47__Y_1164.29__Z_1289.2__Time_838.txt]

1714.774414	233.450348
1713.797852	271.018341
1712.820313	-128.467651
1711.843750	-81.734306
1710.866211	30.115049
1709.888672	54.295589
1708.911133	-153.845062
1707.933594	-93.151894
1706.955078	110.253571
1705.976563	41.229576
1704.998047	-176.887955
1704.019531	-48.808231
1703.040039	219.126953
1702.061523	35.602486
1701.082031	-80.223595
1700.101563	262.045593
1699.122070	19.421598
1698.141602	55.632118
1697.161133	218.184540
1696.180664	-107.549767
1695.200195	141.923477
1694.218750	76.838165
1693.238281	-83.590263
1692.256836	29.017574
1691.274414	-52.580704
1690.292969	226.797333
1689.310547	135.897308
1688.328125	5.708035
1687.345703	230.884003
1686.363281	171.367706
1685.379883	261.754700
1684.396484	480.645020
1683.413086	308.446716
1682.429688	344.697723
1681.445313	392.170593
1680.461914	360.377625
1679.477539	488.868591
1678.493164	418.301941
1677.507813	372.262024
1676.523438	411.943634
1675.538086	348.425568
1674.552734	476.907684
1673.566406	717.488159
1672.581055	514.694214
1671.594727	463.932129
1670.608398	719.175964
1669.622070	770.306885
1668.634766	821.880737
1667.648438	563.338562
1666.661133	854.733215
1665.673828	1146.452271
1664.685547	740.784912
1663.698242	1017.364685
1662.709961	1058.239502
1661.721680	821.149780
1660.733398	894.673035
1659.744141	1008.294983
1658.755859	1159.354492
1657.766602	871.028381
1656.777344	1218.740723
1655.787109	1002.723083
1654.797852	1115.377686
1653.807617	706.982300
1652.817383	650.979309
1651.827148	849.257385
1650.835938	926.094727
1649.844727	527.280518
1648.853516	424.992706
1647.862305	669.245300
1646.871094	538.460510
1645.878906	479.314819
1644.886719	277.831573
1643.894531	258.876648
1642.902344	322.003479
1641.910156	248.083969
1640.916992	-81.548660
1639.923828	71.959229
1638.930664	-3.869840
1637.936523	-113.758423
1636.943359	79.781395
1635.949219	25.636692
1634.955078	79.730858
1633.960938	73.363251
1632.965820	1.293078
1631.970703	-83.768433
1630.975586	41.980331
1629.980469	-90.170624
1628.985352	-37.915562
1627.989258	-88.193382
1626.993164	-106.774483
1625.997070	-93.686806
1625.000977	3.629701
1624.003906	-190.826538
1623.007813	-329.921478
1622.010742	135.500580
1621.012695	30.675131
1620.015625	154.473434
1619.017578	10.406381
1618.020508	105.368683
1617.021484	66.448944
1616.023438	132.554550
1615.025391	72.714554
1614.026367	123.091019
1613.027344	-31.107391
1612.028320	-153.766449
1611.028320	135.197144
1610.029297	-147.324265
1609.029297	-91.712753
1608.029297	86.987930
1607.028320	48.192554
1606.028320	444.083038
1605.027344	148.599930
1604.026367	350.531006
1603.025391	26.332371
1602.023438	78.979698
1601.022461	144.634338
1600.020508	-132.389938
1599.018555	-129.586823
1598.016602	100.574562
1597.013672	-66.689590
1596.010742	19.501572
1595.007813	-207.906708
1594.004883	-48.749336
1593.001953	-176.981247
1591.998047	-83.344063
1590.994141	-89.022438
1589.990234	-94.794205
1588.986328	-69.354080
1587.981445	219.417679
1586.976563	116.781555
1585.971680	47.976734
1584.966797	-187.739899
1583.961914	87.337875
1582.956055	93.799515
1581.950195	438.790314
1580.944336	288.663300
1579.938477	-119.312424
1578.931641	16.855869
1577.924805	-141.279404
1576.917969	70.037521
1575.911133	78.201157
1574.904297	234.486008
1573.896484	130.508698
1572.888672	278.633270
1571.880859	-199.906448
1570.873047	59.691761
1569.864258	51.404686
1568.855469	42.975254
1567.846680	70.761635
1566.837891	80.211960
1565.829102	-97.405273
1564.819336	23.377716
1563.809570	-48.069042
1562.799805	61.970501
1561.790039	138.089432
1560.779297	242.538498
1559.768555	22.702299
1558.757813	144.969116
1557.747070	41.559326
1556.736328	122.000015
1555.724609	23.500591
1554.712891	69.921417
1553.701172	51.434357
1552.689453	-70.755447
1551.676758	223.649017
1550.664063	346.983612
1549.651367	322.643188
1548.638672	215.385880
1547.625977	126.120323
1546.612305	44.484978
1545.598633	192.787491
1544.584961	449.415222
1543.571289	457.732147
1542.556641	34.479904
1541.541992	210.441620
1540.527344	-223.209946
1539.512695	96.998833
1538.498047	215.600189
1537.482422	189.481903
1536.466797	127.107750
1535.451172	-105.626549
1534.434570	87.088402
1533.418945	130.049591
1532.402344	25.903811
1531.385742	264.426361
1530.369141	263.079651
1529.351563	230.666779
1528.334961	190.417969
1527.317383	62.488724
1526.299805	328.362274
1525.281250	61.187130
1524.263672	143.977890
1523.245117	303.772064
1522.226563	80.112114
1521.208008	206.163986
1520.188477	-133.346039
1519.168945	92.689438
1518.150391	84.647820
1517.129883	127.854012
1516.110352	50.198105
1515.089844	-184.223343
1514.070313	12.747511
1513.049805	16.964672
1512.028320	208.424164
1511.007813	-177.674500
1509.986328	211.084717
1508.964844	73.736359
1507.943359	-194.441895
1506.921875	-108.777824
1505.899414	-118.108612
1504.876953	8.301941
1503.854492	134.567520
1502.832031	-72.340729
1501.808594	-94.855919
1500.786133	-2.200412
1499.762695	-398.666687
1498.739258	-137.230804
1497.714844	-131.904266
1496.691406	-139.430267
1495.666992	-346.562683
1494.642578	11.505870
1493.617188	128.996216
1492.592773	-131.947647
1491.567383	143.851639
1490.541992	79.627510
1489.516602	107.341522
1488.491211	119.662231
1487.464844	285.124634
1486.438477	-14.187980
1485.412109	166.447678
1484.385742	392.895477
1483.358398	555.403198
1482.331055	261.196869
1481.303711	326.673584
1480.276367	509.373016
1479.249023	472.731293
1478.220703	232.162094
1477.192383	455.428680
1476.164063	698.955505
1475.135742	389.645447
1474.106445	536.255798
1473.077148	896.643738
1472.047852	877.596924
1471.018555	1217.371704
1469.989258	839.492004
1468.958984	1031.555054
1467.928711	1119.259644
1466.898438	1242.520386
1465.868164	1126.765503
1464.836914	1094.918213
1463.805664	1703.435059
1462.774414	1511.435791
1461.743164	1558.286011
1460.710938	1627.965576
1459.679688	1497.074585
1458.647461	1741.912109
1457.615234	1392.817627
1456.582031	1693.417358
1455.549805	1555.074951
1454.516602	1812.442993
1453.483398	1793.345093
1452.449219	1650.048218
1451.416016	1831.284790
1450.381836	1946.576904
1449.347656	1818.642334
1448.313477	1979.555420
1447.279297	1912.525269
1446.244141	2020.246948
1445.208984	1902.681885
1444.173828	1823.176025
1443.138672	1614.709839
1442.102539	1760.525269
1441.066406	1810.222168
1440.030273	1556.521362
1438.994141	1459.725342
1437.958008	1502.043213
1436.920898	1367.498291
1435.883789	1339.184082
1434.846680	1169.497070
1433.808594	1123.673584
1432.771484	946.664063
1431.733398	625.898560
1430.695313	540.052246
1429.657227	355.908081
1428.618164	237.493591
1427.579102	210.001312
1426.540039	278.419067
1425.500977	205.707397
1424.461914	213.766129
1423.421875	426.004028
1422.381836	131.831741
1421.341797	187.996750
1420.301758	4.978905
1419.260742	119.216423
1418.219727	213.355850
1417.178711	81.040985
1416.137695	147.651947
1415.096680	330.049255
1414.054688	-35.846119
1413.012695	-165.120697
1411.970703	-135.857422
1410.928711	-43.670475
1409.885742	48.560555
1408.842773	-22.454489
1407.799805	107.613441
1406.756836	-13.408603
1405.712891	-11.259295
1404.668945	-99.375824
1403.625000	28.486740
1402.581055	126.290070
1401.537109	-49.285427
1400.492188	86.314880
1399.447266	259.576965
1398.402344	-148.758377
1397.357422	122.452034
1396.311523	200.685013
1395.265625	-141.917816
1394.219727	-33.381390
1393.173828	-29.965027
1392.126953	68.697052
1391.081055	22.249546
1390.034180	-214.285309
1388.986328	99.870445
1387.939453	3.739647
1386.891602	-22.213491
1385.843750	-188.075211
1384.795898	101.260117
1383.748047	-26.836288
1382.699219	-124.783096
1381.651367	-197.580505
1380.602539	129.424332
1379.552734	-157.959656
1378.503906	26.807566
1377.454102	-3.081501
1376.404297	176.801224
1375.354492	27.352070
1374.303711	32.744831
1373.253906	-98.919258
1372.203125	21.432178
1371.152344	91.986267
1370.100586	-71.684471
1369.049805	4.070982
1367.998047	2.665612
1366.946289	-16.063639
1365.894531	-276.240234
1364.841797	370.107208
1363.789063	62.881599
1362.736328	74.463303
1361.683594	106.056877
1360.630859	152.677368
1359.577148	122.275078
1358.523438	22.371387
1357.469727	126.481270
1356.415039	185.906830
1355.361328	242.938416
1354.306641	-15.485060
1353.251953	156.036011
1352.197266	54.412956
1351.141602	268.256866
1350.085938	228.916168
1349.030273	293.932983
1347.974609	612.113098
1346.918945	377.055237
1345.862305	529.107117
1344.805664	713.427185
1343.749023	786.209717
1342.691406	774.779358
1341.634766	651.946899
1340.577148	940.526672
1339.519531	676.711487
1338.460938	1017.351685
1337.403320	912.282654
1336.344727	851.901306
1335.286133	667.896240
1334.226563	899.741028
1333.167969	762.990967
1332.108398	910.803406
1331.048828	747.079468
1329.989258	993.893921
1328.928711	818.033325
1327.869141	946.280579
1326.808594	867.026123
1325.748047	656.975220
1324.686523	884.191833
1323.625977	738.583252
1322.564453	857.229919
1321.502930	1086.955933
1320.440430	1104.464111
1319.378906	944.432495
1318.316406	964.577026
1317.253906	1041.496704
1316.190430	810.298889
1315.127930	1064.813477
1314.064453	1075.332886
1313.000977	1098.231201
1311.937500	810.841125
1310.873047	964.424561
1309.809570	933.359436
1308.745117	1227.276733
1307.679688	1019.093201
1306.615234	1027.576904
1305.549805	1136.962769
1304.484375	929.106689
1303.418945	1294.286499
1302.353516	1231.625732
1301.287109	1048.615234
1300.220703	1371.905762
1299.154297	791.066101
1298.087891	890.864258
1297.020508	948.914429
1295.954102	950.520752
1294.886719	721.444519
1293.818359	782.069031
1292.750977	896.684570
1291.682617	915.622925
1290.614258	956.659302
1289.545898	1056.555786
1288.476563	945.630005
1287.407227	918.108276
1286.338867	1013.140564
1285.268555	848.489563
1284.199219	1048.860229
1283.128906	1232.026245
1282.058594	732.129822
1280.988281	702.395935
1279.917969	848.879761
1278.846680	914.582764
1277.775391	994.949707
1276.704102	784.299438
1275.632813	906.255493
1274.560547	886.397583
1273.488281	954.535583
1272.416016	839.414185
1271.343750	1105.410889
1270.270508	870.654236
1269.197266	1134.096680
1268.124023	1050.795532
1267.050781	1074.917358
1265.977539	1391.833618
1264.903320	967.005066
1263.829102	932.595276
1262.753906	1093.267944
1261.679688	1153.916016
1260.604492	1078.038452
1259.529297	992.441345
1258.454102	814.297119
1257.378906	1052.729492
1256.302734	1137.629028
1255.226563	1171.352539
1254.150391	985.974854
1253.073242	842.035034
1251.997070	943.882996
1250.919922	1006.746399
1249.841797	916.348450
1248.764648	791.933899
1247.686523	859.589661
1246.608398	1172.663086
1245.530273	982.600159
1244.452148	867.907654
1243.373047	765.378357
1242.293945	638.588257
1241.214844	888.118347
1240.135742	940.908936
1239.055664	923.272339
1237.975586	874.075684
1236.895508	769.081665
1235.815430	746.551025
1234.734375	852.489319
1233.654297	805.644104
1232.573242	773.318665
1231.491211	847.576416
1230.410156	618.975586
1229.328125	782.762756
1228.246094	854.430481
1227.163086	693.636719
1226.081055	484.473206
1224.998047	585.069092
1223.915039	484.792267
1222.832031	563.491516
1221.748047	431.738678
1220.664063	744.817871
1219.580078	390.634521
1218.496094	406.272034
1217.412109	194.762878
1216.327148	413.227722
1215.242188	530.124695
1214.157227	598.634827
1213.071289	271.210724
1211.985352	414.455231
1210.899414	502.092407
1209.813477	507.627655
1208.727539	353.943268
1207.640625	323.233978
1206.553711	586.567749
1205.466797	461.727356
1204.378906	310.380157
1203.291016	450.520081
1202.203125	364.160461
1201.115234	335.570526
1200.027344	-71.005890
1198.938477	155.514420
1197.849609	141.256607
1196.760742	28.316174
1195.670898	244.868027
1194.582031	112.604675
1193.492188	-202.367981
1192.401367	-94.243584
1191.311523	-31.876152
1190.220703	-159.390472
1189.129883	-183.625626
1188.039063	97.068703
1186.947266	327.156311
1185.856445	-251.811905
1184.764648	-362.629089
1183.671875	-3.213282
1182.580078	94.531647
1181.487305	122.624870
1180.394531	73.925125
1179.301758	-17.958076
1178.208984	14.762541
1177.115234	11.466569
1176.021484	-87.703789
1174.927734	-52.771740
1173.833008	199.972321
1172.738281	-4.678812
1171.643555	-156.640854
1170.548828	74.254494
1169.454102	-49.062740
1168.358398	-36.056908
1167.262695	-147.452438
1166.166992	4.114338
1165.070313	-52.383472
1163.973633	-211.658401
1162.876953	-182.184586
1161.780273	119.507202
1160.683594	-99.557106
1159.585938	-46.416267
1158.488281	219.076889
1157.389648	193.264435
1156.291992	155.489319
1155.193359	167.765182
1154.094727	377.917175
1152.996094	39.569027
1151.896484	201.879089
1150.796875	85.246895
1149.697266	237.850906
1148.597656	128.316849
1147.498047	-76.469780
1146.397461	306.873932
1145.296875	42.532951
1144.195313	-14.687965
1143.094727	-19.575642
1141.993164	65.884880
1140.891602	-60.398567
1139.789063	17.812302
1138.687500	-34.788551
1137.584961	112.225761
1136.482422	218.741776
1135.379883	-14.528661
1134.276367	139.390976
1133.172852	105.623657
1132.069336	321.098083
1130.964844	199.415756
1129.861328	533.351257
1128.756836	157.776428
1127.652344	541.308655
1126.546875	402.961456
1125.442383	309.697174
1124.336914	728.397339
1123.230469	514.185974
1122.125000	499.056854
1121.018555	313.367981
1119.912109	369.279846
1118.805664	320.975250
1117.699219	97.519707
1116.591797	269.327179
1115.484375	168.964462
1114.376953	160.878067
1113.268555	27.440861
1112.160156	418.909210
1111.051758	233.444443
1109.943359	426.157104
1108.833984	387.226776
1107.725586	355.397461
1106.616211	330.652161
1105.505859	331.874817
1104.396484	439.317413
1103.286133	251.708893
1102.175781	300.122192
1101.064453	459.367706
1099.954102	491.197388
1098.842773	584.307129
1097.731445	368.580231
1096.619141	440.462067
1095.507813	415.720093
1094.395508	393.343201
1093.282227	257.932281
1092.169922	320.375885
1091.056641	333.362213
1089.943359	325.169159
1088.830078	524.047974
1087.716797	348.820190
1086.602539	310.085510
1085.488281	414.813171
1084.373047	378.458374
1083.258789	473.755096
1082.143555	364.596893
1081.028320	271.954865
1079.913086	369.611511
1078.796875	145.555298
1077.680664	449.817841
1076.564453	251.710907
1075.448242	316.522827
1074.331055	228.843735
1073.213867	249.119171
1072.096680	84.174576
1070.979492	62.337299
1069.861328	117.881195
1068.743164	159.372742
1067.625000	114.201805
1066.505859	415.714569
1065.386719	386.963745
1064.267578	449.565674
1063.148438	79.183670
1062.029297	76.387192
1060.909180	195.280426
1059.789063	384.325958
1058.667969	136.051895
1057.547852	252.643723
1056.426758	287.416260
1055.305664	118.925629
1054.183594	251.924683
1053.062500	-215.346817
1051.940430	-103.247528
1050.818359	-93.868050
1049.695313	43.925465
1048.572266	60.366543
1047.449219	146.844849
1046.326172	198.353546
1045.203125	88.997101
1044.079102	17.044331
1042.955078	-85.117279
1041.830078	-19.396587
1040.706055	232.737869
1039.581055	-92.825500
1038.456055	208.230225
1037.331055	339.259399
1036.205078	177.015518
1035.079102	121.955864
1033.953125	46.048050
1032.826172	74.907013
1031.700195	85.223274
1030.573242	125.821648
1029.445313	268.738220
1028.318359	149.075165
1027.190430	-77.336472
1026.062500	-171.172867
1024.934570	-174.329849
1023.805664	-128.660812
1022.676758	-282.553131
1021.547852	-310.988617
1020.418945	-299.894409
1019.289063	3.520826
1018.159180	-384.169708
1017.029297	-437.754547
1015.898438	-465.742981
1014.767578	-201.655823
1013.636719	-48.818756
1012.505859	117.924904
1011.375000	-2.475181
1010.243164	162.022705
1009.111328	-166.487457
1007.978516	280.450226
1006.846680	370.979797
1005.713867	1081.430664
1004.581055	1433.203125
1003.447266	1999.901733
1002.313477	1662.666626
1001.179688	1286.388794
1000.045898	753.269653
998.912109	396.028046
997.777344	78.290298
996.642578	167.116150
995.506836	348.309723
994.372070	-31.242664
993.236328	-50.632080
992.100586	137.663712
990.963867	-45.310711
989.828125	34.709152
988.691406	73.289047
987.553711	169.544403
986.416992	-125.809647
985.279297	-54.716728
984.141602	-18.110399
983.003906	13.958435
981.865234	239.439102
980.726563	-147.203812
979.587891	-87.261536
978.448242	27.938105
977.309570	306.438904
976.169922	79.114677
975.030273	130.095551
973.889648	144.368317
972.749023	303.457428
971.608398	76.684776
970.467773	17.733633
969.326172	30.063658
968.184570	-131.967117
967.042969	9.062774
965.901367	-83.895966
964.758789	59.514996
963.616211	76.819328
962.473633	302.821228
961.330078	301.888885
960.186523	223.129745
959.042969	126.158432
957.899414	205.673584
956.754883	147.840515
955.610352	71.799431
954.465820	64.534081
953.321289	32.180492
952.175781	50.249905
951.030273	-27.674475
949.884766	-78.048439
948.738281	107.145226
947.591797	50.059807
946.445313	-89.186340
945.298828	166.919662
944.151367	-116.030556
943.003906	313.643311
941.856445	163.340775
940.708008	248.259079
939.559570	305.824402
938.411133	363.432281
937.262695	277.396332
936.113281	357.919739
934.964844	-69.889122
933.814453	291.142059
932.665039	225.971863
931.514648	149.507950
930.364258	-113.611229
929.213867	117.552788
928.062500	323.631287
926.912109	-52.957745
925.759766	-99.380760
924.608398	102.227776
923.456055	78.647301
922.303711	-42.638493
921.151367	81.693535
919.999023	-82.609665
918.845703	-149.076660
917.692383	-40.550159
916.539063	152.003891
915.384766	44.810913
914.230469	-168.973892
913.076172	39.507713
911.920898	-81.053909
910.766602	-99.439400
909.611328	-144.983643
908.455078	-194.996277
907.299805	83.735931
906.143555	-36.479092
904.987305	-90.892769
903.830078	106.193291
902.673828	-81.765747
901.516602	-31.869940
900.359375	-86.083725
899.201172	246.738663
898.042969	-72.160271
896.884766	-15.393026
895.726563	57.207153
894.567383	127.543953
893.408203	175.271896
892.249023	-45.914917
891.088867	99.035721
889.929688	-135.531006
888.769531	-98.976303
887.608398	27.894020
886.448242	-116.135513
885.287109	-75.033386
884.125977	49.542248
882.963867	158.292175
881.801758	242.200821
880.639648	303.538513
879.477539	297.243530
878.315430	-51.552444
877.152344	185.576065
875.989258	276.203308
874.825195	161.883652
873.661133	306.523376
872.497070	97.734695
871.333008	120.823120
870.168945	195.648895
869.003906	-35.438560
867.838867	19.160389
866.672852	152.422119
865.506836	357.541992
864.340820	212.028778
863.174805	324.932190
862.008789	267.085266
860.841797	245.192932
859.674805	402.897888
858.506836	176.741058
857.339844	150.381882
856.171875	680.369995
855.003906	315.234802
853.834961	205.882599
852.666016	843.059631
851.497070	491.565857
850.328125	364.292999
849.158203	427.481262
847.988281	430.156372
846.818359	139.501144
845.647461	343.685455
844.477539	50.919960
843.306641	42.439781
842.134766	277.773468
840.963867	193.168884
839.791992	162.251770
838.619141	225.216751
837.447266	82.528648
836.274414	127.569023
835.101563	369.137390
833.928711	121.496902
832.754883	333.887787
831.581055	135.435883
830.407227	108.894592
829.232422	131.426071
828.058594	401.517090
826.883789	236.597946
825.708008	448.525574
824.533203	533.271301
823.357422	31.866957
822.181641	58.696476
821.004883	72.125160
819.828125	165.689423
818.651367	185.713211
817.474609	-255.045883
816.296875	210.076263
815.119141	136.555679
813.941406	-97.103889
812.763672	-114.978745
811.584961	-88.406723
810.406250	91.486855
809.226563	-68.715912
808.047852	-255.532944
806.868164	-53.596844
805.688477	-124.913582
804.507813	-27.498734
803.327148	12.132043
802.146484	-190.150085
800.965820	-230.419266
799.784180	-190.847260
798.603516	-202.326477
797.420898	-211.604996
796.239258	-320.645294
795.056641	-130.521637
793.874023	-82.296150
792.691406	-71.769394
791.507813	73.796982
790.324219	-250.043839
789.140625	-184.232925
787.956055	122.706322
786.772461	-46.139282
785.586914	-128.674530
784.402344	-259.841522
783.216797	-1.904164
782.032227	125.490211
780.845703	51.737434
779.660156	-24.213673
778.473633	-18.435690
777.287109	-149.578125
776.100586	6.291162
774.913086	122.342148
773.725586	-55.135139
772.538086	3.482903
771.349609	-28.366190
770.161133	-16.120808
768.972656	-142.772552
767.784180	21.520964
766.594727	-144.771484
765.405273	138.362976
764.215820	218.739426
763.026367	217.600677
761.835938	201.040466
760.645508	340.724121
759.454102	427.524658
758.262695	-4.843735
757.072266	249.106567
755.879883	131.362473
754.688477	343.375885
753.496094	221.249588
752.303711	230.994659
751.110352	128.704788
749.917969	166.999222
748.724609	220.638870
747.530273	-8.906910
746.336914	147.875687
745.142578	104.931091
743.948242	92.707916
742.752930	-55.471733
741.558594	70.462570
740.363281	143.730576
739.166992	138.075027
737.971680	64.499901
736.775391	142.094055
735.579102	145.196609
734.381836	-9.331395
733.185547	118.564758
731.988281	51.645679
730.790039	21.952789
729.592773	156.318054
728.394531	80.695389
727.196289	88.187424
725.997070	108.791733
724.797852	52.909721
723.598633	272.322845
722.399414	251.378967
721.199219	302.511047
719.999023	150.589111
718.798828	230.099533
717.598633	303.030609
716.397461	264.668701
715.196289	433.532074
713.994141	294.860046
712.792969	206.396210
711.590820	137.593887
710.388672	208.283646
709.185547	69.806221
707.982422	177.509628
706.779297	202.420776
705.576172	122.824310
704.372070	112.914268
703.167969	216.159500
701.963867	-35.245377
700.759766	-86.439774
699.554688	186.383331
698.349609	209.071426
697.143555	-68.187729
695.938477	291.342621
694.732422	129.320023
693.525391	-173.807510
692.319336	-98.981140
691.112305	38.759113
689.905273	208.978989
688.697266	-289.216400
687.490234	4.626009
686.282227	-181.004883
685.073242	-47.815998
683.865234	5.079175
682.656250	-95.955872
681.447266	-168.797363
680.237305	-252.462067
679.028320	-84.880119
677.818359	-272.522552
676.607422	-165.692734
675.397461	-54.621704
674.186523	8.756113
672.975586	-178.881378
671.763672	-87.473785
670.551758	83.848045
669.339844	207.481384
668.127930	65.161263
666.915039	-36.093559
665.703125	-208.655045
664.489258	169.551117
663.276367	109.175735
662.062500	3.419087
660.848633	29.292320
659.634766	-275.069977
658.419922	87.228600
657.205078	173.200943
655.990234	-36.374184
654.775391	4.123621
653.559570	-7.230384
652.343750	125.685860
651.126953	-13.013782
649.911133	65.765709
648.694336	53.944164
647.477539	121.655190
646.259766	309.728516
645.041992	75.819130
643.824219	414.120483
642.606445	343.458740
641.387695	139.348068
640.168945	59.855534
638.950195	-41.263451
637.730469	-13.585326
636.511719	-33.365524
635.291016	54.059685
634.071289	74.680962
632.850586	67.174782
631.629883	-155.178894
630.409180	15.044302
629.188477	124.891685
627.966797	-65.834755
626.745117	-27.267012
625.522461	-29.707283
624.300781	216.235672
623.078125	268.929657
621.854492	149.924408
620.631836	262.022247
619.408203	52.552162
618.184570	217.546738
616.960938	61.081329
615.736328	-112.758492
614.511719	14.821972
613.287109	39.333256
612.061523	-150.374588
610.835938	44.493595
609.610352	8.049566
608.384766	-109.962173
607.158203	145.584198
605.931641	13.986494
604.705078	-147.854797
