# Supplementary material for: Raman spectroscopy accurately differentiates mucosal healing from non-healing and biochemical changes following biological therapy in inflammatory bowel disease
Source: PLoS One. 2021 Jun 2;16(6):e0252210. doi: 10.1371/journal.pone.0252210 (PMC8172032; doi:10.1371/journal.pone.0252210)
Supplement: S1 Dataset — (ZIP) [file pone.0252210.s003.zip › HC/BRC-ctnf-0004-1_base sub CR removed_36__X_22753__Y_20913.8__Z_667.826__Time_412.txt]

1714.671875	126.147827
1713.695313	-24.651140
1712.718750	73.838844
1711.742188	-60.241127
1710.764648	-21.964609
1709.787109	81.363106
1708.809570	-42.405464
1707.831055	-58.276695
1706.853516	89.982346
1705.875000	131.710327
1704.896484	-69.541580
1703.916992	35.063484
1702.938477	-25.613607
1701.958984	34.731857
1700.979492	-118.315887
1700.000000	-16.635227
1699.019531	-96.241814
1698.040039	-159.160172
1697.059570	-53.147919
1696.079102	32.001846
1695.097656	-149.489243
1694.117188	-25.884060
1693.135742	-280.981995
1692.154297	-68.304359
1691.172852	-31.360964
1690.190430	-50.004963
1689.208008	25.206036
1688.225586	100.852501
1687.243164	67.597084
1686.260742	136.106506
1685.277344	165.018936
1684.293945	239.642258
1683.310547	229.399475
1682.327148	94.387573
1681.343750	220.785690
1680.359375	115.881218
1679.375000	80.599785
1678.390625	-108.638840
1677.405273	-23.428556
1676.419922	96.667206
1675.435547	323.439209
1674.449219	74.500740
1673.463867	54.606655
1672.478516	-81.894196
1671.492188	430.227356
1670.505859	448.347992
1669.519531	445.500061
1668.532227	246.435440
1667.544922	191.075226
1666.557617	74.959900
1665.570313	290.817596
1664.583008	504.169556
1663.594727	394.087891
1662.607422	676.732971
1661.619141	524.698914
1660.629883	669.777588
1659.641602	436.093231
1658.652344	517.954468
1657.663086	443.704956
1656.673828	472.948914
1655.684570	332.923431
1654.694336	431.336365
1653.704102	413.437256
1652.713867	509.471405
1651.723633	351.686127
1650.732422	487.645813
1649.742188	364.595245
1648.750977	358.027344
1647.758789	330.438354
1646.767578	339.986633
1645.775391	143.591965
1644.784180	68.894867
1643.791992	33.929104
1642.798828	12.267533
1641.806641	38.231937
1640.813477	27.317953
1639.820313	230.182892
1638.827148	76.970009
1637.833008	-20.737993
1636.839844	34.589275
1635.845703	-294.879333
1634.851563	-39.127106
1633.856445	124.343414
1632.862305	-117.837944
1631.867188	111.512207
1630.872070	-98.890053
1629.876953	-56.459213
1628.881836	222.843430
1627.885742	57.373535
1626.889648	15.640325
1625.893555	-162.815262
1624.897461	116.346626
1623.900391	-51.517937
1622.903320	59.299736
1621.906250	-221.455948
1620.909180	41.732914
1619.912109	323.192963
1618.914063	289.393951
1617.916016	195.216827
1616.917969	-43.296722
1615.919922	269.379456
1614.920898	-3.196707
1613.921875	327.647095
1612.922852	-28.789358
1611.923828	-41.614357
1610.924805	184.087296
1609.924805	-7.067573
1608.924805	84.816429
1607.924805	-9.376538
1606.924805	145.251450
1605.923828	111.221680
1604.922852	32.656494
1603.921875	58.776283
1602.920898	71.752686
1601.919922	-9.514080
1600.917969	16.432949
1599.916016	-51.830219
1598.914063	-12.922700
1597.912109	-144.002594
1596.909180	85.558968
1595.906250	61.506439
1594.903320	-145.460693
1593.900391	-80.781525
1592.896484	-201.604507
1591.893555	11.727850
1590.889648	256.205414
1589.885742	234.337006
1588.880859	-171.119583
1587.876953	122.577850
1586.872070	-1.188528
1585.867188	36.670658
1584.862305	58.796913
1583.856445	-36.456352
1582.851563	-6.668208
1581.845703	46.457134
1580.839844	57.806549
1579.833008	-58.532253
1578.827148	-120.225449
1577.820313	-213.221771
1576.813477	76.254829
1575.806641	-196.425186
1574.798828	-32.113678
1573.791992	-29.176985
1572.784180	-216.136658
1571.775391	38.770332
1570.767578	98.584511
1569.759766	168.676727
1568.750977	-78.281685
1567.742188	-10.974476
1566.732422	-203.454987
1565.723633	6.451147
1564.713867	-79.719955
1563.704102	-36.200394
1562.694336	-80.998032
1561.684570	151.664474
1560.673828	104.055809
1559.664063	-283.246094
1558.652344	3.441504
1557.641602	297.703705
1556.630859	107.235054
1555.619141	271.630157
1554.607422	8.536865
1553.595703	66.541443
1552.583984	127.017250
1551.571289	153.714966
1550.558594	53.517300
1549.545898	193.871948
1548.533203	266.828186
1547.519531	50.021255
1546.506836	112.457443
1545.493164	-16.515110
1544.479492	136.168594
1543.464844	1.887788
1542.451172	58.752960
1541.436523	69.002388
1540.421875	110.146812
1539.407227	-112.125572
1538.391602	-84.049072
1537.375977	21.346338
1536.361328	38.913803
1535.344727	105.366539
1534.329102	-96.464073
1533.312500	346.247162
1532.296875	25.717897
1531.280273	76.333656
1530.262695	-9.723218
1529.246094	71.638466
1528.228516	227.557785
1527.210938	262.316193
1526.193359	13.807309
1525.175781	51.024284
1524.157227	8.363029
1523.138672	274.372925
1522.120117	357.576569
1521.101563	152.656586
1520.082031	-3.411151
1519.063477	-38.649288
1518.043945	0.572369
1517.024414	96.239212
1516.003906	58.203846
1514.983398	-121.134140
1513.963867	172.023499
1512.943359	259.603363
1511.921875	164.836960
1510.901367	70.069817
1509.879883	57.364971
1508.858398	-70.815102
1507.836914	-306.703552
1506.815430	-57.965153
1505.792969	-29.853128
1504.770508	28.948713
1503.748047	-214.669693
1502.725586	-117.527382
1501.702148	238.186752
1500.678711	66.214859
1499.655273	357.644196
1498.631836	-80.559135
1497.608398	8.531980
1496.583984	107.757797
1495.559570	142.954422
1494.535156	-54.620949
1493.510742	-149.877182
1492.485352	-40.647911
1491.460938	303.642395
1490.435547	249.129776
1489.409180	143.497131
1488.383789	35.343597
1487.357422	75.291397
1486.331055	350.065582
1485.304688	91.239761
1484.278320	373.496887
1483.250977	145.323471
1482.224609	187.625473
1481.197266	314.028839
1480.168945	226.161850
1479.141602	385.602386
1478.113281	228.907974
1477.084961	505.436615
1476.056641	409.892731
1475.028320	250.699524
1473.999023	310.538696
1472.969727	619.836609
1471.940430	570.098511
1470.911133	344.780731
1469.881836	569.884521
1468.851563	583.740112
1467.821289	595.041382
1466.791016	481.744690
1465.759766	861.639160
1464.729492	969.445251
1463.698242	818.001648
1462.666992	859.701477
1461.635742	525.475647
1460.603516	777.974609
1459.571289	921.200806
1458.539063	909.534302
1457.506836	644.107239
1456.474609	571.627808
1455.441406	991.283691
1454.408203	774.205994
1453.375000	673.868591
1452.341797	1169.321533
1451.307617	1233.693726
1450.274414	1021.871338
1449.240234	1022.943237
1448.205078	1006.285706
1447.170898	992.204407
1446.135742	869.263123
1445.100586	789.426697
1444.065430	1157.583008
1443.030273	1118.246826
1441.994141	1121.937866
1440.958984	925.873535
1439.921875	965.037292
1438.885742	1054.791504
1437.849609	831.128662
1436.812500	900.695740
1435.775391	750.468994
1434.738281	825.138794
1433.701172	647.278381
1432.663086	247.329651
1431.625000	453.401520
1430.586914	41.115944
1429.548828	330.479706
1428.509766	246.391922
1427.470703	31.232668
1426.431641	345.723511
1425.392578	201.300842
1424.353516	122.512390
1423.313477	310.890198
1422.273438	194.388321
1421.233398	151.025101
1420.193359	153.055222
1419.152344	-149.537933
1418.111328	-263.163849
1417.070313	-39.460522
1416.029297	191.742722
1414.987305	30.445047
1413.946289	183.663910
1412.904297	27.564959
1411.862305	258.734344
1410.819336	110.310066
1409.776367	-63.127693
1408.734375	-32.922852
1407.691406	-95.631943
1406.647461	15.003581
1405.604492	-416.661926
1404.560547	-243.143723
1403.516602	-64.623779
1402.472656	133.947250
1401.427734	114.225319
1400.382813	9.295792
1399.337891	-45.383842
1398.292969	-64.881493
1397.248047	193.900925
1396.202148	-3.460485
1395.156250	-82.925652
1394.110352	-54.587963
1393.064453	18.873270
1392.018555	-80.395134
1390.971680	313.558197
1389.924805	64.214317
1388.877930	-59.854221
1387.830078	48.825584
1386.782227	29.966963
1385.734375	43.685398
1384.686523	-160.038406
1383.638672	-16.186657
1382.589844	-42.276340
1381.541016	-103.268463
1380.492188	-31.785913
1379.443359	42.228111
1378.394531	-200.816101
1377.344727	-4.368871
1376.294922	162.110321
1375.245117	26.666504
1374.194336	140.794800
1373.143555	27.974958
1372.092773	62.388649
1371.041992	-42.755116
1369.991211	41.639378
1368.939453	-30.946131
1367.887695	-287.797974
1366.835938	85.716667
1365.784180	-23.990187
1364.731445	157.707947
1363.679688	-168.402954
1362.626953	-26.440947
1361.573242	-103.450844
1360.520508	-78.356125
1359.466797	103.469673
1358.413086	-95.166756
1357.359375	-45.048786
1356.305664	-84.366058
1355.250977	187.006439
1354.196289	137.834045
1353.141602	133.456375
1352.086914	-62.074089
1351.031250	-115.948524
1349.975586	-110.163628
1348.919922	158.751007
1347.864258	157.156433
1346.808594	96.091385
1345.751953	32.620792
1344.695313	90.739754
1343.638672	52.213547
1342.581055	271.519348
1341.523438	62.097351
1340.466797	55.990963
1339.408203	381.830078
1338.350586	256.900024
1337.291992	233.579712
1336.234375	235.094727
1335.174805	340.583435
1334.116211	423.828430
1333.057617	227.566940
1331.998047	194.667252
1330.938477	614.330505
1329.878906	349.095306
1328.818359	242.199203
1327.757813	372.626373
1326.697266	423.995392
1325.636719	342.018616
1324.576172	640.424011
1323.514648	326.457245
1322.453125	370.590363
1321.391602	323.447784
1320.330078	495.966461
1319.267578	490.845276
1318.205078	675.675232
1317.142578	313.094360
1316.080078	278.586426
1315.016602	123.364220
1313.953125	303.371979
1312.889648	429.152008
1311.826172	493.348175
1310.761719	643.739868
1309.698242	698.108154
1308.633789	496.502716
1307.569336	317.178009
1306.503906	620.185059
1305.438477	470.506653
1304.373047	911.153809
1303.307617	559.946167
1302.242188	641.572388
1301.175781	492.173584
1300.109375	662.304626
1299.042969	689.919739
1297.976563	565.287781
1296.909180	507.036316
1295.841797	542.135925
1294.774414	503.623047
1293.707031	609.944092
1292.638672	654.906494
1291.571289	503.670593
1290.502930	543.803040
1289.433594	262.760284
1288.365234	680.477783
1287.295898	522.123962
1286.226563	283.016785
1285.157227	377.190643
1284.086914	321.947296
1283.017578	359.811707
1281.947266	199.390198
1280.876953	318.074707
1279.805664	341.294067
1278.734375	616.504639
1277.663086	206.783783
1276.591797	291.216553
1275.520508	197.167450
1274.448242	320.709930
1273.375977	339.140076
1272.303711	391.787140
1271.231445	512.824097
1270.158203	160.049271
1269.085938	154.158691
1268.011719	438.751801
1266.938477	589.020569
1265.865234	356.163605
1264.791016	438.100311
1263.716797	551.720276
1262.641602	353.187103
1261.567383	259.587280
1260.492188	258.649139
1259.416992	374.686096
1258.341797	91.142616
1257.265625	377.672668
1256.190430	335.350830
1255.114258	587.632202
1254.037109	270.230957
1252.960938	208.504791
1251.883789	309.811279
1250.806641	408.647247
1249.729492	373.687714
1248.652344	550.277710
1247.574219	554.192261
1246.496094	271.332581
1245.417969	345.774078
1244.338867	237.981369
1243.260742	237.107025
1242.181641	122.100586
1241.102539	104.247917
1240.022461	98.527382
1238.943359	102.521179
1237.863281	336.971893
1236.783203	357.872437
1235.702148	262.351593
1234.622070	557.206421
1233.541016	299.273285
1232.459961	271.662323
1231.377930	464.521820
1230.296875	284.268066
1229.214844	232.428864
1228.132813	352.504944
1227.050781	228.032852
1225.967773	350.448029
1224.884766	349.397766
1223.801758	58.051414
1222.718750	136.851746
1221.634766	150.310410
1220.550781	183.088440
1219.466797	269.009491
1218.382813	28.668737
1217.298828	409.284363
1216.213867	77.198158
1215.128906	105.039940
1214.042969	231.823349
1212.958008	114.763756
1211.872070	224.562759
1210.786133	288.453796
1209.700195	250.991089
1208.613281	541.483215
1207.526367	2.446840
1206.439453	529.047546
1205.352539	409.538910
1204.265625	118.994629
1203.177734	69.432289
1202.089844	121.019089
1201.001953	-135.634003
1199.913086	231.265915
1198.824219	126.268929
1197.735352	-231.349884
1196.646484	-45.165070
1195.557617	-10.608589
1194.467773	-144.418793
1193.377930	-37.795456
1192.288086	-152.361877
1191.197266	88.721672
1190.106445	75.015297
1189.015625	-186.098434
1187.924805	-279.031830
1186.833984	-59.849606
1185.742188	-73.624100
1184.650391	13.368986
1183.557617	-161.223984
1182.465820	12.043949
1181.373047	-124.155373
1180.280273	-195.587769
1179.187500	-130.386169
1178.093750	1.849664
1177.000977	134.006424
1175.907227	100.785095
1174.812500	204.046906
1173.718750	-231.479538
1172.624023	142.252411
1171.529297	-384.073578
1170.434570	82.782677
1169.338867	35.072994
1168.244141	-287.671051
1167.148438	-199.039627
1166.051758	-153.517136
1164.956055	-10.042521
1163.859375	-86.502922
1162.762695	-129.513260
1161.666016	212.000793
1160.568359	183.205032
1159.470703	23.090103
1158.373047	161.367081
1157.275391	80.018539
1156.176758	-115.844421
1155.079102	-61.193508
1153.979492	-183.076645
1152.880859	-109.427933
1151.782227	-45.372570
1150.682617	1.936859
1149.583008	-260.526306
1148.482422	24.940813
1147.382813	-49.330421
1146.282227	-47.416950
1145.181641	118.715248
1144.080078	-22.258307
1142.979492	62.847439
1141.877930	159.771881
1140.776367	130.586273
1139.673828	22.917292
1138.572266	219.551727
1137.469727	-294.528900
1136.367188	379.613922
1135.263672	221.997543
1134.161133	164.188187
1133.057617	424.544281
1131.954102	274.082550
1130.849609	-28.238228
1129.745117	122.762779
1128.641602	332.993073
1127.536133	71.114944
1126.431641	442.453430
1125.326172	216.191132
1124.220703	381.083221
1123.115234	105.141975
1122.009766	250.996857
1120.903320	323.335083
1119.796875	267.753784
1118.690430	254.798462
1117.583008	293.894623
1116.475586	37.166771
1115.368164	78.633095
1114.260742	238.331345
1113.152344	-13.527778
1112.044922	259.575653
1110.936523	114.167969
1109.827148	181.486130
1108.718750	352.727814
1107.609375	11.311970
1106.500000	158.870956
1105.389648	-17.105118
1104.280273	151.624435
1103.169922	126.750038
1102.059570	75.929520
1100.948242	-184.815735
1099.837891	75.737389
1098.726563	147.543060
1097.615234	209.884109
1096.502930	316.959717
1095.390625	96.490219
1094.278320	121.099457
1093.166016	218.702255
1092.053711	292.719360
1090.940430	474.973022
1089.827148	104.101563
1088.713867	218.090179
1087.599609	-93.746613
1086.485352	187.211899
1085.371094	289.353271
1084.256836	325.637329
1083.141602	474.710663
1082.027344	76.272797
1080.912109	483.750916
1079.795898	435.427185
1078.680664	598.465881
1077.564453	244.991501
1076.448242	323.527100
1075.331055	298.789734
1074.213867	335.069946
1073.096680	-25.006414
1071.979492	-16.772470
1070.862305	17.262877
1069.744141	123.945740
1068.625977	-62.294785
1067.507813	-107.873840
1066.388672	33.947334
1065.270508	142.951645
1064.151367	116.143127
1063.031250	175.956329
1061.912109	212.379059
1060.791992	-43.621582
1059.671875	282.893066
1058.550781	349.722534
1057.430664	414.223480
1056.309570	240.318375
1055.188477	152.980881
1054.066406	194.190338
1052.945313	251.773880
1051.823242	31.482292
1050.700195	208.183731
1049.578125	214.468765
1048.455078	71.436089
1047.332031	7.824720
1046.208984	-34.729740
1045.084961	-16.607063
1043.960938	-82.380836
1042.836914	117.621628
1041.712891	131.155029
1040.587891	508.142487
1039.462891	-95.563972
1038.337891	348.917267
1037.212891	281.065521
1036.086914	280.778625
1034.960938	196.765854
1033.834961	226.834564
1032.708984	284.848816
1031.582031	94.060135
1030.455078	84.745895
1029.328125	52.242764
1028.200195	-15.058931
1027.072266	-61.370270
1025.944336	-411.876099
1024.816406	6.453540
1023.687500	-434.348236
1022.558594	-34.678333
1021.429688	-24.979437
1020.300781	-103.389587
1019.170898	-54.147003
1018.041016	99.478127
1016.911133	21.257889
1015.780273	-209.852448
1014.649414	29.609171
1013.518555	39.660873
1012.387695	70.615723
1011.255859	117.817833
1010.124023	-80.341354
1008.992188	168.365250
1007.860352	-68.927094
1006.727539	304.705994
1005.594727	592.649780
1004.461914	903.648926
1003.329102	1048.112061
1002.195313	704.873840
1001.061523	412.700134
999.927734	229.310150
998.792969	161.550415
997.658203	-21.569298
996.523438	-38.314270
995.388672	-52.676357
994.252930	73.790817
993.117188	96.452164
991.981445	24.606779
990.844727	15.115256
989.708984	303.102966
988.572266	238.376755
987.434570	116.134315
986.297852	279.695892
985.160156	-98.018059
984.022461	196.905563
982.884766	155.646561
981.746094	123.677246
980.607422	61.881119
979.468750	76.103966
978.329102	-153.416153
977.190430	42.651497
976.050781	330.652161
974.910156	147.410217
973.770508	182.630981
972.629883	298.306488
971.489258	225.663345
970.348633	26.834244
969.207031	294.192413
968.065430	-76.561264
966.923828	-75.337059
965.781250	17.716887
964.639648	23.648354
963.496094	199.321991
962.353516	-14.730804
961.210938	234.359390
960.067383	64.071602
958.923828	161.965439
957.779297	37.719215
956.635742	-200.883987
955.491211	-118.815300
954.345703	-41.297558
953.201172	-48.403622
952.055664	-30.278120
950.910156	-14.377678
949.764648	-249.941040
948.618164	-183.572723
947.471680	-142.309708
946.325195	17.820150
945.178711	333.279205
944.031250	-2.251786
942.883789	-54.425320
941.736328	119.488449
940.587891	163.291519
939.439453	-21.034101
938.291016	198.559723
937.142578	461.447327
935.993164	199.840973
934.843750	111.667686
933.694336	96.526306
932.544922	3.982475
931.394531	32.270103
930.244141	122.093239
929.093750	271.132690
927.942383	206.175171
926.791016	311.992920
925.639648	-146.454086
924.488281	-51.867870
923.335938	-25.500647
922.183594	-319.682068
921.031250	-197.688522
919.877930	-118.885368
918.724609	-85.508728
917.571289	-131.602585
916.417969	122.144516
915.263672	103.361443
914.109375	25.614565
912.955078	95.459427
911.800781	-224.927322
910.645508	-164.045654
909.490234	103.217461
908.334961	84.722191
907.178711	39.072174
906.022461	113.589241
904.866211	117.873764
903.709961	178.821014
902.552734	-149.736771
901.395508	-90.952568
900.238281	232.664551
899.080078	284.603149
897.921875	203.061630
896.763672	-66.148743
895.605469	-72.884743
894.446289	175.877365
893.287109	-29.769577
892.127930	424.553955
890.967773	146.692093
889.807617	6.764860
888.647461	58.866642
887.487305	203.523422
886.326172	-128.117935
885.165039	-96.279259
884.003906	140.854492
882.842773	190.684265
881.680664	-61.662575
880.518555	267.760040
879.356445	128.228058
878.193359	141.993866
877.030273	288.679230
875.867188	-6.150812
874.703125	25.664316
873.540039	419.916382
872.375977	35.242493
871.210938	161.533783
870.046875	8.810555
868.881836	429.674713
867.716797	137.539017
866.550781	32.120731
865.385742	117.783882
864.219727	331.472198
863.052734	221.561203
861.886719	60.038048
860.719727	66.977295
859.552734	293.893311
858.384766	478.042389
857.217773	359.179321
856.049805	401.864990
854.880859	294.246429
853.712891	518.504333
852.543945	482.597931
851.375000	511.678436
850.205078	547.439636
849.036133	412.914001
847.866211	401.597717
846.696289	314.132416
845.525391	338.598541
844.354492	226.506882
843.183594	454.522278
842.012695	125.413101
840.840820	93.857399
839.668945	80.166946
838.497070	115.621880
837.324219	117.497887
836.151367	16.558064
834.978516	445.012299
833.805664	256.867340
832.631836	356.777771
831.458008	79.370216
830.284180	63.143665
829.110352	319.067902
827.935547	534.672485
826.760742	29.840086
825.584961	352.326752
824.410156	358.106110
823.234375	234.579819
822.058594	-136.230499
820.881836	-228.502396
819.705078	53.323013
818.528320	-116.973701
817.351563	200.198639
816.173828	-154.860977
814.996094	-193.896133
813.818359	42.830929
812.639648	68.138710
811.461914	-31.115133
810.283203	107.439308
809.103516	154.760513
807.923828	-117.902397
806.745117	-141.733704
805.564453	-79.021584
804.384766	-63.013466
803.204102	-9.343660
802.023438	64.213928
800.842773	-201.739212
799.661133	-294.636597
798.479492	7.140682
797.297852	-207.803772
796.115234	-143.456238
794.932617	-101.355682
793.750000	-108.068352
792.567383	-55.039303
791.383789	-123.879807
790.200195	-117.480042
789.016602	112.386932
787.832031	209.326660
786.648438	153.531677
785.463867	380.786896
784.278320	4.252938
783.092773	277.739380
781.908203	-39.025948
780.721680	108.287979
779.536133	129.572296
778.349609	111.037514
777.163086	99.081573
775.975586	471.167542
774.789063	-66.204117
773.601563	237.247330
772.413086	260.360718
771.225586	281.216980
770.037109	277.758881
768.848633	199.314697
767.660156	12.879786
766.470703	379.497406
765.281250	144.560547
764.091797	158.543243
762.901367	174.678253
761.710938	283.218170
760.520508	154.002396
759.330078	51.216167
758.138672	320.174347
756.947266	153.559464
755.755859	393.726776
754.563477	198.538147
753.371094	69.342300
752.178711	344.434082
750.986328	61.467739
749.792969	215.607941
748.599609	167.678284
747.405273	5.613053
746.211914	131.086899
745.017578	181.892181
743.823242	322.592926
742.627930	-113.505379
741.433594	-42.968140
740.238281	23.147495
739.041992	-77.312469
737.846680	-118.567650
736.650391	208.164734
735.454102	-17.070597
734.256836	42.407040
733.059570	-206.742401
731.862305	198.516678
730.665039	50.114384
729.466797	109.577255
728.268555	-150.219910
727.070313	138.856155
725.872070	-13.678454
724.672852	-26.267788
723.473633	203.671860
722.273438	-66.627724
721.074219	104.328331
719.874023	423.686737
718.673828	249.675583
717.472656	191.434952
716.271484	392.872498
715.070313	175.504242
713.869141	370.406677
712.666992	18.087114
711.464844	-57.218903
710.262695	344.768127
709.059570	330.534119
707.856445	-182.386917
706.653320	32.266850
705.450195	133.686829
704.246094	17.478054
703.041992	182.090134
701.837891	74.768974
700.632813	126.336349
699.428711	282.329529
698.222656	231.800308
697.017578	274.832611
695.811523	207.103439
694.605469	424.067169
693.399414	-156.058273
692.192383	32.825958
690.986328	-90.892998
689.778320	-49.529900
688.571289	154.639481
687.363281	-161.838684
686.155273	-39.984035
684.947266	-150.107040
683.738281	158.292953
682.529297	265.074493
681.320313	51.209766
680.111328	-28.161240
678.901367	-235.192642
677.691406	-219.019196
676.481445	124.109764
675.270508	45.125595
674.059570	9.533252
672.848633	-60.577480
671.636719	301.972229
670.425781	0.614590
669.213867	86.419960
668.000977	159.281876
666.789063	234.340302
665.576172	132.280243
664.362305	15.203279
663.149414	282.582031
661.935547	-20.026131
660.721680	-63.462059
659.507813	-108.998817
658.292969	13.779545
657.078125	261.618805
655.863281	123.393112
654.647461	373.275024
653.431641	-223.965622
652.215820	-122.797821
651.000000	217.434006
649.783203	303.341919
648.566406	382.721130
647.349609	9.940572
646.132813	95.714317
644.915039	226.570129
643.697266	312.113678
642.478516	208.262039
641.259766	336.586578
640.041992	-59.802544
638.822266	91.924622
637.603516	230.549896
636.383789	381.841614
635.164063	352.473724
633.943359	-112.977989
632.723633	121.441833
631.502930	173.085373
630.281250	245.913437
629.060547	335.606750
627.838867	66.781502
626.617188	355.298767
625.394531	242.447845
624.172852	500.099396
622.950195	416.532043
621.726563	261.893524
620.503906	96.190247
619.280273	249.166702
618.056641	129.691101
616.832031	-88.714241
615.608398	176.063446
614.383789	134.194870
613.158203	78.888474
611.933594	-139.552170
610.708008	-5.816173
609.482422	24.539925
608.255859	88.308029
607.030273	-58.112961
605.803711	-156.187424
604.576172	-43.684853
