# Supplementary material for: Raman spectroscopy accurately differentiates mucosal healing from non-healing and biochemical changes following biological therapy in inflammatory bowel disease
Source: PLoS One. 2021 Jun 2;16(6):e0252210. doi: 10.1371/journal.pone.0252210 (PMC8172032; doi:10.1371/journal.pone.0252210)
Supplement: S1 Dataset — (ZIP) [file pone.0252210.s003.zip › HC/BRC-ctnf-0008-1_base sub CR removed_34__X_-11643.4__Y_45453.2__Z_88.6998__Time_382.txt]

1714.640625	315.138184
1713.664063	-205.622650
1712.687500	41.460594
1711.709961	-102.111237
1710.733398	12.836661
1709.755859	58.984844
1708.778320	-239.570129
1707.799805	159.496994
1706.821289	-313.826752
1705.843750	127.246376
1704.864258	-70.914993
1703.885742	-85.970764
1702.907227	-330.230408
1701.927734	111.398872
1700.948242	243.454865
1699.968750	234.617172
1698.988281	2.030177
1698.007813	72.478897
1697.028320	-305.151703
1696.046875	-136.813614
1695.066406	-13.064666
1694.084961	84.704651
1693.104492	-203.847305
1692.123047	2.329894
1691.140625	289.230988
1690.159180	67.214500
1689.176758	238.165924
1688.194336	132.439987
1687.211914	638.124756
1686.228516	229.914658
1685.246094	499.629303
1684.262695	284.945282
1683.279297	476.000671
1682.295898	169.614182
1681.311523	322.021179
1680.327148	483.029510
1679.342773	591.403320
1678.358398	420.983002
1677.374023	708.882324
1676.388672	622.217163
1675.403320	921.807739
1674.417969	711.426270
1673.432617	695.782471
1672.446289	725.885376
1671.459961	791.101807
1670.473633	971.084961
1669.487305	1281.683472
1668.500977	1252.847412
1667.513672	1200.647583
1666.526367	1334.782227
1665.539063	1257.117432
1664.550781	1246.290527
1663.563477	1379.218872
1662.575195	1273.916260
1661.586914	1195.654663
1660.598633	1364.388306
1659.609375	1361.251343
1658.620117	1472.486816
1657.631836	1631.820435
1656.641602	1391.618652
1655.652344	1316.116211
1654.662109	1317.799561
1653.672852	1147.909668
1652.681641	1346.191284
1651.691406	1108.360596
1650.701172	1243.890869
1649.709961	991.051331
1648.718750	852.351196
1647.727539	566.070068
1646.735352	533.885010
1645.744141	541.695618
1644.751953	338.525940
1643.759766	368.119873
1642.766602	458.704926
1641.774414	343.709595
1640.781250	94.461563
1639.788086	135.797546
1638.794922	98.263496
1637.801758	-210.592575
1636.807617	287.648346
1635.813477	68.990181
1634.819336	0.873686
1633.825195	-211.883270
1632.830078	52.418911
1631.834961	-7.091578
1630.839844	73.174828
1629.844727	148.341003
1628.849609	-276.358795
1627.853516	-185.000870
1626.857422	48.548176
1625.861328	-212.275970
1624.865234	-175.697662
1623.868164	45.022232
1622.871094	386.696411
1621.874023	365.739441
1620.876953	-143.721161
1619.879883	224.438354
1618.881836	-27.192160
1617.883789	94.209465
1616.885742	108.046509
1615.887695	77.362968
1614.888672	317.011200
1613.889648	-127.989487
1612.890625	-302.596802
1611.891602	-123.086662
1610.892578	59.034569
1609.892578	-125.793976
1608.892578	195.222412
1607.892578	10.548371
1606.892578	-84.950974
1605.891602	-83.501968
1604.890625	-173.649612
1603.889648	-114.540260
1602.888672	122.509956
1601.887695	314.993561
1600.885742	44.409409
1599.883789	121.759636
1598.881836	-193.109451
1597.879883	-131.433441
1596.876953	34.728252
1595.874023	164.219910
1594.871094	-111.270004
1593.868164	12.925613
1592.864258	-197.205475
1591.861328	-232.355942
1590.857422	-9.154799
1589.853516	138.233109
1588.848633	-322.383911
1587.844727	-62.936207
1586.839844	125.916046
1585.834961	-58.206360
1584.830078	185.176987
1583.824219	123.456596
1582.819336	134.660141
1581.813477	341.139038
1580.807617	10.940591
1579.800781	370.801086
1578.794922	155.112411
1577.788086	132.008926
1576.781250	348.218262
1575.773438	-86.177551
1574.766602	239.030762
1573.758789	251.920593
1572.750977	155.503479
1571.743164	-37.158943
1570.735352	-66.128021
1569.726563	260.738708
1568.718750	-280.255951
1567.708984	-10.876701
1566.700195	-357.100067
1565.691406	-334.670074
1564.681641	4.245091
1563.671875	210.545334
1562.662109	595.630920
1561.652344	238.605423
1560.641602	239.439026
1559.630859	221.983688
1558.620117	12.583362
1557.609375	425.091858
1556.597656	28.883579
1555.586914	122.302597
1554.575195	142.999680
1553.563477	391.398315
1552.550781	-178.519913
1551.539063	167.889282
1550.526367	112.895050
1549.513672	93.990059
1548.500977	545.681152
1547.487305	340.172272
1546.473633	382.792664
1545.459961	202.940018
1544.446289	-44.185162
1543.432617	145.285690
1542.417969	47.761192
1541.404297	-83.434982
1540.389648	193.210266
1539.374023	275.942291
1538.359375	-38.972744
1537.343750	89.893585
1536.328125	-62.660507
1535.312500	145.788773
1534.296875	338.512939
1533.280273	193.226532
1532.263672	220.541153
1531.247070	268.298798
1530.230469	-168.517838
1529.212891	-100.438637
1528.196289	-114.941910
1527.178711	96.966866
1526.160156	215.922546
1525.142578	64.443970
1524.124023	56.944889
1523.106445	288.571777
1522.087891	-12.512035
1521.068359	-97.638222
1520.049805	143.657150
1519.030273	-26.605898
1518.010742	80.597214
1516.991211	53.992123
1515.971680	14.398284
1514.951172	136.446732
1513.930664	-214.173141
1512.910156	-5.147602
1511.889648	-29.926516
1510.868164	-147.248322
1509.846680	-190.266663
1508.826172	-15.365033
1507.803711	46.431278
1506.782227	326.013824
1505.759766	-84.229057
1504.737305	-35.700150
1503.714844	-120.565750
1502.692383	-343.865173
1501.668945	-90.859047
1500.646484	-263.128387
1499.623047	-271.637665
1498.599609	-175.337463
1497.575195	-209.738739
1496.550781	-180.293716
1495.527344	-122.825294
1494.502930	-147.363312
1493.477539	-72.327904
1492.453125	-148.233582
1491.427734	56.873672
1490.402344	57.366673
1489.376953	116.499535
1488.350586	252.090805
1487.325195	234.332184
1486.298828	-46.508675
1485.272461	106.574501
1484.245117	341.122650
1483.218750	320.365417
1482.191406	146.442932
1481.164063	492.744690
1480.136719	295.724274
1479.108398	797.131348
1478.080078	712.056946
1477.052734	463.887268
1476.023438	376.174683
1474.995117	889.528076
1473.965820	760.858032
1472.937500	1202.470093
1471.908203	1200.903442
1470.877930	1224.684204
1469.848633	1398.520264
1468.818359	1610.345459
1467.788086	1023.464417
1466.757813	1347.028198
1465.727539	1764.453369
1464.696289	1609.764648
1463.665039	1419.516724
1462.633789	1587.501587
1461.602539	1879.823364
1460.570313	1704.697876
1459.539063	1727.666382
1458.506836	2113.524902
1457.473633	2240.299561
1456.441406	2321.348145
1455.408203	2354.103516
1454.375000	2343.698975
1453.341797	2115.211426
1452.308594	2221.420898
1451.274414	2507.484619
1450.241211	2284.107910
1449.207031	2423.059814
1448.171875	2349.151123
1447.137695	2381.646484
1446.102539	2728.029053
1445.067383	2443.982910
1444.032227	2628.229980
1442.997070	2283.596680
1441.960938	2407.060547
1440.924805	2234.575439
1439.888672	2378.238037
1438.852539	1990.972168
1437.816406	2170.031006
1436.779297	1843.618652
1435.742188	1883.688354
1434.705078	1711.590698
1433.666992	1610.267944
1432.629883	1216.171143
1431.591797	1026.706177
1430.553711	743.974731
1429.514648	988.704529
1428.476563	786.893127
1427.437500	441.427002
1426.398438	630.704651
1425.359375	673.728455
1424.320313	535.313477
1423.280273	485.171997
1422.240234	364.557617
1421.200195	629.429749
1420.159180	289.832977
1419.119141	474.154175
1418.078125	185.194839
1417.037109	296.571442
1415.996094	186.548019
1414.954102	142.016998
1413.912109	39.727329
1412.870117	43.165638
1411.828125	-156.954941
1410.786133	-45.249397
1409.743164	101.643738
1408.700195	-45.390369
1407.657227	430.646484
1406.614258	-120.540520
1405.570313	99.363525
1404.527344	-67.280571
1403.483398	39.764328
1402.438477	-169.319824
1401.394531	-320.493195
1400.349609	125.384201
1399.304688	-48.182476
1398.259766	-48.593727
1397.214844	-18.824301
1396.168945	419.472626
1395.123047	216.317261
1394.077148	-101.862885
1393.031250	-131.800507
1391.984375	136.304703
1390.937500	-121.265930
1389.890625	502.332947
1388.843750	-32.705711
1387.796875	398.221191
1386.749023	466.402649
1385.701172	79.584099
1384.653320	-279.443970
1383.604492	-133.329773
1382.556641	-24.608601
1381.507813	-60.738323
1380.458984	-34.275124
1379.410156	-194.991196
1378.360352	-68.401421
1377.310547	257.968750
1376.260742	392.159515
1375.210938	291.890717
1374.161133	221.733749
1373.110352	32.006226
1372.059570	-55.263447
1371.008789	244.062393
1369.957031	174.489197
1368.906250	115.083092
1367.854492	-56.294258
1366.802734	176.068207
1365.750000	57.320938
1364.698242	-120.963478
1363.645508	9.620619
1362.592773	115.408562
1361.540039	79.471268
1360.486328	-145.380112
1359.433594	-66.535614
1358.379883	-29.869514
1357.326172	-22.902895
1356.271484	222.800858
1355.216797	446.185120
1354.163086	510.645721
1353.107422	321.832367
1352.052734	557.924072
1350.998047	-156.845612
1349.942383	121.737976
1348.886719	430.132721
1347.830078	272.065155
1346.774414	411.922424
1345.717773	737.860779
1344.661133	676.997437
1343.604492	923.715210
1342.546875	709.463867
1341.490234	542.554565
1340.432617	1166.164551
1339.375000	989.613098
1338.316406	1075.772461
1337.258789	1194.253052
1336.200195	802.905151
1335.141602	844.969177
1334.082031	936.630310
1333.023438	969.056213
1331.963867	927.410706
1330.904297	883.460815
1329.844727	861.932556
1328.784180	610.695313
1327.723633	1007.124878
1326.663086	1003.314453
1325.602539	690.915649
1324.541992	554.127014
1323.480469	763.173889
1322.418945	871.079651
1321.357422	892.710693
1320.295898	1151.335693
1319.233398	536.758606
1318.170898	775.900513
1317.108398	1251.783936
1316.045898	1074.345337
1314.982422	727.057129
1313.918945	976.359192
1312.855469	910.367676
1311.791992	1270.640137
1310.728516	1084.233887
1309.664063	686.305420
1308.599609	872.032104
1307.535156	1070.119873
1306.469727	904.119873
1305.404297	1274.552856
1304.338867	1261.315796
1303.273438	928.587158
1302.208008	945.189819
1301.141602	1227.323853
1300.075195	1443.122559
1299.008789	1383.818726
1297.942383	1486.762573
1296.875000	980.810791
1295.807617	963.736633
1294.740234	995.878418
1293.672852	1072.296997
1292.604492	964.783264
1291.537109	1306.309448
1290.468750	760.068115
1289.399414	795.226013
1288.331055	837.844482
1287.261719	1255.491821
1286.192383	1116.889038
1285.123047	1056.839111
1284.052734	815.676575
1282.983398	848.969421
1281.913086	581.236084
1280.841797	715.088257
1279.771484	584.726135
1278.700195	789.653015
1277.628906	625.268860
1276.557617	715.356812
1275.486328	949.739258
1274.414063	834.571594
1273.341797	1244.932983
1272.269531	768.333191
1271.197266	936.879517
1270.124023	902.727905
1269.050781	917.499817
1267.977539	998.252014
1266.904297	1347.494019
1265.830078	1284.296143
1264.756836	960.191650
1263.681641	1387.449829
1262.607422	1261.098145
1261.533203	1110.484131
1260.458008	765.014038
1259.382813	1404.187622
1258.307617	1080.850586
1257.231445	1057.284302
1256.155273	826.800903
1255.079102	1134.511475
1254.002930	1298.531372
1252.926758	871.182373
1251.849609	1144.758057
1250.772461	963.390564
1249.695313	1064.245728
1248.617188	1118.890625
1247.540039	1115.223755
1246.461914	795.643250
1245.382813	811.537659
1244.304688	1340.028076
1243.225586	984.266602
1242.146484	1085.181885
1241.067383	931.181824
1239.988281	1153.467651
1238.908203	1137.864258
1237.828125	785.077820
1236.748047	1218.312988
1235.667969	1091.216309
1234.586914	835.683289
1233.505859	851.751709
1232.424805	918.708618
1231.343750	728.825317
1230.261719	858.763184
1229.179688	780.380310
1228.097656	1261.319092
1227.015625	1211.929199
1225.932617	964.098511
1224.850586	757.513916
1223.767578	509.886902
1222.683594	484.848297
1221.600586	619.405396
1220.516602	961.777527
1219.432617	757.768066
1218.347656	648.061951
1217.263672	161.529846
1216.178711	160.652740
1215.093750	509.890472
1214.008789	574.073181
1212.922852	244.768646
1211.836914	369.245300
1210.750977	623.919312
1209.665039	552.820251
1208.579102	493.778320
1207.492188	528.747986
1206.405273	115.322098
1205.318359	210.534195
1204.230469	633.322998
1203.142578	53.816750
1202.054688	351.134888
1200.966797	277.486816
1199.877930	199.002625
1198.790039	-105.715439
1197.701172	116.586662
1196.611328	-159.229401
1195.522461	-223.318893
1194.432617	-126.342018
1193.342773	-548.720825
1192.252930	-302.812134
1191.162109	-71.501564
1190.072266	-87.783684
1188.981445	-39.283806
1187.889648	-163.768967
1186.798828	309.536194
1185.707031	-256.743896
1184.615234	-424.487671
1183.523438	-50.012703
1182.430664	-112.333649
1181.337891	-93.164703
1180.245117	163.286072
1179.152344	33.627041
1178.059570	-40.924026
1176.965820	133.649338
1175.872070	190.695877
1174.778320	259.617065
1173.683594	-140.867584
1172.588867	21.290192
1171.494141	20.550539
1170.399414	156.119766
1169.303711	229.342255
1168.208984	304.851318
1167.113281	-19.077623
1166.016602	-242.546906
1164.920898	-215.039932
1163.824219	-235.429977
1162.727539	107.226624
1161.630859	153.480225
1160.533203	151.862473
1159.435547	142.993134
1158.337891	160.301575
1157.240234	148.881226
1156.141602	20.466785
1155.043945	51.842007
1153.944336	-86.218414
1152.845703	-52.634018
1151.747070	-14.388813
1150.647461	-176.427963
1149.547852	99.888771
1148.447266	371.221649
1147.347656	230.371292
1146.247070	-5.752003
1145.146484	-51.425495
1144.044922	-128.117981
1142.944336	9.280477
1141.842773	-160.331924
1140.741211	-322.821899
1139.638672	-116.806732
1138.537109	-217.605530
1137.434570	128.339706
1136.332031	48.733021
1135.228516	185.234299
1134.125977	839.333801
1133.022461	362.831268
1131.917969	230.652908
1130.814453	65.238693
1129.709961	609.267029
1128.605469	941.837219
1127.500977	880.469604
1126.396484	823.793884
1125.291016	807.348572
1124.185547	752.913086
1123.080078	257.683685
1121.973633	705.460632
1120.868164	650.849365
1119.761719	487.250183
1118.654297	278.660095
1117.547852	505.603027
1116.440430	325.350159
1115.333008	402.982422
1114.225586	156.465912
1113.117188	274.143646
1112.008789	370.425018
1110.900391	100.233231
1109.791992	531.936768
1108.682617	204.984177
1107.573242	688.289001
1106.463867	446.344940
1105.354492	622.333130
1104.244141	989.358276
1103.133789	579.771790
1102.023438	340.184692
1100.913086	586.559509
1099.801758	960.102417
1098.690430	404.493347
1097.579102	796.667542
1096.467773	795.056519
1095.355469	578.987488
1094.243164	784.609375
1093.130859	665.111511
1092.017578	698.649353
1090.905273	605.042542
1089.791992	504.361908
1088.677734	276.628906
1087.564453	646.464172
1086.450195	385.817352
1085.335938	680.146362
1084.221680	553.543030
1083.106445	734.830933
1081.991211	822.026672
1080.875977	533.311951
1079.760742	928.134277
1078.644531	526.774353
1077.528320	658.459717
1076.412109	407.524597
1075.295898	471.111908
1074.178711	332.904694
1073.061523	567.658020
1071.944336	382.592865
1070.826172	413.263519
1069.708984	343.162170
1068.590820	287.137268
1067.471680	540.359131
1066.353516	648.277039
1065.234375	571.165222
1064.115234	463.669434
1062.996094	496.663208
1061.875977	96.771355
1060.755859	291.276306
1059.635742	352.407043
1058.515625	490.701202
1057.394531	166.068893
1056.273438	409.562042
1055.152344	377.249451
1054.031250	162.770401
1052.909180	301.089905
1051.787109	416.037018
1050.665039	327.872040
1049.541992	505.853210
1048.418945	651.133606
1047.295898	224.840851
1046.172852	384.219513
1045.048828	566.883545
1043.925781	211.018982
1042.801758	-7.125453
1041.676758	-66.660324
1040.552734	64.943771
1039.427734	177.908615
1038.302734	123.234520
1037.176758	54.684235
1036.050781	149.164154
1034.924805	143.625931
1033.798828	7.888451
1032.672852	14.180695
1031.545898	115.882996
1030.418945	187.405197
1029.291992	172.987976
1028.164063	75.008003
1027.036133	-248.175964
1025.908203	-97.292053
1024.780273	-178.587906
1023.651367	-322.432617
1022.522461	-593.756958
1021.393555	-616.558655
1020.264648	-453.640045
1019.134766	-223.432480
1018.004883	-341.042938
1016.875000	-256.789551
1015.744141	-320.798584
1014.613281	-296.599335
1013.482422	-68.416267
1012.351563	25.448055
1011.219727	-26.491667
1010.088867	176.393829
1008.956055	434.847931
1007.824219	529.037476
1006.691406	875.474731
1005.558594	1032.234741
1004.425781	1935.967651
1003.292969	2427.913818
1002.159180	2434.389160
1001.025391	1495.906006
999.891602	756.692322
998.756836	403.682007
997.622070	233.417557
996.487305	615.150696
995.352539	258.277466
994.216797	402.454803
993.081055	382.931488
991.945313	-120.775291
990.808594	-40.692017
989.672852	115.605789
988.536133	182.102951
987.398438	-66.960487
986.261719	-99.176727
985.124023	-105.876579
983.986328	25.761501
982.847656	205.852478
981.709961	365.326141
980.571289	83.091003
979.432617	390.100647
978.292969	138.243866
977.153320	-147.807465
976.013672	148.080292
974.874023	655.466492
973.734375	160.937729
972.593750	303.172485
971.453125	174.509506
970.311523	89.713394
969.170898	294.405121
968.029297	65.398537
966.886719	125.803902
965.745117	-435.321503
964.602539	-135.920761
963.459961	179.577667
962.317383	428.638763
961.173828	398.153015
960.030273	354.120972
958.886719	248.444977
957.743164	614.816284
956.598633	216.414917
955.454102	136.595932
954.309570	267.566101
953.165039	25.692282
952.019531	-316.536591
950.874023	-2.024105
949.727539	61.007977
948.582031	126.489937
947.435547	-100.415703
946.289063	20.281063
945.141602	65.726059
943.995117	163.863632
942.847656	-121.462967
941.699219	114.007462
940.551758	326.729828
939.403320	142.512970
938.254883	718.196899
937.105469	317.678101
935.957031	366.706787
934.807617	181.092834
933.658203	524.480042
932.507813	519.273071
931.357422	81.427719
930.207031	83.508781
929.056641	-105.501091
927.906250	190.607269
926.754883	8.828770
925.603516	13.872090
924.451172	21.357292
923.298828	-148.390182
922.146484	-6.403674
920.994141	324.345917
919.841797	-94.862389
918.688477	-122.919868
917.535156	55.892445
916.380859	-3.675983
915.227539	-94.857780
914.073242	-58.737553
912.918945	-90.569740
911.763672	-79.135880
910.608398	122.969368
909.453125	14.426844
908.297852	-347.856110
907.141602	-227.031906
905.985352	192.995514
904.829102	-66.741669
903.672852	-95.191811
902.515625	229.766342
901.358398	-15.849964
900.201172	320.475647
899.042969	188.329346
897.884766	-310.162628
896.726563	137.152588
895.568359	116.256020
894.409180	61.554340
893.250000	321.153656
892.090820	-79.125343
890.930664	275.452240
889.771484	-90.582291
888.611328	-122.150162
887.450195	-304.883759
886.289063	117.435608
885.128906	-42.567410
883.966797	181.097046
882.805664	325.771362
881.643555	37.491840
880.481445	324.273590
879.319336	281.905670
878.156250	30.045063
876.993164	269.460510
875.830078	152.937119
874.666016	648.983398
873.502930	244.331940
872.338867	337.304626
871.173828	76.987244
870.009766	372.459900
868.844727	325.950714
867.679688	441.364868
866.513672	304.960846
865.348633	143.892822
864.182617	501.951477
863.015625	46.632622
861.849609	323.672455
860.682617	780.197571
859.515625	598.956787
858.347656	855.419495
857.180664	786.384399
856.012695	580.517151
854.843750	794.102478
853.675781	536.681641
852.506836	848.720764
851.337891	795.261841
850.167969	558.055298
848.999023	762.185791
847.829102	504.826080
846.658203	764.729919
845.488281	455.872803
844.317383	496.208679
843.146484	493.936310
841.975586	487.110382
840.803711	341.555359
839.631836	341.310089
838.459961	128.616913
837.287109	496.968140
836.114258	62.961563
834.941406	122.702965
833.768555	539.610657
832.594727	482.895477
831.420898	446.183197
830.247070	418.298523
829.072266	488.471741
827.898438	275.208832
826.722656	476.703186
825.547852	771.602722
824.372070	624.906189
823.196289	190.678055
822.020508	346.899719
820.844727	90.845772
819.667969	168.789078
818.491211	-207.611404
817.313477	206.155441
816.136719	201.231506
814.958984	-526.877869
813.781250	41.893333
812.602539	-50.186058
811.423828	-300.229248
810.245117	-225.820251
809.066406	10.593736
807.886719	40.125114
806.707031	25.048391
805.527344	47.557327
804.346680	-223.157639
803.166992	92.014381
801.985352	-334.258881
800.804688	-527.580994
799.623047	-57.851208
798.441406	-306.941559
797.259766	-347.712097
796.078125	-379.784546
794.895508	-403.163879
793.712891	-260.568726
792.529297	-222.320618
791.346680	378.129242
790.163086	212.185043
788.978516	-11.411195
787.794922	136.636703
786.610352	286.642609
785.425781	-134.192017
784.241211	207.801636
783.055664	155.977859
781.870117	205.660065
780.684570	109.310539
779.498047	326.502350
778.311523	333.610596
777.125000	351.578522
775.938477	170.704987
774.750977	506.149078
773.563477	223.486343
772.375977	59.906746
771.187500	480.643707
769.999023	546.051025
768.810547	-41.192516
767.622070	321.498230
766.432617	230.001358
765.243164	583.339844
764.053711	581.818115
762.863281	359.986359
761.672852	349.426941
760.482422	406.960449
759.291992	528.141968
758.100586	539.158691
756.909180	358.726868
755.717773	213.445114
754.525391	369.242981
753.333008	190.845398
752.140625	640.765503
750.948242	343.579102
749.754883	472.454346
748.561523	537.519531
747.368164	211.780548
746.173828	311.827789
744.979492	286.712067
743.785156	415.088196
742.590820	179.333817
741.395508	-133.089172
740.200195	-61.836220
739.003906	129.863358
737.808594	-70.694397
736.612305	2.603314
735.416016	67.093880
734.218750	168.763321
733.021484	88.726646
731.824219	218.807968
730.626953	99.452583
729.428711	128.904877
728.230469	-108.395584
727.032227	281.883545
725.833984	140.926208
724.634766	35.047607
723.435547	-72.890594
722.235352	15.860659
721.036133	274.980896
719.835938	250.268600
718.635742	284.604950
717.434570	321.212189
716.233398	181.217453
715.032227	141.750443
713.831055	172.214279
712.628906	231.144226
711.426758	19.948235
710.224609	199.052841
709.021484	421.813934
707.818359	67.494492
706.615234	-31.705700
705.412109	115.331078
704.208008	266.855621
703.003906	159.594818
701.799805	198.357468
700.594727	13.320372
699.389648	352.635284
698.184570	29.009069
696.979492	-139.898529
695.773438	-115.086327
694.567383	-66.114998
693.361328	-6.028508
692.154297	-473.321747
690.947266	-282.345825
689.740234	-742.254883
688.533203	-459.570465
687.325195	-70.412682
686.117188	-69.334007
684.909180	101.189812
683.700195	46.507206
682.491211	-94.510468
681.282227	-224.293274
680.072266	135.897400
678.863281	-58.176105
677.653320	-204.184921
676.442383	-128.970383
675.232422	46.109478
674.021484	-146.382080
672.810547	130.982544
671.598633	-283.505280
670.386719	-50.947132
669.174805	292.092377
667.962891	71.235451
666.750000	172.767792
665.537109	-330.279510
664.324219	119.682114
663.110352	116.319542
661.897461	-63.743103
660.683594	183.918320
659.468750	-47.243336
658.254883	-51.506714
657.040039	-275.464874
655.824219	-110.921989
654.609375	-181.184753
653.393555	-229.609970
652.177734	-187.289612
650.960938	255.919067
649.745117	216.667953
648.528320	250.827011
647.311523	147.353027
646.093750	192.563538
644.875977	465.951233
643.658203	311.198151
642.440430	401.758209
641.221680	126.767220
640.002930	-191.089676
638.784180	155.288803
637.564453	172.689346
636.344727	211.463654
635.125000	348.879333
633.905273	189.725479
632.684570	206.475876
631.463867	72.712906
630.243164	-117.085228
629.021484	121.919098
627.799805	426.895996
626.578125	362.449646
625.356445	-139.818069
624.133789	304.938904
622.911133	307.433014
621.688477	131.414780
620.464844	325.271423
619.241211	154.177567
618.017578	63.617554
616.793945	47.045517
615.569336	134.287277
614.344727	-190.405777
613.120117	76.321411
611.894531	-19.768618
610.668945	-343.830048
609.443359	-331.506134
608.216797	-188.278763
606.991211	179.679504
605.764648	92.843666
604.537109	-8.674987
