# Supplementary material for: Raman spectroscopy accurately differentiates mucosal healing from non-healing and biochemical changes following biological therapy in inflammatory bowel disease
Source: PLoS One. 2021 Jun 2;16(6):e0252210. doi: 10.1371/journal.pone.0252210 (PMC8172032; doi:10.1371/journal.pone.0252210)
Supplement: S1 Dataset — (ZIP) [file pone.0252210.s003.zip › HC/BRC-ctnf-0008-1_base sub CR removed_68__X_-11640.4__Y_45456.2__Z_88.0997__Time_770.txt]

1714.640625	196.148560
1713.664063	-67.377556
1712.687500	132.447174
1711.709961	-189.877548
1710.733398	59.918339
1709.755859	-182.756332
1708.778320	162.400803
1707.799805	149.205490
1706.821289	24.370407
1705.843750	106.675056
1704.864258	-8.447032
1703.885742	5.833630
1702.907227	-198.520935
1701.927734	-91.678207
1700.948242	23.932665
1699.968750	-92.383934
1698.988281	-157.121185
1698.007813	-266.507568
1697.028320	-238.755096
1696.046875	-223.713150
1695.066406	-18.245729
1694.084961	142.414490
1693.104492	140.888916
1692.123047	-20.134203
1691.140625	-22.963415
1690.159180	-17.061686
1689.176758	85.513573
1688.194336	130.040268
1687.211914	313.860077
1686.228516	103.674919
1685.246094	32.853008
1684.262695	103.886742
1683.279297	282.070282
1682.295898	133.192764
1681.311523	80.814796
1680.327148	138.209183
1679.342773	342.555725
1678.358398	534.083130
1677.374023	406.844330
1676.388672	721.723328
1675.403320	797.683411
1674.417969	773.125366
1673.432617	855.432251
1672.446289	555.527527
1671.459961	750.448608
1670.473633	789.070923
1669.487305	931.744568
1668.500977	822.610779
1667.513672	1045.792847
1666.526367	974.767334
1665.539063	1103.232056
1664.550781	1163.102905
1663.563477	1016.548889
1662.575195	910.247253
1661.586914	1186.160522
1660.598633	908.446045
1659.609375	1057.859863
1658.620117	1175.820435
1657.631836	1124.633301
1656.641602	1049.983765
1655.652344	1163.733765
1654.662109	1137.503052
1653.672852	905.253723
1652.681641	652.261536
1651.691406	1053.083374
1650.701172	544.355164
1649.709961	342.858765
1648.718750	636.077759
1647.727539	268.792999
1646.735352	464.742554
1645.744141	135.244720
1644.751953	418.879791
1643.759766	90.094894
1642.766602	141.854034
1641.774414	59.270325
1640.781250	-12.477713
1639.788086	-99.770058
1638.794922	169.288010
1637.801758	290.796356
1636.807617	40.742390
1635.813477	160.030518
1634.819336	163.534225
1633.825195	-59.329918
1632.830078	-437.315613
1631.834961	-130.241760
1630.839844	108.433403
1629.844727	44.468487
1628.849609	-153.510651
1627.853516	-135.492783
1626.857422	-56.818886
1625.861328	-35.884377
1624.865234	-98.951775
1623.868164	-214.438675
1622.871094	148.606567
1621.874023	36.009499
1620.876953	102.226646
1619.879883	21.447027
1618.881836	19.580177
1617.883789	41.448524
1616.885742	276.014740
1615.887695	227.151688
1614.888672	257.097748
1613.889648	197.927139
1612.890625	-115.531937
1611.891602	1.218728
1610.892578	-41.922218
1609.892578	72.253036
1608.892578	-101.796516
1607.892578	-84.486435
1606.892578	-38.331821
1605.891602	238.264282
1604.890625	451.938690
1603.889648	272.934357
1602.888672	183.004044
1601.887695	-97.859138
1600.885742	-75.176872
1599.883789	36.418346
1598.881836	77.372978
1597.879883	68.643311
1596.876953	-125.655304
1595.874023	-14.174624
1594.871094	-12.473744
1593.868164	-191.004272
1592.864258	-366.881073
1591.861328	-464.381226
1590.857422	-183.427414
1589.853516	-176.625900
1588.848633	-104.655838
1587.844727	50.714043
1586.839844	-33.956444
1585.834961	-259.431366
1584.830078	80.777870
1583.824219	238.343765
1582.819336	171.713318
1581.813477	185.788025
1580.807617	173.743896
1579.800781	73.089485
1578.794922	165.055771
1577.788086	-37.215752
1576.781250	-26.105122
1575.773438	117.585648
1574.766602	219.518127
1573.758789	186.079605
1572.750977	-141.226578
1571.743164	74.772736
1570.735352	113.860123
1569.726563	-55.037994
1568.718750	-16.147207
1567.708984	355.027527
1566.700195	89.791237
1565.691406	258.086151
1564.681641	91.371758
1563.671875	111.443939
1562.662109	227.376877
1561.652344	286.076874
1560.641602	287.565765
1559.630859	63.372536
1558.620117	126.868568
1557.609375	148.745590
1556.597656	227.470520
1555.586914	148.028610
1554.575195	332.638519
1553.563477	328.017883
1552.550781	271.477173
1551.539063	271.774353
1550.526367	160.652802
1549.513672	111.528137
1548.500977	0.207979
1547.487305	338.734894
1546.473633	506.339630
1545.459961	260.152222
1544.446289	504.939484
1543.432617	90.626534
1542.417969	291.126709
1541.404297	349.361389
1540.389648	74.325844
1539.374023	54.814156
1538.359375	24.852243
1537.343750	188.268707
1536.328125	-35.510410
1535.312500	318.419006
1534.296875	274.920135
1533.280273	197.757187
1532.263672	179.763214
1531.247070	45.657063
1530.230469	145.923187
1529.212891	284.618469
1528.196289	0.750678
1527.178711	-84.898682
1526.160156	205.178131
1525.142578	255.632446
1524.124023	9.979505
1523.106445	250.535355
1522.087891	-234.517242
1521.068359	118.806282
1520.049805	-60.354790
1519.030273	56.001957
1518.010742	-12.873650
1516.991211	121.114891
1515.971680	108.478203
1514.951172	-4.476072
1513.930664	69.916695
1512.910156	51.716087
1511.889648	-220.715546
1510.868164	-77.482948
1509.846680	163.038147
1508.826172	-63.490276
1507.803711	-95.201729
1506.782227	-60.354774
1505.759766	-94.887253
1504.737305	-183.359573
1503.714844	25.296057
1502.692383	-278.610352
1501.668945	52.628201
1500.646484	-18.398022
1499.623047	-230.344833
1498.599609	-247.804901
1497.575195	-93.950417
1496.550781	-272.877655
1495.527344	133.919159
1494.502930	-24.763624
1493.477539	41.477795
1492.453125	-188.926422
1491.427734	-204.692139
1490.402344	86.053955
1489.376953	144.094986
1488.350586	304.142914
1487.325195	520.213013
1486.298828	143.778076
1485.272461	180.891724
1484.245117	235.728577
1483.218750	264.949249
1482.191406	288.936127
1481.164063	272.012756
1480.136719	280.499695
1479.108398	490.252808
1478.080078	503.582428
1477.052734	616.213196
1476.023438	751.597046
1474.995117	680.553955
1473.965820	614.531738
1472.937500	701.233704
1471.908203	808.160095
1470.877930	864.049316
1469.848633	1090.327881
1468.818359	1138.358887
1467.788086	1425.357788
1466.757813	1480.787964
1465.727539	1426.823486
1464.696289	1568.495605
1463.665039	1461.031738
1462.633789	1793.053345
1461.602539	1367.988647
1460.570313	1735.310059
1459.539063	1675.925659
1458.506836	1443.895142
1457.473633	1749.894409
1456.441406	1796.949219
1455.408203	1747.531006
1454.375000	1946.633179
1453.341797	2229.287598
1452.308594	2144.211426
1451.274414	1965.342041
1450.241211	2070.343506
1449.207031	2149.919922
1448.171875	2031.852783
1447.137695	2096.164063
1446.102539	1922.420776
1445.067383	2414.450684
1444.032227	2050.883057
1442.997070	1652.036621
1441.960938	1855.378052
1440.924805	1795.602051
1439.888672	1849.632813
1438.852539	1865.719116
1437.816406	1821.140625
1436.779297	1528.926147
1435.742188	1239.368286
1434.705078	1306.084595
1433.666992	1266.699585
1432.629883	1091.030151
1431.591797	1066.883423
1430.553711	767.682739
1429.514648	443.378815
1428.476563	361.428741
1427.437500	559.462341
1426.398438	424.599823
1425.359375	499.066223
1424.320313	225.713470
1423.280273	627.822632
1422.240234	404.996277
1421.200195	26.138952
1420.159180	277.031891
1419.119141	266.039398
1418.078125	187.110352
1417.037109	271.848846
1415.996094	11.891885
1414.954102	-13.973305
1413.912109	-150.433807
1412.870117	-115.792191
1411.828125	99.899010
1410.786133	84.325455
1409.743164	-363.416748
1408.700195	236.750519
1407.657227	80.671059
1406.614258	150.745346
1405.570313	112.876328
1404.527344	-5.204623
1403.483398	67.552536
1402.438477	27.427309
1401.394531	160.509903
1400.349609	102.987488
1399.304688	-64.758026
1398.259766	-207.275604
1397.214844	-1.249005
1396.168945	-278.880157
1395.123047	24.942812
1394.077148	-172.235382
1393.031250	58.997086
1391.984375	107.434662
1390.937500	5.757107
1389.890625	-0.674591
1388.843750	-112.091278
1387.796875	79.336716
1386.749023	83.187416
1385.701172	-77.889366
1384.653320	-138.790619
1383.604492	-27.113829
1382.556641	92.141159
1381.507813	6.574822
1380.458984	-243.698883
1379.410156	53.157284
1378.360352	85.329445
1377.310547	90.145958
1376.260742	37.680290
1375.210938	110.115273
1374.161133	150.211807
1373.110352	58.209209
1372.059570	86.060066
1371.008789	-205.078339
1369.957031	117.164474
1368.906250	-56.480526
1367.854492	21.689497
1366.802734	104.938843
1365.750000	150.911774
1364.698242	7.791259
1363.645508	-80.388908
1362.592773	-14.099445
1361.540039	263.793182
1360.486328	158.588074
1359.433594	-227.463043
1358.379883	135.229523
1357.326172	226.926605
1356.271484	-243.013748
1355.216797	263.973694
1354.163086	-6.724216
1353.107422	68.063950
1352.052734	289.491882
1350.998047	-17.873253
1349.942383	278.213928
1348.886719	266.579315
1347.830078	302.220459
1346.774414	238.777969
1345.717773	319.338593
1344.661133	806.661072
1343.604492	738.608826
1342.546875	866.517883
1341.490234	813.636597
1340.432617	684.109619
1339.375000	475.520966
1338.316406	720.330078
1337.258789	712.657227
1336.200195	1004.630310
1335.141602	398.280029
1334.082031	957.687317
1333.023438	774.902771
1331.963867	617.059204
1330.904297	573.169128
1329.844727	618.437134
1328.784180	691.005432
1327.723633	585.772461
1326.663086	804.362915
1325.602539	632.748962
1324.541992	641.619629
1323.480469	732.090088
1322.418945	805.384277
1321.357422	614.734009
1320.295898	767.257874
1319.233398	1028.380127
1318.170898	816.021118
1317.108398	880.047485
1316.045898	1069.905640
1314.982422	614.088745
1313.918945	1099.873901
1312.855469	629.740784
1311.791992	854.508850
1310.728516	926.642151
1309.664063	804.380188
1308.599609	1137.657715
1307.535156	924.616150
1306.469727	938.140076
1305.404297	577.903809
1304.338867	972.939514
1303.273438	822.101563
1302.208008	882.859558
1301.141602	855.235229
1300.075195	997.286804
1299.008789	716.876465
1297.942383	755.993225
1296.875000	930.260620
1295.807617	1018.650513
1294.740234	437.067841
1293.672852	942.923462
1292.604492	933.470154
1291.537109	845.655396
1290.468750	802.126892
1289.399414	697.430420
1288.331055	661.534180
1287.261719	1005.611877
1286.192383	707.716064
1285.123047	730.954712
1284.052734	653.872314
1282.983398	554.900696
1281.913086	823.267334
1280.841797	455.277466
1279.771484	628.323303
1278.700195	801.386597
1277.628906	534.224121
1276.557617	621.841980
1275.486328	628.840149
1274.414063	841.238342
1273.341797	496.474579
1272.269531	821.375183
1271.197266	999.666931
1270.124023	626.049744
1269.050781	601.824280
1267.977539	1046.367676
1266.904297	1420.021851
1265.830078	1171.405029
1264.756836	1049.828369
1263.681641	894.227844
1262.607422	1314.222534
1261.533203	883.315125
1260.458008	908.430603
1259.382813	1031.074097
1258.307617	724.962402
1257.231445	1025.524536
1256.155273	968.056335
1255.079102	852.245361
1254.002930	1070.009644
1252.926758	655.024902
1251.849609	899.609192
1250.772461	626.032532
1249.695313	659.048889
1248.617188	767.470459
1247.540039	552.596680
1246.461914	962.444641
1245.382813	898.352417
1244.304688	674.005737
1243.225586	668.379089
1242.146484	827.906128
1241.067383	725.219604
1239.988281	598.343079
1238.908203	782.149597
1237.828125	585.023865
1236.748047	1021.059631
1235.667969	695.506897
1234.586914	770.141296
1233.505859	1065.339600
1232.424805	880.611450
1231.343750	567.578125
1230.261719	400.032806
1229.179688	649.111938
1228.097656	869.040161
1227.015625	679.796082
1225.932617	674.569458
1224.850586	705.652527
1223.767578	671.409485
1222.683594	421.940002
1221.600586	358.766693
1220.516602	563.954956
1219.432617	522.527832
1218.347656	200.817963
1217.263672	463.873322
1216.178711	439.386322
1215.093750	43.034351
1214.008789	368.690613
1212.922852	257.314667
1211.836914	264.216736
1210.750977	131.172409
1209.665039	603.592041
1208.579102	639.299988
1207.492188	383.240204
1206.405273	433.396942
1205.318359	510.014557
1204.230469	478.148315
1203.142578	352.323547
1202.054688	489.028778
1200.966797	81.492874
1199.877930	384.226135
1198.790039	-138.693405
1197.701172	149.449860
1196.611328	64.552711
1195.522461	27.761757
1194.432617	296.315948
1193.342773	-81.966072
1192.252930	39.797058
1191.162109	-90.849289
1190.072266	-120.582291
1188.981445	286.782074
1187.889648	-103.322174
1186.798828	-92.370720
1185.707031	-302.300812
1184.615234	241.310196
1183.523438	31.289167
1182.430664	-140.318695
1181.337891	-203.996750
1180.245117	43.976421
1179.152344	267.806671
1178.059570	191.918610
1176.965820	437.050720
1175.872070	140.651627
1174.778320	110.149933
1173.683594	180.151230
1172.588867	89.670792
1171.494141	183.442001
1170.399414	-139.225571
1169.303711	423.273529
1168.208984	234.485336
1167.113281	361.326782
1166.016602	182.044846
1164.920898	-104.776871
1163.824219	-135.876007
1162.727539	-152.703308
1161.630859	-214.978210
1160.533203	95.197433
1159.435547	316.824371
1158.337891	144.454697
1157.240234	124.802658
1156.141602	181.416718
1155.043945	407.278290
1153.944336	203.711517
1152.845703	-52.290340
1151.747070	-5.545932
1150.647461	110.194191
1149.547852	278.214844
1148.447266	262.661865
1147.347656	-83.978188
1146.247070	128.951981
1145.146484	-127.223351
1144.044922	21.190353
1142.944336	-173.153656
1141.842773	393.686676
1140.741211	-33.891735
1139.638672	-4.862415
1138.537109	-80.516747
1137.434570	273.926727
1136.332031	240.832169
1135.228516	300.305969
1134.125977	392.922699
1133.022461	262.209442
1131.917969	428.197479
1130.814453	309.233368
1129.709961	638.685730
1128.605469	808.964294
1127.500977	751.397644
1126.396484	1376.667725
1125.291016	956.114990
1124.185547	632.845032
1123.080078	826.198059
1121.973633	884.340637
1120.868164	726.851379
1119.761719	723.260132
1118.654297	648.557434
1117.547852	564.349731
1116.440430	565.279846
1115.333008	275.139709
1114.225586	384.777679
1113.117188	404.420593
1112.008789	428.704437
1110.900391	795.626099
1109.791992	245.430603
1108.682617	586.079041
1107.573242	418.668701
1106.463867	456.706390
1105.354492	681.169678
1104.244141	841.720703
1103.133789	475.881012
1102.023438	898.147705
1100.913086	688.004333
1099.801758	492.029083
1098.690430	515.343262
1097.579102	682.368042
1096.467773	710.212097
1095.355469	740.328491
1094.243164	598.417053
1093.130859	550.707581
1092.017578	705.438293
1090.905273	836.509949
1089.791992	555.614380
1088.677734	625.358276
1087.564453	372.762054
1086.450195	722.269165
1085.335938	918.738220
1084.221680	1009.288025
1083.106445	904.676147
1081.991211	891.702759
1080.875977	681.369568
1079.760742	680.109802
1078.644531	934.729858
1077.528320	682.147400
1076.412109	424.948090
1075.295898	522.133728
1074.178711	628.614197
1073.061523	495.795563
1071.944336	287.974609
1070.826172	570.151062
1069.708984	442.037933
1068.590820	426.420044
1067.471680	593.500366
1066.353516	495.839813
1065.234375	559.758240
1064.115234	422.308533
1062.996094	666.396973
1061.875977	486.828064
1060.755859	632.500427
1059.635742	525.505981
1058.515625	792.678650
1057.394531	437.871948
1056.273438	410.435699
1055.152344	586.299683
1054.031250	229.448425
1052.909180	346.877930
1051.787109	338.164703
1050.665039	226.746353
1049.541992	367.447144
1048.418945	162.745911
1047.295898	406.068573
1046.172852	390.403595
1045.048828	409.731537
1043.925781	333.498047
1042.801758	108.144630
1041.676758	90.298492
1040.552734	212.274231
1039.427734	262.011597
1038.302734	90.542007
1037.176758	54.201748
1036.050781	-100.788383
1034.924805	-102.092247
1033.798828	413.108704
1032.672852	244.306824
1031.545898	403.490967
1030.418945	-25.528400
1029.291992	-10.366376
1028.164063	395.216034
1027.036133	238.450989
1025.908203	-73.800018
1024.780273	164.486588
1023.651367	-291.432434
1022.522461	-229.493149
1021.393555	-111.824310
1020.264648	-202.941452
1019.134766	-138.556366
1018.004883	-472.976471
1016.875000	85.386208
1015.744141	122.052460
1014.613281	56.820095
1013.482422	-82.437813
1012.351563	40.175247
1011.219727	158.172501
1010.088867	306.306824
1008.956055	114.200165
1007.824219	544.750000
1006.691406	704.504639
1005.558594	898.972107
1004.425781	1636.855347
1003.292969	2189.541016
1002.159180	1842.958618
1001.025391	1575.203979
999.891602	905.694580
998.756836	430.606659
997.622070	246.800842
996.487305	231.718277
995.352539	285.993408
994.216797	218.044785
993.081055	254.056839
991.945313	140.245972
990.808594	51.962585
989.672852	113.694077
988.536133	299.969879
987.398438	331.883514
986.261719	352.392365
985.124023	142.686554
983.986328	186.498245
982.847656	253.430359
981.709961	272.130615
980.571289	30.924660
979.432617	54.522614
978.292969	204.736679
977.153320	-24.399139
976.013672	305.344727
974.874023	538.537659
973.734375	-21.001022
972.593750	-5.818062
971.453125	179.457626
970.311523	598.996277
969.170898	91.022537
968.029297	613.948364
966.886719	280.874390
965.745117	117.864326
964.602539	271.578705
963.459961	308.424561
962.317383	308.714935
961.173828	86.833580
960.030273	456.378387
958.886719	534.959167
957.743164	57.103539
956.598633	337.533539
955.454102	311.221375
954.309570	365.173096
953.165039	334.588074
952.019531	185.206177
950.874023	20.034060
949.727539	230.079330
948.582031	-17.022751
947.435547	-67.311623
946.289063	204.749893
945.141602	360.324005
943.995117	433.759583
942.847656	91.742638
941.699219	-87.888916
940.551758	-64.166061
939.403320	78.341980
938.254883	88.624207
937.105469	288.339478
935.957031	130.135284
934.807617	263.933411
933.658203	99.263191
932.507813	258.359924
931.357422	214.789673
930.207031	87.117966
929.056641	80.326286
927.906250	328.628479
926.754883	55.797352
925.603516	90.396103
924.451172	-15.915632
923.298828	-169.795685
922.146484	142.633591
920.994141	261.837677
919.841797	-18.856621
918.688477	-256.115540
917.535156	-168.300919
916.380859	-146.256561
915.227539	30.298384
914.073242	-74.570290
912.918945	-324.504333
911.763672	72.426064
910.608398	-392.661407
909.453125	-118.116188
908.297852	-190.467514
907.141602	-99.461121
905.985352	-137.554138
904.829102	-59.967342
903.672852	-149.921524
902.515625	-97.052841
901.358398	247.958313
900.201172	70.045288
899.042969	-241.187698
897.884766	221.572708
896.726563	-7.919993
895.568359	-78.914230
894.409180	89.872108
893.250000	208.943237
892.090820	224.101364
890.930664	246.122864
889.771484	139.468964
888.611328	-143.180099
887.450195	188.456451
886.289063	-87.139328
885.128906	145.190109
883.966797	-204.560181
882.805664	68.431511
881.643555	18.908485
880.481445	21.324974
879.319336	190.590225
878.156250	319.277802
876.993164	233.943192
875.830078	148.702652
874.666016	435.094574
873.502930	383.712982
872.338867	206.366150
871.173828	11.148846
870.009766	56.766094
868.844727	178.870117
867.679688	44.615559
866.513672	2.626875
865.348633	632.675232
864.182617	458.047699
863.015625	-1.768468
861.849609	43.970333
860.682617	172.783752
859.515625	420.521515
858.347656	239.497543
857.180664	370.439789
856.012695	649.379639
854.843750	313.692871
853.675781	684.435547
852.506836	642.539368
851.337891	582.725220
850.167969	516.205444
848.999023	498.977570
847.829102	743.764343
846.658203	495.841949
845.488281	51.020542
844.317383	40.542362
843.146484	117.294403
841.975586	-18.527140
840.803711	11.168916
839.631836	174.957230
838.459961	474.973511
837.287109	399.369446
836.114258	158.419113
834.941406	64.953621
833.768555	389.073669
832.594727	612.516846
831.420898	338.035980
830.247070	516.626465
829.072266	601.367615
827.898438	842.127930
826.722656	514.066589
825.547852	516.038818
824.372070	324.020294
823.196289	91.901314
822.020508	13.531059
820.844727	126.665031
819.667969	-27.555069
818.491211	174.411957
817.313477	-24.440649
816.136719	-51.955368
814.958984	-46.178726
813.781250	-67.191986
812.602539	-50.492226
811.423828	-298.451416
810.245117	-117.438492
809.066406	-141.046860
807.886719	237.351364
806.707031	24.669985
805.527344	-172.475189
804.346680	-303.038361
803.166992	-27.499840
801.985352	25.909233
800.804688	-147.099792
799.623047	243.194839
798.441406	18.985538
797.259766	-89.962822
796.078125	-63.783730
794.895508	-376.747803
793.712891	-71.630562
792.529297	7.320793
791.346680	-68.880951
790.163086	51.848469
788.978516	44.039948
787.794922	279.500153
786.610352	120.975166
785.425781	309.620605
784.241211	252.630173
783.055664	34.176720
781.870117	279.809052
780.684570	169.479080
779.498047	45.828419
778.311523	162.838165
777.125000	98.626610
775.938477	120.417595
774.750977	27.327478
773.563477	342.342102
772.375977	471.806824
771.187500	360.722809
769.999023	97.451584
768.810547	325.748993
767.622070	271.755768
766.432617	-46.700546
765.243164	330.945526
764.053711	131.344833
762.863281	-66.057755
761.672852	40.299965
760.482422	186.125870
759.291992	-75.219696
758.100586	277.153656
756.909180	457.754211
755.717773	297.417297
754.525391	301.931885
753.333008	460.199463
752.140625	376.655243
750.948242	383.142883
749.754883	382.979004
748.561523	165.411362
747.368164	384.682373
746.173828	382.165497
744.979492	272.107056
743.785156	379.204834
742.590820	242.812958
741.395508	211.684113
740.200195	268.217468
739.003906	-183.677841
737.808594	232.174973
736.612305	-4.879330
735.416016	40.650700
734.218750	-5.790383
733.021484	328.632782
731.824219	183.693054
730.626953	323.235657
729.428711	101.848030
728.230469	-71.300232
727.032227	-32.279778
725.833984	13.317304
724.634766	537.475281
723.435547	447.563019
722.235352	506.266113
721.036133	272.402313
719.835938	636.874390
718.635742	226.443588
717.434570	291.963837
716.233398	113.208076
715.032227	117.832344
713.831055	497.596252
712.628906	221.103821
711.426758	215.104202
710.224609	-196.068970
709.021484	177.313522
707.818359	206.529633
706.615234	405.701874
705.412109	128.167496
704.208008	-90.332489
703.003906	-221.550217
701.799805	-6.666366
700.594727	299.616699
699.389648	-126.852341
698.184570	75.294197
696.979492	318.808594
695.773438	49.587967
694.567383	-84.643349
693.361328	-144.789932
692.154297	12.412262
690.947266	108.944267
689.740234	257.709320
688.533203	-10.004824
687.325195	15.459897
686.117188	-162.757111
684.909180	177.533234
683.700195	-138.974365
682.491211	2.166494
681.282227	-92.733162
680.072266	18.411257
678.863281	-67.378166
677.653320	22.461500
676.442383	-192.765915
675.232422	351.957306
674.021484	57.091988
672.810547	84.882187
671.598633	-3.933705
670.386719	-79.546700
669.174805	-217.631454
667.962891	-48.578148
666.750000	228.609390
665.537109	-96.872513
664.324219	124.367035
663.110352	-176.874924
661.897461	-67.680916
660.683594	17.856529
659.468750	125.056999
658.254883	171.908966
657.040039	393.536560
655.824219	315.434174
654.609375	2.454187
653.393555	-142.213577
652.177734	116.159157
650.960938	131.005081
649.745117	165.224640
648.528320	169.265045
647.311523	259.373291
646.093750	261.139160
644.875977	598.486755
643.658203	92.275604
642.440430	209.877472
641.221680	608.944641
640.002930	-103.799492
638.784180	309.772186
637.564453	419.920013
636.344727	332.075989
635.125000	-129.774399
633.905273	215.598770
632.684570	229.797424
631.463867	601.970154
630.243164	65.796509
629.021484	84.967140
627.799805	292.284088
626.578125	464.557526
625.356445	70.085754
624.133789	223.748199
622.911133	436.539429
621.688477	466.268585
620.464844	248.747452
619.241211	432.918457
618.017578	-101.244652
616.793945	-62.655453
615.569336	107.394341
614.344727	314.609436
613.120117	282.964661
611.894531	23.226936
610.668945	-60.447617
609.443359	-179.878159
608.216797	130.724487
606.991211	63.400745
605.764648	-91.218437
604.537109	14.917172
