# Supplementary material for: Raman spectroscopy accurately differentiates mucosal healing from non-healing and biochemical changes following biological therapy in inflammatory bowel disease
Source: PLoS One. 2021 Jun 2;16(6):e0252210. doi: 10.1371/journal.pone.0252210 (PMC8172032; doi:10.1371/journal.pone.0252210)
Supplement: S1 Dataset — (ZIP) [file pone.0252210.s003.zip › HC/BRC-ctnf-0004-1_base sub CR removed_88__X_22758__Y_20918.8__Z_668.834__Time_1007.txt]

1714.671875	25.467216
1713.695313	-57.214279
1712.718750	-53.004505
1711.742188	64.044151
1710.764648	36.466213
1709.787109	-90.056076
1708.809570	-9.970294
1707.831055	54.199493
1706.853516	-74.283714
1705.875000	17.071505
1704.896484	49.692627
1703.916992	-64.726959
1702.938477	43.239853
1701.958984	-14.532152
1700.979492	-10.554047
1700.000000	-54.513096
1699.019531	187.811295
1698.040039	56.014816
1697.059570	4.631364
1696.079102	-17.144337
1695.097656	105.514420
1694.117188	-164.258362
1693.135742	-35.900997
1692.154297	153.982468
1691.172852	-16.324835
1690.190430	160.483109
1689.208008	11.944147
1688.225586	82.347183
1687.243164	203.558243
1686.260742	170.273392
1685.277344	97.186172
1684.293945	112.235710
1683.310547	249.993027
1682.327148	-78.242371
1681.343750	-6.742290
1680.359375	3.646533
1679.375000	102.025368
1678.390625	22.229780
1677.405273	205.999405
1676.419922	208.972076
1675.435547	275.927551
1674.449219	284.491699
1673.463867	152.333679
1672.478516	254.237350
1671.492188	313.717621
1670.505859	203.310684
1669.519531	220.564972
1668.532227	283.074799
1667.544922	295.254944
1666.557617	23.592154
1665.570313	269.579163
1664.583008	287.447845
1663.594727	318.685852
1662.607422	387.162292
1661.619141	259.547363
1660.629883	195.708069
1659.641602	349.303894
1658.652344	428.757599
1657.663086	420.883026
1656.673828	331.031219
1655.684570	397.524933
1654.694336	236.454376
1653.704102	385.170990
1652.713867	229.665527
1651.723633	415.544922
1650.732422	170.371460
1649.742188	279.694122
1648.750977	74.490601
1647.758789	109.950157
1646.767578	95.285316
1645.775391	289.388367
1644.784180	171.853317
1643.791992	233.991791
1642.798828	45.384697
1641.806641	-69.158577
1640.813477	183.190674
1639.820313	-26.170385
1638.827148	-50.745975
1637.833008	-46.246086
1636.839844	55.866554
1635.845703	55.192886
1634.851563	-127.252029
1633.856445	-101.431770
1632.862305	0.826234
1631.867188	-118.128487
1630.872070	28.942600
1629.876953	28.586170
1628.881836	-108.575867
1627.885742	-216.697144
1626.889648	-64.300980
1625.893555	22.317591
1624.897461	-9.390359
1623.900391	-46.311619
1622.903320	-64.786011
1621.906250	161.157120
1620.909180	3.467970
1619.912109	134.797897
1618.914063	116.407852
1617.916016	74.421776
1616.917969	35.100506
1615.919922	53.549595
1614.920898	145.467636
1613.921875	-19.704988
1612.922852	-90.378296
1611.923828	-121.679039
1610.924805	-32.369724
1609.924805	98.838287
1608.924805	-0.587270
1607.924805	93.893921
1606.924805	117.621994
1605.923828	-47.199249
1604.922852	-5.126444
1603.921875	99.746063
1602.920898	-33.562782
1601.919922	-85.712708
1600.917969	-20.143372
1599.916016	-101.057762
1598.914063	-14.610662
1597.912109	11.666225
1596.909180	79.730782
1595.906250	61.528568
1594.903320	14.584588
1593.900391	-131.600525
1592.896484	-50.570816
1591.893555	-45.296818
1590.889648	-170.551758
1589.885742	-37.432831
1588.880859	-6.147106
1587.876953	-100.093620
1586.872070	11.987576
1585.867188	56.207466
1584.862305	108.201660
1583.856445	84.563896
1582.851563	-139.712921
1581.845703	47.658386
1580.839844	44.796875
1579.833008	172.091187
1578.827148	-31.313126
1577.820313	-10.834055
1576.813477	85.064636
1575.806641	-45.452888
1574.798828	42.531281
1573.791992	8.224678
1572.784180	116.883904
1571.775391	191.660431
1570.767578	-45.483051
1569.759766	8.436850
1568.750977	5.138770
1567.742188	-24.171583
1566.732422	-22.358616
1565.723633	2.781090
1564.713867	113.509613
1563.704102	-63.885056
1562.694336	51.910011
1561.684570	56.078857
1560.673828	10.922019
1559.664063	-119.811539
1558.652344	135.671356
1557.641602	28.190903
1556.630859	99.485199
1555.619141	92.980667
1554.607422	11.326218
1553.595703	53.943401
1552.583984	68.017448
1551.571289	32.852619
1550.558594	75.282677
1549.545898	21.921627
1548.533203	-67.678009
1547.519531	124.574059
1546.506836	-112.478981
1545.493164	139.049728
1544.479492	69.965065
1543.464844	31.857212
1542.451172	-57.943851
1541.436523	20.107622
1540.421875	175.535522
1539.407227	191.442352
1538.391602	36.937717
1537.375977	57.916805
1536.361328	-179.144928
1535.344727	143.540146
1534.329102	30.230402
1533.312500	27.773766
1532.296875	7.229841
1531.280273	151.570404
1530.262695	84.511292
1529.246094	-85.602409
1528.228516	238.783875
1527.210938	138.120667
1526.193359	135.275360
1525.175781	155.545059
1524.157227	36.790966
1523.138672	121.280243
1522.120117	329.145996
1521.101563	73.986168
1520.082031	-1.149684
1519.063477	165.331680
1518.043945	46.421589
1517.024414	97.092674
1516.003906	-14.152505
1514.983398	103.180275
1513.963867	-77.435097
1512.943359	-129.668747
1511.921875	146.594849
1510.901367	320.058136
1509.879883	16.200203
1508.858398	-190.103561
1507.836914	-75.807732
1506.815430	-105.184258
1505.792969	16.637306
1504.770508	-10.280874
1503.748047	6.327364
1502.725586	125.355156
1501.702148	-14.398429
1500.678711	22.549862
1499.655273	-35.281807
1498.631836	57.882561
1497.608398	-212.408585
1496.583984	57.196465
1495.559570	-0.761209
1494.535156	94.707321
1493.510742	-60.467613
1492.485352	4.214039
1491.460938	-89.613045
1490.435547	26.077896
1489.409180	-305.380524
1488.383789	-110.586784
1487.357422	15.136092
1486.331055	191.830536
1485.304688	225.482620
1484.278320	1.347946
1483.250977	233.957642
1482.224609	25.160810
1481.197266	303.510162
1480.168945	120.206589
1479.141602	107.756577
1478.113281	120.760567
1477.084961	184.693893
1476.056641	350.474335
1475.028320	388.810638
1473.999023	146.987732
1472.969727	315.133362
1471.940430	294.828400
1470.911133	353.399841
1469.881836	432.278137
1468.851563	411.886810
1467.821289	353.338074
1466.791016	681.274353
1465.759766	541.298889
1464.729492	482.704712
1463.698242	609.601685
1462.666992	502.707611
1461.635742	441.561432
1460.603516	603.883362
1459.571289	608.713562
1458.539063	501.845856
1457.506836	582.804443
1456.474609	519.096924
1455.441406	612.669312
1454.408203	744.234497
1453.375000	655.140015
1452.341797	507.768494
1451.307617	621.497437
1450.274414	864.413208
1449.240234	630.927185
1448.205078	579.894653
1447.170898	683.360901
1446.135742	531.060669
1445.100586	685.103333
1444.065430	540.456543
1443.030273	583.102600
1441.994141	625.720642
1440.958984	329.434143
1439.921875	389.782196
1438.885742	647.300476
1437.849609	338.559937
1436.812500	371.081543
1435.775391	322.749207
1434.738281	307.279480
1433.701172	430.715118
1432.663086	286.469849
1431.625000	334.136383
1430.586914	396.933289
1429.548828	230.106400
1428.509766	260.114380
1427.470703	343.085083
1426.431641	186.487000
1425.392578	168.622620
1424.353516	44.920418
1423.313477	233.744354
1422.273438	1.768050
1421.233398	145.211960
1420.193359	36.781845
1419.152344	-111.878967
1418.111328	74.331764
1417.070313	71.730156
1416.029297	94.310036
1414.987305	-61.716854
1413.946289	124.401848
1412.904297	-189.938385
1411.862305	184.710220
1410.819336	111.817299
1409.776367	-91.691925
1408.734375	11.428003
1407.691406	-93.963356
1406.647461	71.925705
1405.604492	-30.872667
1404.560547	107.371346
1403.516602	59.866970
1402.472656	50.046398
1401.427734	-102.740677
1400.382813	95.695313
1399.337891	8.217213
1398.292969	48.662460
1397.248047	33.977867
1396.202148	-23.277779
1395.156250	39.779217
1394.110352	-87.525452
1393.064453	-66.991119
1392.018555	-8.875120
1390.971680	-90.940804
1389.924805	34.785137
1388.877930	72.916443
1387.830078	78.536507
1386.782227	61.680038
1385.734375	-147.675980
1384.686523	-211.905182
1383.638672	-61.117538
1382.589844	-105.282219
1381.541016	117.936996
1380.492188	-160.970276
1379.443359	37.267780
1378.394531	40.709129
1377.344727	-110.585968
1376.294922	-54.635063
1375.245117	-81.009132
1374.194336	72.274033
1373.143555	93.343231
1372.092773	4.728024
1371.041992	65.772423
1369.991211	71.996216
1368.939453	-138.547928
1367.887695	-45.008801
1366.835938	-183.118622
1365.784180	12.577879
1364.731445	-3.409432
1363.679688	-4.403360
1362.626953	12.058985
1361.573242	257.462280
1360.520508	37.620113
1359.466797	-95.043419
1358.413086	-13.760658
1357.359375	72.502701
1356.305664	-57.466133
1355.250977	18.909395
1354.196289	169.829361
1353.141602	-205.859467
1352.086914	-77.218590
1351.031250	-45.427139
1349.975586	18.664915
1348.919922	-93.430679
1347.864258	-126.035194
1346.808594	27.470520
1345.751953	193.347885
1344.695313	153.389267
1343.638672	170.511612
1342.581055	152.964737
1341.523438	197.419739
1340.466797	113.078758
1339.408203	241.821442
1338.350586	23.863682
1337.291992	239.312851
1336.234375	197.285919
1335.174805	323.593689
1334.116211	222.265930
1333.057617	269.450104
1331.998047	202.883698
1330.938477	136.390533
1329.878906	223.239990
1328.818359	161.794632
1327.757813	105.361549
1326.697266	-22.648321
1325.636719	276.743347
1324.576172	259.962097
1323.514648	198.783783
1322.453125	122.864822
1321.391602	355.497925
1320.330078	245.119415
1319.267578	129.891907
1318.205078	130.667938
1317.142578	188.195297
1316.080078	169.319366
1315.016602	217.030121
1313.953125	311.579285
1312.889648	297.731171
1311.826172	362.745270
1310.761719	287.404572
1309.698242	300.771973
1308.633789	272.322083
1307.569336	162.716492
1306.503906	269.698334
1305.438477	160.211349
1304.373047	168.853760
1303.307617	327.510956
1302.242188	432.055573
1301.175781	236.754349
1300.109375	233.229477
1299.042969	308.351624
1297.976563	147.696579
1296.909180	294.079987
1295.841797	207.212723
1294.774414	228.411758
1293.707031	200.557510
1292.638672	216.905182
1291.571289	245.547516
1290.502930	104.997368
1289.433594	246.485825
1288.365234	189.402267
1287.295898	399.493134
1286.226563	268.954346
1285.157227	160.548080
1284.086914	86.502426
1283.017578	338.177124
1281.947266	14.487898
1280.876953	190.250534
1279.805664	140.841660
1278.734375	262.729401
1277.663086	78.859497
1276.591797	198.315430
1275.520508	95.270485
1274.448242	180.498871
1273.375977	199.733185
1272.303711	231.200409
1271.231445	130.775024
1270.158203	303.928558
1269.085938	159.629410
1268.011719	388.884186
1266.938477	383.777924
1265.865234	371.374969
1264.791016	256.537567
1263.716797	-33.828041
1262.641602	83.153114
1261.567383	19.707855
1260.492188	5.050665
1259.416992	268.205780
1258.341797	121.980270
1257.265625	44.031437
1256.190430	97.633766
1255.114258	44.101521
1254.037109	97.703712
1252.960938	-79.884911
1251.883789	226.779907
1250.806641	163.590424
1249.729492	88.281425
1248.652344	231.842560
1247.574219	178.450821
1246.496094	227.165421
1245.417969	6.165449
1244.338867	244.393585
1243.260742	171.658112
1242.181641	128.096909
1241.102539	-48.955532
1240.022461	33.772614
1238.943359	223.242874
1237.863281	106.955521
1236.783203	279.356354
1235.702148	226.164459
1234.622070	3.296436
1233.541016	277.419586
1232.459961	282.436707
1231.377930	-51.739647
1230.296875	183.468140
1229.214844	224.833878
1228.132813	283.130524
1227.050781	130.806732
1225.967773	68.091484
1224.884766	143.320175
1223.801758	158.039185
1222.718750	-6.218822
1221.634766	-22.912361
1220.550781	74.018600
1219.466797	187.822586
1218.382813	-191.363235
1217.298828	-24.409443
1216.213867	-84.573387
1215.128906	17.072187
1214.042969	99.351013
1212.958008	22.289940
1211.872070	174.500824
1210.786133	123.979263
1209.700195	259.202362
1208.613281	-8.369430
1207.526367	64.118927
1206.439453	23.275373
1205.352539	114.987175
1204.265625	225.923828
1203.177734	134.455963
1202.089844	18.935719
1201.001953	-103.766212
1199.913086	45.587982
1198.824219	9.549714
1197.735352	-84.231026
1196.646484	-165.953827
1195.557617	-314.994080
1194.467773	-302.880554
1193.377930	-117.697517
1192.288086	31.337864
1191.197266	-168.135208
1190.106445	-196.963669
1189.015625	-0.019902
1187.924805	-132.158722
1186.833984	-62.587494
1185.742188	-91.477570
1184.650391	-105.971687
1183.557617	-74.894547
1182.465820	-34.249950
1181.373047	47.123528
1180.280273	-24.998781
1179.187500	22.744192
1178.093750	-13.432233
1177.000977	-119.088341
1175.907227	108.241913
1174.812500	139.069016
1173.718750	-64.775620
1172.624023	40.247257
1171.529297	6.396524
1170.434570	-135.130722
1169.338867	10.443287
1168.244141	-138.234406
1167.148438	-164.923477
1166.051758	73.728416
1164.956055	-70.146225
1163.859375	39.305164
1162.762695	-51.984512
1161.666016	-23.832735
1160.568359	126.063629
1159.470703	127.857277
1158.373047	67.572563
1157.275391	207.740662
1156.176758	78.234024
1155.079102	113.346634
1153.979492	155.568008
1152.880859	209.675171
1151.782227	166.010330
1150.682617	141.403900
1149.583008	26.252977
1148.482422	-31.703825
1147.382813	-8.682983
1146.282227	33.348415
1145.181641	20.593204
1144.080078	-30.258835
1142.979492	-64.449409
1141.877930	139.223251
1140.776367	40.753101
1139.673828	-164.691574
1138.572266	-39.640434
1137.469727	-123.809723
1136.367188	-41.639004
1135.263672	173.497025
1134.161133	122.526886
1133.057617	-44.792133
1131.954102	-24.518618
1130.849609	55.054733
1129.745117	70.507080
1128.641602	195.062164
1127.536133	217.547577
1126.431641	221.039459
1125.326172	198.429749
1124.220703	118.928589
1123.115234	115.272530
1122.009766	9.731366
1120.903320	51.061192
1119.796875	-142.070740
1118.690430	157.287994
1117.583008	241.104431
1116.475586	201.816406
1115.368164	51.337280
1114.260742	19.174229
1113.152344	223.475906
1112.044922	120.331696
1110.936523	-65.513153
1109.827148	-76.423546
1108.718750	-51.900852
1107.609375	55.264030
1106.500000	162.364563
1105.389648	87.607025
1104.280273	196.986267
1103.169922	202.463272
1102.059570	68.726128
1100.948242	-5.996427
1099.837891	152.774902
1098.726563	14.385878
1097.615234	262.626190
1096.502930	-76.063530
1095.390625	308.711914
1094.278320	252.814346
1093.166016	262.874054
1092.053711	155.197220
1090.940430	188.792862
1089.827148	-69.455505
1088.713867	227.682098
1087.599609	138.892471
1086.485352	200.650940
1085.371094	297.644562
1084.256836	119.556442
1083.141602	254.113434
1082.027344	202.988419
1080.912109	201.210754
1079.795898	190.030960
1078.680664	80.243027
1077.564453	-13.068004
1076.448242	69.681656
1075.331055	89.035309
1074.213867	106.033783
1073.096680	162.896393
1071.979492	151.735016
1070.862305	124.171349
1069.744141	45.056324
1068.625977	167.491333
1067.507813	48.585346
1066.388672	159.255768
1065.270508	31.048454
1064.151367	289.164825
1063.031250	76.731499
1061.912109	166.257172
1060.791992	80.289986
1059.671875	87.924461
1058.550781	348.093689
1057.430664	82.162796
1056.309570	110.847954
1055.188477	-192.278824
1054.066406	32.708797
1052.945313	96.451202
1051.823242	83.114899
1050.700195	-56.271141
1049.578125	166.192184
1048.455078	197.219315
1047.332031	221.248367
1046.208984	98.342476
1045.084961	245.996429
1043.960938	-28.364401
1042.836914	61.014507
1041.712891	199.304642
1040.587891	85.940353
1039.462891	186.926025
1038.337891	-21.816851
1037.212891	-41.870678
1036.086914	-52.589146
1034.960938	-56.300941
1033.834961	-66.968376
1032.708984	80.552689
1031.582031	62.923294
1030.455078	52.300980
1029.328125	-104.720917
1028.200195	-33.924633
1027.072266	18.278908
1025.944336	-78.164413
1024.816406	-153.637848
1023.687500	-191.908890
1022.558594	6.612395
1021.429688	-89.634003
1020.300781	-301.803802
1019.170898	82.239883
1018.041016	-368.660217
1016.911133	15.281563
1015.780273	-6.542936
1014.649414	-49.181705
1013.518555	109.786644
1012.387695	169.118469
1011.255859	-3.112687
1010.124023	-75.679550
1008.992188	-34.766239
1007.860352	22.362083
1006.727539	79.494904
1005.594727	222.214767
1004.461914	341.781891
1003.329102	188.527756
1002.195313	740.334717
1001.061523	261.309540
999.927734	309.282745
998.792969	38.528362
997.658203	183.589584
996.523438	102.376938
995.388672	175.883926
994.252930	80.940392
993.117188	129.117630
991.981445	149.635712
990.844727	91.779610
989.708984	-28.251118
988.572266	119.177643
987.434570	114.490120
986.297852	314.887543
985.160156	56.885124
984.022461	59.251999
982.884766	-58.051628
981.746094	-212.086273
980.607422	170.149521
979.468750	30.025084
978.329102	-107.692871
977.190430	-31.448343
976.050781	10.319288
974.910156	8.439391
973.770508	64.054581
972.629883	36.983505
971.489258	115.621704
970.348633	-115.725060
969.207031	123.700378
968.065430	-17.939985
966.923828	136.540405
965.781250	-27.887306
964.639648	57.807388
963.496094	-60.575367
962.353516	68.733612
961.210938	-77.004517
960.067383	79.834824
958.923828	51.086029
957.779297	75.071976
956.635742	138.021713
955.491211	239.902390
954.345703	78.576294
953.201172	123.311264
952.055664	-5.792551
950.910156	215.135941
949.764648	83.875870
948.618164	-120.432297
947.471680	-77.766266
946.325195	60.892296
945.178711	-51.754696
944.031250	-2.150654
942.883789	13.224538
941.736328	-306.936035
940.587891	-149.909714
939.439453	159.962128
938.291016	13.492659
937.142578	172.743042
935.993164	122.188965
934.843750	-39.998447
933.694336	-197.509048
932.544922	-79.204582
931.394531	-15.586787
930.244141	91.312096
929.093750	34.265049
927.942383	-45.479614
926.791016	-31.839048
925.639648	120.627655
924.488281	-77.250908
923.335938	34.294144
922.183594	-108.827385
921.031250	55.029465
919.877930	-47.049969
918.724609	59.985580
917.571289	37.529064
916.417969	-105.245323
915.263672	-75.364464
914.109375	-77.241150
912.955078	125.160088
911.800781	-155.766876
910.645508	78.377892
909.490234	-52.670135
908.334961	-301.522034
907.178711	-69.684029
906.022461	-80.407150
904.866211	53.904556
903.709961	34.152687
902.552734	0.849570
901.395508	298.137634
900.238281	43.016071
899.080078	95.803909
897.921875	55.829987
896.763672	-42.910431
895.605469	-21.729692
894.446289	-0.538248
893.287109	47.787540
892.127930	73.513420
890.967773	142.170364
889.807617	66.256935
888.647461	6.203878
887.487305	90.684135
886.326172	-46.055470
885.165039	158.024536
884.003906	73.251373
882.842773	6.574292
881.680664	-75.843834
880.518555	-79.307350
879.356445	-21.904135
878.193359	-20.852158
877.030273	149.168198
875.867188	102.896202
874.703125	36.386337
873.540039	-151.651947
872.375977	72.278961
871.210938	-61.667591
870.046875	119.399437
868.881836	106.959122
867.716797	245.180618
866.550781	266.437744
865.385742	80.913521
864.219727	-48.350468
863.052734	105.493423
861.886719	48.145798
860.719727	107.578888
859.552734	196.161072
858.384766	461.993713
857.217773	287.913147
856.049805	268.688477
854.880859	224.793335
853.712891	250.415726
852.543945	58.573700
851.375000	254.523407
850.205078	76.187424
849.036133	220.489212
847.866211	80.287613
846.696289	197.619080
845.525391	-45.514698
844.354492	18.043863
843.183594	18.906178
842.012695	71.196350
840.840820	-55.468739
839.668945	5.713142
838.497070	-105.273521
837.324219	47.467434
836.151367	211.284210
834.978516	247.676010
833.805664	56.241592
832.631836	219.858551
831.458008	282.925995
830.284180	-13.349777
829.110352	279.481628
827.935547	188.494034
826.760742	139.888474
825.584961	-49.183094
824.410156	29.276068
823.234375	105.434792
822.058594	105.776527
820.881836	77.126007
819.705078	23.958958
818.528320	184.506241
817.351563	31.108110
816.173828	-10.994710
814.996094	-15.294069
813.818359	-146.407654
812.639648	218.376923
811.461914	-115.113625
810.283203	-257.342682
809.103516	13.762464
807.923828	53.656601
806.745117	53.514370
805.564453	-73.240326
804.384766	-108.956818
803.204102	128.293823
802.023438	-49.548946
800.842773	-107.556641
799.661133	82.821915
798.479492	-183.706070
797.297852	-148.663177
796.115234	-140.276581
794.932617	-151.878891
793.750000	-15.098090
792.567383	-106.540619
791.383789	-36.348682
790.200195	168.801590
789.016602	6.428851
787.832031	-9.878642
786.648438	102.081886
785.463867	196.253464
784.278320	-258.007355
783.092773	112.435280
781.908203	226.301270
780.721680	251.687866
779.536133	221.798355
778.349609	207.339218
777.163086	230.382172
775.975586	202.600418
774.789063	-3.962381
773.601563	208.739990
772.413086	119.100601
771.225586	89.012009
770.037109	-82.209122
768.848633	-13.120517
767.660156	27.251209
766.470703	138.069580
765.281250	101.219444
764.091797	123.812965
762.901367	122.141632
761.710938	65.409805
760.520508	-57.344444
759.330078	-21.662151
758.138672	82.158371
756.947266	113.332489
755.755859	214.818298
754.563477	37.077290
753.371094	54.975391
752.178711	44.279392
750.986328	66.513947
749.792969	-166.017609
748.599609	-58.165951
747.405273	97.902580
746.211914	192.439636
745.017578	139.921799
743.823242	210.243698
742.627930	50.266407
741.433594	26.280819
740.238281	-26.201273
739.041992	105.401680
737.846680	114.251778
736.650391	-113.459450
735.454102	-47.639912
734.256836	-34.398113
733.059570	70.762390
731.862305	-14.500542
730.665039	116.861595
729.466797	123.493286
728.268555	64.526779
727.070313	136.765503
725.872070	-24.885557
724.672852	-158.045517
723.473633	-22.421946
722.273438	45.441261
721.074219	-78.864998
719.874023	-63.381332
718.673828	-6.415954
717.472656	-65.108383
716.271484	-64.848907
715.070313	153.537003
713.869141	55.672070
712.666992	36.358250
711.464844	-11.250940
710.262695	246.251373
709.059570	113.715981
707.856445	92.352898
706.653320	68.858971
705.450195	108.544289
704.246094	85.130714
703.041992	63.944252
701.837891	195.087830
700.632813	-4.373919
699.428711	209.439590
698.222656	47.111191
697.017578	2.271389
695.811523	-116.380630
694.605469	-87.206024
693.399414	130.956345
692.192383	164.501038
690.986328	-192.667953
689.778320	-22.229170
688.571289	-153.420654
687.363281	69.101364
686.155273	-48.930447
684.947266	-30.248131
683.738281	-2.850052
682.529297	-5.751041
681.320313	-110.434479
680.111328	172.752853
678.901367	-96.413315
677.691406	-44.937744
676.481445	-49.714523
675.270508	12.654853
674.059570	-117.525421
672.848633	-20.451647
671.636719	-146.135849
670.425781	-83.594688
669.213867	11.391783
668.000977	84.766304
666.789063	166.796539
665.576172	28.485291
664.362305	130.010010
663.149414	-116.112503
661.935547	28.647430
660.721680	-219.428177
659.507813	167.016785
658.292969	-63.663574
657.078125	106.938858
655.863281	-48.112602
654.647461	103.036324
653.431641	-90.714958
652.215820	4.362950
651.000000	92.933708
649.783203	24.231230
648.566406	30.911398
647.349609	149.513809
646.132813	7.610931
644.915039	268.120697
643.697266	182.114594
642.478516	306.875916
641.259766	270.251709
640.041992	52.999008
638.822266	149.566711
637.603516	102.037148
636.383789	17.913788
635.164063	204.348373
633.943359	115.725098
632.723633	24.869179
631.502930	386.789246
630.281250	186.182434
629.060547	56.301765
627.838867	179.391785
626.617188	70.642227
625.394531	49.630726
624.172852	112.000763
622.950195	208.384827
621.726563	201.631897
620.503906	25.402283
619.280273	305.077179
618.056641	226.780563
616.832031	218.820206
615.608398	-108.332985
614.383789	-108.377892
613.158203	173.520416
611.933594	-66.906967
610.708008	55.786259
609.482422	-52.889797
608.255859	13.223144
607.030273	-40.849350
605.803711	41.259300
604.576172	-45.956329
