# Supplementary material for: Raman spectroscopy accurately differentiates mucosal healing from non-healing and biochemical changes following biological therapy in inflammatory bowel disease
Source: PLoS One. 2021 Jun 2;16(6):e0252210. doi: 10.1371/journal.pone.0252210 (PMC8172032; doi:10.1371/journal.pone.0252210)
Supplement: S1 Dataset — (ZIP) [file pone.0252210.s003.zip › HC/BRC-ctnf-0004-1_base sub CR removed_8__X_22758__Y_20910.8__Z_667.908__Time_92.txt]

1714.671875	225.800507
1713.695313	177.614456
1712.718750	-218.953461
1711.742188	-193.240662
1710.764648	-123.650330
1709.787109	198.912613
1708.809570	179.354172
1707.831055	-24.130671
1706.853516	-175.562683
1705.875000	260.414520
1704.896484	250.033295
1703.916992	-35.197311
1702.938477	-54.390320
1701.958984	26.222212
1700.979492	30.092911
1700.000000	553.603943
1699.019531	-55.995152
1698.040039	75.988121
1697.059570	243.371185
1696.079102	-104.220207
1695.097656	-499.051422
1694.117188	-292.017242
1693.135742	-300.698822
1692.154297	-233.933304
1691.172852	-270.605072
1690.190430	-311.993988
1689.208008	-91.286034
1688.225586	-126.079643
1687.243164	498.363007
1686.260742	19.483126
1685.277344	-42.885094
1684.293945	303.039124
1683.310547	52.619720
1682.327148	439.420044
1681.343750	222.109268
1680.359375	-93.142357
1679.375000	-48.434578
1678.390625	491.695435
1677.405273	-138.587631
1676.419922	367.627319
1675.435547	217.288727
1674.449219	373.089111
1673.463867	-12.939435
1672.478516	494.522217
1671.492188	651.400513
1670.505859	420.784882
1669.519531	591.659546
1668.532227	460.089630
1667.544922	615.624695
1666.557617	309.655884
1665.570313	465.836395
1664.583008	757.565613
1663.594727	887.645630
1662.607422	636.198914
1661.619141	790.708069
1660.629883	690.945251
1659.641602	472.312866
1658.652344	134.780151
1657.663086	732.617859
1656.673828	827.312622
1655.684570	789.828064
1654.694336	707.548401
1653.704102	-1.642889
1652.713867	469.671295
1651.723633	586.541016
1650.732422	446.984802
1649.742188	656.725891
1648.750977	232.103241
1647.758789	563.625183
1646.767578	-24.267239
1645.775391	-107.241180
1644.784180	155.987823
1643.791992	-108.891037
1642.798828	365.599792
1641.806641	314.834106
1640.813477	24.049244
1639.820313	139.776352
1638.827148	26.094624
1637.833008	360.803741
1636.839844	626.956543
1635.845703	334.249207
1634.851563	149.794907
1633.856445	-735.359680
1632.862305	-389.904297
1631.867188	0.186647
1630.872070	169.002914
1629.876953	271.988007
1628.881836	253.917587
1627.885742	-248.281693
1626.889648	-24.183990
1625.893555	81.498360
1624.897461	-223.036697
1623.900391	347.954498
1622.903320	-98.437981
1621.906250	-58.496353
1620.909180	-349.584808
1619.912109	509.893555
1618.914063	-54.344398
1617.916016	426.580841
1616.917969	-200.409378
1615.919922	-265.542053
1614.920898	-189.033447
1613.921875	367.453217
1612.922852	191.972488
1611.923828	134.524307
1610.924805	436.198517
1609.924805	119.138580
1608.924805	258.095825
1607.924805	242.386902
1606.924805	129.723145
1605.923828	-616.685425
1604.922852	-137.602692
1603.921875	-556.570984
1602.920898	-352.609192
1601.919922	-49.384506
1600.917969	67.875732
1599.916016	-120.962807
1598.914063	-40.496819
1597.912109	356.149750
1596.909180	329.120758
1595.906250	-257.143433
1594.903320	39.721729
1593.900391	-65.844917
1592.896484	-291.617493
1591.893555	-378.981018
1590.889648	-221.106186
1589.885742	-52.965855
1588.880859	-75.498245
1587.876953	11.471111
1586.872070	-298.139008
1585.867188	93.621002
1584.862305	-72.727371
1583.856445	-127.102943
1582.851563	-426.447235
1581.845703	-51.134975
1580.839844	-124.067390
1579.833008	-470.538422
1578.827148	-142.687744
1577.820313	-33.777416
1576.813477	98.374054
1575.806641	-102.660500
1574.798828	-394.823700
1573.791992	-260.464813
1572.784180	55.649426
1571.775391	-99.037117
1570.767578	-180.978409
1569.759766	-208.460709
1568.750977	330.182404
1567.742188	42.567528
1566.732422	-42.576530
1565.723633	261.621918
1564.713867	272.215149
1563.704102	446.140747
1562.694336	254.046463
1561.684570	204.548889
1560.673828	-239.287582
1559.664063	68.840134
1558.652344	57.762791
1557.641602	-334.359009
1556.630859	138.922028
1555.619141	88.541046
1554.607422	265.941040
1553.595703	168.653046
1552.583984	133.387878
1551.571289	-103.939156
1550.558594	-41.146088
1549.545898	-374.354034
1548.533203	-89.387123
1547.519531	200.431351
1546.506836	223.728592
1545.493164	213.213440
1544.479492	101.764175
1543.464844	336.389252
1542.451172	185.920166
1541.436523	190.271973
1540.421875	238.370499
1539.407227	-113.834587
1538.391602	850.211670
1537.375977	203.513763
1536.361328	23.951555
1535.344727	130.524368
1534.329102	863.597473
1533.312500	796.912537
1532.296875	529.108521
1531.280273	147.832916
1530.262695	552.371338
1529.246094	212.183945
1528.228516	312.351196
1527.210938	381.433807
1526.193359	638.276489
1525.175781	573.145935
1524.157227	147.599915
1523.138672	275.227112
1522.120117	333.216125
1521.101563	375.614990
1520.082031	371.532074
1519.063477	-61.902042
1518.043945	165.141373
1517.024414	75.919739
1516.003906	7.103665
1514.983398	71.743813
1513.963867	131.149078
1512.943359	56.850510
1511.921875	-86.888985
1510.901367	-130.558105
1509.879883	-300.095001
1508.858398	-446.596710
1507.836914	19.750866
1506.815430	-16.742073
1505.792969	-171.303986
1504.770508	-49.129063
1503.748047	200.995331
1502.725586	248.527924
1501.702148	39.755695
1500.678711	407.109863
1499.655273	116.260239
1498.631836	-74.748428
1497.608398	-196.679901
1496.583984	123.889229
1495.559570	-468.941284
1494.535156	-271.396149
1493.510742	-782.258545
1492.485352	-76.280952
1491.460938	-275.358826
1490.435547	64.641449
1489.409180	-316.043884
1488.383789	212.647247
1487.357422	166.434082
1486.331055	143.135849
1485.304688	630.254639
1484.278320	-363.000397
1483.250977	-52.233639
1482.224609	217.570770
1481.197266	680.951965
1480.168945	549.931519
1479.141602	492.884949
1478.113281	514.745789
1477.084961	735.282898
1476.056641	795.170532
1475.028320	844.789734
1473.999023	853.532043
1472.969727	289.393250
1471.940430	644.309143
1470.911133	1296.770386
1469.881836	1231.423706
1468.851563	1056.625366
1467.821289	1052.246460
1466.791016	1396.175903
1465.759766	880.633362
1464.729492	1526.823242
1463.698242	1356.979248
1462.666992	1771.488281
1461.635742	1627.008545
1460.603516	1452.029541
1459.571289	1675.703369
1458.539063	1686.040161
1457.506836	1335.995483
1456.474609	1206.821655
1455.441406	1658.527466
1454.408203	1298.460449
1453.375000	1749.935547
1452.341797	1724.611206
1451.307617	2140.246338
1450.274414	1547.236816
1449.240234	1367.371094
1448.205078	1177.401855
1447.170898	1288.919800
1446.135742	1863.651367
1445.100586	1509.186157
1444.065430	1478.807861
1443.030273	1855.815430
1441.994141	1347.249390
1440.958984	1607.817383
1439.921875	1756.932617
1438.885742	1387.811401
1437.849609	1082.064453
1436.812500	1847.841675
1435.775391	1537.076050
1434.738281	946.105652
1433.701172	711.487488
1432.663086	835.465454
1431.625000	1100.792480
1430.586914	841.119202
1429.548828	1182.104126
1428.509766	412.991394
1427.470703	703.525757
1426.431641	91.271957
1425.392578	308.739929
1424.353516	569.017761
1423.313477	146.295273
1422.273438	225.160507
1421.233398	-217.345337
1420.193359	-163.493591
1419.152344	56.515121
1418.111328	-63.325199
1417.070313	15.776538
1416.029297	-106.380768
1414.987305	-306.450531
1413.946289	-292.526062
1412.904297	287.193207
1411.862305	-153.947830
1410.819336	249.655533
1409.776367	273.715118
1408.734375	167.262619
1407.691406	425.107361
1406.647461	117.837471
1405.604492	109.615585
1404.560547	-177.185852
1403.516602	18.081682
1402.472656	276.091827
1401.427734	-256.174866
1400.382813	440.835938
1399.337891	49.391563
1398.292969	-151.256348
1397.248047	365.136017
1396.202148	144.620026
1395.156250	277.569611
1394.110352	277.806610
1393.064453	72.809120
1392.018555	-242.147919
1390.971680	371.784210
1389.924805	202.228699
1388.877930	-157.297424
1387.830078	519.062683
1386.782227	620.009949
1385.734375	73.397095
1384.686523	532.147400
1383.638672	-233.917633
1382.589844	-10.003012
1381.541016	-510.588470
1380.492188	-278.954102
1379.443359	-396.919067
1378.394531	-120.208855
1377.344727	-48.223202
1376.294922	93.736946
1375.245117	-393.007080
1374.194336	-363.065643
1373.143555	-260.669891
1372.092773	-684.318909
1371.041992	-63.074333
1369.991211	224.049088
1368.939453	-156.699020
1367.887695	-113.597618
1366.835938	-351.849091
1365.784180	-293.499573
1364.731445	-155.400513
1363.679688	368.660950
1362.626953	131.043854
1361.573242	-372.602264
1360.520508	-74.815636
1359.466797	-8.353528
1358.413086	137.792419
1357.359375	-277.814850
1356.305664	-424.667114
1355.250977	-223.450546
1354.196289	176.584595
1353.141602	-762.225464
1352.086914	-145.888229
1351.031250	-177.730011
1349.975586	-656.220581
1348.919922	-556.109802
1347.864258	-274.749115
1346.808594	90.978836
1345.751953	697.232727
1344.695313	48.698078
1343.638672	488.906097
1342.581055	606.828369
1341.523438	-239.092331
1340.466797	27.929626
1339.408203	228.028870
1338.350586	334.132996
1337.291992	128.350327
1336.234375	420.384277
1335.174805	331.246277
1334.116211	326.463379
1333.057617	457.890686
1331.998047	324.743347
1330.938477	495.938599
1329.878906	125.827545
1328.818359	139.071060
1327.757813	288.366974
1326.697266	669.980408
1325.636719	337.762390
1324.576172	-33.678368
1323.514648	251.874329
1322.453125	-69.757614
1321.391602	193.761047
1320.330078	516.538940
1319.267578	190.519363
1318.205078	116.351517
1317.142578	296.315857
1316.080078	607.005310
1315.016602	580.011963
1313.953125	444.750092
1312.889648	378.679596
1311.826172	593.549500
1310.761719	1012.819702
1309.698242	161.723846
1308.633789	162.745239
1307.569336	190.976593
1306.503906	440.714233
1305.438477	796.253662
1304.373047	490.242065
1303.307617	1010.615845
1302.242188	503.381500
1301.175781	964.765625
1300.109375	728.266052
1299.042969	1177.381348
1297.976563	980.493103
1296.909180	786.234558
1295.841797	525.907471
1294.774414	729.697937
1293.707031	808.370178
1292.638672	678.565674
1291.571289	546.520630
1290.502930	434.230591
1289.433594	650.600647
1288.365234	-32.555824
1287.295898	723.202820
1286.226563	493.786255
1285.157227	372.364777
1284.086914	944.158936
1283.017578	908.613525
1281.947266	150.991608
1280.876953	257.764709
1279.805664	587.223999
1278.734375	764.965820
1277.663086	539.168030
1276.591797	142.391418
1275.520508	586.892029
1274.448242	178.219452
1273.375977	119.266075
1272.303711	221.678558
1271.231445	96.978508
1270.158203	155.536133
1269.085938	133.621307
1268.011719	582.848511
1266.938477	517.052612
1265.865234	-134.216339
1264.791016	-360.705017
1263.716797	-482.139130
1262.641602	245.070801
1261.567383	574.701111
1260.492188	558.128052
1259.416992	163.945831
1258.341797	81.832199
1257.265625	-5.076073
1256.190430	-172.214539
1255.114258	308.356445
1254.037109	272.721100
1252.960938	183.654327
1251.883789	140.877441
1250.806641	300.069855
1249.729492	340.081146
1248.652344	251.268753
1247.574219	-170.518997
1246.496094	239.092316
1245.417969	845.374146
1244.338867	42.448513
1243.260742	301.292175
1242.181641	-151.419235
1241.102539	-33.405342
1240.022461	220.479492
1238.943359	81.211632
1237.863281	119.107788
1236.783203	-24.895626
1235.702148	-134.887146
1234.622070	-43.547024
1233.541016	539.793396
1232.459961	536.445435
1231.377930	315.039398
1230.296875	299.676056
1229.214844	536.165039
1228.132813	574.020569
1227.050781	592.506470
1225.967773	579.511108
1224.884766	46.314342
1223.801758	-65.718521
1222.718750	189.910721
1221.634766	317.246918
1220.550781	304.319794
1219.466797	470.244751
1218.382813	-212.042465
1217.298828	323.542358
1216.213867	32.825462
1215.128906	261.406891
1214.042969	344.987976
1212.958008	59.262520
1211.872070	241.767792
1210.786133	445.900665
1209.700195	-298.020142
1208.613281	733.222473
1207.526367	-85.232407
1206.439453	711.660583
1205.352539	33.306095
1204.265625	-483.344177
1203.177734	339.497253
1202.089844	227.532104
1201.001953	339.501160
1199.913086	75.840401
1198.824219	-339.357727
1197.735352	-335.727417
1196.646484	-214.262161
1195.557617	-179.463303
1194.467773	-320.277496
1193.377930	-562.034058
1192.288086	-140.367050
1191.197266	-343.723083
1190.106445	-479.751617
1189.015625	95.178940
1187.924805	-319.526215
1186.833984	-421.993164
1185.742188	-373.270050
1184.650391	-521.396729
1183.557617	-683.921387
1182.465820	-371.469421
1181.373047	55.871761
1180.280273	180.882782
1179.187500	-250.320007
1178.093750	-123.034691
1177.000977	111.988693
1175.907227	-268.790436
1174.812500	188.713043
1173.718750	-615.820984
1172.624023	-225.573715
1171.529297	-228.060974
1170.434570	-163.603653
1169.338867	151.914337
1168.244141	-379.373566
1167.148438	-398.812714
1166.051758	-705.208374
1164.956055	303.018524
1163.859375	-543.532104
1162.762695	-422.242828
1161.666016	-685.598206
1160.568359	209.181946
1159.470703	277.488800
1158.373047	4.384724
1157.275391	96.447716
1156.176758	243.247055
1155.079102	497.284607
1153.979492	293.229279
1152.880859	415.857483
1151.782227	242.809006
1150.682617	691.707825
1149.583008	-203.374573
1148.482422	-297.806305
1147.382813	-427.951996
1146.282227	-515.266846
1145.181641	-309.827545
1144.080078	395.185364
1142.979492	700.134155
1141.877930	310.274536
1140.776367	348.600433
1139.673828	-105.357796
1138.572266	463.028259
1137.469727	208.771927
1136.367188	-223.632523
1135.263672	187.376587
1134.161133	-285.306366
1133.057617	783.128784
1131.954102	6.528160
1130.849609	250.726883
1129.745117	606.289978
1128.641602	245.243423
1127.536133	-426.448059
1126.431641	313.002838
1125.326172	-107.203140
1124.220703	174.280518
1123.115234	216.267471
1122.009766	198.961975
1120.903320	309.488434
1119.796875	31.576456
1118.690430	302.992920
1117.583008	1135.159180
1116.475586	248.953339
1115.368164	245.548767
1114.260742	15.048403
1113.152344	-229.602859
1112.044922	287.123688
1110.936523	293.007050
1109.827148	-209.240295
1108.718750	146.348007
1107.609375	-98.238029
1106.500000	457.809845
1105.389648	151.803986
1104.280273	372.320190
1103.169922	97.106445
1102.059570	-102.497581
1100.948242	341.890869
1099.837891	764.863342
1098.726563	-3.035087
1097.615234	363.199341
1096.502930	875.332397
1095.390625	515.477356
1094.278320	575.073608
1093.166016	-100.126671
1092.053711	-144.019943
1090.940430	504.128601
1089.827148	429.494690
1088.713867	232.557053
1087.599609	89.784973
1086.485352	191.674530
1085.371094	469.868561
1084.256836	322.478699
1083.141602	875.490112
1082.027344	643.525208
1080.912109	648.911560
1079.795898	177.534470
1078.680664	781.820801
1077.564453	822.434448
1076.448242	863.058716
1075.331055	277.179291
1074.213867	930.213928
1073.096680	1172.563477
1071.979492	132.253738
1070.862305	541.193542
1069.744141	678.103210
1068.625977	442.431519
1067.507813	143.665359
1066.388672	60.533123
1065.270508	10.312117
1064.151367	952.722412
1063.031250	801.735535
1061.912109	758.550232
1060.791992	481.488617
1059.671875	751.905151
1058.550781	145.380554
1057.430664	268.620667
1056.309570	66.979546
1055.188477	157.592667
1054.066406	488.845673
1052.945313	434.678131
1051.823242	709.843323
1050.700195	88.492477
1049.578125	611.197388
1048.455078	27.672905
1047.332031	284.366211
1046.208984	300.803284
1045.084961	625.112793
1043.960938	105.460434
1042.836914	110.567429
1041.712891	486.287842
1040.587891	368.032043
1039.462891	135.824554
1038.337891	271.753784
1037.212891	456.634644
1036.086914	199.299805
1034.960938	665.906128
1033.834961	725.291870
1032.708984	233.553146
1031.582031	460.679413
1030.455078	625.068970
1029.328125	152.669525
1028.200195	-1086.216675
1027.072266	-212.613770
1025.944336	-542.394348
1024.816406	-170.603149
1023.687500	-402.460846
1022.558594	66.898491
1021.429688	-528.921448
1020.300781	-818.059204
1019.170898	-510.844299
1018.041016	-25.060028
1016.911133	-408.704376
1015.780273	223.166962
1014.649414	-88.214249
1013.518555	-257.955475
1012.387695	186.343521
1011.255859	-142.841187
1010.124023	368.690155
1008.992188	-476.170135
1007.860352	-191.209442
1006.727539	450.048828
1005.594727	626.295715
1004.461914	1223.501587
1003.329102	2100.355225
1002.195313	1356.724731
1001.061523	844.713989
999.927734	737.426086
998.792969	865.955688
997.658203	218.734451
996.523438	633.982300
995.388672	250.637939
994.252930	324.554382
993.117188	437.849823
991.981445	445.197113
990.844727	420.441956
989.708984	347.505219
988.572266	164.163376
987.434570	610.167786
986.297852	318.984833
985.160156	140.985764
984.022461	161.310150
982.884766	-363.775879
981.746094	23.011923
980.607422	122.203011
979.468750	-167.233582
978.329102	192.252472
977.190430	158.600464
976.050781	-26.573547
974.910156	779.145142
973.770508	263.452240
972.629883	515.496033
971.489258	305.983551
970.348633	1100.250488
969.207031	594.957458
968.065430	74.060730
966.923828	487.528595
965.781250	-23.516909
964.639648	96.631805
963.496094	-90.360802
962.353516	-217.434036
961.210938	86.659027
960.067383	367.876984
958.923828	415.509735
957.779297	227.406784
956.635742	213.647461
955.491211	193.212967
954.345703	182.133865
953.201172	8.824064
952.055664	-97.882736
950.910156	-41.948467
949.764648	-253.359085
948.618164	-199.318939
947.471680	423.990479
946.325195	409.700226
945.178711	263.113037
944.031250	-260.060883
942.883789	-209.683807
941.736328	165.015625
940.587891	468.966583
939.439453	-146.576721
938.291016	-483.343170
937.142578	-32.936775
935.993164	-392.021729
934.843750	108.639603
933.694336	579.607056
932.544922	583.432617
931.394531	216.108627
930.244141	-41.557899
929.093750	-412.788666
927.942383	211.073029
926.791016	470.669403
925.639648	-370.940216
924.488281	-13.204347
923.335938	-171.755096
922.183594	-323.255768
921.031250	-472.272308
919.877930	-71.116310
918.724609	-251.670471
917.571289	-52.657162
916.417969	73.716812
915.263672	23.054121
914.109375	433.330688
912.955078	-268.472961
911.800781	-305.056091
910.645508	400.223206
909.490234	749.230835
908.334961	-94.396706
907.178711	53.013859
906.022461	340.952942
904.866211	227.830307
903.709961	-52.772400
902.552734	94.833839
901.395508	70.381065
900.238281	52.802292
899.080078	-98.228996
897.921875	-323.778015
896.763672	-227.974365
895.605469	-141.205505
894.446289	-214.954132
893.287109	-137.184311
892.127930	-133.978928
890.967773	56.765282
889.807617	125.482430
888.647461	126.448921
887.487305	371.261475
886.326172	-277.843872
885.165039	84.308952
884.003906	4.121275
882.842773	108.924080
881.680664	209.148727
880.518555	327.361725
879.356445	869.237854
878.193359	198.520782
877.030273	176.909943
875.867188	448.087769
874.703125	313.774567
873.540039	722.045959
872.375977	202.785034
871.210938	-93.513298
870.046875	631.609558
868.881836	326.231842
867.716797	756.224915
866.550781	547.496460
865.385742	896.185059
864.219727	1276.071899
863.052734	736.901794
861.886719	323.681091
860.719727	840.143738
859.552734	242.817917
858.384766	624.181213
857.217773	1081.561035
856.049805	1338.948486
854.880859	690.042053
853.712891	971.825745
852.543945	1441.650024
851.375000	1384.457886
850.205078	525.015686
849.036133	1159.972900
847.866211	1068.866455
846.696289	794.062317
845.525391	577.428101
844.354492	756.853271
843.183594	642.935364
842.012695	1054.576782
840.840820	739.028015
839.668945	785.663635
838.497070	266.573730
837.324219	400.094604
836.151367	620.499939
834.978516	1148.864624
833.805664	631.669678
832.631836	511.923126
831.458008	840.696594
830.284180	861.151306
829.110352	705.151550
827.935547	785.439636
826.760742	575.588257
825.584961	762.448792
824.410156	764.029907
823.234375	607.169922
822.058594	-260.533875
820.881836	-65.605179
819.705078	209.178986
818.528320	134.074890
817.351563	61.018669
816.173828	662.002197
814.996094	-239.203354
813.818359	109.783882
812.639648	89.237015
811.461914	-276.103271
810.283203	158.630417
809.103516	-207.039246
807.923828	-450.573425
806.745117	-201.143326
805.564453	-362.882996
804.384766	-427.079407
803.204102	141.055603
802.023438	47.453331
800.842773	137.794540
799.661133	190.149261
798.479492	-230.042313
797.297852	-244.575363
796.115234	-330.262604
794.932617	18.165417
793.750000	-207.538986
792.567383	20.665741
791.383789	-300.587616
790.200195	-298.699982
789.016602	-71.277557
787.832031	56.250076
786.648438	132.658401
785.463867	593.624329
784.278320	251.549774
783.092773	302.926788
781.908203	236.990326
780.721680	577.405090
779.536133	453.625244
778.349609	983.413269
777.163086	26.856728
775.975586	143.370636
774.789063	-177.264618
773.601563	64.705566
772.413086	930.654236
771.225586	715.472534
770.037109	370.157166
768.848633	505.423065
767.660156	893.941345
766.470703	815.057800
765.281250	888.105286
764.091797	582.247864
762.901367	311.659821
761.710938	851.143677
760.520508	338.403137
759.330078	571.688904
758.138672	1024.753906
756.947266	597.933228
755.755859	602.196655
754.563477	353.633820
753.371094	135.947357
752.178711	346.779663
750.986328	375.203094
749.792969	-529.668701
748.599609	-72.921432
747.405273	-200.214462
746.211914	493.325226
745.017578	488.923828
743.823242	304.730316
742.627930	535.133057
741.433594	530.958130
740.238281	-47.387501
739.041992	-20.572166
737.846680	-554.465332
736.650391	-560.135742
735.454102	115.370255
734.256836	-8.393411
733.059570	102.276863
731.862305	-18.873083
730.665039	-41.331783
729.466797	264.494415
728.268555	93.691444
727.070313	452.247253
725.872070	-24.037622
724.672852	68.274895
723.473633	156.433823
722.273438	-248.802032
721.074219	-227.736801
719.874023	-14.285949
718.673828	238.649734
717.472656	92.462387
716.271484	-321.655823
715.070313	318.203888
713.869141	295.231323
712.666992	159.264297
711.464844	54.242981
710.262695	348.403290
709.059570	427.145630
707.856445	-44.779118
706.653320	152.410843
705.450195	-22.338976
704.246094	138.582718
703.041992	419.541077
701.837891	224.394333
700.632813	271.191040
699.428711	-1.209830
698.222656	572.598328
697.017578	253.359344
695.811523	571.374512
694.605469	652.932312
693.399414	-62.144360
692.192383	296.230530
690.986328	-406.609619
689.778320	-574.762573
688.571289	-497.153992
687.363281	-373.552673
686.155273	394.610626
684.947266	156.793655
683.738281	-106.459984
682.529297	133.695953
681.320313	-323.510406
680.111328	-244.969315
678.901367	-415.093201
677.691406	246.770554
676.481445	181.392120
675.270508	-154.081253
674.059570	-218.525452
672.848633	-550.791565
671.636719	-259.665497
670.425781	-454.829956
669.213867	200.000946
668.000977	217.275253
666.789063	587.030212
665.576172	285.040161
664.362305	24.458672
663.149414	-341.590179
661.935547	613.866577
660.721680	-32.397026
659.507813	486.943542
658.292969	121.638680
657.078125	-42.880478
655.863281	519.328796
654.647461	190.900436
653.431641	-29.710537
652.215820	318.493622
651.000000	690.039246
649.783203	16.580551
648.566406	966.687073
647.349609	359.540771
646.132813	557.187866
644.915039	1404.073975
643.697266	832.312317
642.478516	832.278503
641.259766	859.470337
640.041992	756.876770
638.822266	378.326111
637.603516	1079.828003
636.383789	738.011597
635.164063	1073.898804
633.943359	534.419556
632.723633	689.397583
631.502930	832.094543
630.281250	1275.692627
629.060547	850.689087
627.838867	629.957458
626.617188	947.746338
625.394531	783.077698
624.172852	624.855774
622.950195	1368.625000
621.726563	896.937622
620.503906	726.990540
619.280273	350.839050
618.056641	556.355530
616.832031	824.946594
615.608398	921.070251
614.383789	596.418640
613.158203	103.485214
611.933594	-155.711548
610.708008	160.475784
609.482422	85.323700
608.255859	-233.703232
607.030273	36.678616
605.803711	186.560913
604.576172	-550.872437
