# Supplementary material for: Raman spectroscopy accurately differentiates mucosal healing from non-healing and biochemical changes following biological therapy in inflammatory bowel disease
Source: PLoS One. 2021 Jun 2;16(6):e0252210. doi: 10.1371/journal.pone.0252210 (PMC8172032; doi:10.1371/journal.pone.0252210)
Supplement: S1 Dataset — (ZIP) [file pone.0252210.s003.zip › HC/BRC-ctnf-0005-2 this one++_base sub CR removed_40__X_-5046.14__Y_12461.6__Z_129.641__Time_452.txt]

1714.708984	-291.062073
1713.732422	-174.692963
1712.755859	36.494732
1711.779297	170.166367
1710.801758	71.222252
1709.824219	259.991699
1708.846680	372.099091
1707.868164	683.846497
1706.890625	439.905823
1705.912109	613.071167
1704.933594	1133.634644
1703.954102	920.234924
1702.975586	969.046936
1701.996094	916.290710
1701.016602	786.299927
1700.037109	983.152893
1699.056641	1100.431519
1698.077148	1146.407227
1697.096680	1369.855347
1696.116211	1228.458740
1695.134766	1467.908691
1694.154297	1564.711914
1693.172852	1567.162354
1692.191406	1635.677368
1691.209961	1564.875610
1690.227539	2006.029053
1689.245117	2059.981445
1688.263672	1711.182617
1687.280273	2002.512329
1686.297852	1742.170166
1685.314453	2127.271484
1684.332031	2150.375244
1683.347656	2112.749023
1682.364258	2211.796387
1681.380859	2125.297607
1680.396484	2284.729004
1679.412109	2176.391602
1678.427734	2138.531250
1677.442383	2391.970947
1676.458008	2394.119873
1675.472656	2373.831543
1674.487305	2490.797363
1673.500977	2277.136719
1672.515625	2288.698730
1671.529297	2360.572510
1670.542969	2219.264404
1669.556641	2443.947266
1668.569336	2609.570068
1667.583008	2894.230225
1666.595703	2666.159180
1665.608398	2716.532715
1664.620117	2472.169678
1663.632813	2628.333252
1662.644531	2505.884033
1661.656250	2542.549316
1660.667969	2306.264160
1659.678711	2573.599121
1658.689453	2742.960693
1657.700195	2501.928223
1656.710938	2372.489746
1655.721680	2309.612061
1654.731445	2223.236572
1653.742188	2433.750977
1652.750977	1895.755005
1651.760742	1723.569702
1650.770508	1734.452881
1649.779297	1380.959351
1648.788086	1427.360352
1647.796875	1122.868164
1646.804688	914.219727
1645.813477	656.208679
1644.821289	549.493958
1643.829102	757.768372
1642.836914	803.028870
1641.843750	495.318298
1640.850586	85.627365
1639.857422	415.602692
1638.864258	171.274200
1637.871094	188.955551
1636.876953	297.069489
1635.882813	60.714764
1634.888672	-266.886780
1633.894531	-113.946213
1632.899414	-281.579376
1631.905273	-50.521793
1630.910156	-137.282501
1629.915039	-199.392395
1628.918945	-63.210251
1627.922852	-70.870506
1626.927734	-77.553337
1625.930664	16.558052
1624.934570	-290.699799
1623.938477	-349.774597
1622.941406	117.734566
1621.944336	268.014160
1620.947266	-74.745811
1619.949219	211.287476
1618.952148	240.807022
1617.954102	229.187271
1616.956055	92.493011
1615.957031	-142.992874
1614.958984	16.115721
1613.959961	-39.085384
1612.960938	-145.828537
1611.961914	-246.404449
1610.961914	5.170399
1609.962891	-119.883781
1608.962891	122.777000
1607.962891	174.927094
1606.961914	222.613907
1605.961914	142.808884
1604.960938	192.095245
1603.959961	48.459152
1602.958984	67.906670
1601.957031	-3.485523
1600.956055	192.728836
1599.954102	143.746307
1598.952148	56.285889
1597.949219	81.955231
1596.947266	-40.644123
1595.944336	-259.209473
1594.941406	40.226376
1593.938477	-93.377853
1592.934570	-127.080315
1591.931641	-134.033035
1590.927734	5.767484
1589.923828	-161.832794
1588.918945	104.279648
1587.915039	60.443703
1586.910156	257.067383
1585.905273	443.697052
1584.900391	-114.766159
1583.894531	205.752335
1582.889648	-4.923687
1581.883789	430.971985
1580.877930	210.799530
1579.871094	285.367615
1578.865234	420.191864
1577.858398	110.266457
1576.851563	214.590546
1575.844727	308.815247
1574.836914	67.792175
1573.829102	578.736389
1572.822266	273.389038
1571.813477	366.153290
1570.805664	105.715927
1569.797852	180.818359
1568.789063	-164.705109
1567.780273	-216.380905
1566.770508	-166.565506
1565.761719	78.125069
1564.751953	-206.593567
1563.742188	-228.943451
1562.732422	-186.281799
1561.722656	-42.352406
1560.711914	39.388477
1559.702148	12.306436
1558.691406	-224.645920
1557.679688	-199.680161
1556.668945	-151.348633
1555.657227	-398.309052
1554.645508	-178.958679
1553.633789	-125.403046
1552.622070	52.391178
1551.609375	152.444458
1550.596680	107.522400
1549.583984	-134.040222
1548.571289	51.228310
1547.558594	293.247253
1546.544922	64.532066
1545.531250	161.523499
1544.517578	-41.409309
1543.503906	3.673382
1542.489258	131.273911
1541.474609	-229.435226
1540.459961	-42.730350
1539.445313	-171.209824
1538.429688	66.699432
1537.415039	82.414513
1536.399414	74.715126
1535.383789	257.694122
1534.367188	58.723694
1533.351563	305.664825
1532.334961	230.062332
1531.318359	-31.293793
1530.301758	176.160553
1529.284180	-103.594841
1528.266602	-203.206100
1527.249023	183.624100
1526.231445	320.304688
1525.213867	106.608177
1524.195313	299.289734
1523.177734	213.750916
1522.159180	58.495270
1521.139648	355.600159
1520.121094	171.487183
1519.101563	87.379616
1518.082031	193.165863
1517.062500	26.223984
1516.042969	-4.825496
1515.022461	-272.491425
1514.001953	-29.394871
1512.981445	97.729935
1511.960938	11.420547
1510.939453	-231.746231
1509.918945	-26.175966
1508.897461	232.803970
1507.875000	78.422478
1506.853516	64.772850
1505.831055	-23.584944
1504.809570	-201.956177
1503.787109	-39.848179
1502.763672	-75.446877
1501.741211	-137.000107
1500.717773	-70.879860
1499.694336	-215.089844
1498.670898	-234.192978
1497.646484	-402.100189
1496.623047	-375.851624
1495.598633	-94.214211
1494.574219	-145.528687
1493.549805	45.701702
1492.524414	164.883682
1491.499023	20.404743
1490.473633	174.568909
1489.448242	192.901062
1488.422852	32.072823
1487.396484	274.382721
1486.370117	350.279572
1485.343750	198.613266
1484.317383	368.186981
1483.290039	154.607254
1482.262695	514.692139
1481.235352	892.120422
1480.208008	1011.512268
1479.180664	952.064453
1478.152344	718.966614
1477.124023	941.732666
1476.095703	1130.946533
1475.067383	1380.871704
1474.038086	1439.351685
1473.008789	1685.876831
1471.979492	1837.793335
1470.950195	1717.027466
1469.919922	2025.959229
1468.890625	2151.322754
1467.860352	2016.896729
1466.830078	2271.250244
1465.798828	2484.501221
1464.768555	2608.438965
1463.737305	2587.172607
1462.706055	2519.905518
1461.674805	2780.041992
1460.642578	3082.940918
1459.610352	3012.232422
1458.578125	3497.184570
1457.545898	3263.486328
1456.513672	3557.384521
1455.480469	3163.444092
1454.447266	3317.242676
1453.414063	3184.221924
1452.380859	3190.464355
1451.346680	3181.247803
1450.313477	3541.815186
1449.279297	3339.568848
1448.244141	3390.472412
1447.209961	3729.878906
1446.174805	3400.526123
1445.139648	3476.138184
1444.104492	3255.448730
1443.069336	3348.433350
1442.033203	3309.646240
1440.998047	2949.557861
1439.961914	2940.918213
1438.924805	2360.779297
1437.888672	2210.459961
1436.851563	2375.916748
1435.814453	2402.232910
1434.777344	2297.083008
1433.740234	1810.550781
1432.702148	1543.754272
1431.664063	1261.837402
1430.625977	1035.479248
1429.587891	1106.878418
1428.548828	930.928162
1427.509766	719.682983
1426.471680	629.539368
1425.431641	587.225098
1424.392578	544.919189
1423.352539	313.572723
1422.312500	404.781342
1421.272461	500.970062
1420.232422	478.745605
1419.191406	262.625946
1418.150391	270.634460
1417.109375	361.699982
1416.068359	460.290405
1415.027344	133.725098
1413.985352	73.895157
1412.943359	-56.279858
1411.901367	-226.580292
1410.858398	38.041271
1409.816406	-498.983917
1408.773438	11.918561
1407.730469	-238.418228
1406.687500	-388.116638
1405.643555	-118.400604
1404.599609	-107.263580
1403.555664	350.691437
1402.511719	-149.945297
1401.466797	114.840790
1400.422852	216.633072
1399.377930	-12.520162
1398.333008	107.023300
1397.287109	216.596649
1396.242188	501.705750
1395.196289	533.764954
1394.150391	591.011292
1393.104492	355.384094
1392.057617	695.861450
1391.010742	418.062531
1389.963867	490.934235
1388.916992	221.157593
1387.870117	749.702759
1386.822266	212.718201
1385.774414	131.259384
1384.726563	-52.461700
1383.677734	136.494843
1382.629883	-44.232136
1381.581055	-367.105560
1380.532227	149.666794
1379.483398	114.532784
1378.433594	152.022797
1377.383789	-42.421497
1376.333984	70.432640
1375.284180	-158.361862
1374.234375	52.249771
1373.183594	-101.144722
1372.132813	-127.042839
1371.082031	-107.798317
1370.031250	-95.774734
1368.979492	317.690460
1367.927734	-51.057903
1366.875977	489.799866
1365.824219	233.790375
1364.771484	70.270180
1363.718750	34.059208
1362.666016	-66.556488
1361.613281	-141.956985
1360.560547	-144.889664
1359.506836	-67.958015
1358.453125	116.161804
1357.399414	-22.686115
1356.344727	129.615982
1355.291016	-112.934097
1354.236328	10.121647
1353.181641	210.435135
1352.126953	567.428040
1351.071289	581.928040
1350.015625	139.994034
1348.959961	453.025879
1347.904297	793.536621
1346.847656	675.270691
1345.791992	639.242920
1344.735352	558.902161
1343.677734	885.472778
1342.621094	1070.969360
1341.563477	800.736938
1340.505859	964.510132
1339.448242	1002.213379
1338.390625	1022.895691
1337.332031	645.266296
1336.273438	745.868958
1335.214844	658.674377
1334.156250	967.727295
1333.097656	829.232666
1332.038086	394.328400
1330.978516	600.362732
1329.917969	509.968292
1328.858398	686.886414
1327.797852	760.259705
1326.737305	685.696533
1325.676758	431.186188
1324.616211	764.840942
1323.554688	856.710510
1322.493164	914.309875
1321.431641	752.569275
1320.370117	761.465881
1319.307617	694.198669
1318.245117	876.370789
1317.182617	1172.203247
1316.120117	864.262512
1315.056641	1020.109863
1313.993164	1013.573425
1312.929688	871.856140
1311.866211	1075.332886
1310.802734	628.934937
1309.738281	707.423767
1308.673828	1042.168579
1307.609375	1003.016479
1306.543945	1249.573242
1305.479492	1161.793579
1304.414063	1236.651611
1303.347656	1277.340454
1302.282227	1271.602295
1301.215820	1013.007996
1300.150391	902.241821
1299.083008	691.075806
1298.016602	706.241333
1296.949219	1011.422607
1295.882813	860.119690
1294.815430	741.054932
1293.747070	931.495056
1292.679688	675.606445
1291.611328	947.444641
1290.542969	755.933533
1289.474609	927.620300
1288.405273	555.303223
1287.335938	830.377991
1286.266602	627.793884
1285.197266	1037.941528
1284.127930	838.320679
1283.057617	847.140930
1281.987305	528.149902
1280.916992	862.997803
1279.845703	1007.052673
1278.775391	591.034851
1277.704102	816.225708
1276.632813	1224.922485
1275.560547	829.304321
1274.489258	1184.445435
1273.416992	1129.077637
1272.344727	1213.184814
1271.271484	1128.897949
1270.199219	1347.648926
1269.125977	1524.973633
1268.052734	1861.060303
1266.979492	1364.952881
1265.905273	1879.375000
1264.831055	1757.035645
1263.756836	1959.277710
1262.682617	1900.672729
1261.607422	2344.434814
1260.533203	2395.732910
1259.458008	2261.953125
1258.381836	2259.919434
1257.306641	2311.594971
1256.230469	2307.362549
1255.154297	2249.687500
1254.078125	1943.871948
1253.001953	2200.446045
1251.924805	2483.775391
1250.847656	2054.361572
1249.770508	2065.411377
1248.692383	2086.272461
1247.615234	2087.755859
1246.537109	2480.603516
1245.458984	1974.328979
1244.379883	1973.634033
1243.300781	2334.881592
1242.222656	1787.887451
1241.142578	1673.315796
1240.063477	2003.002686
1238.983398	1983.165527
1237.904297	1956.094971
1236.823242	1941.207642
1235.743164	2006.378174
1234.662109	2090.943359
1233.582031	1882.199829
1232.500977	1833.511719
1231.418945	1755.786499
1230.337891	1828.281494
1229.255859	1351.015625
1228.173828	1488.947021
1227.090820	1503.360352
1226.008789	1529.852783
1224.925781	1036.111084
1223.842773	1306.992432
1222.759766	1422.943481
1221.675781	811.006592
1220.591797	823.009705
1219.507813	629.534424
1218.423828	897.631226
1217.338867	829.766418
1216.254883	761.879700
1215.169922	498.378479
1214.083984	582.588684
1212.999023	924.960205
1211.913086	593.849548
1210.827148	1001.075562
1209.741211	1258.499512
1208.654297	748.864929
1207.567383	781.852295
1206.480469	648.418945
1205.393555	490.855988
1204.306641	446.513458
1203.218750	638.166016
1202.130859	405.770081
1201.042969	474.347656
1199.954102	265.958435
1198.865234	247.682373
1197.776367	-338.554077
1196.687500	42.417831
1195.598633	35.882061
1194.508789	211.974274
1193.418945	-523.259888
1192.329102	-378.620300
1191.238281	-287.039734
1190.147461	-298.938873
1189.056641	123.769424
1187.965820	193.154755
1186.875000	0.677448
1185.783203	-175.056580
1184.691406	-300.463135
1183.599609	-236.429352
1182.506836	-436.427643
1181.414063	-137.685654
1180.321289	84.044395
1179.228516	-104.378212
1178.135742	-7.695727
1177.041992	-174.775406
1175.948242	-140.728683
1174.854492	273.919250
1173.759766	-51.640541
1172.665039	431.879639
1171.570313	314.300537
1170.475586	220.526840
1169.380859	169.676346
1168.285156	173.679977
1167.189453	-9.005459
1166.093750	150.064148
1164.997070	186.987503
1163.900391	132.907608
1162.803711	396.401642
1161.707031	181.906250
1160.609375	29.404549
1159.512695	437.814575
1158.415039	456.798645
1157.316406	590.125244
1156.218750	396.358154
1155.120117	495.865967
1154.021484	783.528259
1152.922852	267.418976
1151.823242	428.286194
1150.723633	476.887085
1149.624023	184.575211
1148.524414	418.618164
1147.423828	664.267578
1146.323242	252.488663
1145.222656	321.535614
1144.122070	266.609955
1143.020508	494.646545
1141.918945	434.562714
1140.817383	162.655991
1139.715820	573.071533
1138.613281	502.927399
1137.510742	320.927094
1136.408203	202.975800
1135.305664	536.236572
1134.202148	429.784180
1133.098633	771.963623
1131.995117	700.744934
1130.891602	869.086243
1129.787109	1117.837402
1128.682617	1380.528076
1127.578125	1348.823730
1126.473633	1594.387817
1125.368164	1540.952881
1124.262695	1423.373291
1123.157227	1464.434326
1122.050781	1462.654785
1120.944336	1157.538696
1119.837891	1226.529175
1118.731445	1129.603027
1117.625000	1233.742554
1116.517578	1358.960693
1115.410156	1209.526001
1114.302734	849.491333
1113.194336	855.988708
1112.085938	975.810425
1110.977539	1239.609253
1109.869141	1181.753052
1108.759766	1430.902588
1107.651367	1523.907593
1106.541016	1368.751343
1105.431641	1381.164917
1104.321289	1275.402710
1103.211914	1389.034302
1102.100586	1327.871948
1100.990234	1054.324097
1099.878906	1219.402100
1098.768555	1242.829102
1097.656250	1563.107544
1096.544922	1079.516479
1095.432617	1156.775757
1094.320313	1396.422729
1093.208008	1402.702515
1092.095703	867.339294
1090.982422	1320.770264
1089.869141	1347.925903
1088.755859	1052.629639
1087.641602	1114.918457
1086.527344	694.973022
1085.413086	891.163940
1084.298828	1091.881348
1083.183594	1059.749878
1082.069336	1112.155762
1080.954102	1202.040039
1079.837891	1143.843384
1078.722656	1033.962524
1077.606445	1010.916016
1076.490234	954.963684
1075.373047	694.835449
1074.255859	882.833923
1073.139648	611.029602
1072.021484	655.827393
1070.904297	831.853210
1069.786133	630.414734
1068.667969	841.433899
1067.549805	843.832581
1066.430664	789.983032
1065.312500	712.733826
1064.193359	876.615051
1063.073242	504.427338
1061.954102	314.925415
1060.833984	817.955872
1059.713867	551.267090
1058.592773	642.452148
1057.472656	726.599854
1056.351563	495.179840
1055.230469	418.100586
1054.108398	380.775604
1052.987305	376.199707
1051.865234	689.205933
1050.743164	0.581612
1049.620117	558.648560
1048.497070	416.455719
1047.374023	752.614197
1046.250977	605.860107
1045.127930	491.863129
1044.003906	566.794739
1042.879883	287.469360
1041.754883	297.265533
1040.630859	-0.387403
1039.505859	219.219345
1038.380859	143.059952
1037.254883	197.368683
1036.129883	70.191383
1035.003906	361.999023
1033.876953	37.232746
1032.750977	243.021790
1031.624023	181.376602
1030.497070	-10.338767
1029.370117	-99.599579
1028.242188	190.039825
1027.115234	100.975212
1025.986328	-424.624786
1024.858398	-404.160828
1023.730469	-346.449066
1022.601563	-300.264191
1021.471680	-490.684967
1020.342773	-344.488983
1019.212891	-205.205093
1018.083008	-529.636780
1016.953125	-526.900452
1015.823242	-394.233521
1014.692383	-141.002090
1013.561523	-96.256416
1012.430664	106.109619
1011.298828	35.271210
1010.166992	112.779121
1009.035156	222.803726
1007.903320	96.898186
1006.770508	690.697021
1005.637695	1279.748169
1004.504883	1757.688843
1003.371094	2452.878174
1002.238281	2551.582275
1001.104492	1897.080688
999.969727	1079.012207
998.835938	799.669373
997.701172	527.548889
996.566406	673.597534
995.430664	438.905762
994.295898	40.670784
993.160156	316.448853
992.024414	186.334244
990.887695	139.470596
989.750977	-98.534592
988.614258	191.571899
987.477539	92.297119
986.340820	7.079690
985.203125	424.196472
984.065430	201.152283
982.926758	473.368713
981.789063	128.811966
980.650391	555.478699
979.511719	365.585663
978.372070	233.472733
977.233398	451.145538
976.093750	570.052979
974.953125	712.082642
973.813477	518.756470
972.672852	679.506531
971.532227	645.151367
970.390625	893.447632
969.250000	749.261230
968.108398	827.970642
966.966797	794.403198
965.824219	967.519043
964.681641	578.828552
963.539063	800.464111
962.396484	859.429260
961.253906	886.475403
960.110352	943.494812
958.966797	897.594299
957.822266	430.486664
956.678711	240.861313
955.534180	165.984497
954.388672	230.949524
953.244141	401.335144
952.098633	153.191635
950.953125	291.879883
949.807617	300.359558
948.661133	382.178253
947.514648	386.438293
946.368164	320.050323
945.221680	356.678833
944.074219	-3.923208
942.926758	122.183540
941.779297	31.542231
940.630859	459.204956
939.483398	177.218399
938.334961	474.969849
937.185547	389.604156
936.037109	181.321289
934.887695	420.110687
933.737305	194.029221
932.587891	111.765923
931.437500	168.664490
930.287109	-177.410370
929.136719	194.064240
927.985352	5.535821
926.834961	78.971054
925.682617	38.762646
924.531250	-30.852682
923.378906	-34.330517
922.226563	51.010830
921.074219	-63.583447
919.921875	260.631805
918.768555	137.231583
917.615234	116.244537
916.460938	124.923538
915.307617	290.386597
914.153320	108.595642
912.999023	-66.177185
911.843750	-286.124084
910.688477	-149.721252
909.533203	-289.942688
908.377930	30.264948
907.221680	-139.182953
906.066406	-226.869461
904.909180	-597.613647
903.752930	-322.529144
902.595703	-244.500198
901.438477	-252.451218
900.281250	99.586868
899.123047	-254.507263
897.965820	-90.259407
896.807617	-54.937965
895.648438	-152.978027
894.489258	-2.210858
893.331055	-34.542149
892.170898	43.943417
891.011719	23.034084
889.851563	-15.873929
888.691406	-122.459854
887.531250	5.844850
886.370117	37.081337
885.208984	-49.000084
884.047852	74.805847
882.885742	-49.516285
881.724609	29.191896
880.562500	-95.008804
879.399414	118.959984
878.237305	-133.608673
877.074219	19.473083
875.911133	37.351917
874.747070	149.809433
873.583008	10.076251
872.418945	131.488617
871.254883	210.085892
870.089844	176.161469
868.925781	308.668671
867.759766	238.735001
866.594727	436.329468
865.428711	400.069763
864.262695	231.229767
863.096680	199.474060
861.930664	187.914520
860.763672	569.270386
859.596680	609.188843
858.428711	561.521973
857.260742	307.403351
856.092773	685.954895
854.924805	676.282898
853.756836	538.755371
852.587891	596.263489
851.418945	525.939453
850.249023	612.430298
849.080078	808.571960
847.910156	552.169312
846.739258	645.104187
845.569336	536.453552
844.398438	22.711300
843.227539	17.026133
842.056641	147.712036
840.884766	68.035164
839.712891	238.724640
838.541016	6.885685
837.368164	405.276672
836.196289	177.792557
835.022461	254.112900
833.849609	238.734055
832.675781	69.213776
831.501953	491.184631
830.328125	312.553253
829.154297	158.443130
827.979492	225.126266
826.804688	82.050392
825.628906	233.227768
824.454102	377.530609
823.278320	394.639038
822.102539	110.858932
820.925781	83.251427
819.749023	-276.258057
818.572266	43.314186
817.395508	-135.956161
816.217773	-57.125187
815.040039	-160.877975
813.862305	-157.935455
812.684570	27.231558
811.505859	194.408859
810.327148	-138.699188
809.147461	-265.111450
807.968750	39.403873
806.789063	-222.706711
805.609375	-440.400085
804.428711	-105.323997
803.248047	-352.022797
802.067383	-263.657715
800.886719	-428.346863
799.705078	-238.206650
798.523438	-354.263000
797.341797	-514.713806
796.160156	-466.860382
794.977539	-295.051361
793.794922	-449.073608
792.611328	8.146068
791.428711	95.269447
790.245117	191.109268
789.060547	58.849079
787.876953	240.751099
786.692383	307.444336
785.507813	228.051498
784.323242	248.104523
783.137695	179.641754
781.952148	58.087273
780.766602	-131.983734
779.580078	400.297333
778.393555	-213.941833
777.207031	211.981750
776.020508	46.046021
774.833008	43.438129
773.645508	-82.787758
772.458008	-98.717834
771.270508	-112.487000
770.082031	94.179993
768.893555	-184.238297
767.704102	-1.978198
766.514648	-121.685875
765.325195	148.512039
764.135742	75.008522
762.946289	283.333374
761.755859	-182.018997
760.565430	39.436687
759.374023	240.974304
758.183594	367.624481
756.992188	129.164902
755.799805	341.530060
754.608398	410.928528
753.416016	333.073761
752.223633	321.185883
751.030273	375.220886
749.837891	253.580872
748.644531	443.788147
747.450195	317.873444
746.256836	141.590302
745.062500	748.666504
743.868164	394.806610
742.672852	262.654816
741.477539	251.210571
740.282227	237.653137
739.086914	618.616760
737.890625	228.320114
736.695313	309.207428
735.498047	298.179810
734.301758	-119.946030
733.104492	497.508209
731.907227	322.641113
730.709961	246.420975
729.511719	56.621544
728.313477	-159.199875
727.115234	180.499023
725.916992	61.186333
724.717773	-5.483028
723.518555	177.076889
722.318359	324.757477
721.119141	269.449219
719.918945	218.699387
718.718750	329.651764
717.517578	349.078766
716.316406	163.608093
715.115234	128.898514
713.914063	-25.535872
712.711914	378.380280
711.509766	337.681824
710.307617	114.165688
709.104492	376.764679
707.902344	-27.016024
706.698242	233.737717
705.495117	198.513077
704.291016	265.820618
703.086914	-97.519981
701.882813	-201.587982
700.678711	14.332078
699.473633	102.096855
698.268555	287.876068
697.062500	54.342705
695.857422	-141.911865
694.651367	-98.870041
693.444336	-46.914829
692.238281	237.586212
691.031250	-361.339203
689.824219	-169.735397
688.616211	65.425591
687.409180	138.011810
686.200195	-235.959473
684.992188	-366.670990
683.784180	-343.164185
682.575195	-289.081696
681.366211	-193.615936
680.156250	-165.107132
678.946289	-372.451935
677.736328	-508.014648
676.526367	12.644701
675.315430	-135.471146
674.104492	-121.015099
672.893555	378.225067
671.682617	161.564636
670.470703	107.388115
669.258789	483.630035
668.046875	321.733215
666.833984	663.567566
665.621094	197.481766
664.408203	751.194519
663.194336	749.893005
661.981445	554.449036
660.767578	346.301056
659.552734	311.017517
658.338867	237.034454
657.124023	68.314590
655.908203	3.286089
654.693359	39.691284
653.477539	-143.670441
652.261719	-53.223282
651.045898	-96.332695
649.829102	-102.758316
648.612305	93.247467
647.395508	-117.704155
646.177734	-93.958725
644.959961	65.309464
643.742188	196.494781
642.524414	144.738998
641.305664	60.680019
640.086914	8.806968
638.868164	191.107193
637.648438	194.839203
636.429688	-70.144745
635.208984	349.979095
633.989258	-97.830879
632.768555	-26.130074
631.547852	-220.869186
630.327148	208.635193
629.106445	157.069580
627.884766	-55.668674
626.663086	342.465576
625.440430	107.582268
624.217773	596.842712
622.995117	247.548569
621.772461	412.102417
620.549805	136.964523
619.326172	88.395081
618.102539	30.691809
616.877930	60.155155
615.654297	-191.394745
614.429688	-32.744801
613.204102	11.736331
611.979492	-169.122559
610.753906	181.655090
609.528320	9.866736
608.301758	-154.187714
607.075195	-126.814743
605.848633	44.816757
604.622070	-124.203171
