# Supplementary material for: Raman spectroscopy accurately differentiates mucosal healing from non-healing and biochemical changes following biological therapy in inflammatory bowel disease
Source: PLoS One. 2021 Jun 2;16(6):e0252210. doi: 10.1371/journal.pone.0252210 (PMC8172032; doi:10.1371/journal.pone.0252210)
Supplement: S1 Dataset — (ZIP) [file pone.0252210.s003.zip › HC/brc-ctnf-0012_base sub cr removed_91__X_-7820.56__Y_51233.5__Z_679.558__Time_1031.txt]

1714.774414	-223.256058
1713.797852	-107.386993
1712.820313	-62.996456
1711.843750	97.732063
1710.866211	307.926666
1709.888672	168.288895
1708.911133	107.969116
1707.933594	89.549545
1706.955078	456.016785
1705.976563	457.395325
1704.998047	476.930817
1704.019531	728.880127
1703.040039	619.116821
1702.061523	699.159607
1701.082031	765.710754
1700.101563	706.572571
1699.122070	973.805115
1698.141602	909.708679
1697.161133	677.644348
1696.180664	796.179993
1695.200195	754.965332
1694.218750	1056.282349
1693.238281	955.078369
1692.256836	1089.690796
1691.274414	1075.729736
1690.292969	1065.522217
1689.310547	1211.164917
1688.328125	1299.296021
1687.345703	1452.695068
1686.363281	1263.519531
1685.379883	1406.365234
1684.396484	1166.977417
1683.413086	1400.859863
1682.429688	1079.659546
1681.445313	1311.547119
1680.461914	1446.687134
1679.477539	1437.230591
1678.493164	1288.693726
1677.507813	1408.252930
1676.523438	1362.294434
1675.538086	1501.943359
1674.552734	1590.540649
1673.566406	1548.391846
1672.581055	1665.385986
1671.594727	1625.211670
1670.608398	1733.542114
1669.622070	1509.632202
1668.634766	1503.328125
1667.648438	1725.226685
1666.661133	1994.666504
1665.673828	1735.908813
1664.685547	1822.077759
1663.698242	1804.834961
1662.709961	1880.427612
1661.721680	1720.137207
1660.733398	1997.368408
1659.744141	1853.267334
1658.755859	1688.263428
1657.766602	2024.112061
1656.777344	1663.605591
1655.787109	1438.514648
1654.797852	1499.724609
1653.807617	1651.163574
1652.817383	1432.472412
1651.827148	1396.757324
1650.835938	1173.639282
1649.844727	1120.239014
1648.853516	1030.275635
1647.862305	813.933716
1646.871094	822.732910
1645.878906	512.320557
1644.886719	360.993713
1643.894531	387.144135
1642.902344	416.431061
1641.910156	216.603790
1640.916992	167.770386
1639.923828	196.007156
1638.930664	98.175987
1637.936523	-101.928299
1636.943359	-87.798653
1635.949219	-273.458435
1634.955078	137.112091
1633.960938	-26.279720
1632.965820	21.688450
1631.970703	-269.500641
1630.975586	-17.577841
1629.980469	-41.569592
1628.985352	166.644531
1627.989258	4.336871
1626.993164	-315.137939
1625.997070	-49.997131
1625.000977	-212.981949
1624.003906	124.177208
1623.007813	83.323402
1622.010742	171.821182
1621.012695	113.728905
1620.015625	169.216705
1619.017578	149.089752
1618.020508	260.848022
1617.021484	331.098816
1616.023438	-12.733949
1615.025391	229.249817
1614.026367	335.268433
1613.027344	-4.046891
1612.028320	16.558084
1611.028320	42.926380
1610.029297	-32.378613
1609.029297	13.401286
1608.029297	17.769962
1607.028320	54.070404
1606.028320	-97.663643
1605.027344	57.469719
1604.026367	113.565094
1603.025391	457.980865
1602.023438	198.336700
1601.022461	67.455376
1600.020508	-198.911713
1599.018555	-218.936966
1598.016602	75.175591
1597.013672	204.930817
1596.010742	-30.760508
1595.007813	-119.644791
1594.004883	-166.300568
1593.001953	-76.760597
1591.998047	-245.341873
1590.994141	-157.686920
1589.990234	120.787445
1588.986328	-96.214493
1587.981445	141.077271
1586.976563	60.438427
1585.971680	68.801598
1584.966797	27.943119
1583.961914	391.355133
1582.956055	137.367584
1581.950195	-111.022865
1580.944336	247.802826
1579.938477	-104.136841
1578.931641	-62.577320
1577.924805	143.176208
1576.917969	250.180344
1575.911133	58.160725
1574.904297	-24.326939
1573.896484	7.837581
1572.888672	102.568871
1571.880859	109.051712
1570.873047	53.320557
1569.864258	34.141010
1568.855469	80.054161
1567.846680	9.205989
1566.837891	-6.961531
1565.829102	153.520020
1564.819336	-12.998775
1563.809570	17.860809
1562.799805	-13.477442
1561.790039	-228.890427
1560.779297	97.843224
1559.768555	71.881599
1558.757813	157.436996
1557.747070	-192.397324
1556.736328	-80.852158
1555.724609	-21.147816
1554.712891	152.494293
1553.701172	87.839806
1552.689453	77.566620
1551.676758	-243.309738
1550.664063	-93.114662
1549.651367	59.567436
1548.638672	77.638626
1547.625977	18.069500
1546.612305	142.035233
1545.598633	25.483757
1544.584961	-212.557266
1543.571289	-91.429176
1542.556641	78.639198
1541.541992	57.419899
1540.527344	157.465591
1539.512695	89.555702
1538.498047	163.514694
1537.482422	36.040733
1536.466797	29.747955
1535.451172	103.283577
1534.434570	150.855606
1533.418945	10.046865
1532.402344	260.956207
1531.385742	60.595730
1530.369141	151.313629
1529.351563	350.015228
1528.334961	115.772995
1527.317383	51.395981
1526.299805	-87.795517
1525.281250	56.004158
1524.263672	58.019890
1523.245117	-109.968338
1522.226563	-36.299042
1521.208008	201.717331
1520.188477	69.180244
1519.168945	386.332306
1518.150391	-108.986183
1517.129883	89.431007
1516.110352	-36.138275
1515.089844	-64.287079
1514.070313	15.198524
1513.049805	-15.979145
1512.028320	29.618290
1511.007813	-148.293457
1509.986328	14.853297
1508.964844	-237.852356
1507.943359	-108.581093
1506.921875	38.336391
1505.899414	-50.895866
1504.876953	67.253197
1503.854492	-122.376732
1502.832031	28.538549
1501.808594	-61.625404
1500.786133	-190.406479
1499.762695	-237.470673
1498.739258	-3.214305
1497.714844	-99.437988
1496.691406	-39.799217
1495.666992	16.990736
1494.642578	-215.484436
1493.617188	42.789669
1492.592773	-151.757996
1491.567383	-50.020741
1490.541992	66.750664
1489.516602	-0.718365
1488.491211	286.610199
1487.464844	369.267700
1486.438477	362.281189
1485.412109	288.682220
1484.385742	643.591370
1483.358398	334.726959
1482.331055	502.756226
1481.303711	328.726746
1480.276367	432.452911
1479.249023	523.146667
1478.220703	432.593170
1477.192383	808.148804
1476.164063	920.905579
1475.135742	862.729309
1474.106445	845.077515
1473.077148	1046.155396
1472.047852	1112.013672
1471.018555	1508.453735
1469.989258	1161.559570
1468.958984	1557.365356
1467.928711	1342.407959
1466.898438	1440.083008
1465.868164	1448.528442
1464.836914	1832.907959
1463.805664	1723.952881
1462.774414	1975.598267
1461.743164	1932.302734
1460.710938	1744.067261
1459.679688	2106.677734
1458.647461	2212.556396
1457.615234	2097.418701
1456.582031	2053.177246
1455.549805	2125.484619
1454.516602	2134.168701
1453.483398	2416.531494
1452.449219	2166.219482
1451.416016	2541.908447
1450.381836	2329.370361
1449.347656	2311.851318
1448.313477	2613.340088
1447.279297	2316.911133
1446.244141	2625.564209
1445.208984	2227.716553
1444.173828	2075.391846
1443.138672	2067.227295
1442.102539	2041.218506
1441.066406	2260.431641
1440.030273	2031.873047
1438.994141	1767.910522
1437.958008	1910.888550
1436.920898	1679.692993
1435.883789	1723.884644
1434.846680	1330.983643
1433.808594	1279.071289
1432.771484	1227.118286
1431.733398	1061.496948
1430.695313	827.735413
1429.657227	649.515930
1428.618164	650.399841
1427.579102	668.880188
1426.540039	457.835693
1425.500977	569.525940
1424.461914	507.210663
1423.421875	565.820984
1422.381836	276.690002
1421.341797	249.618347
1420.301758	265.344147
1419.260742	389.288727
1418.219727	301.713989
1417.178711	103.429276
1416.137695	146.778107
1415.096680	24.072775
1414.054688	170.521729
1413.012695	228.904282
1411.970703	151.515106
1410.928711	91.770851
1409.885742	212.987427
1408.842773	-133.134125
1407.799805	-175.138123
1406.756836	31.533606
1405.712891	-30.519791
1404.668945	50.583157
1403.625000	-119.275246
1402.581055	92.390793
1401.537109	35.595333
1400.492188	104.271645
1399.447266	65.160126
1398.402344	138.950516
1397.357422	140.094223
1396.311523	183.898697
1395.265625	240.293350
1394.219727	201.563446
1393.173828	70.279366
1392.126953	297.174530
1391.081055	381.401337
1390.034180	483.194214
1388.986328	69.578720
1387.939453	54.032681
1386.891602	136.132797
1385.843750	408.361847
1384.795898	20.578894
1383.748047	23.012049
1382.699219	267.955872
1381.651367	-9.230815
1380.602539	-213.741623
1379.552734	-268.201782
1378.503906	-150.196762
1377.454102	-156.929337
1376.404297	1.210545
1375.354492	-87.594376
1374.303711	50.794865
1373.253906	49.624985
1372.203125	118.422928
1371.152344	5.358243
1370.100586	194.091766
1369.049805	71.429214
1367.998047	63.582188
1366.946289	11.078677
1365.894531	63.370369
1364.841797	-160.570831
1363.789063	126.079269
1362.736328	126.580727
1361.683594	-305.687317
1360.630859	110.730392
1359.577148	89.403984
1358.523438	-95.837746
1357.469727	-9.819062
1356.415039	-33.016335
1355.361328	-205.094223
1354.306641	251.668518
1353.251953	40.253693
1352.197266	189.231201
1351.141602	256.402649
1350.085938	430.495087
1349.030273	239.896637
1347.974609	528.477661
1346.918945	643.495300
1345.862305	498.243835
1344.805664	606.197144
1343.749023	662.258606
1342.691406	723.459229
1341.634766	522.188904
1340.577148	868.745361
1339.519531	754.655762
1338.460938	608.631409
1337.403320	703.066040
1336.344727	730.836914
1335.286133	768.720032
1334.226563	658.341370
1333.167969	407.239166
1332.108398	438.411255
1331.048828	467.321899
1329.989258	531.055176
1328.928711	323.099091
1327.869141	528.139771
1326.808594	701.190552
1325.748047	494.009216
1324.686523	534.084412
1323.625977	510.182190
1322.564453	508.723663
1321.502930	603.738892
1320.440430	706.332275
1319.378906	453.891144
1318.316406	712.294861
1317.253906	785.879150
1316.190430	773.364197
1315.127930	847.348206
1314.064453	596.249146
1313.000977	436.632050
1311.937500	797.007568
1310.873047	492.561462
1309.809570	589.770447
1308.745117	566.540527
1307.679688	617.357422
1306.615234	299.313446
1305.549805	599.036499
1304.484375	679.962402
1303.418945	670.087830
1302.353516	667.801636
1301.287109	609.193237
1300.220703	683.502380
1299.154297	898.008484
1298.087891	820.350281
1297.020508	399.147064
1295.954102	339.215424
1294.886719	466.045746
1293.818359	247.007690
1292.750977	516.486816
1291.682617	680.566406
1290.614258	530.862732
1289.545898	611.881470
1288.476563	308.199829
1287.407227	568.503906
1286.338867	370.686066
1285.268555	530.784363
1284.199219	306.474579
1283.128906	648.061035
1282.058594	255.254135
1280.988281	538.303223
1279.917969	513.074829
1278.846680	512.487183
1277.775391	436.236206
1276.704102	330.834808
1275.632813	609.473572
1274.560547	633.938293
1273.488281	485.035583
1272.416016	583.114075
1271.343750	835.182617
1270.270508	828.416138
1269.197266	1197.804077
1268.124023	952.011353
1267.050781	1175.046875
1265.977539	1259.034302
1264.903320	1216.264526
1263.829102	1273.632324
1262.753906	1299.403198
1261.679688	1335.029175
1260.604492	1153.837280
1259.529297	1197.022705
1258.454102	1181.828369
1257.378906	1329.940430
1256.302734	1163.957031
1255.226563	1528.900757
1254.150391	1185.453979
1253.073242	1560.162109
1251.997070	1343.563354
1250.919922	1290.128906
1249.841797	1302.470703
1248.764648	1431.595337
1247.686523	1096.441162
1246.608398	1201.406982
1245.530273	1189.767090
1244.452148	1416.269775
1243.373047	1188.566772
1242.293945	1184.421875
1241.214844	1177.909912
1240.135742	1013.693542
1239.055664	1101.971313
1237.975586	1233.930664
1236.895508	1028.726685
1235.815430	1107.381226
1234.734375	1350.907471
1233.654297	1010.193237
1232.573242	1101.027710
1231.491211	1160.360962
1230.410156	1214.844116
1229.328125	942.391663
1228.246094	769.349182
1227.163086	836.054138
1226.081055	866.436951
1224.998047	950.052979
1223.915039	1004.609009
1222.832031	633.478760
1221.748047	777.556519
1220.664063	527.517822
1219.580078	727.136902
1218.496094	571.443787
1217.412109	481.038910
1216.327148	344.771698
1215.242188	457.270905
1214.157227	564.871399
1213.071289	510.684296
1211.985352	442.014282
1210.899414	783.495117
1209.813477	608.598511
1208.727539	399.981628
1207.640625	536.200867
1206.553711	489.119873
1205.466797	579.382263
1204.378906	435.847046
1203.291016	275.464050
1202.203125	334.257782
1201.115234	359.260742
1200.027344	273.458527
1198.938477	255.024582
1197.849609	198.037903
1196.760742	-109.181778
1195.670898	124.825989
1194.582031	-100.625191
1193.492188	56.200695
1192.401367	-25.066172
1191.311523	-101.574570
1190.220703	28.485426
1189.129883	-194.679428
1188.039063	-273.749115
1186.947266	-312.052521
1185.856445	-252.022598
1184.764648	-98.517960
1183.671875	-110.722595
1182.580078	-51.059086
1181.487305	75.627243
1180.394531	-35.207832
1179.301758	153.535339
1178.208984	138.384201
1177.115234	101.571960
1176.021484	297.023712
1174.927734	154.593201
1173.833008	256.343567
1172.738281	214.303833
1171.643555	167.376724
1170.548828	89.248192
1169.454102	168.922607
1168.358398	23.621042
1167.262695	26.515862
1166.166992	-47.216537
1165.070313	3.244344
1163.973633	151.526428
1162.876953	337.837494
1161.780273	46.242832
1160.683594	50.751106
1159.585938	255.666885
1158.488281	267.023193
1157.389648	287.784637
1156.291992	625.708618
1155.193359	221.537750
1154.094727	332.506897
1152.996094	402.755951
1151.896484	215.403503
1150.796875	299.669281
1149.697266	324.191406
1148.597656	284.248688
1147.498047	263.235199
1146.397461	220.659775
1145.296875	144.635605
1144.195313	139.899902
1143.094727	92.194145
1141.993164	-0.829295
1140.891602	341.261902
1139.789063	217.022980
1138.687500	292.382202
1137.584961	369.936432
1136.482422	444.935150
1135.379883	586.270996
1134.276367	656.147400
1133.172852	495.525208
1132.069336	629.197632
1130.964844	774.531982
1129.861328	715.593567
1128.756836	998.147705
1127.652344	723.066284
1126.546875	1002.833435
1125.442383	1097.418091
1124.336914	1089.901123
1123.230469	1288.400146
1122.125000	700.136841
1121.018555	1038.097900
1119.912109	1041.878906
1118.805664	749.586426
1117.699219	1224.174561
1116.591797	761.316040
1115.484375	908.923889
1114.376953	940.428894
1113.268555	1078.197144
1112.160156	785.479797
1111.051758	733.862183
1109.943359	656.142395
1108.833984	665.742981
1107.725586	918.508423
1106.616211	1078.930786
1105.505859	993.604919
1104.396484	849.186707
1103.286133	709.429382
1102.175781	852.739929
1101.064453	1102.009155
1099.954102	1157.673096
1098.842773	1031.640747
1097.731445	806.548035
1096.619141	760.549316
1095.507813	851.124573
1094.395508	908.564819
1093.282227	805.719421
1092.169922	610.996887
1091.056641	964.732605
1089.943359	748.671143
1088.830078	629.078064
1087.716797	725.861816
1086.602539	853.072693
1085.488281	949.564819
1084.373047	594.570190
1083.258789	850.711609
1082.143555	747.143982
1081.028320	803.278625
1079.913086	889.836548
1078.796875	861.213501
1077.680664	595.426514
1076.564453	627.753479
1075.448242	927.485779
1074.331055	828.200623
1073.213867	639.767090
1072.096680	577.976685
1070.979492	452.853394
1069.861328	451.939209
1068.743164	589.216675
1067.625000	522.563416
1066.505859	544.880615
1065.386719	473.473389
1064.267578	479.303345
1063.148438	475.726593
1062.029297	544.646301
1060.909180	543.301392
1059.789063	291.661346
1058.667969	346.416321
1057.547852	431.514343
1056.426758	434.731537
1055.305664	342.115570
1054.183594	483.128143
1053.062500	257.363861
1051.940430	393.622253
1050.818359	644.195251
1049.695313	467.503418
1048.572266	514.897339
1047.449219	389.623901
1046.326172	476.654663
1045.203125	188.209213
1044.079102	356.833191
1042.955078	208.394714
1041.830078	258.095734
1040.706055	522.124695
1039.581055	210.726501
1038.456055	88.109024
1037.331055	114.564095
1036.205078	71.194130
1035.079102	241.951096
1033.953125	401.025269
1032.826172	678.667542
1031.700195	295.806152
1030.573242	280.477356
1029.445313	279.131256
1028.318359	-126.505356
1027.190430	111.621544
1026.062500	-272.803986
1024.934570	-283.134796
1023.805664	-61.252552
1022.676758	-20.467493
1021.547852	-39.978210
1020.418945	-149.901276
1019.289063	-217.969772
1018.159180	-211.738403
1017.029297	-142.845261
1015.898438	-104.054596
1014.767578	8.943931
1013.636719	131.228912
1012.505859	-12.832006
1011.375000	77.138550
1010.243164	60.644169
1009.111328	69.699760
1007.978516	312.555115
1006.846680	226.867966
1005.713867	936.979370
1004.581055	1417.917480
1003.447266	1672.153076
1002.313477	1896.317383
1001.179688	1290.885376
1000.045898	692.767212
998.912109	420.709106
997.777344	409.820679
996.642578	352.873383
995.506836	88.322685
994.372070	119.386505
993.236328	397.401642
992.100586	458.590118
990.963867	215.470215
989.828125	136.276413
988.691406	-44.181187
987.553711	-46.998260
986.416992	-31.253603
985.279297	-100.617035
984.141602	249.284821
983.003906	253.818619
981.865234	221.649658
980.726563	118.293381
979.587891	387.817505
978.448242	362.940247
977.309570	409.498566
976.169922	125.115166
975.030273	351.263641
973.889648	246.541397
972.749023	544.050659
971.608398	186.966156
970.467773	530.564209
969.326172	589.467957
968.184570	331.749573
967.042969	312.946869
965.901367	429.654358
964.758789	484.526672
963.616211	562.453613
962.473633	415.824402
961.330078	147.938477
960.186523	389.030792
959.042969	302.562653
957.899414	562.134033
956.754883	446.198914
955.610352	5.389959
954.465820	221.818680
953.321289	26.418747
952.175781	34.867172
951.030273	70.911087
949.884766	-165.015976
948.738281	65.681168
947.591797	202.717850
946.445313	74.783279
945.298828	161.802963
944.151367	159.862625
943.003906	107.840904
941.856445	348.202179
940.708008	273.641785
939.559570	96.590508
938.411133	99.993065
937.262695	215.297974
936.113281	95.843460
934.964844	398.327911
933.814453	340.722809
932.665039	255.949448
931.514648	301.212769
930.364258	93.799522
929.213867	132.540665
928.062500	253.362808
926.912109	267.302063
925.759766	12.892642
924.608398	-93.394348
923.456055	-33.467876
922.303711	-55.284622
921.151367	104.902039
919.999023	146.973434
918.845703	48.290302
917.692383	-141.077362
916.539063	101.278961
915.384766	-264.846222
914.230469	-60.900951
913.076172	-256.349915
911.920898	-86.279282
910.766602	-74.957626
909.611328	-283.494934
908.455078	156.640396
907.299805	86.659447
906.143555	-261.914429
904.987305	-34.719971
903.830078	-176.739441
902.673828	-123.827110
901.516602	12.945251
900.359375	34.317268
899.201172	-184.091568
898.042969	-24.459829
896.884766	-45.758633
895.726563	-91.826286
894.567383	-237.252106
893.408203	10.786811
892.249023	80.272346
891.088867	-28.663975
889.929688	113.252243
888.769531	-18.055233
887.608398	-160.500900
886.448242	38.021160
885.287109	98.878410
884.125977	229.717133
882.963867	148.549973
881.801758	76.507446
880.639648	56.418823
879.477539	85.986435
878.315430	54.760254
877.152344	307.473785
875.989258	233.530563
874.825195	-243.394394
873.661133	29.631626
872.497070	91.004234
871.333008	177.144394
870.168945	9.068780
869.003906	-93.658859
867.838867	-68.131386
866.672852	27.111456
865.506836	93.121269
864.340820	134.408829
863.174805	-64.675232
862.008789	46.297852
860.841797	413.220062
859.674805	102.027672
858.506836	192.739624
857.339844	458.428558
856.171875	421.160675
855.003906	415.311646
853.834961	559.703247
852.666016	665.914368
851.497070	395.551483
850.328125	394.188049
849.158203	265.132111
847.988281	337.687225
846.818359	334.065521
845.647461	19.276270
844.477539	67.163864
843.306641	-10.287500
842.134766	48.728069
840.963867	125.572769
839.791992	135.279556
838.619141	-87.523354
837.447266	147.872223
836.274414	45.745228
835.101563	-4.998678
833.928711	154.159592
832.754883	87.699997
831.581055	72.561638
830.407227	162.263702
829.232422	234.028351
828.058594	247.701431
826.883789	252.393600
825.708008	404.178772
824.533203	154.604431
823.357422	301.753723
822.181641	315.091827
821.004883	47.708103
819.828125	239.114853
818.651367	176.556366
817.474609	91.695023
816.296875	-68.858421
815.119141	-251.661484
813.941406	-89.698135
812.763672	89.897346
811.584961	71.466187
810.406250	50.736538
809.226563	-61.171101
808.047852	97.920319
806.868164	-231.783981
805.688477	-1.842379
804.507813	21.443727
803.327148	-59.690792
802.146484	-307.301483
800.965820	-164.437912
799.784180	-349.985504
798.603516	-220.671677
797.420898	-73.772339
796.239258	-188.569214
795.056641	-72.959412
793.874023	-141.368942
792.691406	-63.669113
791.507813	78.116005
790.324219	219.736679
789.140625	111.101128
787.956055	150.673584
786.772461	-77.544380
785.586914	-62.463139
784.402344	-65.177544
783.216797	-21.562059
782.032227	-33.317261
780.845703	-7.594357
779.660156	29.065823
778.473633	-183.943893
777.287109	-156.275726
776.100586	56.715820
774.913086	57.651302
773.725586	27.605551
772.538086	158.517288
771.349609	6.993433
770.161133	-25.484446
768.972656	-221.151199
767.784180	32.770119
766.594727	279.880646
765.405273	88.443779
764.215820	341.871521
763.026367	300.073975
761.835938	425.513611
760.645508	167.901779
759.454102	196.365082
758.262695	270.939301
757.072266	332.215271
755.879883	450.566528
754.688477	340.196564
753.496094	289.155334
752.303711	286.416779
751.110352	301.199493
749.917969	351.060577
748.724609	501.840912
747.530273	123.517853
746.336914	355.389130
745.142578	442.311218
743.948242	382.196320
742.752930	475.581573
741.558594	316.765198
740.363281	311.427887
739.166992	209.650894
737.971680	99.135094
736.775391	133.217407
735.579102	46.828106
734.381836	304.190063
733.185547	209.027863
731.988281	166.426468
730.790039	250.735077
729.592773	265.012299
728.394531	143.714294
727.196289	287.013763
725.997070	366.875916
724.797852	121.123840
723.598633	351.766937
722.399414	324.595795
721.199219	164.261292
719.999023	324.955536
718.798828	153.848053
717.598633	259.989105
716.397461	359.576508
715.196289	470.069733
713.994141	229.484879
712.792969	279.014587
711.590820	221.777557
710.388672	138.477051
709.185547	-44.933323
707.982422	24.456528
706.779297	93.881996
705.576172	-36.939186
704.372070	-21.799635
703.167969	84.800034
701.963867	184.903427
700.759766	-28.154953
699.554688	-236.677658
698.349609	-62.402363
697.143555	-83.729385
695.938477	38.456718
694.732422	-97.838440
693.525391	174.344025
692.319336	-24.699732
691.112305	-171.452438
689.905273	66.122002
688.697266	-143.309052
687.490234	-103.066048
686.282227	67.393456
685.073242	77.415665
683.865234	20.329321
682.656250	-184.006912
681.447266	-73.955582
680.237305	-5.012541
679.028320	-143.926880
677.818359	-215.549423
676.607422	174.067642
675.397461	-180.933594
674.186523	44.228405
672.975586	98.475533
671.763672	187.390305
670.551758	77.413322
669.339844	-15.136894
668.127930	320.370300
666.915039	277.654846
665.703125	-162.475266
664.489258	24.011286
663.276367	113.292717
662.062500	36.358715
660.848633	253.032715
659.634766	74.762566
658.419922	-122.808998
657.205078	-89.492958
655.990234	19.289793
654.775391	39.633469
653.559570	279.805573
652.343750	-137.368469
651.126953	-177.372391
649.911133	-139.866302
648.694336	50.455780
647.477539	-159.797974
646.259766	131.456253
645.041992	116.921043
643.824219	104.434914
642.606445	169.257553
641.387695	171.551544
640.168945	-43.447948
638.950195	-28.547960
637.730469	48.466000
636.511719	-14.415766
635.291016	-23.805475
634.071289	-42.042763
632.850586	188.487610
631.629883	70.893013
630.409180	10.963916
629.188477	122.337563
627.966797	74.561218
626.745117	4.954278
625.522461	57.145275
624.300781	393.923126
623.078125	132.175766
621.854492	7.134652
620.631836	63.660130
619.408203	164.534698
618.184570	292.568878
616.960938	-14.636088
615.736328	-84.866600
614.511719	-121.574028
613.287109	-349.412720
612.061523	-113.916885
610.835938	-234.303665
609.610352	9.977695
608.384766	114.289146
607.158203	93.623306
605.931641	170.182266
604.705078	-23.475027
