# Supplementary material for: Raman spectroscopy accurately differentiates mucosal healing from non-healing and biochemical changes following biological therapy in inflammatory bowel disease
Source: PLoS One. 2021 Jun 2;16(6):e0252210. doi: 10.1371/journal.pone.0252210 (PMC8172032; doi:10.1371/journal.pone.0252210)
Supplement: S1 Dataset — (ZIP) [file pone.0252210.s003.zip › HC/BRC-ctnf-0008-1_base sub CR removed_74__X_-11643.4__Y_45457.2__Z_88.0989__Time_837.txt]

1714.640625	30.759214
1713.664063	-48.049541
1712.687500	33.425385
1711.709961	166.072815
1710.733398	-1.251417
1709.755859	-144.098846
1708.778320	-69.499969
1707.799805	107.164276
1706.821289	85.880516
1705.843750	-264.386932
1704.864258	-201.921326
1703.885742	-53.435291
1702.907227	-172.259125
1701.927734	0.924504
1700.948242	48.684837
1699.968750	-103.766190
1698.988281	-15.177450
1698.007813	135.236908
1697.028320	-10.633682
1696.046875	121.751404
1695.066406	-25.973482
1694.084961	37.709209
1693.104492	0.335804
1692.123047	235.624146
1691.140625	140.244720
1690.159180	-8.021384
1689.176758	257.629364
1688.194336	187.524796
1687.211914	181.850723
1686.228516	77.920586
1685.246094	115.728851
1684.262695	311.109375
1683.279297	333.646515
1682.295898	250.042557
1681.311523	228.096268
1680.327148	313.054230
1679.342773	267.955963
1678.358398	372.297882
1677.374023	572.767578
1676.388672	395.823151
1675.403320	998.510925
1674.417969	606.992554
1673.432617	590.824158
1672.446289	575.029175
1671.459961	602.139893
1670.473633	852.747192
1669.487305	981.466919
1668.500977	704.278381
1667.513672	1096.499146
1666.526367	650.283875
1665.539063	883.884827
1664.550781	926.731628
1663.563477	977.899170
1662.575195	1039.987061
1661.586914	1054.686523
1660.598633	1045.876343
1659.609375	1355.370117
1658.620117	1172.320801
1657.631836	1439.973267
1656.641602	1300.009888
1655.652344	1046.615967
1654.662109	1045.093506
1653.672852	914.243591
1652.681641	1095.920166
1651.691406	947.212524
1650.701172	682.517883
1649.709961	814.814575
1648.718750	720.020813
1647.727539	686.346313
1646.735352	465.365814
1645.744141	421.763855
1644.751953	447.111450
1643.759766	451.594696
1642.766602	60.353733
1641.774414	297.703552
1640.781250	-74.341415
1639.788086	205.636124
1638.794922	95.384521
1637.801758	-164.883011
1636.807617	76.092201
1635.813477	-130.890854
1634.819336	387.121185
1633.825195	-167.164383
1632.830078	82.375214
1631.834961	-49.836994
1630.839844	-68.576172
1629.844727	-100.271790
1628.849609	-10.700951
1627.853516	-202.528961
1626.857422	-23.181469
1625.861328	335.103485
1624.865234	-200.603531
1623.868164	-89.224899
1622.871094	135.279831
1621.874023	15.610194
1620.876953	-17.163191
1619.879883	73.667053
1618.881836	33.286804
1617.883789	158.456528
1616.885742	241.702057
1615.887695	-181.450806
1614.888672	122.448105
1613.889648	-129.774750
1612.890625	85.031555
1611.891602	236.916443
1610.892578	-4.379247
1609.892578	-46.307045
1608.892578	226.300964
1607.892578	92.816589
1606.892578	-22.198826
1605.891602	211.161072
1604.890625	83.206604
1603.889648	33.887886
1602.888672	110.254723
1601.887695	21.813982
1600.885742	-121.482544
1599.883789	138.056259
1598.881836	-148.925888
1597.879883	-20.126955
1596.876953	-139.639740
1595.874023	-259.079742
1594.871094	-88.482674
1593.868164	61.158760
1592.864258	-259.273315
1591.861328	-20.884260
1590.857422	-12.290125
1589.853516	-170.707733
1588.848633	-331.682465
1587.844727	-38.739349
1586.839844	225.367096
1585.834961	64.365623
1584.830078	-20.997637
1583.824219	81.277100
1582.819336	92.292206
1581.813477	77.211304
1580.807617	223.570175
1579.800781	231.812103
1578.794922	182.743088
1577.788086	81.583382
1576.781250	-196.533157
1575.773438	-21.915148
1574.766602	121.363213
1573.758789	9.664636
1572.750977	183.935928
1571.743164	155.318634
1570.735352	220.196548
1569.726563	162.847092
1568.718750	170.396378
1567.708984	-66.282646
1566.700195	-58.857311
1565.691406	179.520294
1564.681641	137.395096
1563.671875	245.697556
1562.662109	317.542511
1561.652344	137.665970
1560.641602	193.741699
1559.630859	112.284737
1558.620117	72.234451
1557.609375	68.377884
1556.597656	-67.730438
1555.586914	270.163788
1554.575195	-70.744484
1553.563477	391.060822
1552.550781	140.641922
1551.539063	187.867447
1550.526367	216.832245
1549.513672	10.244448
1548.500977	522.674988
1547.487305	-17.728285
1546.473633	432.182831
1545.459961	183.871994
1544.446289	268.914246
1543.432617	105.757813
1542.417969	363.589417
1541.404297	176.983780
1540.389648	173.643509
1539.374023	319.891693
1538.359375	-34.748775
1537.343750	139.603867
1536.328125	321.488251
1535.312500	185.909729
1534.296875	292.656891
1533.280273	64.046867
1532.263672	216.890472
1531.247070	-50.531288
1530.230469	-73.201050
1529.212891	48.244923
1528.196289	215.873596
1527.178711	84.596161
1526.160156	349.673981
1525.142578	-88.127739
1524.124023	119.990250
1523.106445	-27.132053
1522.087891	26.284729
1521.068359	215.822586
1520.049805	186.621216
1519.030273	-122.897972
1518.010742	-31.509495
1516.991211	-89.320244
1515.971680	-31.640171
1514.951172	-148.776413
1513.930664	-9.223478
1512.910156	-31.591959
1511.889648	-169.580276
1510.868164	185.031494
1509.846680	-132.807114
1508.826172	-81.267151
1507.803711	100.881226
1506.782227	-119.691399
1505.759766	-114.737953
1504.737305	-50.968262
1503.714844	-61.652649
1502.692383	-218.473511
1501.668945	47.226002
1500.646484	-86.748894
1499.623047	-223.359222
1498.599609	-357.472107
1497.575195	-210.173172
1496.550781	-339.362427
1495.527344	-176.998032
1494.502930	-129.911041
1493.477539	-59.959549
1492.453125	83.997597
1491.427734	186.878906
1490.402344	-6.787119
1489.376953	144.393814
1488.350586	32.323799
1487.325195	-59.354881
1486.298828	234.384872
1485.272461	216.505814
1484.245117	389.909821
1483.218750	297.825897
1482.191406	139.350937
1481.164063	373.586761
1480.136719	355.214996
1479.108398	329.098267
1478.080078	527.184387
1477.052734	414.257568
1476.023438	428.635559
1474.995117	565.201904
1473.965820	869.677490
1472.937500	1110.318481
1471.908203	788.245728
1470.877930	916.648865
1469.848633	922.821411
1468.818359	1058.636108
1467.788086	1237.559326
1466.757813	1431.600952
1465.727539	1302.653931
1464.696289	1255.013794
1463.665039	1395.369751
1462.633789	1436.536743
1461.602539	1528.430786
1460.570313	1556.730469
1459.539063	1447.896240
1458.506836	1336.505371
1457.473633	1692.040283
1456.441406	2024.569458
1455.408203	1781.077881
1454.375000	1765.905640
1453.341797	1710.135132
1452.308594	1999.120117
1451.274414	1836.794800
1450.241211	2092.629883
1449.207031	2264.712158
1448.171875	1990.895020
1447.137695	2010.940796
1446.102539	1853.718994
1445.067383	2278.729980
1444.032227	1941.809814
1442.997070	1774.541382
1441.960938	1781.860107
1440.924805	1708.237427
1439.888672	1710.499634
1438.852539	1725.399170
1437.816406	1500.184448
1436.779297	1517.633057
1435.742188	1338.022583
1434.705078	1161.021606
1433.666992	1057.319824
1432.629883	938.544250
1431.591797	1173.205200
1430.553711	882.859680
1429.514648	809.625061
1428.476563	673.397949
1427.437500	542.276550
1426.398438	335.591034
1425.359375	325.657990
1424.320313	373.727692
1423.280273	99.245934
1422.240234	515.216553
1421.200195	281.190491
1420.159180	135.424240
1419.119141	410.243134
1418.078125	244.456955
1417.037109	270.051605
1415.996094	278.072052
1414.954102	195.554306
1413.912109	123.185219
1412.870117	48.384735
1411.828125	-91.690895
1410.786133	90.067657
1409.743164	-130.274109
1408.700195	71.614784
1407.657227	-143.480576
1406.614258	98.631081
1405.570313	222.681442
1404.527344	45.542706
1403.483398	4.053394
1402.438477	178.420547
1401.394531	-108.775169
1400.349609	-49.681175
1399.304688	67.138161
1398.259766	121.309464
1397.214844	147.969116
1396.168945	-18.271803
1395.123047	166.391037
1394.077148	75.529472
1393.031250	317.863770
1391.984375	397.421234
1390.937500	-18.599689
1389.890625	106.226219
1388.843750	273.626923
1387.796875	40.793201
1386.749023	35.737125
1385.701172	78.287338
1384.653320	128.419708
1383.604492	-168.810516
1382.556641	56.476288
1381.507813	-10.555924
1380.458984	-112.426804
1379.410156	-79.295403
1378.360352	-71.055336
1377.310547	-47.736431
1376.260742	35.578342
1375.210938	193.821594
1374.161133	-104.408058
1373.110352	-200.394470
1372.059570	-248.849823
1371.008789	9.468925
1369.957031	220.418793
1368.906250	-164.164856
1367.854492	131.667587
1366.802734	128.587982
1365.750000	299.934143
1364.698242	-9.190091
1363.645508	40.376617
1362.592773	-253.401505
1361.540039	17.882353
1360.486328	-34.238266
1359.433594	92.872345
1358.379883	-38.568775
1357.326172	29.054178
1356.271484	288.136444
1355.216797	224.188065
1354.163086	446.113068
1353.107422	158.843155
1352.052734	234.404175
1350.998047	285.228577
1349.942383	53.163315
1348.886719	275.481140
1347.830078	468.042816
1346.774414	320.806946
1345.717773	421.762573
1344.661133	530.238525
1343.604492	698.291382
1342.546875	906.040222
1341.490234	975.073059
1340.432617	699.821472
1339.375000	779.015747
1338.316406	655.226563
1337.258789	878.245850
1336.200195	811.674011
1335.141602	770.002441
1334.082031	911.556030
1333.023438	570.815125
1331.963867	598.834045
1330.904297	537.953247
1329.844727	553.857849
1328.784180	601.998169
1327.723633	771.321594
1326.663086	1113.626465
1325.602539	873.000000
1324.541992	793.111633
1323.480469	572.642578
1322.418945	564.668335
1321.357422	660.465637
1320.295898	862.432190
1319.233398	1024.954712
1318.170898	797.865784
1317.108398	750.987122
1316.045898	926.104858
1314.982422	618.197815
1313.918945	1042.361938
1312.855469	1030.414551
1311.791992	959.474060
1310.728516	925.613586
1309.664063	835.247925
1308.599609	986.249634
1307.535156	741.098083
1306.469727	1074.327515
1305.404297	827.015015
1304.338867	661.071655
1303.273438	930.496399
1302.208008	1094.207886
1301.141602	633.709412
1300.075195	932.753357
1299.008789	632.371765
1297.942383	793.951965
1296.875000	810.681213
1295.807617	798.041809
1294.740234	1011.309753
1293.672852	932.571716
1292.604492	763.181091
1291.537109	839.245361
1290.468750	974.215027
1289.399414	753.710022
1288.331055	879.015015
1287.261719	629.397400
1286.192383	688.690002
1285.123047	738.244995
1284.052734	609.074463
1282.983398	866.913330
1281.913086	811.375427
1280.841797	941.937927
1279.771484	803.370361
1278.700195	618.451111
1277.628906	930.193787
1276.557617	799.274719
1275.486328	766.274231
1274.414063	774.904297
1273.341797	854.467468
1272.269531	701.963989
1271.197266	644.853149
1270.124023	690.396057
1269.050781	897.123291
1267.977539	847.511719
1266.904297	749.174988
1265.830078	677.770630
1264.756836	826.005676
1263.681641	979.098816
1262.607422	681.089661
1261.533203	605.100769
1260.458008	858.221558
1259.382813	784.757629
1258.307617	881.902588
1257.231445	1093.521362
1256.155273	891.120667
1255.079102	674.241577
1254.002930	1002.720215
1252.926758	919.830322
1251.849609	927.028870
1250.772461	897.771301
1249.695313	968.265015
1248.617188	960.951355
1247.540039	810.252686
1246.461914	834.626038
1245.382813	941.620483
1244.304688	842.111389
1243.225586	992.817505
1242.146484	839.959900
1241.067383	781.862915
1239.988281	772.349060
1238.908203	568.729126
1237.828125	923.190857
1236.748047	486.806610
1235.667969	935.721252
1234.586914	744.403870
1233.505859	851.309570
1232.424805	698.878174
1231.343750	711.264221
1230.261719	842.333252
1229.179688	835.306213
1228.097656	515.948914
1227.015625	613.078064
1225.932617	637.549622
1224.850586	553.127136
1223.767578	541.301636
1222.683594	570.579224
1221.600586	462.012665
1220.516602	438.084991
1219.432617	486.659729
1218.347656	634.260803
1217.263672	511.212616
1216.178711	368.873138
1215.093750	538.072815
1214.008789	323.319855
1212.922852	482.747559
1211.836914	393.528229
1210.750977	215.054871
1209.665039	564.869019
1208.579102	586.529846
1207.492188	820.313110
1206.405273	812.912781
1205.318359	518.704468
1204.230469	219.766632
1203.142578	262.977020
1202.054688	279.637024
1200.966797	248.094940
1199.877930	165.970276
1198.790039	57.367783
1197.701172	-92.138214
1196.611328	326.093536
1195.522461	183.716858
1194.432617	231.307907
1193.342773	11.985032
1192.252930	316.661163
1191.162109	-30.042324
1190.072266	-33.101963
1188.981445	117.501442
1187.889648	-341.953979
1186.798828	-9.004954
1185.707031	42.908543
1184.615234	1.151507
1183.523438	-16.653955
1182.430664	-65.697227
1181.337891	-62.023254
1180.245117	147.775314
1179.152344	88.951553
1178.059570	135.535904
1176.965820	174.842758
1175.872070	360.183044
1174.778320	210.097015
1173.683594	-315.901764
1172.588867	108.595535
1171.494141	37.435905
1170.399414	148.081635
1169.303711	-64.336693
1168.208984	-51.914078
1167.113281	-204.556702
1166.016602	-285.493774
1164.920898	-213.497574
1163.824219	-160.730438
1162.727539	-38.778851
1161.630859	207.239624
1160.533203	-263.288818
1159.435547	135.303528
1158.337891	146.985107
1157.240234	156.199020
1156.141602	117.612617
1155.043945	136.218613
1153.944336	180.958832
1152.845703	-277.433075
1151.747070	-49.231113
1150.647461	-7.092307
1149.547852	106.427238
1148.447266	45.932144
1147.347656	13.968952
1146.247070	-153.770660
1145.146484	-112.043587
1144.044922	-20.442596
1142.944336	-143.084595
1141.842773	-13.610299
1140.741211	34.870243
1139.638672	194.994614
1138.537109	5.544961
1137.434570	20.481764
1136.332031	87.609413
1135.228516	263.895447
1134.125977	238.165573
1133.022461	143.506897
1131.917969	421.507568
1130.814453	219.903900
1129.709961	706.417480
1128.605469	744.283020
1127.500977	703.794067
1126.396484	926.451233
1125.291016	795.706177
1124.185547	648.356445
1123.080078	600.527710
1121.973633	438.929413
1120.868164	469.191742
1119.761719	492.260162
1118.654297	266.666504
1117.547852	327.506317
1116.440430	348.017700
1115.333008	396.844635
1114.225586	410.107178
1113.117188	186.823120
1112.008789	275.648376
1110.900391	286.371033
1109.791992	282.851563
1108.682617	399.756073
1107.573242	391.363831
1106.463867	458.484558
1105.354492	369.697510
1104.244141	516.926575
1103.133789	706.513855
1102.023438	615.202698
1100.913086	422.455261
1099.801758	680.160339
1098.690430	310.550751
1097.579102	395.995026
1096.467773	453.074615
1095.355469	802.226990
1094.243164	479.849365
1093.130859	541.443176
1092.017578	779.541504
1090.905273	673.828491
1089.791992	285.710815
1088.677734	678.869568
1087.564453	650.760498
1086.450195	655.547974
1085.335938	481.606354
1084.221680	446.405792
1083.106445	505.188507
1081.991211	585.063171
1080.875977	683.670044
1079.760742	526.217896
1078.644531	638.823730
1077.528320	521.307434
1076.412109	457.807312
1075.295898	528.059509
1074.178711	617.023010
1073.061523	422.152374
1071.944336	255.494324
1070.826172	138.123077
1069.708984	205.956024
1068.590820	238.596909
1067.471680	196.242859
1066.353516	324.885498
1065.234375	369.165741
1064.115234	312.760986
1062.996094	499.792236
1061.875977	279.589691
1060.755859	433.791718
1059.635742	164.605225
1058.515625	297.737183
1057.394531	206.385101
1056.273438	196.892380
1055.152344	150.034332
1054.031250	72.844116
1052.909180	318.011536
1051.787109	124.098648
1050.665039	138.068329
1049.541992	196.393661
1048.418945	100.714813
1047.295898	-6.556162
1046.172852	317.736938
1045.048828	70.612274
1043.925781	94.072495
1042.801758	238.747742
1041.676758	80.462318
1040.552734	22.474476
1039.427734	43.736870
1038.302734	62.705723
1037.176758	-27.713799
1036.050781	-76.147598
1034.924805	-119.855515
1033.798828	278.527588
1032.672852	120.898148
1031.545898	61.054085
1030.418945	40.816502
1029.291992	25.296604
1028.164063	-18.047333
1027.036133	-28.781145
1025.908203	-325.129578
1024.780273	-226.516663
1023.651367	-397.186981
1022.522461	-393.632507
1021.393555	-185.802597
1020.264648	-242.467026
1019.134766	-389.495209
1018.004883	-232.604019
1016.875000	-59.477287
1015.744141	76.558716
1014.613281	-12.156499
1013.482422	-12.711135
1012.351563	139.689392
1011.219727	-99.241867
1010.088867	284.796478
1008.956055	210.452362
1007.824219	330.621948
1006.691406	168.579727
1005.558594	587.254211
1004.425781	1172.326660
1003.292969	1736.419434
1002.159180	2022.984497
1001.025391	1276.604126
999.891602	930.348206
998.756836	485.035919
997.622070	282.499268
996.487305	54.772762
995.352539	90.383026
994.216797	236.844925
993.081055	205.712631
991.945313	306.176758
990.808594	81.566841
989.672852	9.342525
988.536133	213.843414
987.398438	-102.409607
986.261719	49.274807
985.124023	-130.659683
983.986328	-66.302574
982.847656	90.228928
981.709961	147.845856
980.571289	90.504318
979.432617	40.215816
978.292969	1.574372
977.153320	48.157589
976.013672	129.333328
974.874023	337.010468
973.734375	181.662231
972.593750	419.353760
971.453125	163.257584
970.311523	150.812027
969.170898	60.456455
968.029297	62.076817
966.886719	171.675781
965.745117	-21.458504
964.602539	-85.931694
963.459961	44.665928
962.317383	672.801392
961.173828	358.794403
960.030273	299.413666
958.886719	75.256859
957.743164	183.437317
956.598633	103.939194
955.454102	-64.664871
954.309570	-127.773407
953.165039	99.879051
952.019531	183.441040
950.874023	196.201340
949.727539	-85.876923
948.582031	-72.787170
947.435547	-25.288397
946.289063	223.399719
945.141602	131.728882
943.995117	-73.957588
942.847656	-16.830011
941.699219	118.019562
940.551758	8.738316
939.403320	41.107647
938.254883	240.117676
937.105469	103.913933
935.957031	138.912033
934.807617	91.960533
933.658203	86.183647
932.507813	32.688133
931.357422	-22.931387
930.207031	142.511520
929.056641	-106.390488
927.906250	-152.454956
926.754883	-248.440079
925.603516	-114.457077
924.451172	-110.072578
923.298828	-46.441116
922.146484	-198.720291
920.994141	-264.429108
919.841797	-25.463551
918.688477	93.086586
917.535156	-115.404640
916.380859	-135.192947
915.227539	99.429565
914.073242	27.613222
912.918945	-28.176678
911.763672	13.728187
910.608398	-55.429810
909.453125	-183.414230
908.297852	-34.635132
907.141602	-185.029495
905.985352	15.998052
904.829102	171.715057
903.672852	28.459339
902.515625	-98.784035
901.358398	-56.074451
900.201172	-74.414063
899.042969	172.110062
897.884766	144.848343
896.726563	97.321976
895.568359	79.294304
894.409180	95.268242
893.250000	-193.830048
892.090820	34.760754
890.930664	-59.749348
889.771484	272.739807
888.611328	-83.595459
887.450195	70.523788
886.289063	84.693108
885.128906	-59.050743
883.966797	-274.855530
882.805664	-66.479027
881.643555	-76.879219
880.481445	88.619156
879.319336	-183.168182
878.156250	-80.728256
876.993164	269.512482
875.830078	70.070824
874.666016	228.787933
873.502930	97.049561
872.338867	303.009430
871.173828	371.643372
870.009766	183.807663
868.844727	-15.160292
867.679688	-85.847435
866.513672	286.374512
865.348633	148.252319
864.182617	158.506256
863.015625	-13.194585
861.849609	212.708984
860.682617	377.884521
859.515625	136.668854
858.347656	212.010529
857.180664	502.705078
856.012695	201.045074
854.843750	751.742493
853.675781	414.262909
852.506836	482.664429
851.337891	387.410828
850.167969	384.044434
848.999023	503.851227
847.829102	258.535736
846.658203	331.243561
845.488281	-50.528137
844.317383	451.825439
843.146484	121.590614
841.975586	180.682693
840.803711	266.538391
839.631836	122.020332
838.459961	75.870110
837.287109	351.493103
836.114258	121.998260
834.941406	86.883110
833.768555	107.551414
832.594727	7.588189
831.420898	70.548027
830.247070	309.702026
829.072266	258.640930
827.898438	410.502441
826.722656	390.514557
825.547852	479.698730
824.372070	140.809021
823.196289	147.398773
822.020508	111.571419
820.844727	-142.604721
819.667969	-71.632774
818.491211	-56.441330
817.313477	5.394173
816.136719	102.704659
814.958984	66.395782
813.781250	-205.757355
812.602539	-70.953354
811.423828	-194.194168
810.245117	-126.336739
809.066406	-307.487946
807.886719	86.721954
806.707031	-23.532658
805.527344	143.719696
804.346680	-17.772436
803.166992	-17.279032
801.985352	-25.771091
800.804688	-120.890793
799.623047	123.254463
798.441406	-293.595306
797.259766	-171.677048
796.078125	-151.883926
794.895508	-223.059280
793.712891	-327.548309
792.529297	-232.780334
791.346680	-124.889801
790.163086	-85.789673
788.978516	54.976780
787.794922	14.123589
786.610352	216.503143
785.425781	122.318428
784.241211	-217.363800
783.055664	4.468520
781.870117	102.319725
780.684570	257.454132
779.498047	200.340836
778.311523	416.984772
777.125000	313.265778
775.938477	-236.410812
774.750977	299.838196
773.563477	436.373962
772.375977	34.516228
771.187500	225.964600
769.999023	101.930466
768.810547	114.515083
767.622070	171.065903
766.432617	297.987732
765.243164	160.428238
764.053711	386.194183
762.863281	270.497101
761.672852	159.164886
760.482422	441.705780
759.291992	158.596893
758.100586	108.690460
756.909180	283.026062
755.717773	367.059631
754.525391	292.713867
753.333008	161.194824
752.140625	455.878662
750.948242	354.991211
749.754883	431.953369
748.561523	82.905495
747.368164	107.097115
746.173828	186.078201
744.979492	352.725830
743.785156	253.850388
742.590820	380.838501
741.395508	49.527466
740.200195	450.402283
739.003906	331.714417
737.808594	9.313068
736.612305	74.714790
735.416016	-133.653580
734.218750	-168.991516
733.021484	-134.286072
731.824219	-18.640167
730.626953	66.319901
729.428711	159.990601
728.230469	196.769928
727.032227	259.777802
725.833984	176.337357
724.634766	40.509380
723.435547	142.895111
722.235352	149.160904
721.036133	-97.831627
719.835938	345.177124
718.635742	410.444641
717.434570	390.629730
716.233398	200.720261
715.032227	124.375511
713.831055	314.153168
712.628906	13.413338
711.426758	61.606636
710.224609	81.532845
709.021484	-42.244617
707.818359	91.124924
706.615234	154.849335
705.412109	66.259491
704.208008	114.928680
703.003906	-138.765625
701.799805	84.186897
700.594727	398.498260
699.389648	251.816879
698.184570	72.723083
696.979492	-77.900154
695.773438	-24.069399
694.567383	-41.812920
693.361328	-139.759903
692.154297	-48.610584
690.947266	-239.558136
689.740234	-263.150238
688.533203	-45.723831
687.325195	-79.877861
686.117188	265.685394
684.909180	138.565811
683.700195	-129.234299
682.491211	127.741806
681.282227	-100.588448
680.072266	-55.689949
678.863281	-123.260506
677.653320	-145.153427
676.442383	-4.504876
675.232422	-41.215652
674.021484	32.614582
672.810547	-8.069034
671.598633	-98.303246
670.386719	-203.460449
669.174805	-51.152237
667.962891	137.989761
666.750000	130.581818
665.537109	11.003002
664.324219	256.631927
663.110352	-119.560936
661.897461	-154.357468
660.683594	106.681206
659.468750	-145.802704
658.254883	11.824386
657.040039	-283.412048
655.824219	-93.246819
654.609375	25.788927
653.393555	22.013990
652.177734	78.654694
650.960938	27.630735
649.745117	-55.623909
648.528320	52.845505
647.311523	137.615265
646.093750	71.705269
644.875977	115.564896
643.658203	258.345337
642.440430	-91.500504
641.221680	124.283539
640.002930	101.267822
638.784180	-14.248251
637.564453	-52.471066
636.344727	96.082581
635.125000	128.423462
633.905273	-26.255278
632.684570	128.059174
631.463867	-147.203323
630.243164	111.691429
629.021484	-39.592239
627.799805	34.057526
626.578125	77.280815
625.356445	237.985779
624.133789	271.716278
622.911133	307.087006
621.688477	425.468170
620.464844	256.215820
619.241211	339.112610
618.017578	185.816589
616.793945	136.765213
615.569336	-109.892082
614.344727	-4.237359
613.120117	40.622097
611.894531	20.388243
610.668945	101.812759
609.443359	-55.088921
608.216797	0.677058
606.991211	-107.103928
605.764648	-156.259766
604.537109	-99.919800
