# Supplementary material for: Raman spectroscopy accurately differentiates mucosal healing from non-healing and biochemical changes following biological therapy in inflammatory bowel disease
Source: PLoS One. 2021 Jun 2;16(6):e0252210. doi: 10.1371/journal.pone.0252210 (PMC8172032; doi:10.1371/journal.pone.0252210)
Supplement: S1 Dataset — (ZIP) [file pone.0252210.s003.zip › HC/brc-ctnf-0014_base sub CR removed_64__X_5919.47__Y_1163.29__Z_1289.19__Time_734.txt]

1714.774414	110.867386
1713.797852	-18.961084
1712.820313	44.017437
1711.843750	13.863690
1710.866211	88.942307
1709.888672	-210.565872
1708.911133	-37.605045
1707.933594	-24.783646
1706.955078	106.532387
1705.976563	-82.886787
1704.998047	-236.743774
1704.019531	-36.536240
1703.040039	-164.958008
1702.061523	-129.426712
1701.082031	11.022667
1700.101563	-13.790589
1699.122070	-29.902674
1698.141602	112.301521
1697.161133	-1.497018
1696.180664	107.139702
1695.200195	-50.795734
1694.218750	34.944183
1693.238281	102.578850
1692.256836	-77.519661
1691.274414	100.642715
1690.292969	60.527672
1689.310547	31.637568
1688.328125	128.672577
1687.345703	132.888397
1686.363281	281.601288
1685.379883	188.217575
1684.396484	225.974060
1683.413086	128.366516
1682.429688	321.632874
1681.445313	470.027130
1680.461914	318.034790
1679.477539	350.233002
1678.493164	292.423615
1677.507813	378.756958
1676.523438	558.636414
1675.538086	542.084412
1674.552734	736.027649
1673.566406	685.758972
1672.581055	564.213135
1671.594727	552.062561
1670.608398	617.370972
1669.622070	579.485474
1668.634766	964.173584
1667.648438	648.293701
1666.661133	839.834961
1665.673828	891.040649
1664.685547	955.841858
1663.698242	973.252258
1662.709961	829.246521
1661.721680	1093.910156
1660.733398	887.016235
1659.744141	993.216675
1658.755859	988.435730
1657.766602	1280.612549
1656.777344	987.737366
1655.787109	991.801392
1654.797852	1051.755737
1653.807617	807.626221
1652.817383	844.331665
1651.827148	868.065430
1650.835938	619.648438
1649.844727	363.662872
1648.853516	856.126465
1647.862305	455.334381
1646.871094	403.728302
1645.878906	265.187195
1644.886719	177.104782
1643.894531	371.805725
1642.902344	128.399948
1641.910156	162.427094
1640.916992	11.908037
1639.923828	-106.703697
1638.930664	-338.503021
1637.936523	-92.739853
1636.943359	-65.739738
1635.949219	-286.372162
1634.955078	28.202585
1633.960938	-173.619873
1632.965820	67.306206
1631.970703	-147.345764
1630.975586	-219.597870
1629.980469	11.020055
1628.985352	-224.179947
1627.989258	-103.963295
1626.993164	-44.207619
1625.997070	-68.545944
1625.000977	-187.449127
1624.003906	-11.787388
1623.007813	27.205095
1622.010742	142.450256
1621.012695	79.052010
1620.015625	-291.571655
1619.017578	196.736160
1618.020508	46.891487
1617.021484	180.631073
1616.023438	28.303228
1615.025391	230.281021
1614.026367	198.726761
1613.027344	122.624336
1612.028320	-291.673798
1611.028320	188.139557
1610.029297	167.162186
1609.029297	172.396225
1608.029297	182.862991
1607.028320	219.504745
1606.028320	347.777008
1605.027344	240.348297
1604.026367	305.699219
1603.025391	54.351021
1602.023438	38.549007
1601.022461	140.438782
1600.020508	-74.199600
1599.018555	-84.842041
1598.016602	-56.312592
1597.013672	-93.187935
1596.010742	-22.967049
1595.007813	-203.618256
1594.004883	-188.365677
1593.001953	33.109669
1591.998047	-111.079315
1590.994141	-166.528595
1589.990234	-180.272491
1588.986328	-34.935051
1587.981445	32.000977
1586.976563	268.338654
1585.971680	95.147507
1584.966797	284.280365
1583.961914	53.652641
1582.956055	174.779648
1581.950195	-40.286716
1580.944336	-169.408157
1579.938477	258.666992
1578.931641	259.497009
1577.924805	83.237907
1576.917969	55.274445
1575.911133	71.446480
1574.904297	-130.990021
1573.896484	51.423470
1572.888672	-205.749863
1571.880859	7.566511
1570.873047	7.570248
1569.864258	59.415058
1568.855469	350.110168
1567.846680	173.068344
1566.837891	19.350807
1565.829102	-59.137348
1564.819336	184.116745
1563.809570	97.584183
1562.799805	73.228851
1561.790039	12.442425
1560.779297	389.807892
1559.768555	123.888924
1558.757813	23.854712
1557.747070	118.101135
1556.736328	131.852264
1555.724609	251.667358
1554.712891	16.480139
1553.701172	141.180862
1552.689453	156.966522
1551.676758	193.308243
1550.664063	63.886585
1549.651367	-153.575912
1548.638672	-45.169140
1547.625977	-45.557152
1546.612305	59.914486
1545.598633	7.526837
1544.584961	17.051573
1543.571289	176.299484
1542.556641	-98.653404
1541.541992	34.445404
1540.527344	66.649055
1539.512695	85.797844
1538.498047	104.806351
1537.482422	-232.445053
1536.466797	-154.314331
1535.451172	-32.498077
1534.434570	176.801834
1533.418945	130.645508
1532.402344	148.810104
1531.385742	68.907272
1530.369141	-199.183197
1529.351563	408.563049
1528.334961	124.809074
1527.317383	309.680695
1526.299805	123.634140
1525.281250	300.445404
1524.263672	101.368439
1523.245117	151.799866
1522.226563	402.721893
1521.208008	72.223633
1520.188477	124.828842
1519.168945	233.848267
1518.150391	-171.279922
1517.129883	233.000580
1516.110352	-48.887119
1515.089844	-25.145464
1514.070313	-47.728966
1513.049805	-24.217363
1512.028320	232.734375
1511.007813	163.584549
1509.986328	32.770489
1508.964844	4.514438
1507.943359	-49.476833
1506.921875	116.956589
1505.899414	-24.402697
1504.876953	-247.808563
1503.854492	-199.606873
1502.832031	-528.098511
1501.808594	-190.635971
1500.786133	123.563339
1499.762695	-171.787354
1498.739258	-3.810416
1497.714844	-112.379967
1496.691406	-139.097580
1495.666992	33.620590
1494.642578	-256.700989
1493.617188	-160.905380
1492.592773	-44.757603
1491.567383	-36.090302
1490.541992	-93.931412
1489.516602	144.527725
1488.491211	-102.464722
1487.464844	345.138550
1486.438477	401.878265
1485.412109	348.775970
1484.385742	356.884613
1483.358398	260.309906
1482.331055	357.588898
1481.303711	258.401428
1480.276367	373.386353
1479.249023	585.145386
1478.220703	467.973602
1477.192383	613.265686
1476.164063	615.789307
1475.135742	641.197144
1474.106445	964.479431
1473.077148	556.901978
1472.047852	790.906494
1471.018555	1047.686401
1469.989258	991.376892
1468.958984	1069.866333
1467.928711	822.766541
1466.898438	1025.804321
1465.868164	1485.495361
1464.836914	1378.173584
1463.805664	1674.913696
1462.774414	1349.083008
1461.743164	1541.539063
1460.710938	1340.270142
1459.679688	1425.995483
1458.647461	1610.654419
1457.615234	1726.711914
1456.582031	1911.207031
1455.549805	1697.376831
1454.516602	1643.402344
1453.483398	1848.090698
1452.449219	1771.285522
1451.416016	2008.825073
1450.381836	1736.920166
1449.347656	1791.963501
1448.313477	2044.566406
1447.279297	1909.621582
1446.244141	1946.904297
1445.208984	2077.848389
1444.173828	1783.592163
1443.138672	1380.684814
1442.102539	1706.510864
1441.066406	1382.234375
1440.030273	1604.308472
1438.994141	1449.637207
1437.958008	1429.023315
1436.920898	1481.722656
1435.883789	1102.414795
1434.846680	1208.282959
1433.808594	1084.321533
1432.771484	806.459229
1431.733398	675.153748
1430.695313	632.281372
1429.657227	397.712952
1428.618164	445.817963
1427.579102	514.130676
1426.540039	370.654663
1425.500977	282.758759
1424.461914	368.872223
1423.421875	339.073761
1422.381836	148.102341
1421.341797	103.371574
1420.301758	0.800910
1419.260742	-48.802269
1418.219727	168.511581
1417.178711	61.142330
1416.137695	92.278839
1415.096680	229.131470
1414.054688	-81.710907
1413.012695	-30.246487
1411.970703	-11.413431
1410.928711	-108.130402
1409.885742	-126.845413
1408.842773	-163.059021
1407.799805	-40.928253
1406.756836	181.684784
1405.712891	118.037361
1404.668945	4.294532
1403.625000	-79.198891
1402.581055	15.583535
1401.537109	-35.089588
1400.492188	185.209274
1399.447266	54.439484
1398.402344	239.705521
1397.357422	79.082489
1396.311523	114.074379
1395.265625	181.712357
1394.219727	-66.200027
1393.173828	-38.433441
1392.126953	74.531975
1391.081055	137.494827
1390.034180	-14.720743
1388.986328	-106.736786
1387.939453	166.645020
1386.891602	-50.227238
1385.843750	175.697983
1384.795898	-128.385376
1383.748047	-239.771683
1382.699219	71.305664
1381.651367	-84.845062
1380.602539	-75.976288
1379.552734	160.240875
1378.503906	-30.487587
1377.454102	90.998573
1376.404297	142.654022
1375.354492	14.736874
1374.303711	-68.128212
1373.253906	8.787024
1372.203125	100.725746
1371.152344	3.257184
1370.100586	-61.669483
1369.049805	-14.311333
1367.998047	3.225936
1366.946289	75.663368
1365.894531	-197.985291
1364.841797	-20.756796
1363.789063	-167.108246
1362.736328	-106.719307
1361.683594	227.458786
1360.630859	-197.150162
1359.577148	147.058090
1358.523438	210.237137
1357.469727	360.509857
1356.415039	-125.489906
1355.361328	179.079178
1354.306641	374.297455
1353.251953	47.907681
1352.197266	228.382233
1351.141602	321.978363
1350.085938	333.721649
1349.030273	591.268005
1347.974609	312.853394
1346.918945	481.198120
1345.862305	751.257080
1344.805664	582.402954
1343.749023	763.283569
1342.691406	619.487000
1341.634766	973.955078
1340.577148	627.227478
1339.519531	761.287598
1338.460938	717.079041
1337.403320	1148.378784
1336.344727	841.920715
1335.286133	911.874939
1334.226563	922.505981
1333.167969	722.972534
1332.108398	716.528809
1331.048828	638.479187
1329.989258	664.391418
1328.928711	742.288025
1327.869141	652.219299
1326.808594	848.866028
1325.748047	578.686401
1324.686523	765.566650
1323.625977	680.884277
1322.564453	732.086426
1321.502930	578.525330
1320.440430	758.206604
1319.378906	780.032471
1318.316406	880.852966
1317.253906	1001.443787
1316.190430	927.312744
1315.127930	804.015625
1314.064453	917.406921
1313.000977	905.191650
1311.937500	745.282898
1310.873047	844.083313
1309.809570	1147.276611
1308.745117	967.968079
1307.679688	993.068970
1306.615234	978.875793
1305.549805	1080.375122
1304.484375	955.652100
1303.418945	1044.971191
1302.353516	1001.583130
1301.287109	803.445923
1300.220703	875.755676
1299.154297	1090.589355
1298.087891	684.010071
1297.020508	918.571777
1295.954102	1197.296021
1294.886719	1002.242798
1293.818359	1035.553833
1292.750977	1029.664185
1291.682617	761.380432
1290.614258	760.577759
1289.545898	990.307495
1288.476563	668.458069
1287.407227	844.304626
1286.338867	904.977722
1285.268555	911.777954
1284.199219	906.388428
1283.128906	729.649841
1282.058594	783.155579
1280.988281	939.486267
1279.917969	1037.072266
1278.846680	816.618774
1277.775391	936.290955
1276.704102	914.126709
1275.632813	759.993713
1274.560547	928.614929
1273.488281	913.921021
1272.416016	825.977173
1271.343750	559.795593
1270.270508	630.783020
1269.197266	806.764465
1268.124023	575.041321
1267.050781	687.573303
1265.977539	1078.249512
1264.903320	958.929993
1263.829102	807.988403
1262.753906	874.153992
1261.679688	930.569885
1260.604492	906.553162
1259.529297	885.006775
1258.454102	797.714539
1257.378906	929.698547
1256.302734	1015.371643
1255.226563	721.220764
1254.150391	855.623413
1253.073242	1036.217163
1251.997070	781.234741
1250.919922	691.786499
1249.841797	723.986450
1248.764648	678.379761
1247.686523	924.508545
1246.608398	764.666138
1245.530273	857.605286
1244.452148	637.131287
1243.373047	645.059631
1242.293945	745.259827
1241.214844	471.556824
1240.135742	887.285339
1239.055664	771.397522
1237.975586	446.919250
1236.895508	1024.882446
1235.815430	639.860291
1234.734375	1025.980591
1233.654297	619.304199
1232.573242	678.086365
1231.491211	615.691162
1230.410156	579.960632
1229.328125	786.411743
1228.246094	535.144653
1227.163086	499.414398
1226.081055	463.690002
1224.998047	270.687744
1223.915039	368.046875
1222.832031	424.231201
1221.748047	120.081673
1220.664063	139.991547
1219.580078	382.233246
1218.496094	682.338928
1217.412109	349.329163
1216.327148	171.023376
1215.242188	282.549347
1214.157227	196.029175
1213.071289	119.174919
1211.985352	105.069496
1210.899414	604.837036
1209.813477	564.039124
1208.727539	660.690491
1207.640625	294.345032
1206.553711	357.199127
1205.466797	232.017548
1204.378906	292.379517
1203.291016	133.471771
1202.203125	400.879486
1201.115234	18.021822
1200.027344	-95.086311
1198.938477	-160.051315
1197.849609	121.470024
1196.760742	224.807114
1195.670898	-213.099625
1194.582031	101.792755
1193.492188	-131.626419
1192.401367	7.560143
1191.311523	-266.666901
1190.220703	-33.902710
1189.129883	-351.321259
1188.039063	-183.565613
1186.947266	-42.340027
1185.856445	-206.057892
1184.764648	-86.578316
1183.671875	-87.165504
1182.580078	-260.496277
1181.487305	-184.394730
1180.394531	-84.399612
1179.301758	-77.980042
1178.208984	-239.368790
1177.115234	-77.278015
1176.021484	214.044754
1174.927734	184.271103
1173.833008	3.608743
1172.738281	81.515404
1171.643555	178.483063
1170.548828	-231.908401
1169.454102	118.561516
1168.358398	117.243004
1167.262695	53.701530
1166.166992	181.390106
1165.070313	-39.987659
1163.973633	68.440544
1162.876953	112.266457
1161.780273	127.359192
1160.683594	46.876926
1159.585938	207.501709
1158.488281	315.492889
1157.389648	657.235535
1156.291992	228.174423
1155.193359	245.288712
1154.094727	321.962982
1152.996094	236.429794
1151.896484	169.945267
1150.796875	103.442970
1149.697266	13.093039
1148.597656	270.507019
1147.498047	-108.098091
1146.397461	32.455654
1145.296875	368.088440
1144.195313	-210.349976
1143.094727	-203.257416
1141.993164	-241.419098
1140.891602	198.413589
1139.789063	60.211372
1138.687500	152.613937
1137.584961	154.611267
1136.482422	472.579102
1135.379883	18.303087
1134.276367	-27.318399
1133.172852	221.471436
1132.069336	339.536407
1130.964844	307.972107
1129.861328	357.061554
1128.756836	277.973969
1127.652344	575.991821
1126.546875	511.025116
1125.442383	133.120834
1124.336914	319.438293
1123.230469	425.056183
1122.125000	457.152557
1121.018555	586.296814
1119.912109	424.080231
1118.805664	437.091522
1117.699219	582.606812
1116.591797	169.545715
1115.484375	258.197144
1114.376953	-0.928396
1113.268555	276.827087
1112.160156	291.990784
1111.051758	474.938599
1109.943359	130.788528
1108.833984	372.684814
1107.725586	569.568176
1106.616211	478.218414
1105.505859	530.896118
1104.396484	574.087097
1103.286133	463.830872
1102.175781	551.785828
1101.064453	599.568848
1099.954102	522.324097
1098.842773	466.305878
1097.731445	523.436340
1096.619141	252.933990
1095.507813	710.591553
1094.395508	458.977692
1093.282227	398.214539
1092.169922	257.415253
1091.056641	385.011780
1089.943359	401.924530
1088.830078	355.287415
1087.716797	449.800781
1086.602539	290.255341
1085.488281	337.686829
1084.373047	495.567627
1083.258789	625.171204
1082.143555	646.617004
1081.028320	461.321716
1079.913086	386.493439
1078.796875	760.169128
1077.680664	328.470490
1076.564453	408.611603
1075.448242	345.583923
1074.331055	329.496582
1073.213867	327.492889
1072.096680	276.253693
1070.979492	293.026306
1069.861328	370.728607
1068.743164	542.132690
1067.625000	270.700714
1066.505859	437.376007
1065.386719	505.639618
1064.267578	358.508453
1063.148438	457.212219
1062.029297	338.267822
1060.909180	577.321777
1059.789063	290.032776
1058.667969	543.047485
1057.547852	347.113556
1056.426758	174.657700
1055.305664	226.629593
1054.183594	119.734505
1053.062500	220.794189
1051.940430	370.864441
1050.818359	184.715134
1049.695313	162.057510
1048.572266	130.106705
1047.449219	275.508484
1046.326172	325.244568
1045.203125	316.696991
1044.079102	170.633850
1042.955078	13.020078
1041.830078	11.639393
1040.706055	45.250294
1039.581055	46.272572
1038.456055	112.538185
1037.331055	239.345215
1036.205078	107.774445
1035.079102	364.923340
1033.953125	407.960999
1032.826172	171.909775
1031.700195	333.668030
1030.573242	458.195251
1029.445313	471.145081
1028.318359	198.321823
1027.190430	-211.398727
1026.062500	-68.069969
1024.934570	124.016243
1023.805664	-350.244415
1022.676758	-445.887878
1021.547852	-367.383850
1020.418945	-121.815224
1019.289063	-184.795883
1018.159180	-226.811325
1017.029297	-291.926910
1015.898438	-41.725151
1014.767578	-88.189781
1013.636719	-65.060059
1012.505859	-296.659241
1011.375000	275.464813
1010.243164	-4.590464
1009.111328	92.841187
1007.978516	65.333885
1006.846680	613.988281
1005.713867	776.187988
1004.581055	1333.815918
1003.447266	1794.157104
1002.313477	1535.518066
1001.179688	1228.549927
1000.045898	529.052368
998.912109	603.733154
997.777344	262.793915
996.642578	51.382298
995.506836	195.602341
994.372070	254.461121
993.236328	177.255814
992.100586	-61.288097
990.963867	-288.109314
989.828125	3.993808
988.691406	-12.813783
987.553711	106.425743
986.416992	41.395962
985.279297	75.521965
984.141602	185.714096
983.003906	-77.017395
981.865234	24.127508
980.726563	309.408447
979.587891	-130.043259
978.448242	28.816677
977.309570	380.857880
976.169922	13.239006
975.030273	250.379303
973.889648	186.473740
972.749023	246.749985
971.608398	1.612596
970.467773	128.684845
969.326172	283.339691
968.184570	224.562134
967.042969	156.729324
965.901367	155.554276
964.758789	232.455093
963.616211	77.816757
962.473633	303.906921
961.330078	399.343079
960.186523	59.453259
959.042969	97.821411
957.899414	255.369385
956.754883	117.546928
955.610352	-1.798827
954.465820	-6.552784
953.321289	-13.496338
952.175781	251.894730
951.030273	14.082332
949.884766	-136.631042
948.738281	60.308311
947.591797	-97.009148
946.445313	-146.761444
945.298828	-73.034866
944.151367	-97.455177
943.003906	19.800077
941.856445	280.916016
940.708008	188.243637
939.559570	-16.100054
938.411133	199.495789
937.262695	312.452515
936.113281	379.845947
934.964844	324.196686
933.814453	264.110382
932.665039	183.634476
931.514648	28.112806
930.364258	114.169365
929.213867	4.455784
928.062500	-114.221313
926.912109	195.108627
925.759766	-280.609467
924.608398	-148.646317
923.456055	-130.370132
922.303711	-80.184967
921.151367	-139.054611
919.999023	-250.081528
918.845703	107.084267
917.692383	-76.475388
916.539063	-71.368889
915.384766	-52.560577
914.230469	34.417839
913.076172	-7.924937
911.920898	-143.195694
910.766602	-285.131317
909.611328	15.303724
908.455078	-96.975479
907.299805	149.018326
906.143555	263.528046
904.987305	-104.539307
903.830078	-220.928909
902.673828	0.232660
901.516602	-111.461723
900.359375	-243.411972
899.201172	20.798941
898.042969	-34.064999
896.884766	-136.341095
895.726563	154.979004
894.567383	95.785156
893.408203	176.819550
892.249023	101.945953
891.088867	54.275009
889.929688	42.817421
888.769531	151.106461
887.608398	-56.677639
886.448242	47.170853
885.287109	-6.943510
884.125977	-85.802483
882.963867	-42.777691
881.801758	56.645863
880.639648	5.013442
879.477539	296.046082
878.315430	496.841736
877.152344	251.513229
875.989258	100.934738
874.825195	132.859741
873.661133	40.982578
872.497070	187.758606
871.333008	194.979050
870.168945	150.482056
869.003906	-103.137039
867.838867	216.782761
866.672852	113.938377
865.506836	60.609871
864.340820	335.387268
863.174805	468.524689
862.008789	170.389450
860.841797	337.213684
859.674805	270.501984
858.506836	383.384888
857.339844	287.541199
856.171875	254.565903
855.003906	481.770142
853.834961	587.792236
852.666016	516.669983
851.497070	694.348755
850.328125	358.834656
849.158203	101.883171
847.988281	364.627716
846.818359	486.181732
845.647461	21.177734
844.477539	230.013290
843.306641	261.978607
842.134766	244.706665
840.963867	529.335327
839.791992	243.666534
838.619141	280.005035
837.447266	222.438141
836.274414	-16.099592
835.101563	442.378967
833.928711	259.678741
832.754883	235.559036
831.581055	352.046143
830.407227	334.546539
829.232422	290.251190
828.058594	366.388397
826.883789	47.736240
825.708008	54.707035
824.533203	199.828201
823.357422	113.080765
822.181641	175.600708
821.004883	99.949913
819.828125	135.629730
818.651367	153.431610
817.474609	-13.567830
816.296875	122.101395
815.119141	-200.648956
813.941406	188.455063
812.763672	-29.755907
811.584961	-50.056126
810.406250	147.415665
809.226563	-224.132431
808.047852	-122.366753
806.868164	-74.016205
805.688477	-385.484863
804.507813	-266.181885
803.327148	106.018143
802.146484	-32.389870
800.965820	106.503120
799.784180	30.121832
798.603516	-150.515381
797.420898	-144.917435
796.239258	-325.573517
795.056641	-246.965302
793.874023	-108.656105
792.691406	-296.062836
791.507813	-202.247253
790.324219	119.460007
789.140625	60.261322
787.956055	-171.577072
786.772461	167.349609
785.586914	355.646118
784.402344	183.356827
783.216797	282.967926
782.032227	-15.363141
780.845703	192.348572
779.660156	256.291046
778.473633	240.612198
777.287109	59.256073
776.100586	92.023163
774.913086	-23.176031
773.725586	-156.057251
772.538086	-13.228065
771.349609	-104.320999
770.161133	0.772765
768.972656	-8.895970
767.784180	-111.206055
766.594727	-314.907288
765.405273	-219.021210
764.215820	59.516853
763.026367	269.584137
761.835938	607.135803
760.645508	506.504364
759.454102	390.434052
758.262695	412.909912
757.072266	257.161499
755.879883	48.635227
754.688477	422.616425
753.496094	277.712006
752.303711	271.206543
751.110352	361.269989
749.917969	126.201584
748.724609	273.178375
747.530273	18.324179
746.336914	402.102966
745.142578	313.923920
743.948242	287.127075
742.752930	251.493729
741.558594	154.418182
740.363281	144.991058
739.166992	142.070969
737.971680	-174.208893
736.775391	-63.293278
735.579102	185.461441
734.381836	24.633406
733.185547	456.979462
731.988281	173.496124
730.790039	8.222151
729.592773	35.448082
728.394531	73.535522
727.196289	153.089813
725.997070	608.493835
724.797852	235.448853
723.598633	299.464813
722.399414	313.168945
721.199219	213.272354
719.999023	19.505938
718.798828	155.368179
717.598633	267.127136
716.397461	586.048706
715.196289	372.604401
713.994141	159.228088
712.792969	349.241394
711.590820	260.156158
710.388672	151.481232
709.185547	354.367523
707.982422	269.644379
706.779297	-30.624775
705.576172	67.627426
704.372070	144.059830
703.167969	85.543015
701.963867	11.826140
700.759766	70.818558
699.554688	123.263260
698.349609	310.476318
697.143555	-108.773781
695.938477	-71.496735
694.732422	-40.738777
693.525391	81.247604
692.319336	-46.508217
691.112305	-76.485863
689.905273	67.212906
688.697266	-64.695770
687.490234	20.436516
686.282227	135.935165
685.073242	-151.891525
683.865234	-40.645306
682.656250	-169.975082
681.447266	-381.527618
680.237305	-5.844168
679.028320	-91.591232
677.818359	-14.831373
676.607422	-254.103790
675.397461	255.670761
674.186523	16.603949
672.975586	-122.756020
671.763672	-32.707745
670.551758	-39.914063
669.339844	-59.994461
668.127930	190.197189
666.915039	40.622322
665.703125	33.804276
664.489258	63.811905
663.276367	-76.664734
662.062500	24.823332
660.848633	-46.278179
659.634766	-28.756920
658.419922	-151.340454
657.205078	-142.173309
655.990234	24.534840
654.775391	-45.837803
653.559570	15.434544
652.343750	-61.084290
651.126953	13.378474
649.911133	44.880085
648.694336	-3.152153
647.477539	-74.688354
646.259766	140.226105
645.041992	84.071877
643.824219	191.607346
642.606445	458.420868
641.387695	189.850082
640.168945	-76.277657
638.950195	218.867920
637.730469	19.821745
636.511719	44.471153
635.291016	-55.282085
634.071289	147.966385
632.850586	7.808063
631.629883	247.806793
630.409180	324.793854
629.188477	24.344530
627.966797	-226.441772
626.745117	-131.676239
625.522461	14.691683
624.300781	122.599579
623.078125	592.806030
621.854492	272.432587
620.631836	181.583298
619.408203	191.616653
618.184570	144.028442
616.960938	68.827568
615.736328	-29.685829
614.511719	-50.946796
613.287109	-369.331879
612.061523	-39.410404
610.835938	326.887268
609.610352	378.980682
608.384766	164.097717
607.158203	-212.888107
605.931641	153.829422
604.705078	-92.368401
