# Supplementary material for: Raman spectroscopy accurately differentiates mucosal healing from non-healing and biochemical changes following biological therapy in inflammatory bowel disease
Source: PLoS One. 2021 Jun 2;16(6):e0252210. doi: 10.1371/journal.pone.0252210 (PMC8172032; doi:10.1371/journal.pone.0252210)
Supplement: S1 Dataset — (ZIP) [file pone.0252210.s003.zip › HC/brc-ctnf-0012_base sub cr removed_21__X_-7827.56__Y_51226.5__Z_680.477__Time_236.txt]

1714.774414	54.828239
1713.797852	-76.882973
1712.820313	-13.464704
1711.843750	28.696301
1710.866211	293.858673
1709.888672	237.889160
1708.911133	440.016693
1707.933594	704.661926
1706.955078	493.578522
1705.976563	546.346619
1704.998047	530.956177
1704.019531	926.747498
1703.040039	596.245544
1702.061523	885.869080
1701.082031	848.427185
1700.101563	952.278625
1699.122070	940.801697
1698.141602	1049.425781
1697.161133	1024.321289
1696.180664	1156.943359
1695.200195	1046.615967
1694.218750	1147.619629
1693.238281	1588.135132
1692.256836	1524.445557
1691.274414	1498.781006
1690.292969	1401.875732
1689.310547	1569.956177
1688.328125	1421.550781
1687.345703	1506.263916
1686.363281	1674.749756
1685.379883	1604.504761
1684.396484	1663.546265
1683.413086	1700.017944
1682.429688	1652.763794
1681.445313	1801.481567
1680.461914	1770.821289
1679.477539	1909.577271
1678.493164	1757.382813
1677.507813	1843.900513
1676.523438	1815.365234
1675.538086	1778.199707
1674.552734	2104.741699
1673.566406	1872.396118
1672.581055	2134.074951
1671.594727	2134.839600
1670.608398	1898.877197
1669.622070	1962.863647
1668.634766	2180.566895
1667.648438	2079.519531
1666.661133	2243.761475
1665.673828	2094.770996
1664.685547	2287.997559
1663.698242	2117.865479
1662.709961	2075.107666
1661.721680	2284.330322
1660.733398	2074.841064
1659.744141	1995.424683
1658.755859	2054.073975
1657.766602	2097.012939
1656.777344	2063.424561
1655.787109	2098.954590
1654.797852	1944.283691
1653.807617	1774.130859
1652.817383	1461.578247
1651.827148	1641.589722
1650.835938	1676.471313
1649.844727	1735.602783
1648.853516	1369.605957
1647.862305	1115.279175
1646.871094	954.069824
1645.878906	740.598938
1644.886719	754.917358
1643.894531	569.123291
1642.902344	758.868713
1641.910156	273.462585
1640.916992	337.701141
1639.923828	376.154388
1638.930664	531.278625
1637.936523	312.482513
1636.943359	756.213379
1635.949219	53.773067
1634.955078	-33.678520
1633.960938	127.238228
1632.965820	-16.834768
1631.970703	150.589890
1630.975586	18.459799
1629.980469	34.483517
1628.985352	-69.881104
1627.989258	-102.504166
1626.993164	-100.231415
1625.997070	118.389069
1625.000977	169.306641
1624.003906	-113.020500
1623.007813	-63.347958
1622.010742	233.961380
1621.012695	308.471832
1620.015625	21.168219
1619.017578	-63.165371
1618.020508	354.684692
1617.021484	284.723358
1616.023438	-107.332497
1615.025391	47.164242
1614.026367	18.581608
1613.027344	58.822945
1612.028320	-167.781952
1611.028320	-24.071360
1610.029297	17.981247
1609.029297	42.248665
1608.029297	229.514252
1607.028320	322.964203
1606.028320	8.451231
1605.027344	129.212952
1604.026367	321.138702
1603.025391	131.444351
1602.023438	26.069521
1601.022461	-125.817314
1600.020508	-185.616943
1599.018555	-88.017891
1598.016602	-104.998581
1597.013672	74.497383
1596.010742	76.693581
1595.007813	-25.158335
1594.004883	-14.222859
1593.001953	166.860825
1591.998047	-312.236053
1590.994141	-15.521160
1589.990234	30.936401
1588.986328	-0.522391
1587.981445	-78.562988
1586.976563	70.660652
1585.971680	-1.459830
1584.966797	390.773834
1583.961914	256.704437
1582.956055	222.000061
1581.950195	336.085083
1580.944336	67.540565
1579.938477	-31.370693
1578.931641	23.602493
1577.924805	-230.940735
1576.917969	-11.542187
1575.911133	-106.825645
1574.904297	201.303909
1573.896484	124.604866
1572.888672	-58.480751
1571.880859	-103.552994
1570.873047	-23.707916
1569.864258	87.421181
1568.855469	60.949852
1567.846680	128.108490
1566.837891	62.916656
1565.829102	213.321793
1564.819336	-28.177471
1563.809570	41.891781
1562.799805	3.028130
1561.790039	-30.580254
1560.779297	-100.443794
1559.768555	-152.101028
1558.757813	-17.080162
1557.747070	164.536057
1556.736328	224.295898
1555.724609	-140.825912
1554.712891	87.277283
1553.701172	312.662018
1552.689453	92.633087
1551.676758	167.702805
1550.664063	-65.257751
1549.651367	159.736374
1548.638672	200.906662
1547.625977	29.916176
1546.612305	81.248444
1545.598633	331.492523
1544.584961	563.423340
1543.571289	22.573832
1542.556641	119.886787
1541.541992	105.962166
1540.527344	107.390106
1539.512695	-38.485153
1538.498047	-1.203941
1537.482422	180.393524
1536.466797	253.383453
1535.451172	130.126495
1534.434570	135.671143
1533.418945	213.217728
1532.402344	-147.688736
1531.385742	328.932098
1530.369141	150.678192
1529.351563	18.644911
1528.334961	185.211319
1527.317383	99.126450
1526.299805	-66.963280
1525.281250	29.308887
1524.263672	-111.441086
1523.245117	-134.039383
1522.226563	69.476524
1521.208008	342.085236
1520.188477	-2.756826
1519.168945	-98.369087
1518.150391	191.303299
1517.129883	69.450249
1516.110352	127.209938
1515.089844	-144.088013
1514.070313	20.987782
1513.049805	-83.860687
1512.028320	-29.819901
1511.007813	141.965515
1509.986328	-71.463638
1508.964844	50.935108
1507.943359	-229.640411
1506.921875	-92.458992
1505.899414	-37.672775
1504.876953	-93.407425
1503.854492	-34.108952
1502.832031	-95.533714
1501.808594	-244.326477
1500.786133	-16.917612
1499.762695	-28.010294
1498.739258	1.557618
1497.714844	161.312790
1496.691406	69.983971
1495.666992	129.301941
1494.642578	-144.165100
1493.617188	-121.230820
1492.592773	-131.815994
1491.567383	158.871078
1490.541992	265.165894
1489.516602	115.657890
1488.491211	269.864349
1487.464844	582.019714
1486.438477	454.634918
1485.412109	485.274597
1484.385742	814.192871
1483.358398	438.488953
1482.331055	463.147980
1481.303711	717.047607
1480.276367	758.936646
1479.249023	683.270996
1478.220703	709.297668
1477.192383	816.587708
1476.164063	808.925598
1475.135742	1363.904419
1474.106445	1106.038208
1473.077148	1532.889648
1472.047852	1753.128418
1471.018555	1642.195679
1469.989258	1816.032715
1468.958984	1699.543579
1467.928711	1954.181396
1466.898438	1941.494995
1465.868164	2086.199463
1464.836914	2037.434937
1463.805664	2359.468018
1462.774414	2439.798828
1461.743164	2314.145264
1460.710938	2155.302979
1459.679688	2133.449463
1458.647461	2586.056885
1457.615234	2688.061279
1456.582031	2655.333984
1455.549805	2632.607422
1454.516602	2652.803467
1453.483398	2627.175293
1452.449219	2895.434326
1451.416016	2836.483887
1450.381836	2944.617676
1449.347656	2865.074951
1448.313477	3127.362305
1447.279297	3095.637695
1446.244141	2792.853760
1445.208984	2978.609131
1444.173828	3202.116211
1443.138672	2537.296387
1442.102539	2601.168457
1441.066406	2725.599609
1440.030273	2662.753174
1438.994141	1909.670044
1437.958008	2309.365479
1436.920898	1864.760010
1435.883789	2104.924316
1434.846680	1602.291992
1433.808594	1382.615479
1432.771484	1294.281006
1431.733398	966.087341
1430.695313	862.591614
1429.657227	857.490906
1428.618164	564.736816
1427.579102	662.996216
1426.540039	496.411407
1425.500977	647.519165
1424.461914	367.532043
1423.421875	523.573486
1422.381836	442.708832
1421.341797	180.509964
1420.301758	281.064423
1419.260742	366.444763
1418.219727	192.519012
1417.178711	335.788666
1416.137695	28.618467
1415.096680	28.513773
1414.054688	274.894867
1413.012695	28.348225
1411.970703	101.230667
1410.928711	-82.249466
1409.885742	-192.751892
1408.842773	96.327133
1407.799805	-54.237766
1406.756836	38.929550
1405.712891	74.355057
1404.668945	11.938929
1403.625000	-140.718216
1402.581055	80.648254
1401.537109	-202.230286
1400.492188	262.502441
1399.447266	328.431488
1398.402344	43.452087
1397.357422	72.018097
1396.311523	298.634460
1395.265625	437.580872
1394.219727	341.133240
1393.173828	132.161148
1392.126953	211.324158
1391.081055	192.988007
1390.034180	92.186234
1388.986328	26.579653
1387.939453	251.370834
1386.891602	-49.044647
1385.843750	248.472443
1384.795898	43.509903
1383.748047	-58.717560
1382.699219	104.137894
1381.651367	149.692505
1380.602539	50.503525
1379.552734	-98.430893
1378.503906	134.920227
1377.454102	91.247810
1376.404297	160.093216
1375.354492	76.897095
1374.303711	-163.253540
1373.253906	-81.331947
1372.203125	-99.008949
1371.152344	25.636316
1370.100586	3.355414
1369.049805	-3.729194
1367.998047	59.144627
1366.946289	236.795029
1365.894531	-13.759908
1364.841797	24.819906
1363.789063	327.478699
1362.736328	-123.867249
1361.683594	-236.385803
1360.630859	-239.164780
1359.577148	-144.726639
1358.523438	300.525604
1357.469727	151.646469
1356.415039	-113.768906
1355.361328	197.719330
1354.306641	81.965897
1353.251953	192.548660
1352.197266	37.605652
1351.141602	153.596085
1350.085938	552.774597
1349.030273	351.433228
1347.974609	267.053467
1346.918945	584.841309
1345.862305	585.266479
1344.805664	409.892548
1343.749023	752.987671
1342.691406	783.873718
1341.634766	708.463623
1340.577148	769.595764
1339.519531	662.523438
1338.460938	600.321167
1337.403320	941.993164
1336.344727	711.951782
1335.286133	643.134705
1334.226563	671.095337
1333.167969	823.003784
1332.108398	502.707611
1331.048828	489.426208
1329.989258	600.020508
1328.928711	542.742188
1327.869141	332.553314
1326.808594	839.166809
1325.748047	807.353149
1324.686523	728.880432
1323.625977	534.669189
1322.564453	832.004517
1321.502930	1011.007080
1320.440430	689.306885
1319.378906	691.162231
1318.316406	658.732727
1317.253906	705.471863
1316.190430	631.639160
1315.127930	666.541565
1314.064453	856.908569
1313.000977	685.290100
1311.937500	945.028259
1310.873047	685.297424
1309.809570	928.171326
1308.745117	691.192078
1307.679688	730.170898
1306.615234	1072.000244
1305.549805	653.819214
1304.484375	904.983765
1303.418945	1033.331543
1302.353516	1247.889648
1301.287109	1123.413940
1300.220703	979.558105
1299.154297	1101.304321
1298.087891	1016.903809
1297.020508	625.808350
1295.954102	804.669373
1294.886719	949.295471
1293.818359	787.321106
1292.750977	682.056519
1291.682617	709.494873
1290.614258	712.600220
1289.545898	561.439941
1288.476563	729.201294
1287.407227	830.915955
1286.338867	575.048401
1285.268555	978.435059
1284.199219	860.166809
1283.128906	715.196472
1282.058594	842.203064
1280.988281	702.548523
1279.917969	707.499023
1278.846680	1194.563354
1277.775391	1094.564209
1276.704102	821.148499
1275.632813	655.584412
1274.560547	930.220764
1273.488281	1055.821167
1272.416016	1203.502930
1271.343750	1390.348511
1270.270508	1008.230896
1269.197266	1090.328735
1268.124023	1340.958618
1267.050781	1440.296631
1265.977539	1632.438599
1264.903320	1514.806763
1263.829102	1572.952271
1262.753906	1555.596191
1261.679688	1570.054443
1260.604492	1504.183472
1259.529297	1582.219360
1258.454102	1614.033325
1257.378906	1268.392822
1256.302734	1242.010010
1255.226563	1159.733521
1254.150391	1639.860596
1253.073242	1628.276978
1251.997070	1765.191528
1250.919922	1843.743286
1249.841797	1803.164795
1248.764648	1680.004395
1247.686523	1593.425049
1246.608398	1762.134155
1245.530273	1612.516724
1244.452148	1531.037598
1243.373047	1651.231567
1242.293945	1635.437012
1241.214844	1517.728027
1240.135742	1213.216187
1239.055664	1287.426758
1237.975586	1245.182251
1236.895508	1384.898682
1235.815430	1265.097778
1234.734375	1484.796997
1233.654297	1352.939941
1232.573242	1431.989624
1231.491211	1464.979370
1230.410156	1536.710205
1229.328125	1320.221313
1228.246094	1304.786499
1227.163086	1231.255249
1226.081055	932.667175
1224.998047	1011.661011
1223.915039	964.807495
1222.832031	1176.737793
1221.748047	856.584778
1220.664063	430.175262
1219.580078	477.644318
1218.496094	674.871277
1217.412109	642.464050
1216.327148	322.604523
1215.242188	526.849976
1214.157227	494.357269
1213.071289	778.024963
1211.985352	863.627563
1210.899414	855.036682
1209.813477	566.581177
1208.727539	714.683716
1207.640625	725.223206
1206.553711	764.609314
1205.466797	427.946381
1204.378906	399.761749
1203.291016	624.441833
1202.203125	367.263092
1201.115234	408.681580
1200.027344	375.364380
1198.938477	161.463669
1197.849609	188.180954
1196.760742	212.380722
1195.670898	-124.302574
1194.582031	63.260422
1193.492188	164.087372
1192.401367	94.107109
1191.311523	-240.282715
1190.220703	-238.295349
1189.129883	25.381218
1188.039063	-32.964310
1186.947266	-242.660767
1185.856445	-34.734997
1184.764648	-143.799469
1183.671875	-39.413246
1182.580078	95.975769
1181.487305	144.838593
1180.394531	61.674057
1179.301758	474.603333
1178.208984	105.937149
1177.115234	-130.927353
1176.021484	199.896088
1174.927734	283.747620
1173.833008	374.596497
1172.738281	522.708435
1171.643555	582.050659
1170.548828	267.942200
1169.454102	157.162872
1168.358398	122.810486
1167.262695	81.143867
1166.166992	10.650163
1165.070313	-5.000840
1163.973633	466.663177
1162.876953	426.705719
1161.780273	525.137573
1160.683594	346.360260
1159.585938	94.030891
1158.488281	512.644897
1157.389648	708.182556
1156.291992	331.611908
1155.193359	301.608917
1154.094727	453.545105
1152.996094	660.863159
1151.896484	455.844208
1150.796875	619.745667
1149.697266	523.126160
1148.597656	393.528046
1147.498047	242.339462
1146.397461	-90.421150
1145.296875	390.891571
1144.195313	331.582550
1143.094727	150.792053
1141.993164	203.028320
1140.891602	297.877350
1139.789063	570.835205
1138.687500	615.299377
1137.584961	761.761536
1136.482422	689.388611
1135.379883	581.245605
1134.276367	971.728577
1133.172852	666.147583
1132.069336	1029.985840
1130.964844	954.408508
1129.861328	1191.923462
1128.756836	1528.795776
1127.652344	1255.803467
1126.546875	1177.205322
1125.442383	1131.678223
1124.336914	1306.428101
1123.230469	1454.861816
1122.125000	1349.587280
1121.018555	1014.444214
1119.912109	1098.434692
1118.805664	1227.212402
1117.699219	1095.415527
1116.591797	1055.806030
1115.484375	985.308411
1114.376953	1082.629395
1113.268555	1080.427124
1112.160156	933.861084
1111.051758	1111.042480
1109.943359	1193.473022
1108.833984	985.113403
1107.725586	1282.204224
1106.616211	1005.156921
1105.505859	1287.647217
1104.396484	1428.258057
1103.286133	1311.427856
1102.175781	1126.100830
1101.064453	994.973511
1099.954102	995.854675
1098.842773	977.740601
1097.731445	1204.663818
1096.619141	1216.893066
1095.507813	1335.038818
1094.395508	1245.711914
1093.282227	1241.084473
1092.169922	993.844055
1091.056641	1073.802246
1089.943359	1160.680054
1088.830078	1014.478088
1087.716797	840.013550
1086.602539	1229.960815
1085.488281	890.734802
1084.373047	918.277222
1083.258789	894.025208
1082.143555	1107.004272
1081.028320	965.080750
1079.913086	881.857239
1078.796875	1134.355469
1077.680664	1093.221436
1076.564453	772.743286
1075.448242	879.396667
1074.331055	758.369202
1073.213867	663.131470
1072.096680	816.430664
1070.979492	613.269836
1069.861328	735.916626
1068.743164	687.400513
1067.625000	725.538940
1066.505859	644.152405
1065.386719	574.469604
1064.267578	891.052307
1063.148438	715.946655
1062.029297	334.972198
1060.909180	457.107452
1059.789063	747.561890
1058.667969	478.977966
1057.547852	678.074463
1056.426758	568.529602
1055.305664	515.103882
1054.183594	900.883057
1053.062500	704.912109
1051.940430	593.080261
1050.818359	570.011230
1049.695313	670.646362
1048.572266	708.238159
1047.449219	342.217682
1046.326172	256.271667
1045.203125	382.579102
1044.079102	380.610748
1042.955078	390.320221
1041.830078	649.373657
1040.706055	281.653442
1039.581055	375.301147
1038.456055	473.596436
1037.331055	164.466248
1036.205078	111.539734
1035.079102	214.592499
1033.953125	205.973312
1032.826172	88.077080
1031.700195	721.406433
1030.573242	433.839966
1029.445313	330.076080
1028.318359	121.865158
1027.190430	-62.964790
1026.062500	-98.984459
1024.934570	-116.341316
1023.805664	-231.134277
1022.676758	-39.412804
1021.547852	-218.986572
1020.418945	-416.954346
1019.289063	-25.610102
1018.159180	-218.728378
1017.029297	-168.236130
1015.898438	211.453659
1014.767578	-27.658476
1013.636719	87.906662
1012.505859	-48.949913
1011.375000	208.032166
1010.243164	379.330841
1009.111328	291.424561
1007.978516	603.996460
1006.846680	877.218811
1005.713867	1268.383301
1004.581055	2293.102539
1003.447266	2321.019043
1002.313477	2080.924561
1001.179688	1630.784424
1000.045898	975.366333
998.912109	773.100098
997.777344	259.308197
996.642578	92.193970
995.506836	223.040985
994.372070	280.131805
993.236328	224.285538
992.100586	120.169678
990.963867	90.034935
989.828125	-6.788577
988.691406	127.066040
987.553711	90.479713
986.416992	84.021828
985.279297	40.860718
984.141602	403.164490
983.003906	224.434570
981.865234	147.213379
980.726563	127.719208
979.587891	182.017761
978.448242	27.140017
977.309570	383.004211
976.169922	127.329369
975.030273	324.739044
973.889648	508.430573
972.749023	579.634583
971.608398	644.084229
970.467773	552.528442
969.326172	452.000885
968.184570	223.160934
967.042969	483.370514
965.901367	213.684891
964.758789	370.909576
963.616211	480.080109
962.473633	587.085510
961.330078	244.983521
960.186523	315.680176
959.042969	427.759583
957.899414	260.538269
956.754883	327.134979
955.610352	93.978226
954.465820	261.648010
953.321289	26.687189
952.175781	162.619156
951.030273	63.088345
949.884766	-49.934837
948.738281	161.893600
947.591797	113.250664
946.445313	-17.453989
945.298828	327.251740
944.151367	27.901688
943.003906	27.994247
941.856445	-42.506470
940.708008	-42.046822
939.559570	193.609222
938.411133	18.706844
937.262695	256.868134
936.113281	109.738869
934.964844	99.629936
933.814453	144.393234
932.665039	282.727264
931.514648	4.284518
930.364258	-46.110783
929.213867	3.870073
928.062500	145.049286
926.912109	272.670837
925.759766	-241.252548
924.608398	123.304306
923.456055	64.831444
922.303711	-150.340485
921.151367	9.821925
919.999023	1.885234
918.845703	-33.157768
917.692383	152.309921
916.539063	-86.846451
915.384766	-71.444420
914.230469	209.685226
913.076172	-158.235001
911.920898	-117.436470
910.766602	14.216903
909.611328	-196.495209
908.455078	-94.084503
907.299805	119.482704
906.143555	99.660484
904.987305	12.003426
903.830078	-127.580666
902.673828	-126.570877
901.516602	-163.926498
900.359375	11.631094
899.201172	-337.798645
898.042969	93.611465
896.884766	-171.752579
895.726563	-81.838760
894.567383	225.186981
893.408203	-50.999081
892.249023	-159.727859
891.088867	27.664949
889.929688	97.606033
888.769531	-279.516510
887.608398	66.091576
886.448242	27.905195
885.287109	16.904663
884.125977	-0.775644
882.963867	-83.777702
881.801758	-146.367722
880.639648	178.914200
879.477539	-27.817793
878.315430	270.378601
877.152344	106.664307
875.989258	80.479820
874.825195	88.148277
873.661133	-27.952505
872.497070	236.430237
871.333008	50.693817
870.168945	-233.893402
869.003906	79.976295
867.838867	240.828903
866.672852	201.567902
865.506836	94.934044
864.340820	451.267975
863.174805	268.302948
862.008789	143.844467
860.841797	311.376160
859.674805	135.378967
858.506836	282.672516
857.339844	723.846619
856.171875	615.217468
855.003906	508.889038
853.834961	559.575562
852.666016	713.357605
851.497070	631.739929
850.328125	720.446106
849.158203	824.786255
847.988281	216.879974
846.818359	486.954834
845.647461	206.213455
844.477539	151.617035
843.306641	105.977974
842.134766	152.055176
840.963867	61.655712
839.791992	114.369324
838.619141	-36.386837
837.447266	45.305912
836.274414	236.406387
835.101563	402.804321
833.928711	187.198349
832.754883	328.880981
831.581055	454.824249
830.407227	473.537445
829.232422	329.320892
828.058594	301.102020
826.883789	290.683105
825.708008	228.930923
824.533203	548.300720
823.357422	363.824982
822.181641	239.523453
821.004883	273.360443
819.828125	650.049194
818.651367	102.550613
817.474609	-81.953445
816.296875	203.093109
815.119141	129.735992
813.941406	-61.549870
812.763672	129.651886
811.584961	0.543843
810.406250	100.344116
809.226563	66.684967
808.047852	84.049614
806.868164	-169.655334
805.688477	-28.070585
804.507813	22.336464
803.327148	-0.617579
802.146484	-119.070419
800.965820	-146.606964
799.784180	-245.196594
798.603516	26.468010
797.420898	27.449064
796.239258	57.143944
795.056641	-188.035736
793.874023	65.243454
792.691406	205.350250
791.507813	99.508614
790.324219	201.706741
789.140625	-178.723511
787.956055	-5.903913
786.772461	-229.243546
785.586914	14.077887
784.402344	95.771538
783.216797	-81.314362
782.032227	223.376923
780.845703	180.926727
779.660156	304.070953
778.473633	33.946541
777.287109	95.045410
776.100586	235.485428
774.913086	128.586182
773.725586	200.357651
772.538086	86.705055
771.349609	-106.382126
770.161133	-195.846542
768.972656	318.625427
767.784180	279.605316
766.594727	-50.321671
765.405273	73.587944
764.215820	29.978186
763.026367	398.026337
761.835938	279.346893
760.645508	435.726898
759.454102	825.167542
758.262695	811.807739
757.072266	389.337433
755.879883	586.996948
754.688477	639.413147
753.496094	500.543701
752.303711	546.221497
751.110352	510.535675
749.917969	496.759735
748.724609	353.392181
747.530273	550.251587
746.336914	560.428345
745.142578	631.973572
743.948242	692.461121
742.752930	485.333618
741.558594	532.570862
740.363281	522.748962
739.166992	289.366760
737.971680	288.285004
736.775391	63.747864
735.579102	336.368896
734.381836	160.018555
733.185547	498.087402
731.988281	146.663223
730.790039	184.797714
729.592773	279.762451
728.394531	455.570984
727.196289	371.120392
725.997070	157.738220
724.797852	355.261047
723.598633	-48.101078
722.399414	256.391144
721.199219	471.205933
719.999023	548.384949
718.798828	481.480042
717.598633	379.701202
716.397461	260.524445
715.196289	564.549988
713.994141	412.706909
712.792969	319.817688
711.590820	492.897675
710.388672	515.568481
709.185547	481.614685
707.982422	266.933044
706.779297	193.920837
705.576172	375.690125
704.372070	233.115189
703.167969	256.024200
701.963867	65.769279
700.759766	299.766876
699.554688	255.373657
698.349609	243.661469
697.143555	142.897079
695.938477	398.596497
694.732422	-156.078293
693.525391	130.095490
692.319336	-11.569814
691.112305	-320.263794
689.905273	-133.899933
688.697266	-86.430588
687.490234	-247.173218
686.282227	30.338791
685.073242	-121.543671
683.865234	190.638550
682.656250	-192.974152
681.447266	-38.954781
680.237305	119.398026
679.028320	288.581421
677.818359	446.934814
676.607422	282.729950
675.397461	84.045074
674.186523	117.057381
672.975586	16.002802
671.763672	118.372887
670.551758	129.949936
669.339844	243.199600
668.127930	324.048279
666.915039	78.645096
665.703125	287.087311
664.489258	41.938469
663.276367	-88.589958
662.062500	294.799255
660.848633	15.468182
659.634766	452.712646
658.419922	251.244888
657.205078	-185.171600
655.990234	364.086334
654.775391	218.963837
653.559570	48.082348
652.343750	8.752911
651.126953	25.483120
649.911133	145.607925
648.694336	15.910538
647.477539	-264.414551
646.259766	154.898849
645.041992	36.060158
643.824219	237.816467
642.606445	260.941864
641.387695	268.982391
640.168945	98.552406
638.950195	-3.061364
637.730469	380.963287
636.511719	210.477402
635.291016	117.329025
634.071289	346.250763
632.850586	255.096985
631.629883	45.837132
630.409180	227.116684
629.188477	208.672501
627.966797	-131.628006
626.745117	244.316193
625.522461	36.787457
624.300781	-89.363426
623.078125	197.945496
621.854492	523.491211
620.631836	525.245178
619.408203	346.892670
618.184570	448.847198
616.960938	124.546593
615.736328	7.700093
614.511719	-284.816650
613.287109	143.339203
612.061523	-173.226807
610.835938	266.876038
609.610352	276.774292
608.384766	324.760254
607.158203	124.483421
605.931641	-35.531464
604.705078	49.686188
