# Supplementary material for: Raman spectroscopy accurately differentiates mucosal healing from non-healing and biochemical changes following biological therapy in inflammatory bowel disease
Source: PLoS One. 2021 Jun 2;16(6):e0252210. doi: 10.1371/journal.pone.0252210 (PMC8172032; doi:10.1371/journal.pone.0252210)
Supplement: S1 Dataset — (ZIP) [file pone.0252210.s003.zip › HC/brc-ctnf-0012_base sub cr removed_4__X_-7824.56__Y_51224.5__Z_680.6__Time_44.txt]

1714.774414	42.581024
1713.797852	-90.584541
1712.820313	-157.535370
1711.843750	-3.575904
1710.866211	-151.636826
1709.888672	-202.010803
1708.911133	-114.491692
1707.933594	-218.625809
1706.955078	-158.004501
1705.976563	-85.263474
1704.998047	208.491440
1704.019531	262.783020
1703.040039	233.010696
1702.061523	103.340622
1701.082031	95.827164
1700.101563	592.872864
1699.122070	262.789581
1698.141602	627.091553
1697.161133	819.526489
1696.180664	450.171265
1695.200195	387.624542
1694.218750	134.929932
1693.238281	287.803741
1692.256836	464.174133
1691.274414	685.420654
1690.292969	714.192322
1689.310547	609.242493
1688.328125	416.094788
1687.345703	801.471069
1686.363281	653.345642
1685.379883	723.667297
1684.396484	599.362732
1683.413086	813.403809
1682.429688	542.585205
1681.445313	665.961426
1680.461914	970.419128
1679.477539	785.017700
1678.493164	671.652466
1677.507813	922.908508
1676.523438	1291.299194
1675.538086	1295.329590
1674.552734	1560.119873
1673.566406	1136.509399
1672.581055	979.145935
1671.594727	1146.215210
1670.608398	830.039673
1669.622070	1231.367065
1668.634766	1377.888428
1667.648438	1166.368286
1666.661133	1387.842407
1665.673828	1142.583496
1664.685547	1152.436523
1663.698242	1175.987671
1662.709961	1470.346313
1661.721680	1351.424805
1660.733398	1604.044922
1659.744141	1687.342896
1658.755859	1832.028931
1657.766602	1553.260132
1656.777344	1685.528564
1655.787109	1415.727051
1654.797852	1260.375977
1653.807617	1356.922119
1652.817383	771.298706
1651.827148	1051.379761
1650.835938	839.881592
1649.844727	896.007263
1648.853516	862.715210
1647.862305	972.642944
1646.871094	824.064087
1645.878906	155.589172
1644.886719	599.795166
1643.894531	157.083191
1642.902344	87.279694
1641.910156	173.710678
1640.916992	139.162552
1639.923828	-393.507202
1638.930664	2.967609
1637.936523	-40.677147
1636.943359	-247.256393
1635.949219	-144.923721
1634.955078	-42.173595
1633.960938	-255.175171
1632.965820	6.472157
1631.970703	5.095834
1630.975586	1.529702
1629.980469	-238.517654
1628.985352	-359.599640
1627.989258	-169.756226
1626.993164	101.969353
1625.997070	-425.559052
1625.000977	-113.645699
1624.003906	19.724865
1623.007813	137.686523
1622.010742	19.445890
1621.012695	-43.234520
1620.015625	165.049805
1619.017578	360.436951
1618.020508	-95.006256
1617.021484	22.260122
1616.023438	-159.340866
1615.025391	71.390770
1614.026367	-308.898407
1613.027344	-258.610687
1612.028320	-29.751335
1611.028320	-387.942688
1610.029297	-1.338627
1609.029297	249.079453
1608.029297	287.446533
1607.028320	263.156708
1606.028320	8.706196
1605.027344	115.861588
1604.026367	210.104370
1603.025391	472.003143
1602.023438	213.308563
1601.022461	-139.223770
1600.020508	-83.469627
1599.018555	356.785767
1598.016602	279.427521
1597.013672	97.695511
1596.010742	-227.524094
1595.007813	-424.455475
1594.004883	102.294388
1593.001953	-240.607910
1591.998047	56.340084
1590.994141	-64.358734
1589.990234	-323.221222
1588.986328	-146.186081
1587.981445	-201.324387
1586.976563	163.491592
1585.971680	95.393745
1584.966797	178.560898
1583.961914	233.066513
1582.956055	496.004272
1581.950195	128.435623
1580.944336	240.258545
1579.938477	292.152344
1578.931641	216.429962
1577.924805	268.274200
1576.917969	343.493622
1575.911133	213.123505
1574.904297	108.789070
1573.896484	163.069321
1572.888672	165.280533
1571.880859	21.864695
1570.873047	-95.560280
1569.864258	135.143524
1568.855469	357.875061
1567.846680	99.955765
1566.837891	-189.105286
1565.829102	108.572189
1564.819336	-92.342331
1563.809570	72.609718
1562.799805	219.215302
1561.790039	-7.875151
1560.779297	226.582153
1559.768555	232.648300
1558.757813	-453.525848
1557.747070	-48.492455
1556.736328	-268.221466
1555.724609	-210.851807
1554.712891	12.089127
1553.701172	128.608383
1552.689453	-34.681374
1551.676758	337.666870
1550.664063	220.603455
1549.651367	-56.988968
1548.638672	151.623947
1547.625977	57.395489
1546.612305	449.057739
1545.598633	178.617249
1544.584961	324.172302
1543.571289	508.219696
1542.556641	2.225807
1541.541992	136.749268
1540.527344	361.377228
1539.512695	348.189148
1538.498047	-134.961914
1537.482422	-89.156769
1536.466797	15.747007
1535.451172	187.442734
1534.434570	-187.900543
1533.418945	-42.474106
1532.402344	87.167480
1531.385742	203.633209
1530.369141	95.648376
1529.351563	-79.528481
1528.334961	100.582130
1527.317383	360.170349
1526.299805	161.167191
1525.281250	90.670761
1524.263672	110.061234
1523.245117	-92.081810
1522.226563	40.006088
1521.208008	22.637396
1520.188477	326.394135
1519.168945	128.522263
1518.150391	259.487518
1517.129883	-92.965149
1516.110352	-13.899953
1515.089844	139.342255
1514.070313	84.319145
1513.049805	272.935333
1512.028320	-195.871262
1511.007813	-48.806961
1509.986328	-438.284485
1508.964844	-150.656082
1507.943359	400.763367
1506.921875	20.994993
1505.899414	-120.474251
1504.876953	-90.405510
1503.854492	-232.246078
1502.832031	-207.736084
1501.808594	-65.681984
1500.786133	-469.296661
1499.762695	115.218971
1498.739258	64.488365
1497.714844	-308.904633
1496.691406	-390.647644
1495.666992	28.752617
1494.642578	-298.989441
1493.617188	-210.067703
1492.592773	75.488266
1491.567383	-237.360611
1490.541992	-46.894993
1489.516602	-43.197643
1488.491211	-65.226280
1487.464844	-110.456596
1486.438477	528.362976
1485.412109	-140.143021
1484.385742	449.567963
1483.358398	5.500368
1482.331055	280.789459
1481.303711	244.661575
1480.276367	797.378296
1479.249023	679.255859
1478.220703	535.505310
1477.192383	613.352844
1476.164063	887.181274
1475.135742	921.326599
1474.106445	939.999634
1473.077148	877.055969
1472.047852	1279.820190
1471.018555	1824.796265
1469.989258	1560.320679
1468.958984	1405.181763
1467.928711	1684.884399
1466.898438	1481.245605
1465.868164	1936.003784
1464.836914	1762.646729
1463.805664	1983.132690
1462.774414	1756.294434
1461.743164	2253.358887
1460.710938	2239.657227
1459.679688	2088.821777
1458.647461	2526.826416
1457.615234	2385.954590
1456.582031	1968.471069
1455.549805	2327.379395
1454.516602	2209.235596
1453.483398	2747.815186
1452.449219	2408.929688
1451.416016	2493.454102
1450.381836	2415.682373
1449.347656	2821.804688
1448.313477	2771.786133
1447.279297	2514.112061
1446.244141	2805.890137
1445.208984	2444.447266
1444.173828	3060.022461
1443.138672	2688.533691
1442.102539	2534.707031
1441.066406	2148.266846
1440.030273	1863.139771
1438.994141	2263.248047
1437.958008	2099.557129
1436.920898	2127.964111
1435.883789	1951.732910
1434.846680	1267.899170
1433.808594	1306.598633
1432.771484	782.322632
1431.733398	737.881287
1430.695313	635.452148
1429.657227	949.445618
1428.618164	723.462341
1427.579102	585.906250
1426.540039	251.781311
1425.500977	704.431458
1424.461914	151.270889
1423.421875	369.486359
1422.381836	262.680420
1421.341797	229.044418
1420.301758	213.136917
1419.260742	-54.499573
1418.219727	340.111908
1417.178711	-15.337418
1416.137695	99.988144
1415.096680	112.228935
1414.054688	227.650452
1413.012695	280.264038
1411.970703	305.315399
1410.928711	53.983677
1409.885742	-167.000443
1408.842773	-186.774734
1407.799805	-126.035164
1406.756836	-77.743362
1405.712891	-41.937870
1404.668945	59.258415
1403.625000	-163.206161
1402.581055	-440.633301
1401.537109	-288.816986
1400.492188	-262.361633
1399.447266	-270.871704
1398.402344	114.386032
1397.357422	512.160339
1396.311523	253.327667
1395.265625	543.458496
1394.219727	122.238853
1393.173828	87.038414
1392.126953	-173.359726
1391.081055	290.012726
1390.034180	478.024414
1388.986328	525.974915
1387.939453	278.921051
1386.891602	49.626904
1385.843750	173.199860
1384.795898	231.903549
1383.748047	-456.588348
1382.699219	-112.546280
1381.651367	-160.685608
1380.602539	-286.076355
1379.552734	165.639145
1378.503906	128.009766
1377.454102	-14.283511
1376.404297	180.614349
1375.354492	56.239803
1374.303711	6.932801
1373.253906	-121.935921
1372.203125	-302.937592
1371.152344	-496.120850
1370.100586	143.464172
1369.049805	-41.841087
1367.998047	-154.637680
1366.946289	-38.006641
1365.894531	108.669868
1364.841797	247.994812
1363.789063	148.495697
1362.736328	-154.827042
1361.683594	112.003571
1360.630859	249.573776
1359.577148	394.733368
1358.523438	214.293594
1357.469727	88.840492
1356.415039	-222.787415
1355.361328	273.596436
1354.306641	511.567505
1353.251953	106.306755
1352.197266	488.681122
1351.141602	560.717407
1350.085938	876.212830
1349.030273	794.690430
1347.974609	631.540405
1346.918945	825.902771
1345.862305	1035.246460
1344.805664	716.546997
1343.749023	951.045898
1342.691406	1123.661743
1341.634766	996.598083
1340.577148	1139.825684
1339.519531	636.705688
1338.460938	1119.618042
1337.403320	924.151062
1336.344727	978.968567
1335.286133	746.883484
1334.226563	913.448364
1333.167969	1003.480225
1332.108398	1088.702637
1331.048828	798.244080
1329.989258	869.048279
1328.928711	967.180237
1327.869141	687.419556
1326.808594	850.179077
1325.748047	1037.765625
1324.686523	958.736816
1323.625977	946.616699
1322.564453	1364.174927
1321.502930	1374.537476
1320.440430	1464.016724
1319.378906	1003.564453
1318.316406	883.818848
1317.253906	1434.987183
1316.190430	1293.350830
1315.127930	1292.461670
1314.064453	1392.752075
1313.000977	943.795593
1311.937500	1342.492188
1310.873047	1566.323242
1309.809570	1046.729370
1308.745117	1482.542725
1307.679688	1288.312256
1306.615234	1463.403076
1305.549805	1665.613281
1304.484375	1376.030396
1303.418945	1691.581421
1302.353516	1633.490234
1301.287109	1543.602539
1300.220703	1092.696655
1299.154297	1465.097778
1298.087891	1100.646851
1297.020508	1460.862183
1295.954102	1244.144531
1294.886719	1221.532837
1293.818359	953.649719
1292.750977	1171.801514
1291.682617	1412.039673
1290.614258	1350.652344
1289.545898	1438.968750
1288.476563	1184.167847
1287.407227	1424.631348
1286.338867	1003.568420
1285.268555	1195.171265
1284.199219	1261.905762
1283.128906	949.160889
1282.058594	935.309875
1280.988281	1337.638672
1279.917969	1018.019348
1278.846680	1244.166626
1277.775391	1076.511841
1276.704102	1280.704468
1275.632813	1228.178589
1274.560547	848.200378
1273.488281	1656.126587
1272.416016	1408.293823
1271.343750	1864.128662
1270.270508	1560.299683
1269.197266	1498.386108
1268.124023	1517.107300
1267.050781	1631.057739
1265.977539	1954.847656
1264.903320	1419.833374
1263.829102	1575.316528
1262.753906	1664.918945
1261.679688	1157.254272
1260.604492	1736.886475
1259.529297	1806.999634
1258.454102	2128.047607
1257.378906	1813.253662
1256.302734	1822.486572
1255.226563	1843.906738
1254.150391	1721.722046
1253.073242	2232.316650
1251.997070	1679.471680
1250.919922	1873.642212
1249.841797	2160.129883
1248.764648	1814.332886
1247.686523	1646.128296
1246.608398	1368.625977
1245.530273	1705.983032
1244.452148	1482.012817
1243.373047	1649.142944
1242.293945	2095.424561
1241.214844	1686.948364
1240.135742	1281.055542
1239.055664	1440.700684
1237.975586	1284.857056
1236.895508	1340.076538
1235.815430	1778.383667
1234.734375	1464.862427
1233.654297	1757.434692
1232.573242	1511.829224
1231.491211	1297.770020
1230.410156	1241.226318
1229.328125	1569.700195
1228.246094	1324.145630
1227.163086	1136.724609
1226.081055	1239.766235
1224.998047	1016.033936
1223.915039	1147.943237
1222.832031	1284.569824
1221.748047	1181.669312
1220.664063	423.606506
1219.580078	917.785278
1218.496094	998.465271
1217.412109	885.761536
1216.327148	838.230225
1215.242188	561.228821
1214.157227	899.911499
1213.071289	1069.377441
1211.985352	635.382935
1210.899414	797.421936
1209.813477	778.383362
1208.727539	600.101318
1207.640625	535.104492
1206.553711	732.786377
1205.466797	992.942078
1204.378906	421.611969
1203.291016	662.228943
1202.203125	575.103882
1201.115234	288.059601
1200.027344	102.145424
1198.938477	-271.536011
1197.849609	4.515223
1196.760742	8.493126
1195.670898	-124.753654
1194.582031	-106.547256
1193.492188	50.955379
1192.401367	-171.504929
1191.311523	-163.273056
1190.220703	358.938965
1189.129883	220.276703
1188.039063	4.711902
1186.947266	-208.496979
1185.856445	-306.494385
1184.764648	-102.223534
1183.671875	178.591980
1182.580078	87.378738
1181.487305	159.138443
1180.394531	-49.782974
1179.301758	105.621849
1178.208984	-235.252975
1177.115234	111.530289
1176.021484	-78.549004
1174.927734	148.040161
1173.833008	-363.084961
1172.738281	148.059402
1171.643555	464.988739
1170.548828	506.480347
1169.454102	399.506958
1168.358398	-240.916016
1167.262695	-333.604828
1166.166992	-201.664764
1165.070313	-155.971130
1163.973633	-88.921745
1162.876953	-100.871773
1161.780273	247.718246
1160.683594	223.504990
1159.585938	411.632477
1158.488281	551.812988
1157.389648	582.014709
1156.291992	550.064758
1155.193359	129.187912
1154.094727	80.393936
1152.996094	257.992218
1151.896484	49.216335
1150.796875	4.849893
1149.697266	510.745422
1148.597656	53.962528
1147.498047	4.498346
1146.397461	131.105743
1145.296875	309.904999
1144.195313	440.891144
1143.094727	176.757401
1141.993164	519.195740
1140.891602	844.717529
1139.789063	-263.795624
1138.687500	18.745008
1137.584961	391.339355
1136.482422	447.636169
1135.379883	515.679993
1134.276367	961.195923
1133.172852	603.833069
1132.069336	393.714264
1130.964844	549.072327
1129.861328	827.673279
1128.756836	814.235046
1127.652344	1248.973755
1126.546875	1161.727539
1125.442383	1072.079590
1124.336914	1081.911621
1123.230469	1003.947876
1122.125000	1056.260498
1121.018555	928.437866
1119.912109	1146.317749
1118.805664	918.933655
1117.699219	951.944031
1116.591797	1060.561890
1115.484375	1284.988770
1114.376953	1026.719360
1113.268555	666.790588
1112.160156	628.494263
1111.051758	994.348450
1109.943359	282.375000
1108.833984	891.345581
1107.725586	836.263489
1106.616211	1010.200684
1105.505859	836.917419
1104.396484	675.491455
1103.286133	875.135376
1102.175781	583.895264
1101.064453	549.839478
1099.954102	666.718140
1098.842773	481.688812
1097.731445	921.376038
1096.619141	1111.000610
1095.507813	683.226624
1094.395508	611.294006
1093.282227	706.560913
1092.169922	780.601807
1091.056641	889.879089
1089.943359	558.994019
1088.830078	171.785263
1087.716797	513.978455
1086.602539	406.790558
1085.488281	233.811172
1084.373047	709.698792
1083.258789	689.504395
1082.143555	495.425110
1081.028320	472.929199
1079.913086	917.832153
1078.796875	1209.898193
1077.680664	781.161926
1076.564453	688.259155
1075.448242	447.602966
1074.331055	547.215576
1073.213867	599.908813
1072.096680	443.920105
1070.979492	921.002319
1069.861328	368.970795
1068.743164	405.387268
1067.625000	753.403137
1066.505859	497.021301
1065.386719	350.858093
1064.267578	710.490601
1063.148438	992.773315
1062.029297	425.580200
1060.909180	902.074646
1059.789063	389.067963
1058.667969	430.532196
1057.547852	109.711380
1056.426758	394.445465
1055.305664	228.139069
1054.183594	225.502853
1053.062500	521.936401
1051.940430	493.717712
1050.818359	587.001038
1049.695313	579.946533
1048.572266	267.301971
1047.449219	407.495758
1046.326172	491.749359
1045.203125	105.026276
1044.079102	77.592606
1042.955078	385.918121
1041.830078	-42.172337
1040.706055	-66.883255
1039.581055	-9.969760
1038.456055	147.170166
1037.331055	211.238174
1036.205078	196.239243
1035.079102	193.013214
1033.953125	152.691345
1032.826172	12.489821
1031.700195	742.205872
1030.573242	88.402443
1029.445313	113.730606
1028.318359	-360.407898
1027.190430	-367.230591
1026.062500	65.089279
1024.934570	-573.164978
1023.805664	-333.413055
1022.676758	-88.981087
1021.547852	-554.593689
1020.418945	-358.627930
1019.289063	-547.651550
1018.159180	-499.893677
1017.029297	-440.399536
1015.898438	-271.853668
1014.767578	-399.833527
1013.636719	345.838287
1012.505859	-94.578941
1011.375000	231.873337
1010.243164	169.382172
1009.111328	5.251920
1007.978516	82.021423
1006.846680	540.683472
1005.713867	1401.755981
1004.581055	1601.241577
1003.447266	2529.054688
1002.313477	2391.068359
1001.179688	1606.295654
1000.045898	514.803894
998.912109	135.414215
997.777344	-1.161630
996.642578	335.800201
995.506836	224.996048
994.372070	211.367538
993.236328	149.470795
992.100586	-4.463497
990.963867	250.011520
989.828125	234.835800
988.691406	201.406509
987.553711	225.783081
986.416992	102.908134
985.279297	-51.972622
984.141602	69.744850
983.003906	435.638763
981.865234	2.856122
980.726563	152.664322
979.587891	249.680435
978.448242	-154.577057
977.309570	142.917038
976.169922	484.137390
975.030273	209.408737
973.889648	782.921875
972.749023	384.571503
971.608398	629.716370
970.467773	714.199707
969.326172	622.052551
968.184570	576.043640
967.042969	1074.093994
965.901367	450.261444
964.758789	432.417328
963.616211	362.032532
962.473633	603.652893
961.330078	746.782959
960.186523	635.685852
959.042969	430.895477
957.899414	634.078613
956.754883	54.212841
955.610352	207.380692
954.465820	113.475258
953.321289	413.366119
952.175781	-117.140511
951.030273	215.036942
949.884766	-273.665680
948.738281	102.171387
947.591797	-54.527161
946.445313	-213.263153
945.298828	-99.901764
944.151367	-38.968163
943.003906	-124.030670
941.856445	46.795383
940.708008	283.879639
939.559570	144.520325
938.411133	-145.179260
937.262695	334.016876
936.113281	167.845917
934.964844	-109.790520
933.814453	467.503723
932.665039	80.851044
931.514648	241.240311
930.364258	401.702667
929.213867	-125.412971
928.062500	472.404633
926.912109	505.660370
925.759766	-311.954224
924.608398	-71.261177
923.456055	246.764969
922.303711	-283.334106
921.151367	-108.369896
919.999023	62.084354
918.845703	-51.447853
917.692383	-28.511387
916.539063	-139.472565
915.384766	-397.858490
914.230469	-204.288651
913.076172	-8.441969
911.920898	153.373398
910.766602	-163.415344
909.611328	261.621643
908.455078	205.872009
907.299805	-180.706390
906.143555	-97.913773
904.987305	218.285690
903.830078	-20.556427
902.673828	148.427231
901.516602	278.905701
900.359375	-127.069992
899.201172	-256.709747
898.042969	75.322456
896.884766	83.796654
895.726563	546.865662
894.567383	55.667263
893.408203	-507.579865
892.249023	-252.465103
891.088867	65.825211
889.929688	-178.424835
888.769531	236.872726
887.608398	484.929352
886.448242	146.044540
885.287109	-181.381073
884.125977	118.558327
882.963867	-168.073349
881.801758	237.735138
880.639648	-208.832184
879.477539	194.553314
878.315430	-170.662598
877.152344	903.877075
875.989258	245.855453
874.825195	358.254517
873.661133	504.355042
872.497070	582.852966
871.333008	724.299561
870.168945	521.457275
869.003906	21.796364
867.838867	500.496277
866.672852	430.398407
865.506836	155.776001
864.340820	398.063416
863.174805	206.620804
862.008789	410.515411
860.841797	924.127808
859.674805	312.762726
858.506836	273.941315
857.339844	719.756958
856.171875	727.852661
855.003906	657.388916
853.834961	1077.941650
852.666016	883.999573
851.497070	360.630524
850.328125	597.015381
849.158203	774.964355
847.988281	836.294861
846.818359	635.551392
845.647461	307.219818
844.477539	583.219482
843.306641	483.106903
842.134766	373.996735
840.963867	291.691772
839.791992	464.216980
838.619141	752.800537
837.447266	31.019342
836.274414	757.288696
835.101563	783.950867
833.928711	741.265930
832.754883	472.993225
831.581055	416.791870
830.407227	585.910461
829.232422	415.702026
828.058594	468.530457
826.883789	503.372894
825.708008	649.559998
824.533203	412.182922
823.357422	279.531097
822.181641	-67.051376
821.004883	167.761215
819.828125	99.485229
818.651367	28.897392
817.474609	260.938599
816.296875	38.782146
815.119141	50.214722
813.941406	8.134504
812.763672	-136.333649
811.584961	-85.219536
810.406250	-518.794312
809.226563	272.111420
808.047852	-283.770447
806.868164	271.023926
805.688477	-160.490723
804.507813	78.526962
803.327148	119.771790
802.146484	61.025757
800.965820	-159.757156
799.784180	-305.149658
798.603516	-654.585510
797.420898	-613.812134
796.239258	-437.966400
795.056641	-288.913452
793.874023	-135.609268
792.691406	-24.567909
791.507813	-267.979126
790.324219	214.725113
789.140625	108.382607
787.956055	-363.110413
786.772461	-166.403732
785.586914	129.620941
784.402344	151.240372
783.216797	340.752899
782.032227	574.294800
780.845703	18.812164
779.660156	216.789932
778.473633	290.909119
777.287109	168.399826
776.100586	-97.613899
774.913086	459.600433
773.725586	-11.707028
772.538086	101.701256
771.349609	603.128235
770.161133	224.519806
768.972656	79.691856
767.784180	216.964386
766.594727	376.144409
765.405273	156.326721
764.215820	-217.590393
763.026367	331.154755
761.835938	582.431885
760.645508	518.859558
759.454102	679.698303
758.262695	682.062927
757.072266	471.099792
755.879883	414.105591
754.688477	504.405396
753.496094	339.731110
752.303711	-20.403633
751.110352	318.121368
749.917969	327.098602
748.724609	123.111778
747.530273	97.020912
746.336914	110.470116
745.142578	472.769806
743.948242	519.074402
742.752930	205.742783
741.558594	-81.085075
740.363281	739.159363
739.166992	73.312889
737.971680	-42.258118
736.775391	-153.344269
735.579102	88.247704
734.381836	1.388638
733.185547	264.854553
731.988281	357.581757
730.790039	273.129669
729.592773	-279.261414
728.394531	229.255295
727.196289	418.442688
725.997070	332.230408
724.797852	7.978693
723.598633	175.535431
722.399414	319.103851
721.199219	25.980900
719.999023	147.912781
718.798828	422.692322
717.598633	7.924679
716.397461	93.063004
715.196289	693.032349
713.994141	557.996704
712.792969	224.790070
711.590820	332.143311
710.388672	241.304581
709.185547	390.285461
707.982422	-77.025810
706.779297	520.837769
705.576172	641.815674
704.372070	81.649681
703.167969	-5.906187
701.963867	-8.417012
700.759766	-182.580948
699.554688	332.792542
698.349609	54.604389
697.143555	165.751892
695.938477	53.206741
694.732422	-187.295807
693.525391	119.794807
692.319336	85.999298
691.112305	-45.306629
689.905273	-206.779861
688.697266	-211.786179
687.490234	-335.944092
686.282227	-93.354858
685.073242	-245.372864
683.865234	461.307220
682.656250	-9.076582
681.447266	-316.583313
680.237305	-251.201935
679.028320	-233.368164
677.818359	150.522278
676.607422	-314.267181
675.397461	-244.131409
674.186523	46.778976
672.975586	155.935776
671.763672	345.147797
670.551758	341.908905
669.339844	459.803101
668.127930	190.823898
666.915039	395.234894
665.703125	286.346313
664.489258	499.336945
663.276367	-157.954407
662.062500	424.207092
660.848633	205.352631
659.634766	-65.220505
658.419922	194.976791
657.205078	437.735138
655.990234	134.759705
654.775391	-21.585066
653.559570	128.073074
652.343750	-110.341591
651.126953	-439.290863
649.911133	-156.586823
648.694336	313.115875
647.477539	676.886780
646.259766	633.439331
645.041992	155.067963
643.824219	481.206970
642.606445	-40.565826
641.387695	89.078972
640.168945	323.616180
638.950195	392.120331
637.730469	584.764221
636.511719	409.468109
635.291016	566.627075
634.071289	379.584839
632.850586	149.083054
631.629883	72.590813
630.409180	-26.005327
629.188477	164.355698
627.966797	-55.815693
626.745117	769.778442
625.522461	685.113220
624.300781	873.958252
623.078125	446.742188
621.854492	207.249847
620.631836	609.419067
619.408203	402.118500
618.184570	185.195480
616.960938	-15.709440
615.736328	212.328674
614.511719	55.971546
613.287109	-317.742828
612.061523	169.070953
610.835938	-92.024986
609.610352	115.678017
608.384766	11.769713
607.158203	-55.376625
605.931641	44.470730
604.705078	-408.572662
