# Supplementary material for: Raman spectroscopy accurately differentiates mucosal healing from non-healing and biochemical changes following biological therapy in inflammatory bowel disease
Source: PLoS One. 2021 Jun 2;16(6):e0252210. doi: 10.1371/journal.pone.0252210 (PMC8172032; doi:10.1371/journal.pone.0252210)
Supplement: S1 Dataset — (ZIP) [file pone.0252210.s003.zip › HC/BRC-ctnf-0004-1_base sub CR removed_81__X_22751__Y_20918.8__Z_667.748__Time_927.txt]

1714.671875	126.329910
1713.695313	61.858147
1712.718750	-87.554054
1711.742188	-113.298759
1710.764648	-101.268288
1709.787109	-86.313347
1708.809570	57.512440
1707.831055	67.548500
1706.853516	-104.286476
1705.875000	58.922768
1704.896484	123.250305
1703.916992	187.780212
1702.938477	-44.494251
1701.958984	55.324177
1700.979492	75.101028
1700.000000	-97.429436
1699.019531	-26.352371
1698.040039	178.608475
1697.059570	180.598480
1696.079102	14.505771
1695.097656	25.013348
1694.117188	-6.956486
1693.135742	-25.338783
1692.154297	-62.162800
1691.172852	216.185715
1690.190430	86.390549
1689.208008	-48.449627
1688.225586	3.691314
1687.243164	74.700760
1686.260742	9.947470
1685.277344	1.402159
1684.293945	134.305527
1683.310547	94.207787
1682.327148	-81.491295
1681.343750	227.736877
1680.359375	-51.327564
1679.375000	-109.143570
1678.390625	-9.725649
1677.405273	-5.937744
1676.419922	3.369799
1675.435547	153.823318
1674.449219	-27.951338
1673.463867	231.797821
1672.478516	220.559570
1671.492188	79.313728
1670.505859	193.318848
1669.519531	227.782776
1668.532227	389.842926
1667.544922	209.574692
1666.557617	225.948441
1665.570313	436.176819
1664.583008	62.873768
1663.594727	289.276123
1662.607422	377.865479
1661.619141	326.061249
1660.629883	41.188770
1659.641602	209.717850
1658.652344	296.185059
1657.663086	340.378754
1656.673828	480.022186
1655.684570	209.387390
1654.694336	320.145111
1653.704102	224.576294
1652.713867	147.697098
1651.723633	316.970062
1650.732422	-13.532242
1649.742188	73.979546
1648.750977	238.215561
1647.758789	201.633804
1646.767578	114.982903
1645.775391	-50.781181
1644.784180	140.175720
1643.791992	-78.127495
1642.798828	-48.099991
1641.806641	-15.346655
1640.813477	57.054398
1639.820313	-36.689667
1638.827148	-24.808575
1637.833008	68.885963
1636.839844	186.350800
1635.845703	87.696243
1634.851563	-2.938234
1633.856445	72.511032
1632.862305	-12.678333
1631.867188	94.468918
1630.872070	48.920166
1629.876953	-109.741608
1628.881836	-23.529110
1627.885742	107.420670
1626.889648	-100.985558
1625.893555	-33.104172
1624.897461	-4.652833
1623.900391	65.883125
1622.903320	217.900558
1621.906250	57.187763
1620.909180	-35.118324
1619.912109	40.745266
1618.914063	187.497620
1617.916016	66.416435
1616.917969	129.148560
1615.919922	160.380905
1614.920898	126.016388
1613.921875	199.229218
1612.922852	-115.718399
1611.923828	-123.746788
1610.924805	-108.172783
1609.924805	67.264183
1608.924805	80.170074
1607.924805	-66.732750
1606.924805	1.195115
1605.923828	142.401855
1604.922852	50.538509
1603.921875	45.082466
1602.920898	36.999451
1601.919922	-138.535797
1600.917969	143.735626
1599.916016	17.904396
1598.914063	-63.444458
1597.912109	12.062202
1596.909180	-58.844975
1595.906250	-67.036987
1594.903320	50.138718
1593.900391	-20.809797
1592.896484	-183.154755
1591.893555	-94.836159
1590.889648	-19.644808
1589.885742	-61.947411
1588.880859	-237.328674
1587.876953	-16.194981
1586.872070	69.192062
1585.867188	-74.934364
1584.862305	25.985910
1583.856445	220.632858
1582.851563	118.126030
1581.845703	-211.021942
1580.839844	92.798485
1579.833008	185.520187
1578.827148	77.706566
1577.820313	8.922799
1576.813477	-10.441951
1575.806641	240.716782
1574.798828	-90.926949
1573.791992	-32.403805
1572.784180	5.232929
1571.775391	-71.582191
1570.767578	-31.468275
1569.759766	-33.002171
1568.750977	118.661949
1567.742188	-20.675817
1566.732422	-84.720467
1565.723633	201.667435
1564.713867	88.165482
1563.704102	140.722580
1562.694336	159.468079
1561.684570	45.860497
1560.673828	54.110718
1559.664063	210.081726
1558.652344	8.197015
1557.641602	-64.081894
1556.630859	-123.439537
1555.619141	89.147331
1554.607422	112.517128
1553.595703	-29.905575
1552.583984	223.745270
1551.571289	-14.544323
1550.558594	-63.901390
1549.545898	179.034332
1548.533203	284.713959
1547.519531	113.573578
1546.506836	149.279953
1545.493164	272.780487
1544.479492	225.596191
1543.464844	250.701080
1542.451172	275.736145
1541.436523	47.586941
1540.421875	116.406601
1539.407227	174.804703
1538.391602	8.555939
1537.375977	139.060791
1536.361328	184.316696
1535.344727	206.254364
1534.329102	29.560930
1533.312500	280.851624
1532.296875	98.931969
1531.280273	138.646530
1530.262695	-2.088416
1529.246094	-3.713998
1528.228516	107.908012
1527.210938	270.917206
1526.193359	294.777985
1525.175781	120.383484
1524.157227	211.037170
1523.138672	134.364334
1522.120117	286.585297
1521.101563	243.239761
1520.082031	284.686737
1519.063477	269.516724
1518.043945	-69.529480
1517.024414	-5.092729
1516.003906	174.847977
1514.983398	203.124527
1513.963867	159.446991
1512.943359	-35.742069
1511.921875	84.785522
1510.901367	135.933670
1509.879883	197.258987
1508.858398	109.736313
1507.836914	-21.396185
1506.815430	62.844761
1505.792969	57.271851
1504.770508	20.899244
1503.748047	-43.691109
1502.725586	55.649162
1501.702148	-3.902127
1500.678711	56.875458
1499.655273	-66.742729
1498.631836	-226.184448
1497.608398	-88.759293
1496.583984	112.515121
1495.559570	-62.345615
1494.535156	-65.829773
1493.510742	-92.363106
1492.485352	-26.908657
1491.460938	87.050514
1490.435547	52.714291
1489.409180	36.230083
1488.383789	-23.689657
1487.357422	95.118660
1486.331055	236.821365
1485.304688	95.112877
1484.278320	114.203224
1483.250977	115.387001
1482.224609	318.065460
1481.197266	135.532806
1480.168945	100.923828
1479.141602	254.953369
1478.113281	243.223145
1477.084961	183.061844
1476.056641	212.068176
1475.028320	34.735409
1473.999023	323.445923
1472.969727	158.846817
1471.940430	269.197968
1470.911133	165.721146
1469.881836	614.379333
1468.851563	203.043167
1467.821289	392.058990
1466.791016	555.555847
1465.759766	398.658173
1464.729492	432.443481
1463.698242	422.998505
1462.666992	543.113037
1461.635742	452.355530
1460.603516	526.680481
1459.571289	484.181427
1458.539063	599.072266
1457.506836	830.646973
1456.474609	308.571716
1455.441406	489.363495
1454.408203	723.337402
1453.375000	587.017944
1452.341797	438.083862
1451.307617	623.760254
1450.274414	444.483734
1449.240234	536.352905
1448.205078	491.402954
1447.170898	421.168152
1446.135742	606.671936
1445.100586	673.137390
1444.065430	597.864380
1443.030273	641.554016
1441.994141	690.284973
1440.958984	589.804199
1439.921875	456.487335
1438.885742	560.886353
1437.849609	389.763458
1436.812500	226.299911
1435.775391	363.564362
1434.738281	520.997131
1433.701172	483.933136
1432.663086	222.190308
1431.625000	303.876282
1430.586914	236.652039
1429.548828	341.054565
1428.509766	271.364777
1427.470703	128.591553
1426.431641	41.377247
1425.392578	17.252941
1424.353516	91.463547
1423.313477	19.504967
1422.273438	207.101624
1421.233398	29.416382
1420.193359	-155.716064
1419.152344	-121.704002
1418.111328	-100.260696
1417.070313	-33.493851
1416.029297	-47.238724
1414.987305	-5.610563
1413.946289	-26.830959
1412.904297	193.376755
1411.862305	197.323456
1410.819336	105.783653
1409.776367	64.579826
1408.734375	-41.880749
1407.691406	-67.888451
1406.647461	-41.118385
1405.604492	-19.331953
1404.560547	47.660172
1403.516602	-143.832550
1402.472656	-106.870171
1401.427734	-172.744324
1400.382813	39.847458
1399.337891	-168.872696
1398.292969	-156.845749
1397.248047	50.723656
1396.202148	-62.518459
1395.156250	-27.850012
1394.110352	-145.945419
1393.064453	71.630249
1392.018555	153.956467
1390.971680	-54.090096
1389.924805	-86.812103
1388.877930	50.673576
1387.830078	-114.557068
1386.782227	-102.093010
1385.734375	140.463501
1384.686523	125.465233
1383.638672	28.038437
1382.589844	-1.834498
1381.541016	-41.639336
1380.492188	93.472755
1379.443359	28.790054
1378.394531	-5.852316
1377.344727	-195.206131
1376.294922	37.346016
1375.245117	40.293522
1374.194336	-66.482475
1373.143555	83.729980
1372.092773	-22.906925
1371.041992	-32.219288
1369.991211	-183.548843
1368.939453	96.337296
1367.887695	-47.386364
1366.835938	68.054619
1365.784180	-3.278242
1364.731445	-54.617714
1363.679688	-80.983597
1362.626953	161.486710
1361.573242	-138.527954
1360.520508	-42.817299
1359.466797	-287.839722
1358.413086	66.560158
1357.359375	-108.667595
1356.305664	59.230820
1355.250977	-48.731907
1354.196289	114.206749
1353.141602	-1.070561
1352.086914	99.804161
1351.031250	9.501961
1349.975586	132.765579
1348.919922	72.377029
1347.864258	39.357578
1346.808594	8.882778
1345.751953	70.229332
1344.695313	290.293976
1343.638672	78.954338
1342.581055	53.637661
1341.523438	58.117424
1340.466797	45.307529
1339.408203	52.353718
1338.350586	123.838127
1337.291992	232.470245
1336.234375	254.472427
1335.174805	177.507538
1334.116211	385.168823
1333.057617	335.519440
1331.998047	209.263321
1330.938477	219.102081
1329.878906	199.316574
1328.818359	-3.316891
1327.757813	75.878716
1326.697266	189.671524
1325.636719	103.392128
1324.576172	246.849655
1323.514648	118.703400
1322.453125	197.997330
1321.391602	15.710441
1320.330078	43.262173
1319.267578	105.372513
1318.205078	169.962158
1317.142578	135.936859
1316.080078	304.107574
1315.016602	208.526520
1313.953125	117.953018
1312.889648	52.092598
1311.826172	205.505249
1310.761719	302.246185
1309.698242	138.022690
1308.633789	237.269974
1307.569336	326.666107
1306.503906	302.877686
1305.438477	350.468445
1304.373047	321.835266
1303.307617	349.797821
1302.242188	210.625076
1301.175781	452.474030
1300.109375	325.683624
1299.042969	147.391861
1297.976563	379.364746
1296.909180	355.889282
1295.841797	317.724152
1294.774414	223.151917
1293.707031	138.463928
1292.638672	171.596725
1291.571289	111.539597
1290.502930	250.164322
1289.433594	366.683228
1288.365234	328.755371
1287.295898	379.086639
1286.226563	453.920776
1285.157227	173.553009
1284.086914	69.658348
1283.017578	252.313538
1281.947266	170.521606
1280.876953	335.978302
1279.805664	141.679977
1278.734375	307.104584
1277.663086	164.298309
1276.591797	77.814194
1275.520508	98.955292
1274.448242	398.742462
1273.375977	72.825432
1272.303711	86.666397
1271.231445	78.532272
1270.158203	246.241852
1269.085938	74.518860
1268.011719	212.884506
1266.938477	336.563324
1265.865234	25.885811
1264.791016	281.296844
1263.716797	148.822906
1262.641602	304.136444
1261.567383	352.131866
1260.492188	166.130234
1259.416992	104.492050
1258.341797	67.248863
1257.265625	293.076080
1256.190430	95.100464
1255.114258	279.444000
1254.037109	-100.995529
1252.960938	17.611774
1251.883789	206.721893
1250.806641	342.237244
1249.729492	326.915985
1248.652344	182.739944
1247.574219	250.105286
1246.496094	183.774780
1245.417969	42.149174
1244.338867	160.508469
1243.260742	-92.772575
1242.181641	178.532639
1241.102539	219.091187
1240.022461	206.227997
1238.943359	207.930161
1237.863281	32.521942
1236.783203	77.904823
1235.702148	-97.412651
1234.622070	158.889633
1233.541016	179.951401
1232.459961	45.902664
1231.377930	175.985397
1230.296875	78.313683
1229.214844	176.830978
1228.132813	-73.356102
1227.050781	85.647453
1225.967773	193.742783
1224.884766	-174.877518
1223.801758	-132.109451
1222.718750	-43.421234
1221.634766	54.881241
1220.550781	39.509167
1219.466797	-12.123831
1218.382813	112.645866
1217.298828	-13.899934
1216.213867	118.026619
1215.128906	-68.867081
1214.042969	104.018326
1212.958008	182.682098
1211.872070	157.524582
1210.786133	21.382141
1209.700195	230.207520
1208.613281	306.283691
1207.526367	-29.970907
1206.439453	-125.049759
1205.352539	172.710861
1204.265625	207.698318
1203.177734	74.026611
1202.089844	101.750061
1201.001953	102.956253
1199.913086	224.498428
1198.824219	-135.372742
1197.735352	183.430374
1196.646484	-87.305367
1195.557617	12.440296
1194.467773	-205.285095
1193.377930	-184.938736
1192.288086	-70.888046
1191.197266	-86.675331
1190.106445	-200.974518
1189.015625	-17.416660
1187.924805	-184.556595
1186.833984	-41.944305
1185.742188	-146.648499
1184.650391	-80.950394
1183.557617	35.071514
1182.465820	-84.043358
1181.373047	-198.337616
1180.280273	-94.427322
1179.187500	-45.718819
1178.093750	-73.748642
1177.000977	231.249420
1175.907227	66.582237
1174.812500	105.523155
1173.718750	-59.090176
1172.624023	51.625198
1171.529297	126.367912
1170.434570	-124.356178
1169.338867	110.612602
1168.244141	-104.170074
1167.148438	-84.558685
1166.051758	-86.501480
1164.956055	40.598354
1163.859375	31.409710
1162.762695	48.480072
1161.666016	39.246056
1160.568359	37.149506
1159.470703	32.641323
1158.373047	28.112246
1157.275391	85.603416
1156.176758	-202.890610
1155.079102	-138.265747
1153.979492	257.760162
1152.880859	5.113297
1151.782227	50.503059
1150.682617	5.287265
1149.583008	167.346741
1148.482422	164.949432
1147.382813	43.465359
1146.282227	-13.708479
1145.181641	-199.416718
1144.080078	-166.127777
1142.979492	-32.940220
1141.877930	104.916901
1140.776367	61.947670
1139.673828	11.838947
1138.572266	49.691521
1137.469727	9.073141
1136.367188	-57.682903
1135.263672	146.370956
1134.161133	67.699936
1133.057617	36.527946
1131.954102	235.617081
1130.849609	-127.889778
1129.745117	166.015594
1128.641602	-71.609711
1127.536133	-31.665949
1126.431641	171.860245
1125.326172	190.361618
1124.220703	9.748857
1123.115234	123.029221
1122.009766	181.754883
1120.903320	62.796246
1119.796875	69.378502
1118.690430	239.295074
1117.583008	153.492523
1116.475586	-60.066616
1115.368164	201.983383
1114.260742	-68.279846
1113.152344	91.939850
1112.044922	77.132652
1110.936523	67.042770
1109.827148	177.458786
1108.718750	84.640434
1107.609375	57.985260
1106.500000	-110.354637
1105.389648	77.870071
1104.280273	91.337151
1103.169922	241.657990
1102.059570	158.329483
1100.948242	133.996445
1099.837891	140.331802
1098.726563	47.630569
1097.615234	46.896473
1096.502930	142.774368
1095.390625	99.596153
1094.278320	303.767670
1093.166016	255.857864
1092.053711	210.322403
1090.940430	131.845230
1089.827148	-14.843304
1088.713867	245.578674
1087.599609	141.266815
1086.485352	-52.362007
1085.371094	160.863693
1084.256836	148.326385
1083.141602	114.641701
1082.027344	243.106567
1080.912109	35.591324
1079.795898	11.358348
1078.680664	74.022858
1077.564453	103.796097
1076.448242	13.868305
1075.331055	36.611076
1074.213867	181.335739
1073.096680	-112.569397
1071.979492	27.451981
1070.862305	120.534279
1069.744141	194.830414
1068.625977	91.023712
1067.507813	92.694893
1066.388672	255.975418
1065.270508	-95.936760
1064.151367	385.713837
1063.031250	298.422058
1061.912109	150.354462
1060.791992	297.126038
1059.671875	76.650436
1058.550781	97.132515
1057.430664	246.204514
1056.309570	117.092888
1055.188477	13.762978
1054.066406	186.159927
1052.945313	124.943161
1051.823242	82.450600
1050.700195	-46.382500
1049.578125	13.923455
1048.455078	57.885223
1047.332031	-49.787868
1046.208984	103.837379
1045.084961	383.330292
1043.960938	56.584694
1042.836914	-113.822685
1041.712891	102.688812
1040.587891	121.100708
1039.462891	139.532272
1038.337891	-168.017883
1037.212891	-72.644920
1036.086914	13.397434
1034.960938	-42.513870
1033.834961	-56.492561
1032.708984	-51.826191
1031.582031	129.590973
1030.455078	1.756848
1029.328125	87.847702
1028.200195	-104.920280
1027.072266	-151.203629
1025.944336	-25.554565
1024.816406	76.850609
1023.687500	-50.597008
1022.558594	91.290619
1021.429688	-75.477249
1020.300781	-3.174590
1019.170898	-111.787155
1018.041016	-71.902466
1016.911133	-94.593338
1015.780273	12.556903
1014.649414	-193.132172
1013.518555	-48.862316
1012.387695	-55.169270
1011.255859	-19.756369
1010.124023	29.571756
1008.992188	55.772495
1007.860352	82.003418
1006.727539	156.843552
1005.594727	159.989990
1004.461914	345.858124
1003.329102	497.004883
1002.195313	458.592407
1001.061523	445.659454
999.927734	107.032394
998.792969	193.590332
997.658203	130.057327
996.523438	-136.560486
995.388672	67.842560
994.252930	-122.399269
993.117188	19.703526
991.981445	212.530045
990.844727	73.252525
989.708984	33.224361
988.572266	-75.888885
987.434570	-131.907242
986.297852	109.339775
985.160156	92.554100
984.022461	144.905472
982.884766	199.581467
981.746094	153.005554
980.607422	118.005501
979.468750	78.468086
978.329102	-99.006393
977.190430	-34.900593
976.050781	36.116917
974.910156	143.920303
973.770508	-28.613054
972.629883	72.361206
971.489258	260.613739
970.348633	19.429699
969.207031	232.953537
968.065430	-106.709274
966.923828	42.592548
965.781250	-71.951492
964.639648	-5.199196
963.496094	38.634083
962.353516	-9.200434
961.210938	165.352951
960.067383	209.261246
958.923828	76.799377
957.779297	173.477356
956.635742	160.250168
955.491211	243.223022
954.345703	161.415359
953.201172	84.270126
952.055664	-93.449028
950.910156	-21.744940
949.764648	6.527622
948.618164	69.121094
947.471680	-14.539779
946.325195	34.410885
945.178711	19.420975
944.031250	-50.333130
942.883789	64.941269
941.736328	6.712523
940.587891	17.021353
939.439453	-68.463737
938.291016	-51.210949
937.142578	162.211899
935.993164	92.840721
934.843750	107.887779
933.694336	195.899460
932.544922	197.327408
931.394531	59.837547
930.244141	40.878239
929.093750	-16.738544
927.942383	-51.527496
926.791016	139.045547
925.639648	-79.985802
924.488281	-48.653381
923.335938	-53.686634
922.183594	-76.871902
921.031250	-20.449057
919.877930	-182.189484
918.724609	-93.891365
917.571289	-64.660828
916.417969	0.925283
915.263672	14.291962
914.109375	100.321510
912.955078	-47.405720
911.800781	0.090040
910.645508	86.153755
909.490234	42.941994
908.334961	133.547760
907.178711	-109.069672
906.022461	-34.280209
904.866211	-278.954742
903.709961	289.685242
902.552734	60.950642
901.395508	-9.168242
900.238281	-36.223972
899.080078	199.259415
897.921875	-151.316742
896.763672	-49.327282
895.605469	18.714247
894.446289	163.611008
893.287109	132.154846
892.127930	5.820508
890.967773	152.928741
889.807617	107.994957
888.647461	-20.453392
887.487305	83.707794
886.326172	-202.644043
885.165039	12.107989
884.003906	12.447358
882.842773	98.505966
881.680664	-79.295761
880.518555	218.678528
879.356445	11.648631
878.193359	262.154114
877.030273	190.394745
875.867188	53.357903
874.703125	85.270653
873.540039	117.173111
872.375977	198.577972
871.210938	297.946228
870.046875	197.052322
868.881836	183.919724
867.716797	433.874146
866.550781	213.869217
865.385742	232.200867
864.219727	99.971680
863.052734	116.065430
861.886719	75.997810
860.719727	260.478790
859.552734	144.056717
858.384766	245.377609
857.217773	389.273590
856.049805	297.550293
854.880859	315.749695
853.712891	226.304581
852.543945	385.710968
851.375000	116.974327
850.205078	318.871460
849.036133	216.010040
847.866211	247.551056
846.696289	169.347687
845.525391	259.046844
844.354492	299.449982
843.183594	116.071831
842.012695	160.920303
840.840820	207.959641
839.668945	214.709167
838.497070	330.960022
837.324219	337.627563
836.151367	109.671661
834.978516	245.888336
833.805664	69.370499
832.631836	154.125290
831.458008	58.009136
830.284180	234.160919
829.110352	164.782959
827.935547	432.213379
826.760742	52.787292
825.584961	90.415031
824.410156	270.644745
823.234375	192.257843
822.058594	-77.725845
820.881836	-42.471237
819.705078	-60.715240
818.528320	-12.198756
817.351563	25.127369
816.173828	-82.245590
814.996094	-98.394203
813.818359	107.844002
812.639648	-128.567093
811.461914	44.150009
810.283203	92.276199
809.103516	249.217087
807.923828	-60.486420
806.745117	-34.710251
805.564453	-151.104950
804.384766	-92.110764
803.204102	8.978689
802.023438	163.228027
800.842773	-59.769417
799.661133	-191.776489
798.479492	-44.382706
797.297852	-52.283714
796.115234	148.101318
794.932617	106.824677
793.750000	-89.548492
792.567383	168.140747
791.383789	-105.751450
790.200195	89.737610
789.016602	94.752266
787.832031	-72.870895
786.648438	60.382969
785.463867	251.023117
784.278320	54.585510
783.092773	72.613258
781.908203	172.353790
780.721680	9.063803
779.536133	0.430957
778.349609	-39.168602
777.163086	252.388672
775.975586	111.105225
774.789063	-23.539164
773.601563	174.988647
772.413086	351.311798
771.225586	194.501160
770.037109	130.314377
768.848633	211.591263
767.660156	-17.948143
766.470703	-22.700876
765.281250	197.177002
764.091797	38.126331
762.901367	244.578171
761.710938	321.017273
760.520508	175.109192
759.330078	159.031174
758.138672	255.091232
756.947266	390.643524
755.755859	394.175018
754.563477	377.875488
753.371094	-23.025644
752.178711	48.573856
750.986328	-42.440514
749.792969	136.646454
748.599609	337.563416
747.405273	-19.169744
746.211914	175.026855
745.017578	136.538864
743.823242	190.152847
742.627930	52.922852
741.433594	189.769928
740.238281	-114.043388
739.041992	22.703583
737.846680	-188.979004
736.650391	100.977951
735.454102	154.273514
734.256836	41.128788
733.059570	-74.178940
731.862305	40.303699
730.665039	43.134594
729.466797	67.808350
728.268555	11.540927
727.070313	1.187175
725.872070	58.574638
724.672852	78.765358
723.473633	-73.656349
722.273438	-103.715324
721.074219	67.120018
719.874023	207.295685
718.673828	185.884415
717.472656	173.197403
716.271484	201.957855
715.070313	119.466232
713.869141	305.211456
712.666992	120.262665
711.464844	125.015038
710.262695	-190.545334
709.059570	82.227905
707.856445	34.717323
706.653320	43.848549
705.450195	-90.694969
704.246094	105.647293
703.041992	119.132011
701.837891	265.323547
700.632813	83.047218
699.428711	29.166965
698.222656	173.147095
697.017578	304.043793
695.811523	141.561584
694.605469	-5.613186
693.399414	-76.676720
692.192383	2.140850
690.986328	122.203339
689.778320	-154.935501
688.571289	-32.658302
687.363281	-34.055073
686.155273	60.016571
684.947266	108.551895
683.738281	-90.024612
682.529297	-190.933929
681.320313	87.440323
680.111328	131.777039
678.901367	-18.778397
677.691406	138.261887
676.481445	-70.561874
675.270508	-153.703766
674.059570	-74.463135
672.848633	54.559612
671.636719	-62.969311
670.425781	81.259888
669.213867	50.388069
668.000977	-107.913506
666.789063	16.994663
665.576172	-58.984497
664.362305	-67.899475
663.149414	-68.088715
661.935547	54.851074
660.721680	-150.233704
659.507813	-288.246277
658.292969	-55.059883
657.078125	-24.624252
655.863281	83.515724
654.647461	38.643234
653.431641	62.856098
652.215820	48.373028
651.000000	68.467384
649.783203	151.113998
648.566406	-125.766510
647.349609	125.016129
646.132813	117.520309
644.915039	-10.359983
643.697266	-56.319847
642.478516	192.511368
641.259766	110.201988
640.041992	79.646072
638.822266	-23.853903
637.603516	1.743362
636.383789	38.193600
635.164063	-71.298882
633.943359	-83.986122
632.723633	38.710205
631.502930	15.527859
630.281250	183.465332
629.060547	21.075743
627.838867	-8.126360
626.617188	117.210625
625.394531	36.815399
624.172852	205.221390
622.950195	120.828484
621.726563	154.442276
620.503906	258.860962
619.280273	29.311960
618.056641	52.633839
616.832031	84.646301
615.608398	-50.132023
614.383789	112.675232
613.158203	-135.130844
611.933594	42.869743
610.708008	-99.766571
609.482422	10.024855
608.255859	233.168274
607.030273	-82.054329
605.803711	81.476387
604.576172	-154.274231
