# Supplementary material for: Raman spectroscopy accurately differentiates mucosal healing from non-healing and biochemical changes following biological therapy in inflammatory bowel disease
Source: PLoS One. 2021 Jun 2;16(6):e0252210. doi: 10.1371/journal.pone.0252210 (PMC8172032; doi:10.1371/journal.pone.0252210)
Supplement: S1 Dataset — (ZIP) [file pone.0252210.s003.zip › HC/brc-ctnf-0012_base sub cr removed_40__X_-7828.56__Y_51228.5__Z_680.43__Time_451.txt]

1714.774414	41.407814
1713.797852	-191.576492
1712.820313	-93.556190
1711.843750	-337.178711
1710.866211	-249.266876
1709.888672	-63.161983
1708.911133	-36.134014
1707.933594	-63.532688
1706.955078	7.381856
1705.976563	-29.581968
1704.998047	-45.790188
1704.019531	159.546875
1703.040039	120.649872
1702.061523	19.723278
1701.082031	188.483322
1700.101563	-127.368431
1699.122070	51.175964
1698.141602	170.427643
1697.161133	201.098846
1696.180664	180.692917
1695.200195	216.132843
1694.218750	187.200394
1693.238281	168.802841
1692.256836	534.625366
1691.274414	115.469627
1690.292969	294.132843
1689.310547	189.839142
1688.328125	402.932831
1687.345703	357.268127
1686.363281	636.874023
1685.379883	321.999420
1684.396484	462.988464
1683.413086	718.553711
1682.429688	643.838318
1681.445313	643.812378
1680.461914	305.856049
1679.477539	354.132019
1678.493164	815.041687
1677.507813	568.223328
1676.523438	718.094116
1675.538086	644.721252
1674.552734	861.432617
1673.566406	1030.436646
1672.581055	920.636597
1671.594727	800.521362
1670.608398	898.584839
1669.622070	1113.776855
1668.634766	896.378113
1667.648438	1425.382446
1666.661133	850.411743
1665.673828	1130.447876
1664.685547	856.261475
1663.698242	1136.911499
1662.709961	1020.045471
1661.721680	1139.563354
1660.733398	1193.158447
1659.744141	1416.694214
1658.755859	1502.800781
1657.766602	1427.679810
1656.777344	1119.974609
1655.787109	1088.136108
1654.797852	1149.400635
1653.807617	994.033630
1652.817383	929.114319
1651.827148	774.714355
1650.835938	596.985596
1649.844727	697.381836
1648.853516	605.194031
1647.862305	500.259796
1646.871094	482.994385
1645.878906	96.308746
1644.886719	-65.288841
1643.894531	151.201767
1642.902344	164.745270
1641.910156	220.932022
1640.916992	-20.685921
1639.923828	-37.536640
1638.930664	-349.377350
1637.936523	-410.173187
1636.943359	-491.609955
1635.949219	-3.282442
1634.955078	-41.825214
1633.960938	-232.770203
1632.965820	32.444599
1631.970703	134.648529
1630.975586	-57.702679
1629.980469	-428.597870
1628.985352	-425.243774
1627.989258	-26.856844
1626.993164	-314.885956
1625.997070	-118.502235
1625.000977	-211.103561
1624.003906	-227.097015
1623.007813	-119.205040
1622.010742	-121.409119
1621.012695	-128.557877
1620.015625	51.114170
1619.017578	-52.609261
1618.020508	182.711655
1617.021484	373.578400
1616.023438	168.387085
1615.025391	68.514778
1614.026367	-46.791290
1613.027344	-109.325966
1612.028320	61.784058
1611.028320	136.069778
1610.029297	8.764892
1609.029297	180.460663
1608.029297	210.843140
1607.028320	293.809326
1606.028320	329.825287
1605.027344	339.843384
1604.026367	384.081818
1603.025391	93.524979
1602.023438	258.518005
1601.022461	-83.844162
1600.020508	70.996185
1599.018555	-192.415527
1598.016602	-32.079308
1597.013672	-200.979233
1596.010742	27.499983
1595.007813	-18.290010
1594.004883	121.498543
1593.001953	334.455627
1591.998047	1.789296
1590.994141	123.524536
1589.990234	177.450684
1588.986328	111.425468
1587.981445	202.003174
1586.976563	381.278931
1585.971680	302.417267
1584.966797	403.508575
1583.961914	384.719513
1582.956055	483.226013
1581.950195	326.431793
1580.944336	497.892365
1579.938477	390.682861
1578.931641	192.407379
1577.924805	559.030273
1576.917969	77.169975
1575.911133	365.599152
1574.904297	214.307419
1573.896484	224.287933
1572.888672	101.638336
1571.880859	283.141479
1570.873047	282.607697
1569.864258	76.758850
1568.855469	107.341507
1567.846680	213.172134
1566.837891	212.432510
1565.829102	177.878769
1564.819336	8.293550
1563.809570	547.119507
1562.799805	175.003693
1561.790039	75.308136
1560.779297	-185.227417
1559.768555	-38.694710
1558.757813	216.538116
1557.747070	87.997597
1556.736328	-177.928314
1555.724609	242.613464
1554.712891	310.620087
1553.701172	166.142029
1552.689453	68.192657
1551.676758	120.261749
1550.664063	438.698975
1549.651367	190.272018
1548.638672	446.188141
1547.625977	114.812866
1546.612305	274.657349
1545.598633	100.820580
1544.584961	433.430176
1543.571289	427.252594
1542.556641	-103.498116
1541.541992	342.067200
1540.527344	198.535645
1539.512695	98.777603
1538.498047	-68.226990
1537.482422	332.356781
1536.466797	141.780777
1535.451172	111.017448
1534.434570	-51.448086
1533.418945	224.276871
1532.402344	64.047470
1531.385742	-93.732582
1530.369141	-19.746502
1529.351563	329.636963
1528.334961	81.162529
1527.317383	-64.419456
1526.299805	106.509094
1525.281250	-23.991179
1524.263672	287.976776
1523.245117	131.353653
1522.226563	-105.149490
1521.208008	2.843724
1520.188477	182.559525
1519.168945	27.819248
1518.150391	4.015465
1517.129883	31.375772
1516.110352	-111.021027
1515.089844	-96.910355
1514.070313	153.234787
1513.049805	-192.554016
1512.028320	303.461273
1511.007813	-137.579590
1509.986328	-65.534546
1508.964844	-129.676941
1507.943359	-96.550987
1506.921875	59.424202
1505.899414	-177.092896
1504.876953	-272.757294
1503.854492	-345.526886
1502.832031	-300.627045
1501.808594	-133.028671
1500.786133	-91.159424
1499.762695	-282.499359
1498.739258	-215.438202
1497.714844	-125.589722
1496.691406	-153.651337
1495.666992	32.954369
1494.642578	-256.387817
1493.617188	-190.415161
1492.592773	-168.100647
1491.567383	-169.002777
1490.541992	-47.440807
1489.516602	-56.402798
1488.491211	31.511953
1487.464844	37.477699
1486.438477	283.248383
1485.412109	268.383118
1484.385742	199.761337
1483.358398	416.736633
1482.331055	238.067734
1481.303711	431.653839
1480.276367	492.405884
1479.249023	649.842285
1478.220703	338.077942
1477.192383	574.140137
1476.164063	685.115845
1475.135742	663.449463
1474.106445	962.485962
1473.077148	922.638245
1472.047852	1157.569580
1471.018555	1244.664063
1469.989258	1265.432617
1468.958984	1273.321533
1467.928711	1555.748413
1466.898438	1535.351196
1465.868164	1817.354126
1464.836914	1603.486206
1463.805664	1874.939087
1462.774414	1711.733887
1461.743164	1787.247070
1460.710938	1956.562866
1459.679688	2059.712891
1458.647461	2124.625488
1457.615234	2354.374268
1456.582031	2210.935791
1455.549805	2338.920166
1454.516602	2345.009521
1453.483398	2500.617188
1452.449219	2435.509033
1451.416016	2230.975342
1450.381836	2520.571045
1449.347656	2457.824707
1448.313477	2192.410400
1447.279297	2674.104980
1446.244141	2393.431885
1445.208984	2365.959473
1444.173828	2308.081787
1443.138672	2202.111572
1442.102539	2144.188721
1441.066406	1974.973633
1440.030273	2314.048340
1438.994141	2036.101929
1437.958008	1854.294556
1436.920898	1821.616089
1435.883789	1634.820435
1434.846680	1407.678955
1433.808594	1061.909912
1432.771484	1074.830444
1431.733398	999.370972
1430.695313	1027.418701
1429.657227	788.000488
1428.618164	765.621948
1427.579102	533.929504
1426.540039	557.032349
1425.500977	149.047409
1424.461914	270.566162
1423.421875	82.084290
1422.381836	327.054779
1421.341797	252.055450
1420.301758	232.531204
1419.260742	69.520767
1418.219727	62.695652
1417.178711	83.606201
1416.137695	169.982407
1415.096680	14.872586
1414.054688	-125.039841
1413.012695	222.996292
1411.970703	65.628845
1410.928711	-134.332275
1409.885742	115.663719
1408.842773	-131.829681
1407.799805	-100.321007
1406.756836	-201.842270
1405.712891	3.061800
1404.668945	-201.208099
1403.625000	-287.340332
1402.581055	100.898567
1401.537109	65.103333
1400.492188	-40.821232
1399.447266	121.714355
1398.402344	18.539103
1397.357422	48.364769
1396.311523	138.410904
1395.265625	3.047613
1394.219727	163.435776
1393.173828	158.589722
1392.126953	213.940216
1391.081055	-213.720032
1390.034180	167.298096
1388.986328	320.563812
1387.939453	161.208725
1386.891602	289.668701
1385.843750	-96.908340
1384.795898	154.333313
1383.748047	125.665375
1382.699219	177.103409
1381.651367	-11.164332
1380.602539	123.010330
1379.552734	-74.889709
1378.503906	12.105941
1377.454102	136.648178
1376.404297	-53.171551
1375.354492	-25.665937
1374.303711	-65.383057
1373.253906	-154.787918
1372.203125	-161.714661
1371.152344	-98.666649
1370.100586	188.835831
1369.049805	40.300861
1367.998047	-70.643669
1366.946289	-203.785187
1365.894531	44.334602
1364.841797	113.238960
1363.789063	37.909313
1362.736328	114.606537
1361.683594	-74.791367
1360.630859	12.208781
1359.577148	17.261688
1358.523438	-141.623062
1357.469727	-69.048157
1356.415039	38.465683
1355.361328	106.370529
1354.306641	80.009018
1353.251953	274.918854
1352.197266	-6.885715
1351.141602	277.706055
1350.085938	336.469452
1349.030273	566.641174
1347.974609	437.119995
1346.918945	630.341736
1345.862305	741.812317
1344.805664	647.612488
1343.749023	749.496277
1342.691406	521.862549
1341.634766	686.066101
1340.577148	761.186096
1339.519531	601.153564
1338.460938	607.293701
1337.403320	871.127686
1336.344727	570.643921
1335.286133	740.700439
1334.226563	557.040833
1333.167969	640.827148
1332.108398	732.179993
1331.048828	588.776672
1329.989258	734.868530
1328.928711	915.680359
1327.869141	938.461914
1326.808594	830.474121
1325.748047	777.060974
1324.686523	407.754456
1323.625977	552.345703
1322.564453	529.200317
1321.502930	501.311859
1320.440430	769.695190
1319.378906	354.844910
1318.316406	1060.037964
1317.253906	593.880371
1316.190430	643.326904
1315.127930	811.239746
1314.064453	799.369690
1313.000977	765.507385
1311.937500	884.546021
1310.873047	974.149902
1309.809570	879.245789
1308.745117	769.779297
1307.679688	714.663391
1306.615234	900.862732
1305.549805	843.616760
1304.484375	754.591370
1303.418945	1007.536804
1302.353516	916.382874
1301.287109	943.392761
1300.220703	894.376221
1299.154297	757.100769
1298.087891	855.824341
1297.020508	883.441284
1295.954102	673.067261
1294.886719	556.200134
1293.818359	871.422241
1292.750977	789.203613
1291.682617	864.144531
1290.614258	939.193726
1289.545898	877.050110
1288.476563	883.702759
1287.407227	733.640808
1286.338867	745.493652
1285.268555	644.782227
1284.199219	803.854004
1283.128906	813.615662
1282.058594	757.401489
1280.988281	703.779297
1279.917969	723.711548
1278.846680	437.943970
1277.775391	526.640198
1276.704102	815.930603
1275.632813	1105.205200
1274.560547	1010.704285
1273.488281	828.374084
1272.416016	719.522705
1271.343750	933.254883
1270.270508	1073.727173
1269.197266	1121.449951
1268.124023	1176.569092
1267.050781	1512.415771
1265.977539	1286.999268
1264.903320	1269.122681
1263.829102	1470.840942
1262.753906	1648.166504
1261.679688	1608.519531
1260.604492	1288.671875
1259.529297	1210.279419
1258.454102	1680.150146
1257.378906	1606.714844
1256.302734	1474.929565
1255.226563	1469.864258
1254.150391	1586.566895
1253.073242	1411.245605
1251.997070	1598.575439
1250.919922	1328.563599
1249.841797	1450.265991
1248.764648	1396.896362
1247.686523	1637.731689
1246.608398	1351.110840
1245.530273	1594.355347
1244.452148	1329.806152
1243.373047	1257.277222
1242.293945	1342.642578
1241.214844	1228.926880
1240.135742	1574.014038
1239.055664	1118.190918
1237.975586	1244.843140
1236.895508	1303.540039
1235.815430	1320.997925
1234.734375	1263.302368
1233.654297	1355.920410
1232.573242	1339.452148
1231.491211	1107.359741
1230.410156	1272.627686
1229.328125	1118.145142
1228.246094	939.512451
1227.163086	1034.493286
1226.081055	962.425659
1224.998047	747.620667
1223.915039	798.995178
1222.832031	610.892395
1221.748047	749.284790
1220.664063	580.569946
1219.580078	672.936646
1218.496094	327.863068
1217.412109	656.940491
1216.327148	645.276245
1215.242188	575.625427
1214.157227	508.382111
1213.071289	392.854797
1211.985352	467.978424
1210.899414	434.453827
1209.813477	569.745605
1208.727539	731.454956
1207.640625	724.267334
1206.553711	480.799591
1205.466797	656.719482
1204.378906	442.173279
1203.291016	287.885468
1202.203125	184.180176
1201.115234	121.387444
1200.027344	10.413512
1198.938477	156.939636
1197.849609	-221.221375
1196.760742	-190.323318
1195.670898	-22.421383
1194.582031	-184.100235
1193.492188	12.420318
1192.401367	-291.158539
1191.311523	-114.086998
1190.220703	-153.399628
1189.129883	-120.722252
1188.039063	-25.708813
1186.947266	-192.520233
1185.856445	-174.522949
1184.764648	-53.435688
1183.671875	-117.236702
1182.580078	-32.383633
1181.487305	-163.499878
1180.394531	-325.823639
1179.301758	-37.524136
1178.208984	-132.897552
1177.115234	35.226837
1176.021484	241.500000
1174.927734	14.098576
1173.833008	-2.603755
1172.738281	145.770935
1171.643555	78.573235
1170.548828	23.263121
1169.454102	168.816254
1168.358398	232.873672
1167.262695	-21.232912
1166.166992	257.769165
1165.070313	-8.406962
1163.973633	-169.435013
1162.876953	168.795685
1161.780273	-61.695908
1160.683594	151.954880
1159.585938	200.660110
1158.488281	390.051483
1157.389648	440.830017
1156.291992	300.609924
1155.193359	181.797546
1154.094727	170.232224
1152.996094	144.247665
1151.896484	211.112976
1150.796875	84.800713
1149.697266	189.529510
1148.597656	41.600101
1147.498047	-204.022690
1146.397461	-159.185287
1145.296875	33.097313
1144.195313	187.087952
1143.094727	95.825706
1141.993164	-31.200987
1140.891602	86.667290
1139.789063	201.980255
1138.687500	50.885418
1137.584961	403.577606
1136.482422	280.775391
1135.379883	312.321075
1134.276367	445.853943
1133.172852	574.460205
1132.069336	584.195129
1130.964844	736.205688
1129.861328	1122.949951
1128.756836	624.523743
1127.652344	873.318787
1126.546875	806.507141
1125.442383	1265.913086
1124.336914	833.813416
1123.230469	707.470764
1122.125000	1313.129761
1121.018555	812.285828
1119.912109	839.628418
1118.805664	812.396790
1117.699219	768.504333
1116.591797	717.419556
1115.484375	891.010132
1114.376953	820.791016
1113.268555	726.845825
1112.160156	658.851257
1111.051758	931.158264
1109.943359	697.530090
1108.833984	773.405518
1107.725586	771.211914
1106.616211	790.169434
1105.505859	1052.203125
1104.396484	823.057312
1103.286133	898.350220
1102.175781	982.956848
1101.064453	690.016907
1099.954102	951.336060
1098.842773	465.033905
1097.731445	1032.552368
1096.619141	718.322021
1095.507813	887.178406
1094.395508	462.260406
1093.282227	706.292419
1092.169922	660.543884
1091.056641	887.799927
1089.943359	524.169067
1088.830078	758.278259
1087.716797	655.824890
1086.602539	433.407440
1085.488281	660.126831
1084.373047	661.003357
1083.258789	638.330994
1082.143555	756.587524
1081.028320	776.075500
1079.913086	790.806824
1078.796875	420.393463
1077.680664	702.716187
1076.564453	689.148376
1075.448242	485.483368
1074.331055	769.811584
1073.213867	805.367493
1072.096680	465.700256
1070.979492	557.507629
1069.861328	459.389832
1068.743164	408.155609
1067.625000	769.231262
1066.505859	148.758011
1065.386719	579.925598
1064.267578	301.539246
1063.148438	133.271286
1062.029297	664.719910
1060.909180	461.323212
1059.789063	131.714447
1058.667969	597.282898
1057.547852	370.651978
1056.426758	319.412292
1055.305664	485.515381
1054.183594	340.825317
1053.062500	404.092285
1051.940430	586.422668
1050.818359	346.123474
1049.695313	337.011963
1048.572266	225.248566
1047.449219	419.175690
1046.326172	344.809509
1045.203125	163.236465
1044.079102	347.785645
1042.955078	210.631058
1041.830078	199.398697
1040.706055	25.135107
1039.581055	95.546806
1038.456055	-20.325123
1037.331055	80.414337
1036.205078	155.541733
1035.079102	-20.636389
1033.953125	187.187073
1032.826172	271.685242
1031.700195	63.206615
1030.573242	257.077484
1029.445313	-130.172226
1028.318359	-31.499168
1027.190430	-344.029816
1026.062500	-291.680847
1024.934570	-464.537811
1023.805664	-80.058098
1022.676758	-398.971100
1021.547852	-432.233582
1020.418945	-493.239838
1019.289063	-241.015335
1018.159180	-508.264465
1017.029297	-399.723389
1015.898438	-38.505341
1014.767578	-173.272018
1013.636719	-141.074112
1012.505859	-113.429138
1011.375000	-44.016739
1010.243164	136.583374
1009.111328	252.388596
1007.978516	324.270508
1006.846680	308.313965
1005.713867	1002.559082
1004.581055	1560.153687
1003.447266	1955.756714
1002.313477	1965.286987
1001.179688	1381.039429
1000.045898	596.183472
998.912109	474.714935
997.777344	150.205292
996.642578	172.270050
995.506836	109.041290
994.372070	-85.560883
993.236328	13.044625
992.100586	137.105560
990.963867	602.518005
989.828125	173.333771
988.691406	30.285095
987.553711	163.955597
986.416992	97.271240
985.279297	28.445333
984.141602	268.359253
983.003906	218.217209
981.865234	198.158035
980.726563	104.609520
979.587891	275.818665
978.448242	-63.532467
977.309570	215.999313
976.169922	527.726563
975.030273	345.283173
973.889648	618.056702
972.749023	249.879868
971.608398	355.173187
970.467773	508.786804
969.326172	380.096771
968.184570	150.624603
967.042969	169.235916
965.901367	192.577499
964.758789	564.685913
963.616211	313.054535
962.473633	192.365265
961.330078	195.650925
960.186523	27.228647
959.042969	56.055447
957.899414	213.281647
956.754883	125.571304
955.610352	168.545486
954.465820	266.580933
953.321289	399.046448
952.175781	-60.913059
951.030273	78.728928
949.884766	108.700500
948.738281	-82.945076
947.591797	130.193207
946.445313	105.741692
945.298828	-94.456535
944.151367	114.413818
943.003906	275.383881
941.856445	-38.410458
940.708008	252.904907
939.559570	231.624237
938.411133	41.685978
937.262695	358.300049
936.113281	342.002930
934.964844	241.509415
933.814453	412.417786
932.665039	118.558983
931.514648	86.950821
930.364258	-53.824799
929.213867	352.072510
928.062500	72.712929
926.912109	7.549453
925.759766	167.811371
924.608398	-51.765030
923.456055	-123.281731
922.303711	110.045128
921.151367	-147.622162
919.999023	-182.322495
918.845703	-12.391497
917.692383	91.704079
916.539063	-233.359985
915.384766	-233.465988
914.230469	109.311401
913.076172	-65.395111
911.920898	-353.348541
910.766602	-157.898346
909.611328	-87.160187
908.455078	97.018234
907.299805	-233.347931
906.143555	9.903346
904.987305	-107.108330
903.830078	-169.600739
902.673828	-154.975586
901.516602	-278.373047
900.359375	-143.578278
899.201172	-65.332382
898.042969	33.323387
896.884766	37.011417
895.726563	-83.601013
894.567383	-32.248970
893.408203	93.744629
892.249023	111.277443
891.088867	-74.461678
889.929688	-106.456329
888.769531	78.420044
887.608398	17.186256
886.448242	39.549717
885.287109	-118.567848
884.125977	-78.025162
882.963867	32.474220
881.801758	318.858551
880.639648	363.921783
879.477539	-91.374191
878.315430	109.326996
877.152344	-27.959332
875.989258	111.888184
874.825195	-45.537006
873.661133	65.040688
872.497070	-103.504791
871.333008	173.591110
870.168945	389.831238
869.003906	250.621582
867.838867	273.389984
866.672852	64.604950
865.506836	240.256790
864.340820	197.863953
863.174805	-73.650749
862.008789	122.115921
860.841797	373.923523
859.674805	46.420567
858.506836	365.436951
857.339844	498.044281
856.171875	388.299805
855.003906	379.508423
853.834961	496.263611
852.666016	413.427032
851.497070	364.214569
850.328125	427.023773
849.158203	476.330963
847.988281	424.792877
846.818359	404.586487
845.647461	234.365768
844.477539	-18.630711
843.306641	173.700775
842.134766	166.806717
840.963867	244.838120
839.791992	213.220825
838.619141	-79.971603
837.447266	-17.757675
836.274414	381.741425
835.101563	39.376637
833.928711	32.089081
832.754883	53.761162
831.581055	316.419983
830.407227	206.196182
829.232422	107.103065
828.058594	244.414520
826.883789	292.379852
825.708008	465.092682
824.533203	572.991577
823.357422	168.208450
822.181641	282.634674
821.004883	76.172081
819.828125	-47.893089
818.651367	186.445480
817.474609	-57.973804
816.296875	55.899326
815.119141	45.031376
813.941406	78.552010
812.763672	154.204269
811.584961	118.561806
810.406250	-275.017578
809.226563	82.567093
808.047852	-68.873116
806.868164	-44.881374
805.688477	-278.595276
804.507813	-270.320129
803.327148	44.134979
802.146484	-120.968582
800.965820	15.605288
799.784180	-69.786560
798.603516	-241.727402
797.420898	-307.285126
796.239258	-282.051819
795.056641	-381.026550
793.874023	-212.011108
792.691406	-264.663269
791.507813	-9.616341
790.324219	-44.796528
789.140625	46.084030
787.956055	125.751434
786.772461	52.636925
785.586914	-58.147411
784.402344	-131.393066
783.216797	18.564203
782.032227	49.004391
780.845703	216.322189
779.660156	32.227573
778.473633	181.605209
777.287109	-66.617424
776.100586	113.430733
774.913086	-128.223175
773.725586	-32.270260
772.538086	-79.833290
771.349609	-45.859596
770.161133	-303.026093
768.972656	-92.832191
767.784180	84.129082
766.594727	232.285553
765.405273	-9.587852
764.215820	169.213028
763.026367	317.038910
761.835938	215.995560
760.645508	255.784317
759.454102	447.307922
758.262695	572.697754
757.072266	579.229919
755.879883	466.982880
754.688477	510.815277
753.496094	328.234497
752.303711	46.841286
751.110352	305.894257
749.917969	239.790573
748.724609	259.319031
747.530273	390.763092
746.336914	225.881592
745.142578	523.988831
743.948242	262.625763
742.752930	152.695953
741.558594	246.716354
740.363281	191.651917
739.166992	224.280792
737.971680	215.288025
736.775391	298.316498
735.579102	298.120392
734.381836	76.836197
733.185547	103.027855
731.988281	328.383514
730.790039	65.808670
729.592773	48.384663
728.394531	-132.979340
727.196289	94.627029
725.997070	271.922760
724.797852	110.503677
723.598633	211.400146
722.399414	74.259720
721.199219	101.045753
719.999023	293.830292
718.798828	-2.284094
717.598633	90.260124
716.397461	311.582733
715.196289	240.649841
713.994141	368.300018
712.792969	197.344650
711.590820	209.678925
710.388672	174.199829
709.185547	291.371063
707.982422	245.278641
706.779297	103.539963
705.576172	-172.956299
704.372070	1.364830
703.167969	164.879425
701.963867	63.071434
700.759766	52.825020
699.554688	31.877110
698.349609	69.805679
697.143555	-55.115356
695.938477	-47.255856
694.732422	8.573529
693.525391	-209.101334
692.319336	33.842266
691.112305	-94.363297
689.905273	-194.109558
688.697266	-165.596054
687.490234	-245.382156
686.282227	2.559414
685.073242	-159.243668
683.865234	-214.561691
682.656250	-74.603905
681.447266	-231.382523
680.237305	-210.260696
679.028320	-403.386536
677.818359	-228.133835
676.607422	-102.571602
675.397461	-39.664646
674.186523	-162.701462
672.975586	-127.591125
671.763672	30.947250
670.551758	-69.910866
669.339844	86.683784
668.127930	422.736115
666.915039	335.255524
665.703125	14.624141
664.489258	257.977844
663.276367	0.365653
662.062500	-62.729439
660.848633	-257.362762
659.634766	119.985283
658.419922	104.602745
657.205078	123.785240
655.990234	142.997147
654.775391	50.119934
653.559570	-83.651512
652.343750	-51.453011
651.126953	-21.447096
649.911133	-36.736130
648.694336	68.503372
647.477539	210.205872
646.259766	-91.637360
645.041992	86.380661
643.824219	132.927185
642.606445	202.930038
641.387695	264.094055
640.168945	-115.723030
638.950195	291.025970
637.730469	71.982750
636.511719	192.144424
635.291016	-98.342743
634.071289	91.912964
632.850586	118.487701
631.629883	135.992920
630.409180	86.458076
629.188477	351.766541
627.966797	105.875320
626.745117	324.795349
625.522461	86.276085
624.300781	415.142975
623.078125	175.199875
621.854492	240.899933
620.631836	160.031769
619.408203	393.051697
618.184570	305.961884
616.960938	-24.018780
615.736328	-63.937401
614.511719	-222.692139
613.287109	-89.582153
612.061523	31.451178
610.835938	-101.250046
609.610352	61.767990
608.384766	-9.761930
607.158203	-181.168396
605.931641	-106.407387
604.705078	56.240597
