# Supplementary material for: Raman spectroscopy accurately differentiates mucosal healing from non-healing and biochemical changes following biological therapy in inflammatory bowel disease
Source: PLoS One. 2021 Jun 2;16(6):e0252210. doi: 10.1371/journal.pone.0252210 (PMC8172032; doi:10.1371/journal.pone.0252210)
Supplement: S1 Dataset — (ZIP) [file pone.0252210.s003.zip › HC/BRC-ctnf-0015-1_base sub CR removed_16__X_17193.7__Y_10394.1__Z_2222.04__Time_182.txt]

1714.774414	-26.081337
1713.797852	12.352245
1712.820313	-65.914856
1711.843750	-39.825626
1710.866211	-126.667526
1709.888672	-9.989612
1708.911133	170.763168
1707.933594	155.701019
1706.955078	-159.515396
1705.976563	68.954376
1704.998047	203.567902
1704.019531	-28.605314
1703.040039	-92.111229
1702.061523	-118.031731
1701.082031	5.880872
1700.101563	-142.990341
1699.122070	93.399345
1698.141602	-154.045059
1697.161133	-190.072784
1696.180664	359.262604
1695.200195	16.363531
1694.218750	213.290298
1693.238281	90.031563
1692.256836	-43.614948
1691.274414	290.099548
1690.292969	125.065186
1689.310547	576.619690
1688.328125	233.529816
1687.345703	728.229065
1686.363281	575.271240
1685.379883	886.480896
1684.396484	718.307251
1683.413086	787.719666
1682.429688	649.768555
1681.445313	863.761475
1680.461914	678.796814
1679.477539	685.954346
1678.493164	951.688049
1677.507813	1151.200928
1676.523438	941.506592
1675.538086	841.361938
1674.552734	1252.208374
1673.566406	1200.789551
1672.581055	1184.464233
1671.594727	1641.520020
1670.608398	1538.366943
1669.622070	1611.025635
1668.634766	1399.994873
1667.648438	1619.626221
1666.661133	1414.967407
1665.673828	1608.897827
1664.685547	1482.197998
1663.698242	1730.039551
1662.709961	1180.075806
1661.721680	2006.723755
1660.733398	1365.136719
1659.744141	1773.614868
1658.755859	1541.295776
1657.766602	1569.081787
1656.777344	1602.616089
1655.787109	1580.965210
1654.797852	1557.161865
1653.807617	1451.749512
1652.817383	1677.548218
1651.827148	1662.975708
1650.835938	1587.985840
1649.844727	1317.800537
1648.853516	1037.581299
1647.862305	866.256653
1646.871094	906.792236
1645.878906	604.267883
1644.886719	468.658173
1643.894531	214.670334
1642.902344	531.396118
1641.910156	389.106903
1640.916992	439.848450
1639.923828	300.971466
1638.930664	-77.516800
1637.936523	325.029663
1636.943359	664.481018
1635.949219	-58.168671
1634.955078	-187.250732
1633.960938	108.214211
1632.965820	-149.341537
1631.970703	-27.268061
1630.975586	84.497780
1629.980469	83.292557
1628.985352	-159.777710
1627.989258	-157.808929
1626.993164	160.081512
1625.997070	-150.523880
1625.000977	-276.702759
1624.003906	-81.903755
1623.007813	-446.802277
1622.010742	92.588959
1621.012695	222.069824
1620.015625	62.762524
1619.017578	-38.551495
1618.020508	49.393856
1617.021484	242.405594
1616.023438	-199.591690
1615.025391	-252.945770
1614.026367	-4.505691
1613.027344	-154.698074
1612.028320	148.897751
1611.028320	282.042603
1610.029297	27.342546
1609.029297	249.715042
1608.029297	121.014450
1607.028320	-196.169739
1606.028320	225.311203
1605.027344	227.744736
1604.026367	175.248917
1603.025391	-42.061508
1602.023438	-23.805405
1601.022461	203.738251
1600.020508	7.504210
1599.018555	-280.160645
1598.016602	-84.105911
1597.013672	323.518829
1596.010742	-246.300613
1595.007813	-21.743574
1594.004883	-345.805695
1593.001953	-152.748123
1591.998047	-233.971970
1590.994141	-48.990738
1589.990234	-229.496826
1588.986328	4.827245
1587.981445	-11.460455
1586.976563	157.324600
1585.971680	28.711191
1584.966797	202.431381
1583.961914	170.080658
1582.956055	254.859833
1581.950195	211.837372
1580.944336	181.726288
1579.938477	200.972229
1578.931641	-232.930908
1577.924805	132.265945
1576.917969	99.014687
1575.911133	-199.742386
1574.904297	182.956650
1573.896484	146.619370
1572.888672	-97.867050
1571.880859	237.248810
1570.873047	379.726379
1569.864258	36.059399
1568.855469	276.845276
1567.846680	244.634796
1566.837891	123.959450
1565.829102	-113.684349
1564.819336	224.753662
1563.809570	290.370453
1562.799805	127.448059
1561.790039	-53.774353
1560.779297	184.956406
1559.768555	-276.665680
1558.757813	202.640030
1557.747070	-49.306648
1556.736328	-335.056824
1555.724609	-110.609604
1554.712891	-360.443115
1553.701172	189.710251
1552.689453	-91.610191
1551.676758	85.047302
1550.664063	168.239166
1549.651367	176.126190
1548.638672	-82.644409
1547.625977	38.598167
1546.612305	213.818909
1545.598633	-128.265793
1544.584961	23.167599
1543.571289	280.223999
1542.556641	-36.581245
1541.541992	-108.139687
1540.527344	372.661774
1539.512695	6.248820
1538.498047	-156.351135
1537.482422	-48.205254
1536.466797	23.530972
1535.451172	20.182169
1534.434570	-91.744942
1533.418945	79.764992
1532.402344	160.705353
1531.385742	202.711441
1530.369141	156.850586
1529.351563	-23.222576
1528.334961	229.260040
1527.317383	380.938599
1526.299805	-77.827332
1525.281250	104.229668
1524.263672	-187.487350
1523.245117	32.629215
1522.226563	8.057357
1521.208008	-37.306530
1520.188477	305.320038
1519.168945	364.814423
1518.150391	-82.206856
1517.129883	-30.850407
1516.110352	426.178497
1515.089844	9.516149
1514.070313	116.683846
1513.049805	46.410976
1512.028320	-106.210564
1511.007813	46.423985
1509.986328	327.035278
1508.964844	-190.414536
1507.943359	-428.313141
1506.921875	0.315096
1505.899414	-261.026245
1504.876953	-140.584946
1503.854492	-384.236725
1502.832031	-146.357269
1501.808594	-303.232452
1500.786133	264.488831
1499.762695	-473.917053
1498.739258	-139.715958
1497.714844	-25.944229
1496.691406	-257.749329
1495.666992	55.183250
1494.642578	94.178207
1493.617188	-84.367508
1492.592773	112.817879
1491.567383	248.395630
1490.541992	233.007538
1489.516602	350.329376
1488.491211	222.259506
1487.464844	242.182693
1486.438477	509.608582
1485.412109	521.541077
1484.385742	183.730408
1483.358398	407.209351
1482.331055	530.995911
1481.303711	759.176208
1480.276367	619.988770
1479.249023	740.773560
1478.220703	568.270264
1477.192383	839.118408
1476.164063	1109.759766
1475.135742	855.503113
1474.106445	1342.263672
1473.077148	1515.587646
1472.047852	1322.217529
1471.018555	1561.489502
1469.989258	1958.337646
1468.958984	1736.774292
1467.928711	1812.807007
1466.898438	2137.932373
1465.868164	1956.982422
1464.836914	2302.134033
1463.805664	2357.414063
1462.774414	2351.662598
1461.743164	2165.536377
1460.710938	2611.743164
1459.679688	2059.985352
1458.647461	2785.189697
1457.615234	2487.332764
1456.582031	2633.571289
1455.549805	2619.963379
1454.516602	2753.412354
1453.483398	2727.058594
1452.449219	2875.602051
1451.416016	2856.846436
1450.381836	2830.464600
1449.347656	2953.585205
1448.313477	2988.020752
1447.279297	2786.947266
1446.244141	2892.306396
1445.208984	2666.042969
1444.173828	2394.360352
1443.138672	2249.340088
1442.102539	2289.053467
1441.066406	2227.628418
1440.030273	2325.580078
1438.994141	1710.627319
1437.958008	1861.836182
1436.920898	1838.641113
1435.883789	2053.001465
1434.846680	1663.647705
1433.808594	1650.771973
1432.771484	1345.136597
1431.733398	1188.599609
1430.695313	759.651062
1429.657227	936.536560
1428.618164	596.249512
1427.579102	329.342224
1426.540039	463.575592
1425.500977	116.331642
1424.461914	200.340012
1423.421875	-40.698471
1422.381836	471.787201
1421.341797	-30.954014
1420.301758	88.666718
1419.260742	82.424736
1418.219727	340.620819
1417.178711	226.347488
1416.137695	449.416016
1415.096680	28.508646
1414.054688	229.108200
1413.012695	336.717621
1411.970703	-48.340332
1410.928711	122.389824
1409.885742	-355.194702
1408.842773	-618.876892
1407.799805	39.560352
1406.756836	14.775349
1405.712891	306.474304
1404.668945	-420.970306
1403.625000	126.998138
1402.581055	208.170609
1401.537109	43.619274
1400.492188	9.683639
1399.447266	-29.089161
1398.402344	-100.275581
1397.357422	134.524414
1396.311523	31.053120
1395.265625	153.278641
1394.219727	37.659435
1393.173828	130.118729
1392.126953	52.418819
1391.081055	165.207092
1390.034180	-97.321220
1388.986328	-179.437912
1387.939453	101.436745
1386.891602	-55.364410
1385.843750	-146.902756
1384.795898	-53.216484
1383.748047	55.605366
1382.699219	102.060555
1381.651367	86.245766
1380.602539	205.476166
1379.552734	-257.075256
1378.503906	84.768913
1377.454102	-52.667408
1376.404297	-90.029846
1375.354492	87.400665
1374.303711	304.826019
1373.253906	58.460560
1372.203125	153.989105
1371.152344	-109.340652
1370.100586	-35.904419
1369.049805	85.068947
1367.998047	-62.933628
1366.946289	15.990788
1365.894531	393.920105
1364.841797	455.635559
1363.789063	-30.140388
1362.736328	198.759872
1361.683594	154.046860
1360.630859	-134.260391
1359.577148	100.026245
1358.523438	-23.676649
1357.469727	-122.279877
1356.415039	-412.071472
1355.361328	287.514862
1354.306641	363.349121
1353.251953	-176.684555
1352.197266	227.397293
1351.141602	303.717468
1350.085938	553.952332
1349.030273	1005.284424
1347.974609	801.544678
1346.918945	856.067871
1345.862305	1032.250854
1344.805664	948.167297
1343.749023	750.253418
1342.691406	703.773682
1341.634766	940.003845
1340.577148	1166.372559
1339.519531	1115.386230
1338.460938	1257.735352
1337.403320	1380.401367
1336.344727	1235.817993
1335.286133	1460.213379
1334.226563	1422.372192
1333.167969	1327.833130
1332.108398	597.855164
1331.048828	862.372620
1329.989258	852.520325
1328.928711	716.751770
1327.869141	368.701294
1326.808594	959.742737
1325.748047	1148.063232
1324.686523	899.331543
1323.625977	1058.247192
1322.564453	955.559875
1321.502930	1122.061523
1320.440430	1458.855103
1319.378906	1497.173828
1318.316406	1358.018433
1317.253906	1551.930298
1316.190430	1519.071289
1315.127930	1439.544434
1314.064453	1439.007813
1313.000977	1268.611572
1311.937500	1448.161743
1310.873047	1588.332520
1309.809570	1568.549805
1308.745117	1100.886963
1307.679688	1354.568359
1306.615234	1433.581909
1305.549805	1534.786499
1304.484375	1579.487183
1303.418945	1702.950928
1302.353516	1580.640137
1301.287109	1795.163330
1300.220703	1982.656860
1299.154297	1298.063721
1298.087891	1537.345947
1297.020508	1923.924805
1295.954102	1861.168945
1294.886719	1609.509277
1293.818359	1392.380981
1292.750977	1555.714600
1291.682617	1135.254028
1290.614258	1288.892944
1289.545898	1440.081665
1288.476563	1471.144409
1287.407227	1654.200928
1286.338867	1180.601318
1285.268555	1581.765259
1284.199219	1402.380859
1283.128906	1739.763794
1282.058594	1136.998291
1280.988281	1002.019043
1279.917969	1278.237549
1278.846680	1016.142517
1277.775391	1505.095337
1276.704102	1328.730103
1275.632813	1572.989502
1274.560547	1262.299805
1273.488281	1225.475464
1272.416016	1828.822388
1271.343750	1376.681641
1270.270508	1618.319824
1269.197266	1603.500366
1268.124023	1420.267334
1267.050781	1044.325317
1265.977539	1610.406006
1264.903320	1095.537720
1263.829102	1380.878540
1262.753906	1336.894165
1261.679688	1327.074951
1260.604492	1331.866943
1259.529297	1212.373413
1258.454102	1368.224609
1257.378906	1277.988525
1256.302734	1165.849731
1255.226563	1255.817871
1254.150391	1413.886475
1253.073242	1182.478882
1251.997070	1235.831421
1250.919922	1391.288696
1249.841797	1597.703857
1248.764648	1327.454346
1247.686523	1361.138428
1246.608398	1246.519897
1245.530273	1464.803711
1244.452148	1044.053833
1243.373047	1344.767700
1242.293945	1174.236572
1241.214844	1263.493408
1240.135742	677.922791
1239.055664	1317.979126
1237.975586	1229.879639
1236.895508	908.919189
1235.815430	1325.240234
1234.734375	895.168335
1233.654297	1301.495850
1232.573242	1029.020142
1231.491211	1141.821411
1230.410156	1206.075073
1229.328125	793.125366
1228.246094	944.440002
1227.163086	732.496826
1226.081055	861.831238
1224.998047	717.603455
1223.915039	471.762207
1222.832031	811.243347
1221.748047	715.231506
1220.664063	553.913940
1219.580078	767.210938
1218.496094	545.375000
1217.412109	712.510254
1216.327148	401.230804
1215.242188	331.482178
1214.157227	524.825562
1213.071289	676.949280
1211.985352	862.693726
1210.899414	613.983398
1209.813477	563.086792
1208.727539	849.737183
1207.640625	832.353149
1206.553711	617.220947
1205.466797	794.905945
1204.378906	753.139221
1203.291016	451.129181
1202.203125	175.644485
1201.115234	502.137512
1200.027344	108.599648
1198.938477	-15.328126
1197.849609	334.719482
1196.760742	150.444962
1195.670898	-103.620216
1194.582031	-71.513443
1193.492188	13.340498
1192.401367	-115.883316
1191.311523	-141.811478
1190.220703	5.123032
1189.129883	-23.459560
1188.039063	132.768570
1186.947266	-20.911440
1185.856445	-275.425934
1184.764648	290.760284
1183.671875	108.006157
1182.580078	-0.399110
1181.487305	-27.350456
1180.394531	31.913986
1179.301758	55.085670
1178.208984	468.766266
1177.115234	-25.947126
1176.021484	-94.163185
1174.927734	132.118286
1173.833008	137.884933
1172.738281	330.254974
1171.643555	450.631104
1170.548828	-46.494102
1169.454102	-2.858495
1168.358398	-193.763733
1167.262695	110.280151
1166.166992	-398.730194
1165.070313	-204.955948
1163.973633	-68.730965
1162.876953	-1.949114
1161.780273	-59.508121
1160.683594	694.749023
1159.585938	-256.057831
1158.488281	-256.570496
1157.389648	-133.122330
1156.291992	350.444153
1155.193359	215.891159
1154.094727	190.995255
1152.996094	297.136322
1151.896484	148.062943
1150.796875	265.864502
1149.697266	-21.520372
1148.597656	150.858704
1147.498047	58.721664
1146.397461	-76.347176
1145.296875	276.535095
1144.195313	148.413620
1143.094727	-177.204300
1141.993164	151.379761
1140.891602	142.017868
1139.789063	315.633942
1138.687500	-26.732798
1137.584961	18.338320
1136.482422	-252.714310
1135.379883	447.876465
1134.276367	307.296234
1133.172852	133.456284
1132.069336	432.034027
1130.964844	229.593842
1129.861328	779.390869
1128.756836	574.446777
1127.652344	606.708374
1126.546875	977.947083
1125.442383	1147.465210
1124.336914	1122.468018
1123.230469	907.828003
1122.125000	686.141174
1121.018555	1227.143555
1119.912109	339.934723
1118.805664	584.727661
1117.699219	758.344604
1116.591797	394.638763
1115.484375	497.124207
1114.376953	642.091980
1113.268555	413.289825
1112.160156	340.591248
1111.051758	582.256165
1109.943359	353.501465
1108.833984	632.754639
1107.725586	907.147583
1106.616211	765.728455
1105.505859	610.151672
1104.396484	766.221130
1103.286133	941.055237
1102.175781	1137.016113
1101.064453	802.101501
1099.954102	542.814636
1098.842773	863.613770
1097.731445	774.091492
1096.619141	932.026917
1095.507813	889.634155
1094.395508	581.043518
1093.282227	894.304077
1092.169922	866.032410
1091.056641	609.413391
1089.943359	585.902954
1088.830078	649.468262
1087.716797	823.568542
1086.602539	635.393311
1085.488281	966.949158
1084.373047	790.577881
1083.258789	762.391785
1082.143555	745.959045
1081.028320	379.536163
1079.913086	642.723022
1078.796875	891.705444
1077.680664	633.532776
1076.564453	502.246338
1075.448242	748.828918
1074.331055	967.157776
1073.213867	493.539948
1072.096680	247.622238
1070.979492	97.977173
1069.861328	72.642410
1068.743164	342.604401
1067.625000	408.677917
1066.505859	662.115540
1065.386719	390.977783
1064.267578	499.266846
1063.148438	708.203674
1062.029297	779.044312
1060.909180	393.701752
1059.789063	576.951050
1058.667969	147.510040
1057.547852	1.234585
1056.426758	147.230164
1055.305664	375.017517
1054.183594	53.744415
1053.062500	150.801208
1051.940430	584.125977
1050.818359	295.946106
1049.695313	241.362732
1048.572266	560.251465
1047.449219	195.520477
1046.326172	416.484192
1045.203125	222.359360
1044.079102	282.513092
1042.955078	42.058693
1041.830078	165.312698
1040.706055	92.932777
1039.581055	132.464218
1038.456055	339.742523
1037.331055	-18.699333
1036.205078	158.443787
1035.079102	205.303894
1033.953125	154.538849
1032.826172	196.922806
1031.700195	704.502197
1030.573242	551.675354
1029.445313	233.990967
1028.318359	-41.579502
1027.190430	-7.934021
1026.062500	-424.789368
1024.934570	-671.808228
1023.805664	-321.954071
1022.676758	-415.463623
1021.547852	-659.636414
1020.418945	-75.326614
1019.289063	-10.739539
1018.159180	-486.366455
1017.029297	-451.589081
1015.898438	-333.276398
1014.767578	380.669617
1013.636719	-214.562500
1012.505859	-329.917053
1011.375000	-88.467270
1010.243164	-178.073944
1009.111328	-112.421097
1007.978516	508.704926
1006.846680	852.074829
1005.713867	1054.318115
1004.581055	1712.164307
1003.447266	2416.065674
1002.313477	2338.540283
1001.179688	1558.697998
1000.045898	1493.250610
998.912109	783.553833
997.777344	5.045043
996.642578	-43.407055
995.506836	58.326324
994.372070	506.321014
993.236328	116.771721
992.100586	454.112885
990.963867	32.758850
989.828125	123.581039
988.691406	85.423561
987.553711	487.552612
986.416992	198.514404
985.279297	-212.330582
984.141602	217.677383
983.003906	69.780449
981.865234	214.405502
980.726563	255.563278
979.587891	-48.234653
978.448242	-107.943924
977.309570	393.623627
976.169922	3.088218
975.030273	203.592484
973.889648	546.610901
972.749023	340.547424
971.608398	561.944641
970.467773	140.427032
969.326172	70.492905
968.184570	-6.141960
967.042969	57.389030
965.901367	199.038361
964.758789	306.355530
963.616211	505.493042
962.473633	269.102509
961.330078	592.206360
960.186523	138.503510
959.042969	264.762604
957.899414	498.752258
956.754883	231.292175
955.610352	-56.501472
954.465820	-12.149241
953.321289	-79.796700
952.175781	170.708221
951.030273	-6.460386
949.884766	-112.526314
948.738281	197.654953
947.591797	96.428917
946.445313	178.188843
945.298828	20.171707
944.151367	159.268494
943.003906	-169.664200
941.856445	-12.065310
940.708008	216.331436
939.559570	396.835236
938.411133	463.319641
937.262695	34.982346
936.113281	411.863342
934.964844	319.092865
933.814453	233.306091
932.665039	480.360718
931.514648	-6.114389
930.364258	170.501373
929.213867	5.612519
928.062500	43.501820
926.912109	-180.229538
925.759766	-563.034241
924.608398	-19.697554
923.456055	-383.948761
922.303711	-263.621277
921.151367	-311.463104
919.999023	-422.812073
918.845703	-370.427856
917.692383	-97.620903
916.539063	-463.018219
915.384766	-176.511993
914.230469	41.848610
913.076172	189.842834
911.920898	-202.151825
910.766602	-181.021439
909.611328	-184.770676
908.455078	126.711914
907.299805	102.653008
906.143555	-59.560989
904.987305	177.137222
903.830078	153.301315
902.673828	27.645668
901.516602	94.561081
900.359375	218.102814
899.201172	260.176331
898.042969	37.582829
896.884766	152.187286
895.726563	275.839050
894.567383	-240.341400
893.408203	145.653931
892.249023	-94.446747
891.088867	60.985023
889.929688	-74.982285
888.769531	91.758148
887.608398	204.274521
886.448242	113.638939
885.287109	363.833496
884.125977	-65.134293
882.963867	49.715900
881.801758	-157.920959
880.639648	261.320099
879.477539	47.030552
878.315430	240.735535
877.152344	-31.975117
875.989258	461.261383
874.825195	229.199020
873.661133	370.973969
872.497070	294.377014
871.333008	213.327835
870.168945	652.007874
869.003906	6.389892
867.838867	280.774170
866.672852	220.063278
865.506836	858.369873
864.340820	438.031769
863.174805	217.831940
862.008789	354.834717
860.841797	698.345154
859.674805	475.971985
858.506836	817.024292
857.339844	630.608459
856.171875	316.395233
855.003906	585.438904
853.834961	475.388214
852.666016	385.551422
851.497070	427.961700
850.328125	658.546936
849.158203	938.272278
847.988281	617.633606
846.818359	568.043152
845.647461	531.868530
844.477539	670.251953
843.306641	177.563202
842.134766	555.234131
840.963867	384.778259
839.791992	359.690338
838.619141	687.749939
837.447266	313.888672
836.274414	489.788849
835.101563	596.313965
833.928711	488.349274
832.754883	922.930237
831.581055	796.979309
830.407227	943.299683
829.232422	589.719849
828.058594	798.367615
826.883789	748.171021
825.708008	644.425537
824.533203	696.704529
823.357422	338.857727
822.181641	330.905762
821.004883	416.442657
819.828125	363.805511
818.651367	224.305771
817.474609	107.063416
816.296875	72.137321
815.119141	163.974319
813.941406	515.936707
812.763672	-137.456894
811.584961	163.133560
810.406250	-158.840866
809.226563	12.577021
808.047852	-144.951492
806.868164	235.016144
805.688477	-20.349861
804.507813	-217.959610
803.327148	-115.912224
802.146484	-153.790359
800.965820	16.811705
799.784180	-101.082619
798.603516	-272.213165
797.420898	-545.329041
796.239258	-415.014008
795.056641	-375.693512
793.874023	-553.571411
792.691406	-339.429230
791.507813	53.877369
790.324219	-214.987961
789.140625	-162.892609
787.956055	-106.485229
786.772461	-182.906448
785.586914	286.886169
784.402344	-81.630379
783.216797	418.699646
782.032227	339.681610
780.845703	238.509674
779.660156	86.505486
778.473633	195.082245
777.287109	336.650757
776.100586	288.226868
774.913086	56.563965
773.725586	16.885633
772.538086	171.262512
771.349609	444.572906
770.161133	-20.955400
768.972656	133.076462
767.784180	57.758781
766.594727	118.997116
765.405273	-55.570221
764.215820	529.643250
763.026367	436.368622
761.835938	558.773071
760.645508	361.944397
759.454102	875.780334
758.262695	507.239899
757.072266	206.981873
755.879883	353.087952
754.688477	762.837341
753.496094	181.207947
752.303711	162.225693
751.110352	108.030258
749.917969	9.880218
748.724609	355.190643
747.530273	-76.764191
746.336914	250.716125
745.142578	136.980026
743.948242	334.706421
742.752930	264.726227
741.558594	-24.509668
740.363281	385.530518
739.166992	177.343933
737.971680	490.627930
736.775391	161.929733
735.579102	56.694424
734.381836	63.096546
733.185547	80.396378
731.988281	-162.777008
730.790039	-90.859818
729.592773	442.490570
728.394531	428.856201
727.196289	-4.575157
725.997070	333.695221
724.797852	31.503632
723.598633	321.461029
722.399414	377.533875
721.199219	230.455322
719.999023	633.561890
718.798828	503.878784
717.598633	341.497528
716.397461	148.604492
715.196289	433.430969
713.994141	545.823486
712.792969	41.188404
711.590820	541.529419
710.388672	289.847595
709.185547	173.317734
707.982422	723.300415
706.779297	345.395355
705.576172	-49.766296
704.372070	380.127075
703.167969	263.639374
701.963867	-268.312958
700.759766	48.209927
699.554688	-44.218376
698.349609	332.966309
697.143555	47.068176
695.938477	-17.036854
694.732422	290.366608
693.525391	-236.382721
692.319336	-417.608002
691.112305	-38.648193
689.905273	144.815186
688.697266	263.114349
687.490234	-58.987785
686.282227	159.131287
685.073242	36.736740
683.865234	90.044739
682.656250	-60.376408
681.447266	328.866516
680.237305	328.024658
679.028320	149.650269
677.818359	103.488235
676.607422	-72.488358
675.397461	-159.570923
674.186523	-125.381012
672.975586	-305.298248
671.763672	29.687719
670.551758	-52.720486
669.339844	33.618961
668.127930	-96.116791
666.915039	277.763306
665.703125	-31.063196
664.489258	135.501740
663.276367	-546.487427
662.062500	-32.070625
660.848633	128.283737
659.634766	-257.226166
658.419922	-14.641390
657.205078	-270.238403
655.990234	88.994179
654.775391	51.560276
653.559570	-110.696716
652.343750	-356.724548
651.126953	-186.674988
649.911133	-55.257008
648.694336	-42.129631
647.477539	18.580410
646.259766	180.649261
645.041992	517.184937
643.824219	55.682713
642.606445	-13.893100
641.387695	93.165802
640.168945	112.327698
638.950195	148.976242
637.730469	164.435104
636.511719	218.889694
635.291016	56.728275
634.071289	-74.932281
632.850586	53.608356
631.629883	100.925720
630.409180	56.352459
629.188477	293.276489
627.966797	-87.198158
626.745117	210.595108
625.522461	107.824959
624.300781	492.156738
623.078125	686.117859
621.854492	437.046936
620.631836	488.526978
619.408203	298.594238
618.184570	402.671600
616.960938	226.935516
615.736328	184.627121
614.511719	12.514246
613.287109	-17.622391
612.061523	-303.619141
610.835938	-2.890529
609.610352	80.479980
608.384766	-55.468983
607.158203	68.046295
605.931641	42.882645
604.705078	-370.003845
