# Supplementary material for: Raman spectroscopy accurately differentiates mucosal healing from non-healing and biochemical changes following biological therapy in inflammatory bowel disease
Source: PLoS One. 2021 Jun 2;16(6):e0252210. doi: 10.1371/journal.pone.0252210 (PMC8172032; doi:10.1371/journal.pone.0252210)
Supplement: S1 Dataset — (ZIP) [file pone.0252210.s003.zip › HC/BRC-ctnf-0004-1_base sub CR removed_16__X_22753__Y_20911.8__Z_667.539__Time_184.txt]

1714.671875	199.211655
1713.695313	-32.780727
1712.718750	278.484833
1711.742188	247.329422
1710.764648	139.326309
1709.787109	-26.679104
1708.809570	186.131470
1707.831055	-334.403290
1706.853516	86.359634
1705.875000	103.354759
1704.896484	255.026169
1703.916992	238.744598
1702.938477	-333.317261
1701.958984	-299.752106
1700.979492	-217.313232
1700.000000	-564.737976
1699.019531	-90.537003
1698.040039	-468.512421
1697.059570	164.490402
1696.079102	52.426800
1695.097656	528.676819
1694.117188	-126.960602
1693.135742	-82.195396
1692.154297	280.805145
1691.172852	-188.451492
1690.190430	-384.819244
1689.208008	-57.696846
1688.225586	-183.579971
1687.243164	117.735207
1686.260742	158.171539
1685.277344	454.898590
1684.293945	301.652863
1683.310547	21.061020
1682.327148	-99.148384
1681.343750	-165.609863
1680.359375	-367.427704
1679.375000	205.789612
1678.390625	483.771545
1677.405273	211.271179
1676.419922	-2.215131
1675.435547	-302.961853
1674.449219	-31.681885
1673.463867	192.005615
1672.478516	402.636810
1671.492188	214.925201
1670.505859	441.983429
1669.519531	289.476440
1668.532227	463.869263
1667.544922	524.317078
1666.557617	173.645676
1665.570313	672.450439
1664.583008	831.733276
1663.594727	951.367798
1662.607422	800.750244
1661.619141	960.552002
1660.629883	555.932617
1659.641602	570.389160
1658.652344	712.165161
1657.663086	623.633728
1656.673828	519.431152
1655.684570	579.584167
1654.694336	801.297913
1653.704102	541.449402
1652.713867	649.608887
1651.723633	691.729736
1650.732422	509.147156
1649.742188	371.746948
1648.750977	210.703323
1647.758789	298.236237
1646.767578	346.223389
1645.775391	410.109680
1644.784180	400.132050
1643.791992	551.282959
1642.798828	16.056482
1641.806641	291.419800
1640.813477	-50.758667
1639.820313	-171.121170
1638.827148	-112.028938
1637.833008	-31.846939
1636.839844	-14.900928
1635.845703	407.956116
1634.851563	-120.652107
1633.856445	-90.484482
1632.862305	76.688072
1631.867188	159.505585
1630.872070	36.931850
1629.876953	61.829430
1628.881836	-13.286684
1627.885742	74.731712
1626.889648	115.356606
1625.893555	87.572083
1624.897461	80.819351
1623.900391	163.407181
1622.903320	69.843147
1621.906250	207.529694
1620.909180	134.955322
1619.912109	456.366455
1618.914063	409.931671
1617.916016	505.248901
1616.917969	101.760185
1615.919922	336.099030
1614.920898	84.875633
1613.921875	19.950171
1612.922852	566.050171
1611.923828	401.297821
1610.924805	482.967712
1609.924805	234.279617
1608.924805	386.539642
1607.924805	483.647675
1606.924805	360.632538
1605.923828	-47.852280
1604.922852	-110.664200
1603.921875	342.108673
1602.920898	289.546295
1601.919922	-341.275208
1600.917969	-79.975822
1599.916016	128.818298
1598.914063	107.351433
1597.912109	213.887482
1596.909180	437.861206
1595.906250	-12.481951
1594.903320	-196.264587
1593.900391	-481.929535
1592.896484	-475.143707
1591.893555	-32.460255
1590.889648	-172.137329
1589.885742	-118.760612
1588.880859	-31.622061
1587.876953	-338.457520
1586.872070	-40.291191
1585.867188	25.596535
1584.862305	-171.928024
1583.856445	-171.442169
1582.851563	63.464008
1581.845703	-11.867130
1580.839844	-207.078522
1579.833008	222.572708
1578.827148	303.114655
1577.820313	175.260162
1576.813477	133.218521
1575.806641	156.122116
1574.798828	22.803463
1573.791992	-152.149551
1572.784180	-199.774750
1571.775391	79.985970
1570.767578	-48.466240
1569.759766	-439.400421
1568.750977	-199.082062
1567.742188	-460.226379
1566.732422	184.791641
1565.723633	234.960327
1564.713867	-31.685186
1563.704102	-448.832184
1562.694336	-14.980494
1561.684570	0.967840
1560.673828	-115.487518
1559.664063	289.143188
1558.652344	-66.063698
1557.641602	-151.683731
1556.630859	-289.197662
1555.619141	-336.137329
1554.607422	-196.704468
1553.595703	-197.265671
1552.583984	53.167912
1551.571289	-35.705360
1550.558594	-18.559301
1549.545898	-319.744781
1548.533203	-36.358757
1547.519531	117.464874
1546.506836	439.195374
1545.493164	341.896118
1544.479492	231.612839
1543.464844	-18.288679
1542.451172	-175.162521
1541.436523	287.725952
1540.421875	-26.897367
1539.407227	218.702835
1538.391602	260.157745
1537.375977	-46.861149
1536.361328	118.302368
1535.344727	118.144836
1534.329102	200.445343
1533.312500	532.664001
1532.296875	462.561890
1531.280273	544.407410
1530.262695	391.619537
1529.246094	207.928619
1528.228516	19.032368
1527.210938	509.904083
1526.193359	423.818512
1525.175781	394.304230
1524.157227	300.347168
1523.138672	324.686584
1522.120117	91.714485
1521.101563	200.783768
1520.082031	-52.834728
1519.063477	349.087067
1518.043945	275.284698
1517.024414	57.544846
1516.003906	35.017078
1514.983398	-118.562584
1513.963867	151.565582
1512.943359	249.464737
1511.921875	-55.750469
1510.901367	-65.768951
1509.879883	162.710495
1508.858398	-1.423369
1507.836914	-101.442421
1506.815430	-29.700592
1505.792969	162.388809
1504.770508	456.843689
1503.748047	56.743786
1502.725586	-263.835144
1501.702148	-28.595549
1500.678711	116.867371
1499.655273	-510.929138
1498.631836	-176.131882
1497.608398	-197.223618
1496.583984	126.995338
1495.559570	118.504288
1494.535156	-94.617020
1493.510742	-85.253654
1492.485352	-55.522396
1491.460938	-179.149612
1490.435547	-3.850992
1489.409180	-135.249939
1488.383789	34.782791
1487.357422	176.582184
1486.331055	300.416809
1485.304688	117.874306
1484.278320	435.550079
1483.250977	403.495178
1482.224609	539.811646
1481.197266	479.639099
1480.168945	274.100220
1479.141602	165.531509
1478.113281	367.881042
1477.084961	-100.016090
1476.056641	275.501953
1475.028320	319.733673
1473.999023	269.679352
1472.969727	464.041290
1471.940430	564.129700
1470.911133	458.039948
1469.881836	563.160461
1468.851563	492.675079
1467.821289	1065.641479
1466.791016	723.010620
1465.759766	1303.267090
1464.729492	1219.973633
1463.698242	1065.527954
1462.666992	1142.338989
1461.635742	1468.029541
1460.603516	1072.373535
1459.571289	1395.385254
1458.539063	1063.386841
1457.506836	942.176636
1456.474609	1300.564697
1455.441406	1110.856445
1454.408203	997.331665
1453.375000	1119.679565
1452.341797	866.811646
1451.307617	1338.900513
1450.274414	1499.172119
1449.240234	1256.548096
1448.205078	1371.155029
1447.170898	997.035156
1446.135742	790.164856
1445.100586	950.444824
1444.065430	1401.720337
1443.030273	1121.617676
1441.994141	1339.969971
1440.958984	994.310730
1439.921875	803.007324
1438.885742	1147.800781
1437.849609	1378.746582
1436.812500	831.310730
1435.775391	774.268372
1434.738281	724.870850
1433.701172	453.314758
1432.663086	494.956909
1431.625000	213.529114
1430.586914	442.056122
1429.548828	511.574310
1428.509766	152.241455
1427.470703	199.164108
1426.431641	304.120819
1425.392578	537.655701
1424.353516	123.391136
1423.313477	256.149139
1422.273438	177.285858
1421.233398	181.634430
1420.193359	163.379593
1419.152344	97.324142
1418.111328	152.187119
1417.070313	111.457870
1416.029297	-359.448517
1414.987305	-269.139099
1413.946289	-256.736420
1412.904297	329.009186
1411.862305	-194.090057
1410.819336	268.339508
1409.776367	200.422363
1408.734375	243.181122
1407.691406	-130.997070
1406.647461	338.818634
1405.604492	268.734650
1404.560547	-127.607498
1403.516602	73.603607
1402.472656	38.946880
1401.427734	-123.586227
1400.382813	-72.786209
1399.337891	63.332043
1398.292969	-204.148697
1397.248047	27.346476
1396.202148	25.746910
1395.156250	111.917778
1394.110352	10.277707
1393.064453	-246.500809
1392.018555	120.352371
1390.971680	91.595085
1389.924805	170.552872
1388.877930	-88.226830
1387.830078	638.799194
1386.782227	-92.524330
1385.734375	126.760117
1384.686523	153.543625
1383.638672	-339.485870
1382.589844	-125.042534
1381.541016	-272.868195
1380.492188	-325.618713
1379.443359	-360.774200
1378.394531	-181.096039
1377.344727	-3.930784
1376.294922	-280.962311
1375.245117	-11.342649
1374.194336	-105.988464
1373.143555	178.607452
1372.092773	-451.964874
1371.041992	124.454964
1369.991211	-473.234467
1368.939453	-96.254028
1367.887695	-155.331558
1366.835938	7.396326
1365.784180	-679.050720
1364.731445	-456.358124
1363.679688	-278.443848
1362.626953	193.133850
1361.573242	107.219002
1360.520508	-247.196884
1359.466797	-397.444946
1358.413086	79.081749
1357.359375	-128.155899
1356.305664	-342.665802
1355.250977	64.226791
1354.196289	-35.781799
1353.141602	-336.844086
1352.086914	-384.378174
1351.031250	-223.267578
1349.975586	-394.753998
1348.919922	143.713135
1347.864258	-57.358620
1346.808594	339.596863
1345.751953	292.501221
1344.695313	-7.395668
1343.638672	585.398010
1342.581055	112.233902
1341.523438	246.478622
1340.466797	120.654716
1339.408203	371.419647
1338.350586	597.431519
1337.291992	687.238220
1336.234375	487.517334
1335.174805	1072.431396
1334.116211	729.363831
1333.057617	374.170441
1331.998047	550.930298
1330.938477	-41.288033
1329.878906	385.346924
1328.818359	161.840134
1327.757813	487.091919
1326.697266	123.019600
1325.636719	406.325714
1324.576172	175.954910
1323.514648	898.740662
1322.453125	261.235138
1321.391602	243.515671
1320.330078	90.187057
1319.267578	228.063568
1318.205078	422.685150
1317.142578	244.992416
1316.080078	718.254150
1315.016602	683.659912
1313.953125	459.428955
1312.889648	686.200989
1311.826172	733.158813
1310.761719	174.382996
1309.698242	649.963928
1308.633789	283.594788
1307.569336	552.361328
1306.503906	515.984924
1305.438477	531.355896
1304.373047	630.406860
1303.307617	377.894684
1302.242188	791.728638
1301.175781	632.802368
1300.109375	670.583679
1299.042969	1042.509277
1297.976563	429.476349
1296.909180	725.289185
1295.841797	473.579254
1294.774414	938.740112
1293.707031	682.321594
1292.638672	759.709900
1291.571289	606.586426
1290.502930	259.838226
1289.433594	472.280853
1288.365234	738.638123
1287.295898	671.621704
1286.226563	190.624146
1285.157227	626.038940
1284.086914	576.385681
1283.017578	580.700073
1281.947266	499.362244
1280.876953	633.491028
1279.805664	466.618073
1278.734375	510.256470
1277.663086	228.627731
1276.591797	218.601852
1275.520508	431.103424
1274.448242	455.328400
1273.375977	301.199768
1272.303711	327.974152
1271.231445	503.779327
1270.158203	347.405151
1269.085938	303.471558
1268.011719	179.002991
1266.938477	491.496124
1265.865234	396.412750
1264.791016	320.906219
1263.716797	374.723236
1262.641602	560.204834
1261.567383	557.946777
1260.492188	187.667343
1259.416992	-92.254044
1258.341797	161.501709
1257.265625	-106.079704
1256.190430	269.378418
1255.114258	362.266602
1254.037109	145.990082
1252.960938	285.144043
1251.883789	353.685730
1250.806641	71.943336
1249.729492	383.736053
1248.652344	432.816620
1247.574219	418.671051
1246.496094	304.908752
1245.417969	327.278534
1244.338867	-114.354553
1243.260742	-36.016922
1242.181641	362.796082
1241.102539	472.556976
1240.022461	286.154358
1238.943359	-169.485199
1237.863281	466.772034
1236.783203	472.129028
1235.702148	-111.795097
1234.622070	-60.237965
1233.541016	286.989044
1232.459961	83.967758
1231.377930	605.434570
1230.296875	356.413483
1229.214844	480.425323
1228.132813	551.114319
1227.050781	144.897476
1225.967773	259.163635
1224.884766	-37.954678
1223.801758	-139.001389
1222.718750	-215.829071
1221.634766	360.197327
1220.550781	22.175190
1219.466797	54.076229
1218.382813	-274.084869
1217.298828	-285.641083
1216.213867	45.745834
1215.128906	67.884254
1214.042969	193.792130
1212.958008	-102.748779
1211.872070	136.524887
1210.786133	298.468445
1209.700195	346.956024
1208.613281	14.365049
1207.526367	166.507874
1206.439453	241.426682
1205.352539	3.003512
1204.265625	764.554016
1203.177734	400.795380
1202.089844	-37.483246
1201.001953	422.506439
1199.913086	-49.350311
1198.824219	68.614532
1197.735352	-162.392654
1196.646484	-265.825684
1195.557617	-179.235916
1194.467773	-263.460754
1193.377930	-198.625031
1192.288086	-119.432404
1191.197266	-215.735870
1190.106445	125.207031
1189.015625	-100.869843
1187.924805	126.966583
1186.833984	112.196297
1185.742188	-308.268036
1184.650391	-543.797058
1183.557617	-565.747620
1182.465820	-95.985466
1181.373047	-259.587097
1180.280273	-351.219910
1179.187500	-598.657654
1178.093750	189.238815
1177.000977	253.194016
1175.907227	211.666443
1174.812500	4.851099
1173.718750	-149.211029
1172.624023	-162.030197
1171.529297	52.480419
1170.434570	154.398773
1169.338867	194.012543
1168.244141	-79.711182
1167.148438	-499.228058
1166.051758	75.860184
1164.956055	-200.178421
1163.859375	-196.584717
1162.762695	93.642487
1161.666016	82.764915
1160.568359	262.859344
1159.470703	-39.408829
1158.373047	457.999542
1157.275391	-68.563942
1156.176758	416.598633
1155.079102	-133.642609
1153.979492	-237.791855
1152.880859	87.229630
1151.782227	-2.673168
1150.682617	-276.087524
1149.583008	189.152390
1148.482422	-74.751663
1147.382813	-329.026733
1146.282227	-673.718628
1145.181641	240.904999
1144.080078	60.350643
1142.979492	291.473541
1141.877930	144.223862
1140.776367	99.259949
1139.673828	137.482849
1138.572266	-111.955139
1137.469727	80.704758
1136.367188	187.706924
1135.263672	225.718094
1134.161133	87.953278
1133.057617	218.503220
1131.954102	-140.051575
1130.849609	-33.325623
1129.745117	327.214783
1128.641602	239.224457
1127.536133	-251.988953
1126.431641	433.119873
1125.326172	-15.299769
1124.220703	380.211761
1123.115234	263.694336
1122.009766	-63.640411
1120.903320	56.772861
1119.796875	-80.996727
1118.690430	-38.807716
1117.583008	249.475540
1116.475586	367.230865
1115.368164	392.642700
1114.260742	-431.096558
1113.152344	173.781555
1112.044922	111.692070
1110.936523	399.413330
1109.827148	60.743176
1108.718750	27.002930
1107.609375	87.724899
1106.500000	20.888634
1105.389648	-3.455943
1104.280273	170.496887
1103.169922	91.834213
1102.059570	140.605972
1100.948242	28.924671
1099.837891	584.693726
1098.726563	237.183868
1097.615234	-117.246246
1096.502930	42.211266
1095.390625	467.832947
1094.278320	356.190308
1093.166016	67.976036
1092.053711	-213.039108
1090.940430	132.202972
1089.827148	576.135071
1088.713867	695.172485
1087.599609	-96.200752
1086.485352	180.506683
1085.371094	334.827393
1084.256836	453.833008
1083.141602	481.120972
1082.027344	499.027863
1080.912109	411.219849
1079.795898	335.186737
1078.680664	324.971985
1077.564453	572.984192
1076.448242	525.191101
1075.331055	538.428711
1074.213867	551.684265
1073.096680	292.904510
1071.979492	198.407318
1070.862305	-6.200425
1069.744141	283.815948
1068.625977	646.369324
1067.507813	320.062683
1066.388672	375.677734
1065.270508	340.003265
1064.151367	440.140259
1063.031250	474.719238
1061.912109	-94.354134
1060.791992	501.865234
1059.671875	562.258606
1058.550781	5.342422
1057.430664	402.553192
1056.309570	58.715324
1055.188477	222.143478
1054.066406	210.315262
1052.945313	109.819077
1051.823242	221.889923
1050.700195	352.623230
1049.578125	116.939072
1048.455078	5.080615
1047.332031	84.627747
1046.208984	280.820221
1045.084961	-133.969345
1043.960938	-271.079224
1042.836914	-240.242386
1041.712891	286.980164
1040.587891	-124.843399
1039.462891	-231.289948
1038.337891	-207.213531
1037.212891	-213.335388
1036.086914	-40.180775
1034.960938	-248.651154
1033.834961	382.895508
1032.708984	-106.848038
1031.582031	-284.699707
1030.455078	9.548063
1029.328125	-91.384659
1028.200195	-259.585083
1027.072266	-497.318665
1025.944336	-353.931702
1024.816406	228.354431
1023.687500	67.542618
1022.558594	-278.785278
1021.429688	-216.448349
1020.300781	-147.085983
1019.170898	-511.405884
1018.041016	-309.650879
1016.911133	-244.671371
1015.780273	-68.381828
1014.649414	-200.267639
1013.518555	-142.019089
1012.387695	8.958666
1011.255859	227.106934
1010.124023	209.119553
1008.992188	323.181122
1007.860352	286.886414
1006.727539	243.763016
1005.594727	519.957336
1004.461914	1032.005493
1003.329102	1377.470947
1002.195313	1311.459717
1001.061523	771.879333
999.927734	636.965088
998.792969	453.713928
997.658203	148.275223
996.523438	11.634108
995.388672	230.623322
994.252930	255.779236
993.117188	119.555336
991.981445	-207.918823
990.844727	-50.883961
989.708984	244.541672
988.572266	95.098770
987.434570	160.139755
986.297852	292.104156
985.160156	364.229401
984.022461	130.190399
982.884766	209.487579
981.746094	334.892639
980.607422	-32.068398
979.468750	109.694626
978.329102	219.309143
977.190430	48.478096
976.050781	300.850708
974.910156	394.630615
973.770508	109.367592
972.629883	-221.593231
971.489258	272.276886
970.348633	203.466202
969.207031	75.122353
968.065430	151.238419
966.923828	314.642395
965.781250	-301.896698
964.639648	244.824890
963.496094	-238.166473
962.353516	274.149200
961.210938	362.345551
960.067383	265.016205
958.923828	69.356079
957.779297	107.521469
956.635742	58.796192
955.491211	-372.092621
954.345703	119.690750
953.201172	-315.328522
952.055664	105.549950
950.910156	-4.245684
949.764648	183.385406
948.618164	-38.149857
947.471680	-133.755829
946.325195	49.570522
945.178711	136.992386
944.031250	185.659164
942.883789	79.158035
941.736328	198.827835
940.587891	172.486160
939.439453	-262.151367
938.291016	-57.734344
937.142578	133.021240
935.993164	346.597260
934.843750	-237.666199
933.694336	523.096680
932.544922	317.525238
931.394531	43.816452
930.244141	348.817596
929.093750	57.234200
927.942383	212.052551
926.791016	-106.466461
925.639648	-204.023651
924.488281	151.238739
923.335938	-93.962357
922.183594	-243.452515
921.031250	-597.354553
919.877930	-389.670197
918.724609	-32.030018
917.571289	-321.853912
916.417969	-100.471840
915.263672	213.974075
914.109375	-182.123871
912.955078	-378.244263
911.800781	47.478081
910.645508	-98.540169
909.490234	191.002945
908.334961	163.074051
907.178711	-299.980347
906.022461	53.082737
904.866211	43.546280
903.709961	4.638473
902.552734	-95.333115
901.395508	271.198364
900.238281	-120.652222
899.080078	153.047760
897.921875	-224.900742
896.763672	-444.285309
895.605469	268.172882
894.446289	-75.468430
893.287109	-21.088310
892.127930	392.615417
890.967773	198.431015
889.807617	-284.735596
888.647461	-13.406549
887.487305	144.946777
886.326172	25.632282
885.165039	-199.655334
884.003906	141.456284
882.842773	-142.336365
881.680664	-33.615932
880.518555	-78.230888
879.356445	228.804321
878.193359	290.086731
877.030273	-155.533020
875.867188	-71.643608
874.703125	473.820740
873.540039	-365.471252
872.375977	49.271038
871.210938	0.271363
870.046875	-37.450012
868.881836	203.717819
867.716797	231.152710
866.550781	463.123566
865.385742	357.853760
864.219727	502.020569
863.052734	201.300888
861.886719	44.445507
860.719727	186.264465
859.552734	159.623993
858.384766	404.519470
857.217773	516.889343
856.049805	407.082703
854.880859	669.573181
853.712891	409.471436
852.543945	407.235657
851.375000	483.388580
850.205078	546.007568
849.036133	908.715088
847.866211	236.531860
846.696289	648.277588
845.525391	-57.228214
844.354492	29.764050
843.183594	29.388628
842.012695	28.947760
840.840820	553.967834
839.668945	327.437073
838.497070	487.638306
837.324219	292.351746
836.151367	226.667480
834.978516	701.481750
833.805664	222.425095
832.631836	850.890991
831.458008	590.591064
830.284180	531.163818
829.110352	594.380737
827.935547	693.150757
826.760742	354.701599
825.584961	-17.139908
824.410156	204.002151
823.234375	547.490417
822.058594	202.295242
820.881836	-82.709648
819.705078	-171.729370
818.528320	-33.734146
817.351563	-127.393349
816.173828	290.678314
814.996094	-372.774445
813.818359	474.196381
812.639648	44.257336
811.461914	125.736069
810.283203	64.802673
809.103516	-2.895585
807.923828	-237.296585
806.745117	-531.669739
805.564453	-426.350311
804.384766	-174.680038
803.204102	380.807343
802.023438	-60.387657
800.842773	26.480757
799.661133	-414.682800
798.479492	-520.939758
797.297852	-66.415184
796.115234	17.639307
794.932617	-252.997314
793.750000	-180.262329
792.567383	-406.678833
791.383789	-464.838287
790.200195	116.656197
789.016602	51.516224
787.832031	141.154205
786.648438	75.790459
785.463867	127.546097
784.278320	-106.085945
783.092773	109.019035
781.908203	295.181488
780.721680	78.992004
779.536133	191.937027
778.349609	225.199722
777.163086	6.632332
775.975586	10.995109
774.789063	182.979935
773.601563	50.289276
772.413086	649.885925
771.225586	358.157898
770.037109	613.248901
768.848633	96.621864
767.660156	518.947327
766.470703	187.462372
765.281250	644.614807
764.091797	150.114624
762.901367	168.745834
761.710938	612.109192
760.520508	89.106346
759.330078	681.732727
758.138672	402.960144
756.947266	460.706421
755.755859	527.158691
754.563477	593.503784
753.371094	255.421707
752.178711	477.678009
750.986328	216.554062
749.792969	23.572847
748.599609	318.032043
747.405273	162.341537
746.211914	511.417114
745.017578	447.839966
743.823242	357.947357
742.627930	274.645477
741.433594	119.034157
740.238281	-246.937943
739.041992	-273.105865
737.846680	-121.791412
736.650391	-185.201981
735.454102	255.074371
734.256836	-88.602440
733.059570	-3.109434
731.862305	-11.718790
730.665039	264.105957
729.466797	-0.407826
728.268555	-210.090195
727.070313	-41.420212
725.872070	199.353531
724.672852	-71.263931
723.473633	-90.458221
722.273438	156.873474
721.074219	6.764322
719.874023	232.281860
718.673828	-229.728546
717.472656	70.094009
716.271484	18.645485
715.070313	-21.771986
713.869141	210.503052
712.666992	329.409821
711.464844	40.812504
710.262695	190.450500
709.059570	17.720179
707.856445	34.684402
706.653320	-150.722382
705.450195	-105.140076
704.246094	112.491837
703.041992	225.731400
701.837891	306.446136
700.632813	304.626251
699.428711	-94.934662
698.222656	121.053963
697.017578	234.972992
695.811523	88.259583
694.605469	280.688354
693.399414	397.191925
692.192383	-11.650054
690.986328	-98.817062
689.778320	-758.735779
688.571289	-315.877777
687.363281	-463.090790
686.155273	-80.853165
684.947266	-245.003815
683.738281	-29.526611
682.529297	-182.393677
681.320313	-287.316132
680.111328	173.404617
678.901367	-208.388123
677.691406	-271.508606
676.481445	20.615410
675.270508	40.091957
674.059570	-63.586597
672.848633	-56.704990
671.636719	-121.019615
670.425781	39.751041
669.213867	351.940948
668.000977	190.829819
666.789063	397.286316
665.576172	182.549530
664.362305	104.115875
663.149414	-298.023865
661.935547	12.532003
660.721680	7.958528
659.507813	-123.809883
658.292969	94.045929
657.078125	-69.860382
655.863281	-5.057961
654.647461	-302.398163
653.431641	-144.801559
652.215820	318.719299
651.000000	-58.126434
649.783203	224.235580
648.566406	-40.486759
647.349609	217.974884
646.132813	357.875977
644.915039	392.168884
643.697266	239.170074
642.478516	264.598663
641.259766	167.280441
640.041992	56.911427
638.822266	558.894226
637.603516	336.245941
636.383789	-324.851501
635.164063	388.612701
633.943359	583.877136
632.723633	465.222534
631.502930	483.533325
630.281250	134.408203
629.060547	-71.339920
627.838867	556.767212
626.617188	377.691345
625.394531	41.522827
624.172852	536.422302
622.950195	571.739014
621.726563	53.467541
620.503906	224.250366
619.280273	471.090332
618.056641	-13.237307
616.832031	192.927490
615.608398	288.743805
614.383789	381.159393
613.158203	266.897766
611.933594	-137.336990
610.708008	2.350070
609.482422	-126.714737
608.255859	48.255249
607.030273	20.665672
605.803711	-418.816589
604.576172	-183.012314
