# Supplementary material for: Raman spectroscopy accurately differentiates mucosal healing from non-healing and biochemical changes following biological therapy in inflammatory bowel disease
Source: PLoS One. 2021 Jun 2;16(6):e0252210. doi: 10.1371/journal.pone.0252210 (PMC8172032; doi:10.1371/journal.pone.0252210)
Supplement: S1 Dataset — (ZIP) [file pone.0252210.s003.zip › HC/brc-ctnf-0014_base sub CR removed_18__X_5916.47__Y_1158.29__Z_1286.99__Time_207.txt]

1714.774414	203.725632
1713.797852	378.484894
1712.820313	218.914337
1711.843750	-334.768188
1710.866211	264.337646
1709.888672	-530.867249
1708.911133	24.589182
1707.933594	164.153122
1706.955078	45.973499
1705.976563	304.950592
1704.998047	22.440712
1704.019531	-215.046234
1703.040039	-59.796940
1702.061523	-218.275269
1701.082031	-64.584961
1700.101563	136.251556
1699.122070	47.453735
1698.141602	-344.383820
1697.161133	-255.970200
1696.180664	-45.723564
1695.200195	-317.474976
1694.218750	-454.106140
1693.238281	3.666801
1692.256836	-103.320351
1691.274414	-614.597168
1690.292969	17.829130
1689.310547	181.708298
1688.328125	450.814392
1687.345703	107.754105
1686.363281	-153.970459
1685.379883	-46.673225
1684.396484	104.340187
1683.413086	277.683960
1682.429688	76.457520
1681.445313	126.585167
1680.461914	-19.271860
1679.477539	38.113876
1678.493164	48.489891
1677.507813	256.556976
1676.523438	321.815674
1675.538086	10.183623
1674.552734	47.774799
1673.566406	83.393921
1672.581055	513.104248
1671.594727	874.188232
1670.608398	308.728088
1669.622070	567.454346
1668.634766	577.049622
1667.648438	889.917480
1666.661133	974.924438
1665.673828	375.867615
1664.685547	382.391510
1663.698242	1264.698242
1662.709961	510.993317
1661.721680	707.148132
1660.733398	739.328369
1659.744141	334.633057
1658.755859	1128.039673
1657.766602	559.991638
1656.777344	673.118469
1655.787109	590.565796
1654.797852	513.716492
1653.807617	484.784363
1652.817383	540.817566
1651.827148	271.736481
1650.835938	434.045959
1649.844727	662.618835
1648.853516	444.576019
1647.862305	152.835754
1646.871094	514.047119
1645.878906	-141.812866
1644.886719	203.750565
1643.894531	-324.694244
1642.902344	-60.801201
1641.910156	-150.567612
1640.916992	-39.689587
1639.923828	-121.347015
1638.930664	-566.872009
1637.936523	39.997692
1636.943359	675.711487
1635.949219	-251.908768
1634.955078	-3.748749
1633.960938	-150.869354
1632.965820	10.247531
1631.970703	-123.654137
1630.975586	84.795364
1629.980469	-85.916733
1628.985352	125.044739
1627.989258	214.808807
1626.993164	-0.652674
1625.997070	-208.163864
1625.000977	-52.759598
1624.003906	-278.716095
1623.007813	-210.209335
1622.010742	-210.170853
1621.012695	181.205231
1620.015625	464.681458
1619.017578	288.346222
1618.020508	-189.884872
1617.021484	-1.372432
1616.023438	234.237152
1615.025391	-81.350159
1614.026367	400.493347
1613.027344	16.544224
1612.028320	81.008873
1611.028320	111.194977
1610.029297	-204.678055
1609.029297	181.658157
1608.029297	-220.862183
1607.028320	199.029816
1606.028320	301.785645
1605.027344	231.509354
1604.026367	658.433167
1603.025391	349.663574
1602.023438	163.789841
1601.022461	126.984344
1600.020508	27.217768
1599.018555	-334.139526
1598.016602	-217.128815
1597.013672	278.565826
1596.010742	175.510880
1595.007813	-387.451721
1594.004883	-323.511139
1593.001953	105.791977
1591.998047	-637.511719
1590.994141	-307.916931
1589.990234	418.000977
1588.986328	172.877579
1587.981445	-393.209778
1586.976563	190.823425
1585.971680	-49.484520
1584.966797	181.939911
1583.961914	45.603924
1582.956055	-93.517021
1581.950195	345.549622
1580.944336	-369.548004
1579.938477	-131.493774
1578.931641	436.835938
1577.924805	127.590454
1576.917969	18.660400
1575.911133	-46.188496
1574.904297	-371.311523
1573.896484	291.664459
1572.888672	-20.824884
1571.880859	-351.572113
1570.873047	-406.885345
1569.864258	-592.337158
1568.855469	-47.932339
1567.846680	231.134445
1566.837891	16.531862
1565.829102	-125.473694
1564.819336	-257.283386
1563.809570	-181.623550
1562.799805	184.381699
1561.790039	-274.786163
1560.779297	-20.852911
1559.768555	-16.110512
1558.757813	42.879681
1557.747070	-261.162415
1556.736328	-215.462128
1555.724609	397.297180
1554.712891	136.808945
1553.701172	114.476852
1552.689453	81.622604
1551.676758	-101.566467
1550.664063	-284.853241
1549.651367	72.478661
1548.638672	-274.061432
1547.625977	235.348328
1546.612305	196.195557
1545.598633	379.194824
1544.584961	631.726746
1543.571289	346.554626
1542.556641	138.782913
1541.541992	-208.525528
1540.527344	100.021713
1539.512695	-110.624352
1538.498047	292.952148
1537.482422	182.628525
1536.466797	116.058281
1535.451172	-58.967632
1534.434570	5.705150
1533.418945	562.707153
1532.402344	521.239624
1531.385742	103.378616
1530.369141	267.872253
1529.351563	501.647888
1528.334961	387.548157
1527.317383	744.523315
1526.299805	349.485992
1525.281250	8.472583
1524.263672	573.342285
1523.245117	556.337524
1522.226563	24.773771
1521.208008	365.102386
1520.188477	563.695313
1519.168945	-42.502834
1518.150391	-101.085999
1517.129883	330.884888
1516.110352	441.498505
1515.089844	446.593689
1514.070313	277.027557
1513.049805	89.392525
1512.028320	196.846817
1511.007813	152.810577
1509.986328	44.485157
1508.964844	-335.785400
1507.943359	-95.381676
1506.921875	-388.481110
1505.899414	343.763855
1504.876953	-8.497793
1503.854492	92.845612
1502.832031	76.210381
1501.808594	-360.602997
1500.786133	462.600311
1499.762695	-404.370117
1498.739258	-469.903961
1497.714844	-358.966492
1496.691406	-194.362564
1495.666992	74.912445
1494.642578	-476.913818
1493.617188	196.091644
1492.592773	163.272812
1491.567383	-35.787933
1490.541992	-7.401816
1489.516602	186.964691
1488.491211	164.095139
1487.464844	245.812927
1486.438477	434.674164
1485.412109	562.142029
1484.385742	242.921967
1483.358398	311.548248
1482.331055	196.444214
1481.303711	474.088684
1480.276367	537.398010
1479.249023	253.952515
1478.220703	656.130249
1477.192383	446.549927
1476.164063	428.104340
1475.135742	437.647369
1474.106445	745.049133
1473.077148	1681.147095
1472.047852	1344.115356
1471.018555	1190.448364
1469.989258	1176.757568
1468.958984	1096.866455
1467.928711	1584.143555
1466.898438	1107.520752
1465.868164	1058.172119
1464.836914	1341.725708
1463.805664	1620.081421
1462.774414	1352.100708
1461.743164	1488.098145
1460.710938	1347.170654
1459.679688	1610.060669
1458.647461	1321.967773
1457.615234	1787.736572
1456.582031	1728.034668
1455.549805	1878.986572
1454.516602	1847.229980
1453.483398	1594.898193
1452.449219	1816.698120
1451.416016	1731.808716
1450.381836	1667.187866
1449.347656	1774.898682
1448.313477	2070.029297
1447.279297	2076.370850
1446.244141	2100.411377
1445.208984	2208.002686
1444.173828	1247.599976
1443.138672	1433.845947
1442.102539	1953.908569
1441.066406	1621.467529
1440.030273	1481.391968
1438.994141	1311.082397
1437.958008	1391.118652
1436.920898	1718.762817
1435.883789	1210.061646
1434.846680	971.899536
1433.808594	958.601501
1432.771484	1195.382813
1431.733398	1071.086670
1430.695313	1153.852783
1429.657227	994.425232
1428.618164	396.121277
1427.579102	211.775726
1426.540039	133.484100
1425.500977	347.732513
1424.461914	-219.391434
1423.421875	257.008179
1422.381836	264.671814
1421.341797	-85.273842
1420.301758	-236.045914
1419.260742	-366.584106
1418.219727	343.789093
1417.178711	215.864349
1416.137695	-173.598984
1415.096680	156.666290
1414.054688	-521.732239
1413.012695	92.733955
1411.970703	-170.363403
1410.928711	-98.960327
1409.885742	-605.534729
1408.842773	-342.988342
1407.799805	-344.202637
1406.756836	-332.762146
1405.712891	-175.652161
1404.668945	-26.040665
1403.625000	-162.496643
1402.581055	-155.768784
1401.537109	139.566055
1400.492188	-116.961266
1399.447266	-104.964775
1398.402344	-2.599511
1397.357422	22.127918
1396.311523	-0.712142
1395.265625	-191.289017
1394.219727	244.562500
1393.173828	96.820045
1392.126953	-120.898666
1391.081055	-12.927241
1390.034180	85.054657
1388.986328	12.915653
1387.939453	226.172806
1386.891602	-95.837166
1385.843750	-430.081909
1384.795898	143.462921
1383.748047	176.993515
1382.699219	330.527100
1381.651367	-77.960251
1380.602539	78.322952
1379.552734	-267.356445
1378.503906	-123.320198
1377.454102	-178.971313
1376.404297	-256.927429
1375.354492	84.483963
1374.303711	74.077988
1373.253906	181.093735
1372.203125	-130.784470
1371.152344	145.973251
1370.100586	647.034058
1369.049805	26.659161
1367.998047	-496.192566
1366.946289	-161.796646
1365.894531	-148.668259
1364.841797	-0.998966
1363.789063	32.232033
1362.736328	-198.217087
1361.683594	-326.408508
1360.630859	15.775264
1359.577148	-355.911346
1358.523438	-232.464096
1357.469727	-347.585907
1356.415039	-107.123512
1355.361328	-619.538940
1354.306641	83.278847
1353.251953	-346.752716
1352.197266	-31.414843
1351.141602	-96.006714
1350.085938	70.427513
1349.030273	274.169098
1347.974609	361.350800
1346.918945	148.464737
1345.862305	325.157715
1344.805664	-58.482555
1343.749023	864.692200
1342.691406	226.047928
1341.634766	333.774261
1340.577148	528.259583
1339.519531	653.450012
1338.460938	523.602600
1337.403320	921.382263
1336.344727	422.998779
1335.286133	209.577225
1334.226563	827.718994
1333.167969	723.439026
1332.108398	290.354584
1331.048828	470.840057
1329.989258	134.699585
1328.928711	646.574219
1327.869141	548.055420
1326.808594	570.722717
1325.748047	554.012146
1324.686523	774.463623
1323.625977	372.831299
1322.564453	462.688110
1321.502930	646.414551
1320.440430	1150.918335
1319.378906	328.233521
1318.316406	295.207550
1317.253906	654.384277
1316.190430	739.859436
1315.127930	1074.400146
1314.064453	957.956482
1313.000977	817.055969
1311.937500	570.439941
1310.873047	602.282715
1309.809570	299.451355
1308.745117	750.045837
1307.679688	661.581238
1306.615234	807.064148
1305.549805	1055.884399
1304.484375	1046.490112
1303.418945	1110.989502
1302.353516	1379.615601
1301.287109	1282.004883
1300.220703	1098.557983
1299.154297	1362.421997
1298.087891	432.619141
1297.020508	981.544006
1295.954102	1225.966064
1294.886719	783.097900
1293.818359	897.547913
1292.750977	857.529968
1291.682617	660.616699
1290.614258	532.558899
1289.545898	595.909729
1288.476563	622.533508
1287.407227	1198.211670
1286.338867	715.295593
1285.268555	1210.030029
1284.199219	1160.987427
1283.128906	803.492371
1282.058594	1131.716187
1280.988281	1317.930664
1279.917969	1350.009399
1278.846680	1110.559570
1277.775391	563.127136
1276.704102	549.116760
1275.632813	500.979767
1274.560547	582.448975
1273.488281	424.483795
1272.416016	452.363800
1271.343750	863.806030
1270.270508	1033.340332
1269.197266	1000.230530
1268.124023	561.982605
1267.050781	612.118225
1265.977539	196.260620
1264.903320	880.830750
1263.829102	477.396454
1262.753906	5.894446
1261.679688	-99.608719
1260.604492	289.731018
1259.529297	759.387329
1258.454102	834.217773
1257.378906	516.923645
1256.302734	582.114014
1255.226563	362.480865
1254.150391	213.584915
1253.073242	383.574432
1251.997070	319.998871
1250.919922	331.875458
1249.841797	297.546295
1248.764648	73.661942
1247.686523	-18.845892
1246.608398	190.089294
1245.530273	503.457794
1244.452148	-65.101685
1243.373047	243.364395
1242.293945	471.594147
1241.214844	466.702850
1240.135742	-35.725464
1239.055664	90.552017
1237.975586	556.460693
1236.895508	68.943939
1235.815430	723.835876
1234.734375	716.551270
1233.654297	893.543945
1232.573242	261.028320
1231.491211	195.713562
1230.410156	515.631348
1229.328125	19.238567
1228.246094	421.366486
1227.163086	673.195862
1226.081055	206.164398
1224.998047	97.416718
1223.915039	245.143402
1222.832031	165.467636
1221.748047	-830.648376
1220.664063	296.228027
1219.580078	141.618515
1218.496094	-29.845835
1217.412109	211.880066
1216.327148	-181.788330
1215.242188	-172.019913
1214.157227	-188.824219
1213.071289	511.198669
1211.985352	402.481384
1210.899414	320.334747
1209.813477	221.311829
1208.727539	105.442215
1207.640625	519.985291
1206.553711	237.686249
1205.466797	54.293503
1204.378906	82.941498
1203.291016	200.687973
1202.203125	-567.929504
1201.115234	334.790588
1200.027344	-207.301590
1198.938477	-373.766876
1197.849609	1.202590
1196.760742	145.019455
1195.670898	-339.041138
1194.582031	-2.924297
1193.492188	-1.203305
1192.401367	53.315781
1191.311523	69.352043
1190.220703	-450.441223
1189.129883	-328.748077
1188.039063	-507.327515
1186.947266	-729.130920
1185.856445	-550.001404
1184.764648	96.917419
1183.671875	2.085264
1182.580078	-205.450119
1181.487305	-235.527756
1180.394531	185.098404
1179.301758	-561.892944
1178.208984	126.911209
1177.115234	-540.823181
1176.021484	-192.638992
1174.927734	-378.747986
1173.833008	-54.867142
1172.738281	48.562496
1171.643555	-178.389557
1170.548828	-39.208420
1169.454102	-98.722961
1168.358398	-344.853271
1167.262695	-385.313507
1166.166992	-9.854292
1165.070313	-695.864502
1163.973633	-406.698608
1162.876953	-607.490051
1161.780273	-3.340851
1160.683594	801.045410
1159.585938	-321.657593
1158.488281	119.453682
1157.389648	66.295074
1156.291992	351.901123
1155.193359	403.510071
1154.094727	-124.458549
1152.996094	86.831009
1151.896484	-93.010170
1150.796875	-432.507599
1149.697266	-302.559814
1148.597656	34.481586
1147.498047	-466.977173
1146.397461	234.049988
1145.296875	299.116058
1144.195313	-97.652260
1143.094727	-35.070541
1141.993164	98.731705
1140.891602	434.549988
1139.789063	59.175068
1138.687500	164.119965
1137.584961	416.255005
1136.482422	-291.741180
1135.379883	-89.649391
1134.276367	302.235138
1133.172852	88.380371
1132.069336	726.794617
1130.964844	486.651489
1129.861328	291.675842
1128.756836	1126.253418
1127.652344	561.039856
1126.546875	633.841736
1125.442383	614.118652
1124.336914	620.373413
1123.230469	354.005096
1122.125000	381.505096
1121.018555	-10.342759
1119.912109	580.641296
1118.805664	72.786430
1117.699219	-49.086052
1116.591797	330.666229
1115.484375	-101.292267
1114.376953	306.563019
1113.268555	82.749519
1112.160156	128.502151
1111.051758	-62.193420
1109.943359	-477.359375
1108.833984	189.654617
1107.725586	-234.924622
1106.616211	-324.071198
1105.505859	7.005304
1104.396484	307.227295
1103.286133	611.948792
1102.175781	52.952065
1101.064453	340.957886
1099.954102	371.771698
1098.842773	680.708435
1097.731445	393.089752
1096.619141	687.628601
1095.507813	529.654053
1094.395508	145.543732
1093.282227	453.924347
1092.169922	8.734505
1091.056641	163.937759
1089.943359	462.613739
1088.830078	-448.274689
1087.716797	229.094727
1086.602539	555.661865
1085.488281	510.561127
1084.373047	418.412201
1083.258789	869.224060
1082.143555	321.171600
1081.028320	229.092361
1079.913086	559.800964
1078.796875	16.831425
1077.680664	563.357239
1076.564453	-178.861603
1075.448242	508.239655
1074.331055	22.046703
1073.213867	450.772125
1072.096680	70.347923
1070.979492	177.713867
1069.861328	172.513672
1068.743164	200.131790
1067.625000	269.922119
1066.505859	67.973854
1065.386719	-131.516113
1064.267578	399.517120
1063.148438	696.286865
1062.029297	244.154922
1060.909180	641.437378
1059.789063	-39.653446
1058.667969	18.487724
1057.547852	548.915588
1056.426758	588.275757
1055.305664	422.038269
1054.183594	372.691467
1053.062500	173.969208
1051.940430	811.330261
1050.818359	558.970886
1049.695313	367.442230
1048.572266	822.432678
1047.449219	313.772797
1046.326172	17.660461
1045.203125	-105.690941
1044.079102	379.527985
1042.955078	785.348938
1041.830078	321.839325
1040.706055	142.879684
1039.581055	-91.850731
1038.456055	358.226257
1037.331055	568.394348
1036.205078	364.205841
1035.079102	348.691589
1033.953125	-69.200577
1032.826172	83.011497
1031.700195	165.526993
1030.573242	-114.606064
1029.445313	339.950958
1028.318359	-265.220703
1027.190430	-444.877045
1026.062500	-566.269348
1024.934570	-197.520309
1023.805664	-641.428162
1022.676758	-351.541534
1021.547852	-1036.311279
1020.418945	-968.946045
1019.289063	-490.985992
1018.159180	-240.370804
1017.029297	-184.481232
1015.898438	-429.849121
1014.767578	1.694652
1013.636719	-136.761978
1012.505859	-886.498230
1011.375000	-387.582489
1010.243164	361.250824
1009.111328	237.263687
1007.978516	395.760956
1006.846680	288.318298
1005.713867	708.403015
1004.581055	1142.323242
1003.447266	1865.149902
1002.313477	1845.839111
1001.179688	1339.111328
1000.045898	895.155579
998.912109	486.215546
997.777344	308.526855
996.642578	544.333740
995.506836	417.786011
994.372070	436.877289
993.236328	280.757568
992.100586	344.006165
990.963867	-21.546915
989.828125	-292.206512
988.691406	121.975418
987.553711	-169.038666
986.416992	332.812347
985.279297	270.266449
984.141602	230.956055
983.003906	320.772552
981.865234	680.000061
980.726563	-46.909431
979.587891	291.888489
978.448242	412.178253
977.309570	189.994247
976.169922	478.451782
975.030273	134.876678
973.889648	494.788239
972.749023	381.457062
971.608398	142.039597
970.467773	-218.784409
969.326172	238.012619
968.184570	107.208145
967.042969	263.481720
965.901367	144.575333
964.758789	186.446701
963.616211	579.317566
962.473633	914.875061
961.330078	150.280258
960.186523	346.355774
959.042969	189.718140
957.899414	-532.375488
956.754883	-200.654236
955.610352	85.320679
954.465820	282.079559
953.321289	-38.214520
952.175781	-406.243378
951.030273	95.204185
949.884766	63.814415
948.738281	156.046417
947.591797	-393.826874
946.445313	-84.103828
945.298828	-455.129700
944.151367	3.250262
943.003906	-122.973251
941.856445	-109.708275
940.708008	-135.104462
939.559570	51.890644
938.411133	209.298447
937.262695	631.366882
936.113281	497.009094
934.964844	264.868896
933.814453	-28.583019
932.665039	-198.673599
931.514648	-493.847382
930.364258	-233.014725
929.213867	59.712368
928.062500	161.208466
926.912109	-196.908615
925.759766	-604.822021
924.608398	-209.369980
923.456055	-180.144104
922.303711	112.943748
921.151367	-546.437683
919.999023	-241.783829
918.845703	-432.485291
917.692383	176.615524
916.539063	-41.117607
915.384766	386.174805
914.230469	-10.631401
913.076172	-491.110199
911.920898	-77.331703
910.766602	415.762878
909.611328	-356.759857
908.455078	-509.864441
907.299805	51.241478
906.143555	528.296753
904.987305	51.339951
903.830078	-110.472275
902.673828	232.893692
901.516602	-318.166595
900.359375	188.173889
899.201172	585.689087
898.042969	394.822937
896.884766	50.281921
895.726563	18.030247
894.567383	-344.275360
893.408203	68.925827
892.249023	70.683830
891.088867	124.405365
889.929688	-29.659004
888.769531	-633.034973
887.608398	364.561859
886.448242	318.912933
885.287109	2.477032
884.125977	333.681488
882.963867	204.573502
881.801758	-161.255600
880.639648	25.415697
879.477539	439.621460
878.315430	276.739441
877.152344	172.449509
875.989258	498.381989
874.825195	427.771301
873.661133	228.833694
872.497070	-249.162521
871.333008	312.613464
870.168945	298.140900
869.003906	771.654114
867.838867	336.431946
866.672852	-33.486755
865.506836	241.739441
864.340820	-6.816439
863.174805	351.207733
862.008789	639.345947
860.841797	334.425873
859.674805	209.133118
858.506836	804.209290
857.339844	234.359207
856.171875	822.180481
855.003906	1082.148193
853.834961	933.745911
852.666016	1395.027100
851.497070	836.213379
850.328125	1007.964294
849.158203	1311.630249
847.988281	1229.788818
846.818359	928.396240
845.647461	933.631104
844.477539	1316.935425
843.306641	1176.303345
842.134766	939.339600
840.963867	1332.995117
839.791992	1424.411865
838.619141	1269.687012
837.447266	-27.133839
836.274414	370.028381
835.101563	1128.659546
833.928711	841.576416
832.754883	654.870728
831.581055	338.568207
830.407227	747.478088
829.232422	649.488831
828.058594	1046.532227
826.883789	1090.787231
825.708008	673.258179
824.533203	665.839233
823.357422	375.153809
822.181641	1053.519165
821.004883	22.870115
819.828125	497.837128
818.651367	-160.878784
817.474609	59.665691
816.296875	-494.579010
815.119141	277.151611
813.941406	305.363861
812.763672	206.556427
811.584961	-10.320449
810.406250	-458.516449
809.226563	-566.792358
808.047852	15.667756
806.868164	-626.258240
805.688477	-117.888847
804.507813	-85.141129
803.327148	240.307800
802.146484	-333.346497
800.965820	284.310516
799.784180	-318.474243
798.603516	-446.677063
797.420898	-488.683594
796.239258	-526.465271
795.056641	-229.919617
793.874023	32.990345
792.691406	-382.202240
791.507813	-328.055023
790.324219	-205.561020
789.140625	98.110443
787.956055	-129.676361
786.772461	624.623901
785.586914	-163.245239
784.402344	-254.450394
783.216797	341.624878
782.032227	-10.901412
780.845703	266.166168
779.660156	644.531189
778.473633	496.848785
777.287109	84.060081
776.100586	-180.837708
774.913086	15.403217
773.725586	169.436127
772.538086	801.876099
771.349609	620.025940
770.161133	12.539989
768.972656	368.455994
767.784180	129.014908
766.594727	233.199631
765.405273	568.478516
764.215820	88.624557
763.026367	286.981171
761.835938	758.039612
760.645508	570.738220
759.454102	191.974838
758.262695	327.993134
757.072266	477.076447
755.879883	713.878357
754.688477	1023.067871
753.496094	85.971863
752.303711	179.679230
751.110352	161.237228
749.917969	213.064713
748.724609	135.270401
747.530273	-76.432411
746.336914	185.985046
745.142578	604.014832
743.948242	622.653442
742.752930	-104.316338
741.558594	576.642639
740.363281	297.241943
739.166992	-323.858673
737.971680	-208.442337
736.775391	-128.078064
735.579102	-275.409424
734.381836	172.894684
733.185547	485.417908
731.988281	67.014229
730.790039	-263.585449
729.592773	29.514429
728.394531	361.973450
727.196289	106.350769
725.997070	-253.911926
724.797852	-163.654251
723.598633	33.807491
722.399414	471.664703
721.199219	158.336243
719.999023	456.684723
718.798828	205.120041
717.598633	486.387939
716.397461	357.618683
715.196289	447.321960
713.994141	197.081375
712.792969	-76.682945
711.590820	-578.877258
710.388672	314.084290
709.185547	265.824615
707.982422	324.662903
706.779297	196.569412
705.576172	164.701538
704.372070	117.963356
703.167969	378.460449
701.963867	-207.025940
700.759766	282.597412
699.554688	113.523262
698.349609	488.439880
697.143555	574.508423
695.938477	365.486145
694.732422	80.938736
693.525391	-29.308489
692.319336	390.794495
691.112305	-736.725586
689.905273	-352.671967
688.697266	-686.604492
687.490234	-449.354279
686.282227	-68.637093
685.073242	223.429214
683.865234	-201.725922
682.656250	21.774822
681.447266	-454.279388
680.237305	-169.304245
679.028320	-72.440132
677.818359	-284.858276
676.607422	-600.700134
675.397461	-288.315002
674.186523	-64.422981
672.975586	-236.136917
671.763672	183.011124
670.551758	466.092102
669.339844	373.220398
668.127930	630.821289
666.915039	50.185307
665.703125	-190.726151
664.489258	61.108295
663.276367	123.036293
662.062500	487.333618
660.848633	-367.828308
659.634766	389.407532
658.419922	-66.048660
657.205078	274.608063
655.990234	134.259003
654.775391	-131.099777
653.559570	579.916565
652.343750	807.790222
651.126953	561.416077
649.911133	577.700439
648.694336	109.165253
647.477539	469.328766
646.259766	452.244690
645.041992	671.370667
643.824219	734.957886
642.606445	982.855652
641.387695	754.696289
640.168945	749.448547
638.950195	1177.490234
637.730469	809.299561
636.511719	734.568176
635.291016	1318.081909
634.071289	830.727966
632.850586	398.036560
631.629883	567.219055
630.409180	1007.288086
629.188477	780.392395
627.966797	339.419434
626.745117	1016.082031
625.522461	815.621582
624.300781	947.442383
623.078125	815.373108
621.854492	1349.268066
620.631836	997.807556
619.408203	1131.900879
618.184570	911.820374
616.960938	384.730835
615.736328	-96.283478
614.511719	596.108215
613.287109	-165.792160
612.061523	146.492615
610.835938	368.976532
609.610352	-321.442078
608.384766	189.190460
607.158203	-42.402615
605.931641	-614.286072
604.705078	-23.021282
