# Supplementary material for: Raman spectroscopy accurately differentiates mucosal healing from non-healing and biochemical changes following biological therapy in inflammatory bowel disease
Source: PLoS One. 2021 Jun 2;16(6):e0252210. doi: 10.1371/journal.pone.0252210 (PMC8172032; doi:10.1371/journal.pone.0252210)
Supplement: S1 Dataset — (ZIP) [file pone.0252210.s003.zip › HC/BRC-ctnf-0007-2_base sub CR removed_52__X_-21392.3__Y_39788.2__Time_579.txt]

1714.793945	213.527725
1713.817383	165.794159
1712.840820	4.528267
1711.864258	95.448112
1710.886719	-162.192963
1709.909180	62.847572
1708.931641	-111.388947
1707.953125	-127.387947
1706.975586	-303.880524
1705.997070	-94.537697
1705.018555	-230.467941
1704.040039	13.984693
1703.060547	-233.899002
1702.081055	-106.836105
1701.101563	285.260406
1700.122070	-178.310349
1699.142578	-15.718833
1698.162109	-90.836990
1697.181641	-72.047401
1696.201172	0.518285
1695.220703	-150.977356
1694.239258	-40.354900
1693.257813	-52.221859
1692.276367	83.131134
1691.294922	301.563202
1690.313477	186.774612
1689.331055	27.060879
1688.348633	-17.468039
1687.366211	138.448837
1686.383789	222.759430
1685.400391	288.778320
1684.416992	211.332138
1683.433594	528.667969
1682.450195	215.081131
1681.465820	264.212341
1680.482422	369.750916
1679.498047	-59.327015
1678.512695	568.683655
1677.528320	654.198486
1676.542969	442.204926
1675.558594	475.492645
1674.572266	527.782349
1673.586914	623.110229
1672.601563	710.911011
1671.615234	878.831787
1670.628906	746.996765
1669.642578	713.973206
1668.655273	806.207458
1667.668945	516.665771
1666.681641	737.263916
1665.694336	913.139343
1664.706055	487.192474
1663.718750	706.438965
1662.730469	1087.775757
1661.742188	841.118652
1660.753906	510.225586
1659.764648	913.921753
1658.775391	1050.323730
1657.787109	1189.804077
1656.796875	1271.350342
1655.807617	1070.058838
1654.818359	736.952209
1653.828125	743.130249
1652.837891	823.822876
1651.846680	814.939270
1650.856445	616.103333
1649.865234	568.449646
1648.874023	597.887329
1647.882813	122.937393
1646.891602	443.911774
1645.899414	260.551300
1644.907227	320.637817
1643.915039	-17.638229
1642.922852	98.675232
1641.930664	19.993061
1640.937500	-39.848824
1639.944336	-54.463604
1638.951172	-245.446472
1637.957031	181.033432
1636.963867	-212.250381
1635.969727	-17.265377
1634.975586	-156.730377
1633.981445	1.897780
1632.986328	-71.066322
1631.991211	-422.860229
1630.996094	-205.489685
1630.000977	-316.985962
1629.005859	71.887344
1628.009766	-20.686792
1627.013672	-344.459198
1626.017578	-197.054947
1625.021484	-228.280685
1624.024414	-27.930984
1623.028320	-79.746666
1622.031250	68.372864
1621.033203	-124.921371
1620.036133	-39.480888
1619.038086	-43.190090
1618.041016	-143.830948
1617.041992	-428.031281
1616.043945	-37.458050
1615.045898	-56.197365
1614.046875	61.618492
1613.047852	195.267014
1612.048828	197.898849
1611.048828	-300.057220
1610.049805	-231.529999
1609.049805	-162.931458
1608.049805	-183.320541
1607.048828	-20.269703
1606.048828	66.889114
1605.047852	175.030273
1604.046875	115.688347
1603.045898	276.272278
1602.044922	13.009517
1601.042969	92.576538
1600.041016	237.546906
1599.039063	-25.381050
1598.037109	-194.042145
1597.034180	228.045364
1596.031250	333.812500
1595.028320	-101.202225
1594.025391	166.569046
1593.022461	102.606400
1592.018555	304.950714
1591.014648	76.539124
1590.010742	36.107864
1589.006836	201.791672
1588.001953	119.571228
1586.997070	616.305908
1585.992188	49.021378
1584.987305	172.731674
1583.982422	-261.371338
1582.976563	221.822281
1581.970703	775.094360
1580.964844	-125.226135
1579.958984	-108.642296
1578.952148	230.668930
1577.945313	267.839569
1576.938477	356.962616
1575.931641	362.715179
1574.924805	105.668915
1573.916992	189.299408
1572.909180	363.800110
1571.901367	41.637554
1570.893555	-111.561401
1569.884766	-67.346535
1568.876953	28.713717
1567.868164	223.293365
1566.858398	155.396332
1565.849609	-190.353500
1564.839844	-131.196457
1563.830078	-28.079893
1562.820313	-176.794067
1561.810547	232.097412
1560.799805	62.355312
1559.790039	-47.798737
1558.779297	142.620697
1557.767578	387.216095
1556.756836	-171.643311
1555.745117	-90.581955
1554.733398	78.347496
1553.721680	-74.032928
1552.709961	249.837189
1551.697266	143.735886
1550.685547	-1.273872
1549.672852	-6.700380
1548.659180	204.962067
1547.646484	289.672150
1546.632813	58.727634
1545.619141	218.035095
1544.605469	428.790527
1543.591797	78.596329
1542.577148	-67.566818
1541.562500	336.273132
1540.547852	-1.314351
1539.533203	87.031288
1538.518555	-183.604675
1537.502930	443.683929
1536.487305	105.630219
1535.471680	167.345108
1534.456055	223.693542
1533.439453	70.977921
1532.422852	88.272186
1531.406250	-18.324080
1530.389648	457.261475
1529.373047	136.452835
1528.355469	183.880127
1527.337891	277.454498
1526.320313	-25.655674
1525.302734	80.432930
1524.284180	103.922394
1523.265625	129.795135
1522.247070	188.919113
1521.228516	16.388882
1520.208984	59.703079
1519.190430	-272.453278
1518.170898	-139.497849
1517.151367	-99.274933
1516.130859	-272.485413
1515.111328	-60.516979
1514.090820	33.043793
1513.070313	154.634781
1512.049805	-414.441772
1511.028320	-39.121544
1510.006836	315.350403
1508.986328	28.264841
1507.963867	-48.622658
1506.942383	79.506149
1505.919922	-166.870773
1504.898438	-197.985138
1503.875977	-211.336014
1502.852539	-340.144440
1501.830078	-184.723160
1500.806641	-44.911720
1499.783203	-169.003967
1498.759766	-329.021118
1497.736328	-217.855377
1496.711914	-163.193558
1495.687500	-101.020187
1494.663086	-212.914871
1493.638672	-186.824356
1492.613281	-150.685699
1491.587891	-155.580444
1490.563477	-101.800606
1489.537109	-219.393326
1488.511719	-68.845238
1487.485352	30.419655
1486.458984	-197.261505
1485.432617	-24.221880
1484.406250	26.138985
1483.379883	91.675484
1482.352539	516.723389
1481.325195	104.979874
1480.297852	376.650940
1479.269531	321.779297
1478.241211	735.792847
1477.213867	604.264404
1476.184570	1050.948486
1475.156250	931.936462
1474.127930	782.341309
1473.098633	688.705322
1472.069336	1183.023438
1471.040039	1358.951172
1470.009766	1183.581543
1468.979492	1407.593140
1467.950195	1664.536255
1466.918945	1641.550415
1465.888672	1776.162476
1464.857422	1587.840210
1463.827148	1539.341064
1462.795898	1546.671631
1461.763672	1404.061646
1460.732422	2030.952393
1459.700195	1652.104126
1458.667969	2217.645264
1457.635742	2105.313721
1456.603516	2053.897705
1455.570313	1966.927124
1454.537109	2080.331543
1453.503906	2145.489258
1452.470703	1881.035889
1451.436523	2617.802734
1450.403320	2300.121582
1449.369141	2124.412842
1448.333984	2703.554932
1447.299805	2682.301270
1446.264648	2617.986816
1445.230469	2323.384521
1444.194336	2236.379395
1443.159180	1959.678833
1442.124023	1958.851807
1441.087891	2018.709839
1440.051758	1891.443604
1439.015625	1491.220337
1437.978516	1662.386597
1436.941406	1580.808838
1435.904297	1499.298706
1434.867188	1334.503418
1433.830078	1422.351929
1432.791992	995.105103
1431.754883	780.155945
1430.715820	671.281677
1429.677734	1195.863159
1428.639648	342.887726
1427.600586	410.882263
1426.561523	277.177185
1425.522461	239.392365
1424.482422	272.226563
1423.443359	355.544281
1422.403320	149.130981
1421.363281	451.691589
1420.322266	79.249329
1419.282227	223.222565
1418.241211	221.182465
1417.200195	267.040558
1416.159180	285.287567
1415.117188	64.591469
1414.076172	52.865681
1413.034180	154.365723
1411.992188	-420.368622
1410.949219	-62.274551
1409.907227	129.935379
1408.864258	-29.607611
1407.821289	-402.485413
1406.777344	-207.568497
1405.734375	-213.461105
1404.690430	-46.058632
1403.646484	-330.373230
1402.602539	-130.180298
1401.557617	95.107079
1400.513672	117.277817
1399.468750	-25.964811
1398.423828	279.733429
1397.377930	131.713669
1396.333008	171.861359
1395.287109	272.220428
1394.241211	227.378815
1393.195313	185.189636
1392.148438	401.017944
1391.101563	206.345657
1390.054688	-43.165619
1389.007813	-64.737190
1387.960938	194.026825
1386.913086	212.679443
1385.865234	266.475159
1384.817383	-42.120037
1383.769531	-200.468231
1382.720703	53.698841
1381.671875	65.552864
1380.623047	-92.307495
1379.574219	-97.615646
1378.524414	-52.860687
1377.475586	339.036102
1376.425781	-222.498047
1375.375977	254.379196
1374.325195	-144.457550
1373.274414	-363.392853
1372.224609	-290.304169
1371.172852	52.115284
1370.122070	-400.557312
1369.070313	-5.619447
1368.019531	-218.593262
1366.967773	74.318024
1365.915039	108.236351
1364.863281	112.439293
1363.810547	27.161943
1362.757813	-498.435425
1361.705078	-55.719837
1360.651367	-48.405006
1359.598633	-113.043335
1358.544922	-229.734283
1357.491211	19.243900
1356.436523	44.545105
1355.382813	256.400635
1354.328125	361.466064
1353.273438	354.868561
1352.217773	432.848450
1351.163086	523.389465
1350.107422	286.359222
1349.051758	300.255157
1347.996094	138.131653
1346.939453	812.229553
1345.883789	350.276917
1344.827148	414.353699
1343.769531	339.709839
1342.712891	629.626953
1341.655273	478.463257
1340.598633	478.667572
1339.540039	776.227661
1338.482422	709.795105
1337.423828	611.338318
1336.366211	411.605713
1335.307617	655.093689
1334.248047	710.563599
1333.189453	835.442383
1332.129883	898.567139
1331.070313	697.240601
1330.010742	819.996948
1328.950195	1076.305542
1327.890625	811.259644
1326.830078	581.049316
1325.768555	706.747986
1324.708008	1027.647217
1323.646484	768.324463
1322.585938	580.859680
1321.523438	852.606934
1320.461914	833.244690
1319.400391	683.289856
1318.337891	790.013733
1317.275391	613.267456
1316.211914	868.123413
1315.149414	920.917114
1314.085938	658.396301
1313.022461	590.739563
1311.958984	922.261902
1310.894531	1098.610229
1309.831055	1021.435120
1308.766602	986.251038
1307.701172	997.947388
1306.636719	1184.463013
1305.571289	1112.715210
1304.505859	1009.147217
1303.440430	910.655762
1302.375000	1539.965454
1301.308594	1065.587769
1300.242188	1124.734497
1299.175781	1075.872681
1298.109375	857.668518
1297.041992	926.953735
1295.975586	1317.934326
1294.908203	908.670410
1293.839844	1078.804810
1292.772461	1168.015503
1291.704102	1245.007690
1290.635742	1228.871216
1289.567383	1171.154907
1288.498047	1032.648315
1287.428711	1283.960327
1286.360352	1199.582764
1285.290039	1362.724243
1284.220703	1361.793213
1283.150391	959.367065
1282.080078	784.863098
1281.009766	1002.119080
1279.939453	1251.164185
1278.868164	1390.073853
1277.796875	1025.135864
1276.725586	816.930237
1275.654297	1000.060364
1274.582031	1124.504272
1273.509766	943.479004
1272.437500	1016.697510
1271.365234	980.017029
1270.291992	1231.579712
1269.218750	1038.708252
1268.145508	1004.646362
1267.072266	1197.622681
1265.999023	961.119263
1264.924805	1212.653809
1263.850586	1481.196777
1262.776367	1447.300781
1261.701172	1252.550049
1260.625977	1569.766602
1259.550781	1316.670776
1258.475586	1234.256714
1257.400391	1380.874023
1256.324219	1690.603027
1255.248047	950.886597
1254.171875	1275.234497
1253.094727	1426.668579
1252.018555	1300.705322
1250.941406	1318.324219
1249.864258	1678.862793
1248.786133	1290.366333
1247.708008	1495.195679
1246.630859	1328.113647
1245.551758	1367.632202
1244.473633	1018.462097
1243.394531	1514.653564
1242.316406	1041.781494
1241.236328	1149.314819
1240.157227	1477.687012
1239.077148	1160.424927
1237.998047	1221.775391
1236.917969	1620.237793
1235.836914	1339.505859
1234.756836	1197.095703
1233.675781	1231.675049
1232.594727	1365.585083
1231.512695	971.231018
1230.431641	1022.758057
1229.349609	1033.060547
1228.267578	866.589233
1227.185547	978.557129
1226.102539	722.572693
1225.019531	553.789917
1223.936523	208.460953
1222.853516	908.076477
1221.769531	591.776245
1220.686523	710.740845
1219.602539	740.188965
1218.517578	395.029083
1217.433594	192.543732
1216.348633	217.138855
1215.263672	466.265564
1214.178711	534.172485
1213.092773	582.690735
1212.007813	578.064148
1210.921875	438.276611
1209.834961	175.479172
1208.749023	843.638489
1207.662109	532.554810
1206.575195	616.886780
1205.488281	354.098053
1204.400391	375.675934
1203.313477	279.169678
1202.225586	300.652771
1201.136719	151.104538
1200.048828	341.008087
1198.959961	71.069595
1197.871094	183.784119
1196.782227	147.240540
1195.692383	-288.609009
1194.603516	-233.776932
1193.513672	-301.647156
1192.423828	-227.736008
1191.333008	7.064833
1190.242188	-176.327209
1189.151367	-299.655029
1188.060547	-449.403687
1186.969727	-387.878540
1185.877930	-74.424416
1184.786133	-428.314941
1183.694336	72.011848
1182.601563	29.933670
1181.509766	45.373226
1180.416992	-181.433060
1179.323242	-410.618530
1178.230469	-376.135132
1177.136719	-140.488785
1176.042969	-0.835241
1174.949219	38.102585
1173.854492	-373.211792
1172.760742	-274.506958
1171.666016	-144.816498
1170.570313	-67.910316
1169.475586	128.514771
1168.379883	-69.864220
1167.284180	83.274269
1166.188477	4.383361
1165.091797	-351.807983
1163.996094	126.058792
1162.899414	-199.085739
1161.801758	29.953701
1160.705078	289.879852
1159.607422	-47.248051
1158.509766	76.372726
1157.412109	104.410423
1156.313477	87.019623
1155.215820	253.247513
1154.117188	517.086548
1153.017578	3.486274
1151.918945	348.166077
1150.819336	103.985458
1149.719727	355.415771
1148.620117	416.106018
1147.519531	390.952789
1146.418945	39.552761
1145.318359	78.633087
1144.217773	-251.246964
1143.116211	-155.159561
1142.014648	-90.105431
1140.913086	186.517761
1139.811523	172.874847
1138.708984	111.616280
1137.606445	280.858826
1136.503906	48.404133
1135.401367	447.889862
1134.297852	198.743683
1133.194336	274.957703
1132.090820	313.091522
1130.987305	581.376648
1129.882813	600.314941
1128.778320	946.574524
1127.673828	621.410461
1126.569336	787.187073
1125.463867	578.250122
1124.358398	459.428070
1123.252930	731.597107
1122.146484	707.442749
1121.041016	806.437622
1119.934570	277.799072
1118.828125	535.363770
1117.720703	343.031891
1116.613281	453.648102
1115.505859	403.295776
1114.398438	483.019318
1113.291016	465.714691
1112.182617	637.508728
1111.074219	-188.292847
1109.964844	583.729797
1108.856445	183.526688
1107.747070	305.478943
1106.637695	517.087769
1105.528320	277.624268
1104.417969	607.098206
1103.307617	497.456055
1102.197266	762.984741
1101.086914	594.342102
1099.975586	583.748840
1098.864258	148.745392
1097.752930	442.313934
1096.641602	806.432800
1095.529297	588.389038
1094.416992	488.215393
1093.304688	275.038696
1092.191406	353.899963
1091.079102	458.628601
1089.965820	379.719147
1088.852539	446.731689
1087.738281	214.941818
1086.624023	187.874496
1085.509766	480.601837
1084.395508	326.551514
1083.280273	529.803833
1082.166016	422.828674
1081.050781	602.495850
1079.934570	568.358093
1078.819336	792.549255
1077.703125	892.224365
1076.586914	381.658417
1075.469727	504.873322
1074.353516	-129.661346
1073.236328	148.459793
1072.119141	210.753693
1071.000977	683.281555
1069.882813	260.314148
1068.765625	245.309647
1067.646484	560.631653
1066.528320	16.295383
1065.409180	78.710617
1064.290039	239.460464
1063.170898	283.156189
1062.050781	448.539032
1060.930664	606.871643
1059.810547	-16.008245
1058.690430	98.030212
1057.569336	176.990143
1056.449219	153.140411
1055.327148	225.135330
1054.206055	213.066452
1053.083984	128.645538
1051.961914	301.185455
1050.839844	513.398987
1049.717773	216.760620
1048.594727	254.004333
1047.471680	417.278717
1046.348633	167.710541
1045.224609	214.463715
1044.101563	303.250854
1042.976563	161.298721
1041.852539	334.087097
1040.728516	66.561188
1039.603516	-321.892120
1038.478516	-228.054642
1037.352539	-360.012054
1036.227539	-307.927917
1035.101563	-92.900894
1033.974609	-117.522858
1032.848633	-0.149428
1031.721680	19.586105
1030.594727	11.510540
1029.467773	210.398819
1028.340820	-122.853073
1027.212891	-67.876976
1026.084961	166.020645
1024.956055	-317.647400
1023.828125	-664.000122
1022.699219	-276.630432
1021.570313	-476.431213
1020.440430	-295.561188
1019.311523	-733.952820
1018.181641	-378.963867
1017.050781	-439.030334
1015.920898	-192.987701
1014.790039	-48.915855
1013.659180	-706.400024
1012.528320	-450.860992
1011.396484	-223.117020
1010.265625	-275.485291
1009.132813	-5.996686
1008.000977	-23.442558
1006.868164	-45.397549
1005.736328	501.796661
1004.602539	1305.520630
1003.469727	1623.504883
1002.335938	2114.816162
1001.202148	1679.371704
1000.068359	1163.398682
998.933594	490.724304
997.799805	347.317566
996.665039	372.636841
995.529297	499.628448
994.394531	451.322937
993.258789	-7.492481
992.123047	207.547211
990.986328	-352.198914
989.849609	-249.881760
988.712891	-101.375931
987.576172	-58.806087
986.439453	-4.597703
985.301758	-70.055336
984.164063	62.692734
983.025391	411.920258
981.887695	353.732727
980.749023	364.736084
979.610352	72.195938
978.470703	391.745728
977.332031	444.544525
976.192383	205.476410
975.051758	118.354210
973.912109	141.722794
972.771484	741.853638
971.630859	395.542419
970.490234	49.534985
969.348633	20.641256
968.207031	292.570465
967.065430	332.751923
965.923828	324.876617
964.781250	-10.850652
963.638672	135.263062
962.496094	494.654724
961.352539	-92.587837
960.208984	200.505203
959.065430	727.273010
957.921875	305.707031
956.777344	3.540043
955.632813	381.577087
954.488281	265.196228
953.343750	350.369263
952.198242	163.391754
951.052734	175.618881
949.907227	444.069183
948.760742	-387.082672
947.614258	235.889160
946.467773	426.835114
945.321289	540.140808
944.173828	256.113922
943.026367	2.030539
941.878906	-349.977814
940.730469	517.068726
939.582031	443.726898
938.433594	83.100868
937.285156	140.138428
936.135742	445.800171
934.987305	302.352020
933.836914	614.897705
932.687500	419.295288
931.537109	438.026367
930.386719	267.830200
929.236328	257.205139
928.084961	7.670853
926.934570	402.436890
925.783203	301.091217
924.630859	-54.883373
923.478516	-117.205414
922.327148	-104.367302
921.173828	138.151489
920.021484	303.385254
918.868164	175.528198
917.714844	93.255722
916.561523	369.936920
915.407227	44.888920
914.252930	162.724274
913.098633	112.651833
911.944336	-146.057053
910.789063	-243.510849
909.633789	-120.855225
908.478516	-521.932190
907.322266	-251.783691
906.166016	-51.942368
905.009766	-407.222992
903.853516	114.352699
902.696289	-84.409439
901.539063	140.375565
900.381836	-454.298492
899.223633	-136.629547
898.065430	-24.943754
896.907227	263.174469
895.749023	-265.163971
894.589844	133.761154
893.430664	-211.111023
892.271484	-11.157891
891.112305	111.922813
889.952148	74.617035
888.791992	211.250443
887.630859	54.351990
886.470703	71.364288
885.309570	298.265656
884.148438	-0.583208
882.986328	-17.321253
881.825195	-185.115479
880.663086	152.196243
879.500000	-193.579910
878.337891	276.560822
877.174805	291.409546
876.011719	130.580704
874.847656	172.497986
873.684570	185.134796
872.520508	546.637817
871.355469	208.149231
870.191406	389.501740
869.026367	332.349976
867.861328	572.042664
866.695313	431.683289
865.530273	430.729706
864.364258	598.289551
863.197266	424.286316
862.031250	618.689636
860.864258	790.521240
859.697266	380.825409
858.530273	570.541260
857.362305	459.471527
856.194336	741.000366
855.026367	856.399048
853.857422	727.306152
852.688477	755.156860
851.519531	928.636475
850.350586	848.797668
849.180664	609.907898
848.010742	353.168213
846.840820	519.689819
845.670898	430.888763
844.500000	881.438782
843.329102	631.396667
842.157227	200.229019
840.986328	489.328979
839.814453	210.323196
838.642578	597.522705
837.469727	597.858887
836.296875	513.225098
835.124023	629.603943
833.951172	448.845551
832.777344	89.490746
831.603516	-189.406769
830.429688	448.960205
829.255859	357.379364
828.081055	464.293915
826.906250	695.961060
825.731445	597.477356
824.555664	88.824974
823.379883	159.738083
822.204102	-12.307778
821.027344	-137.576492
819.851563	166.921631
818.674805	306.445038
817.497070	-161.835434
816.320313	251.242401
815.142578	130.092987
813.963867	242.461609
812.786133	94.518845
811.607422	-240.192169
810.428711	-99.178032
809.250000	61.678101
808.070313	-293.043945
806.890625	-63.537849
805.710938	-429.338898
804.531250	17.478630
803.350586	139.947708
802.169922	-425.616974
800.988281	-274.440308
799.807617	-901.919678
798.625977	-444.872101
797.444336	-112.275261
796.261719	-453.697723
795.079102	-156.886475
793.896484	-214.747116
792.713867	-223.942978
791.530273	-257.577789
790.346680	124.902885
789.163086	-125.855476
787.979492	-195.140915
786.794922	138.142151
785.610352	4.529181
784.425781	-162.267609
783.240234	148.425552
782.054688	193.687515
780.869141	-57.226299
779.682617	98.365761
778.496094	-221.015610
777.309570	-129.630371
776.123047	334.706879
774.935547	207.291153
773.748047	150.483597
772.560547	-151.217682
771.373047	274.939484
770.184570	-70.863045
768.996094	37.533237
767.806641	48.857166
766.618164	121.818359
765.428711	117.598831
764.239258	152.978607
763.048828	274.159363
761.858398	404.050262
760.667969	170.728378
759.477539	582.130188
758.286133	412.598145
757.094727	100.174683
755.903320	157.237900
754.710938	231.837479
753.518555	-73.800346
752.326172	387.464478
751.133789	312.545441
749.940430	134.437820
748.747070	46.422798
747.553711	136.242249
746.359375	298.438416
745.166016	-202.007645
743.970703	159.805069
742.776367	429.361938
741.581055	-138.693314
740.385742	172.487289
739.190430	130.735809
737.994141	-99.381584
736.797852	-276.790253
735.601563	-16.111177
734.405273	224.780792
733.208008	119.772469
732.010742	-118.620132
730.813477	87.267303
729.615234	-32.783688
728.416992	79.074913
727.218750	-106.375359
726.020508	3.404880
724.821289	220.279495
723.622070	528.885376
722.422852	380.941620
721.222656	49.730274
720.022461	122.641937
718.822266	-299.834808
717.621094	39.543247
716.420898	-72.721107
715.218750	207.765503
714.017578	571.102356
712.815430	-13.942842
711.614258	-25.368128
710.411133	-276.357239
709.208984	132.996353
708.005859	228.660248
706.802734	-69.714584
705.599609	-17.307976
704.395508	167.987259
703.191406	137.923096
701.987305	303.819458
700.782227	234.900894
699.577148	161.824936
698.372070	195.473785
697.166992	214.061508
695.960938	-12.730201
694.754883	45.348991
693.548828	-0.678597
692.341797	185.841415
691.135742	-296.180847
689.927734	-159.232666
688.720703	-568.966736
687.512695	-193.006500
686.304688	89.708824
685.096680	19.044191
683.888672	-34.045795
682.679688	-379.508453
681.470703	172.465576
680.260742	-560.258606
679.050781	-122.888054
677.840820	-283.152832
676.630859	-575.193420
675.419922	148.175293
674.209961	572.801453
672.998047	411.173981
671.787109	600.192993
670.575195	119.013634
669.363281	632.687073
668.151367	422.281738
666.938477	823.681030
665.725586	514.340942
664.512695	287.410980
663.299805	406.262848
662.085938	330.950928
660.872070	299.019012
659.658203	79.548668
658.443359	-42.562805
657.228516	519.250122
656.013672	-154.596268
654.797852	-338.604095
653.583008	12.130026
652.366211	184.002213
651.150391	183.582184
649.934570	-12.708124
648.717773	96.982758
647.500000	-387.443848
646.283203	15.204060
645.065430	110.050674
643.847656	549.143005
642.629883	388.020477
641.411133	439.910370
640.192383	197.291260
638.973633	404.028809
637.753906	73.477341
636.534180	86.812576
635.314453	93.687172
634.094727	-32.610188
632.874023	2.123471
631.653320	-278.743652
630.432617	-12.362662
629.211914	-125.940033
627.990234	-104.455917
626.768555	322.169800
625.545898	195.310471
624.324219	512.001587
623.101563	258.325836
621.877930	36.668804
620.655273	478.857178
619.431641	147.493256
618.208008	259.147980
616.983398	23.651619
615.759766	-584.463989
614.535156	242.905182
613.310547	-77.051842
612.084961	111.649849
610.859375	-87.224174
609.633789	254.264511
608.408203	94.955559
607.181641	-329.824768
605.955078	-203.942780
604.728516	89.910294
