# Supplementary material for: Raman spectroscopy accurately differentiates mucosal healing from non-healing and biochemical changes following biological therapy in inflammatory bowel disease
Source: PLoS One. 2021 Jun 2;16(6):e0252210. doi: 10.1371/journal.pone.0252210 (PMC8172032; doi:10.1371/journal.pone.0252210)
Supplement: S1 Dataset — (ZIP) [file pone.0252210.s003.zip › HC/BRC-ctnf-0015-1_base sub CR removed_62__X_17192.7__Y_10399.1__Z_2222.57__Time_705.txt]

1714.774414	163.952835
1713.797852	65.859749
1712.820313	-40.227139
1711.843750	-258.659668
1710.866211	155.895126
1709.888672	-193.415161
1708.911133	-70.670776
1707.933594	116.589081
1706.955078	-30.805319
1705.976563	116.750137
1704.998047	-161.135818
1704.019531	233.302933
1703.040039	-27.772116
1702.061523	-141.169571
1701.082031	-24.129772
1700.101563	267.042267
1699.122070	10.417182
1698.141602	5.558685
1697.161133	94.666397
1696.180664	218.904999
1695.200195	36.335960
1694.218750	225.493439
1693.238281	161.404633
1692.256836	332.693451
1691.274414	346.885254
1690.292969	308.220428
1689.310547	157.987106
1688.328125	320.362762
1687.345703	573.823181
1686.363281	550.419800
1685.379883	455.540863
1684.396484	798.220032
1683.413086	579.136292
1682.429688	810.793213
1681.445313	467.650635
1680.461914	734.870178
1679.477539	664.424255
1678.493164	775.483521
1677.507813	993.404480
1676.523438	698.410522
1675.538086	1074.186646
1674.552734	1288.129272
1673.566406	1180.835083
1672.581055	1411.631836
1671.594727	1169.878418
1670.608398	1282.036255
1669.622070	1349.502686
1668.634766	1409.455078
1667.648438	1626.521729
1666.661133	1607.763916
1665.673828	1539.092529
1664.685547	1409.906494
1663.698242	1618.112183
1662.709961	1601.299561
1661.721680	1802.353638
1660.733398	1465.748657
1659.744141	1718.009888
1658.755859	1803.731201
1657.766602	1842.176147
1656.777344	1645.371948
1655.787109	1637.055054
1654.797852	1483.612793
1653.807617	1476.203247
1652.817383	1524.779907
1651.827148	1309.237183
1650.835938	1036.005249
1649.844727	974.817200
1648.853516	837.395325
1647.862305	827.277893
1646.871094	910.026855
1645.878906	861.019043
1644.886719	315.878601
1643.894531	360.167969
1642.902344	312.394928
1641.910156	283.461670
1640.916992	1.548180
1639.923828	150.111359
1638.930664	109.022964
1637.936523	128.910034
1636.943359	104.282265
1635.949219	35.145317
1634.955078	-315.646301
1633.960938	-89.004257
1632.965820	-80.827568
1631.970703	-143.494125
1630.975586	-292.763306
1629.980469	-120.568260
1628.985352	43.897045
1627.989258	-96.705673
1626.993164	-52.877670
1625.997070	-66.713249
1625.000977	198.391541
1624.003906	-17.517916
1623.007813	137.460419
1622.010742	-96.360245
1621.012695	-43.543289
1620.015625	69.834763
1619.017578	59.893921
1618.020508	99.997551
1617.021484	-54.024475
1616.023438	46.720108
1615.025391	113.440140
1614.026367	-68.956734
1613.027344	42.572086
1612.028320	67.628159
1611.028320	158.304169
1610.029297	-13.057586
1609.029297	93.488197
1608.029297	163.385284
1607.028320	65.686897
1606.028320	112.117813
1605.027344	373.257965
1604.026367	131.770889
1603.025391	-2.279312
1602.023438	-8.041935
1601.022461	-81.787331
1600.020508	-69.183792
1599.018555	-74.879105
1598.016602	0.468655
1597.013672	-316.250275
1596.010742	-300.997864
1595.007813	-230.908539
1594.004883	-113.859688
1593.001953	-117.007935
1591.998047	-41.872822
1590.994141	103.662338
1589.990234	-53.621284
1588.986328	-7.389664
1587.981445	-23.841810
1586.976563	-66.429810
1585.971680	120.372086
1584.966797	-8.396605
1583.961914	58.270554
1582.956055	-23.698328
1581.950195	8.897880
1580.944336	158.584488
1579.938477	224.779510
1578.931641	137.239243
1577.924805	312.506409
1576.917969	144.089203
1575.911133	82.291840
1574.904297	132.244781
1573.896484	270.462128
1572.888672	257.686951
1571.880859	-129.534897
1570.873047	75.807434
1569.864258	-77.651962
1568.855469	2.601468
1567.846680	48.906040
1566.837891	243.041580
1565.829102	198.096649
1564.819336	7.655365
1563.809570	-50.526196
1562.799805	218.039291
1561.790039	138.745499
1560.779297	43.746670
1559.768555	145.656418
1558.757813	65.893166
1557.747070	-32.159691
1556.736328	317.893066
1555.724609	185.773727
1554.712891	25.032846
1553.701172	275.878479
1552.689453	283.075378
1551.676758	191.712799
1550.664063	141.596313
1549.651367	582.858215
1548.638672	58.935638
1547.625977	8.280421
1546.612305	78.952034
1545.598633	319.993896
1544.584961	-67.272728
1543.571289	51.846664
1542.556641	108.700218
1541.541992	7.777817
1540.527344	69.364075
1539.512695	-91.302208
1538.498047	-74.017288
1537.482422	54.000092
1536.466797	-125.259674
1535.451172	89.991425
1534.434570	77.991364
1533.418945	3.917473
1532.402344	153.915604
1531.385742	-98.400352
1530.369141	-214.258514
1529.351563	-34.041565
1528.334961	71.209549
1527.317383	-266.698761
1526.299805	10.611552
1525.281250	76.526878
1524.263672	103.618515
1523.245117	91.886978
1522.226563	-38.366730
1521.208008	162.973755
1520.188477	145.466171
1519.168945	40.364471
1518.150391	-98.290421
1517.129883	37.816898
1516.110352	-24.124081
1515.089844	-70.840843
1514.070313	-220.432388
1513.049805	-8.185390
1512.028320	13.826205
1511.007813	-5.407424
1509.986328	-58.190430
1508.964844	-129.093475
1507.943359	-20.636986
1506.921875	133.740707
1505.899414	210.951279
1504.876953	0.907387
1503.854492	272.492188
1502.832031	-186.320328
1501.808594	-112.392349
1500.786133	35.610077
1499.762695	-190.416824
1498.739258	-117.041496
1497.714844	-15.730054
1496.691406	-165.337555
1495.666992	-54.148487
1494.642578	136.116196
1493.617188	226.410873
1492.592773	135.036102
1491.567383	240.326584
1490.541992	171.672409
1489.516602	179.544250
1488.491211	371.169708
1487.464844	365.931274
1486.438477	358.007874
1485.412109	383.138855
1484.385742	507.656372
1483.358398	259.471985
1482.331055	626.025818
1481.303711	681.166870
1480.276367	794.812256
1479.249023	655.923218
1478.220703	695.370911
1477.192383	966.574707
1476.164063	1222.272217
1475.135742	1225.603394
1474.106445	1121.863892
1473.077148	1198.834961
1472.047852	1497.135010
1471.018555	1573.814453
1469.989258	1721.620605
1468.958984	1940.485718
1467.928711	2199.872803
1466.898438	2133.607666
1465.868164	2041.881348
1464.836914	2153.431885
1463.805664	1888.793701
1462.774414	2193.284180
1461.743164	2286.768311
1460.710938	2136.353516
1459.679688	2394.731445
1458.647461	2716.391113
1457.615234	2449.096924
1456.582031	2509.163330
1455.549805	2536.210205
1454.516602	2730.577637
1453.483398	2577.448242
1452.449219	2655.030762
1451.416016	2821.284912
1450.381836	2855.658203
1449.347656	2808.928955
1448.313477	2785.001221
1447.279297	2869.967773
1446.244141	2848.529541
1445.208984	2799.252197
1444.173828	2643.703613
1443.138672	2478.101563
1442.102539	2299.908936
1441.066406	2220.437256
1440.030273	2072.738281
1438.994141	2273.991211
1437.958008	2113.742188
1436.920898	2229.002686
1435.883789	1945.060425
1434.846680	1810.295654
1433.808594	1511.452271
1432.771484	1520.819092
1431.733398	1126.312744
1430.695313	994.486328
1429.657227	1031.813599
1428.618164	746.249390
1427.579102	685.325317
1426.540039	606.829346
1425.500977	664.559387
1424.461914	382.055237
1423.421875	429.826843
1422.381836	308.840729
1421.341797	366.814484
1420.301758	465.125824
1419.260742	253.757431
1418.219727	349.661743
1417.178711	163.728134
1416.137695	259.767700
1415.096680	328.177551
1414.054688	-30.946117
1413.012695	266.475525
1411.970703	191.782745
1410.928711	-247.240768
1409.885742	57.833408
1408.842773	-6.449591
1407.799805	-65.581657
1406.756836	-34.177769
1405.712891	152.968155
1404.668945	-66.521225
1403.625000	5.319077
1402.581055	92.295799
1401.537109	322.342590
1400.492188	143.562332
1399.447266	-45.051929
1398.402344	115.011414
1397.357422	345.308899
1396.311523	114.515991
1395.265625	-40.890560
1394.219727	362.487427
1393.173828	300.010956
1392.126953	240.176178
1391.081055	70.374619
1390.034180	146.028641
1388.986328	154.210434
1387.939453	232.587921
1386.891602	80.949364
1385.843750	99.557022
1384.795898	13.294991
1383.748047	17.193800
1382.699219	3.725025
1381.651367	-117.007851
1380.602539	-185.103836
1379.552734	69.122139
1378.503906	-253.366119
1377.454102	-48.864140
1376.404297	-4.027396
1375.354492	253.037552
1374.303711	193.301132
1373.253906	-115.653488
1372.203125	76.877457
1371.152344	-156.832794
1370.100586	-66.272377
1369.049805	-202.351700
1367.998047	-231.096451
1366.946289	91.549019
1365.894531	82.991409
1364.841797	77.073174
1363.789063	228.144287
1362.736328	-26.361343
1361.683594	214.564331
1360.630859	42.585560
1359.577148	-4.812048
1358.523438	181.714615
1357.469727	134.628494
1356.415039	157.310059
1355.361328	388.895020
1354.306641	46.613125
1353.251953	228.755676
1352.197266	406.011963
1351.141602	431.887970
1350.085938	214.643219
1349.030273	394.744171
1347.974609	646.883911
1346.918945	663.405701
1345.862305	831.363098
1344.805664	801.032043
1343.749023	726.251953
1342.691406	1167.199707
1341.634766	800.279663
1340.577148	1005.973267
1339.519531	1251.368042
1338.460938	1122.859985
1337.403320	1031.711548
1336.344727	812.028320
1335.286133	1043.019897
1334.226563	982.086792
1333.167969	669.017517
1332.108398	1073.467285
1331.048828	881.973267
1329.989258	661.046204
1328.928711	872.891663
1327.869141	1099.630615
1326.808594	849.593262
1325.748047	1155.565918
1324.686523	1019.506653
1323.625977	1145.367065
1322.564453	836.868958
1321.502930	1145.616455
1320.440430	1148.413574
1319.378906	1267.298584
1318.316406	1075.512085
1317.253906	1165.040039
1316.190430	1156.050171
1315.127930	1285.228149
1314.064453	1291.268555
1313.000977	1322.076538
1311.937500	929.355835
1310.873047	1246.133911
1309.809570	1252.696655
1308.745117	1064.922974
1307.679688	1125.901611
1306.615234	1346.907715
1305.549805	1090.723389
1304.484375	1142.184448
1303.418945	1331.429810
1302.353516	1432.213501
1301.287109	1444.585327
1300.220703	1299.806519
1299.154297	1413.146606
1298.087891	1364.443481
1297.020508	1313.409546
1295.954102	1267.419189
1294.886719	1243.635376
1293.818359	1011.376648
1292.750977	1034.475830
1291.682617	1258.795410
1290.614258	1024.525269
1289.545898	1315.135986
1288.476563	1171.834717
1287.407227	1286.011719
1286.338867	1037.602417
1285.268555	1095.587769
1284.199219	935.662231
1283.128906	1326.818604
1282.058594	1025.083618
1280.988281	1210.613281
1279.917969	1183.251343
1278.846680	1163.310669
1277.775391	947.776855
1276.704102	1062.532471
1275.632813	1194.418945
1274.560547	1101.433350
1273.488281	1064.757935
1272.416016	1382.427734
1271.343750	1079.573364
1270.270508	1350.810913
1269.197266	1204.467163
1268.124023	1202.262451
1267.050781	1131.774780
1265.977539	1295.605347
1264.903320	1137.395996
1263.829102	1162.221313
1262.753906	1099.289429
1261.679688	1341.161621
1260.604492	1283.168701
1259.529297	1361.697632
1258.454102	1147.871094
1257.378906	1085.185059
1256.302734	1351.301025
1255.226563	1300.822510
1254.150391	1269.860718
1253.073242	1236.499146
1251.997070	1142.347168
1250.919922	1186.904297
1249.841797	1211.996704
1248.764648	1446.198364
1247.686523	1271.913330
1246.608398	1151.180420
1245.530273	1134.991577
1244.452148	1296.149536
1243.373047	981.200867
1242.293945	977.204041
1241.214844	880.953796
1240.135742	1005.612122
1239.055664	1018.581299
1237.975586	1162.544678
1236.895508	976.560791
1235.815430	1098.621826
1234.734375	997.561462
1233.654297	1114.682617
1232.573242	955.465576
1231.491211	832.640808
1230.410156	738.915344
1229.328125	872.851624
1228.246094	696.783752
1227.163086	566.754456
1226.081055	790.100159
1224.998047	696.342102
1223.915039	522.759705
1222.832031	576.562195
1221.748047	565.013123
1220.664063	408.382324
1219.580078	449.966949
1218.496094	539.819885
1217.412109	484.634735
1216.327148	526.038330
1215.242188	584.277283
1214.157227	512.070801
1213.071289	502.598297
1211.985352	386.897644
1210.899414	587.248596
1209.813477	734.387878
1208.727539	625.776855
1207.640625	606.358582
1206.553711	463.952515
1205.466797	538.444031
1204.378906	557.416626
1203.291016	239.070969
1202.203125	241.110825
1201.115234	276.792664
1200.027344	206.466721
1198.938477	273.280884
1197.849609	106.592468
1196.760742	-163.541122
1195.670898	-17.542469
1194.582031	-61.646149
1193.492188	-45.709824
1192.401367	8.595301
1191.311523	-237.576187
1190.220703	-128.156479
1189.129883	86.814095
1188.039063	-75.409561
1186.947266	-120.008141
1185.856445	10.554663
1184.764648	-91.806236
1183.671875	96.091705
1182.580078	-51.993961
1181.487305	-132.957260
1180.394531	114.500191
1179.301758	90.885536
1178.208984	282.879730
1177.115234	96.123970
1176.021484	196.815521
1174.927734	-193.591080
1173.833008	7.492451
1172.738281	124.607498
1171.643555	-153.320618
1170.548828	92.797501
1169.454102	-12.948678
1168.358398	-18.297245
1167.262695	153.205841
1166.166992	-17.324478
1165.070313	113.270050
1163.973633	47.766090
1162.876953	-32.139286
1161.780273	-16.569271
1160.683594	354.696716
1159.585938	393.846008
1158.488281	27.112825
1157.389648	369.174652
1156.291992	403.225342
1155.193359	315.508453
1154.094727	149.038025
1152.996094	349.704803
1151.896484	211.701584
1150.796875	199.964691
1149.697266	219.109573
1148.597656	38.058342
1147.498047	-104.905487
1146.397461	171.133331
1145.296875	192.250320
1144.195313	115.677032
1143.094727	119.947594
1141.993164	152.657516
1140.891602	118.665985
1139.789063	403.198517
1138.687500	321.430603
1137.584961	318.027618
1136.482422	473.730011
1135.379883	239.679108
1134.276367	592.258362
1133.172852	700.017212
1132.069336	534.634094
1130.964844	770.330322
1129.861328	984.480164
1128.756836	1056.097534
1127.652344	1220.093750
1126.546875	957.096191
1125.442383	1004.700500
1124.336914	1253.654541
1123.230469	1118.521484
1122.125000	850.706421
1121.018555	845.827698
1119.912109	791.143188
1118.805664	634.601196
1117.699219	759.714661
1116.591797	427.971771
1115.484375	387.300598
1114.376953	630.409424
1113.268555	450.028564
1112.160156	456.430084
1111.051758	625.849670
1109.943359	844.747620
1108.833984	668.908875
1107.725586	750.558655
1106.616211	987.954834
1105.505859	826.157349
1104.396484	692.704224
1103.286133	875.468506
1102.175781	819.789246
1101.064453	709.812622
1099.954102	698.885681
1098.842773	749.197571
1097.731445	1082.298584
1096.619141	1082.889648
1095.507813	913.794556
1094.395508	1194.635986
1093.282227	928.915283
1092.169922	1072.964844
1091.056641	1059.174438
1089.943359	875.897644
1088.830078	1080.893921
1087.716797	947.010803
1086.602539	822.548462
1085.488281	963.799988
1084.373047	745.276489
1083.258789	1224.842163
1082.143555	1013.341431
1081.028320	846.540344
1079.913086	801.913513
1078.796875	888.760986
1077.680664	977.891785
1076.564453	733.688721
1075.448242	449.684937
1074.331055	860.168823
1073.213867	827.174194
1072.096680	571.419678
1070.979492	468.149536
1069.861328	517.247803
1068.743164	620.205383
1067.625000	577.864075
1066.505859	439.500610
1065.386719	654.773865
1064.267578	750.554932
1063.148438	586.494324
1062.029297	548.869324
1060.909180	813.042725
1059.789063	705.218323
1058.667969	662.913086
1057.547852	625.325562
1056.426758	531.661743
1055.305664	536.197571
1054.183594	685.583069
1053.062500	575.668823
1051.940430	503.178619
1050.818359	402.728210
1049.695313	416.707855
1048.572266	533.379822
1047.449219	283.753876
1046.326172	414.457062
1045.203125	633.743286
1044.079102	225.823273
1042.955078	295.941528
1041.830078	389.359680
1040.706055	415.222534
1039.581055	317.658783
1038.456055	262.102203
1037.331055	155.400391
1036.205078	297.834717
1035.079102	533.334839
1033.953125	512.865479
1032.826172	543.620361
1031.700195	688.372314
1030.573242	379.758545
1029.445313	273.552612
1028.318359	44.310280
1027.190430	49.876080
1026.062500	-16.500521
1024.934570	56.553387
1023.805664	-111.813164
1022.676758	-191.831421
1021.547852	-452.739838
1020.418945	-233.210510
1019.289063	-196.951584
1018.159180	-58.598946
1017.029297	-101.063011
1015.898438	-48.401382
1014.767578	-48.978729
1013.636719	277.194855
1012.505859	272.083923
1011.375000	378.217377
1010.243164	433.452026
1009.111328	757.248840
1007.978516	370.558472
1006.846680	860.984314
1005.713867	1305.012085
1004.581055	1938.553467
1003.447266	2773.030273
1002.313477	1998.496338
1001.179688	1393.117310
1000.045898	827.402283
998.912109	481.485443
997.777344	549.183289
996.642578	14.391047
995.506836	207.019196
994.372070	265.834717
993.236328	29.424828
992.100586	132.301453
990.963867	410.494476
989.828125	204.535553
988.691406	321.473572
987.553711	184.987610
986.416992	-4.293659
985.279297	-39.051342
984.141602	105.946281
983.003906	202.655228
981.865234	149.826660
980.726563	154.678223
979.587891	118.243942
978.448242	323.456879
977.309570	301.054993
976.169922	487.995392
975.030273	408.358307
973.889648	301.311493
972.749023	334.585205
971.608398	310.556976
970.467773	491.043793
969.326172	308.844666
968.184570	87.847374
967.042969	94.265312
965.901367	41.165314
964.758789	210.706055
963.616211	378.009125
962.473633	584.344421
961.330078	547.767273
960.186523	550.299316
959.042969	296.385956
957.899414	475.613403
956.754883	224.402618
955.610352	429.020569
954.465820	194.238815
953.321289	74.117920
952.175781	299.633911
951.030273	392.529694
949.884766	357.469269
948.738281	336.282379
947.591797	223.820847
946.445313	362.904785
945.298828	99.996864
944.151367	463.147888
943.003906	536.277405
941.856445	221.424072
940.708008	497.978882
939.559570	51.218250
938.411133	150.022598
937.262695	431.377747
936.113281	341.067505
934.964844	182.550034
933.814453	245.312958
932.665039	153.244324
931.514648	254.985046
930.364258	361.366974
929.213867	292.510437
928.062500	119.102173
926.912109	-40.432827
925.759766	-70.067665
924.608398	132.475616
923.456055	132.643951
922.303711	-103.526772
921.151367	-3.023913
919.999023	-91.071182
918.845703	-228.934372
917.692383	-71.300865
916.539063	47.777412
915.384766	-82.834267
914.230469	131.777847
913.076172	78.616417
911.920898	191.230515
910.766602	2.217367
909.611328	-100.409454
908.455078	57.872387
907.299805	-89.822998
906.143555	209.118057
904.987305	-117.301926
903.830078	-53.847866
902.673828	-117.133110
901.516602	-96.506233
900.359375	17.023039
899.201172	-118.323624
898.042969	253.293442
896.884766	50.302200
895.726563	274.913849
894.567383	293.783813
893.408203	231.368530
892.249023	-4.927592
891.088867	256.027649
889.929688	297.849182
888.769531	55.211452
887.608398	212.388168
886.448242	423.747620
885.287109	274.036896
884.125977	266.611969
882.963867	184.841660
881.801758	125.741913
880.639648	244.849716
879.477539	449.625916
878.315430	539.455139
877.152344	500.903687
875.989258	298.018311
874.825195	394.789276
873.661133	464.565857
872.497070	309.297089
871.333008	266.674072
870.168945	525.587219
869.003906	235.644135
867.838867	217.976944
866.672852	274.560516
865.506836	407.585480
864.340820	297.914825
863.174805	379.294250
862.008789	229.346481
860.841797	730.685181
859.674805	594.276062
858.506836	473.684082
857.339844	743.604492
856.171875	555.802246
855.003906	632.762390
853.834961	696.264832
852.666016	871.849182
851.497070	767.224182
850.328125	853.123718
849.158203	876.282593
847.988281	684.445740
846.818359	494.952484
845.647461	477.930359
844.477539	420.634857
843.306641	593.836975
842.134766	274.841003
840.963867	327.234467
839.791992	296.878296
838.619141	499.016144
837.447266	582.600891
836.274414	574.538208
835.101563	430.209686
833.928711	386.431305
832.754883	838.320862
831.581055	774.349609
830.407227	766.181396
829.232422	456.799103
828.058594	803.323730
826.883789	750.485229
825.708008	826.958923
824.533203	800.827087
823.357422	373.555695
822.181641	374.214111
821.004883	488.437531
819.828125	293.031647
818.651367	173.371307
817.474609	231.790329
816.296875	376.925781
815.119141	259.421478
813.941406	28.484381
812.763672	144.505035
811.584961	213.735672
810.406250	47.271538
809.226563	189.710526
808.047852	80.974068
806.868164	-63.304607
805.688477	54.444695
804.507813	116.575600
803.327148	-147.657944
802.146484	-41.267498
800.965820	5.102638
799.784180	-225.860046
798.603516	-55.441963
797.420898	-18.186695
796.239258	-147.258987
795.056641	-327.311615
793.874023	-8.916052
792.691406	-133.710526
791.507813	-143.386673
790.324219	19.525370
789.140625	102.598434
787.956055	-53.425621
786.772461	-52.405670
785.586914	17.089518
784.402344	13.487562
783.216797	252.960785
782.032227	352.987061
780.845703	452.875763
779.660156	124.065346
778.473633	192.842957
777.287109	-21.134718
776.100586	164.440033
774.913086	248.306686
773.725586	12.100855
772.538086	-5.715319
771.349609	86.644417
770.161133	22.308256
768.972656	268.709198
767.784180	303.319305
766.594727	414.922760
765.405273	506.540863
764.215820	483.489624
763.026367	499.971832
761.835938	467.912079
760.645508	479.769775
759.454102	623.524170
758.262695	635.121277
757.072266	569.632507
755.879883	585.413574
754.688477	638.442749
753.496094	410.047516
752.303711	421.127716
751.110352	425.504120
749.917969	267.262268
748.724609	89.225174
747.530273	148.221085
746.336914	613.054932
745.142578	478.611969
743.948242	405.539093
742.752930	433.266327
741.558594	436.757721
740.363281	391.917572
739.166992	375.480682
737.971680	117.950966
736.775391	248.126846
735.579102	349.669983
734.381836	269.348053
733.185547	296.214600
731.988281	112.889938
730.790039	69.568306
729.592773	279.887970
728.394531	50.478645
727.196289	173.059631
725.997070	317.345673
724.797852	489.874725
723.598633	550.812317
722.399414	526.449158
721.199219	877.593628
719.999023	558.260742
718.798828	511.821442
717.598633	589.699341
716.397461	623.823914
715.196289	618.591614
713.994141	519.517761
712.792969	481.456421
711.590820	319.100494
710.388672	333.249207
709.185547	255.822235
707.982422	54.214771
706.779297	105.225952
705.576172	278.061249
704.372070	122.101257
703.167969	3.147840
701.963867	234.441757
700.759766	322.026581
699.554688	222.513397
698.349609	190.389999
697.143555	258.208954
695.938477	162.986481
694.732422	154.661026
693.525391	-36.141632
692.319336	-85.748680
691.112305	-35.504925
689.905273	14.685399
688.697266	-134.806641
687.490234	-219.169205
686.282227	-99.641617
685.073242	28.484303
683.865234	35.137806
682.656250	-187.963364
681.447266	93.905899
680.237305	-42.467113
679.028320	-252.414642
677.818359	-33.527431
676.607422	-98.333282
675.397461	7.884452
674.186523	-7.109328
672.975586	401.928314
671.763672	218.183426
670.551758	198.881409
669.339844	-4.138169
668.127930	182.003326
666.915039	-25.177746
665.703125	-26.992105
664.489258	-24.448616
663.276367	-205.398117
662.062500	-30.016342
660.848633	102.172142
659.634766	156.677017
658.419922	19.214342
657.205078	47.954807
655.990234	-147.503952
654.775391	-4.337680
653.559570	91.419991
652.343750	34.222809
651.126953	-113.345467
649.911133	-51.832893
648.694336	225.072601
647.477539	-34.101208
646.259766	-19.711590
645.041992	106.671455
643.824219	295.493408
642.606445	252.055237
641.387695	124.892670
640.168945	197.843613
638.950195	-70.855362
637.730469	105.511490
636.511719	-42.468964
635.291016	-82.848755
634.071289	229.100449
632.850586	251.228516
631.629883	45.984043
630.409180	210.082169
629.188477	127.546608
627.966797	75.244591
626.745117	113.202370
625.522461	-24.484045
624.300781	5.258098
623.078125	123.030838
621.854492	318.065430
620.631836	328.996277
619.408203	-98.876396
618.184570	148.048904
616.960938	63.295986
615.736328	-53.307327
614.511719	89.236488
613.287109	-238.646378
612.061523	133.141983
610.835938	-59.450203
609.610352	-23.004520
608.384766	-14.118170
607.158203	29.192312
605.931641	-149.420425
604.705078	-11.633633
