# Supplementary material for: Raman spectroscopy accurately differentiates mucosal healing from non-healing and biochemical changes following biological therapy in inflammatory bowel disease
Source: PLoS One. 2021 Jun 2;16(6):e0252210. doi: 10.1371/journal.pone.0252210 (PMC8172032; doi:10.1371/journal.pone.0252210)
Supplement: S1 Dataset — (ZIP) [file pone.0252210.s003.zip › HC/BRC-ctnf-0015-1_base sub CR removed_27__X_17197.7__Y_10395.1__Z_2222.4__Time_308.txt]

1714.774414	164.615417
1713.797852	287.614716
1712.820313	-34.851822
1711.843750	-121.552826
1710.866211	-163.039856
1709.888672	-38.640064
1708.911133	42.555058
1707.933594	5.598907
1706.955078	163.958755
1705.976563	91.790741
1704.998047	-119.682358
1704.019531	182.793976
1703.040039	3.341146
1702.061523	-146.566772
1701.082031	-173.388031
1700.101563	-173.447586
1699.122070	91.312386
1698.141602	559.168518
1697.161133	30.108976
1696.180664	54.528358
1695.200195	159.257492
1694.218750	384.284668
1693.238281	401.215271
1692.256836	888.172791
1691.274414	454.375092
1690.292969	645.481445
1689.310547	607.346313
1688.328125	620.227478
1687.345703	676.105652
1686.363281	745.644043
1685.379883	599.592407
1684.396484	469.976959
1683.413086	1046.798096
1682.429688	553.047668
1681.445313	709.639709
1680.461914	802.736389
1679.477539	685.915833
1678.493164	785.143982
1677.507813	1153.452881
1676.523438	1234.828125
1675.538086	912.381775
1674.552734	1316.381958
1673.566406	1252.816650
1672.581055	1447.579224
1671.594727	1246.822021
1670.608398	1445.099609
1669.622070	1266.662476
1668.634766	1487.043091
1667.648438	1301.706787
1666.661133	1793.683350
1665.673828	1686.272095
1664.685547	1932.200684
1663.698242	1679.932617
1662.709961	1465.368652
1661.721680	1892.944824
1660.733398	1406.422729
1659.744141	1715.536377
1658.755859	1561.411621
1657.766602	1778.628174
1656.777344	1824.105957
1655.787109	1708.520508
1654.797852	1609.369751
1653.807617	1505.415161
1652.817383	1015.694580
1651.827148	1272.589355
1650.835938	1294.434204
1649.844727	933.344727
1648.853516	1051.314575
1647.862305	987.319702
1646.871094	717.689453
1645.878906	688.974365
1644.886719	483.739563
1643.894531	321.255035
1642.902344	468.118774
1641.910156	222.055420
1640.916992	163.821747
1639.923828	327.604828
1638.930664	27.474619
1637.936523	207.758789
1636.943359	156.337723
1635.949219	-276.929474
1634.955078	-106.184380
1633.960938	-103.801094
1632.965820	204.445709
1631.970703	365.395477
1630.975586	-126.392502
1629.980469	-178.056305
1628.985352	-87.290688
1627.989258	-119.968826
1626.993164	-26.087130
1625.997070	7.522772
1625.000977	-121.658279
1624.003906	1.823590
1623.007813	-321.318939
1622.010742	-202.641159
1621.012695	-44.405785
1620.015625	111.356308
1619.017578	104.417267
1618.020508	26.796217
1617.021484	135.728882
1616.023438	-114.734596
1615.025391	57.497692
1614.026367	198.313248
1613.027344	111.044548
1612.028320	23.946020
1611.028320	264.681091
1610.029297	25.815453
1609.029297	206.400208
1608.029297	43.814266
1607.028320	130.200226
1606.028320	381.613434
1605.027344	93.654854
1604.026367	51.929874
1603.025391	-99.634583
1602.023438	99.491478
1601.022461	-70.246178
1600.020508	165.465347
1599.018555	-168.899261
1598.016602	-173.730972
1597.013672	-212.546066
1596.010742	-342.799347
1595.007813	-227.445892
1594.004883	-112.161430
1593.001953	70.939018
1591.998047	-28.041206
1590.994141	-215.763351
1589.990234	11.464553
1588.986328	-51.059948
1587.981445	11.571465
1586.976563	264.477478
1585.971680	-165.913101
1584.966797	-69.642075
1583.961914	3.041888
1582.956055	213.680176
1581.950195	194.880737
1580.944336	160.352356
1579.938477	-176.328903
1578.931641	265.401886
1577.924805	30.089174
1576.917969	130.432510
1575.911133	131.729218
1574.904297	18.434984
1573.896484	84.464417
1572.888672	-65.488304
1571.880859	31.407940
1570.873047	112.507835
1569.864258	29.694685
1568.855469	-110.404533
1567.846680	14.289920
1566.837891	190.680176
1565.829102	-110.864670
1564.819336	233.794403
1563.809570	-148.473846
1562.799805	154.143448
1561.790039	90.699562
1560.779297	161.911438
1559.768555	-145.649673
1558.757813	34.034733
1557.747070	68.297791
1556.736328	-247.458878
1555.724609	167.196259
1554.712891	-16.820158
1553.701172	26.882214
1552.689453	101.404778
1551.676758	61.766647
1550.664063	285.856567
1549.651367	15.475602
1548.638672	-159.321213
1547.625977	273.435425
1546.612305	382.566956
1545.598633	183.807602
1544.584961	178.718857
1543.571289	312.916992
1542.556641	286.633270
1541.541992	143.894318
1540.527344	217.873474
1539.512695	263.179718
1538.498047	-73.775131
1537.482422	79.442802
1536.466797	-72.085335
1535.451172	-115.459053
1534.434570	-228.711624
1533.418945	-43.059174
1532.402344	-61.394619
1531.385742	-131.510086
1530.369141	-155.461548
1529.351563	-40.564056
1528.334961	228.596024
1527.317383	378.924835
1526.299805	55.256969
1525.281250	-67.775871
1524.263672	-46.867195
1523.245117	202.745224
1522.226563	233.377686
1521.208008	163.463486
1520.188477	-140.649460
1519.168945	-77.274750
1518.150391	-1.283623
1517.129883	-15.537050
1516.110352	147.267502
1515.089844	-378.565460
1514.070313	-254.718414
1513.049805	99.882011
1512.028320	38.278664
1511.007813	-38.885281
1509.986328	135.173553
1508.964844	-1.427772
1507.943359	110.577126
1506.921875	-23.812864
1505.899414	77.457588
1504.876953	34.963612
1503.854492	-76.895309
1502.832031	-245.260635
1501.808594	-201.190750
1500.786133	-269.973663
1499.762695	-18.924618
1498.739258	-31.803013
1497.714844	8.853836
1496.691406	-347.219055
1495.666992	-20.373144
1494.642578	-118.363075
1493.617188	202.814468
1492.592773	168.395905
1491.567383	297.370575
1490.541992	502.789307
1489.516602	345.206635
1488.491211	187.540421
1487.464844	359.178192
1486.438477	461.669495
1485.412109	507.824921
1484.385742	523.203064
1483.358398	410.845398
1482.331055	561.143921
1481.303711	989.241394
1480.276367	965.729614
1479.249023	608.165466
1478.220703	762.896667
1477.192383	869.038513
1476.164063	947.011169
1475.135742	1187.861694
1474.106445	1364.820435
1473.077148	1386.311768
1472.047852	1580.794800
1471.018555	1556.252319
1469.989258	1544.366211
1468.958984	1830.001221
1467.928711	2138.332275
1466.898438	2067.605469
1465.868164	1869.739014
1464.836914	2106.482666
1463.805664	2071.179199
1462.774414	2079.028076
1461.743164	2404.328125
1460.710938	2655.770508
1459.679688	2559.275146
1458.647461	2632.822510
1457.615234	2429.691650
1456.582031	2579.268311
1455.549805	2333.066162
1454.516602	2599.228271
1453.483398	2287.138428
1452.449219	3057.630127
1451.416016	3031.966553
1450.381836	2661.658203
1449.347656	2886.877930
1448.313477	3086.680176
1447.279297	2828.045898
1446.244141	2528.995361
1445.208984	2624.977051
1444.173828	2753.840332
1443.138672	2609.413330
1442.102539	2545.996094
1441.066406	2621.743652
1440.030273	2363.722168
1438.994141	2343.491943
1437.958008	2035.179565
1436.920898	2080.794678
1435.883789	2086.020508
1434.846680	1522.974243
1433.808594	1548.606323
1432.771484	1450.608398
1431.733398	1337.541992
1430.695313	757.703857
1429.657227	650.026978
1428.618164	898.139832
1427.579102	740.164856
1426.540039	569.734192
1425.500977	553.251343
1424.461914	622.561340
1423.421875	281.152374
1422.381836	300.265198
1421.341797	173.375443
1420.301758	379.064209
1419.260742	290.159821
1418.219727	203.919968
1417.178711	70.011528
1416.137695	331.318085
1415.096680	187.609924
1414.054688	295.567230
1413.012695	-104.342155
1411.970703	-3.660650
1410.928711	-287.459991
1409.885742	278.346558
1408.842773	208.401932
1407.799805	-175.363907
1406.756836	71.522018
1405.712891	-193.790665
1404.668945	-32.099350
1403.625000	-81.150009
1402.581055	156.016388
1401.537109	-206.340408
1400.492188	146.398483
1399.447266	-117.727501
1398.402344	49.627167
1397.357422	179.470062
1396.311523	81.346207
1395.265625	-26.596415
1394.219727	-194.450027
1393.173828	68.683304
1392.126953	-53.744682
1391.081055	1.806337
1390.034180	49.965004
1388.986328	248.381500
1387.939453	96.675018
1386.891602	130.264130
1385.843750	-96.049019
1384.795898	160.420151
1383.748047	266.985077
1382.699219	66.280083
1381.651367	-121.644463
1380.602539	-204.422943
1379.552734	5.182154
1378.503906	-14.805469
1377.454102	-94.540794
1376.404297	-161.581207
1375.354492	100.958466
1374.303711	-227.696579
1373.253906	15.156862
1372.203125	-66.103409
1371.152344	-7.534058
1370.100586	215.680450
1369.049805	269.550201
1367.998047	306.116333
1366.946289	101.233360
1365.894531	-75.985573
1364.841797	289.826477
1363.789063	137.884613
1362.736328	-13.805593
1361.683594	-78.158524
1360.630859	91.546135
1359.577148	-17.224451
1358.523438	488.435028
1357.469727	355.131439
1356.415039	-9.109053
1355.361328	-92.182236
1354.306641	393.888672
1353.251953	321.042969
1352.197266	79.535706
1351.141602	79.131920
1350.085938	145.930374
1349.030273	721.648804
1347.974609	480.956207
1346.918945	441.484253
1345.862305	665.086548
1344.805664	960.677063
1343.749023	824.944092
1342.691406	1026.512939
1341.634766	1064.631348
1340.577148	780.805054
1339.519531	913.406189
1338.460938	1187.255981
1337.403320	1196.244751
1336.344727	903.385681
1335.286133	1224.575317
1334.226563	1172.148804
1333.167969	1124.866577
1332.108398	583.103821
1331.048828	966.520142
1329.989258	1162.043335
1328.928711	813.856995
1327.869141	967.621887
1326.808594	1057.220703
1325.748047	956.739502
1324.686523	918.165161
1323.625977	864.955933
1322.564453	1169.817749
1321.502930	1111.908203
1320.440430	1241.667847
1319.378906	1332.049561
1318.316406	1531.029907
1317.253906	1416.910400
1316.190430	1408.956055
1315.127930	1514.525024
1314.064453	1326.926636
1313.000977	1339.087036
1311.937500	1311.952881
1310.873047	1026.371826
1309.809570	1203.899780
1308.745117	1287.917725
1307.679688	1458.130371
1306.615234	1591.484009
1305.549805	1417.395020
1304.484375	1332.026489
1303.418945	1350.063477
1302.353516	1449.316040
1301.287109	1273.347168
1300.220703	1645.499023
1299.154297	1526.257568
1298.087891	1426.807617
1297.020508	1654.064209
1295.954102	1542.529541
1294.886719	1455.661133
1293.818359	1624.105225
1292.750977	1638.004150
1291.682617	945.534607
1290.614258	1200.041870
1289.545898	1125.964600
1288.476563	975.991943
1287.407227	1296.687500
1286.338867	1105.228027
1285.268555	1156.404663
1284.199219	1119.460083
1283.128906	1373.958740
1282.058594	1138.784302
1280.988281	1133.832642
1279.917969	1124.034668
1278.846680	960.150024
1277.775391	1214.632690
1276.704102	1138.913452
1275.632813	1070.598999
1274.560547	1444.758057
1273.488281	1427.781616
1272.416016	1616.073364
1271.343750	1029.974243
1270.270508	1281.807129
1269.197266	1196.603394
1268.124023	1138.309814
1267.050781	1519.357300
1265.977539	1775.809814
1264.903320	1649.154053
1263.829102	1229.886475
1262.753906	1169.243774
1261.679688	1464.573120
1260.604492	1338.100464
1259.529297	1253.111572
1258.454102	1017.103638
1257.378906	900.547180
1256.302734	1353.854736
1255.226563	1071.686890
1254.150391	911.338135
1253.073242	1210.975220
1251.997070	1269.605103
1250.919922	1106.813843
1249.841797	1342.907471
1248.764648	1153.381714
1247.686523	1540.021362
1246.608398	1391.784302
1245.530273	1265.445435
1244.452148	1126.983154
1243.373047	1284.841553
1242.293945	1039.505737
1241.214844	1204.516479
1240.135742	1007.766479
1239.055664	828.035461
1237.975586	662.891052
1236.895508	919.811584
1235.815430	1035.920166
1234.734375	1042.813110
1233.654297	1374.459839
1232.573242	1126.707397
1231.491211	1058.280396
1230.410156	701.582275
1229.328125	1037.592529
1228.246094	676.074646
1227.163086	813.304565
1226.081055	979.455688
1224.998047	446.179321
1223.915039	735.563354
1222.832031	659.539856
1221.748047	801.087769
1220.664063	454.166412
1219.580078	455.360229
1218.496094	519.300659
1217.412109	793.310486
1216.327148	724.130310
1215.242188	133.298004
1214.157227	192.081879
1213.071289	651.421631
1211.985352	586.804626
1210.899414	454.573578
1209.813477	592.469482
1208.727539	679.569458
1207.640625	872.609863
1206.553711	270.008423
1205.466797	578.545410
1204.378906	310.984436
1203.291016	344.559998
1202.203125	214.255661
1201.115234	223.562775
1200.027344	122.031425
1198.938477	32.468025
1197.849609	-163.025208
1196.760742	137.031601
1195.670898	-46.590405
1194.582031	-511.560272
1193.492188	-255.217941
1192.401367	-280.317993
1191.311523	-41.169506
1190.220703	130.484894
1189.129883	-53.525021
1188.039063	-362.426086
1186.947266	-164.736526
1185.856445	-375.272156
1184.764648	234.880005
1183.671875	52.895359
1182.580078	-45.142796
1181.487305	180.490616
1180.394531	46.274826
1179.301758	75.014603
1178.208984	10.171005
1177.115234	9.928524
1176.021484	-282.670593
1174.927734	-122.598732
1173.833008	219.250320
1172.738281	-200.401093
1171.643555	90.841927
1170.548828	305.280548
1169.454102	81.739479
1168.358398	-244.663544
1167.262695	-637.971191
1166.166992	-117.995422
1165.070313	-78.774811
1163.973633	-204.550903
1162.876953	171.313736
1161.780273	-124.246597
1160.683594	-20.988920
1159.585938	5.708107
1158.488281	103.900429
1157.389648	221.021820
1156.291992	137.609711
1155.193359	199.616684
1154.094727	235.271027
1152.996094	292.273010
1151.896484	423.032776
1150.796875	141.368774
1149.697266	90.844673
1148.597656	195.082733
1147.498047	-174.724396
1146.397461	-158.760498
1145.296875	152.281693
1144.195313	94.198830
1143.094727	-75.750778
1141.993164	241.927185
1140.891602	359.606781
1139.789063	265.522034
1138.687500	114.365486
1137.584961	117.662338
1136.482422	296.716705
1135.379883	226.178619
1134.276367	431.086670
1133.172852	433.999115
1132.069336	479.570007
1130.964844	636.587891
1129.861328	919.242432
1128.756836	568.284790
1127.652344	577.929932
1126.546875	1144.731934
1125.442383	762.955139
1124.336914	976.190369
1123.230469	954.658081
1122.125000	802.802734
1121.018555	650.949219
1119.912109	461.223114
1118.805664	643.227966
1117.699219	645.215759
1116.591797	100.506035
1115.484375	786.244141
1114.376953	468.740723
1113.268555	574.616089
1112.160156	678.043091
1111.051758	485.930023
1109.943359	440.384460
1108.833984	562.561951
1107.725586	760.255432
1106.616211	615.394958
1105.505859	449.310791
1104.396484	557.112427
1103.286133	480.749390
1102.175781	550.691589
1101.064453	712.559509
1099.954102	827.197021
1098.842773	665.889587
1097.731445	134.568253
1096.619141	817.158081
1095.507813	1011.725647
1094.395508	558.396423
1093.282227	679.891541
1092.169922	412.855469
1091.056641	491.964661
1089.943359	582.814026
1088.830078	539.515198
1087.716797	343.343903
1086.602539	525.905212
1085.488281	666.079163
1084.373047	305.474670
1083.258789	692.447083
1082.143555	602.262939
1081.028320	554.427124
1079.913086	905.906738
1078.796875	691.353943
1077.680664	723.425964
1076.564453	710.921814
1075.448242	560.023438
1074.331055	488.976959
1073.213867	464.911957
1072.096680	663.662659
1070.979492	531.821167
1069.861328	596.950073
1068.743164	205.174896
1067.625000	685.103210
1066.505859	558.239319
1065.386719	473.638062
1064.267578	431.278198
1063.148438	459.216553
1062.029297	468.482544
1060.909180	508.209595
1059.789063	162.069397
1058.667969	92.066536
1057.547852	365.846558
1056.426758	253.908783
1055.305664	350.069122
1054.183594	123.851913
1053.062500	159.433258
1051.940430	447.254425
1050.818359	464.220764
1049.695313	131.142059
1048.572266	360.681244
1047.449219	305.586304
1046.326172	693.769226
1045.203125	219.071609
1044.079102	189.959869
1042.955078	389.381531
1041.830078	153.033569
1040.706055	371.214813
1039.581055	368.106567
1038.456055	232.374649
1037.331055	115.438629
1036.205078	210.460693
1035.079102	203.160934
1033.953125	184.345596
1032.826172	-34.393250
1031.700195	270.319489
1030.573242	344.826691
1029.445313	-75.674561
1028.318359	-126.360764
1027.190430	-116.513405
1026.062500	-399.206512
1024.934570	-268.298187
1023.805664	-195.379257
1022.676758	-447.321045
1021.547852	-234.903656
1020.418945	-412.215790
1019.289063	-422.324493
1018.159180	-267.652496
1017.029297	-212.612885
1015.898438	-224.690353
1014.767578	-391.886292
1013.636719	-14.426323
1012.505859	342.151337
1011.375000	135.988129
1010.243164	-58.376778
1009.111328	43.761448
1007.978516	155.239014
1006.846680	343.163086
1005.713867	1125.576538
1004.581055	1706.581787
1003.447266	2190.351563
1002.313477	1973.691284
1001.179688	1588.585571
1000.045898	1046.706787
998.912109	112.563271
997.777344	419.050507
996.642578	339.992584
995.506836	32.601723
994.372070	-18.338636
993.236328	23.166077
992.100586	346.196991
990.963867	256.443268
989.828125	166.890244
988.691406	123.619308
987.553711	-198.322266
986.416992	-296.477478
985.279297	20.145939
984.141602	-294.184631
983.003906	47.917358
981.865234	261.102722
980.726563	-245.916367
979.587891	-85.374634
978.448242	45.336113
977.309570	486.576599
976.169922	295.528442
975.030273	286.297455
973.889648	74.996056
972.749023	385.444550
971.608398	91.825874
970.467773	418.494843
969.326172	148.247894
968.184570	229.447540
967.042969	46.862522
965.901367	460.984192
964.758789	40.175755
963.616211	578.213135
962.473633	311.462494
961.330078	219.162323
960.186523	-5.861159
959.042969	60.308918
957.899414	389.980042
956.754883	270.820679
955.610352	227.398575
954.465820	30.786720
953.321289	-140.430222
952.175781	-233.657654
951.030273	34.663715
949.884766	30.880152
948.738281	-52.788502
947.591797	327.673584
946.445313	363.050140
945.298828	124.398193
944.151367	233.133240
943.003906	8.567397
941.856445	188.292816
940.708008	85.041573
939.559570	61.820694
938.411133	586.222229
937.262695	558.564758
936.113281	494.545532
934.964844	214.104706
933.814453	448.978363
932.665039	2.559621
931.514648	46.229416
930.364258	126.423409
929.213867	300.042023
928.062500	409.931396
926.912109	235.389572
925.759766	-275.732330
924.608398	-122.269882
923.456055	-87.048073
922.303711	-6.280493
921.151367	-125.500465
919.999023	5.414921
918.845703	-81.773674
917.692383	-5.284133
916.539063	445.979034
915.384766	188.698563
914.230469	76.902336
913.076172	37.849903
911.920898	-239.346191
910.766602	-94.417656
909.611328	-71.957436
908.455078	227.169113
907.299805	115.933022
906.143555	-54.109924
904.987305	-79.006630
903.830078	161.183884
902.673828	346.971252
901.516602	-69.525848
900.359375	-143.979584
899.201172	-5.628469
898.042969	-174.992447
896.884766	-113.515251
895.726563	-67.851555
894.567383	567.916504
893.408203	57.425083
892.249023	-57.320358
891.088867	-22.870602
889.929688	-87.787277
888.769531	107.045250
887.608398	-12.004185
886.448242	81.197960
885.287109	230.790909
884.125977	339.723083
882.963867	347.119659
881.801758	228.249329
880.639648	598.664490
879.477539	344.577789
878.315430	500.736877
877.152344	846.067810
875.989258	391.655762
874.825195	585.981445
873.661133	354.723785
872.497070	227.107071
871.333008	92.793228
870.168945	280.241028
869.003906	152.708664
867.838867	315.296936
866.672852	345.154694
865.506836	455.894531
864.340820	710.373718
863.174805	569.328552
862.008789	608.006958
860.841797	491.706238
859.674805	801.965027
858.506836	618.287537
857.339844	715.147644
856.171875	385.704346
855.003906	610.344116
853.834961	615.102478
852.666016	911.244873
851.497070	756.726563
850.328125	882.326965
849.158203	609.077820
847.988281	445.658875
846.818359	676.341858
845.647461	515.123230
844.477539	136.852859
843.306641	351.630859
842.134766	329.143066
840.963867	366.993530
839.791992	-22.280260
838.619141	592.238159
837.447266	678.992981
836.274414	694.150452
835.101563	727.109924
833.928711	391.506744
832.754883	587.380371
831.581055	704.970215
830.407227	1110.321899
829.232422	924.166382
828.058594	539.511353
826.883789	607.667114
825.708008	713.620911
824.533203	643.365295
823.357422	633.237854
822.181641	210.873154
821.004883	274.208923
819.828125	281.766724
818.651367	17.627920
817.474609	145.287903
816.296875	43.598412
815.119141	-9.172492
813.941406	169.326233
812.763672	38.562855
811.584961	50.064808
810.406250	370.428711
809.226563	-444.950836
808.047852	190.690598
806.868164	-180.205063
805.688477	99.619385
804.507813	41.781090
803.327148	161.451553
802.146484	-220.509903
800.965820	-511.411926
799.784180	-261.086639
798.603516	-124.045509
797.420898	-372.894440
796.239258	-282.601471
795.056641	-165.842773
793.874023	-104.606110
792.691406	-160.863861
791.507813	-440.815460
790.324219	-492.702301
789.140625	-327.750519
787.956055	109.199783
786.772461	136.623154
785.586914	-77.126793
784.402344	34.187328
783.216797	-84.533310
782.032227	194.541992
780.845703	369.547546
779.660156	217.467697
778.473633	19.004082
777.287109	162.795364
776.100586	134.260361
774.913086	-179.027161
773.725586	43.919342
772.538086	160.807907
771.349609	81.286415
770.161133	178.122986
768.972656	-115.318024
767.784180	437.573883
766.594727	-29.987095
765.405273	95.154243
764.215820	125.475655
763.026367	124.900246
761.835938	789.021118
760.645508	579.099121
759.454102	620.028198
758.262695	227.553802
757.072266	501.550446
755.879883	373.005402
754.688477	444.504547
753.496094	373.068420
752.303711	182.974091
751.110352	473.958984
749.917969	187.212784
748.724609	398.927673
747.530273	189.058212
746.336914	325.977905
745.142578	-13.300872
743.948242	397.698517
742.752930	56.287647
741.558594	214.871552
740.363281	-255.725052
739.166992	137.257187
737.971680	-274.006958
736.775391	-80.587479
735.579102	176.223022
734.381836	71.642288
733.185547	334.810089
731.988281	499.355560
730.790039	-128.176666
729.592773	440.997772
728.394531	141.750168
727.196289	511.608307
725.997070	208.078979
724.797852	158.158722
723.598633	560.478149
722.399414	202.511520
721.199219	312.000000
719.999023	390.869843
718.798828	288.540649
717.598633	260.447693
716.397461	529.054688
715.196289	520.541809
713.994141	291.794617
712.792969	217.945236
711.590820	248.747620
710.388672	240.323288
709.185547	127.335167
707.982422	129.846161
706.779297	-11.345317
705.576172	-145.929108
704.372070	-14.910215
703.167969	63.844456
701.963867	-151.108902
700.759766	60.352329
699.554688	-71.835426
698.349609	365.636597
697.143555	-109.924065
695.938477	18.848495
694.732422	-28.385220
693.525391	161.165375
692.319336	53.178474
691.112305	-200.177460
689.905273	-205.961060
688.697266	-181.329514
687.490234	45.078747
686.282227	-56.079327
685.073242	-202.696762
683.865234	36.681511
682.656250	-189.994354
681.447266	-130.498108
680.237305	-62.326462
679.028320	-41.782467
677.818359	-32.028915
676.607422	155.279510
675.397461	76.343460
674.186523	42.934036
672.975586	-141.835968
671.763672	-103.701164
670.551758	-128.236298
669.339844	-124.592148
668.127930	43.365700
666.915039	96.785782
665.703125	-271.010681
664.489258	225.340759
663.276367	-68.770836
662.062500	-105.783943
660.848633	25.644602
659.634766	-270.162933
658.419922	64.173294
657.205078	64.125359
655.990234	-95.406090
654.775391	191.471848
653.559570	-101.477570
652.343750	-198.118073
651.126953	142.696777
649.911133	106.537575
648.694336	36.030838
647.477539	28.090401
646.259766	-100.277084
645.041992	128.725159
643.824219	473.901367
642.606445	255.516846
641.387695	155.614456
640.168945	156.921021
638.950195	220.686829
637.730469	-76.458420
636.511719	21.969854
635.291016	-225.315186
634.071289	94.561401
632.850586	335.008514
631.629883	51.785236
630.409180	382.577148
629.188477	-71.824303
627.966797	38.264519
626.745117	277.150269
625.522461	286.716858
624.300781	695.156311
623.078125	212.155807
621.854492	162.364929
620.631836	382.706360
619.408203	478.975128
618.184570	331.374115
616.960938	6.436958
615.736328	-76.267792
614.511719	117.334793
613.287109	48.041641
612.061523	210.044693
610.835938	-367.474579
609.610352	-525.436218
608.384766	161.150482
607.158203	14.520127
605.931641	308.367462
604.705078	102.743912
