# Supplementary material for: Raman spectroscopy accurately differentiates mucosal healing from non-healing and biochemical changes following biological therapy in inflammatory bowel disease
Source: PLoS One. 2021 Jun 2;16(6):e0252210. doi: 10.1371/journal.pone.0252210 (PMC8172032; doi:10.1371/journal.pone.0252210)
Supplement: S1 Dataset — (ZIP) [file pone.0252210.s003.zip › HC/BRC-ctnf-0015-1_base sub CR removed_91__X_17198.7__Y_10402.1__Z_2222.48__Time_1035.txt]

1714.774414	-18.242702
1713.797852	99.824478
1712.820313	-11.888215
1711.843750	54.562012
1710.866211	-188.826508
1709.888672	35.553066
1708.911133	-100.593086
1707.933594	62.126438
1706.955078	73.565536
1705.976563	298.109222
1704.998047	277.853577
1704.019531	197.722672
1703.040039	253.158798
1702.061523	-24.050253
1701.082031	243.713638
1700.101563	382.207245
1699.122070	685.723389
1698.141602	472.519745
1697.161133	453.902313
1696.180664	424.053741
1695.200195	425.769196
1694.218750	557.863708
1693.238281	467.892273
1692.256836	580.445679
1691.274414	527.121216
1690.292969	649.662842
1689.310547	758.532837
1688.328125	755.120972
1687.345703	903.521606
1686.363281	1150.347290
1685.379883	1034.445313
1684.396484	937.166626
1683.413086	919.804321
1682.429688	1051.583862
1681.445313	1095.408813
1680.461914	1088.690918
1679.477539	1220.415405
1678.493164	1102.021729
1677.507813	1409.440552
1676.523438	1283.311646
1675.538086	1314.263184
1674.552734	1550.091309
1673.566406	1435.103760
1672.581055	1490.482788
1671.594727	1569.948853
1670.608398	1723.996216
1669.622070	1610.000488
1668.634766	1674.195801
1667.648438	1738.671265
1666.661133	1885.661865
1665.673828	1796.744263
1664.685547	1824.885132
1663.698242	1741.973267
1662.709961	1733.660156
1661.721680	1643.515137
1660.733398	1834.714111
1659.744141	1718.786011
1658.755859	1976.847900
1657.766602	1795.468384
1656.777344	1704.585693
1655.787109	1799.434814
1654.797852	1571.727783
1653.807617	1643.531982
1652.817383	1525.207397
1651.827148	1436.432007
1650.835938	1250.229004
1649.844727	1011.631470
1648.853516	1220.280518
1647.862305	1077.744751
1646.871094	853.767029
1645.878906	794.058594
1644.886719	372.952820
1643.894531	644.244019
1642.902344	670.304199
1641.910156	482.963898
1640.916992	330.391510
1639.923828	481.668457
1638.930664	169.052902
1637.936523	154.930176
1636.943359	230.848419
1635.949219	162.125702
1634.955078	77.996155
1633.960938	-148.000290
1632.965820	-120.669373
1631.970703	93.989677
1630.975586	-75.503494
1629.980469	5.501389
1628.985352	36.809658
1627.989258	336.815399
1626.993164	-236.357498
1625.997070	-98.834953
1625.000977	128.347794
1624.003906	87.581436
1623.007813	70.798775
1622.010742	20.150648
1621.012695	-106.384247
1620.015625	-256.214172
1619.017578	311.200775
1618.020508	335.165863
1617.021484	220.245590
1616.023438	11.156363
1615.025391	169.727020
1614.026367	21.543184
1613.027344	164.762054
1612.028320	-153.343430
1611.028320	42.703434
1610.029297	55.408722
1609.029297	-12.932673
1608.029297	-36.523251
1607.028320	254.372131
1606.028320	50.393688
1605.027344	11.598433
1604.026367	300.157104
1603.025391	47.032948
1602.023438	11.306519
1601.022461	69.894913
1600.020508	13.504088
1599.018555	-131.650909
1598.016602	-67.513992
1597.013672	-34.675751
1596.010742	-90.606911
1595.007813	-209.133087
1594.004883	-110.758530
1593.001953	-163.816544
1591.998047	-135.870758
1590.994141	-282.768982
1589.990234	-152.953644
1588.986328	5.533216
1587.981445	-214.249542
1586.976563	17.236147
1585.971680	146.944626
1584.966797	114.978760
1583.961914	38.713966
1582.956055	43.237843
1581.950195	13.871116
1580.944336	109.502182
1579.938477	139.958038
1578.931641	21.963285
1577.924805	244.932892
1576.917969	-115.148613
1575.911133	66.007149
1574.904297	-65.116997
1573.896484	66.389343
1572.888672	20.957613
1571.880859	-66.134094
1570.873047	122.194214
1569.864258	-19.645960
1568.855469	308.658478
1567.846680	-100.889229
1566.837891	107.615601
1565.829102	45.917683
1564.819336	56.786976
1563.809570	75.302422
1562.799805	75.510864
1561.790039	205.265915
1560.779297	-23.058933
1559.768555	287.843842
1558.757813	217.410263
1557.747070	50.954498
1556.736328	91.687286
1555.724609	-72.420341
1554.712891	164.804825
1553.701172	93.615944
1552.689453	185.369827
1551.676758	263.951447
1550.664063	363.011749
1549.651367	195.362122
1548.638672	89.666519
1547.625977	309.657471
1546.612305	224.260681
1545.598633	45.638542
1544.584961	86.557144
1543.571289	-53.617638
1542.556641	-64.788452
1541.541992	1.311892
1540.527344	136.885605
1539.512695	78.564713
1538.498047	-8.342842
1537.482422	74.869316
1536.466797	-7.292636
1535.451172	-69.009621
1534.434570	-97.409492
1533.418945	64.776680
1532.402344	25.594130
1531.385742	60.937447
1530.369141	11.008192
1529.351563	-15.956703
1528.334961	-61.158180
1527.317383	135.464050
1526.299805	143.838531
1525.281250	10.403928
1524.263672	36.351185
1523.245117	51.753002
1522.226563	138.938660
1521.208008	-23.594307
1520.188477	60.523956
1519.168945	-17.568678
1518.150391	112.326210
1517.129883	113.437057
1516.110352	-16.681360
1515.089844	9.684656
1514.070313	17.852528
1513.049805	107.929855
1512.028320	115.596153
1511.007813	210.301285
1509.986328	137.964371
1508.964844	-132.069458
1507.943359	-248.335480
1506.921875	-18.632540
1505.899414	-73.796410
1504.876953	-208.597977
1503.854492	-59.135635
1502.832031	-258.345581
1501.808594	-14.600160
1500.786133	-198.780594
1499.762695	-290.934662
1498.739258	69.797325
1497.714844	-127.707397
1496.691406	-199.939606
1495.666992	-144.452148
1494.642578	-158.226120
1493.617188	-0.888569
1492.592773	25.843842
1491.567383	90.704285
1490.541992	42.929405
1489.516602	178.938416
1488.491211	309.609558
1487.464844	125.948074
1486.438477	233.247101
1485.412109	531.774719
1484.385742	276.246338
1483.358398	339.576904
1482.331055	471.603424
1481.303711	830.402710
1480.276367	582.061462
1479.249023	708.420227
1478.220703	763.206177
1477.192383	817.835205
1476.164063	913.072815
1475.135742	1150.778320
1474.106445	1327.123047
1473.077148	1190.124756
1472.047852	1422.152832
1471.018555	1506.369507
1469.989258	1470.858643
1468.958984	1626.025513
1467.928711	1847.150635
1466.898438	2022.317993
1465.868164	2161.729004
1464.836914	2148.478027
1463.805664	2264.742676
1462.774414	2281.798096
1461.743164	2176.853760
1460.710938	2366.437500
1459.679688	2276.615234
1458.647461	2369.510742
1457.615234	2355.718018
1456.582031	2352.006592
1455.549805	2533.447266
1454.516602	2709.672607
1453.483398	2520.646240
1452.449219	2630.784180
1451.416016	2674.965576
1450.381836	2564.499268
1449.347656	2861.946045
1448.313477	2731.179199
1447.279297	2800.509277
1446.244141	2682.417236
1445.208984	2564.367920
1444.173828	2661.478516
1443.138672	2520.704590
1442.102539	2653.178955
1441.066406	2297.479736
1440.030273	2445.134766
1438.994141	2314.655518
1437.958008	1994.686523
1436.920898	1874.487671
1435.883789	1557.305176
1434.846680	1606.543213
1433.808594	1537.082886
1432.771484	1179.882568
1431.733398	1085.380127
1430.695313	998.536194
1429.657227	899.165039
1428.618164	736.799988
1427.579102	652.749146
1426.540039	783.129333
1425.500977	474.856323
1424.461914	393.630859
1423.421875	496.447449
1422.381836	304.521790
1421.341797	372.203033
1420.301758	271.207397
1419.260742	152.695587
1418.219727	77.119164
1417.178711	187.903229
1416.137695	303.769714
1415.096680	102.711983
1414.054688	113.092186
1413.012695	-2.156422
1411.970703	28.566807
1410.928711	74.469887
1409.885742	82.753105
1408.842773	-6.836461
1407.799805	54.448112
1406.756836	-4.716609
1405.712891	327.938293
1404.668945	-102.545860
1403.625000	-38.295410
1402.581055	-91.870338
1401.537109	-90.098282
1400.492188	-123.317322
1399.447266	-36.018341
1398.402344	31.330248
1397.357422	246.679886
1396.311523	136.290497
1395.265625	88.736801
1394.219727	-41.307270
1393.173828	-80.982300
1392.126953	-120.500664
1391.081055	125.546783
1390.034180	213.959961
1388.986328	-45.325306
1387.939453	115.962280
1386.891602	262.322632
1385.843750	-3.808153
1384.795898	-87.153183
1383.748047	-72.808670
1382.699219	-58.312233
1381.651367	93.780830
1380.602539	158.542404
1379.552734	233.425354
1378.503906	166.152481
1377.454102	-53.201553
1376.404297	-179.939041
1375.354492	-89.353981
1374.303711	-178.258469
1373.253906	-182.125153
1372.203125	130.868179
1371.152344	-154.423737
1370.100586	236.056549
1369.049805	58.391396
1367.998047	105.210838
1366.946289	32.632278
1365.894531	17.554544
1364.841797	124.662682
1363.789063	15.340946
1362.736328	-1.656556
1361.683594	13.891016
1360.630859	-5.205714
1359.577148	-86.296242
1358.523438	268.002472
1357.469727	122.631744
1356.415039	270.801025
1355.361328	250.126190
1354.306641	338.958038
1353.251953	142.285797
1352.197266	216.583725
1351.141602	529.384155
1350.085938	231.581848
1349.030273	455.279785
1347.974609	738.617981
1346.918945	592.855469
1345.862305	668.072144
1344.805664	631.858826
1343.749023	667.742126
1342.691406	830.194702
1341.634766	767.266541
1340.577148	687.199097
1339.519531	840.185547
1338.460938	951.181702
1337.403320	926.142029
1336.344727	918.613892
1335.286133	742.979004
1334.226563	906.568726
1333.167969	855.056580
1332.108398	779.000916
1331.048828	685.843140
1329.989258	521.206848
1328.928711	903.035034
1327.869141	812.896057
1326.808594	834.134766
1325.748047	996.320435
1324.686523	961.037292
1323.625977	921.000610
1322.564453	1135.384399
1321.502930	1004.333374
1320.440430	1006.729065
1319.378906	922.945496
1318.316406	1145.167603
1317.253906	967.998169
1316.190430	1367.907104
1315.127930	865.730103
1314.064453	1157.361938
1313.000977	860.217285
1311.937500	925.411255
1310.873047	1406.880859
1309.809570	1361.419312
1308.745117	1237.346436
1307.679688	1064.238403
1306.615234	1085.711670
1305.549805	1021.207947
1304.484375	1279.031250
1303.418945	1153.298096
1302.353516	1337.480957
1301.287109	1344.748169
1300.220703	1307.903076
1299.154297	1160.640503
1298.087891	1043.030273
1297.020508	1276.723511
1295.954102	1446.595703
1294.886719	1162.420776
1293.818359	1160.672974
1292.750977	783.658875
1291.682617	1177.109741
1290.614258	1008.898132
1289.545898	953.638672
1288.476563	925.455811
1287.407227	1174.305786
1286.338867	1062.957031
1285.268555	1027.675415
1284.199219	1283.937744
1283.128906	1192.466675
1282.058594	922.401794
1280.988281	1132.240112
1279.917969	1038.631348
1278.846680	918.220093
1277.775391	832.166809
1276.704102	1340.439453
1275.632813	951.295044
1274.560547	1026.792480
1273.488281	1070.541138
1272.416016	1429.497192
1271.343750	1250.953003
1270.270508	1446.180298
1269.197266	1382.554077
1268.124023	1040.710205
1267.050781	1389.729980
1265.977539	1433.630005
1264.903320	1282.383667
1263.829102	1284.883301
1262.753906	1336.178345
1261.679688	1138.812134
1260.604492	1202.345093
1259.529297	1080.673828
1258.454102	1336.689819
1257.378906	1120.078003
1256.302734	1091.077393
1255.226563	1001.232727
1254.150391	1176.750244
1253.073242	1276.749878
1251.997070	1165.030762
1250.919922	1119.036499
1249.841797	1335.707886
1248.764648	1362.623413
1247.686523	1275.261841
1246.608398	1221.951172
1245.530273	1243.974121
1244.452148	1358.279297
1243.373047	1329.217163
1242.293945	1271.004517
1241.214844	996.726685
1240.135742	1217.680298
1239.055664	926.489075
1237.975586	1140.016479
1236.895508	979.881348
1235.815430	1188.378052
1234.734375	1224.605347
1233.654297	1115.337524
1232.573242	989.108032
1231.491211	824.121704
1230.410156	944.993042
1229.328125	1135.987793
1228.246094	677.952209
1227.163086	888.176270
1226.081055	689.239868
1224.998047	860.535400
1223.915039	690.600952
1222.832031	472.303680
1221.748047	558.706726
1220.664063	502.371887
1219.580078	346.896881
1218.496094	440.309143
1217.412109	374.157684
1216.327148	320.034821
1215.242188	475.944244
1214.157227	440.979889
1213.071289	437.323883
1211.985352	450.480164
1210.899414	603.480347
1209.813477	440.338501
1208.727539	682.326599
1207.640625	538.347168
1206.553711	702.887207
1205.466797	681.693359
1204.378906	735.105591
1203.291016	362.023285
1202.203125	253.929581
1201.115234	210.799759
1200.027344	88.146355
1198.938477	-17.706509
1197.849609	131.443909
1196.760742	-56.368301
1195.670898	39.602749
1194.582031	24.815323
1193.492188	-329.044464
1192.401367	-67.555862
1191.311523	-101.855659
1190.220703	-109.826515
1189.129883	-53.049778
1188.039063	-426.256653
1186.947266	21.675323
1185.856445	-286.795715
1184.764648	-312.072693
1183.671875	127.991989
1182.580078	-139.861526
1181.487305	-91.157722
1180.394531	134.831757
1179.301758	-75.661041
1178.208984	-36.937199
1177.115234	44.777546
1176.021484	99.987511
1174.927734	-170.653183
1173.833008	126.176422
1172.738281	291.092438
1171.643555	154.258835
1170.548828	160.937347
1169.454102	-54.983334
1168.358398	152.399536
1167.262695	3.290630
1166.166992	66.895203
1165.070313	-17.837313
1163.973633	246.225937
1162.876953	123.032516
1161.780273	193.242920
1160.683594	136.746185
1159.585938	-3.404995
1158.488281	312.278412
1157.389648	286.454407
1156.291992	169.872879
1155.193359	220.191162
1154.094727	408.684021
1152.996094	112.994659
1151.896484	284.507446
1150.796875	188.927200
1149.697266	129.014511
1148.597656	350.096375
1147.498047	359.017426
1146.397461	101.153885
1145.296875	233.681992
1144.195313	323.198578
1143.094727	191.300034
1141.993164	268.678986
1140.891602	84.312988
1139.789063	80.622887
1138.687500	136.270370
1137.584961	101.472923
1136.482422	444.386322
1135.379883	385.578247
1134.276367	454.942017
1133.172852	348.467682
1132.069336	628.896912
1130.964844	657.517334
1129.861328	909.087891
1128.756836	977.776367
1127.652344	894.551819
1126.546875	984.367859
1125.442383	860.702881
1124.336914	957.423279
1123.230469	892.874268
1122.125000	878.032837
1121.018555	754.153809
1119.912109	762.863281
1118.805664	513.436401
1117.699219	398.962921
1116.591797	566.060120
1115.484375	531.911072
1114.376953	481.152435
1113.268555	524.928772
1112.160156	488.235931
1111.051758	640.589539
1109.943359	528.139954
1108.833984	538.525818
1107.725586	766.169189
1106.616211	705.536743
1105.505859	741.667358
1104.396484	617.227783
1103.286133	731.135437
1102.175781	679.787292
1101.064453	423.187012
1099.954102	911.894104
1098.842773	735.435303
1097.731445	903.172485
1096.619141	762.058655
1095.507813	557.368347
1094.395508	873.317566
1093.282227	623.863647
1092.169922	687.656372
1091.056641	699.597168
1089.943359	622.075745
1088.830078	549.271912
1087.716797	443.551361
1086.602539	714.142212
1085.488281	765.924377
1084.373047	822.358459
1083.258789	617.893372
1082.143555	512.190308
1081.028320	970.322571
1079.913086	540.470154
1078.796875	693.121033
1077.680664	803.446228
1076.564453	852.703918
1075.448242	768.197205
1074.331055	512.474670
1073.213867	784.586121
1072.096680	453.965576
1070.979492	451.711029
1069.861328	597.121155
1068.743164	383.972321
1067.625000	562.169128
1066.505859	449.875519
1065.386719	454.736938
1064.267578	403.441254
1063.148438	560.504333
1062.029297	425.032074
1060.909180	736.479553
1059.789063	343.816132
1058.667969	645.854492
1057.547852	566.739807
1056.426758	328.765106
1055.305664	310.598694
1054.183594	395.274078
1053.062500	377.201721
1051.940430	410.553741
1050.818359	278.191711
1049.695313	519.385559
1048.572266	517.846313
1047.449219	306.402222
1046.326172	151.100342
1045.203125	427.333374
1044.079102	225.574615
1042.955078	142.851105
1041.830078	151.108871
1040.706055	101.206093
1039.581055	-23.140966
1038.456055	92.500633
1037.331055	-36.281239
1036.205078	295.928497
1035.079102	188.263611
1033.953125	229.630310
1032.826172	440.852020
1031.700195	361.400726
1030.573242	63.532799
1029.445313	195.888962
1028.318359	102.883942
1027.190430	82.030449
1026.062500	-273.181152
1024.934570	-163.692596
1023.805664	-174.883026
1022.676758	-155.787857
1021.547852	-261.905518
1020.418945	-172.984497
1019.289063	-125.751350
1018.159180	-205.968536
1017.029297	-40.286968
1015.898438	-199.073624
1014.767578	-202.409714
1013.636719	-31.866203
1012.505859	50.698856
1011.375000	59.243744
1010.243164	206.808136
1009.111328	261.845215
1007.978516	543.752258
1006.846680	698.418030
1005.713867	855.444397
1004.581055	1828.825073
1003.447266	2175.344482
1002.313477	2103.470215
1001.179688	1366.238525
1000.045898	800.447388
998.912109	322.823975
997.777344	295.850311
996.642578	220.544357
995.506836	131.556168
994.372070	130.439499
993.236328	154.835556
992.100586	-138.943390
990.963867	-61.184441
989.828125	184.981384
988.691406	131.528198
987.553711	-7.023620
986.416992	-122.327438
985.279297	-103.846024
984.141602	-294.781952
983.003906	-160.871277
981.865234	-26.884747
980.726563	15.140551
979.587891	-115.258095
978.448242	90.357788
977.309570	10.885209
976.169922	154.591629
975.030273	360.437164
973.889648	69.975891
972.749023	60.079693
971.608398	160.580490
970.467773	91.253548
969.326172	97.862213
968.184570	77.072662
967.042969	-253.345856
965.901367	-81.045982
964.758789	68.380524
963.616211	263.743683
962.473633	440.820404
961.330078	281.030914
960.186523	66.467941
959.042969	53.748112
957.899414	267.925537
956.754883	136.377792
955.610352	190.468445
954.465820	20.374519
953.321289	40.423401
952.175781	104.071136
951.030273	30.598604
949.884766	46.475651
948.738281	204.223022
947.591797	14.628947
946.445313	247.987366
945.298828	166.113678
944.151367	-45.769852
943.003906	149.024750
941.856445	455.720978
940.708008	180.412430
939.559570	261.321777
938.411133	-97.956467
937.262695	309.381104
936.113281	135.209671
934.964844	323.708801
933.814453	343.594543
932.665039	112.948944
931.514648	103.504372
930.364258	-12.855498
929.213867	-31.132124
928.062500	151.046234
926.912109	3.250053
925.759766	53.597778
924.608398	85.835030
923.456055	159.109512
922.303711	-72.221436
921.151367	-78.284439
919.999023	-70.602676
918.845703	-15.100734
917.692383	-104.900238
916.539063	-149.135757
915.384766	15.643325
914.230469	150.934174
913.076172	-101.815819
911.920898	44.980862
910.766602	-50.914829
909.611328	61.970863
908.455078	154.491730
907.299805	-199.499969
906.143555	79.046066
904.987305	29.020761
903.830078	-129.620819
902.673828	-199.790726
901.516602	-90.981133
900.359375	-97.584656
899.201172	-36.214375
898.042969	-31.362696
896.884766	-173.467209
895.726563	168.509109
894.567383	-63.868896
893.408203	-42.912277
892.249023	41.372982
891.088867	105.352646
889.929688	-88.140701
888.769531	-8.234744
887.608398	261.338104
886.448242	50.060471
885.287109	80.396774
884.125977	-6.548486
882.963867	357.709869
881.801758	410.651245
880.639648	197.580200
879.477539	421.918427
878.315430	432.114960
877.152344	300.418854
875.989258	457.119904
874.825195	154.414444
873.661133	209.838303
872.497070	384.553436
871.333008	106.921074
870.168945	425.609009
869.003906	341.577423
867.838867	356.545654
866.672852	454.710205
865.506836	519.132202
864.340820	484.668976
863.174805	425.523590
862.008789	182.248718
860.841797	848.499939
859.674805	625.465393
858.506836	490.076019
857.339844	567.913147
856.171875	493.174774
855.003906	631.533386
853.834961	554.574402
852.666016	715.269165
851.497070	732.443909
850.328125	713.752991
849.158203	737.627625
847.988281	351.636841
846.818359	447.210510
845.647461	719.570740
844.477539	548.656677
843.306641	192.101837
842.134766	345.718933
840.963867	438.853455
839.791992	478.263947
838.619141	631.636230
837.447266	570.362793
836.274414	502.391663
835.101563	532.704468
833.928711	752.795776
832.754883	769.581055
831.581055	739.444519
830.407227	664.654297
829.232422	654.567200
828.058594	791.658569
826.883789	661.044006
825.708008	445.731873
824.533203	428.852020
823.357422	674.898865
822.181641	354.887939
821.004883	23.847990
819.828125	167.241928
818.651367	18.865471
817.474609	251.123749
816.296875	91.572807
815.119141	63.304741
813.941406	330.818542
812.763672	17.761641
811.584961	20.492746
810.406250	114.295700
809.226563	34.671738
808.047852	21.670357
806.868164	184.085968
805.688477	126.526962
804.507813	-115.323860
803.327148	255.458466
802.146484	-37.470528
800.965820	-1.996256
799.784180	-168.430145
798.603516	-210.680588
797.420898	-266.270538
796.239258	-290.877350
795.056641	-133.836304
793.874023	153.766541
792.691406	-267.567322
791.507813	-179.487335
790.324219	-173.427002
789.140625	-178.503845
787.956055	81.874756
786.772461	178.358505
785.586914	62.415226
784.402344	-192.849182
783.216797	241.645203
782.032227	134.390457
780.845703	221.562820
779.660156	67.833450
778.473633	-1.968098
777.287109	-56.352448
776.100586	-99.747360
774.913086	-88.017601
773.725586	25.129210
772.538086	-29.498293
771.349609	45.947918
770.161133	66.162819
768.972656	192.105515
767.784180	27.014400
766.594727	157.170975
765.405273	271.774414
764.215820	320.184357
763.026367	93.283783
761.835938	306.662628
760.645508	339.411041
759.454102	446.882507
758.262695	488.243561
757.072266	608.678467
755.879883	535.514526
754.688477	359.001251
753.496094	120.972092
752.303711	131.252060
751.110352	141.460007
749.917969	39.597668
748.724609	275.822205
747.530273	206.764740
746.336914	179.366837
745.142578	395.443573
743.948242	306.464996
742.752930	147.289886
741.558594	31.969633
740.363281	-72.399818
739.166992	44.541218
737.971680	64.965591
736.775391	135.695496
735.579102	72.748283
734.381836	121.421860
733.185547	327.602386
731.988281	240.396805
730.790039	129.102356
729.592773	-170.302658
728.394531	225.753235
727.196289	169.014343
725.997070	206.229401
724.797852	356.994415
723.598633	520.739563
722.399414	356.725128
721.199219	360.869598
719.999023	504.675385
718.798828	257.666443
717.598633	196.198792
716.397461	560.112549
715.196289	228.035339
713.994141	279.838470
712.792969	379.523041
711.590820	226.280289
710.388672	473.997803
709.185547	118.095520
707.982422	38.912254
706.779297	-116.496773
705.576172	-89.017769
704.372070	208.280807
703.167969	41.905891
701.963867	53.947872
700.759766	189.907288
699.554688	312.705750
698.349609	363.657043
697.143555	51.573357
695.938477	98.121033
694.732422	-29.195288
693.525391	-15.324337
692.319336	-138.304565
691.112305	-176.608078
689.905273	25.975739
688.697266	-66.686394
687.490234	-235.275131
686.282227	23.440327
685.073242	182.243835
683.865234	-118.650452
682.656250	83.378792
681.447266	92.423508
680.237305	-58.883999
679.028320	15.088812
677.818359	-162.189148
676.607422	-34.181812
675.397461	52.608936
674.186523	238.860962
672.975586	232.457794
671.763672	-48.651665
670.551758	-42.073936
669.339844	217.403320
668.127930	-78.724243
666.915039	111.441734
665.703125	-87.359428
664.489258	48.677658
663.276367	-31.299513
662.062500	-35.700516
660.848633	80.747971
659.634766	30.979845
658.419922	104.185188
657.205078	-156.954010
655.990234	-23.378448
654.775391	51.926434
653.559570	101.331024
652.343750	208.892990
651.126953	-0.270815
649.911133	-77.946312
648.694336	-43.601952
647.477539	279.221130
646.259766	251.087921
645.041992	229.447998
643.824219	233.665436
642.606445	575.596741
641.387695	205.649933
640.168945	121.849716
638.950195	23.094513
637.730469	25.437876
636.511719	77.258331
635.291016	-120.025383
634.071289	35.027714
632.850586	-372.382050
631.629883	44.697987
630.409180	-31.862497
629.188477	69.791000
627.966797	83.579010
626.745117	148.959518
625.522461	-10.661376
624.300781	117.163841
623.078125	-39.914017
621.854492	56.062527
620.631836	327.823120
619.408203	188.501541
618.184570	126.535370
616.960938	186.833298
615.736328	29.072927
614.511719	-74.869186
613.287109	133.810272
612.061523	-46.520744
610.835938	17.277618
609.610352	2.290288
608.384766	-65.766144
607.158203	-5.224491
605.931641	-115.202301
604.705078	-34.648319
