# Supplementary material for: Raman spectroscopy accurately differentiates mucosal healing from non-healing and biochemical changes following biological therapy in inflammatory bowel disease
Source: PLoS One. 2021 Jun 2;16(6):e0252210. doi: 10.1371/journal.pone.0252210 (PMC8172032; doi:10.1371/journal.pone.0252210)
Supplement: S1 Dataset — (ZIP) [file pone.0252210.s003.zip › HC/BRC-ctnf-0004-1_base sub CR removed_68__X_22758__Y_20916.8__Z_668.447__Time_778.txt]

1714.671875	-48.909161
1713.695313	115.566513
1712.718750	-38.193878
1711.742188	-70.578323
1710.764648	-29.967724
1709.787109	-10.211052
1708.809570	98.559464
1707.831055	71.199951
1706.853516	60.513378
1705.875000	79.814789
1704.896484	-165.405624
1703.916992	-8.513033
1702.938477	-83.974426
1701.958984	119.321617
1700.979492	-185.209061
1700.000000	-50.551727
1699.019531	145.980957
1698.040039	110.340225
1697.059570	2.979493
1696.079102	51.061417
1695.097656	-15.343113
1694.117188	-46.574532
1693.135742	-80.085236
1692.154297	-249.336456
1691.172852	-151.254761
1690.190430	-34.191021
1689.208008	51.162479
1688.225586	0.806561
1687.243164	-97.186470
1686.260742	5.126997
1685.277344	-44.220390
1684.293945	21.342957
1683.310547	9.919411
1682.327148	158.598831
1681.343750	-43.998463
1680.359375	-17.292524
1679.375000	-0.977054
1678.390625	36.878345
1677.405273	-20.819902
1676.419922	12.187290
1675.435547	74.679688
1674.449219	97.470421
1673.463867	141.749237
1672.478516	273.920898
1671.492188	121.943916
1670.505859	227.898163
1669.519531	416.325775
1668.532227	219.859177
1667.544922	302.386597
1666.557617	85.161522
1665.570313	43.324322
1664.583008	94.516457
1663.594727	381.875732
1662.607422	335.174652
1661.619141	407.927551
1660.629883	303.205475
1659.641602	188.077316
1658.652344	330.096649
1657.663086	376.831024
1656.673828	172.103531
1655.684570	250.861389
1654.694336	353.511230
1653.704102	188.949646
1652.713867	45.729626
1651.723633	280.923798
1650.732422	190.824417
1649.742188	3.038110
1648.750977	304.433319
1647.758789	114.216133
1646.767578	-75.830284
1645.775391	207.120316
1644.784180	247.052094
1643.791992	281.743958
1642.798828	39.293045
1641.806641	-158.115479
1640.813477	-128.459900
1639.820313	109.646637
1638.827148	-42.656643
1637.833008	-20.813757
1636.839844	-35.837914
1635.845703	25.614809
1634.851563	-78.938759
1633.856445	-164.977341
1632.862305	128.365707
1631.867188	-44.524097
1630.872070	17.017668
1629.876953	104.877960
1628.881836	-38.871620
1627.885742	117.406975
1626.889648	223.650772
1625.893555	24.781162
1624.897461	78.435417
1623.900391	-117.672905
1622.903320	135.748840
1621.906250	297.093964
1620.909180	77.435516
1619.912109	194.074158
1618.914063	-91.123917
1617.916016	-153.039658
1616.917969	152.544724
1615.919922	137.826599
1614.920898	138.840286
1613.921875	-49.021484
1612.922852	9.705356
1611.923828	-28.621490
1610.924805	-48.597408
1609.924805	10.035759
1608.924805	92.207123
1607.924805	43.336071
1606.924805	-97.204819
1605.923828	-114.643631
1604.922852	4.035893
1603.921875	-133.870697
1602.920898	-172.304169
1601.919922	-249.994278
1600.917969	-134.125092
1599.916016	7.814109
1598.914063	-9.831149
1597.912109	3.865763
1596.909180	14.900504
1595.906250	54.636570
1594.903320	29.010460
1593.900391	-14.925089
1592.896484	-160.723251
1591.893555	-71.536339
1590.889648	-285.202179
1589.885742	-18.671289
1588.880859	-279.309418
1587.876953	109.611458
1586.872070	57.595116
1585.867188	-36.160282
1584.862305	133.353363
1583.856445	83.825943
1582.851563	52.520180
1581.845703	2.936675
1580.839844	28.854979
1579.833008	119.800865
1578.827148	85.708389
1577.820313	114.036896
1576.813477	-52.858593
1575.806641	199.123993
1574.798828	26.968348
1573.791992	-134.754181
1572.784180	-106.674446
1571.775391	-115.059547
1570.767578	32.442501
1569.759766	-246.284225
1568.750977	-59.969070
1567.742188	50.894955
1566.732422	57.786446
1565.723633	64.627312
1564.713867	32.470676
1563.704102	-2.322659
1562.694336	56.238342
1561.684570	-199.126755
1560.673828	61.599529
1559.664063	-27.839876
1558.652344	51.170090
1557.641602	145.647980
1556.630859	107.888603
1555.619141	-12.813364
1554.607422	86.617355
1553.595703	-91.107346
1552.583984	28.893406
1551.571289	-262.745056
1550.558594	-5.738205
1549.545898	-61.934605
1548.533203	83.583778
1547.519531	-3.762717
1546.506836	113.127823
1545.493164	48.962189
1544.479492	-22.986385
1543.464844	106.561676
1542.451172	16.436272
1541.436523	3.762811
1540.421875	55.590164
1539.407227	246.740799
1538.391602	187.389618
1537.375977	78.980232
1536.361328	133.102905
1535.344727	-148.185089
1534.329102	143.088806
1533.312500	117.052231
1532.296875	103.870209
1531.280273	180.828400
1530.262695	154.626221
1529.246094	92.328400
1528.228516	32.568027
1527.210938	248.293228
1526.193359	232.183044
1525.175781	138.812103
1524.157227	11.966125
1523.138672	165.545609
1522.120117	36.072430
1521.101563	-119.113144
1520.082031	8.520594
1519.063477	169.475937
1518.043945	-91.168556
1517.024414	72.197914
1516.003906	-85.670433
1514.983398	56.969128
1513.963867	14.632939
1512.943359	-50.848850
1511.921875	1.704804
1510.901367	-9.953051
1509.879883	-52.450485
1508.858398	215.389114
1507.836914	-11.871195
1506.815430	178.837479
1505.792969	77.186035
1504.770508	-55.219990
1503.748047	199.288910
1502.725586	146.239700
1501.702148	26.568775
1500.678711	142.483414
1499.655273	-87.301918
1498.631836	-38.041496
1497.608398	-147.499359
1496.583984	-256.961853
1495.559570	-115.744003
1494.535156	-227.801193
1493.510742	35.999031
1492.485352	176.938583
1491.460938	121.004395
1490.435547	29.273287
1489.409180	47.383526
1488.383789	-29.038092
1487.357422	244.358521
1486.331055	-33.837006
1485.304688	106.651421
1484.278320	213.874283
1483.250977	32.706070
1482.224609	201.054199
1481.197266	221.374908
1480.168945	124.359291
1479.141602	139.530136
1478.113281	192.884598
1477.084961	337.918823
1476.056641	273.968536
1475.028320	322.085205
1473.999023	153.697861
1472.969727	423.251007
1471.940430	374.496399
1470.911133	190.865387
1469.881836	404.194702
1468.851563	396.095886
1467.821289	515.138550
1466.791016	336.622314
1465.759766	643.689941
1464.729492	394.020996
1463.698242	525.579041
1462.666992	471.609528
1461.635742	582.742126
1460.603516	488.109802
1459.571289	776.866333
1458.539063	430.912781
1457.506836	511.435547
1456.474609	746.681458
1455.441406	560.715210
1454.408203	765.380859
1453.375000	511.009338
1452.341797	535.590637
1451.307617	717.279297
1450.274414	696.177856
1449.240234	718.134521
1448.205078	679.274048
1447.170898	706.277283
1446.135742	652.234497
1445.100586	820.960571
1444.065430	809.930969
1443.030273	682.515564
1441.994141	863.755615
1440.958984	498.647156
1439.921875	485.136505
1438.885742	772.478210
1437.849609	607.282715
1436.812500	464.889160
1435.775391	322.559662
1434.738281	448.034210
1433.701172	361.334137
1432.663086	100.454735
1431.625000	354.635651
1430.586914	290.730164
1429.548828	320.215637
1428.509766	362.298340
1427.470703	232.871216
1426.431641	138.809982
1425.392578	183.455231
1424.353516	109.630966
1423.313477	111.436150
1422.273438	158.601456
1421.233398	173.015335
1420.193359	94.261505
1419.152344	148.984909
1418.111328	35.047005
1417.070313	97.342049
1416.029297	31.305349
1414.987305	-1.995257
1413.946289	-128.307571
1412.904297	190.512207
1411.862305	71.782394
1410.819336	-99.669304
1409.776367	148.628693
1408.734375	-120.692947
1407.691406	-50.791000
1406.647461	207.439789
1405.604492	-124.430466
1404.560547	-157.429489
1403.516602	-135.176682
1402.472656	5.022909
1401.427734	-108.190285
1400.382813	169.929413
1399.337891	-126.263824
1398.292969	166.840958
1397.248047	53.804920
1396.202148	-134.341736
1395.156250	-31.752937
1394.110352	186.045563
1393.064453	-51.999386
1392.018555	-6.984838
1390.971680	-37.063084
1389.924805	28.006279
1388.877930	-24.517397
1387.830078	-169.554855
1386.782227	18.147831
1385.734375	-226.785736
1384.686523	-29.077703
1383.638672	-211.334961
1382.589844	-68.627533
1381.541016	-50.861851
1380.492188	141.784836
1379.443359	-45.203579
1378.394531	20.102068
1377.344727	-76.845581
1376.294922	-238.598740
1375.245117	278.443634
1374.194336	-20.448372
1373.143555	187.130920
1372.092773	-29.239969
1371.041992	-36.061596
1369.991211	-132.565018
1368.939453	-84.461357
1367.887695	45.883247
1366.835938	-60.416573
1365.784180	74.937401
1364.731445	-18.793169
1363.679688	-40.237946
1362.626953	142.438568
1361.573242	173.293503
1360.520508	-221.196701
1359.466797	-142.926727
1358.413086	-72.103073
1357.359375	-26.121935
1356.305664	-340.510376
1355.250977	-185.065018
1354.196289	-129.014984
1353.141602	18.965109
1352.086914	-44.155735
1351.031250	-37.688591
1349.975586	-55.998623
1348.919922	-22.132517
1347.864258	73.799561
1346.808594	177.183517
1345.751953	228.480972
1344.695313	-92.133545
1343.638672	224.563766
1342.581055	70.243591
1341.523438	64.722893
1340.466797	7.238310
1339.408203	204.935791
1338.350586	333.271118
1337.291992	303.138672
1336.234375	230.999557
1335.174805	92.107773
1334.116211	47.358833
1333.057617	99.156105
1331.998047	79.253731
1330.938477	91.556870
1329.878906	61.880947
1328.818359	262.118896
1327.757813	66.956978
1326.697266	165.921478
1325.636719	173.508453
1324.576172	250.287186
1323.514648	270.293396
1322.453125	-45.352432
1321.391602	298.099609
1320.330078	96.184532
1319.267578	264.413849
1318.205078	121.880455
1317.142578	280.273621
1316.080078	337.579559
1315.016602	555.103821
1313.953125	186.137329
1312.889648	80.980637
1311.826172	224.684341
1310.761719	324.045410
1309.698242	118.144150
1308.633789	40.367699
1307.569336	125.092476
1306.503906	357.442749
1305.438477	176.498947
1304.373047	175.209030
1303.307617	213.310013
1302.242188	214.571152
1301.175781	525.536865
1300.109375	394.137787
1299.042969	383.216400
1297.976563	301.124939
1296.909180	233.842499
1295.841797	203.462631
1294.774414	224.687119
1293.707031	260.672791
1292.638672	201.002518
1291.571289	362.164825
1290.502930	118.671432
1289.433594	152.370728
1288.365234	289.057617
1287.295898	415.921783
1286.226563	1.295511
1285.157227	27.822887
1284.086914	49.478611
1283.017578	151.976044
1281.947266	178.577545
1280.876953	-56.667103
1279.805664	-176.766464
1278.734375	11.472694
1277.663086	116.512756
1276.591797	126.179382
1275.520508	143.218170
1274.448242	199.391220
1273.375977	62.525299
1272.303711	40.588623
1271.231445	145.717377
1270.158203	48.137657
1269.085938	380.359497
1268.011719	338.983337
1266.938477	273.263092
1265.865234	95.370163
1264.791016	73.707603
1263.716797	117.939636
1262.641602	8.564079
1261.567383	279.575745
1260.492188	111.785332
1259.416992	-21.783726
1258.341797	-11.525594
1257.265625	-144.951126
1256.190430	142.995697
1255.114258	245.812332
1254.037109	153.883041
1252.960938	125.299736
1251.883789	150.277847
1250.806641	141.218475
1249.729492	105.439339
1248.652344	98.879211
1247.574219	128.804825
1246.496094	-91.579170
1245.417969	40.475609
1244.338867	133.622650
1243.260742	158.754135
1242.181641	72.196320
1241.102539	218.750397
1240.022461	40.026985
1238.943359	11.854590
1237.863281	187.493225
1236.783203	-37.129036
1235.702148	111.802582
1234.622070	37.645706
1233.541016	140.476913
1232.459961	78.491768
1231.377930	287.898682
1230.296875	184.761154
1229.214844	176.126648
1228.132813	19.817564
1227.050781	-27.479288
1225.967773	198.723892
1224.884766	44.966259
1223.801758	133.191467
1222.718750	-172.827744
1221.634766	169.308594
1220.550781	44.738216
1219.466797	106.332504
1218.382813	-88.225632
1217.298828	26.532850
1216.213867	10.818512
1215.128906	-82.155754
1214.042969	-83.348305
1212.958008	65.115509
1211.872070	-155.695969
1210.786133	-21.755404
1209.700195	-78.423828
1208.613281	79.555283
1207.526367	27.709249
1206.439453	255.498352
1205.352539	56.631882
1204.265625	-4.812672
1203.177734	-90.323868
1202.089844	-19.260134
1201.001953	78.253868
1199.913086	-130.000870
1198.824219	39.683624
1197.735352	26.420023
1196.646484	-261.083313
1195.557617	-416.184387
1194.467773	-1.352245
1193.377930	-91.552658
1192.288086	-6.266695
1191.197266	-89.237755
1190.106445	60.850597
1189.015625	-58.143806
1187.924805	202.311661
1186.833984	-132.752289
1185.742188	-268.462860
1184.650391	-144.955704
1183.557617	-4.727110
1182.465820	46.680721
1181.373047	-103.391289
1180.280273	-16.053347
1179.187500	-51.015911
1178.093750	-167.462814
1177.000977	-128.132385
1175.907227	-79.257973
1174.812500	-75.929939
1173.718750	-161.204880
1172.624023	-7.085724
1171.529297	-207.253815
1170.434570	-58.014263
1169.338867	-188.750153
1168.244141	-68.319649
1167.148438	-34.047062
1166.051758	7.356234
1164.956055	-3.854552
1163.859375	-144.118027
1162.762695	-117.112419
1161.666016	-4.159372
1160.568359	168.413681
1159.470703	-14.825311
1158.373047	-30.929407
1157.275391	-37.504383
1156.176758	-132.375748
1155.079102	25.605652
1153.979492	-83.596703
1152.880859	-83.101128
1151.782227	131.890915
1150.682617	-84.571114
1149.583008	96.914978
1148.482422	-64.711723
1147.382813	-438.231415
1146.282227	-11.639713
1145.181641	10.077017
1144.080078	281.631287
1142.979492	169.980377
1141.877930	86.894226
1140.776367	-22.340967
1139.673828	-29.320330
1138.572266	58.766178
1137.469727	-2.942495
1136.367188	-24.257658
1135.263672	-166.745178
1134.161133	172.924728
1133.057617	49.398720
1131.954102	132.427139
1130.849609	-126.374268
1129.745117	39.645302
1128.641602	395.348663
1127.536133	77.283211
1126.431641	107.904541
1125.326172	214.339600
1124.220703	131.091919
1123.115234	370.114685
1122.009766	97.292740
1120.903320	44.830673
1119.796875	179.435242
1118.690430	235.826294
1117.583008	332.395874
1116.475586	50.282516
1115.368164	56.898468
1114.260742	-66.603722
1113.152344	-50.563492
1112.044922	156.947647
1110.936523	220.151031
1109.827148	134.419891
1108.718750	-59.969482
1107.609375	175.586990
1106.500000	217.369705
1105.389648	277.990356
1104.280273	258.312378
1103.169922	144.219009
1102.059570	171.713455
1100.948242	-39.071114
1099.837891	332.711304
1098.726563	275.192963
1097.615234	316.679840
1096.502930	273.280731
1095.390625	119.144470
1094.278320	238.301758
1093.166016	72.427826
1092.053711	196.209641
1090.940430	-9.641509
1089.827148	19.922770
1088.713867	374.148071
1087.599609	177.744720
1086.485352	423.548279
1085.371094	130.787766
1084.256836	235.413940
1083.141602	349.369476
1082.027344	188.358475
1080.912109	283.449402
1079.795898	268.095001
1078.680664	205.779633
1077.564453	206.855011
1076.448242	252.508484
1075.331055	424.827332
1074.213867	303.825073
1073.096680	415.053131
1071.979492	158.089294
1070.862305	88.774040
1069.744141	190.563812
1068.625977	142.337463
1067.507813	251.080032
1066.388672	81.052681
1065.270508	91.402130
1064.151367	363.926392
1063.031250	81.625175
1061.912109	28.768305
1060.791992	273.025879
1059.671875	339.416443
1058.550781	277.163147
1057.430664	366.898102
1056.309570	148.070755
1055.188477	95.248528
1054.066406	243.353790
1052.945313	234.913193
1051.823242	130.735611
1050.700195	-36.428154
1049.578125	174.598892
1048.455078	54.179413
1047.332031	132.117126
1046.208984	147.051514
1045.084961	82.699005
1043.960938	153.597687
1042.836914	259.432953
1041.712891	43.662605
1040.587891	-137.059341
1039.462891	-54.495609
1038.337891	7.085083
1037.212891	-40.768604
1036.086914	139.503632
1034.960938	-64.242790
1033.834961	48.515385
1032.708984	98.438156
1031.582031	134.396454
1030.455078	140.133316
1029.328125	185.399551
1028.200195	135.384506
1027.072266	-107.411034
1025.944336	-173.551682
1024.816406	-30.648947
1023.687500	-138.526077
1022.558594	36.838116
1021.429688	-147.532135
1020.300781	-155.474884
1019.170898	-212.101395
1018.041016	-324.327118
1016.911133	-206.957886
1015.780273	-131.340225
1014.649414	-190.129929
1013.518555	-14.872114
1012.387695	39.892971
1011.255859	300.751526
1010.124023	260.556396
1008.992188	12.103292
1007.860352	29.913437
1006.727539	-86.437607
1005.594727	329.278870
1004.461914	402.601654
1003.329102	603.079285
1002.195313	664.818726
1001.061523	287.515289
999.927734	247.726288
998.792969	171.033340
997.658203	228.350372
996.523438	-7.515297
995.388672	15.276794
994.252930	151.169724
993.117188	-75.162048
991.981445	28.484251
990.844727	275.089874
989.708984	189.652130
988.572266	173.441544
987.434570	-43.195499
986.297852	44.420673
985.160156	-1.548599
984.022461	240.390060
982.884766	95.498886
981.746094	125.645096
980.607422	93.698860
979.468750	211.352036
978.329102	-50.504604
977.190430	156.911270
976.050781	-107.005943
974.910156	261.310699
973.770508	-23.081417
972.629883	101.630310
971.489258	-44.680557
970.348633	4.310525
969.207031	99.244583
968.065430	58.772327
966.923828	34.436996
965.781250	147.811356
964.639648	-57.612576
963.496094	126.922134
962.353516	68.426559
961.210938	30.643356
960.067383	151.038025
958.923828	227.905258
957.779297	107.823891
956.635742	104.636650
955.491211	-8.377788
954.345703	270.087433
953.201172	-46.445637
952.055664	-74.532074
950.910156	-274.079834
949.764648	114.171791
948.618164	86.236488
947.471680	51.518566
946.325195	117.412476
945.178711	66.828262
944.031250	71.134224
942.883789	-136.852539
941.736328	25.129513
940.587891	196.218292
939.439453	-125.568130
938.291016	13.654746
937.142578	82.167938
935.993164	57.218834
934.843750	255.737305
933.694336	39.433960
932.544922	-78.736465
931.394531	142.618073
930.244141	-194.045502
929.093750	-145.700272
927.942383	-13.100602
926.791016	-53.471424
925.639648	1.794200
924.488281	-97.597198
923.335938	-92.276833
922.183594	-84.632042
921.031250	-26.930967
919.877930	-21.476637
918.724609	-50.055023
917.571289	30.464100
916.417969	-27.537109
915.263672	-10.535418
914.109375	-25.274097
912.955078	-307.746063
911.800781	-186.182495
910.645508	-193.923401
909.490234	254.207657
908.334961	35.602413
907.178711	9.813560
906.022461	197.099335
904.866211	98.869026
903.709961	-33.249336
902.552734	-58.829975
901.395508	151.099960
900.238281	177.627441
899.080078	20.877483
897.921875	20.348186
896.763672	239.257309
895.605469	127.941704
894.446289	-48.854362
893.287109	36.661900
892.127930	-110.584785
890.967773	169.261169
889.807617	-181.169647
888.647461	89.586456
887.487305	-52.901314
886.326172	116.183624
885.165039	93.405243
884.003906	-10.554024
882.842773	-37.753956
881.680664	-362.573242
880.518555	-76.270340
879.356445	-38.008545
878.193359	200.800247
877.030273	34.004936
875.867188	-22.331272
874.703125	-107.901497
873.540039	-215.926788
872.375977	22.715679
871.210938	-85.268311
870.046875	18.275105
868.881836	317.449249
867.716797	263.464203
866.550781	335.398346
865.385742	0.508929
864.219727	227.522415
863.052734	103.986305
861.886719	153.443024
860.719727	227.576035
859.552734	218.612900
858.384766	351.042145
857.217773	135.619110
856.049805	99.751839
854.880859	99.776878
853.712891	328.496460
852.543945	106.525642
851.375000	90.834236
850.205078	292.471283
849.036133	323.758606
847.866211	263.192108
846.696289	171.294373
845.525391	256.260925
844.354492	-34.805561
843.183594	195.562454
842.012695	-3.679239
840.840820	112.473442
839.668945	-109.060280
838.497070	199.247696
837.324219	55.963955
836.151367	71.351555
834.978516	147.012863
833.805664	182.409653
832.631836	385.208069
831.458008	110.206528
830.284180	33.913692
829.110352	73.639076
827.935547	169.070313
826.760742	36.962990
825.584961	52.024265
824.410156	46.979500
823.234375	-13.810718
822.058594	99.161400
820.881836	-17.379452
819.705078	-0.296461
818.528320	72.393936
817.351563	-46.410591
816.173828	-16.112322
814.996094	-186.097610
813.818359	-118.058563
812.639648	-10.075168
811.461914	93.366127
810.283203	192.264191
809.103516	46.637897
807.923828	-121.183838
806.745117	-337.836731
805.564453	-123.661484
804.384766	-171.593582
803.204102	86.730843
802.023438	-34.556168
800.842773	-9.419703
799.661133	79.968445
798.479492	160.394867
797.297852	-74.058495
796.115234	-46.930630
794.932617	-68.612396
793.750000	-174.517822
792.567383	45.142239
791.383789	-215.837173
790.200195	-169.043823
789.016602	-64.782158
787.832031	-115.505165
786.648438	54.957653
785.463867	-0.295962
784.278320	88.146423
783.092773	258.285492
781.908203	136.577194
780.721680	85.575844
779.536133	253.242081
778.349609	71.845367
777.163086	-54.314320
775.975586	130.780914
774.789063	178.921997
773.601563	132.118591
772.413086	102.939934
771.225586	214.876572
770.037109	13.635357
768.848633	134.274734
767.660156	234.985367
766.470703	183.584152
765.281250	-44.044029
764.091797	111.582657
762.901367	324.341766
761.710938	21.901613
760.520508	263.128967
759.330078	288.603546
758.138672	94.076111
756.947266	154.709366
755.755859	63.591045
754.563477	-38.498749
753.371094	340.694733
752.178711	313.247650
750.986328	-54.656414
749.792969	-132.537994
748.599609	75.016129
747.405273	84.913254
746.211914	0.442743
745.017578	34.473820
743.823242	279.050751
742.627930	67.393486
741.433594	125.498581
740.238281	76.176811
739.041992	219.717651
737.846680	106.879440
736.650391	-167.978088
735.454102	80.658264
734.256836	-191.848679
733.059570	153.014313
731.862305	-285.646790
730.665039	-109.333351
729.466797	-108.055511
728.268555	122.852280
727.070313	-55.130886
725.872070	20.538515
724.672852	159.575104
723.473633	101.968544
722.273438	-14.543051
721.074219	96.139946
719.874023	204.631897
718.673828	206.176163
717.472656	133.577332
716.271484	-28.376431
715.070313	219.836731
713.869141	-170.902008
712.666992	40.284233
711.464844	286.306305
710.262695	172.744415
709.059570	81.084816
707.856445	-30.062794
706.653320	165.934341
705.450195	137.685425
704.246094	383.754761
703.041992	138.026810
701.837891	90.454262
700.632813	132.153992
699.428711	219.578003
698.222656	-36.433739
697.017578	66.366867
695.811523	-24.184509
694.605469	-38.573895
693.399414	-104.998032
692.192383	-19.309353
690.986328	44.717468
689.778320	-51.807762
688.571289	-9.329103
687.363281	41.891136
686.155273	-459.877106
684.947266	25.255867
683.738281	-29.538008
682.529297	-23.540545
681.320313	212.215302
680.111328	-308.094696
678.901367	-39.742874
677.691406	-185.008530
676.481445	-92.011795
675.270508	122.208611
674.059570	267.153412
672.848633	-74.644272
671.636719	-65.858894
670.425781	-279.738953
669.213867	83.715897
668.000977	-179.722458
666.789063	203.061188
665.576172	-73.180031
664.362305	61.080151
663.149414	-33.587589
661.935547	-121.730339
660.721680	1.672658
659.507813	125.008797
658.292969	84.313293
657.078125	52.232140
655.863281	-79.063911
654.647461	-33.580666
653.431641	-33.447422
652.215820	-108.807899
651.000000	108.750130
649.783203	112.879921
648.566406	-109.206726
647.349609	99.222435
646.132813	320.312927
644.915039	37.616722
643.697266	258.254883
642.478516	349.535095
641.259766	96.496826
640.041992	90.550499
638.822266	234.780380
637.603516	118.643288
636.383789	268.626770
635.164063	407.455841
633.943359	11.163892
632.723633	157.801773
631.502930	157.991028
630.281250	93.341713
629.060547	64.705971
627.838867	-41.657944
626.617188	76.629059
625.394531	243.573441
624.172852	139.754120
622.950195	247.455566
621.726563	337.258514
620.503906	237.793533
619.280273	116.165413
618.056641	102.947830
616.832031	73.865143
615.608398	-99.492249
614.383789	190.503769
613.158203	-198.718521
611.933594	-17.854395
610.708008	-39.188248
609.482422	-194.223709
608.255859	-64.092751
607.030273	-27.178303
605.803711	-10.889500
604.576172	1.804901
