# Supplementary material for: Raman spectroscopy accurately differentiates mucosal healing from non-healing and biochemical changes following biological therapy in inflammatory bowel disease
Source: PLoS One. 2021 Jun 2;16(6):e0252210. doi: 10.1371/journal.pone.0252210 (PMC8172032; doi:10.1371/journal.pone.0252210)
Supplement: S1 Dataset — (ZIP) [file pone.0252210.s003.zip › HC/brc-ctnf-0012_base sub cr removed_34__X_-7823.56__Y_51227.5__Z_680.233__Time_383.txt]

1714.774414	-270.577087
1713.797852	-144.165802
1712.820313	89.309654
1711.843750	57.355343
1710.866211	130.420639
1709.888672	43.200500
1708.911133	13.041756
1707.933594	372.291687
1706.955078	151.244995
1705.976563	552.820557
1704.998047	519.205994
1704.019531	615.641357
1703.040039	721.778687
1702.061523	770.839722
1701.082031	725.582764
1700.101563	634.340820
1699.122070	892.977661
1698.141602	1236.758423
1697.161133	981.592529
1696.180664	1260.894531
1695.200195	1176.872559
1694.218750	1226.626831
1693.238281	1351.464966
1692.256836	1385.915405
1691.274414	1287.439331
1690.292969	1419.156372
1689.310547	1343.476807
1688.328125	1439.385498
1687.345703	1394.888428
1686.363281	1372.793335
1685.379883	1581.041260
1684.396484	1497.316895
1683.413086	1497.537964
1682.429688	1762.851685
1681.445313	1784.516479
1680.461914	1719.917725
1679.477539	1752.777710
1678.493164	1664.930420
1677.507813	1733.185181
1676.523438	1766.066772
1675.538086	1774.229858
1674.552734	1919.974854
1673.566406	1918.814575
1672.581055	2063.316406
1671.594727	1819.316650
1670.608398	2015.953125
1669.622070	2031.538940
1668.634766	2214.033936
1667.648438	2064.401611
1666.661133	2182.628418
1665.673828	2290.019043
1664.685547	2007.234009
1663.698242	1865.103638
1662.709961	2088.879883
1661.721680	2111.081299
1660.733398	2366.552734
1659.744141	1996.581665
1658.755859	2188.575928
1657.766602	2142.210205
1656.777344	2029.843750
1655.787109	2087.138672
1654.797852	2057.343018
1653.807617	1673.180908
1652.817383	1800.116455
1651.827148	1485.576050
1650.835938	1404.204102
1649.844727	1132.871460
1648.853516	943.997375
1647.862305	1133.543335
1646.871094	1046.001953
1645.878906	752.862000
1644.886719	764.042297
1643.894531	662.161072
1642.902344	653.220154
1641.910156	668.548401
1640.916992	523.396423
1639.923828	761.380371
1638.930664	435.363403
1637.936523	165.391663
1636.943359	252.058365
1635.949219	112.545723
1634.955078	221.393356
1633.960938	120.007759
1632.965820	-231.009598
1631.970703	-15.060736
1630.975586	-193.546219
1629.980469	-37.032387
1628.985352	-111.574554
1627.989258	-35.518158
1626.993164	-140.395844
1625.997070	-155.187790
1625.000977	253.991409
1624.003906	137.796249
1623.007813	-11.876046
1622.010742	49.326881
1621.012695	300.248962
1620.015625	-131.229568
1619.017578	196.992798
1618.020508	320.908112
1617.021484	321.952820
1616.023438	3.442584
1615.025391	68.729240
1614.026367	402.115814
1613.027344	203.542206
1612.028320	338.625824
1611.028320	217.293274
1610.029297	-16.110666
1609.029297	-89.039398
1608.029297	118.921959
1607.028320	123.015327
1606.028320	232.394394
1605.027344	182.528793
1604.026367	298.095764
1603.025391	249.248138
1602.023438	302.939026
1601.022461	19.665476
1600.020508	165.871689
1599.018555	51.012608
1598.016602	9.852346
1597.013672	-145.852859
1596.010742	69.980911
1595.007813	-66.526215
1594.004883	-51.076519
1593.001953	-113.568665
1591.998047	-107.775307
1590.994141	-172.076141
1589.990234	105.871101
1588.986328	-142.958572
1587.981445	211.204269
1586.976563	153.509460
1585.971680	156.132004
1584.966797	-2.549951
1583.961914	110.179596
1582.956055	66.809212
1581.950195	190.460587
1580.944336	-50.298744
1579.938477	198.837051
1578.931641	169.548965
1577.924805	364.346313
1576.917969	150.735168
1575.911133	67.510727
1574.904297	-25.882341
1573.896484	125.402214
1572.888672	-74.197510
1571.880859	-49.993515
1570.873047	184.863388
1569.864258	32.614868
1568.855469	-49.294548
1567.846680	-40.144333
1566.837891	34.031250
1565.829102	245.866989
1564.819336	263.039154
1563.809570	210.221588
1562.799805	-88.968163
1561.790039	21.854155
1560.779297	-79.969482
1559.768555	-254.305084
1558.757813	9.538595
1557.747070	151.484406
1556.736328	8.367411
1555.724609	72.548912
1554.712891	35.688786
1553.701172	63.561012
1552.689453	-12.155971
1551.676758	295.182800
1550.664063	-18.700632
1549.651367	9.000538
1548.638672	-17.688938
1547.625977	128.827148
1546.612305	91.631752
1545.598633	305.104187
1544.584961	210.851898
1543.571289	75.198318
1542.556641	109.986443
1541.541992	253.117096
1540.527344	-55.812328
1539.512695	-233.078323
1538.498047	-7.763798
1537.482422	85.702019
1536.466797	289.913788
1535.451172	34.752975
1534.434570	-37.369720
1533.418945	284.849701
1532.402344	400.533875
1531.385742	134.568069
1530.369141	126.191124
1529.351563	256.728821
1528.334961	201.583511
1527.317383	-196.215881
1526.299805	250.355453
1525.281250	403.099823
1524.263672	87.226486
1523.245117	-123.253052
1522.226563	57.108421
1521.208008	260.311096
1520.188477	-115.310661
1519.168945	-154.263565
1518.150391	145.809052
1517.129883	137.163528
1516.110352	-82.365601
1515.089844	144.838470
1514.070313	9.642583
1513.049805	51.384624
1512.028320	-115.058357
1511.007813	172.531998
1509.986328	-135.489731
1508.964844	-48.621357
1507.943359	66.157173
1506.921875	72.935387
1505.899414	-330.710144
1504.876953	-1.470844
1503.854492	-131.293839
1502.832031	-222.903381
1501.808594	-73.999634
1500.786133	-94.422104
1499.762695	-63.914307
1498.739258	-66.965073
1497.714844	-216.162643
1496.691406	171.728378
1495.666992	-3.575059
1494.642578	-71.663681
1493.617188	-30.061703
1492.592773	-106.322166
1491.567383	113.635689
1490.541992	39.382858
1489.516602	92.628609
1488.491211	171.129227
1487.464844	80.782692
1486.438477	84.673210
1485.412109	351.206879
1484.385742	443.836792
1483.358398	349.902802
1482.331055	538.898804
1481.303711	396.020508
1480.276367	385.539764
1479.249023	548.160217
1478.220703	567.725159
1477.192383	648.191040
1476.164063	955.115540
1475.135742	1019.704529
1474.106445	954.138794
1473.077148	1079.315674
1472.047852	1262.753784
1471.018555	1410.259521
1469.989258	1453.160156
1468.958984	1422.034546
1467.928711	1670.462891
1466.898438	1875.343506
1465.868164	1927.399048
1464.836914	1986.832275
1463.805664	1710.617676
1462.774414	2069.452393
1461.743164	2303.479248
1460.710938	2318.804932
1459.679688	2478.673584
1458.647461	2272.747803
1457.615234	2432.177002
1456.582031	2687.759277
1455.549805	2278.460449
1454.516602	2495.587158
1453.483398	2395.506348
1452.449219	2558.937500
1451.416016	2537.146729
1450.381836	2786.336182
1449.347656	2906.068604
1448.313477	2701.394287
1447.279297	2699.264893
1446.244141	2507.098633
1445.208984	2535.112061
1444.173828	2517.440674
1443.138672	2320.015381
1442.102539	2266.734375
1441.066406	2104.617432
1440.030273	2369.803955
1438.994141	1937.035767
1437.958008	2131.188477
1436.920898	1900.617798
1435.883789	1884.812134
1434.846680	1588.561768
1433.808594	1307.497314
1432.771484	1438.058472
1431.733398	1005.563599
1430.695313	845.763489
1429.657227	721.305847
1428.618164	864.236938
1427.579102	706.934692
1426.540039	461.408081
1425.500977	238.644608
1424.461914	96.610306
1423.421875	390.548645
1422.381836	215.730118
1421.341797	353.321899
1420.301758	168.498917
1419.260742	258.174530
1418.219727	262.230530
1417.178711	366.962891
1416.137695	147.077728
1415.096680	-27.412270
1414.054688	-33.312469
1413.012695	11.110260
1411.970703	-7.299419
1410.928711	152.793350
1409.885742	11.286379
1408.842773	-283.370697
1407.799805	-52.862633
1406.756836	31.946043
1405.712891	18.838024
1404.668945	-54.442509
1403.625000	-77.426201
1402.581055	-60.174995
1401.537109	-158.248932
1400.492188	298.078247
1399.447266	112.356712
1398.402344	34.614204
1397.357422	32.198681
1396.311523	57.430347
1395.265625	413.476013
1394.219727	386.230347
1393.173828	311.531342
1392.126953	196.898651
1391.081055	217.638840
1390.034180	291.033386
1388.986328	-10.825655
1387.939453	5.314558
1386.891602	116.609192
1385.843750	92.965630
1384.795898	101.979172
1383.748047	283.606384
1382.699219	-47.003437
1381.651367	-5.025375
1380.602539	14.591654
1379.552734	86.790756
1378.503906	-195.407028
1377.454102	11.942712
1376.404297	2.243436
1375.354492	25.164049
1374.303711	-141.362167
1373.253906	-18.294779
1372.203125	-132.008286
1371.152344	-36.065319
1370.100586	-181.768478
1369.049805	9.221695
1367.998047	-103.651711
1366.946289	137.432404
1365.894531	-154.330383
1364.841797	154.273544
1363.789063	-5.042926
1362.736328	124.614761
1361.683594	-24.259279
1360.630859	78.401237
1359.577148	-12.785159
1358.523438	-61.444862
1357.469727	93.994041
1356.415039	-38.757725
1355.361328	27.586227
1354.306641	374.856018
1353.251953	163.306656
1352.197266	227.734253
1351.141602	369.313110
1350.085938	183.389114
1349.030273	327.853882
1347.974609	390.602814
1346.918945	403.941467
1345.862305	553.902161
1344.805664	495.737640
1343.749023	891.512878
1342.691406	967.596680
1341.634766	783.700317
1340.577148	728.936035
1339.519531	528.289246
1338.460938	701.895020
1337.403320	536.474304
1336.344727	596.609497
1335.286133	607.456665
1334.226563	536.872192
1333.167969	704.049561
1332.108398	577.062866
1331.048828	598.731079
1329.989258	430.266754
1328.928711	415.345276
1327.869141	595.889954
1326.808594	541.877075
1325.748047	656.085205
1324.686523	792.694275
1323.625977	546.799194
1322.564453	577.694397
1321.502930	623.618042
1320.440430	654.938110
1319.378906	563.144226
1318.316406	745.365967
1317.253906	910.475342
1316.190430	834.143555
1315.127930	780.260559
1314.064453	684.726990
1313.000977	798.864807
1311.937500	681.645081
1310.873047	798.630554
1309.809570	708.983948
1308.745117	954.342224
1307.679688	636.256836
1306.615234	960.686096
1305.549805	852.250305
1304.484375	702.261536
1303.418945	788.588684
1302.353516	958.665344
1301.287109	939.625610
1300.220703	903.595032
1299.154297	713.012695
1298.087891	709.374390
1297.020508	723.119446
1295.954102	744.420715
1294.886719	810.081360
1293.818359	561.792786
1292.750977	507.622925
1291.682617	512.526367
1290.614258	544.585449
1289.545898	812.182251
1288.476563	741.561829
1287.407227	832.893921
1286.338867	652.388306
1285.268555	545.614929
1284.199219	681.519592
1283.128906	673.059204
1282.058594	500.744110
1280.988281	776.557617
1279.917969	1023.039673
1278.846680	760.704041
1277.775391	814.154053
1276.704102	750.347656
1275.632813	674.488586
1274.560547	652.575439
1273.488281	770.103577
1272.416016	1061.181030
1271.343750	1005.400146
1270.270508	1132.929932
1269.197266	1189.722046
1268.124023	1212.435303
1267.050781	1103.464722
1265.977539	1428.978882
1264.903320	1247.049438
1263.829102	1262.859741
1262.753906	1417.759033
1261.679688	1399.601318
1260.604492	1422.982910
1259.529297	1536.610352
1258.454102	1660.022949
1257.378906	1561.817017
1256.302734	1329.802979
1255.226563	1295.179199
1254.150391	1435.903076
1253.073242	1384.388794
1251.997070	1551.937988
1250.919922	1310.820435
1249.841797	1259.565674
1248.764648	1278.905029
1247.686523	1490.334717
1246.608398	1609.368896
1245.530273	1514.574463
1244.452148	1334.842407
1243.373047	1235.384155
1242.293945	1410.395508
1241.214844	980.872864
1240.135742	1211.754150
1239.055664	1161.079102
1237.975586	1234.180176
1236.895508	1212.672852
1235.815430	1419.145508
1234.734375	1489.770996
1233.654297	1250.113525
1232.573242	1085.697632
1231.491211	1161.223389
1230.410156	1338.451904
1229.328125	1132.961060
1228.246094	932.397400
1227.163086	920.730591
1226.081055	993.761414
1224.998047	824.784180
1223.915039	784.074585
1222.832031	886.057129
1221.748047	712.316895
1220.664063	686.090576
1219.580078	439.904358
1218.496094	210.706360
1217.412109	409.184906
1216.327148	281.464081
1215.242188	494.243774
1214.157227	629.626465
1213.071289	518.701111
1211.985352	258.154144
1210.899414	509.150604
1209.813477	569.420166
1208.727539	431.852600
1207.640625	559.497620
1206.553711	539.979614
1205.466797	385.442352
1204.378906	616.412109
1203.291016	336.519409
1202.203125	51.855419
1201.115234	138.044601
1200.027344	-81.612770
1198.938477	-5.227364
1197.849609	-123.863403
1196.760742	77.414284
1195.670898	-135.169144
1194.582031	166.829468
1193.492188	57.503361
1192.401367	113.969292
1191.311523	-72.391472
1190.220703	-229.943069
1189.129883	-221.797516
1188.039063	-96.097404
1186.947266	-196.239014
1185.856445	-1.212907
1184.764648	342.397308
1183.671875	33.152092
1182.580078	-57.791920
1181.487305	-67.278534
1180.394531	-43.315083
1179.301758	-110.571083
1178.208984	-89.251152
1177.115234	252.997971
1176.021484	158.991852
1174.927734	-62.028660
1173.833008	54.523903
1172.738281	429.430450
1171.643555	327.767914
1170.548828	149.449280
1169.454102	107.432449
1168.358398	-59.070412
1167.262695	266.941193
1166.166992	14.140224
1165.070313	86.361671
1163.973633	-54.256714
1162.876953	256.567566
1161.780273	51.202969
1160.683594	361.582520
1159.585938	184.646317
1158.488281	57.773266
1157.389648	427.161194
1156.291992	259.442383
1155.193359	187.061722
1154.094727	198.031631
1152.996094	356.668304
1151.896484	190.911423
1150.796875	332.502472
1149.697266	299.957031
1148.597656	119.593483
1147.498047	105.868950
1146.397461	237.238358
1145.296875	-145.764862
1144.195313	21.001581
1143.094727	120.929550
1141.993164	135.026031
1140.891602	6.276363
1139.789063	322.064728
1138.687500	150.252991
1137.584961	387.148132
1136.482422	462.216644
1135.379883	406.455353
1134.276367	436.068390
1133.172852	444.157593
1132.069336	530.442566
1130.964844	687.740540
1129.861328	844.835693
1128.756836	1080.000366
1127.652344	1108.575317
1126.546875	1072.971436
1125.442383	918.718140
1124.336914	939.786194
1123.230469	948.856201
1122.125000	950.688904
1121.018555	1106.338501
1119.912109	887.641296
1118.805664	943.541992
1117.699219	1053.727783
1116.591797	1038.313843
1115.484375	1020.414429
1114.376953	955.095642
1113.268555	691.037048
1112.160156	779.249817
1111.051758	1023.307983
1109.943359	959.928162
1108.833984	794.862000
1107.725586	882.510254
1106.616211	615.768799
1105.505859	974.696045
1104.396484	1019.419861
1103.286133	1064.009521
1102.175781	1035.334961
1101.064453	959.385742
1099.954102	697.077637
1098.842773	922.838928
1097.731445	849.035889
1096.619141	963.700989
1095.507813	934.506714
1094.395508	909.939331
1093.282227	706.303711
1092.169922	797.005371
1091.056641	642.756836
1089.943359	780.331482
1088.830078	915.413391
1087.716797	963.319519
1086.602539	928.812500
1085.488281	630.906189
1084.373047	770.300659
1083.258789	716.859497
1082.143555	1025.222290
1081.028320	567.567322
1079.913086	943.819153
1078.796875	831.439453
1077.680664	836.436768
1076.564453	998.630249
1075.448242	613.985535
1074.331055	905.085266
1073.213867	471.293701
1072.096680	518.353943
1070.979492	684.917175
1069.861328	668.550354
1068.743164	230.385529
1067.625000	272.644318
1066.505859	663.827209
1065.386719	460.046844
1064.267578	410.854889
1063.148438	644.871399
1062.029297	635.411804
1060.909180	410.710968
1059.789063	506.535858
1058.667969	267.922211
1057.547852	333.342377
1056.426758	293.548553
1055.305664	260.790100
1054.183594	454.657410
1053.062500	358.835754
1051.940430	473.221863
1050.818359	221.047455
1049.695313	323.772186
1048.572266	363.467590
1047.449219	139.548615
1046.326172	165.330612
1045.203125	170.146484
1044.079102	314.866150
1042.955078	324.369537
1041.830078	298.946564
1040.706055	12.658597
1039.581055	238.961609
1038.456055	36.737240
1037.331055	-37.294983
1036.205078	-11.161395
1035.079102	294.259674
1033.953125	124.996330
1032.826172	153.569183
1031.700195	168.253525
1030.573242	192.289185
1029.445313	-62.545654
1028.318359	94.133171
1027.190430	-169.703674
1026.062500	21.914423
1024.934570	-99.969055
1023.805664	-284.405334
1022.676758	-278.340149
1021.547852	-348.767212
1020.418945	-168.508362
1019.289063	72.057213
1018.159180	-297.272491
1017.029297	-61.229595
1015.898438	-66.261452
1014.767578	-159.246231
1013.636719	-131.611481
1012.505859	-83.034782
1011.375000	132.358963
1010.243164	-228.717133
1009.111328	-13.173159
1007.978516	-61.424759
1006.846680	443.408203
1005.713867	1234.930054
1004.581055	1577.585449
1003.447266	1864.713135
1002.313477	1955.362915
1001.179688	1456.833252
1000.045898	988.698303
998.912109	768.059021
997.777344	353.670410
996.642578	212.036652
995.506836	216.012421
994.372070	194.744370
993.236328	113.635681
992.100586	108.818810
990.963867	58.021748
989.828125	274.829407
988.691406	86.009048
987.553711	47.200825
986.416992	167.525818
985.279297	-78.285187
984.141602	0.856036
983.003906	455.370270
981.865234	120.341614
980.726563	82.469048
979.587891	272.526703
978.448242	62.430965
977.309570	289.503448
976.169922	295.916107
975.030273	134.693130
973.889648	458.559814
972.749023	403.362213
971.608398	580.327271
970.467773	649.441467
969.326172	535.016357
968.184570	450.639465
967.042969	357.283508
965.901367	378.835205
964.758789	561.084900
963.616211	229.758026
962.473633	267.844635
961.330078	244.184143
960.186523	502.542358
959.042969	657.846680
957.899414	256.670959
956.754883	242.823624
955.610352	29.970146
954.465820	128.647034
953.321289	209.125168
952.175781	246.256271
951.030273	262.939392
949.884766	87.691292
948.738281	161.862015
947.591797	96.732811
946.445313	31.787081
945.298828	-37.546524
944.151367	217.619431
943.003906	340.379913
941.856445	241.792313
940.708008	268.925903
939.559570	54.322395
938.411133	339.558502
937.262695	519.890625
936.113281	287.570038
934.964844	256.105499
933.814453	293.169891
932.665039	355.417267
931.514648	310.705383
930.364258	20.179979
929.213867	203.530685
928.062500	375.546265
926.912109	-39.569122
925.759766	100.826195
924.608398	179.860046
923.456055	40.651237
922.303711	74.434212
921.151367	-96.267754
919.999023	-5.413843
918.845703	124.142593
917.692383	-18.841137
916.539063	40.478378
915.384766	36.306545
914.230469	-162.974747
913.076172	32.827400
911.920898	-395.308014
910.766602	-144.900940
909.611328	55.596947
908.455078	-158.820572
907.299805	23.640430
906.143555	115.458328
904.987305	220.912460
903.830078	-158.338165
902.673828	89.972267
901.516602	-273.058228
900.359375	-346.103882
899.201172	13.201532
898.042969	-80.089844
896.884766	254.239853
895.726563	145.240524
894.567383	429.753052
893.408203	393.221863
892.249023	295.751495
891.088867	108.012978
889.929688	58.196438
888.769531	152.980927
887.608398	-34.439133
886.448242	-59.217682
885.287109	202.648758
884.125977	347.113922
882.963867	196.071655
881.801758	142.098694
880.639648	286.572845
879.477539	307.036011
878.315430	235.121872
877.152344	174.531036
875.989258	170.293182
874.825195	348.470276
873.661133	283.435730
872.497070	393.997070
871.333008	455.006744
870.168945	102.045738
869.003906	352.025665
867.838867	37.482052
866.672852	222.156601
865.506836	366.276276
864.340820	505.822540
863.174805	586.874512
862.008789	530.866699
860.841797	358.105377
859.674805	138.259018
858.506836	398.784180
857.339844	472.911652
856.171875	363.026093
855.003906	625.454468
853.834961	459.457947
852.666016	638.719116
851.497070	871.637634
850.328125	696.603455
849.158203	541.766418
847.988281	467.575073
846.818359	572.487732
845.647461	453.445313
844.477539	473.150482
843.306641	342.878082
842.134766	358.004547
840.963867	218.742767
839.791992	367.908417
838.619141	329.167114
837.447266	283.661926
836.274414	615.698608
835.101563	462.775421
833.928711	370.142426
832.754883	409.203217
831.581055	521.821777
830.407227	391.052948
829.232422	338.351105
828.058594	452.874573
826.883789	344.250641
825.708008	427.327209
824.533203	423.335480
823.357422	307.830261
822.181641	410.618011
821.004883	495.444061
819.828125	34.544823
818.651367	10.126242
817.474609	157.005630
816.296875	150.170410
815.119141	-50.321983
813.941406	-66.212624
812.763672	193.538773
811.584961	1.755531
810.406250	-50.015991
809.226563	-37.429047
808.047852	12.811592
806.868164	-165.851959
805.688477	235.023834
804.507813	140.537613
803.327148	-84.966354
802.146484	40.125217
800.965820	-149.972748
799.784180	283.148956
798.603516	-162.136169
797.420898	-261.485718
796.239258	-212.401443
795.056641	-285.321106
793.874023	-395.973267
792.691406	-174.462662
791.507813	-72.733643
790.324219	4.491639
789.140625	373.716095
787.956055	138.600891
786.772461	237.529984
785.586914	75.334274
784.402344	229.306503
783.216797	84.676079
782.032227	119.033058
780.845703	100.244820
779.660156	154.271454
778.473633	236.886993
777.287109	-9.615164
776.100586	2.180964
774.913086	66.850693
773.725586	-254.720291
772.538086	-37.982956
771.349609	105.792374
770.161133	44.368786
768.972656	190.104172
767.784180	-56.581020
766.594727	155.060547
765.405273	313.665588
764.215820	5.254374
763.026367	262.769196
761.835938	229.541412
760.645508	493.362549
759.454102	202.560181
758.262695	103.213135
757.072266	206.185669
755.879883	451.969971
754.688477	464.599823
753.496094	301.375885
752.303711	252.441879
751.110352	427.543579
749.917969	352.188171
748.724609	643.490662
747.530273	260.771057
746.336914	545.333618
745.142578	329.525879
743.948242	359.472595
742.752930	222.736115
741.558594	261.454987
740.363281	243.164291
739.166992	196.397156
737.971680	318.356659
736.775391	89.816246
735.579102	-15.970196
734.381836	84.106789
733.185547	120.685753
731.988281	196.663376
730.790039	250.758484
729.592773	108.013802
728.394531	323.998016
727.196289	21.791084
725.997070	244.342468
724.797852	169.653854
723.598633	55.731060
722.399414	160.339600
721.199219	44.409508
719.999023	489.668732
718.798828	434.968658
717.598633	70.510109
716.397461	125.166580
715.196289	92.634323
713.994141	280.441101
712.792969	62.756569
711.590820	13.091708
710.388672	76.855095
709.185547	295.363556
707.982422	-39.345810
706.779297	48.642067
705.576172	197.654205
704.372070	-55.943863
703.167969	86.718224
701.963867	-107.769203
700.759766	109.019974
699.554688	-30.781269
698.349609	286.134003
697.143555	50.972843
695.938477	33.342197
694.732422	-49.326313
693.525391	-92.730263
692.319336	126.755615
691.112305	-33.636192
689.905273	-76.618324
688.697266	25.935654
687.490234	-201.170990
686.282227	-248.018265
685.073242	26.208424
683.865234	-122.292519
682.656250	-261.921509
681.447266	-28.653381
680.237305	-68.321648
679.028320	-66.690773
677.818359	-266.305969
676.607422	-127.987373
675.397461	-61.034145
674.186523	150.988632
672.975586	3.919740
671.763672	6.271819
670.551758	224.966736
669.339844	242.619583
668.127930	7.495449
666.915039	319.264099
665.703125	0.172862
664.489258	65.767380
663.276367	45.039288
662.062500	9.288631
660.848633	206.718658
659.634766	160.290833
658.419922	92.367706
657.205078	52.561146
655.990234	-146.754684
654.775391	212.401321
653.559570	8.882071
652.343750	23.100096
651.126953	-229.821243
649.911133	49.350605
648.694336	-160.430817
647.477539	-6.325435
646.259766	42.197990
645.041992	133.673752
643.824219	220.726532
642.606445	68.906273
641.387695	52.524742
640.168945	94.071091
638.950195	-150.400772
637.730469	58.490963
636.511719	-46.547703
635.291016	-59.370300
634.071289	80.063934
632.850586	-38.420963
631.629883	164.853714
630.409180	-383.299164
629.188477	16.768513
627.966797	-6.211171
626.745117	-5.932680
625.522461	-44.613297
624.300781	156.397369
623.078125	123.319748
621.854492	106.950623
620.631836	173.652908
619.408203	117.761627
618.184570	127.735176
616.960938	-44.794010
615.736328	-50.920033
614.511719	0.099335
613.287109	46.163490
612.061523	8.111607
610.835938	63.424938
609.610352	-20.986122
608.384766	-37.768723
607.158203	226.644547
605.931641	-110.174629
604.705078	-193.616425
