# Supplementary material for: Raman spectroscopy accurately differentiates mucosal healing from non-healing and biochemical changes following biological therapy in inflammatory bowel disease
Source: PLoS One. 2021 Jun 2;16(6):e0252210. doi: 10.1371/journal.pone.0252210 (PMC8172032; doi:10.1371/journal.pone.0252210)
Supplement: S1 Dataset — (ZIP) [file pone.0252210.s003.zip › HC/brc-ctnf-0012_base sub cr removed_14__X_-7823.56__Y_51225.5__Z_680.525__Time_157.txt]

1714.774414	-197.246841
1713.797852	-227.128525
1712.820313	-19.026489
1711.843750	-30.113350
1710.866211	-53.745094
1709.888672	-221.153992
1708.911133	102.948410
1707.933594	12.748672
1706.955078	12.151373
1705.976563	154.750397
1704.998047	365.557953
1704.019531	39.656334
1703.040039	234.520752
1702.061523	385.389618
1701.082031	-26.635662
1700.101563	266.508484
1699.122070	358.086365
1698.141602	194.768021
1697.161133	439.591705
1696.180664	312.149872
1695.200195	85.218681
1694.218750	394.506805
1693.238281	468.117126
1692.256836	703.944458
1691.274414	450.713898
1690.292969	656.122253
1689.310547	826.302979
1688.328125	550.636902
1687.345703	784.061157
1686.363281	665.198975
1685.379883	548.766846
1684.396484	893.166748
1683.413086	677.783142
1682.429688	765.993408
1681.445313	979.176086
1680.461914	633.151733
1679.477539	723.720825
1678.493164	734.407227
1677.507813	883.414673
1676.523438	918.068420
1675.538086	1216.012207
1674.552734	1139.044189
1673.566406	868.155212
1672.581055	1049.352661
1671.594727	1193.407471
1670.608398	1364.152588
1669.622070	1497.854370
1668.634766	1496.276367
1667.648438	1354.300171
1666.661133	1515.168457
1665.673828	1352.540161
1664.685547	1190.246704
1663.698242	1503.126343
1662.709961	1299.094849
1661.721680	1355.298218
1660.733398	1592.065308
1659.744141	1466.027954
1658.755859	1478.223755
1657.766602	1705.312012
1656.777344	1538.134766
1655.787109	1479.951294
1654.797852	1424.890747
1653.807617	1150.599365
1652.817383	1308.115845
1651.827148	921.096191
1650.835938	933.988220
1649.844727	704.073486
1648.853516	1288.883179
1647.862305	615.905151
1646.871094	437.778870
1645.878906	519.047241
1644.886719	120.064865
1643.894531	249.823227
1642.902344	100.159019
1641.910156	183.289291
1640.916992	227.239349
1639.923828	110.708626
1638.930664	-21.130089
1637.936523	61.125557
1636.943359	122.742676
1635.949219	-302.865448
1634.955078	-269.286926
1633.960938	-161.497391
1632.965820	-185.031555
1631.970703	-73.792450
1630.975586	-225.452042
1629.980469	-68.612282
1628.985352	-366.707458
1627.989258	-335.353607
1626.993164	-314.107910
1625.997070	-413.430878
1625.000977	-312.447266
1624.003906	83.323196
1623.007813	-130.427643
1622.010742	-120.342712
1621.012695	121.308952
1620.015625	187.278671
1619.017578	-58.916515
1618.020508	60.332188
1617.021484	166.736969
1616.023438	37.285789
1615.025391	147.006500
1614.026367	57.648891
1613.027344	73.573326
1612.028320	283.855835
1611.028320	-48.290268
1610.029297	403.690277
1609.029297	-58.730621
1608.029297	-111.964325
1607.028320	110.117371
1606.028320	526.178284
1605.027344	303.514709
1604.026367	13.160982
1603.025391	5.817476
1602.023438	14.414199
1601.022461	334.539795
1600.020508	61.092506
1599.018555	10.234149
1598.016602	-103.124161
1597.013672	167.948593
1596.010742	-146.197021
1595.007813	-183.104996
1594.004883	111.883812
1593.001953	-175.389771
1591.998047	-15.960642
1590.994141	-104.404892
1589.990234	201.378113
1588.986328	496.729279
1587.981445	-11.319213
1586.976563	-143.498215
1585.971680	451.927826
1584.966797	116.600746
1583.961914	344.443756
1582.956055	176.214401
1581.950195	401.497925
1580.944336	337.659088
1579.938477	156.732635
1578.931641	439.326294
1577.924805	250.742065
1576.917969	142.944611
1575.911133	167.910400
1574.904297	78.440262
1573.896484	-34.390720
1572.888672	323.430573
1571.880859	322.379089
1570.873047	141.998138
1569.864258	-77.300842
1568.855469	-210.803192
1567.846680	-144.295334
1566.837891	83.139595
1565.829102	17.078669
1564.819336	202.750107
1563.809570	211.828186
1562.799805	213.058350
1561.790039	221.998596
1560.779297	116.746521
1559.768555	-17.061983
1558.757813	121.274063
1557.747070	5.481150
1556.736328	169.467545
1555.724609	12.049726
1554.712891	-166.131454
1553.701172	-134.614624
1552.689453	173.768784
1551.676758	300.702454
1550.664063	-105.615128
1549.651367	246.135315
1548.638672	217.365067
1547.625977	191.044113
1546.612305	425.703827
1545.598633	29.387714
1544.584961	372.206757
1543.571289	161.779953
1542.556641	-74.570404
1541.541992	45.419067
1540.527344	100.625534
1539.512695	142.721252
1538.498047	-16.707335
1537.482422	-114.336121
1536.466797	61.359524
1535.451172	-46.947620
1534.434570	166.935562
1533.418945	135.602509
1532.402344	-153.704117
1531.385742	38.838787
1530.369141	285.197632
1529.351563	142.242966
1528.334961	251.549347
1527.317383	177.758560
1526.299805	-151.082031
1525.281250	-34.740822
1524.263672	-93.639191
1523.245117	104.527626
1522.226563	212.357132
1521.208008	204.193893
1520.188477	-81.889084
1519.168945	-28.764004
1518.150391	121.787758
1517.129883	-200.765625
1516.110352	-35.303635
1515.089844	-80.764107
1514.070313	14.812027
1513.049805	-228.779297
1512.028320	117.826492
1511.007813	-387.894287
1509.986328	-360.000153
1508.964844	-304.133423
1507.943359	-310.070984
1506.921875	-211.113113
1505.899414	69.554062
1504.876953	19.264135
1503.854492	-400.210541
1502.832031	-122.929565
1501.808594	-181.534531
1500.786133	-481.026245
1499.762695	-63.798336
1498.739258	-169.126694
1497.714844	-259.299835
1496.691406	-147.515732
1495.666992	-33.460278
1494.642578	87.998093
1493.617188	88.996231
1492.592773	-38.015358
1491.567383	-101.313683
1490.541992	-62.588261
1489.516602	290.135773
1488.491211	259.382172
1487.464844	453.130890
1486.438477	217.685745
1485.412109	135.287506
1484.385742	509.524719
1483.358398	-50.425793
1482.331055	483.982971
1481.303711	497.710876
1480.276367	750.924805
1479.249023	641.856323
1478.220703	736.521606
1477.192383	601.636719
1476.164063	858.960754
1475.135742	991.196106
1474.106445	840.522705
1473.077148	1071.636108
1472.047852	1327.943848
1471.018555	1255.693604
1469.989258	1297.812744
1468.958984	1777.263794
1467.928711	1679.048096
1466.898438	1684.975952
1465.868164	1662.796875
1464.836914	1892.078979
1463.805664	2210.066162
1462.774414	2083.194092
1461.743164	1941.007324
1460.710938	2166.950684
1459.679688	1907.773193
1458.647461	2239.997070
1457.615234	2396.859375
1456.582031	2249.046631
1455.549805	2588.269775
1454.516602	2496.068115
1453.483398	2647.231689
1452.449219	2742.436768
1451.416016	2878.091309
1450.381836	2681.621582
1449.347656	2768.900879
1448.313477	3038.438965
1447.279297	2596.187256
1446.244141	2759.138428
1445.208984	2906.769287
1444.173828	2856.876709
1443.138672	2470.427734
1442.102539	2324.384033
1441.066406	2213.764893
1440.030273	2070.276123
1438.994141	2156.861084
1437.958008	2058.865967
1436.920898	1634.872803
1435.883789	1572.315796
1434.846680	1668.894409
1433.808594	1674.470093
1432.771484	1427.576782
1431.733398	913.175110
1430.695313	959.259766
1429.657227	833.743164
1428.618164	632.576599
1427.579102	330.615845
1426.540039	424.685364
1425.500977	438.054840
1424.461914	287.603394
1423.421875	46.493294
1422.381836	-91.189369
1421.341797	345.522308
1420.301758	97.091301
1419.260742	218.896759
1418.219727	418.727661
1417.178711	241.011765
1416.137695	-19.614285
1415.096680	6.710789
1414.054688	118.569435
1413.012695	195.238480
1411.970703	201.547821
1410.928711	89.790253
1409.885742	-16.848099
1408.842773	-158.538101
1407.799805	6.364460
1406.756836	-102.455215
1405.712891	-316.623291
1404.668945	-354.887268
1403.625000	267.019928
1402.581055	50.687622
1401.537109	163.183609
1400.492188	49.979698
1399.447266	-70.588364
1398.402344	4.554873
1397.357422	-158.337433
1396.311523	64.853325
1395.265625	263.016907
1394.219727	205.718811
1393.173828	131.042084
1392.126953	316.902496
1391.081055	-102.954353
1390.034180	108.173279
1388.986328	256.769043
1387.939453	252.866531
1386.891602	139.037399
1385.843750	132.929474
1384.795898	-55.530891
1383.748047	-71.288475
1382.699219	-114.397362
1381.651367	-117.331924
1380.602539	-205.056168
1379.552734	-275.120117
1378.503906	-112.762962
1377.454102	-516.988953
1376.404297	72.441689
1375.354492	-94.264046
1374.303711	-103.579247
1373.253906	-197.495117
1372.203125	-149.078903
1371.152344	-187.760056
1370.100586	-296.058105
1369.049805	121.709908
1367.998047	402.431000
1366.946289	110.301704
1365.894531	132.278595
1364.841797	44.860298
1363.789063	134.412567
1362.736328	241.542145
1361.683594	-133.902161
1360.630859	-11.446523
1359.577148	190.722794
1358.523438	-231.143021
1357.469727	63.369110
1356.415039	159.088943
1355.361328	118.310852
1354.306641	152.267807
1353.251953	328.000763
1352.197266	223.232941
1351.141602	220.494064
1350.085938	406.621124
1349.030273	443.964172
1347.974609	585.709106
1346.918945	519.217590
1345.862305	693.525818
1344.805664	595.201965
1343.749023	388.044922
1342.691406	847.913574
1341.634766	802.281921
1340.577148	863.395081
1339.519531	934.597229
1338.460938	649.353210
1337.403320	874.494629
1336.344727	701.195618
1335.286133	926.627441
1334.226563	969.056396
1333.167969	915.212402
1332.108398	789.859131
1331.048828	773.567017
1329.989258	478.130371
1328.928711	561.175598
1327.869141	624.631470
1326.808594	656.134399
1325.748047	613.726318
1324.686523	887.620056
1323.625977	771.516174
1322.564453	376.720245
1321.502930	759.675598
1320.440430	619.576111
1319.378906	891.704529
1318.316406	826.020142
1317.253906	790.148865
1316.190430	1077.416016
1315.127930	963.022400
1314.064453	1001.637756
1313.000977	1050.279541
1311.937500	737.020508
1310.873047	1069.252808
1309.809570	933.763428
1308.745117	985.574951
1307.679688	1140.897095
1306.615234	1212.687378
1305.549805	1314.137207
1304.484375	1172.248901
1303.418945	833.895447
1302.353516	1120.256470
1301.287109	932.321106
1300.220703	1280.297607
1299.154297	1060.811035
1298.087891	544.399963
1297.020508	968.849182
1295.954102	705.876038
1294.886719	1046.973877
1293.818359	865.382935
1292.750977	1373.442749
1291.682617	900.278137
1290.614258	922.843811
1289.545898	688.107971
1288.476563	661.973206
1287.407227	846.758911
1286.338867	688.584412
1285.268555	687.382141
1284.199219	933.687195
1283.128906	984.126587
1282.058594	713.981628
1280.988281	867.503479
1279.917969	827.773499
1278.846680	917.843750
1277.775391	817.213562
1276.704102	834.124451
1275.632813	743.573608
1274.560547	772.941467
1273.488281	755.975037
1272.416016	1418.343384
1271.343750	1000.856079
1270.270508	1152.673340
1269.197266	1094.543457
1268.124023	1322.143433
1267.050781	1798.675171
1265.977539	1421.085205
1264.903320	1592.627563
1263.829102	1373.948853
1262.753906	1589.480835
1261.679688	1751.370361
1260.604492	1411.171875
1259.529297	1146.738525
1258.454102	1501.301758
1257.378906	1371.069336
1256.302734	1603.798096
1255.226563	1541.895386
1254.150391	1397.319092
1253.073242	1228.525391
1251.997070	1466.178955
1250.919922	1672.154053
1249.841797	1785.668579
1248.764648	1147.867554
1247.686523	1429.265869
1246.608398	1491.846924
1245.530273	1921.339966
1244.452148	1692.337646
1243.373047	1363.886475
1242.293945	1038.035645
1241.214844	1464.932739
1240.135742	1736.326660
1239.055664	1274.779419
1237.975586	1102.154907
1236.895508	1067.873901
1235.815430	1162.144409
1234.734375	1423.663452
1233.654297	1151.811646
1232.573242	962.472229
1231.491211	1301.394165
1230.410156	1020.050049
1229.328125	1080.293701
1228.246094	1118.707642
1227.163086	881.127563
1226.081055	791.272217
1224.998047	774.022827
1223.915039	790.626099
1222.832031	434.741364
1221.748047	1046.194702
1220.664063	791.885132
1219.580078	820.440979
1218.496094	561.396667
1217.412109	785.605225
1216.327148	763.306519
1215.242188	501.909760
1214.157227	469.939819
1213.071289	517.585876
1211.985352	526.548279
1210.899414	535.457458
1209.813477	532.244568
1208.727539	454.219879
1207.640625	730.588074
1206.553711	811.520508
1205.466797	668.227966
1204.378906	869.475586
1203.291016	208.181213
1202.203125	445.428589
1201.115234	164.815201
1200.027344	100.907387
1198.938477	-196.506332
1197.849609	57.154415
1196.760742	-273.958038
1195.670898	10.704504
1194.582031	198.975403
1193.492188	-247.599716
1192.401367	-561.876404
1191.311523	-135.977798
1190.220703	-193.260925
1189.129883	-301.050842
1188.039063	-339.251495
1186.947266	-168.662613
1185.856445	-115.859482
1184.764648	-106.381371
1183.671875	130.910645
1182.580078	-188.497528
1181.487305	211.571243
1180.394531	-40.796894
1179.301758	-79.820023
1178.208984	-35.056007
1177.115234	-160.545227
1176.021484	-257.343567
1174.927734	19.393579
1173.833008	73.211624
1172.738281	476.389069
1171.643555	-13.434378
1170.548828	-263.878784
1169.454102	-196.159882
1168.358398	36.427696
1167.262695	-140.098557
1166.166992	147.116119
1165.070313	-27.215305
1163.973633	-134.682281
1162.876953	58.790779
1161.780273	127.851814
1160.683594	258.844116
1159.585938	153.292831
1158.488281	190.872971
1157.389648	89.898674
1156.291992	239.357834
1155.193359	493.564575
1154.094727	227.665207
1152.996094	266.931091
1151.896484	81.984673
1150.796875	299.734436
1149.697266	448.162872
1148.597656	105.705536
1147.498047	70.483688
1146.397461	301.805023
1145.296875	94.903015
1144.195313	166.401688
1143.094727	-28.733328
1141.993164	87.702728
1140.891602	6.567012
1139.789063	203.522354
1138.687500	143.539352
1137.584961	164.253738
1136.482422	227.603378
1135.379883	419.079163
1134.276367	629.335815
1133.172852	578.182739
1132.069336	524.554321
1130.964844	589.489990
1129.861328	727.843079
1128.756836	884.982544
1127.652344	906.738037
1126.546875	876.189697
1125.442383	1020.979065
1124.336914	1215.349487
1123.230469	757.860291
1122.125000	1087.011230
1121.018555	1190.875244
1119.912109	903.861084
1118.805664	851.245483
1117.699219	1002.100098
1116.591797	755.213684
1115.484375	799.333374
1114.376953	602.064270
1113.268555	570.306213
1112.160156	505.359497
1111.051758	780.714111
1109.943359	535.949829
1108.833984	789.698730
1107.725586	762.162537
1106.616211	880.947693
1105.505859	666.674805
1104.396484	693.186768
1103.286133	1066.493896
1102.175781	745.883972
1101.064453	842.840393
1099.954102	986.845398
1098.842773	838.330811
1097.731445	663.873779
1096.619141	498.832672
1095.507813	621.254761
1094.395508	757.669189
1093.282227	799.736145
1092.169922	556.827576
1091.056641	1078.997681
1089.943359	934.838013
1088.830078	1000.091003
1087.716797	949.987549
1086.602539	568.227539
1085.488281	823.789490
1084.373047	465.619446
1083.258789	702.180054
1082.143555	945.620850
1081.028320	909.356079
1079.913086	898.899902
1078.796875	947.094788
1077.680664	567.980225
1076.564453	400.232452
1075.448242	561.029846
1074.331055	897.650452
1073.213867	284.217834
1072.096680	381.521606
1070.979492	399.050751
1069.861328	660.288391
1068.743164	457.432373
1067.625000	177.348648
1066.505859	433.711761
1065.386719	151.381744
1064.267578	470.824158
1063.148438	736.283875
1062.029297	411.947174
1060.909180	515.859741
1059.789063	285.268341
1058.667969	321.347687
1057.547852	352.756561
1056.426758	505.687256
1055.305664	181.869003
1054.183594	246.009720
1053.062500	275.119598
1051.940430	236.508377
1050.818359	141.907074
1049.695313	570.189758
1048.572266	253.919479
1047.449219	269.108643
1046.326172	410.277527
1045.203125	1031.786255
1044.079102	340.491425
1042.955078	-103.374214
1041.830078	324.514862
1040.706055	165.179642
1039.581055	560.303711
1038.456055	137.945694
1037.331055	204.741013
1036.205078	106.296646
1035.079102	303.491333
1033.953125	416.907745
1032.826172	16.293573
1031.700195	-25.940580
1030.573242	438.725647
1029.445313	289.619141
1028.318359	-575.055054
1027.190430	-303.192261
1026.062500	-161.443710
1024.934570	-368.000366
1023.805664	-435.086639
1022.676758	-464.914703
1021.547852	-578.175537
1020.418945	-347.925507
1019.289063	-463.300873
1018.159180	-230.680237
1017.029297	-392.192230
1015.898438	-407.512054
1014.767578	230.764618
1013.636719	41.764824
1012.505859	-112.290581
1011.375000	340.549652
1010.243164	24.651707
1009.111328	313.132111
1007.978516	212.823975
1006.846680	464.352020
1005.713867	1310.318237
1004.581055	1684.271973
1003.447266	2300.919922
1002.313477	2270.223145
1001.179688	1246.005737
1000.045898	964.009644
998.912109	737.712952
997.777344	202.211319
996.642578	8.783551
995.506836	92.556656
994.372070	231.822159
993.236328	115.070915
992.100586	452.905304
990.963867	62.024960
989.828125	-26.502502
988.691406	306.949432
987.553711	-60.143105
986.416992	-19.123556
985.279297	-256.681183
984.141602	95.535149
983.003906	247.446289
981.865234	219.902954
980.726563	118.892426
979.587891	151.520966
978.448242	55.483288
977.309570	523.040710
976.169922	705.457031
975.030273	556.972351
973.889648	383.432281
972.749023	405.414398
971.608398	654.936768
970.467773	344.206818
969.326172	205.962906
968.184570	384.688232
967.042969	370.740387
965.901367	173.432037
964.758789	235.554688
963.616211	334.500854
962.473633	312.063477
961.330078	406.686676
960.186523	302.076782
959.042969	387.825439
957.899414	79.754623
956.754883	298.654541
955.610352	400.859619
954.465820	255.996368
953.321289	163.994034
952.175781	149.977097
951.030273	-55.992275
949.884766	-428.623749
948.738281	182.096161
947.591797	15.603942
946.445313	-198.634415
945.298828	78.552094
944.151367	145.642075
943.003906	94.122040
941.856445	-59.942642
940.708008	185.624161
939.559570	57.021252
938.411133	364.350922
937.262695	197.301376
936.113281	315.504120
934.964844	429.246857
933.814453	299.216187
932.665039	233.199158
931.514648	135.466415
930.364258	195.072723
929.213867	318.549591
928.062500	109.753693
926.912109	37.751812
925.759766	-65.933189
924.608398	-119.384491
923.456055	336.761749
922.303711	-98.476105
921.151367	-219.676270
919.999023	-90.694328
918.845703	-143.415268
917.692383	-111.936638
916.539063	244.413162
915.384766	-164.447937
914.230469	-323.297668
913.076172	-155.153976
911.920898	-50.501148
910.766602	194.852737
909.611328	-217.470566
908.455078	-39.990860
907.299805	-163.970062
906.143555	-65.694183
904.987305	30.370438
903.830078	101.573875
902.673828	-275.557587
901.516602	-249.408981
900.359375	-191.492126
899.201172	40.740543
898.042969	164.349289
896.884766	-21.905077
895.726563	-85.875053
894.567383	-111.302040
893.408203	-116.298035
892.249023	-207.094528
891.088867	-259.370300
889.929688	-137.632217
888.769531	-81.377419
887.608398	169.072815
886.448242	342.717133
885.287109	256.824219
884.125977	371.812714
882.963867	19.896566
881.801758	184.591934
880.639648	-124.192238
879.477539	184.788910
878.315430	9.176737
877.152344	205.404068
875.989258	561.484863
874.825195	379.242584
873.661133	129.570038
872.497070	244.653488
871.333008	233.688904
870.168945	416.212158
869.003906	45.370987
867.838867	324.562042
866.672852	432.772888
865.506836	374.613098
864.340820	350.180969
863.174805	197.705811
862.008789	415.875824
860.841797	50.122009
859.674805	90.850822
858.506836	459.219818
857.339844	329.259979
856.171875	710.809082
855.003906	515.760071
853.834961	524.817322
852.666016	782.664856
851.497070	753.481384
850.328125	341.123230
849.158203	598.710815
847.988281	777.746826
846.818359	508.837738
845.647461	309.400787
844.477539	242.042191
843.306641	239.544662
842.134766	588.188538
840.963867	381.976959
839.791992	249.581070
838.619141	222.242294
837.447266	172.497406
836.274414	283.570129
835.101563	291.762878
833.928711	163.645554
832.754883	281.107941
831.581055	300.214508
830.407227	571.400574
829.232422	414.001190
828.058594	729.466736
826.883789	319.926575
825.708008	432.196899
824.533203	105.203339
823.357422	393.324982
822.181641	175.469177
821.004883	84.578339
819.828125	209.634354
818.651367	-173.081100
817.474609	83.090675
816.296875	-37.042747
815.119141	-101.608192
813.941406	-215.186981
812.763672	9.180722
811.584961	99.939163
810.406250	-113.965553
809.226563	-61.225891
808.047852	-268.555267
806.868164	-87.214600
805.688477	-274.688721
804.507813	-153.607605
803.327148	-261.311188
802.146484	-222.629837
800.965820	44.414669
799.784180	-63.618202
798.603516	-335.804840
797.420898	-346.394409
796.239258	-423.586761
795.056641	-305.870392
793.874023	-341.183228
792.691406	-48.811974
791.507813	24.089962
790.324219	-171.022217
789.140625	-140.413391
787.956055	-134.274078
786.772461	101.812538
785.586914	52.366879
784.402344	-224.910522
783.216797	54.897255
782.032227	53.784325
780.845703	26.043892
779.660156	113.081131
778.473633	-197.562347
777.287109	-229.958450
776.100586	-218.294739
774.913086	95.611519
773.725586	-98.205566
772.538086	-217.026978
771.349609	-7.289046
770.161133	-66.734444
768.972656	65.533897
767.784180	107.297882
766.594727	245.896713
765.405273	150.857956
764.215820	68.997017
763.026367	310.752472
761.835938	347.604340
760.645508	1.449884
759.454102	517.855164
758.262695	495.040070
757.072266	254.465042
755.879883	614.161316
754.688477	527.427124
753.496094	515.397278
752.303711	255.061752
751.110352	260.584656
749.917969	239.718094
748.724609	174.917175
747.530273	426.189850
746.336914	247.208618
745.142578	184.567276
743.948242	516.756653
742.752930	68.095459
741.558594	244.477188
740.363281	216.923553
739.166992	239.780930
737.971680	380.946930
736.775391	-100.003845
735.579102	-57.343838
734.381836	-371.543060
733.185547	176.817642
731.988281	217.266235
730.790039	12.700217
729.592773	35.745636
728.394531	214.081116
727.196289	234.975250
725.997070	325.852905
724.797852	71.488472
723.598633	64.175827
722.399414	469.744019
721.199219	576.032166
719.999023	230.441360
718.798828	404.562195
717.598633	174.998993
716.397461	336.139862
715.196289	331.541626
713.994141	335.768188
712.792969	124.277550
711.590820	-93.543365
710.388672	216.181946
709.185547	294.954987
707.982422	-94.455589
706.779297	106.549896
705.576172	79.008476
704.372070	75.556358
703.167969	89.656601
701.963867	264.877075
700.759766	-90.527061
699.554688	-206.425568
698.349609	-165.590912
697.143555	-142.008224
695.938477	-94.375015
694.732422	-94.395027
693.525391	337.957611
692.319336	194.855026
691.112305	41.130669
689.905273	-207.849808
688.697266	-222.197266
687.490234	-357.851166
686.282227	-263.370667
685.073242	-71.184967
683.865234	-217.102463
682.656250	-360.612183
681.447266	-139.853622
680.237305	-51.175346
679.028320	-170.290695
677.818359	-61.823898
676.607422	-35.507587
675.397461	-169.201691
674.186523	-166.355209
672.975586	308.247833
671.763672	-32.598774
670.551758	-44.473316
669.339844	-86.465218
668.127930	59.730068
666.915039	214.627243
665.703125	-135.938477
664.489258	263.227875
663.276367	347.051941
662.062500	193.468063
660.848633	132.847427
659.634766	42.121124
658.419922	162.920914
657.205078	-188.622574
655.990234	7.739814
654.775391	285.957672
653.559570	154.554352
652.343750	-190.114304
651.126953	-4.679018
649.911133	-196.284012
648.694336	-28.245083
647.477539	-39.038021
646.259766	-105.873550
645.041992	70.368332
643.824219	65.685783
642.606445	372.722412
641.387695	45.093075
640.168945	93.634659
638.950195	-25.723377
637.730469	-31.391623
636.511719	115.191696
635.291016	55.202656
634.071289	82.940826
632.850586	-153.775238
631.629883	-94.590233
630.409180	43.522129
629.188477	245.454025
627.966797	105.739082
626.745117	-32.324299
625.522461	212.838577
624.300781	-100.035400
623.078125	257.288300
621.854492	485.171722
620.631836	690.762512
619.408203	649.165710
618.184570	73.617584
616.960938	210.188202
615.736328	-15.942859
614.511719	-63.286766
613.287109	196.318817
612.061523	-233.954697
610.835938	104.448608
609.610352	-120.748276
608.384766	48.175709
607.158203	-79.245155
605.931641	11.935392
604.705078	-336.270996
