# Supplementary material for: Raman spectroscopy accurately differentiates mucosal healing from non-healing and biochemical changes following biological therapy in inflammatory bowel disease
Source: PLoS One. 2021 Jun 2;16(6):e0252210. doi: 10.1371/journal.pone.0252210 (PMC8172032; doi:10.1371/journal.pone.0252210)
Supplement: S1 Dataset — (ZIP) [file pone.0252210.s003.zip › HC/brc-ctnf-0014_base sub CR removed_65__X_5920.47__Y_1163.29__Z_1289.1__Time_746.txt]

1714.774414	381.379272
1713.797852	539.936279
1712.820313	181.234985
1711.843750	137.976166
1710.866211	-177.340698
1709.888672	-164.084610
1708.911133	-315.582794
1707.933594	-34.292076
1706.955078	-116.114120
1705.976563	28.378677
1704.998047	72.374458
1704.019531	48.039074
1703.040039	-15.212644
1702.061523	-130.659012
1701.082031	-183.358459
1700.101563	-101.166145
1699.122070	-151.476669
1698.141602	-131.153137
1697.161133	202.975891
1696.180664	-60.437904
1695.200195	182.229996
1694.218750	-148.376724
1693.238281	34.906166
1692.256836	-111.917435
1691.274414	123.948814
1690.292969	-58.188129
1689.310547	-44.567669
1688.328125	-19.336039
1687.345703	185.466797
1686.363281	28.527630
1685.379883	163.033798
1684.396484	362.302826
1683.413086	186.701782
1682.429688	-97.191132
1681.445313	261.587036
1680.461914	195.061478
1679.477539	257.078888
1678.493164	-10.144737
1677.507813	98.601517
1676.523438	354.341339
1675.538086	302.172455
1674.552734	476.706970
1673.566406	510.938690
1672.581055	575.064270
1671.594727	767.316589
1670.608398	628.061584
1669.622070	840.036438
1668.634766	494.906982
1667.648438	702.675110
1666.661133	719.807373
1665.673828	753.394348
1664.685547	922.774780
1663.698242	694.777039
1662.709961	841.242004
1661.721680	913.899292
1660.733398	928.681213
1659.744141	1079.043213
1658.755859	925.126221
1657.766602	663.095215
1656.777344	894.137390
1655.787109	1067.220581
1654.797852	949.463440
1653.807617	784.486267
1652.817383	667.563293
1651.827148	635.683228
1650.835938	733.728699
1649.844727	530.633667
1648.853516	468.039764
1647.862305	498.266602
1646.871094	338.524506
1645.878906	97.225838
1644.886719	117.761017
1643.894531	193.987518
1642.902344	262.497345
1641.910156	199.238159
1640.916992	120.384171
1639.923828	10.110664
1638.930664	-12.878260
1637.936523	-38.315517
1636.943359	-24.014627
1635.949219	56.333336
1634.955078	-195.242874
1633.960938	85.643410
1632.965820	-183.994934
1631.970703	-139.998215
1630.975586	75.239494
1629.980469	-243.884659
1628.985352	-175.895203
1627.989258	-344.658722
1626.993164	-121.302368
1625.997070	41.538513
1625.000977	143.894745
1624.003906	-92.872711
1623.007813	114.707108
1622.010742	-95.582748
1621.012695	-43.030960
1620.015625	-258.388977
1619.017578	-132.248016
1618.020508	201.265686
1617.021484	83.145332
1616.023438	-92.654953
1615.025391	-215.911240
1614.026367	56.969685
1613.027344	243.165131
1612.028320	-66.317337
1611.028320	30.629547
1610.029297	324.066528
1609.029297	153.528809
1608.029297	226.651566
1607.028320	488.267120
1606.028320	71.485985
1605.027344	173.193146
1604.026367	274.786346
1603.025391	169.520554
1602.023438	210.734314
1601.022461	-161.444794
1600.020508	7.792003
1599.018555	-21.849867
1598.016602	-77.716255
1597.013672	80.640984
1596.010742	35.015812
1595.007813	70.285439
1594.004883	-228.885681
1593.001953	-162.469681
1591.998047	-187.580826
1590.994141	14.277206
1589.990234	-154.634933
1588.986328	-41.833786
1587.981445	52.523418
1586.976563	175.390976
1585.971680	-90.419159
1584.966797	99.924568
1583.961914	110.216766
1582.956055	167.255203
1581.950195	57.399723
1580.944336	-117.668045
1579.938477	19.657499
1578.931641	-129.605301
1577.924805	202.558685
1576.917969	271.599121
1575.911133	25.649351
1574.904297	63.167065
1573.896484	69.295387
1572.888672	-0.140714
1571.880859	-33.318020
1570.873047	-51.051895
1569.864258	-120.918190
1568.855469	-196.114380
1567.846680	292.142120
1566.837891	-50.895302
1565.829102	11.030704
1564.819336	327.113495
1563.809570	-125.212334
1562.799805	-89.767242
1561.790039	140.028732
1560.779297	-278.770020
1559.768555	132.109955
1558.757813	21.619999
1557.747070	43.180252
1556.736328	-31.306641
1555.724609	44.307037
1554.712891	104.178764
1553.701172	213.055145
1552.689453	225.930939
1551.676758	228.269913
1550.664063	51.890606
1549.651367	-93.534294
1548.638672	123.058578
1547.625977	-25.236111
1546.612305	170.226624
1545.598633	81.100418
1544.584961	172.755524
1543.571289	65.257553
1542.556641	-50.116051
1541.541992	69.425896
1540.527344	93.220680
1539.512695	152.990372
1538.498047	251.296997
1537.482422	135.212418
1536.466797	39.665558
1535.451172	137.460739
1534.434570	-92.457375
1533.418945	54.014980
1532.402344	246.663910
1531.385742	96.323540
1530.369141	97.925362
1529.351563	60.728065
1528.334961	262.946320
1527.317383	-21.742332
1526.299805	82.292046
1525.281250	260.774597
1524.263672	307.823425
1523.245117	110.296921
1522.226563	-143.859909
1521.208008	-38.004333
1520.188477	147.371597
1519.168945	242.576553
1518.150391	126.896294
1517.129883	190.978622
1516.110352	0.613816
1515.089844	46.488811
1514.070313	84.546486
1513.049805	37.742939
1512.028320	-419.835785
1511.007813	-145.951202
1509.986328	-311.022736
1508.964844	134.363052
1507.943359	-215.539444
1506.921875	-6.442594
1505.899414	-279.464508
1504.876953	-242.355392
1503.854492	-33.673283
1502.832031	-27.544596
1501.808594	-154.702911
1500.786133	-130.790802
1499.762695	-332.274078
1498.739258	241.806564
1497.714844	78.549393
1496.691406	-123.068520
1495.666992	25.752201
1494.642578	-7.132383
1493.617188	-142.356659
1492.592773	-218.771179
1491.567383	208.256973
1490.541992	1.351673
1489.516602	297.753754
1488.491211	282.375946
1487.464844	164.794540
1486.438477	322.944122
1485.412109	205.317474
1484.385742	245.919098
1483.358398	477.803650
1482.331055	255.501587
1481.303711	295.941193
1480.276367	576.013672
1479.249023	391.979309
1478.220703	470.492279
1477.192383	862.370178
1476.164063	431.189758
1475.135742	417.890900
1474.106445	659.211731
1473.077148	1134.643677
1472.047852	851.331665
1471.018555	949.860229
1469.989258	944.024780
1468.958984	1190.004639
1467.928711	1298.541260
1466.898438	1320.582153
1465.868164	1495.145508
1464.836914	1316.340332
1463.805664	1307.868652
1462.774414	1492.490845
1461.743164	1293.509766
1460.710938	1732.009277
1459.679688	1302.055176
1458.647461	1489.105469
1457.615234	1635.491211
1456.582031	1411.380127
1455.549805	1552.697144
1454.516602	1838.525513
1453.483398	1442.174438
1452.449219	1646.825317
1451.416016	1717.109863
1450.381836	1779.779541
1449.347656	1918.465454
1448.313477	1699.989990
1447.279297	1714.628540
1446.244141	1714.097778
1445.208984	1845.241577
1444.173828	1412.015015
1443.138672	1419.282959
1442.102539	1737.735229
1441.066406	1395.996460
1440.030273	1770.056641
1438.994141	1577.726196
1437.958008	1393.120117
1436.920898	1269.283447
1435.883789	1117.772339
1434.846680	1021.959412
1433.808594	794.917236
1432.771484	653.900024
1431.733398	876.492798
1430.695313	591.790039
1429.657227	433.439850
1428.618164	487.118500
1427.579102	109.564796
1426.540039	450.903137
1425.500977	93.843887
1424.461914	205.829773
1423.421875	189.314758
1422.381836	79.669868
1421.341797	456.300629
1420.301758	319.112549
1419.260742	139.249268
1418.219727	72.829384
1417.178711	-159.579575
1416.137695	111.439468
1415.096680	-128.245255
1414.054688	84.969200
1413.012695	210.175430
1411.970703	73.962265
1410.928711	48.496647
1409.885742	-208.071365
1408.842773	-321.221924
1407.799805	-165.456177
1406.756836	-182.943237
1405.712891	68.320717
1404.668945	25.874548
1403.625000	48.800983
1402.581055	-58.661045
1401.537109	-133.360504
1400.492188	-92.564682
1399.447266	-44.161182
1398.402344	-10.715869
1397.357422	160.678009
1396.311523	266.933167
1395.265625	45.038372
1394.219727	8.708922
1393.173828	-37.517712
1392.126953	76.615227
1391.081055	148.263306
1390.034180	-152.931335
1388.986328	144.123657
1387.939453	308.587036
1386.891602	137.921768
1385.843750	47.459190
1384.795898	-57.855244
1383.748047	-30.539021
1382.699219	-195.559280
1381.651367	-23.096664
1380.602539	-75.421425
1379.552734	-165.085983
1378.503906	10.073981
1377.454102	-286.543243
1376.404297	-176.113449
1375.354492	89.083946
1374.303711	-77.316002
1373.253906	-106.343567
1372.203125	71.709091
1371.152344	-136.631378
1370.100586	-399.618256
1369.049805	10.467184
1367.998047	-47.920349
1366.946289	140.428848
1365.894531	189.344482
1364.841797	138.741623
1363.789063	135.563980
1362.736328	95.166565
1361.683594	0.150461
1360.630859	144.103073
1359.577148	84.143005
1358.523438	-92.558197
1357.469727	267.918823
1356.415039	16.888247
1355.361328	491.708313
1354.306641	163.927902
1353.251953	313.311707
1352.197266	291.376617
1351.141602	197.540710
1350.085938	262.716705
1349.030273	188.985870
1347.974609	485.095490
1346.918945	483.488190
1345.862305	787.037415
1344.805664	567.342896
1343.749023	585.837280
1342.691406	579.624878
1341.634766	580.953674
1340.577148	822.689209
1339.519531	831.577148
1338.460938	701.864563
1337.403320	802.568176
1336.344727	635.972229
1335.286133	915.009277
1334.226563	733.786194
1333.167969	943.594299
1332.108398	757.673462
1331.048828	505.155243
1329.989258	542.077515
1328.928711	378.858002
1327.869141	519.746094
1326.808594	937.349731
1325.748047	742.288086
1324.686523	1028.934204
1323.625977	843.972290
1322.564453	1103.477661
1321.502930	820.014526
1320.440430	521.938477
1319.378906	850.642151
1318.316406	666.287354
1317.253906	871.670288
1316.190430	897.070740
1315.127930	1085.202881
1314.064453	1076.186157
1313.000977	791.320313
1311.937500	676.594299
1310.873047	746.667114
1309.809570	905.410522
1308.745117	997.684692
1307.679688	947.240479
1306.615234	1017.443298
1305.549805	809.706604
1304.484375	978.391968
1303.418945	753.658325
1302.353516	1055.139160
1301.287109	1142.716431
1300.220703	1104.995850
1299.154297	1086.995605
1298.087891	1010.106934
1297.020508	1210.772705
1295.954102	716.634521
1294.886719	1005.731750
1293.818359	664.080750
1292.750977	918.805420
1291.682617	631.371033
1290.614258	1013.591797
1289.545898	1037.724243
1288.476563	853.519958
1287.407227	787.068481
1286.338867	911.804688
1285.268555	967.918457
1284.199219	671.373474
1283.128906	695.749084
1282.058594	1038.394287
1280.988281	1121.479736
1279.917969	825.275391
1278.846680	891.299072
1277.775391	852.143738
1276.704102	805.692810
1275.632813	575.923584
1274.560547	688.474915
1273.488281	625.045227
1272.416016	718.029663
1271.343750	793.891785
1270.270508	877.061584
1269.197266	833.243347
1268.124023	855.369324
1267.050781	936.071045
1265.977539	1209.509521
1264.903320	1014.456421
1263.829102	978.028137
1262.753906	734.354126
1261.679688	944.242126
1260.604492	868.872192
1259.529297	749.676880
1258.454102	1059.319092
1257.378906	1156.918823
1256.302734	786.915955
1255.226563	940.526428
1254.150391	607.243286
1253.073242	765.684204
1251.997070	785.371948
1250.919922	863.422180
1249.841797	902.517456
1248.764648	533.110107
1247.686523	929.585510
1246.608398	975.905518
1245.530273	815.661011
1244.452148	781.796143
1243.373047	675.069519
1242.293945	1015.167847
1241.214844	842.859558
1240.135742	495.858643
1239.055664	656.152039
1237.975586	612.565247
1236.895508	741.195007
1235.815430	937.645813
1234.734375	479.381317
1233.654297	571.534058
1232.573242	462.479431
1231.491211	525.468506
1230.410156	678.034302
1229.328125	561.687073
1228.246094	375.148865
1227.163086	529.982971
1226.081055	389.464935
1224.998047	343.342957
1223.915039	309.308228
1222.832031	151.910767
1221.748047	229.098495
1220.664063	163.590027
1219.580078	450.953003
1218.496094	131.636032
1217.412109	430.892334
1216.327148	469.120972
1215.242188	125.761475
1214.157227	-9.856690
1213.071289	467.634277
1211.985352	346.406403
1210.899414	181.765839
1209.813477	504.409271
1208.727539	120.279633
1207.640625	536.744629
1206.553711	200.906204
1205.466797	390.553009
1204.378906	271.662140
1203.291016	109.425537
1202.203125	74.862343
1201.115234	86.022987
1200.027344	215.094620
1198.938477	-2.510191
1197.849609	-188.776962
1196.760742	-59.862247
1195.670898	-181.185547
1194.582031	-143.789490
1193.492188	11.340662
1192.401367	-98.033676
1191.311523	-255.458786
1190.220703	168.531128
1189.129883	-53.826401
1188.039063	19.240002
1186.947266	-30.218596
1185.856445	-101.296860
1184.764648	-121.998016
1183.671875	-125.945259
1182.580078	-67.563065
1181.487305	-141.157547
1180.394531	44.179222
1179.301758	-36.685543
1178.208984	-167.886566
1177.115234	-121.777206
1176.021484	-195.504028
1174.927734	-197.396988
1173.833008	-22.153261
1172.738281	-98.386032
1171.643555	-57.356861
1170.548828	-124.065559
1169.454102	-322.361542
1168.358398	-279.057281
1167.262695	-159.296967
1166.166992	-142.431870
1165.070313	-187.764786
1163.973633	-228.342026
1162.876953	-237.885971
1161.780273	77.363480
1160.683594	65.281677
1159.585938	112.843140
1158.488281	270.136536
1157.389648	191.067963
1156.291992	200.273651
1155.193359	149.797867
1154.094727	127.920891
1152.996094	144.160751
1151.896484	222.323914
1150.796875	14.440779
1149.697266	-45.667812
1148.597656	-117.694687
1147.498047	-184.965469
1146.397461	-26.058537
1145.296875	-0.562384
1144.195313	-239.283920
1143.094727	24.111198
1141.993164	-124.180885
1140.891602	-79.803200
1139.789063	-66.396667
1138.687500	23.049095
1137.584961	64.882439
1136.482422	-24.016077
1135.379883	70.010529
1134.276367	109.332993
1133.172852	-0.982447
1132.069336	85.760269
1130.964844	376.541260
1129.861328	418.021729
1128.756836	483.172882
1127.652344	330.066956
1126.546875	380.926208
1125.442383	92.734337
1124.336914	731.378418
1123.230469	343.656219
1122.125000	380.162811
1121.018555	208.193420
1119.912109	429.371338
1118.805664	652.798950
1117.699219	177.863953
1116.591797	27.315931
1115.484375	160.723495
1114.376953	45.698921
1113.268555	432.036743
1112.160156	111.280258
1111.051758	256.307373
1109.943359	415.435455
1108.833984	272.058685
1107.725586	147.641663
1106.616211	-54.662994
1105.505859	246.003128
1104.396484	133.452301
1103.286133	301.772705
1102.175781	300.136658
1101.064453	232.444214
1099.954102	306.285004
1098.842773	252.764862
1097.731445	114.411522
1096.619141	84.521614
1095.507813	591.856628
1094.395508	227.381775
1093.282227	362.344299
1092.169922	341.861053
1091.056641	281.368103
1089.943359	89.115807
1088.830078	280.488098
1087.716797	387.095367
1086.602539	166.753952
1085.488281	221.626297
1084.373047	182.448624
1083.258789	293.726349
1082.143555	118.300018
1081.028320	177.884781
1079.913086	195.184845
1078.796875	308.758820
1077.680664	166.421371
1076.564453	416.116974
1075.448242	149.502960
1074.331055	173.917313
1073.213867	210.075027
1072.096680	72.721321
1070.979492	139.411942
1069.861328	245.936188
1068.743164	183.729630
1067.625000	135.637054
1066.505859	239.828720
1065.386719	51.306488
1064.267578	267.905396
1063.148438	311.241730
1062.029297	71.457176
1060.909180	112.544357
1059.789063	174.698318
1058.667969	335.068024
1057.547852	179.805939
1056.426758	-108.576180
1055.305664	159.358734
1054.183594	-105.443344
1053.062500	129.753662
1051.940430	189.748947
1050.818359	-198.475693
1049.695313	1.695764
1048.572266	22.143452
1047.449219	65.960121
1046.326172	410.689667
1045.203125	93.055717
1044.079102	-35.546211
1042.955078	59.720753
1041.830078	-133.960648
1040.706055	178.056625
1039.581055	140.603989
1038.456055	-199.499512
1037.331055	119.463760
1036.205078	212.561539
1035.079102	140.454468
1033.953125	-36.249199
1032.826172	224.461761
1031.700195	294.436523
1030.573242	1.757326
1029.445313	-162.891312
1028.318359	-120.574631
1027.190430	-398.827301
1026.062500	-226.278305
1024.934570	-457.799957
1023.805664	-568.425598
1022.676758	-221.678970
1021.547852	-554.944092
1020.418945	-145.579788
1019.289063	-293.013611
1018.159180	-238.560654
1017.029297	-260.567963
1015.898438	-284.814606
1014.767578	-54.070957
1013.636719	-388.654816
1012.505859	13.555510
1011.375000	-15.064482
1010.243164	134.665405
1009.111328	50.626717
1007.978516	29.181374
1006.846680	607.032837
1005.713867	916.382996
1004.581055	1341.288818
1003.447266	1629.671143
1002.313477	1758.510498
1001.179688	1129.414673
1000.045898	884.202515
998.912109	218.807846
997.777344	195.766968
996.642578	85.089340
995.506836	159.194138
994.372070	37.202946
993.236328	-86.958260
992.100586	137.307495
990.963867	124.032921
989.828125	-59.752907
988.691406	-165.004318
987.553711	-221.732666
986.416992	-107.862457
985.279297	-35.423828
984.141602	64.699074
983.003906	107.305168
981.865234	71.718597
980.726563	204.217041
979.587891	-12.955327
978.448242	-91.935135
977.309570	10.871245
976.169922	-106.991035
975.030273	-132.772110
973.889648	347.083008
972.749023	229.482208
971.608398	263.612885
970.467773	109.517822
969.326172	141.535507
968.184570	297.565613
967.042969	233.316895
965.901367	88.890717
964.758789	141.865982
963.616211	98.593155
962.473633	64.595383
961.330078	172.801346
960.186523	214.586594
959.042969	73.165649
957.899414	282.321350
956.754883	294.537292
955.610352	73.321480
954.465820	5.638313
953.321289	-338.805603
952.175781	129.125900
951.030273	-247.040054
949.884766	-3.274655
948.738281	-15.584182
947.591797	-265.504242
946.445313	5.755596
945.298828	171.882309
944.151367	29.678389
943.003906	-212.847214
941.856445	238.806824
940.708008	256.685364
939.559570	388.722870
938.411133	324.586639
937.262695	-115.761162
936.113281	114.544853
934.964844	-15.364824
933.814453	319.798828
932.665039	-115.278137
931.514648	-130.920731
930.364258	56.213070
929.213867	90.774788
928.062500	-200.135544
926.912109	71.301064
925.759766	-60.054890
924.608398	-72.993385
923.456055	223.446472
922.303711	-144.120392
921.151367	172.785553
919.999023	148.708298
918.845703	-2.533039
917.692383	68.974998
916.539063	-138.827179
915.384766	-196.614441
914.230469	43.053757
913.076172	-153.065765
911.920898	-244.663437
910.766602	-70.761871
909.611328	-150.883423
908.455078	190.808868
907.299805	67.706116
906.143555	82.954185
904.987305	148.094727
903.830078	99.998108
902.673828	203.701523
901.516602	162.507401
900.359375	-123.085815
899.201172	-179.930267
898.042969	70.997772
896.884766	-26.490368
895.726563	-8.556024
894.567383	-40.324692
893.408203	31.938128
892.249023	95.166763
891.088867	-110.445831
889.929688	-1.963005
888.769531	-42.532787
887.608398	65.960861
886.448242	-80.623741
885.287109	208.422974
884.125977	163.466034
882.963867	271.938751
881.801758	211.262787
880.639648	-56.766285
879.477539	128.399094
878.315430	43.093590
877.152344	156.108047
875.989258	244.315109
874.825195	15.001754
873.661133	107.747612
872.497070	193.717407
871.333008	-80.369431
870.168945	365.587341
869.003906	78.128700
867.838867	-2.306456
866.672852	193.826752
865.506836	232.549240
864.340820	89.254272
863.174805	152.713989
862.008789	319.464203
860.841797	129.124054
859.674805	21.939054
858.506836	361.438477
857.339844	449.470093
856.171875	66.371109
855.003906	239.658493
853.834961	697.629150
852.666016	754.116516
851.497070	451.986481
850.328125	705.673340
849.158203	515.692749
847.988281	336.995392
846.818359	272.564362
845.647461	308.891846
844.477539	264.618713
843.306641	34.648560
842.134766	75.445015
840.963867	263.807190
839.791992	351.453156
838.619141	16.565212
837.447266	414.831329
836.274414	131.438217
835.101563	402.127686
833.928711	208.156479
832.754883	291.112396
831.581055	164.182709
830.407227	137.712021
829.232422	95.610435
828.058594	330.091644
826.883789	287.912445
825.708008	125.329559
824.533203	181.234604
823.357422	145.716293
822.181641	139.145752
821.004883	364.198608
819.828125	54.658215
818.651367	-12.097507
817.474609	-145.631973
816.296875	99.162033
815.119141	23.435200
813.941406	-165.731323
812.763672	-23.514179
811.584961	-25.907780
810.406250	-121.696785
809.226563	-335.250641
808.047852	-155.526260
806.868164	-33.675774
805.688477	-291.643799
804.507813	47.655216
803.327148	-154.811096
802.146484	-268.469238
800.965820	-355.499542
799.784180	-36.654411
798.603516	-152.622421
797.420898	-259.714264
796.239258	-240.473953
795.056641	-252.313980
793.874023	-188.881485
792.691406	-147.677002
791.507813	-215.040955
790.324219	-242.579300
789.140625	-37.770992
787.956055	-151.739761
786.772461	77.174583
785.586914	137.845779
784.402344	-122.182686
783.216797	223.560760
782.032227	292.824677
780.845703	388.517487
779.660156	150.542694
778.473633	25.260283
777.287109	233.383438
776.100586	-108.306793
774.913086	205.569519
773.725586	-8.094550
772.538086	-1.127246
771.349609	-161.828400
770.161133	-55.724655
768.972656	12.797232
767.784180	-75.243248
766.594727	15.166469
765.405273	400.646545
764.215820	85.570045
763.026367	100.843300
761.835938	296.551025
760.645508	71.776588
759.454102	273.881989
758.262695	651.806213
757.072266	525.890686
755.879883	109.762115
754.688477	256.483704
753.496094	308.581970
752.303711	224.382858
751.110352	335.656494
749.917969	279.922180
748.724609	99.016640
747.530273	199.096359
746.336914	46.710297
745.142578	118.122711
743.948242	272.796814
742.752930	74.283806
741.558594	114.781502
740.363281	-263.442200
739.166992	33.398281
737.971680	-112.504768
736.775391	6.637843
735.579102	-130.536362
734.381836	-94.740044
733.185547	127.034004
731.988281	-27.728031
730.790039	42.870899
729.592773	52.144920
728.394531	406.871094
727.196289	168.917786
725.997070	5.343750
724.797852	191.429596
723.598633	512.834351
722.399414	49.929852
721.199219	207.352921
719.999023	155.079712
718.798828	342.878662
717.598633	249.055328
716.397461	532.650696
715.196289	168.291611
713.994141	91.901764
712.792969	213.896164
711.590820	296.562866
710.388672	315.964355
709.185547	315.713806
707.982422	391.660919
706.779297	82.121178
705.576172	245.103439
704.372070	179.447372
703.167969	172.541931
701.963867	32.909645
700.759766	169.535980
699.554688	-63.587032
698.349609	275.121063
697.143555	89.847542
695.938477	-99.706551
694.732422	-189.263443
693.525391	20.922129
692.319336	-62.145985
691.112305	30.645895
689.905273	19.198744
688.697266	-107.263054
687.490234	-209.815567
686.282227	43.357948
685.073242	62.217644
683.865234	74.554733
682.656250	-51.833618
681.447266	153.354095
680.237305	-87.829613
679.028320	56.615520
677.818359	-4.722333
676.607422	-382.099731
675.397461	-164.112091
674.186523	-234.016922
672.975586	-9.678672
671.763672	80.461067
670.551758	-41.342983
669.339844	85.519844
668.127930	-55.671806
666.915039	209.439331
665.703125	-238.462830
664.489258	35.222195
663.276367	66.951233
662.062500	5.849697
660.848633	-22.837467
659.634766	-360.060089
658.419922	-77.968636
657.205078	-7.355250
655.990234	89.121239
654.775391	-120.551483
653.559570	-213.719086
652.343750	-276.654266
651.126953	-29.317831
649.911133	84.397636
648.694336	88.266396
647.477539	-97.283127
646.259766	199.399673
645.041992	272.188538
643.824219	428.877808
642.606445	181.173981
641.387695	75.542267
640.168945	-225.637817
638.950195	247.121490
637.730469	64.305038
636.511719	16.963161
635.291016	44.858181
634.071289	49.166290
632.850586	163.010269
631.629883	98.699173
630.409180	55.927914
629.188477	11.080855
627.966797	-166.675079
626.745117	-18.345350
625.522461	35.639435
624.300781	179.682510
623.078125	293.718018
621.854492	144.241943
620.631836	284.063538
619.408203	94.099800
618.184570	-91.426392
616.960938	-88.437042
615.736328	173.559753
614.511719	65.376724
613.287109	-113.267426
612.061523	24.746483
610.835938	-23.231781
609.610352	-133.094696
608.384766	41.404003
607.158203	-132.352417
605.931641	52.921345
604.705078	-39.426758
