# Supplementary material for: Raman spectroscopy accurately differentiates mucosal healing from non-healing and biochemical changes following biological therapy in inflammatory bowel disease
Source: PLoS One. 2021 Jun 2;16(6):e0252210. doi: 10.1371/journal.pone.0252210 (PMC8172032; doi:10.1371/journal.pone.0252210)
Supplement: S1 Dataset — (ZIP) [file pone.0252210.s003.zip › HC/BRC-ctnf-0008-1_base sub CR removed_65__X_-11643.4__Y_45456.2__Z_88.2323__Time_735.txt]

1714.640625	74.358414
1713.664063	13.715887
1712.687500	42.593674
1711.709961	-38.822948
1710.733398	-88.264000
1709.755859	-60.225693
1708.778320	-37.763535
1707.799805	38.056587
1706.821289	-36.298958
1705.843750	44.612247
1704.864258	82.485985
1703.885742	72.132591
1702.907227	-339.665497
1701.927734	-58.390476
1700.948242	6.102410
1699.968750	102.683167
1698.988281	-223.197418
1698.007813	-11.582696
1697.028320	87.818710
1696.046875	120.419922
1695.066406	-57.858215
1694.084961	247.435440
1693.104492	82.865784
1692.123047	124.058884
1691.140625	160.051926
1690.159180	487.105713
1689.176758	312.691071
1688.194336	559.976379
1687.211914	476.763031
1686.228516	721.705444
1685.246094	676.334106
1684.262695	330.132721
1683.279297	370.657837
1682.295898	264.979187
1681.311523	657.570007
1680.327148	408.708801
1679.342773	548.881531
1678.358398	489.747589
1677.374023	367.129791
1676.388672	537.463318
1675.403320	641.592651
1674.417969	546.634094
1673.432617	577.006165
1672.446289	756.520630
1671.459961	962.893616
1670.473633	848.139954
1669.487305	964.858093
1668.500977	1161.556274
1667.513672	1254.995117
1666.526367	1104.617310
1665.539063	1291.660400
1664.550781	1391.443726
1663.563477	1083.164917
1662.575195	1077.660767
1661.586914	1141.469971
1660.598633	1698.607422
1659.609375	1238.346069
1658.620117	1350.900146
1657.631836	1286.354736
1656.641602	1381.055176
1655.652344	1359.632935
1654.662109	1288.286255
1653.672852	1127.397217
1652.681641	1072.738281
1651.691406	1193.072144
1650.701172	1139.185181
1649.709961	829.206970
1648.718750	813.138245
1647.727539	601.873474
1646.735352	602.409912
1645.744141	193.870026
1644.751953	469.859558
1643.759766	183.659790
1642.766602	95.895470
1641.774414	264.527466
1640.781250	124.673431
1639.788086	343.985657
1638.794922	1.728304
1637.801758	-20.996710
1636.807617	283.489227
1635.813477	-62.893852
1634.819336	-213.821716
1633.825195	-179.968292
1632.830078	-56.302635
1631.834961	1.751870
1630.839844	136.409714
1629.844727	-268.347107
1628.849609	-122.634323
1627.853516	-224.072418
1626.857422	-41.113834
1625.861328	-189.372543
1624.865234	41.306984
1623.868164	-114.337578
1622.871094	-85.712990
1621.874023	-41.115025
1620.876953	121.892944
1619.879883	25.003391
1618.881836	272.347443
1617.883789	165.343323
1616.885742	71.695129
1615.887695	167.210510
1614.888672	163.144348
1613.889648	104.158157
1612.890625	129.278351
1611.891602	-8.025310
1610.892578	124.877113
1609.892578	-25.198191
1608.892578	-167.217361
1607.892578	204.408569
1606.892578	-149.506775
1605.891602	-128.713043
1604.890625	130.411087
1603.889648	44.023102
1602.888672	38.885952
1601.887695	-115.292023
1600.885742	-15.609428
1599.883789	144.250076
1598.881836	126.315269
1597.879883	-150.340088
1596.876953	236.982742
1595.874023	190.449600
1594.871094	-117.252289
1593.868164	-113.992279
1592.864258	-290.879883
1591.861328	-57.798031
1590.857422	-156.281815
1589.853516	-152.942551
1588.848633	1.710198
1587.844727	12.844417
1586.839844	94.368774
1585.834961	-139.624695
1584.830078	-50.309391
1583.824219	338.637512
1582.819336	289.667664
1581.813477	493.359924
1580.807617	-29.699064
1579.800781	251.999283
1578.794922	515.315369
1577.788086	41.890697
1576.781250	130.675598
1575.773438	-163.082886
1574.766602	313.132660
1573.758789	305.375702
1572.750977	427.540619
1571.743164	97.287148
1570.735352	263.458771
1569.726563	278.765472
1568.718750	255.017166
1567.708984	7.812937
1566.700195	67.016670
1565.691406	172.817200
1564.681641	216.162827
1563.671875	51.791267
1562.662109	149.400284
1561.652344	231.283432
1560.641602	77.021774
1559.630859	39.369469
1558.620117	146.761002
1557.609375	176.228592
1556.597656	360.995789
1555.586914	294.288666
1554.575195	569.318909
1553.563477	471.230652
1552.550781	266.891876
1551.539063	225.557388
1550.526367	310.873779
1549.513672	282.171692
1548.500977	320.574066
1547.487305	498.434967
1546.473633	414.935333
1545.459961	520.005066
1544.446289	257.898376
1543.432617	378.133270
1542.417969	-36.579090
1541.404297	240.873596
1540.389648	347.610504
1539.374023	-36.366127
1538.359375	248.129501
1537.343750	261.376038
1536.328125	78.375252
1535.312500	132.575592
1534.296875	343.878693
1533.280273	258.413116
1532.263672	-66.916008
1531.247070	437.541260
1530.230469	158.337341
1529.212891	278.338745
1528.196289	14.385781
1527.178711	2.690282
1526.160156	34.572071
1525.142578	292.767212
1524.124023	12.854009
1523.106445	-27.844711
1522.087891	126.762527
1521.068359	198.820175
1520.049805	-22.414137
1519.030273	152.107376
1518.010742	-7.712571
1516.991211	-193.336136
1515.971680	-232.631668
1514.951172	64.342377
1513.930664	-65.227127
1512.910156	82.340538
1511.889648	211.704636
1510.868164	79.085678
1509.846680	46.407791
1508.826172	-19.751852
1507.803711	-88.650803
1506.782227	-155.106873
1505.759766	-260.167297
1504.737305	-114.191971
1503.714844	-32.499626
1502.692383	133.532501
1501.668945	-13.143447
1500.646484	67.997147
1499.623047	-94.275993
1498.599609	-202.886002
1497.575195	-227.174026
1496.550781	167.976212
1495.527344	266.115234
1494.502930	-101.386749
1493.477539	19.448538
1492.453125	129.884644
1491.427734	235.000137
1490.402344	324.601837
1489.376953	380.821014
1488.350586	462.399750
1487.325195	268.056213
1486.298828	379.998779
1485.272461	407.539001
1484.245117	294.569183
1483.218750	245.327957
1482.191406	285.245667
1481.164063	523.945068
1480.136719	545.706116
1479.108398	495.950073
1478.080078	736.643738
1477.052734	679.027893
1476.023438	552.508667
1474.995117	703.580078
1473.965820	1091.286377
1472.937500	750.632080
1471.908203	1087.065552
1470.877930	1133.138306
1469.848633	1278.353516
1468.818359	1204.639526
1467.788086	1270.751465
1466.757813	1474.055542
1465.727539	1489.086060
1464.696289	1448.101318
1463.665039	1577.309937
1462.633789	1752.125000
1461.602539	1545.815186
1460.570313	1463.941650
1459.539063	1828.897339
1458.506836	1988.019897
1457.473633	1900.841431
1456.441406	1917.698975
1455.408203	1840.626953
1454.375000	1961.359741
1453.341797	1886.763916
1452.308594	2225.371826
1451.274414	2079.693115
1450.241211	2058.233154
1449.207031	1920.194336
1448.171875	2022.792358
1447.137695	2287.415283
1446.102539	2179.712646
1445.067383	2226.448242
1444.032227	2015.021484
1442.997070	1773.312744
1441.960938	2012.308228
1440.924805	1856.662476
1439.888672	1781.995605
1438.852539	1975.332397
1437.816406	1678.269287
1436.779297	1527.878906
1435.742188	1329.565552
1434.705078	1401.615356
1433.666992	1433.227661
1432.629883	1111.403442
1431.591797	1016.899536
1430.553711	962.840942
1429.514648	840.690735
1428.476563	771.621216
1427.437500	447.868286
1426.398438	671.460754
1425.359375	302.571442
1424.320313	319.509735
1423.280273	301.188049
1422.240234	214.902695
1421.200195	425.927826
1420.159180	407.730682
1419.119141	110.154343
1418.078125	447.079865
1417.037109	451.723022
1415.996094	287.851959
1414.954102	-24.321709
1413.912109	174.265121
1412.870117	10.751610
1411.828125	274.757385
1410.786133	-82.086227
1409.743164	-71.836922
1408.700195	-23.820833
1407.657227	74.495590
1406.614258	-63.201801
1405.570313	50.304958
1404.527344	-99.696533
1403.483398	11.446206
1402.438477	157.747314
1401.394531	-210.154770
1400.349609	237.297256
1399.304688	-4.903627
1398.259766	26.365637
1397.214844	290.825714
1396.168945	154.320206
1395.123047	-29.617496
1394.077148	-50.548069
1393.031250	11.286109
1391.984375	-174.679291
1390.937500	-77.581367
1389.890625	-70.502480
1388.843750	-75.814072
1387.796875	41.577206
1386.749023	296.585968
1385.701172	284.054718
1384.653320	-85.839279
1383.604492	-243.007370
1382.556641	-10.130512
1381.507813	-127.009209
1380.458984	120.979462
1379.410156	126.760536
1378.360352	177.598953
1377.310547	133.699142
1376.260742	32.556293
1375.210938	68.831619
1374.161133	-61.907497
1373.110352	44.473507
1372.059570	83.627350
1371.008789	-111.433395
1369.957031	25.219099
1368.906250	-4.985100
1367.854492	-0.165694
1366.802734	223.995117
1365.750000	-199.289291
1364.698242	30.097307
1363.645508	-143.737228
1362.592773	18.627647
1361.540039	-107.551765
1360.486328	-14.627953
1359.433594	-220.029373
1358.379883	-69.625443
1357.326172	-48.404758
1356.271484	176.755203
1355.216797	29.228712
1354.163086	45.906960
1353.107422	82.575859
1352.052734	166.580505
1350.998047	188.633362
1349.942383	94.152527
1348.886719	193.442764
1347.830078	521.102051
1346.774414	454.363831
1345.717773	410.115692
1344.661133	509.858887
1343.604492	463.450531
1342.546875	528.735229
1341.490234	358.751404
1340.432617	860.370300
1339.375000	418.223145
1338.316406	709.416626
1337.258789	750.589355
1336.200195	512.174255
1335.141602	746.694153
1334.082031	681.871643
1333.023438	508.398590
1331.963867	782.779175
1330.904297	575.029846
1329.844727	379.880127
1328.784180	484.010162
1327.723633	551.177856
1326.663086	667.872559
1325.602539	616.704651
1324.541992	612.624329
1323.480469	890.132385
1322.418945	622.157898
1321.357422	764.100037
1320.295898	726.008545
1319.233398	764.535034
1318.170898	731.662476
1317.108398	1051.532227
1316.045898	1314.701660
1314.982422	845.900940
1313.918945	697.764709
1312.855469	914.428345
1311.791992	567.105225
1310.728516	973.571411
1309.664063	1052.549683
1308.599609	1146.388672
1307.535156	671.860474
1306.469727	1270.346313
1305.404297	1111.089111
1304.338867	1047.930786
1303.273438	665.291870
1302.208008	1086.756470
1301.141602	1141.962402
1300.075195	806.583252
1299.008789	525.509949
1297.942383	713.770020
1296.875000	1172.153809
1295.807617	682.840393
1294.740234	606.187317
1293.672852	959.102966
1292.604492	921.879883
1291.537109	806.294739
1290.468750	636.903259
1289.399414	926.151184
1288.331055	673.664063
1287.261719	960.519714
1286.192383	725.468384
1285.123047	453.867523
1284.052734	630.646973
1282.983398	790.300537
1281.913086	746.783752
1280.841797	862.448425
1279.771484	711.436157
1278.700195	641.296692
1277.628906	441.635040
1276.557617	538.019409
1275.486328	783.564880
1274.414063	547.557434
1273.341797	744.257935
1272.269531	987.357605
1271.197266	605.108276
1270.124023	792.091064
1269.050781	1066.949341
1267.977539	763.227722
1266.904297	1062.492554
1265.830078	915.170898
1264.756836	716.744080
1263.681641	930.614868
1262.607422	788.448547
1261.533203	1004.748413
1260.458008	711.607666
1259.382813	840.190613
1258.307617	876.184631
1257.231445	853.741638
1256.155273	1125.994507
1255.079102	1103.577881
1254.002930	932.728027
1252.926758	1007.766785
1251.849609	1046.303589
1250.772461	912.146851
1249.695313	892.372559
1248.617188	1079.291260
1247.540039	989.037354
1246.461914	996.048523
1245.382813	847.564819
1244.304688	1073.265625
1243.225586	725.705811
1242.146484	895.502258
1241.067383	844.320923
1239.988281	463.085632
1238.908203	1069.618652
1237.828125	860.750000
1236.748047	695.631836
1235.667969	727.004395
1234.586914	981.399170
1233.505859	685.460388
1232.424805	915.502625
1231.343750	491.283722
1230.261719	1011.913208
1229.179688	619.312866
1228.097656	594.890930
1227.015625	611.612427
1225.932617	429.854523
1224.850586	490.117035
1223.767578	593.867188
1222.683594	675.777039
1221.600586	448.129669
1220.516602	503.388428
1219.432617	372.494843
1218.347656	490.503876
1217.263672	504.554413
1216.178711	511.310791
1215.093750	530.103394
1214.008789	167.407242
1212.922852	468.581879
1211.836914	610.313354
1210.750977	759.178223
1209.665039	768.034363
1208.579102	716.550171
1207.492188	537.257141
1206.405273	548.419739
1205.318359	388.423126
1204.230469	772.955078
1203.142578	516.516418
1202.054688	438.350098
1200.966797	-20.262049
1199.877930	58.076519
1198.790039	143.545471
1197.701172	224.099319
1196.611328	11.068760
1195.522461	-55.215771
1194.432617	-114.327324
1193.342773	-125.397064
1192.252930	-23.564732
1191.162109	104.581657
1190.072266	131.707214
1188.981445	113.111549
1187.889648	-200.909576
1186.798828	-147.540222
1185.707031	-228.684174
1184.615234	-175.483597
1183.523438	-187.158066
1182.430664	-16.612226
1181.337891	-110.005569
1180.245117	26.729555
1179.152344	153.737000
1178.059570	-66.874489
1176.965820	155.771530
1175.872070	306.379333
1174.778320	552.633911
1173.683594	113.917480
1172.588867	15.233453
1171.494141	127.118492
1170.399414	214.941345
1169.303711	156.716888
1168.208984	196.498184
1167.113281	123.791969
1166.016602	-92.404198
1164.920898	205.271866
1163.824219	-190.224228
1162.727539	40.273972
1161.630859	-209.481720
1160.533203	164.013535
1159.435547	460.860107
1158.337891	332.643860
1157.240234	106.564102
1156.141602	338.549316
1155.043945	143.406616
1153.944336	38.868656
1152.845703	10.593690
1151.747070	60.900951
1150.647461	-272.568298
1149.547852	-279.574127
1148.447266	239.739502
1147.347656	-141.424545
1146.247070	-77.288101
1145.146484	-113.235817
1144.044922	67.301109
1142.944336	9.758630
1141.842773	4.482865
1140.741211	-191.125259
1139.638672	-41.975590
1138.537109	-97.397148
1137.434570	156.069092
1136.332031	38.683819
1135.228516	-43.103569
1134.125977	34.198875
1133.022461	460.415009
1131.917969	406.834534
1130.814453	225.051422
1129.709961	420.539642
1128.605469	530.464905
1127.500977	637.892517
1126.396484	934.893738
1125.291016	506.269318
1124.185547	772.202820
1123.080078	533.232483
1121.973633	628.322876
1120.868164	720.944336
1119.761719	453.521240
1118.654297	342.392548
1117.547852	728.300415
1116.440430	520.014648
1115.333008	413.489136
1114.225586	529.283691
1113.117188	600.028870
1112.008789	48.909153
1110.900391	225.978607
1109.791992	206.775696
1108.682617	530.085205
1107.573242	616.996216
1106.463867	370.848053
1105.354492	452.931213
1104.244141	631.694458
1103.133789	560.186157
1102.023438	413.165619
1100.913086	433.642212
1099.801758	574.324402
1098.690430	448.483429
1097.579102	310.874756
1096.467773	390.099670
1095.355469	645.948669
1094.243164	449.382599
1093.130859	490.727325
1092.017578	692.115173
1090.905273	563.843323
1089.791992	732.118042
1088.677734	149.724213
1087.564453	367.365448
1086.450195	641.316284
1085.335938	670.592529
1084.221680	401.301514
1083.106445	494.026703
1081.991211	466.866028
1080.875977	855.489258
1079.760742	558.152222
1078.644531	763.401306
1077.528320	550.701721
1076.412109	415.543579
1075.295898	315.637848
1074.178711	426.890320
1073.061523	167.537704
1071.944336	374.910065
1070.826172	340.725769
1069.708984	351.104645
1068.590820	476.290222
1067.471680	156.323486
1066.353516	150.363297
1065.234375	303.629791
1064.115234	367.886963
1062.996094	490.640656
1061.875977	178.129028
1060.755859	436.584717
1059.635742	325.412048
1058.515625	188.595428
1057.394531	-20.611309
1056.273438	155.946304
1055.152344	260.018250
1054.031250	340.715912
1052.909180	288.271759
1051.787109	81.777580
1050.665039	148.555679
1049.541992	96.303490
1048.418945	83.786522
1047.295898	-47.657372
1046.172852	-197.649307
1045.048828	116.494682
1043.925781	36.572617
1042.801758	91.913414
1041.676758	-132.348053
1040.552734	88.523384
1039.427734	22.862818
1038.302734	443.964508
1037.176758	3.553720
1036.050781	126.664841
1034.924805	145.073105
1033.798828	-50.487247
1032.672852	189.049988
1031.545898	407.613525
1030.418945	293.702118
1029.291992	268.243317
1028.164063	15.140559
1027.036133	34.046688
1025.908203	-330.208496
1024.780273	-543.275696
1023.651367	-133.989456
1022.522461	-277.211060
1021.393555	-501.493561
1020.264648	-451.827606
1019.134766	-37.957657
1018.004883	41.899151
1016.875000	-163.339661
1015.744141	-203.834396
1014.613281	3.734588
1013.482422	241.423431
1012.351563	99.251091
1011.219727	38.287991
1010.088867	273.793945
1008.956055	129.694534
1007.824219	228.748413
1006.691406	427.335663
1005.558594	891.927368
1004.425781	1488.219971
1003.292969	2070.474365
1002.159180	1788.132935
1001.025391	1536.075928
999.891602	937.718750
998.756836	362.847382
997.622070	234.029556
996.487305	54.600281
995.352539	-50.765697
994.216797	116.321480
993.081055	98.891914
991.945313	141.563629
990.808594	212.004059
989.672852	390.894470
988.536133	447.664673
987.398438	-136.067108
986.261719	236.670624
985.124023	49.669575
983.986328	148.421555
982.847656	-259.223846
981.709961	-10.583262
980.571289	254.174805
979.432617	-40.089291
978.292969	68.409904
977.153320	358.649597
976.013672	354.622284
974.874023	-49.189346
973.734375	140.166077
972.593750	138.886536
971.453125	112.475784
970.311523	403.090912
969.170898	94.529442
968.029297	422.000031
966.886719	100.075241
965.745117	216.606461
964.602539	514.404480
963.459961	415.509094
962.317383	18.773567
961.173828	48.652515
960.030273	115.316063
958.886719	204.990448
957.743164	294.757324
956.598633	-11.518236
955.454102	-51.963654
954.309570	95.414734
953.165039	34.633961
952.019531	131.858185
950.874023	-155.062073
949.727539	175.648773
948.582031	-51.449146
947.435547	176.498840
946.289063	-82.223793
945.141602	29.375652
943.995117	358.016357
942.847656	305.315460
941.699219	481.043823
940.551758	74.841682
939.403320	93.352142
938.254883	317.283356
937.105469	304.044495
935.957031	411.778748
934.807617	325.821228
933.658203	-76.763031
932.507813	300.204926
931.357422	-8.551967
930.207031	302.410217
929.056641	508.601807
927.906250	43.288937
926.754883	-332.937012
925.603516	-183.285461
924.451172	248.469864
923.298828	298.064575
922.146484	-13.770552
920.994141	-18.482462
919.841797	38.270882
918.688477	-104.840630
917.535156	-41.078094
916.380859	-170.279343
915.227539	45.780598
914.073242	114.291191
912.918945	21.736944
911.763672	-109.251030
910.608398	209.034210
909.453125	57.828976
908.297852	-72.816048
907.141602	25.623013
905.985352	-75.327003
904.829102	-76.461174
903.672852	-292.703491
902.515625	-227.961609
901.358398	153.787033
900.201172	209.483612
899.042969	-237.152466
897.884766	106.072975
896.726563	168.727966
895.568359	-71.607758
894.409180	47.703335
893.250000	180.577744
892.090820	146.222122
890.930664	139.047485
889.771484	-73.615173
888.611328	296.474640
887.450195	-89.861191
886.289063	232.750519
885.128906	15.934759
883.966797	162.482574
882.805664	313.504211
881.643555	133.015900
880.481445	256.988220
879.319336	-22.512928
878.156250	119.523277
876.993164	101.565392
875.830078	522.831604
874.666016	275.153137
873.502930	167.178360
872.338867	320.351532
871.173828	-71.068100
870.009766	280.073639
868.844727	-241.583649
867.679688	-18.721937
866.513672	248.999802
865.348633	370.503326
864.182617	366.121643
863.015625	478.551483
861.849609	415.736084
860.682617	184.541687
859.515625	335.061768
858.347656	593.225220
857.180664	355.373901
856.012695	274.641541
854.843750	330.734711
853.675781	359.862579
852.506836	543.627563
851.337891	740.719055
850.167969	579.198730
848.999023	435.635529
847.829102	572.043762
846.658203	193.386017
845.488281	65.569229
844.317383	367.453430
843.146484	335.775238
841.975586	127.352882
840.803711	211.939346
839.631836	367.978546
838.459961	228.833694
837.287109	317.644470
836.114258	384.013214
834.941406	611.111877
833.768555	293.153351
832.594727	410.644531
831.420898	389.621704
830.247070	261.426880
829.072266	367.484772
827.898438	448.880219
826.722656	525.711121
825.547852	557.837341
824.372070	320.174377
823.196289	193.966385
822.020508	183.586899
820.844727	-71.877548
819.667969	124.743805
818.491211	267.756042
817.313477	170.234146
816.136719	52.645638
814.958984	239.809723
813.781250	226.621857
812.602539	122.182381
811.423828	253.353790
810.245117	-286.852997
809.066406	15.266310
807.886719	41.681171
806.707031	-169.657471
805.527344	-383.213043
804.346680	-212.707565
803.166992	-219.932907
801.985352	5.734907
800.804688	-23.912708
799.623047	-162.319366
798.441406	31.843891
797.259766	-2.514808
796.078125	-14.789980
794.895508	-135.727112
793.712891	-289.934143
792.529297	63.005562
791.346680	-16.084293
790.163086	-380.796387
788.978516	-150.097321
787.794922	-76.697784
786.610352	292.992859
785.425781	233.369751
784.241211	-120.386650
783.055664	-157.965195
781.870117	-153.626526
780.684570	142.269058
779.498047	-14.900871
778.311523	185.681625
777.125000	293.349884
775.938477	60.943089
774.750977	84.557671
773.563477	26.441853
772.375977	-122.166451
771.187500	79.858505
769.999023	325.804443
768.810547	93.231804
767.622070	83.273369
766.432617	370.679962
765.243164	87.382416
764.053711	237.976685
762.863281	346.602325
761.672852	384.674957
760.482422	233.413818
759.291992	385.780334
758.100586	513.820374
756.909180	373.459961
755.717773	371.621643
754.525391	279.615112
753.333008	391.972107
752.140625	7.715079
750.948242	177.108688
749.754883	203.646332
748.561523	438.703949
747.368164	260.974152
746.173828	116.216072
744.979492	298.387909
743.785156	375.170776
742.590820	118.587524
741.395508	215.073288
740.200195	219.447876
739.003906	195.322266
737.808594	129.580856
736.612305	-8.411396
735.416016	-71.881310
734.218750	92.362343
733.021484	-98.034172
731.824219	107.739548
730.626953	219.363052
729.428711	276.275818
728.230469	195.428848
727.032227	-158.619308
725.833984	33.939865
724.634766	104.079216
723.435547	281.271210
722.235352	25.975077
721.036133	111.487106
719.835938	157.716095
718.635742	197.433167
717.434570	-61.747986
716.233398	148.285446
715.032227	192.531387
713.831055	437.436951
712.628906	368.383514
711.426758	210.083130
710.224609	391.861725
709.021484	-88.610191
707.818359	-100.507645
706.615234	-64.399445
705.412109	111.112312
704.208008	267.055634
703.003906	331.641571
701.799805	176.592056
700.594727	-245.785675
699.389648	97.529510
698.184570	223.415390
696.979492	-74.443695
695.773438	190.730148
694.567383	145.257935
693.361328	154.231781
692.154297	85.163834
690.947266	85.725914
689.740234	-147.972763
688.533203	-301.141541
687.325195	-20.241167
686.117188	-40.796310
684.909180	-134.923141
683.700195	-103.133492
682.491211	-374.636597
681.282227	-97.674294
680.072266	-106.647476
678.863281	317.679291
677.653320	40.404190
676.442383	-46.098175
675.232422	129.454910
674.021484	-179.615891
672.810547	-198.526886
671.598633	286.626465
670.386719	283.023438
669.174805	255.772766
667.962891	405.885071
666.750000	244.910278
665.537109	81.969200
664.324219	-266.512695
663.110352	-25.248133
661.897461	218.168228
660.683594	90.361687
659.468750	323.054993
658.254883	-33.196041
657.040039	-102.351112
655.824219	80.885239
654.609375	-156.265167
653.393555	-177.720261
652.177734	225.368881
650.960938	3.585892
649.745117	-24.228941
648.528320	-181.202652
647.311523	-60.389263
646.093750	96.954483
644.875977	424.197052
643.658203	557.647156
642.440430	181.261292
641.221680	20.020020
640.002930	4.962812
638.784180	37.104454
637.564453	118.545998
636.344727	70.928238
635.125000	-21.916166
633.905273	119.168839
632.684570	17.419081
631.463867	35.700832
630.243164	240.429169
629.021484	191.662735
627.799805	28.964664
626.578125	54.737362
625.356445	438.188873
624.133789	366.718445
622.911133	102.034477
621.688477	269.812500
620.464844	117.926018
619.241211	158.354340
618.017578	-9.417929
616.793945	-83.483543
615.569336	10.952231
614.344727	10.588094
613.120117	184.956421
611.894531	-103.362526
610.668945	-172.082703
609.443359	181.666016
608.216797	-31.881998
606.991211	3.771970
605.764648	-170.847992
604.537109	-209.690338
