# Supplementary material for: Raman spectroscopy accurately differentiates mucosal healing from non-healing and biochemical changes following biological therapy in inflammatory bowel disease
Source: PLoS One. 2021 Jun 2;16(6):e0252210. doi: 10.1371/journal.pone.0252210 (PMC8172032; doi:10.1371/journal.pone.0252210)
Supplement: S1 Dataset — (ZIP) [file pone.0252210.s003.zip › HC/BRC-ctnf-0008-1_base sub CR removed_24__X_-11644.4__Y_45452.2__Z_88.8873__Time_269.txt]

1714.640625	-12.810635
1713.664063	43.570175
1712.687500	-194.018784
1711.709961	110.658745
1710.733398	410.465729
1709.755859	37.882248
1708.778320	563.744446
1707.799805	307.593750
1706.821289	311.963379
1705.843750	-71.303894
1704.864258	244.840805
1703.885742	-19.322815
1702.907227	-49.941822
1701.927734	13.643540
1700.948242	56.413334
1699.968750	-151.591110
1698.988281	574.150085
1698.007813	57.234989
1697.028320	-60.573277
1696.046875	276.385498
1695.066406	117.034340
1694.084961	73.163872
1693.104492	163.493744
1692.123047	-1.906148
1691.140625	441.828552
1690.159180	288.365753
1689.176758	434.317413
1688.194336	330.127289
1687.211914	567.910522
1686.228516	827.480225
1685.246094	423.973053
1684.262695	484.849701
1683.279297	900.627502
1682.295898	275.439819
1681.311523	561.773560
1680.327148	553.076965
1679.342773	499.740570
1678.358398	545.482666
1677.374023	1033.431641
1676.388672	758.334167
1675.403320	1007.814026
1674.417969	869.600525
1673.432617	1003.149353
1672.446289	1081.357178
1671.459961	1253.086914
1670.473633	1026.864014
1669.487305	902.213806
1668.500977	1078.188721
1667.513672	1358.117188
1666.526367	1651.729614
1665.539063	1797.156250
1664.550781	1457.558472
1663.563477	1529.750000
1662.575195	1308.064697
1661.586914	1519.089111
1660.598633	1367.421509
1659.609375	1613.741089
1658.620117	1709.437134
1657.631836	1474.529663
1656.641602	1809.452393
1655.652344	1543.760376
1654.662109	1455.947144
1653.672852	1283.975464
1652.681641	1562.221802
1651.691406	1203.348633
1650.701172	1001.088196
1649.709961	1071.627319
1648.718750	801.560913
1647.727539	1213.845581
1646.735352	461.118530
1645.744141	543.885986
1644.751953	751.095032
1643.759766	533.478638
1642.766602	350.612976
1641.774414	350.321320
1640.781250	128.705963
1639.788086	-184.806335
1638.794922	203.733124
1637.801758	9.663679
1636.807617	5.786084
1635.813477	-10.958661
1634.819336	-40.571091
1633.825195	-88.317352
1632.830078	330.440460
1631.834961	-9.146937
1630.839844	144.037140
1629.844727	-181.667938
1628.849609	161.479568
1627.853516	54.775246
1626.857422	-272.615875
1625.861328	-152.537918
1624.865234	99.180664
1623.868164	98.613808
1622.871094	-114.644592
1621.874023	444.936493
1620.876953	90.220161
1619.879883	547.444580
1618.881836	109.161354
1617.883789	248.826935
1616.885742	488.331909
1615.887695	-327.069702
1614.888672	172.475357
1613.889648	115.837059
1612.890625	287.511749
1611.891602	472.343445
1610.892578	292.832550
1609.892578	113.485641
1608.892578	324.730896
1607.892578	-142.520981
1606.892578	178.871307
1605.891602	387.582947
1604.890625	310.913055
1603.889648	106.089066
1602.888672	-137.845093
1601.887695	29.135033
1600.885742	-136.130630
1599.883789	64.832893
1598.881836	-74.152840
1597.879883	-181.688034
1596.876953	280.548187
1595.874023	-67.394882
1594.871094	117.730499
1593.868164	12.871317
1592.864258	-60.639465
1591.861328	-152.380264
1590.857422	-64.030548
1589.853516	212.139175
1588.848633	-294.533936
1587.844727	59.747192
1586.839844	56.549389
1585.834961	157.594788
1584.830078	274.186676
1583.824219	98.764099
1582.819336	77.105408
1581.813477	-61.859207
1580.807617	286.186829
1579.800781	225.182632
1578.794922	187.571518
1577.788086	84.803116
1576.781250	598.694580
1575.773438	321.368774
1574.766602	431.629395
1573.758789	-129.195343
1572.750977	-8.717190
1571.743164	277.950500
1570.735352	117.393669
1569.726563	-64.026573
1568.718750	48.065575
1567.708984	726.104614
1566.700195	341.758331
1565.691406	253.380356
1564.681641	271.296509
1563.671875	68.494553
1562.662109	301.479218
1561.652344	386.372528
1560.641602	-185.023239
1559.630859	171.835281
1558.620117	-23.730373
1557.609375	169.359253
1556.597656	610.906311
1555.586914	479.646667
1554.575195	353.433258
1553.563477	219.334274
1552.550781	540.710205
1551.539063	745.333862
1550.526367	15.537572
1549.513672	343.984436
1548.500977	519.508667
1547.487305	415.466522
1546.473633	487.092102
1545.459961	473.200378
1544.446289	503.063538
1543.432617	375.117798
1542.417969	97.187859
1541.404297	-82.648529
1540.389648	297.684814
1539.374023	365.268555
1538.359375	73.908371
1537.343750	303.691376
1536.328125	476.424561
1535.312500	352.267639
1534.296875	80.981926
1533.280273	531.477234
1532.263672	440.284302
1531.247070	578.289673
1530.230469	38.407417
1529.212891	163.140717
1528.196289	-85.794159
1527.178711	182.706818
1526.160156	502.354309
1525.142578	-7.063734
1524.124023	206.591003
1523.106445	407.118988
1522.087891	553.322144
1521.068359	138.634140
1520.049805	171.317734
1519.030273	26.396626
1518.010742	17.549643
1516.991211	5.945743
1515.971680	-141.992142
1514.951172	151.651886
1513.930664	175.370178
1512.910156	316.980377
1511.889648	491.706512
1510.868164	42.585152
1509.846680	275.898651
1508.826172	-88.683212
1507.803711	-145.620575
1506.782227	-141.149292
1505.759766	450.114197
1504.737305	120.902573
1503.714844	-28.985472
1502.692383	-281.454254
1501.668945	-111.428986
1500.646484	-230.963669
1499.623047	-225.207520
1498.599609	-147.953934
1497.575195	82.605927
1496.550781	-178.309219
1495.527344	302.539490
1494.502930	568.173584
1493.477539	-268.463623
1492.453125	423.764069
1491.427734	261.908722
1490.402344	447.471436
1489.376953	290.493866
1488.350586	519.065308
1487.325195	571.237488
1486.298828	365.366119
1485.272461	603.566406
1484.245117	527.618896
1483.218750	170.959076
1482.191406	102.524025
1481.164063	559.343567
1480.136719	240.737091
1479.108398	918.824524
1478.080078	979.749390
1477.052734	637.972107
1476.023438	724.139282
1474.995117	1283.934570
1473.965820	1517.406982
1472.937500	783.275696
1471.908203	1365.265259
1470.877930	1359.022949
1469.848633	1362.905151
1468.818359	1641.378296
1467.788086	1329.630005
1466.757813	1681.557983
1465.727539	1532.462524
1464.696289	1972.950928
1463.665039	2230.226807
1462.633789	2162.145508
1461.602539	2393.733154
1460.570313	2264.534912
1459.539063	2224.220947
1458.506836	2270.131836
1457.473633	2455.504883
1456.441406	2676.307617
1455.408203	2828.438477
1454.375000	2747.141113
1453.341797	2599.910645
1452.308594	2865.910889
1451.274414	3179.885742
1450.241211	2353.455322
1449.207031	2875.080322
1448.171875	2935.444092
1447.137695	2742.564941
1446.102539	2782.634277
1445.067383	2650.547852
1444.032227	2693.125488
1442.997070	2538.327881
1441.960938	2914.769531
1440.924805	2696.717529
1439.888672	2233.495361
1438.852539	2597.129883
1437.816406	2477.874512
1436.779297	2027.617798
1435.742188	1739.259033
1434.705078	2067.344482
1433.666992	1809.407593
1432.629883	1306.743164
1431.591797	1293.980835
1430.553711	879.992310
1429.514648	1351.799316
1428.476563	1084.360352
1427.437500	582.489136
1426.398438	549.881165
1425.359375	978.672546
1424.320313	315.983551
1423.280273	533.039124
1422.240234	694.632385
1421.200195	596.782043
1420.159180	191.771759
1419.119141	267.922180
1418.078125	754.379822
1417.037109	493.253601
1415.996094	637.409790
1414.954102	230.636337
1413.912109	598.752808
1412.870117	121.922165
1411.828125	-10.204281
1410.786133	428.368439
1409.743164	4.885617
1408.700195	249.967026
1407.657227	108.224693
1406.614258	448.805847
1405.570313	-114.551727
1404.527344	30.352243
1403.483398	7.115853
1402.438477	9.062297
1401.394531	-56.573868
1400.349609	76.036568
1399.304688	617.429993
1398.259766	411.639923
1397.214844	371.489105
1396.168945	414.138031
1395.123047	451.891937
1394.077148	114.038147
1393.031250	31.899189
1391.984375	110.135986
1390.937500	-229.552429
1389.890625	384.558655
1388.843750	165.338440
1387.796875	191.515427
1386.749023	525.426880
1385.701172	264.220154
1384.653320	40.772026
1383.604492	-94.974396
1382.556641	-148.013077
1381.507813	-36.014263
1380.458984	73.601952
1379.410156	43.477795
1378.360352	15.998363
1377.310547	245.801514
1376.260742	-143.259720
1375.210938	-22.972963
1374.161133	-79.688400
1373.110352	-98.832817
1372.059570	64.234482
1371.008789	-66.770416
1369.957031	-152.711411
1368.906250	15.764097
1367.854492	82.169395
1366.802734	-38.090305
1365.750000	-155.659622
1364.698242	23.316319
1363.645508	277.039551
1362.592773	244.637054
1361.540039	-116.007568
1360.486328	274.926605
1359.433594	103.819695
1358.379883	-164.034790
1357.326172	-13.932925
1356.271484	118.864708
1355.216797	142.456100
1354.163086	248.235260
1353.107422	575.174316
1352.052734	129.864456
1350.998047	658.197632
1349.942383	625.472717
1348.886719	414.266693
1347.830078	543.245972
1346.774414	806.340271
1345.717773	848.753235
1344.661133	916.135254
1343.604492	750.650330
1342.546875	716.766296
1341.490234	1471.113892
1340.432617	1046.035156
1339.375000	864.069885
1338.316406	712.065369
1337.258789	1147.119385
1336.200195	1139.075317
1335.141602	1066.878296
1334.082031	712.817566
1333.023438	989.918823
1331.963867	673.511230
1330.904297	1210.484253
1329.844727	1079.950439
1328.784180	779.102356
1327.723633	871.465271
1326.663086	543.995483
1325.602539	841.747009
1324.541992	932.129089
1323.480469	936.229431
1322.418945	960.255859
1321.357422	1231.238647
1320.295898	1035.969727
1319.233398	1551.373413
1318.170898	1159.168213
1317.108398	1499.618652
1316.045898	1667.544067
1314.982422	1231.728271
1313.918945	1008.190002
1312.855469	1528.908447
1311.791992	1387.034546
1310.728516	1198.606079
1309.664063	1079.353149
1308.599609	1073.543091
1307.535156	1449.334839
1306.469727	1529.880615
1305.404297	1630.236206
1304.338867	1452.822266
1303.273438	1506.765747
1302.208008	1541.186401
1301.141602	1096.498657
1300.075195	1701.343628
1299.008789	1632.985107
1297.942383	830.468140
1296.875000	1425.606445
1295.807617	1036.204224
1294.740234	1270.544800
1293.672852	849.751160
1292.604492	1111.301514
1291.537109	1120.261353
1290.468750	1072.940552
1289.399414	998.802307
1288.331055	1331.750977
1287.261719	1159.843384
1286.192383	1157.206177
1285.123047	873.001526
1284.052734	912.317688
1282.983398	934.620117
1281.913086	1118.591797
1280.841797	1067.644775
1279.771484	958.134460
1278.700195	1247.537354
1277.628906	1130.924194
1276.557617	1153.863403
1275.486328	1352.934326
1274.414063	750.308594
1273.341797	1069.333740
1272.269531	916.800476
1271.197266	1306.698608
1270.124023	1100.653076
1269.050781	1314.745239
1267.977539	1272.539307
1266.904297	1440.329590
1265.830078	1337.296021
1264.756836	1302.720093
1263.681641	1395.041138
1262.607422	1092.416504
1261.533203	1114.240845
1260.458008	1002.073608
1259.382813	1250.674805
1258.307617	1345.764771
1257.231445	1280.125366
1256.155273	1119.618286
1255.079102	1326.873779
1254.002930	949.940186
1252.926758	1045.342163
1251.849609	1174.811523
1250.772461	1136.451416
1249.695313	1122.481934
1248.617188	1059.939819
1247.540039	829.767822
1246.461914	599.732910
1245.382813	1305.293701
1244.304688	1024.342041
1243.225586	1017.988831
1242.146484	1048.098755
1241.067383	1223.895874
1239.988281	1008.893188
1238.908203	696.944153
1237.828125	979.538025
1236.748047	1126.211548
1235.667969	1493.512817
1234.586914	1657.018066
1233.505859	1044.841675
1232.424805	1055.750488
1231.343750	737.171936
1230.261719	1060.631470
1229.179688	969.848755
1228.097656	973.543945
1227.015625	1078.910034
1225.932617	734.085938
1224.850586	837.052246
1223.767578	848.034607
1222.683594	791.284546
1221.600586	741.817871
1220.516602	421.610229
1219.432617	732.338318
1218.347656	1004.242798
1217.263672	592.355103
1216.178711	567.068909
1215.093750	336.521912
1214.008789	620.282288
1212.922852	870.090637
1211.836914	468.221558
1210.750977	406.680603
1209.665039	1042.215698
1208.579102	785.184204
1207.492188	1061.045532
1206.405273	796.816528
1205.318359	1017.053711
1204.230469	697.447205
1203.142578	495.974792
1202.054688	831.595520
1200.966797	293.010559
1199.877930	871.554443
1198.790039	32.271362
1197.701172	264.031311
1196.611328	-180.347244
1195.522461	-52.163620
1194.432617	-176.583023
1193.342773	-26.947287
1192.252930	136.984100
1191.162109	-93.309937
1190.072266	-136.167160
1188.981445	89.926636
1187.889648	-111.588814
1186.798828	-92.199348
1185.707031	75.913750
1184.615234	-15.286059
1183.523438	131.000610
1182.430664	27.682253
1181.337891	514.257751
1180.245117	444.315674
1179.152344	192.151627
1178.059570	256.358185
1176.965820	23.351519
1175.872070	425.142731
1174.778320	326.148682
1173.683594	461.746429
1172.588867	355.427826
1171.494141	459.676270
1170.399414	257.525970
1169.303711	160.623459
1168.208984	211.966003
1167.113281	-16.570496
1166.016602	-15.611995
1164.920898	563.644043
1163.824219	21.877865
1162.727539	39.273746
1161.630859	44.627945
1160.533203	517.887512
1159.435547	162.443985
1158.337891	131.668060
1157.240234	465.906921
1156.141602	234.474701
1155.043945	-228.297058
1153.944336	327.249390
1152.845703	119.557327
1151.747070	-126.277809
1150.647461	242.706345
1149.547852	289.789185
1148.447266	343.890045
1147.347656	-192.708908
1146.247070	261.264679
1145.146484	215.067215
1144.044922	206.852310
1142.944336	667.270081
1141.842773	328.123718
1140.741211	-8.591579
1139.638672	256.277649
1138.537109	359.300262
1137.434570	440.775146
1136.332031	512.612000
1135.228516	553.429077
1134.125977	665.389709
1133.022461	181.218124
1131.917969	447.293671
1130.814453	777.252930
1129.709961	876.792419
1128.605469	575.283752
1127.500977	1172.696411
1126.396484	1160.355347
1125.291016	1091.019287
1124.185547	739.587341
1123.080078	1065.912231
1121.973633	861.330383
1120.868164	1390.995728
1119.761719	835.803345
1118.654297	685.589966
1117.547852	511.705383
1116.440430	723.513000
1115.333008	717.491150
1114.225586	638.066833
1113.117188	381.232849
1112.008789	703.655212
1110.900391	508.226013
1109.791992	634.184937
1108.682617	807.247314
1107.573242	467.606995
1106.463867	555.472534
1105.354492	558.236145
1104.244141	801.675659
1103.133789	1021.336792
1102.023438	780.772034
1100.913086	719.518311
1099.801758	1094.486206
1098.690430	917.526367
1097.579102	1122.445435
1096.467773	992.577393
1095.355469	1166.633423
1094.243164	1116.781128
1093.130859	951.506836
1092.017578	849.814880
1090.905273	806.987732
1089.791992	844.133789
1088.677734	768.270630
1087.564453	635.962341
1086.450195	849.367859
1085.335938	938.026245
1084.221680	909.080383
1083.106445	865.995667
1081.991211	898.092407
1080.875977	1026.454956
1079.760742	790.718628
1078.644531	726.450317
1077.528320	1096.474487
1076.412109	553.363892
1075.295898	782.441223
1074.178711	530.492493
1073.061523	679.693665
1071.944336	591.996582
1070.826172	675.448853
1069.708984	962.779236
1068.590820	933.639099
1067.471680	1178.578003
1066.353516	1060.410522
1065.234375	691.749207
1064.115234	859.352295
1062.996094	1036.249756
1061.875977	487.700592
1060.755859	549.998108
1059.635742	895.285583
1058.515625	667.557983
1057.394531	844.375122
1056.273438	726.655334
1055.152344	384.706085
1054.031250	169.096436
1052.909180	726.691223
1051.787109	709.646912
1050.665039	349.481812
1049.541992	808.736755
1048.418945	574.806274
1047.295898	499.669769
1046.172852	340.658112
1045.048828	310.015411
1043.925781	458.968903
1042.801758	656.847839
1041.676758	300.100525
1040.552734	612.215454
1039.427734	25.209848
1038.302734	293.133972
1037.176758	591.259766
1036.050781	663.563171
1034.924805	815.035278
1033.798828	215.092804
1032.672852	345.843994
1031.545898	248.617218
1030.418945	326.975433
1029.291992	311.180237
1028.164063	203.835419
1027.036133	-150.238205
1025.908203	15.067070
1024.780273	-73.998970
1023.651367	-231.592239
1022.522461	-528.849548
1021.393555	-553.830627
1020.264648	-243.472519
1019.134766	85.408340
1018.004883	-84.294487
1016.875000	-77.598038
1015.744141	-117.142685
1014.613281	119.217155
1013.482422	-452.926239
1012.351563	422.941254
1011.219727	497.316406
1010.088867	99.541061
1008.956055	296.909668
1007.824219	455.007446
1006.691406	680.263550
1005.558594	1106.791016
1004.425781	1873.201416
1003.292969	2484.512695
1002.159180	3003.237793
1001.025391	1929.758911
999.891602	1760.249878
998.756836	1032.028931
997.622070	599.887695
996.487305	775.284973
995.352539	643.800842
994.216797	614.074463
993.081055	593.767517
991.945313	280.729523
990.808594	562.939758
989.672852	423.323822
988.536133	447.588684
987.398438	54.943470
986.261719	498.949371
985.124023	210.497787
983.986328	39.815254
982.847656	334.428802
981.709961	219.421463
980.571289	380.787445
979.432617	68.361679
978.292969	-55.125114
977.153320	168.864700
976.013672	735.492371
974.874023	649.317444
973.734375	-38.647270
972.593750	374.313873
971.453125	773.510742
970.311523	557.331238
969.170898	800.611511
968.029297	614.782837
966.886719	344.342468
965.745117	99.484688
964.602539	173.747147
963.459961	633.414551
962.317383	785.889648
961.173828	124.865921
960.030273	369.463348
958.886719	369.041473
957.743164	233.709824
956.598633	103.228828
955.454102	304.963470
954.309570	417.558258
953.165039	180.231781
952.019531	512.842651
950.874023	173.110306
949.727539	181.307663
948.582031	-64.029953
947.435547	-7.352407
946.289063	49.507915
945.141602	145.390839
943.995117	357.919708
942.847656	552.294373
941.699219	283.385681
940.551758	67.303902
939.403320	405.995911
938.254883	62.662659
937.105469	294.422119
935.957031	268.632874
934.807617	368.438232
933.658203	518.542053
932.507813	399.918274
931.357422	138.039734
930.207031	445.846344
929.056641	109.352165
927.906250	75.973534
926.754883	-309.944061
925.603516	-242.702377
924.451172	11.231786
923.298828	-59.971184
922.146484	-80.926552
920.994141	248.379257
919.841797	80.022224
918.688477	82.336845
917.535156	318.797028
916.380859	248.749100
915.227539	174.376297
914.073242	-147.208359
912.918945	-139.402954
911.763672	270.158752
910.608398	-166.382690
909.453125	-189.815186
908.297852	-337.766510
907.141602	42.657253
905.985352	182.849670
904.829102	141.878113
903.672852	-170.725327
902.515625	162.371078
901.358398	-54.701633
900.201172	210.600235
899.042969	2.964018
897.884766	33.117893
896.726563	-18.035267
895.568359	272.434692
894.409180	92.648941
893.250000	-215.758789
892.090820	375.477448
890.930664	-29.751509
889.771484	-50.703098
888.611328	23.310383
887.450195	250.918228
886.289063	311.503265
885.128906	-309.321686
883.966797	162.159500
882.805664	252.332199
881.643555	385.400482
880.481445	358.430145
879.319336	-11.039960
878.156250	581.928284
876.993164	519.119080
875.830078	-183.237488
874.666016	116.832016
873.502930	-33.424809
872.338867	-3.498432
871.173828	282.989777
870.009766	402.915955
868.844727	180.973434
867.679688	114.324600
866.513672	481.610870
865.348633	677.942383
864.182617	505.711853
863.015625	612.145325
861.849609	217.708221
860.682617	396.043335
859.515625	801.023682
858.347656	1131.763306
857.180664	818.379944
856.012695	691.336609
854.843750	1100.347412
853.675781	1282.690430
852.506836	1014.359741
851.337891	838.021423
850.167969	964.222961
848.999023	640.074402
847.829102	580.312134
846.658203	585.470520
845.488281	675.640320
844.317383	537.448364
843.146484	508.900696
841.975586	229.781921
840.803711	753.572998
839.631836	659.971558
838.459961	660.219360
837.287109	401.168304
836.114258	151.090561
834.941406	919.606812
833.768555	658.185608
832.594727	499.498901
831.420898	622.034180
830.247070	628.361511
829.072266	739.445862
827.898438	912.817871
826.722656	706.903687
825.547852	677.089600
824.372070	604.820984
823.196289	276.191681
822.020508	172.604248
820.844727	60.023815
819.667969	85.422745
818.491211	395.633850
817.313477	-6.686964
816.136719	-92.986786
814.958984	96.467545
813.781250	488.079956
812.602539	87.728806
811.423828	-79.165977
810.245117	-177.244034
809.066406	260.073853
807.886719	132.743927
806.707031	-438.902771
805.527344	128.658539
804.346680	236.239502
803.166992	-31.497532
801.985352	-30.800589
800.804688	120.558403
799.623047	105.321945
798.441406	-134.048248
797.259766	-342.464111
796.078125	-185.286667
794.895508	-83.771065
793.712891	-104.341187
792.529297	255.829773
791.346680	-181.474289
790.163086	581.034485
788.978516	70.421059
787.794922	117.427811
786.610352	33.693539
785.425781	106.815956
784.241211	257.087708
783.055664	20.237719
781.870117	545.747498
780.684570	507.386627
779.498047	347.341064
778.311523	295.382324
777.125000	75.440636
775.938477	316.743317
774.750977	372.351257
773.563477	531.427856
772.375977	668.169617
771.187500	672.325012
769.999023	213.277084
768.810547	435.363556
767.622070	245.051163
766.432617	460.021912
765.243164	626.242310
764.053711	640.245972
762.863281	1103.191528
761.672852	676.472351
760.482422	568.860779
759.291992	760.340454
758.100586	914.152222
756.909180	915.987366
755.717773	922.048828
754.525391	508.116669
753.333008	421.644897
752.140625	829.379883
750.948242	676.673706
749.754883	515.099426
748.561523	941.831238
747.368164	301.498993
746.173828	429.367462
744.979492	322.299133
743.785156	302.893158
742.590820	594.764526
741.395508	765.799377
740.200195	154.173874
739.003906	-135.151398
737.808594	287.572998
736.612305	155.868011
735.416016	113.926308
734.218750	-6.888715
733.021484	301.272339
731.824219	357.584534
730.626953	140.355881
729.428711	-4.647415
728.230469	167.444382
727.032227	223.560852
725.833984	347.381683
724.634766	189.243912
723.435547	708.400757
722.235352	165.837967
721.036133	695.683105
719.835938	611.852783
718.635742	628.483643
717.434570	686.597046
716.233398	467.673553
715.032227	1265.257202
713.831055	588.509338
712.628906	103.987228
711.426758	-31.512051
710.224609	526.055908
709.021484	475.662872
707.818359	556.082520
706.615234	-99.390625
705.412109	216.483459
704.208008	229.817749
703.003906	25.706007
701.799805	167.732010
700.594727	-227.342331
699.389648	75.924088
698.184570	348.798615
696.979492	-112.853767
695.773438	73.420868
694.567383	-137.714447
693.361328	-50.980782
692.154297	29.427734
690.947266	-169.990646
689.740234	-206.293152
688.533203	44.107376
687.325195	-48.096004
686.117188	-87.918015
684.909180	78.552345
683.700195	-12.722063
682.491211	43.731159
681.282227	126.474823
680.072266	-78.613960
678.863281	-38.539101
677.653320	77.644753
676.442383	-20.195026
675.232422	-41.881195
674.021484	27.684788
672.810547	88.928207
671.598633	275.964508
670.386719	-57.809620
669.174805	272.614899
667.962891	220.738937
666.750000	285.966736
665.537109	79.371712
664.324219	-204.468430
663.110352	-215.704651
661.897461	-86.210014
660.683594	22.061487
659.468750	-177.856583
658.254883	4.561327
657.040039	282.209106
655.824219	-88.873795
654.609375	90.342072
653.393555	-178.397919
652.177734	-177.261017
650.960938	89.262810
649.745117	121.306679
648.528320	39.619324
647.311523	328.638306
646.093750	131.508179
644.875977	177.999939
643.658203	270.018860
642.440430	140.828522
641.221680	-33.093361
640.002930	535.073547
638.784180	271.538849
637.564453	2.000242
636.344727	25.055010
635.125000	121.405197
633.905273	-275.900757
632.684570	18.498552
631.463867	452.498932
630.243164	-111.296707
629.021484	-3.159707
627.799805	178.007797
626.578125	151.218185
625.356445	109.536926
624.133789	515.917114
622.911133	718.578552
621.688477	848.311951
620.464844	654.541626
619.241211	223.102798
618.017578	354.807983
616.793945	475.608307
615.569336	178.888504
614.344727	292.835327
613.120117	19.303761
611.894531	27.847029
610.668945	53.106663
609.443359	-167.893494
608.216797	253.946259
606.991211	81.089493
605.764648	-98.713226
604.537109	-174.465332
