# Supplementary material for: Raman spectroscopy accurately differentiates mucosal healing from non-healing and biochemical changes following biological therapy in inflammatory bowel disease
Source: PLoS One. 2021 Jun 2;16(6):e0252210. doi: 10.1371/journal.pone.0252210 (PMC8172032; doi:10.1371/journal.pone.0252210)
Supplement: S1 Dataset — (ZIP) [file pone.0252210.s003.zip › HC/brc-ctnf-0014_base sub CR removed_50__X_5924.47__Y_1162.29__Z_1289.56__Time_575.txt]

1714.774414	258.558533
1713.797852	30.212313
1712.820313	165.239105
1711.843750	13.710567
1710.866211	-38.191345
1709.888672	30.957510
1708.911133	57.616299
1707.933594	-65.350029
1706.955078	-150.372879
1705.976563	-1.939845
1704.998047	237.890808
1704.019531	-86.736473
1703.040039	12.018535
1702.061523	-188.442047
1701.082031	-19.257944
1700.101563	-149.257523
1699.122070	-75.501587
1698.141602	-41.452362
1697.161133	-156.616806
1696.180664	-124.314430
1695.200195	23.300978
1694.218750	-119.825859
1693.238281	247.595947
1692.256836	-49.419456
1691.274414	270.640350
1690.292969	185.474609
1689.310547	-16.601702
1688.328125	128.592758
1687.345703	84.862808
1686.363281	366.846954
1685.379883	651.794434
1684.396484	129.668854
1683.413086	351.508423
1682.429688	405.898010
1681.445313	481.984283
1680.461914	372.146149
1679.477539	230.826630
1678.493164	542.395447
1677.507813	489.740570
1676.523438	663.656433
1675.538086	880.442444
1674.552734	906.125977
1673.566406	583.972961
1672.581055	743.414490
1671.594727	794.233093
1670.608398	521.356323
1669.622070	838.577759
1668.634766	877.234863
1667.648438	921.593933
1666.661133	658.431152
1665.673828	1045.843262
1664.685547	589.840637
1663.698242	1142.270142
1662.709961	886.047241
1661.721680	1006.741455
1660.733398	1156.883667
1659.744141	1198.638062
1658.755859	716.175537
1657.766602	851.379639
1656.777344	1217.233643
1655.787109	1159.623413
1654.797852	580.926147
1653.807617	899.879089
1652.817383	978.227844
1651.827148	749.997009
1650.835938	738.989807
1649.844727	553.765137
1648.853516	546.003723
1647.862305	258.372620
1646.871094	446.732269
1645.878906	204.656570
1644.886719	124.040916
1643.894531	91.230011
1642.902344	103.547119
1641.910156	432.803772
1640.916992	126.182480
1639.923828	178.702377
1638.930664	144.366440
1637.936523	25.848030
1636.943359	107.955986
1635.949219	-70.744934
1634.955078	-175.400665
1633.960938	233.929367
1632.965820	26.853142
1631.970703	12.277014
1630.975586	-115.356430
1629.980469	52.041920
1628.985352	169.504593
1627.989258	-210.263809
1626.993164	-176.724716
1625.997070	-100.993950
1625.000977	129.959229
1624.003906	-104.409882
1623.007813	-4.761127
1622.010742	87.049149
1621.012695	-196.791580
1620.015625	8.142377
1619.017578	142.153580
1618.020508	87.153831
1617.021484	-64.896347
1616.023438	-180.064972
1615.025391	-19.633987
1614.026367	-208.115509
1613.027344	141.167099
1612.028320	89.163300
1611.028320	8.369129
1610.029297	139.944061
1609.029297	-3.661033
1608.029297	20.478640
1607.028320	159.855591
1606.028320	5.902816
1605.027344	273.516968
1604.026367	122.214874
1603.025391	28.544340
1602.023438	115.418198
1601.022461	-67.177429
1600.020508	-228.802551
1599.018555	-259.652832
1598.016602	-133.674164
1597.013672	-18.250328
1596.010742	-213.857910
1595.007813	-48.915211
1594.004883	-82.590462
1593.001953	-48.409203
1591.998047	-108.296005
1590.994141	-66.420212
1589.990234	-314.287567
1588.986328	-1.185039
1587.981445	27.382877
1586.976563	63.686844
1585.971680	188.543716
1584.966797	-59.495178
1583.961914	86.016106
1582.956055	77.635590
1581.950195	63.957008
1580.944336	-64.409363
1579.938477	38.931999
1578.931641	285.298859
1577.924805	-236.364700
1576.917969	48.778465
1575.911133	120.352768
1574.904297	17.511978
1573.896484	-147.822662
1572.888672	-152.005035
1571.880859	-221.291229
1570.873047	75.771706
1569.864258	188.091217
1568.855469	63.843529
1567.846680	126.518967
1566.837891	103.348183
1565.829102	-171.760361
1564.819336	-272.997040
1563.809570	64.219688
1562.799805	-177.390915
1561.790039	-74.056747
1560.779297	-12.413690
1559.768555	147.587433
1558.757813	-60.706829
1557.747070	78.218124
1556.736328	12.250025
1555.724609	75.674644
1554.712891	-153.735153
1553.701172	111.375412
1552.689453	145.822098
1551.676758	208.562347
1550.664063	64.112061
1549.651367	-36.445190
1548.638672	331.064117
1547.625977	75.032326
1546.612305	5.100122
1545.598633	-8.084668
1544.584961	262.864655
1543.571289	151.145386
1542.556641	0.558134
1541.541992	7.429283
1540.527344	86.446587
1539.512695	289.198273
1538.498047	-163.871933
1537.482422	-77.592674
1536.466797	-81.796700
1535.451172	104.725563
1534.434570	33.121796
1533.418945	420.348511
1532.402344	428.321503
1531.385742	281.513733
1530.369141	260.879181
1529.351563	301.914825
1528.334961	111.012352
1527.317383	177.526016
1526.299805	166.636734
1525.281250	153.018875
1524.263672	363.163086
1523.245117	282.340729
1522.226563	324.880005
1521.208008	297.831024
1520.188477	157.510483
1519.168945	32.539955
1518.150391	105.400963
1517.129883	-40.342922
1516.110352	191.495972
1515.089844	202.209000
1514.070313	277.008423
1513.049805	76.933250
1512.028320	130.906830
1511.007813	51.314083
1509.986328	-100.218605
1508.964844	-33.775078
1507.943359	-46.974472
1506.921875	-6.437855
1505.899414	-332.619080
1504.876953	-389.671753
1503.854492	-290.503937
1502.832031	0.648194
1501.808594	-54.214363
1500.786133	72.674515
1499.762695	-102.706863
1498.739258	-14.474233
1497.714844	-136.236206
1496.691406	-81.481750
1495.666992	-141.969406
1494.642578	-38.845760
1493.617188	153.614380
1492.592773	-11.952248
1491.567383	-88.099625
1490.541992	183.215515
1489.516602	35.372574
1488.491211	199.120087
1487.464844	329.509125
1486.438477	296.378235
1485.412109	561.835388
1484.385742	278.445526
1483.358398	285.953033
1482.331055	418.388062
1481.303711	318.632111
1480.276367	246.912292
1479.249023	758.940186
1478.220703	732.907166
1477.192383	785.832031
1476.164063	1004.279846
1475.135742	430.466095
1474.106445	1081.697266
1473.077148	650.584229
1472.047852	1095.242676
1471.018555	936.544434
1469.989258	1123.913940
1468.958984	1036.425293
1467.928711	1218.533081
1466.898438	1047.106934
1465.868164	1119.780518
1464.836914	1261.008423
1463.805664	1308.142090
1462.774414	1568.648682
1461.743164	1567.417480
1460.710938	1680.432739
1459.679688	1663.935059
1458.647461	1591.575684
1457.615234	1618.225098
1456.582031	1677.828369
1455.549805	1800.852783
1454.516602	1824.900513
1453.483398	1957.980835
1452.449219	1880.583862
1451.416016	1929.984863
1450.381836	1948.954468
1449.347656	1945.136597
1448.313477	1883.084351
1447.279297	1995.821533
1446.244141	1779.375488
1445.208984	1800.997192
1444.173828	1622.710449
1443.138672	1768.406372
1442.102539	1610.493164
1441.066406	1508.328857
1440.030273	1580.724487
1438.994141	1445.832520
1437.958008	1680.063599
1436.920898	1474.529053
1435.883789	1094.807617
1434.846680	1167.438232
1433.808594	942.081604
1432.771484	893.636047
1431.733398	857.873474
1430.695313	597.575195
1429.657227	304.649353
1428.618164	400.385620
1427.579102	473.451630
1426.540039	191.011414
1425.500977	332.301270
1424.461914	624.836792
1423.421875	383.067902
1422.381836	33.144176
1421.341797	157.002975
1420.301758	180.157776
1419.260742	-123.950996
1418.219727	-37.666416
1417.178711	177.020996
1416.137695	-58.691795
1415.096680	271.808105
1414.054688	-363.565857
1413.012695	100.297684
1411.970703	222.148254
1410.928711	-198.872025
1409.885742	-137.146347
1408.842773	115.600174
1407.799805	132.220490
1406.756836	86.153427
1405.712891	-173.228073
1404.668945	-28.237526
1403.625000	-116.610046
1402.581055	-199.815140
1401.537109	-19.466875
1400.492188	5.392046
1399.447266	-52.398331
1398.402344	-125.092819
1397.357422	168.307648
1396.311523	183.516541
1395.265625	161.254181
1394.219727	43.933575
1393.173828	-175.897537
1392.126953	185.351608
1391.081055	-174.361252
1390.034180	229.521622
1388.986328	-79.793610
1387.939453	11.429235
1386.891602	180.254364
1385.843750	-261.013397
1384.795898	113.052315
1383.748047	82.159042
1382.699219	-63.564533
1381.651367	25.772301
1380.602539	55.229183
1379.552734	-387.216553
1378.503906	89.504593
1377.454102	-72.916199
1376.404297	136.728714
1375.354492	44.488388
1374.303711	321.617249
1373.253906	-154.461227
1372.203125	-395.822296
1371.152344	83.549408
1370.100586	119.158684
1369.049805	-2.097520
1367.998047	-53.426445
1366.946289	99.655418
1365.894531	8.741730
1364.841797	22.556477
1363.789063	370.065094
1362.736328	-26.590023
1361.683594	22.450260
1360.630859	168.619278
1359.577148	372.047729
1358.523438	68.243225
1357.469727	-180.605164
1356.415039	5.740965
1355.361328	85.293930
1354.306641	249.400162
1353.251953	60.841816
1352.197266	299.639862
1351.141602	203.261673
1350.085938	774.801453
1349.030273	365.905090
1347.974609	575.149963
1346.918945	784.428101
1345.862305	708.504089
1344.805664	399.649139
1343.749023	604.229675
1342.691406	781.567322
1341.634766	874.707825
1340.577148	896.068848
1339.519531	768.920776
1338.460938	825.194885
1337.403320	1176.205566
1336.344727	1017.244141
1335.286133	885.691895
1334.226563	835.951111
1333.167969	605.772644
1332.108398	939.694824
1331.048828	793.881348
1329.989258	388.665161
1328.928711	594.216614
1327.869141	950.535278
1326.808594	891.744446
1325.748047	729.343140
1324.686523	922.716919
1323.625977	948.231628
1322.564453	731.923401
1321.502930	802.085693
1320.440430	761.280151
1319.378906	1162.156860
1318.316406	1000.641296
1317.253906	940.387878
1316.190430	978.853027
1315.127930	1044.517944
1314.064453	711.049194
1313.000977	1042.987305
1311.937500	756.643127
1310.873047	852.194458
1309.809570	876.402649
1308.745117	1048.364746
1307.679688	806.895691
1306.615234	1018.330750
1305.549805	939.484070
1304.484375	1433.770386
1303.418945	981.295593
1302.353516	1151.024780
1301.287109	1266.678955
1300.220703	1195.612183
1299.154297	859.330566
1298.087891	1019.398743
1297.020508	1022.299866
1295.954102	1300.236572
1294.886719	819.676697
1293.818359	952.866821
1292.750977	970.759216
1291.682617	1140.775269
1290.614258	1072.898804
1289.545898	916.843201
1288.476563	854.050720
1287.407227	992.300171
1286.338867	861.026306
1285.268555	950.316223
1284.199219	733.479675
1283.128906	923.245544
1282.058594	792.276917
1280.988281	889.027222
1279.917969	750.867676
1278.846680	583.444336
1277.775391	915.095886
1276.704102	723.328430
1275.632813	979.085449
1274.560547	1173.649902
1273.488281	539.721619
1272.416016	761.230530
1271.343750	811.680725
1270.270508	942.720459
1269.197266	800.264343
1268.124023	858.060669
1267.050781	1037.881104
1265.977539	839.436768
1264.903320	1087.516602
1263.829102	1198.920044
1262.753906	647.037659
1261.679688	1126.631836
1260.604492	1186.798096
1259.529297	822.943176
1258.454102	995.233276
1257.378906	1016.436218
1256.302734	954.831482
1255.226563	963.858826
1254.150391	797.626099
1253.073242	877.250549
1251.997070	971.439819
1250.919922	912.328735
1249.841797	875.116760
1248.764648	828.195251
1247.686523	438.521210
1246.608398	889.911621
1245.530273	952.317932
1244.452148	1252.750488
1243.373047	647.105774
1242.293945	721.609070
1241.214844	701.382019
1240.135742	1042.786255
1239.055664	937.513489
1237.975586	1065.167969
1236.895508	836.187561
1235.815430	990.430359
1234.734375	991.828186
1233.654297	852.614563
1232.573242	1127.824707
1231.491211	894.076172
1230.410156	980.147766
1229.328125	632.642883
1228.246094	716.234375
1227.163086	857.842346
1226.081055	767.019226
1224.998047	545.528442
1223.915039	529.716919
1222.832031	559.821716
1221.748047	643.059753
1220.664063	631.932495
1219.580078	724.694580
1218.496094	578.141907
1217.412109	199.681534
1216.327148	367.198273
1215.242188	739.848145
1214.157227	170.718063
1213.071289	446.585327
1211.985352	-107.860649
1210.899414	814.428040
1209.813477	506.071564
1208.727539	624.643311
1207.640625	870.885315
1206.553711	793.948303
1205.466797	598.899841
1204.378906	560.483887
1203.291016	707.507568
1202.203125	86.138168
1201.115234	290.867188
1200.027344	134.348267
1198.938477	-22.172802
1197.849609	122.088097
1196.760742	97.821785
1195.670898	311.600189
1194.582031	205.414505
1193.492188	113.625938
1192.401367	24.206501
1191.311523	449.005249
1190.220703	-12.964537
1189.129883	15.191266
1188.039063	-122.428085
1186.947266	35.239361
1185.856445	-311.288696
1184.764648	196.574844
1183.671875	-236.363770
1182.580078	-167.846176
1181.487305	-156.992554
1180.394531	-366.796783
1179.301758	61.043770
1178.208984	268.138397
1177.115234	542.148376
1176.021484	332.082153
1174.927734	-160.564163
1173.833008	-95.178192
1172.738281	293.276093
1171.643555	157.347641
1170.548828	-26.443916
1169.454102	406.967987
1168.358398	-408.357117
1167.262695	-39.765598
1166.166992	13.027962
1165.070313	-77.688492
1163.973633	-46.567677
1162.876953	256.814575
1161.780273	67.964439
1160.683594	382.983917
1159.585938	191.656876
1158.488281	680.598633
1157.389648	345.962189
1156.291992	445.630432
1155.193359	99.137375
1154.094727	103.282272
1152.996094	472.136017
1151.896484	321.117096
1150.796875	415.558167
1149.697266	-26.180737
1148.597656	99.133530
1147.498047	121.923561
1146.397461	151.771820
1145.296875	202.970306
1144.195313	20.845598
1143.094727	-439.626068
1141.993164	-393.278717
1140.891602	19.236607
1139.789063	84.351875
1138.687500	68.567215
1137.584961	-158.797348
1136.482422	269.685577
1135.379883	-107.391251
1134.276367	209.142349
1133.172852	366.389740
1132.069336	276.625397
1130.964844	305.509705
1129.861328	431.629517
1128.756836	488.835754
1127.652344	892.249573
1126.546875	640.960999
1125.442383	721.649109
1124.336914	411.170410
1123.230469	468.070984
1122.125000	498.854370
1121.018555	614.841858
1119.912109	112.688164
1118.805664	332.802917
1117.699219	500.708923
1116.591797	273.304688
1115.484375	308.581177
1114.376953	355.637421
1113.268555	409.723480
1112.160156	243.883194
1111.051758	659.557434
1109.943359	316.444977
1108.833984	285.317352
1107.725586	367.573425
1106.616211	409.612274
1105.505859	520.068237
1104.396484	330.689850
1103.286133	686.508972
1102.175781	492.415466
1101.064453	491.811646
1099.954102	212.924820
1098.842773	339.681335
1097.731445	381.508118
1096.619141	618.903442
1095.507813	500.418671
1094.395508	674.066284
1093.282227	350.701447
1092.169922	684.408813
1091.056641	403.562225
1089.943359	365.250702
1088.830078	343.432983
1087.716797	171.079514
1086.602539	299.835175
1085.488281	454.406219
1084.373047	590.099670
1083.258789	608.244141
1082.143555	635.783997
1081.028320	524.728210
1079.913086	665.039490
1078.796875	368.558075
1077.680664	447.837860
1076.564453	278.323914
1075.448242	535.965210
1074.331055	631.637451
1073.213867	335.618866
1072.096680	84.317474
1070.979492	189.496735
1069.861328	315.743317
1068.743164	416.192871
1067.625000	291.739624
1066.505859	495.267334
1065.386719	277.259064
1064.267578	576.765442
1063.148438	415.096649
1062.029297	314.389221
1060.909180	185.691132
1059.789063	206.793808
1058.667969	270.016815
1057.547852	487.569855
1056.426758	307.731049
1055.305664	272.910736
1054.183594	-11.819428
1053.062500	551.495972
1051.940430	52.125557
1050.818359	-80.422844
1049.695313	76.565193
1048.572266	410.894135
1047.449219	192.225739
1046.326172	253.620132
1045.203125	16.576893
1044.079102	38.484596
1042.955078	195.645355
1041.830078	-15.382244
1040.706055	158.179779
1039.581055	-52.584095
1038.456055	-46.604519
1037.331055	145.703918
1036.205078	244.894226
1035.079102	211.484711
1033.953125	-77.736176
1032.826172	-94.605835
1031.700195	149.074158
1030.573242	-65.274628
1029.445313	-139.978790
1028.318359	-103.004562
1027.190430	-93.840073
1026.062500	-326.145630
1024.934570	24.620960
1023.805664	-258.490448
1022.676758	-406.745972
1021.547852	-137.130844
1020.418945	-201.622498
1019.289063	-249.748901
1018.159180	-235.138000
1017.029297	-259.839569
1015.898438	-89.731026
1014.767578	-253.284378
1013.636719	44.384075
1012.505859	-183.759918
1011.375000	178.815735
1010.243164	145.435196
1009.111328	116.813263
1007.978516	349.803528
1006.846680	774.830078
1005.713867	589.136475
1004.581055	1132.071777
1003.447266	1869.065918
1002.313477	1836.141724
1001.179688	1073.125732
1000.045898	802.680664
998.912109	483.975037
997.777344	230.193115
996.642578	-298.084595
995.506836	173.431870
994.372070	-185.886902
993.236328	172.581604
992.100586	277.284485
990.963867	73.054962
989.828125	-114.811615
988.691406	107.804115
987.553711	-231.833679
986.416992	-48.211685
985.279297	119.323235
984.141602	137.222977
983.003906	341.721954
981.865234	198.691055
980.726563	129.489990
979.587891	380.229950
978.448242	242.262619
977.309570	454.019104
976.169922	587.630615
975.030273	93.827141
973.889648	310.433258
972.749023	203.131836
971.608398	238.408798
970.467773	319.720795
969.326172	141.693451
968.184570	145.196533
967.042969	-20.985331
965.901367	111.272293
964.758789	-1.828487
963.616211	18.243586
962.473633	382.308167
961.330078	287.921051
960.186523	397.638458
959.042969	150.039673
957.899414	209.586777
956.754883	88.324127
955.610352	-138.071533
954.465820	-114.769127
953.321289	16.183493
952.175781	-205.116302
951.030273	-144.877106
949.884766	338.470276
948.738281	186.169922
947.591797	70.622154
946.445313	-147.588272
945.298828	-61.753609
944.151367	44.702442
943.003906	-6.337867
941.856445	253.217880
940.708008	357.557465
939.559570	144.781509
938.411133	55.394432
937.262695	121.238503
936.113281	214.509537
934.964844	237.166901
933.814453	300.930145
932.665039	205.260101
931.514648	107.448669
930.364258	39.380634
929.213867	-49.058979
928.062500	-146.474792
926.912109	-234.654907
925.759766	-101.999405
924.608398	-203.631348
923.456055	-82.256058
922.303711	239.231247
921.151367	-180.419418
919.999023	20.637714
918.845703	-148.680206
917.692383	-376.909393
916.539063	85.440315
915.384766	143.487381
914.230469	85.802742
913.076172	105.370636
911.920898	-63.327114
910.766602	-50.418640
909.611328	44.184875
908.455078	107.059532
907.299805	11.279964
906.143555	-64.004242
904.987305	211.978424
903.830078	-169.016586
902.673828	177.153290
901.516602	90.764862
900.359375	49.726135
899.201172	278.046539
898.042969	-38.965641
896.884766	-215.552963
895.726563	302.229492
894.567383	14.922495
893.408203	-48.449062
892.249023	87.098793
891.088867	-75.619728
889.929688	-50.769447
888.769531	-118.496902
887.608398	127.640862
886.448242	105.070724
885.287109	337.521210
884.125977	10.362721
882.963867	-41.459591
881.801758	335.198090
880.639648	490.739655
879.477539	596.617737
878.315430	425.271423
877.152344	301.313751
875.989258	125.599510
874.825195	145.866806
873.661133	87.314194
872.497070	269.603363
871.333008	98.505447
870.168945	267.168457
869.003906	228.807037
867.838867	275.887421
866.672852	370.128143
865.506836	160.874405
864.340820	304.469666
863.174805	349.114777
862.008789	602.577087
860.841797	617.866028
859.674805	664.534058
858.506836	527.102356
857.339844	847.426453
856.171875	528.214844
855.003906	401.981232
853.834961	952.910706
852.666016	736.862793
851.497070	843.589355
850.328125	450.543549
849.158203	622.133057
847.988281	448.684570
846.818359	252.862137
845.647461	419.708221
844.477539	279.800415
843.306641	392.723450
842.134766	360.121948
840.963867	454.935211
839.791992	368.525177
838.619141	463.141998
837.447266	244.762604
836.274414	336.971313
835.101563	330.769592
833.928711	677.337708
832.754883	467.717834
831.581055	260.341492
830.407227	398.881256
829.232422	356.547211
828.058594	430.132233
826.883789	378.710205
825.708008	376.270020
824.533203	389.339569
823.357422	52.441605
822.181641	118.864128
821.004883	-55.401638
819.828125	278.045837
818.651367	301.776184
817.474609	-24.056953
816.296875	-44.970276
815.119141	67.512573
813.941406	-31.460438
812.763672	145.252884
811.584961	-73.946243
810.406250	-288.700043
809.226563	27.638805
808.047852	-113.926079
806.868164	290.859131
805.688477	98.022743
804.507813	-28.227457
803.327148	-90.153870
802.146484	74.185135
800.965820	34.244934
799.784180	-110.020630
798.603516	-316.406799
797.420898	-458.507965
796.239258	-456.576294
795.056641	-62.546383
793.874023	-125.153969
792.691406	-218.837708
791.507813	-155.364471
790.324219	-58.811394
789.140625	-37.648094
787.956055	233.442490
786.772461	33.122551
785.586914	476.387878
784.402344	145.466034
783.216797	37.876690
782.032227	151.259491
780.845703	162.859680
779.660156	35.202847
778.473633	112.911949
777.287109	214.788498
776.100586	-23.409750
774.913086	-151.228897
773.725586	-1.056470
772.538086	76.178017
771.349609	155.506638
770.161133	223.704376
768.972656	-144.654160
767.784180	163.665863
766.594727	-21.762388
765.405273	37.344395
764.215820	34.703671
763.026367	573.634521
761.835938	392.462189
760.645508	279.546600
759.454102	219.437637
758.262695	493.661499
757.072266	165.156601
755.879883	28.041542
754.688477	460.268372
753.496094	417.578674
752.303711	95.856422
751.110352	301.427185
749.917969	164.304062
748.724609	-10.099463
747.530273	13.108680
746.336914	152.607849
745.142578	338.100647
743.948242	141.846527
742.752930	254.882248
741.558594	85.051384
740.363281	95.039101
739.166992	-239.016113
737.971680	303.446136
736.775391	171.042847
735.579102	231.428162
734.381836	-185.460526
733.185547	-168.738647
731.988281	-1.005830
730.790039	4.788687
729.592773	36.873039
728.394531	73.356796
727.196289	214.809998
725.997070	89.590210
724.797852	121.820114
723.598633	-46.895020
722.399414	173.315704
721.199219	308.321686
719.999023	52.557800
718.798828	355.738556
717.598633	255.166336
716.397461	132.903992
715.196289	60.952339
713.994141	292.218048
712.792969	128.880341
711.590820	161.872116
710.388672	181.875275
709.185547	171.468338
707.982422	10.887570
706.779297	-42.809505
705.576172	260.657196
704.372070	-47.499054
703.167969	-298.820190
701.963867	-145.266693
700.759766	-113.459396
699.554688	-9.788702
698.349609	274.395905
697.143555	-93.456276
695.938477	88.745758
694.732422	-328.595490
693.525391	-193.943329
692.319336	77.577194
691.112305	-113.295441
689.905273	99.749321
688.697266	-114.636681
687.490234	-474.133026
686.282227	-156.639954
685.073242	117.473404
683.865234	-85.333351
682.656250	39.359737
681.447266	99.124313
680.237305	-33.812729
679.028320	-79.921555
677.818359	38.684204
676.607422	12.318811
675.397461	-180.563751
674.186523	-260.716217
672.975586	-65.972404
671.763672	210.982697
670.551758	295.470520
669.339844	118.447281
668.127930	62.638245
666.915039	58.812107
665.703125	-221.447083
664.489258	189.646011
663.276367	140.692856
662.062500	251.580521
660.848633	84.055832
659.634766	160.491028
658.419922	62.192638
657.205078	-57.596302
655.990234	-369.218140
654.775391	56.601418
653.559570	180.480972
652.343750	-40.477642
651.126953	-153.643463
649.911133	-75.108582
648.694336	-143.085999
647.477539	271.130859
646.259766	297.656250
645.041992	197.113251
643.824219	47.017933
642.606445	107.637505
641.387695	430.414673
640.168945	249.809555
638.950195	30.405153
637.730469	208.422394
636.511719	12.305598
635.291016	627.906067
634.071289	300.245178
632.850586	264.398315
631.629883	-243.972702
630.409180	230.339386
629.188477	330.740051
627.966797	138.965546
626.745117	199.865921
625.522461	129.469330
624.300781	330.805298
623.078125	520.777100
621.854492	82.334778
620.631836	39.733418
619.408203	259.881531
618.184570	-115.960419
616.960938	-45.014130
615.736328	-203.871109
614.511719	-108.884651
613.287109	-21.231777
612.061523	29.097057
610.835938	89.125046
609.610352	43.368008
608.384766	13.660584
607.158203	4.200132
605.931641	-170.911255
604.705078	75.673836
