# Supplementary material for: Raman spectroscopy accurately differentiates mucosal healing from non-healing and biochemical changes following biological therapy in inflammatory bowel disease
Source: PLoS One. 2021 Jun 2;16(6):e0252210. doi: 10.1371/journal.pone.0252210 (PMC8172032; doi:10.1371/journal.pone.0252210)
Supplement: S1 Dataset — (ZIP) [file pone.0252210.s003.zip › HC/BRC-ctnf-0015-1_base sub CR removed_21__X_17191.7__Y_10395.1__Z_2221.91__Time_240.txt]

1714.774414	101.129608
1713.797852	-139.982605
1712.820313	8.474155
1711.843750	55.599342
1710.866211	138.087036
1709.888672	-159.485443
1708.911133	-166.911545
1707.933594	-85.324890
1706.955078	82.486740
1705.976563	197.270370
1704.998047	-86.315895
1704.019531	171.534103
1703.040039	-126.806229
1702.061523	132.162094
1701.082031	308.651459
1700.101563	63.083748
1699.122070	-390.257813
1698.141602	116.814606
1697.161133	79.084106
1696.180664	28.621714
1695.200195	-280.318268
1694.218750	9.677444
1693.238281	1.148266
1692.256836	406.955780
1691.274414	183.284775
1690.292969	61.758003
1689.310547	-88.504135
1688.328125	-91.408348
1687.345703	226.258514
1686.363281	688.330444
1685.379883	623.016846
1684.396484	379.784637
1683.413086	486.234772
1682.429688	529.288208
1681.445313	490.306396
1680.461914	529.153687
1679.477539	720.223877
1678.493164	1380.117920
1677.507813	1226.116699
1676.523438	1059.469971
1675.538086	1013.069580
1674.552734	1044.327881
1673.566406	1259.480469
1672.581055	1230.600342
1671.594727	1361.631836
1670.608398	1174.355713
1669.622070	1391.343262
1668.634766	1287.425781
1667.648438	1346.004395
1666.661133	1606.715576
1665.673828	1339.762695
1664.685547	1492.513794
1663.698242	1489.209229
1662.709961	1266.248779
1661.721680	1597.904053
1660.733398	1675.413208
1659.744141	1861.939087
1658.755859	1794.506470
1657.766602	1589.765259
1656.777344	1576.191162
1655.787109	1721.854858
1654.797852	1425.837769
1653.807617	1304.976685
1652.817383	1396.210449
1651.827148	1352.874634
1650.835938	1082.465088
1649.844727	1185.339478
1648.853516	722.825378
1647.862305	638.785706
1646.871094	687.227783
1645.878906	572.170654
1644.886719	185.450516
1643.894531	382.762085
1642.902344	382.294342
1641.910156	379.482391
1640.916992	316.245178
1639.923828	44.899723
1638.930664	-102.089653
1637.936523	-56.271843
1636.943359	258.717468
1635.949219	138.878891
1634.955078	195.893265
1633.960938	-73.587402
1632.965820	33.930279
1631.970703	12.573809
1630.975586	7.229629
1629.980469	-184.813431
1628.985352	68.194435
1627.989258	-257.613525
1626.993164	-188.507141
1625.997070	-56.140800
1625.000977	260.391724
1624.003906	-190.724640
1623.007813	44.515636
1622.010742	-14.536996
1621.012695	-254.727631
1620.015625	-69.160728
1619.017578	100.665482
1618.020508	78.882515
1617.021484	209.420624
1616.023438	153.682556
1615.025391	244.983398
1614.026367	249.744141
1613.027344	375.213318
1612.028320	-7.983241
1611.028320	117.593407
1610.029297	67.581772
1609.029297	227.247803
1608.029297	33.213104
1607.028320	35.719872
1606.028320	46.117481
1605.027344	375.918610
1604.026367	161.149338
1603.025391	197.701797
1602.023438	-82.355156
1601.022461	-150.404297
1600.020508	171.214066
1599.018555	197.217773
1598.016602	-297.014252
1597.013672	-7.026050
1596.010742	55.474701
1595.007813	-258.277344
1594.004883	-120.098167
1593.001953	-109.981476
1591.998047	-222.646851
1590.994141	-215.260269
1589.990234	50.397755
1588.986328	-135.486374
1587.981445	64.660858
1586.976563	374.168182
1585.971680	289.751617
1584.966797	108.830322
1583.961914	21.710363
1582.956055	135.139130
1581.950195	-17.299854
1580.944336	-276.567841
1579.938477	247.936523
1578.931641	139.466446
1577.924805	43.932426
1576.917969	239.762283
1575.911133	-48.534054
1574.904297	-89.735580
1573.896484	-68.663414
1572.888672	196.654556
1571.880859	105.593918
1570.873047	-99.926682
1569.864258	-445.837891
1568.855469	0.555983
1567.846680	-361.124939
1566.837891	-187.908875
1565.829102	-51.275127
1564.819336	388.786835
1563.809570	148.614517
1562.799805	359.795349
1561.790039	-155.559738
1560.779297	-77.030319
1559.768555	-22.051298
1558.757813	-127.989952
1557.747070	276.475983
1556.736328	17.276291
1555.724609	167.276337
1554.712891	120.189003
1553.701172	223.112350
1552.689453	341.332001
1551.676758	319.517639
1550.664063	152.607895
1549.651367	208.064407
1548.638672	79.651733
1547.625977	292.448914
1546.612305	181.748230
1545.598633	-84.201775
1544.584961	215.734879
1543.571289	-84.104584
1542.556641	259.186951
1541.541992	-123.613525
1540.527344	146.827560
1539.512695	-109.699097
1538.498047	201.505493
1537.482422	210.431915
1536.466797	-2.729383
1535.451172	170.898575
1534.434570	223.018936
1533.418945	179.534149
1532.402344	233.789871
1531.385742	205.347046
1530.369141	390.565430
1529.351563	176.184753
1528.334961	412.428101
1527.317383	272.395477
1526.299805	83.301483
1525.281250	66.508430
1524.263672	88.141579
1523.245117	19.491152
1522.226563	-265.399109
1521.208008	46.255077
1520.188477	7.877958
1519.168945	46.432014
1518.150391	48.819965
1517.129883	-67.241295
1516.110352	-19.012815
1515.089844	342.312805
1514.070313	22.849466
1513.049805	167.974289
1512.028320	189.618103
1511.007813	105.876488
1509.986328	6.563211
1508.964844	-369.921326
1507.943359	-84.786148
1506.921875	117.997955
1505.899414	-112.732208
1504.876953	-38.561695
1503.854492	-15.845846
1502.832031	-267.424316
1501.808594	-206.628738
1500.786133	112.626564
1499.762695	-295.528931
1498.739258	-299.263031
1497.714844	-62.640152
1496.691406	-363.534241
1495.666992	-65.931992
1494.642578	14.007321
1493.617188	175.547043
1492.592773	37.806686
1491.567383	510.769318
1490.541992	301.141602
1489.516602	-64.376457
1488.491211	269.946320
1487.464844	302.634491
1486.438477	378.573090
1485.412109	313.956390
1484.385742	509.533295
1483.358398	653.839722
1482.331055	734.185120
1481.303711	447.129181
1480.276367	562.934509
1479.249023	849.371765
1478.220703	967.327942
1477.192383	690.162109
1476.164063	1205.301147
1475.135742	1274.384644
1474.106445	1109.024414
1473.077148	1575.030762
1472.047852	1384.024048
1471.018555	1768.146240
1469.989258	2106.214844
1468.958984	1635.096802
1467.928711	2199.191162
1466.898438	1962.014893
1465.868164	1895.184326
1464.836914	2031.603394
1463.805664	2228.876709
1462.774414	2601.292236
1461.743164	2633.126953
1460.710938	2400.751465
1459.679688	2310.625732
1458.647461	2509.819336
1457.615234	2462.708984
1456.582031	2742.840332
1455.549805	2228.845947
1454.516602	2770.045410
1453.483398	2748.060791
1452.449219	2814.745361
1451.416016	2716.653076
1450.381836	2813.657959
1449.347656	2895.394531
1448.313477	2670.584717
1447.279297	2853.567383
1446.244141	3016.164307
1445.208984	2750.884766
1444.173828	2842.544189
1443.138672	2739.333496
1442.102539	2681.660156
1441.066406	2730.232178
1440.030273	2475.354004
1438.994141	2417.778320
1437.958008	2491.668945
1436.920898	2221.831299
1435.883789	1929.387817
1434.846680	1945.244019
1433.808594	1557.022339
1432.771484	1542.697998
1431.733398	1240.604736
1430.695313	963.907349
1429.657227	1007.808167
1428.618164	1064.304565
1427.579102	818.161133
1426.540039	443.564240
1425.500977	487.665344
1424.461914	274.701691
1423.421875	487.721741
1422.381836	630.161377
1421.341797	14.408203
1420.301758	21.011892
1419.260742	221.513245
1418.219727	-48.738110
1417.178711	416.080841
1416.137695	130.943466
1415.096680	220.834854
1414.054688	252.882019
1413.012695	141.662552
1411.970703	302.089172
1410.928711	-30.116861
1409.885742	-402.334137
1408.842773	-63.288254
1407.799805	-101.078384
1406.756836	-141.270477
1405.712891	162.600906
1404.668945	-254.010712
1403.625000	-7.771021
1402.581055	20.166002
1401.537109	93.349442
1400.492188	495.145508
1399.447266	169.676926
1398.402344	42.518059
1397.357422	-46.875889
1396.311523	244.762009
1395.265625	50.340973
1394.219727	59.017239
1393.173828	55.292728
1392.126953	64.182777
1391.081055	-46.933281
1390.034180	-47.782455
1388.986328	-16.001261
1387.939453	63.458630
1386.891602	183.007629
1385.843750	-37.442688
1384.795898	-20.152443
1383.748047	-415.153290
1382.699219	54.776039
1381.651367	-97.441101
1380.602539	310.054413
1379.552734	-248.991440
1378.503906	-123.488396
1377.454102	-135.219147
1376.404297	60.355148
1375.354492	206.091125
1374.303711	17.599642
1373.253906	128.670395
1372.203125	-144.198685
1371.152344	146.641571
1370.100586	-320.248322
1369.049805	167.685501
1367.998047	-34.596981
1366.946289	39.865078
1365.894531	34.759968
1364.841797	14.851925
1363.789063	211.687103
1362.736328	102.480995
1361.683594	13.390484
1360.630859	195.662231
1359.577148	345.662659
1358.523438	247.100891
1357.469727	-55.112446
1356.415039	-68.727776
1355.361328	-166.637482
1354.306641	289.684631
1353.251953	164.727905
1352.197266	278.402710
1351.141602	126.502251
1350.085938	362.085541
1349.030273	1009.719055
1347.974609	868.195801
1346.918945	724.418152
1345.862305	774.308838
1344.805664	871.460876
1343.749023	631.581299
1342.691406	870.315735
1341.634766	650.704407
1340.577148	1016.027283
1339.519531	1255.032715
1338.460938	1214.245728
1337.403320	1285.084106
1336.344727	1108.500732
1335.286133	1083.125977
1334.226563	1221.215820
1333.167969	1151.635742
1332.108398	975.882690
1331.048828	827.570740
1329.989258	756.128723
1328.928711	761.485352
1327.869141	697.828247
1326.808594	710.933350
1325.748047	909.448669
1324.686523	945.033691
1323.625977	1444.945068
1322.564453	1038.877686
1321.502930	1277.260254
1320.440430	1120.904785
1319.378906	888.324524
1318.316406	1048.121704
1317.253906	1097.048340
1316.190430	1185.530396
1315.127930	1320.977905
1314.064453	1338.224976
1313.000977	1550.237427
1311.937500	1449.502197
1310.873047	1250.442261
1309.809570	903.914978
1308.745117	1630.861206
1307.679688	1272.358154
1306.615234	1238.941895
1305.549805	1407.370361
1304.484375	1534.061401
1303.418945	1503.478149
1302.353516	1804.904175
1301.287109	1226.466431
1300.220703	1257.792725
1299.154297	1380.135498
1298.087891	1175.899048
1297.020508	1369.663940
1295.954102	1224.697754
1294.886719	1413.713989
1293.818359	1168.414429
1292.750977	1291.370361
1291.682617	815.878174
1290.614258	1284.868774
1289.545898	1292.828735
1288.476563	1151.362793
1287.407227	1063.991333
1286.338867	1084.593872
1285.268555	1208.156860
1284.199219	1067.283813
1283.128906	1181.217529
1282.058594	1001.443115
1280.988281	1061.704346
1279.917969	999.694641
1278.846680	935.347473
1277.775391	1037.451782
1276.704102	694.548340
1275.632813	630.599915
1274.560547	906.516968
1273.488281	991.787109
1272.416016	972.048889
1271.343750	976.827332
1270.270508	1240.548828
1269.197266	940.216309
1268.124023	1318.714233
1267.050781	1457.954468
1265.977539	945.719727
1264.903320	1185.128296
1263.829102	1348.893433
1262.753906	1293.188110
1261.679688	1108.374512
1260.604492	1016.312500
1259.529297	987.707336
1258.454102	827.615295
1257.378906	528.815308
1256.302734	1092.246216
1255.226563	1129.589722
1254.150391	891.917419
1253.073242	1109.461548
1251.997070	1149.352417
1250.919922	1040.873047
1249.841797	849.782898
1248.764648	1169.427002
1247.686523	1228.850220
1246.608398	1023.370361
1245.530273	1041.551392
1244.452148	1263.816895
1243.373047	1014.820984
1242.293945	1161.756348
1241.214844	946.921570
1240.135742	1266.173584
1239.055664	796.643250
1237.975586	1089.120850
1236.895508	1071.010376
1235.815430	926.821228
1234.734375	1408.199951
1233.654297	801.041748
1232.573242	1032.634399
1231.491211	1181.737427
1230.410156	1110.355347
1229.328125	685.408630
1228.246094	1081.441528
1227.163086	717.182861
1226.081055	723.367554
1224.998047	579.510071
1223.915039	767.115479
1222.832031	388.681580
1221.748047	530.257568
1220.664063	405.825134
1219.580078	390.186768
1218.496094	534.012268
1217.412109	566.612000
1216.327148	560.515564
1215.242188	23.130619
1214.157227	330.943359
1213.071289	677.190430
1211.985352	171.392776
1210.899414	408.872711
1209.813477	805.405579
1208.727539	630.169067
1207.640625	377.806091
1206.553711	342.447205
1205.466797	687.828857
1204.378906	478.828125
1203.291016	243.364960
1202.203125	275.277344
1201.115234	-297.245087
1200.027344	-301.450195
1198.938477	-50.613255
1197.849609	-172.911743
1196.760742	176.289383
1195.670898	-335.785217
1194.582031	-1.265637
1193.492188	176.760040
1192.401367	49.372089
1191.311523	169.487762
1190.220703	118.889763
1189.129883	-265.626068
1188.039063	-61.713543
1186.947266	-184.495895
1185.856445	-230.484848
1184.764648	54.621414
1183.671875	34.801823
1182.580078	-100.216560
1181.487305	28.520098
1180.394531	142.726349
1179.301758	-16.474018
1178.208984	308.410034
1177.115234	-73.780258
1176.021484	-158.849442
1174.927734	143.998276
1173.833008	13.221241
1172.738281	6.886272
1171.643555	172.777573
1170.548828	321.745758
1169.454102	4.059519
1168.358398	114.520683
1167.262695	270.259155
1166.166992	-4.483664
1165.070313	9.980688
1163.973633	-130.983185
1162.876953	361.096710
1161.780273	98.094757
1160.683594	195.682205
1159.585938	37.656654
1158.488281	213.754425
1157.389648	-144.883255
1156.291992	104.916679
1155.193359	318.706696
1154.094727	374.899414
1152.996094	483.408539
1151.896484	174.613342
1150.796875	-36.448177
1149.697266	350.493256
1148.597656	255.984390
1147.498047	170.935181
1146.397461	7.228617
1145.296875	267.192322
1144.195313	-6.177531
1143.094727	1.243826
1141.993164	-22.391163
1140.891602	63.269100
1139.789063	117.857269
1138.687500	697.678711
1137.584961	450.041504
1136.482422	582.583008
1135.379883	641.307312
1134.276367	771.132019
1133.172852	480.507324
1132.069336	1210.691406
1130.964844	858.152466
1129.861328	1018.217102
1128.756836	1040.489258
1127.652344	1268.985962
1126.546875	902.073914
1125.442383	1149.252319
1124.336914	1251.608765
1123.230469	1041.011230
1122.125000	1600.369629
1121.018555	1076.927490
1119.912109	712.277222
1118.805664	1263.896240
1117.699219	783.183777
1116.591797	808.974731
1115.484375	567.314941
1114.376953	507.795197
1113.268555	608.988525
1112.160156	844.800476
1111.051758	839.310242
1109.943359	753.378418
1108.833984	875.284851
1107.725586	845.883423
1106.616211	743.182007
1105.505859	1086.646362
1104.396484	1139.545166
1103.286133	1369.303833
1102.175781	1370.012451
1101.064453	1363.540405
1099.954102	1187.207642
1098.842773	935.404236
1097.731445	858.068176
1096.619141	1070.541504
1095.507813	1313.484619
1094.395508	1445.509888
1093.282227	1019.227905
1092.169922	1052.221436
1091.056641	1103.938599
1089.943359	1019.060059
1088.830078	623.568176
1087.716797	672.788879
1086.602539	1305.157837
1085.488281	973.141418
1084.373047	1014.964233
1083.258789	1230.643555
1082.143555	891.622925
1081.028320	968.501709
1079.913086	707.090515
1078.796875	696.969421
1077.680664	865.210754
1076.564453	1009.859497
1075.448242	879.862976
1074.331055	742.824646
1073.213867	1091.293701
1072.096680	785.358093
1070.979492	648.312988
1069.861328	560.496216
1068.743164	964.753845
1067.625000	818.271729
1066.505859	1020.782288
1065.386719	813.397278
1064.267578	765.271423
1063.148438	747.570923
1062.029297	856.220032
1060.909180	1011.564331
1059.789063	932.934692
1058.667969	749.083008
1057.547852	752.348267
1056.426758	556.911804
1055.305664	894.338806
1054.183594	591.467285
1053.062500	781.573608
1051.940430	450.847137
1050.818359	787.962341
1049.695313	620.753479
1048.572266	742.984924
1047.449219	286.596588
1046.326172	709.754944
1045.203125	535.770996
1044.079102	361.861877
1042.955078	654.217712
1041.830078	568.934570
1040.706055	444.132263
1039.581055	869.082642
1038.456055	446.237427
1037.331055	673.165466
1036.205078	346.041138
1035.079102	617.148132
1033.953125	367.039642
1032.826172	468.288635
1031.700195	713.725220
1030.573242	556.875732
1029.445313	416.403015
1028.318359	434.078125
1027.190430	-135.997986
1026.062500	-152.948318
1024.934570	-60.688499
1023.805664	-328.281830
1022.676758	-286.984344
1021.547852	-199.227341
1020.418945	-58.078773
1019.289063	-121.058739
1018.159180	-309.158020
1017.029297	-140.061783
1015.898438	-52.110283
1014.767578	-52.173435
1013.636719	68.317406
1012.505859	103.137894
1011.375000	346.438690
1010.243164	140.563522
1009.111328	4.309903
1007.978516	539.283447
1006.846680	960.756042
1005.713867	1604.163330
1004.581055	1886.626587
1003.447266	2307.759521
1002.313477	2291.952881
1001.179688	1506.743652
1000.045898	673.497131
998.912109	649.168457
997.777344	186.195953
996.642578	180.676575
995.506836	115.248062
994.372070	435.359406
993.236328	208.647552
992.100586	83.654213
990.963867	475.369019
989.828125	290.685242
988.691406	412.748444
987.553711	-52.740143
986.416992	44.272079
985.279297	58.439121
984.141602	35.891468
983.003906	18.095488
981.865234	-13.376402
980.726563	422.437836
979.587891	310.648956
978.448242	624.556274
977.309570	499.260742
976.169922	638.547119
975.030273	240.075729
973.889648	340.572083
972.749023	459.555542
971.608398	608.492126
970.467773	155.882889
969.326172	224.766205
968.184570	45.887283
967.042969	390.438507
965.901367	322.041901
964.758789	315.747894
963.616211	561.859619
962.473633	333.459808
961.330078	545.380554
960.186523	161.584488
959.042969	128.642593
957.899414	256.211670
956.754883	40.393715
955.610352	72.088089
954.465820	149.713211
953.321289	-127.210991
952.175781	58.269421
951.030273	-275.357117
949.884766	141.354919
948.738281	0.226984
947.591797	-46.960133
946.445313	132.262405
945.298828	183.636856
944.151367	20.457676
943.003906	31.067356
941.856445	178.809540
940.708008	333.490723
939.559570	116.339500
938.411133	307.804810
937.262695	515.312134
936.113281	291.930084
934.964844	34.637600
933.814453	151.391617
932.665039	26.738110
931.514648	82.268341
930.364258	-23.759491
929.213867	68.521118
928.062500	356.691193
926.912109	110.067009
925.759766	100.346596
924.608398	52.130985
923.456055	76.872528
922.303711	-143.800888
921.151367	-250.546585
919.999023	-382.080505
918.845703	-243.012283
917.692383	-190.175797
916.539063	221.623001
915.384766	-311.154938
914.230469	171.152008
913.076172	-227.156769
911.920898	-198.573227
910.766602	-81.379532
909.611328	178.773972
908.455078	5.897774
907.299805	50.865009
906.143555	-146.536530
904.987305	-112.599808
903.830078	-298.261505
902.673828	-150.790344
901.516602	162.024170
900.359375	-79.740517
899.201172	185.654953
898.042969	-134.923218
896.884766	-186.047485
895.726563	-53.844963
894.567383	-52.708832
893.408203	-6.242311
892.249023	-205.994553
891.088867	28.246927
889.929688	86.315872
888.769531	-185.223663
887.608398	-149.483185
886.448242	443.870300
885.287109	-109.305733
884.125977	-25.900799
882.963867	-28.143421
881.801758	-66.364830
880.639648	186.358078
879.477539	297.061676
878.315430	241.055710
877.152344	331.604126
875.989258	257.773529
874.825195	224.597443
873.661133	214.028992
872.497070	475.889465
871.333008	170.652527
870.168945	486.545685
869.003906	177.094925
867.838867	385.041870
866.672852	588.455505
865.506836	74.870247
864.340820	467.138550
863.174805	295.409637
862.008789	108.094521
860.841797	255.484940
859.674805	279.384552
858.506836	227.007019
857.339844	432.743652
856.171875	568.872681
855.003906	868.697510
853.834961	973.334290
852.666016	389.750305
851.497070	779.137756
850.328125	794.176941
849.158203	717.382568
847.988281	584.651489
846.818359	134.050842
845.647461	435.817932
844.477539	182.425491
843.306641	336.374847
842.134766	678.154968
840.963867	684.308838
839.791992	218.689468
838.619141	312.110016
837.447266	526.160339
836.274414	391.541138
835.101563	688.082825
833.928711	410.524475
832.754883	79.486313
831.581055	793.232483
830.407227	779.095825
829.232422	682.380127
828.058594	516.523315
826.883789	462.210327
825.708008	1023.223145
824.533203	623.234375
823.357422	296.920990
822.181641	220.242859
821.004883	94.538834
819.828125	293.960388
818.651367	-7.702306
817.474609	158.141754
816.296875	34.546230
815.119141	88.928543
813.941406	49.789974
812.763672	-182.864243
811.584961	-13.089859
810.406250	-403.586243
809.226563	-114.006866
808.047852	277.545532
806.868164	137.989182
805.688477	224.906433
804.507813	-27.977325
803.327148	43.213463
802.146484	-127.593605
800.965820	-278.451355
799.784180	-123.263321
798.603516	-362.947052
797.420898	-338.818817
796.239258	-385.726105
795.056641	-330.790649
793.874023	-27.877895
792.691406	-261.196472
791.507813	-100.380486
790.324219	-291.736389
789.140625	-53.753750
787.956055	272.499634
786.772461	5.632111
785.586914	366.864624
784.402344	64.478058
783.216797	182.123123
782.032227	275.284302
780.845703	125.220711
779.660156	222.523376
778.473633	65.670692
777.287109	383.483185
776.100586	32.163593
774.913086	62.675266
773.725586	309.280731
772.538086	387.995453
771.349609	171.021118
770.161133	-125.351891
768.972656	305.720367
767.784180	253.828033
766.594727	327.414856
765.405273	396.440063
764.215820	319.958893
763.026367	844.460327
761.835938	739.044373
760.645508	547.725647
759.454102	525.780151
758.262695	391.546997
757.072266	697.088745
755.879883	613.199341
754.688477	320.423401
753.496094	223.245026
752.303711	314.945892
751.110352	77.005013
749.917969	166.277985
748.724609	457.381409
747.530273	203.875656
746.336914	187.394394
745.142578	120.347054
743.948242	274.770508
742.752930	-73.164688
741.558594	300.277771
740.363281	99.167168
739.166992	235.525497
737.971680	268.765533
736.775391	43.440849
735.579102	6.460555
734.381836	201.479752
733.185547	-199.013687
731.988281	43.951584
730.790039	-139.890884
729.592773	39.380939
728.394531	356.257874
727.196289	454.302338
725.997070	451.696991
724.797852	-151.890015
723.598633	402.634827
722.399414	340.919739
721.199219	189.655304
719.999023	-13.974324
718.798828	282.276917
717.598633	438.705933
716.397461	69.261154
715.196289	474.252075
713.994141	213.947495
712.792969	640.482056
711.590820	397.674561
710.388672	226.881531
709.185547	306.692169
707.982422	120.744240
706.779297	159.174698
705.576172	328.218140
704.372070	-66.520569
703.167969	185.209595
701.963867	415.084595
700.759766	55.471706
699.554688	417.960236
698.349609	375.965027
697.143555	-150.655151
695.938477	-133.750671
694.732422	-90.744690
693.525391	34.819763
692.319336	-45.900352
691.112305	-176.460983
689.905273	-122.420746
688.697266	-378.639832
687.490234	178.854263
686.282227	120.193062
685.073242	-5.596874
683.865234	31.346817
682.656250	-98.539734
681.447266	40.402229
680.237305	279.011108
679.028320	-142.976990
677.818359	-96.977715
676.607422	258.655334
675.397461	-84.854607
674.186523	15.467231
672.975586	371.105652
671.763672	294.101105
670.551758	11.812680
669.339844	237.771622
668.127930	40.106560
666.915039	-114.162575
665.703125	47.148682
664.489258	7.597082
663.276367	-329.818634
662.062500	41.089386
660.848633	178.817368
659.634766	-151.676758
658.419922	-330.933929
657.205078	-199.451752
655.990234	227.452911
654.775391	-270.607727
653.559570	67.874374
652.343750	7.614167
651.126953	-168.904816
649.911133	72.544815
648.694336	33.982433
647.477539	126.780518
646.259766	139.916290
645.041992	256.338898
643.824219	323.225311
642.606445	185.740036
641.387695	256.865143
640.168945	302.121002
638.950195	-334.037323
637.730469	463.299377
636.511719	147.350357
635.291016	136.432632
634.071289	11.598078
632.850586	114.245735
631.629883	-23.695959
630.409180	-2.958124
629.188477	187.063034
627.966797	275.959320
626.745117	426.760803
625.522461	390.701172
624.300781	185.042694
623.078125	414.165192
621.854492	604.266174
620.631836	174.883057
619.408203	402.710419
618.184570	109.735916
616.960938	-183.581848
615.736328	177.551865
614.511719	5.234715
613.287109	-30.692490
612.061523	46.101940
610.835938	-164.307327
609.610352	47.903942
608.384766	113.941162
607.158203	-90.076202
605.931641	-57.750111
604.705078	-242.040710
