# Supplementary material for: Raman spectroscopy accurately differentiates mucosal healing from non-healing and biochemical changes following biological therapy in inflammatory bowel disease
Source: PLoS One. 2021 Jun 2;16(6):e0252210. doi: 10.1371/journal.pone.0252210 (PMC8172032; doi:10.1371/journal.pone.0252210)
Supplement: S1 Dataset — (ZIP) [file pone.0252210.s003.zip › HC/BRC-ctnf-0007-2_base sub CR removed_77__X_-21397.3__Y_39790.2__Time_858.txt]

1714.793945	139.929047
1713.817383	-250.599396
1712.840820	70.957367
1711.864258	-49.474911
1710.886719	238.230530
1709.909180	-71.285759
1708.931641	287.246185
1707.953125	-165.587341
1706.975586	78.918076
1705.997070	72.182854
1705.018555	189.263763
1704.040039	-3.553925
1703.060547	-45.811691
1702.081055	-90.063461
1701.101563	-208.527176
1700.122070	-205.928940
1699.142578	40.641415
1698.162109	-126.615852
1697.181641	-148.816620
1696.201172	-202.403336
1695.220703	-215.232834
1694.239258	-331.595703
1693.257813	-145.525955
1692.276367	-89.682182
1691.294922	185.643951
1690.313477	232.029587
1689.331055	252.326630
1688.348633	225.257935
1687.366211	430.831482
1686.383789	197.088211
1685.400391	235.906982
1684.416992	216.723801
1683.433594	192.854233
1682.450195	201.582428
1681.465820	131.007660
1680.482422	199.560913
1679.498047	305.922638
1678.512695	205.241333
1677.528320	129.191666
1676.542969	330.369385
1675.558594	476.237396
1674.572266	308.826477
1673.586914	328.176788
1672.601563	579.296021
1671.615234	395.098175
1670.628906	633.906433
1669.642578	466.828888
1668.655273	772.962585
1667.668945	577.816650
1666.681641	799.936462
1665.694336	921.655518
1664.706055	937.699402
1663.718750	805.750305
1662.730469	674.338013
1661.742188	962.344177
1660.753906	879.649414
1659.764648	749.749084
1658.775391	715.755493
1657.787109	788.214661
1656.796875	1054.361938
1655.807617	873.437500
1654.818359	820.085754
1653.828125	568.693115
1652.837891	680.306396
1651.846680	646.781555
1650.856445	780.313171
1649.865234	575.731384
1648.874023	239.463959
1647.882813	490.439758
1646.891602	221.158051
1645.899414	242.926178
1644.907227	333.713257
1643.915039	160.762634
1642.922852	62.149685
1641.930664	-241.954498
1640.937500	63.938904
1639.944336	-286.890259
1638.951172	-112.374382
1637.957031	-106.418213
1636.963867	-260.975769
1635.969727	-233.322311
1634.975586	210.970963
1633.981445	-156.151245
1632.986328	-148.820663
1631.991211	-241.316284
1630.996094	-280.865143
1630.000977	-312.262604
1629.005859	-177.612564
1628.009766	-32.291447
1627.013672	-160.409332
1626.017578	-498.673492
1625.021484	46.923740
1624.024414	-222.512589
1623.028320	-89.495399
1622.031250	-371.566132
1621.033203	-83.253448
1620.036133	5.479618
1619.038086	7.651443
1618.041016	185.888397
1617.041992	185.665466
1616.043945	-40.110676
1615.045898	-34.772827
1614.046875	44.116314
1613.047852	102.097511
1612.048828	99.847305
1611.048828	58.358238
1610.049805	158.517059
1609.049805	-231.303055
1608.049805	110.036194
1607.048828	53.164703
1606.048828	-118.827927
1605.047852	-10.569538
1604.046875	-127.415932
1603.045898	122.200836
1602.044922	131.040237
1601.042969	66.652916
1600.041016	117.386375
1599.039063	-244.997696
1598.037109	-115.764862
1597.034180	-164.311279
1596.031250	-121.382927
1595.028320	-128.112259
1594.025391	58.424984
1593.022461	-81.540146
1592.018555	-98.772499
1591.014648	142.376953
1590.010742	148.532104
1589.006836	133.777924
1588.001953	118.976768
1586.997070	-151.430817
1585.992188	389.095490
1584.987305	311.539459
1583.982422	252.201401
1582.976563	216.264267
1581.970703	284.477905
1580.964844	383.842102
1579.958984	233.114609
1578.952148	-37.396481
1577.945313	236.112061
1576.938477	230.974426
1575.931641	256.970245
1574.924805	202.224915
1573.916992	459.458771
1572.909180	199.083328
1571.901367	63.489925
1570.893555	211.120819
1569.884766	15.588866
1568.876953	212.301971
1567.868164	180.246750
1566.858398	249.340149
1565.849609	22.344469
1564.839844	47.072178
1563.830078	263.688538
1562.820313	-59.550900
1561.810547	-32.617111
1560.799805	9.717874
1559.790039	101.175415
1558.779297	-4.565722
1557.767578	177.253983
1556.756836	-79.019997
1555.745117	141.308167
1554.733398	48.013138
1553.721680	97.029015
1552.709961	226.125931
1551.697266	83.236557
1550.685547	178.341324
1549.672852	-32.046654
1548.659180	290.325104
1547.646484	-165.977844
1546.632813	-136.187164
1545.619141	234.645752
1544.605469	349.309265
1543.591797	45.187618
1542.577148	151.757858
1541.562500	25.682333
1540.547852	-100.500206
1539.533203	-61.567364
1538.518555	-182.835709
1537.502930	59.620716
1536.487305	103.154846
1535.471680	-18.569193
1534.456055	223.212402
1533.439453	163.052261
1532.422852	213.601074
1531.406250	-114.879066
1530.389648	223.967712
1529.373047	124.579407
1528.355469	135.801254
1527.337891	2.660031
1526.320313	-19.880682
1525.302734	127.304886
1524.284180	-124.614136
1523.265625	89.091049
1522.247070	276.825684
1521.228516	407.749023
1520.208984	70.500542
1519.190430	-115.072586
1518.170898	-48.877941
1517.151367	284.363281
1516.130859	106.077423
1515.111328	-20.890982
1514.090820	-47.829266
1513.070313	261.411285
1512.049805	-63.603363
1511.028320	-88.402328
1510.006836	94.483963
1508.986328	-117.845482
1507.963867	233.928391
1506.942383	-255.547089
1505.919922	-163.070648
1504.898438	-250.146301
1503.875977	-50.358330
1502.852539	-178.712936
1501.830078	-376.273865
1500.806641	-369.040009
1499.783203	-251.848755
1498.759766	-150.188248
1497.736328	-122.900124
1496.711914	-382.317200
1495.687500	-434.543915
1494.663086	-100.695206
1493.638672	-360.290283
1492.613281	85.636551
1491.587891	-61.672848
1490.563477	-165.560257
1489.537109	-297.655029
1488.511719	-263.750732
1487.485352	112.196503
1486.458984	214.714264
1485.432617	296.676117
1484.406250	123.317001
1483.379883	317.346436
1482.352539	238.241333
1481.325195	460.023895
1480.297852	342.513062
1479.269531	69.447372
1478.241211	311.255493
1477.213867	654.837097
1476.184570	863.130676
1475.156250	679.046753
1474.127930	571.370667
1473.098633	848.094543
1472.069336	1234.092773
1471.040039	1395.920898
1470.009766	1102.166626
1468.979492	1345.222046
1467.950195	1402.493286
1466.918945	1253.685181
1465.888672	1346.426392
1464.857422	1286.565430
1463.827148	1559.597046
1462.795898	1395.479126
1461.763672	1429.493408
1460.732422	1928.203613
1459.700195	1710.678467
1458.667969	1917.128906
1457.635742	1915.366211
1456.603516	1733.437988
1455.570313	1909.224731
1454.537109	2016.445068
1453.503906	2326.459229
1452.470703	2212.968994
1451.436523	1987.973999
1450.403320	1968.354248
1449.369141	2389.541748
1448.333984	1941.726563
1447.299805	2443.782715
1446.264648	2317.705078
1445.230469	2346.125244
1444.194336	2149.257080
1443.159180	1856.362793
1442.124023	2018.957275
1441.087891	1880.506958
1440.051758	1671.335815
1439.015625	1795.985229
1437.978516	1751.240356
1436.941406	1383.088745
1435.904297	1545.683228
1434.867188	1074.237427
1433.830078	1305.083618
1432.791992	1192.469849
1431.754883	986.571472
1430.715820	654.570984
1429.677734	650.800415
1428.639648	689.966675
1427.600586	545.026672
1426.561523	422.897339
1425.522461	147.092545
1424.482422	20.149534
1423.443359	442.701691
1422.403320	121.877953
1421.363281	-14.864346
1420.322266	457.937988
1419.282227	167.732132
1418.241211	197.393555
1417.200195	30.808889
1416.159180	98.378571
1415.117188	113.146149
1414.076172	-100.867981
1413.034180	183.157684
1411.992188	273.562317
1410.949219	160.395599
1409.907227	117.753227
1408.864258	168.154587
1407.821289	-27.542099
1406.777344	-170.343552
1405.734375	-34.266285
1404.690430	-201.919174
1403.646484	-188.698410
1402.602539	-180.405151
1401.557617	96.393654
1400.513672	29.584633
1399.468750	10.530457
1398.423828	91.873306
1397.377930	125.642258
1396.333008	442.703369
1395.287109	188.476700
1394.241211	292.670288
1393.195313	279.228699
1392.148438	155.718567
1391.101563	52.402088
1390.054688	164.483566
1389.007813	134.009048
1387.960938	478.919037
1386.913086	-61.623737
1385.865234	428.437103
1384.817383	193.389618
1383.769531	-181.405853
1382.720703	333.703949
1381.671875	331.538483
1380.623047	-77.659302
1379.574219	335.084076
1378.524414	118.553139
1377.475586	161.880371
1376.425781	85.503273
1375.375977	358.621124
1374.325195	317.403595
1373.274414	126.684387
1372.224609	-188.480698
1371.172852	-112.001144
1370.122070	56.822525
1369.070313	121.025108
1368.019531	337.332092
1366.967773	364.352936
1365.915039	274.430176
1364.863281	-76.735100
1363.810547	-96.550262
1362.757813	53.017853
1361.705078	-105.886070
1360.651367	-137.725845
1359.598633	-40.065582
1358.544922	-220.831009
1357.491211	394.172302
1356.436523	342.900818
1355.382813	-244.962723
1354.328125	39.606113
1353.273438	130.443634
1352.217773	271.030182
1351.163086	578.064819
1350.107422	321.592468
1349.051758	541.878418
1347.996094	645.586426
1346.939453	399.584106
1345.883789	580.438110
1344.827148	496.008942
1343.769531	386.945099
1342.712891	501.154083
1341.655273	831.026489
1340.598633	1084.102051
1339.540039	911.130920
1338.482422	1057.844238
1337.423828	957.024109
1336.366211	648.459106
1335.307617	441.615509
1334.248047	596.229187
1333.189453	456.541077
1332.129883	984.807068
1331.070313	682.143188
1330.010742	505.820068
1328.950195	527.419922
1327.890625	717.184082
1326.830078	936.627441
1325.768555	617.622437
1324.708008	750.811951
1323.646484	921.086609
1322.585938	866.797668
1321.523438	785.484497
1320.461914	1128.720825
1319.400391	897.163513
1318.337891	909.973877
1317.275391	974.678040
1316.211914	948.246033
1315.149414	929.347656
1314.085938	935.201599
1313.022461	997.829468
1311.958984	676.304260
1310.894531	973.113953
1309.831055	883.382324
1308.766602	811.018372
1307.701172	1144.833618
1306.636719	779.870850
1305.571289	1239.211670
1304.505859	1137.732300
1303.440430	1370.792358
1302.375000	962.252014
1301.308594	1109.420288
1300.242188	1232.049683
1299.175781	787.242371
1298.109375	1347.266235
1297.041992	1393.917114
1295.975586	1163.231934
1294.908203	1286.176636
1293.839844	1126.941284
1292.772461	1326.072144
1291.704102	1078.770020
1290.635742	1152.915405
1289.567383	746.559631
1288.498047	867.477356
1287.428711	1125.662109
1286.360352	888.882690
1285.290039	1242.635010
1284.220703	844.431519
1283.150391	1136.974243
1282.080078	979.016113
1281.009766	1146.719482
1279.939453	1118.658691
1278.868164	527.984436
1277.796875	725.220520
1276.725586	941.996216
1275.654297	987.600708
1274.582031	827.917053
1273.509766	768.555054
1272.437500	1112.411255
1271.365234	1316.937256
1270.291992	796.096191
1269.218750	998.259277
1268.145508	1002.653320
1267.072266	1221.864380
1265.999023	1209.224854
1264.924805	1342.996948
1263.850586	1418.217773
1262.776367	1127.686279
1261.701172	1432.157104
1260.625977	1185.694458
1259.550781	1105.077759
1258.475586	1409.461670
1257.400391	1263.135376
1256.324219	1406.685791
1255.248047	1331.083130
1254.171875	1481.915527
1253.094727	1513.455688
1252.018555	1170.322876
1250.941406	1065.744141
1249.864258	1401.419800
1248.786133	1272.554199
1247.708008	990.617432
1246.630859	1350.446533
1245.551758	1010.324341
1244.473633	1309.277222
1243.394531	1214.643555
1242.316406	1270.616699
1241.236328	1035.239502
1240.157227	916.481567
1239.077148	887.558289
1237.998047	1023.631958
1236.917969	1079.595703
1235.836914	1290.729370
1234.756836	1273.874634
1233.675781	1053.407349
1232.594727	1043.869629
1231.512695	1094.892090
1230.431641	707.453247
1229.349609	886.866455
1228.267578	964.496277
1227.185547	824.216125
1226.102539	575.068787
1225.019531	797.848511
1223.936523	1030.188599
1222.853516	798.040833
1221.769531	343.514221
1220.686523	430.691193
1219.602539	467.047180
1218.517578	368.035889
1217.433594	715.987854
1216.348633	148.337448
1215.263672	539.592102
1214.178711	674.729126
1213.092773	191.853729
1212.007813	271.445099
1210.921875	396.800842
1209.834961	466.581879
1208.749023	360.259796
1207.662109	526.388000
1206.575195	692.407776
1205.488281	359.448975
1204.400391	368.731964
1203.313477	286.439728
1202.225586	358.271912
1201.136719	309.629822
1200.048828	104.499344
1198.959961	140.085953
1197.871094	233.358765
1196.782227	-82.421432
1195.692383	229.625870
1194.603516	-357.827393
1193.513672	-74.802589
1192.423828	32.587688
1191.333008	-35.545681
1190.242188	-245.446060
1189.151367	25.079201
1188.060547	-129.615143
1186.969727	-109.029747
1185.877930	-102.919044
1184.786133	-58.469418
1183.694336	-98.068176
1182.601563	-135.315491
1181.509766	-213.362335
1180.416992	236.034851
1179.323242	-144.224136
1178.230469	-107.364143
1177.136719	-216.745316
1176.042969	-194.385483
1174.949219	-35.583855
1173.854492	-329.462250
1172.760742	-280.940216
1171.666016	305.985077
1170.570313	205.852264
1169.475586	-56.960957
1168.379883	-18.373833
1167.284180	-132.899719
1166.188477	-362.185242
1165.091797	-53.670761
1163.996094	-65.546310
1162.899414	30.014605
1161.801758	92.023514
1160.705078	67.986046
1159.607422	-8.636738
1158.509766	108.048676
1157.412109	281.888062
1156.313477	300.503387
1155.215820	347.678284
1154.117188	99.057068
1153.017578	74.588959
1151.918945	95.366547
1150.819336	-157.993423
1149.719727	62.828945
1148.620117	343.039032
1147.519531	80.075058
1146.418945	126.690765
1145.318359	111.333778
1144.217773	272.031830
1143.116211	180.379349
1142.014648	24.481909
1140.913086	-169.456894
1139.811523	50.356403
1138.708984	229.586472
1137.606445	220.925095
1136.503906	26.876768
1135.401367	317.469452
1134.297852	484.363800
1133.194336	399.433563
1132.090820	86.587585
1130.987305	79.998489
1129.882813	322.496796
1128.778320	564.833435
1127.673828	690.790466
1126.569336	669.620605
1125.463867	721.892639
1124.358398	733.797241
1123.252930	676.927063
1122.146484	314.413300
1121.041016	321.519684
1119.934570	167.540894
1118.828125	648.070313
1117.720703	392.207794
1116.613281	-31.593834
1115.505859	240.314896
1114.398438	206.933060
1113.291016	445.474640
1112.182617	515.996521
1111.074219	439.899078
1109.964844	144.012634
1108.856445	316.037262
1107.747070	301.329834
1106.637695	274.788910
1105.528320	701.540710
1104.417969	601.671326
1103.307617	832.206482
1102.197266	614.323181
1101.086914	420.100861
1099.975586	520.719421
1098.864258	576.466370
1097.752930	667.524597
1096.641602	751.446350
1095.529297	418.259186
1094.416992	506.860077
1093.304688	465.873474
1092.191406	537.893433
1091.079102	310.917633
1089.965820	542.947327
1088.852539	405.447937
1087.738281	350.322144
1086.624023	490.414307
1085.509766	583.407593
1084.395508	175.639343
1083.280273	357.947937
1082.166016	387.450317
1081.050781	569.618469
1079.934570	763.436401
1078.819336	327.894165
1077.703125	434.821136
1076.586914	274.147766
1075.469727	205.052307
1074.353516	344.794250
1073.236328	233.513779
1072.119141	438.846283
1071.000977	400.278717
1069.882813	209.399658
1068.765625	126.420570
1067.646484	514.352051
1066.528320	103.467941
1065.409180	500.629456
1064.290039	703.323486
1063.170898	187.409027
1062.050781	446.279572
1060.930664	290.974609
1059.810547	79.636421
1058.690430	343.112335
1057.569336	407.774414
1056.449219	145.229095
1055.327148	427.280884
1054.206055	414.884399
1053.083984	316.104614
1051.961914	294.469055
1050.839844	158.489151
1049.717773	312.037567
1048.594727	-17.487919
1047.471680	243.426422
1046.348633	-53.180714
1045.224609	-20.815702
1044.101563	-14.050849
1042.976563	368.003815
1041.852539	118.445854
1040.728516	-77.358063
1039.603516	18.125011
1038.478516	297.584106
1037.352539	36.847153
1036.227539	-291.198029
1035.101563	-65.203674
1033.974609	90.947159
1032.848633	21.485605
1031.721680	73.037140
1030.594727	119.983643
1029.467773	25.197662
1028.340820	-118.272484
1027.212891	-335.953796
1026.084961	-351.380768
1024.956055	-41.627125
1023.828125	21.976475
1022.699219	-174.339935
1021.570313	-212.685410
1020.440430	-740.461548
1019.311523	-425.929413
1018.181641	-547.424744
1017.050781	-360.436340
1015.920898	-321.782349
1014.790039	-290.014954
1013.659180	-313.773132
1012.528320	-40.950245
1011.396484	-41.418098
1010.265625	-152.911850
1009.132813	205.597382
1008.000977	145.192368
1006.868164	61.777077
1005.736328	566.008118
1004.602539	866.595093
1003.469727	1317.428223
1002.335938	1340.540894
1001.202148	1453.867188
1000.068359	1292.322144
998.933594	382.587494
997.799805	487.142517
996.665039	113.853615
995.529297	158.616516
994.394531	708.847351
993.258789	107.690453
992.123047	32.820965
990.986328	-5.012456
989.849609	192.447144
988.712891	-218.572968
987.576172	-272.103363
986.439453	128.364410
985.301758	178.657501
984.164063	-40.381870
983.025391	343.979889
981.887695	-109.531235
980.749023	17.180319
979.610352	-79.211754
978.470703	-71.934509
977.332031	-82.930878
976.192383	103.911034
975.051758	336.748138
973.912109	381.179749
972.771484	175.290985
971.630859	146.481110
970.490234	255.590195
969.348633	222.426987
968.207031	535.987976
967.065430	397.468597
965.923828	210.966614
964.781250	82.013695
963.638672	22.039400
962.496094	331.317139
961.352539	516.804626
960.208984	328.821594
959.065430	-21.600830
957.921875	196.283295
956.777344	123.373413
955.632813	247.508194
954.488281	-74.597786
953.343750	155.031769
952.198242	190.226273
951.052734	163.776947
949.907227	235.788879
948.760742	38.130764
947.614258	288.655914
946.467773	214.719254
945.321289	220.894531
944.173828	316.265564
943.026367	336.360870
941.878906	221.878998
940.730469	118.982193
939.582031	214.772705
938.433594	180.605270
937.285156	-131.673218
936.135742	267.728638
934.987305	-158.164917
933.836914	1.987004
932.687500	449.279266
931.537109	8.041888
930.386719	323.262787
929.236328	142.065964
928.084961	225.137802
926.934570	94.344673
925.783203	-20.341923
924.630859	-241.786102
923.478516	55.522648
922.327148	441.477264
921.173828	-31.918344
920.021484	299.544250
918.868164	231.056290
917.714844	-62.180939
916.561523	319.327301
915.407227	158.104004
914.252930	-204.974106
913.098633	153.904053
911.944336	-143.009125
910.789063	-115.303665
909.633789	21.338079
908.478516	162.543457
907.322266	-219.847748
906.166016	-98.865860
905.009766	-485.369934
903.853516	-42.551125
902.696289	-356.245209
901.539063	-155.756363
900.381836	31.142181
899.223633	-39.953621
898.065430	-187.863861
896.907227	-134.309097
895.749023	-110.103699
894.589844	-88.098770
893.430664	67.330521
892.271484	-222.427094
891.112305	-114.346207
889.952148	181.229996
888.791992	-99.120811
887.630859	205.473083
886.470703	-67.854912
885.309570	40.378967
884.148438	49.345821
882.986328	26.792500
881.825195	326.762115
880.663086	96.844193
879.500000	-56.283569
878.337891	313.499756
877.174805	-6.227787
876.011719	-98.276024
874.847656	-61.886200
873.684570	15.050555
872.520508	382.331238
871.355469	209.422455
870.191406	196.354782
869.026367	34.878456
867.861328	437.909943
866.695313	352.942505
865.530273	560.217346
864.364258	441.602081
863.197266	473.574982
862.031250	373.037354
860.864258	398.306061
859.697266	587.449768
858.530273	596.966187
857.362305	698.485352
856.194336	414.114899
855.026367	928.305786
853.857422	469.125427
852.688477	969.611267
851.519531	508.389862
850.350586	495.513733
849.180664	437.831635
848.010742	449.595764
846.840820	443.425018
845.670898	130.567139
844.500000	269.917786
843.329102	133.971420
842.157227	-80.216194
840.986328	508.533752
839.814453	298.776337
838.642578	341.685852
837.469727	129.778992
836.296875	161.472260
835.124023	376.287018
833.951172	410.072723
832.777344	312.076447
831.603516	354.711029
830.429688	446.376801
829.255859	446.481873
828.081055	502.304535
826.906250	439.859375
825.731445	368.472626
824.555664	455.332611
823.379883	-30.623997
822.204102	283.425201
821.027344	147.332520
819.851563	58.004986
818.674805	282.574921
817.497070	-49.479118
816.320313	132.601837
815.142578	236.664749
813.963867	-135.380081
812.786133	-78.142418
811.607422	3.449082
810.428711	-137.334015
809.250000	210.745102
808.070313	-285.633362
806.890625	-164.390869
805.710938	85.506378
804.531250	-313.044525
803.350586	-434.050903
802.169922	-4.773711
800.988281	228.990601
799.807617	-103.018188
798.625977	-246.475845
797.444336	-106.193558
796.261719	-260.840973
795.079102	7.720134
793.896484	12.438118
792.713867	-126.900764
791.530273	26.020069
790.346680	17.167509
789.163086	152.083832
787.979492	-16.297979
786.794922	133.858078
785.610352	210.859283
784.425781	-101.431557
783.240234	1.923087
782.054688	133.859787
780.869141	-200.580719
779.682617	262.498016
778.496094	197.425537
777.309570	41.754524
776.123047	-54.339298
774.935547	23.862711
773.748047	128.403595
772.560547	-365.005554
771.373047	19.459707
770.184570	108.197639
768.996094	-197.785233
767.806641	-188.577011
766.618164	128.989990
765.428711	140.123993
764.239258	-93.294853
763.048828	195.108215
761.858398	322.592560
760.667969	234.252762
759.477539	315.273346
758.286133	321.376678
757.094727	281.197754
755.903320	326.694702
754.710938	286.351624
753.518555	151.444580
752.326172	308.720978
751.133789	94.623665
749.940430	550.324219
748.747070	790.568054
747.553711	508.212250
746.359375	504.604218
745.166016	138.917542
743.970703	258.069946
742.776367	464.811554
741.581055	127.667549
740.385742	459.134247
739.190430	-132.188553
737.994141	345.831879
736.797852	256.270386
735.601563	50.625408
734.405273	304.770508
733.208008	-30.048208
732.010742	455.842224
730.813477	370.448395
729.615234	-51.795994
728.416992	88.098778
727.218750	63.924679
726.020508	-146.069260
724.821289	-93.777313
723.622070	85.161789
722.422852	432.169159
721.222656	298.581146
720.022461	184.677292
718.822266	354.546844
717.621094	177.358368
716.420898	292.578094
715.218750	355.380646
714.017578	-0.522516
712.815430	53.589172
711.614258	179.600235
710.411133	159.556595
709.208984	74.177795
708.005859	276.344818
706.802734	262.861389
705.599609	162.321381
704.395508	299.089355
703.191406	-99.468353
701.987305	-265.035034
700.782227	-178.195160
699.577148	378.331818
698.372070	369.413452
697.166992	-121.953644
695.960938	-74.150475
694.754883	169.205063
693.548828	80.207283
692.341797	-119.422928
691.135742	-145.215240
689.927734	76.503723
688.720703	161.499466
687.512695	-321.837189
686.304688	-149.858734
685.096680	-120.974487
683.888672	-102.839928
682.679688	-249.332993
681.470703	174.238556
680.260742	-54.346725
679.050781	-245.885025
677.840820	75.976067
676.630859	-193.180542
675.419922	-202.359100
674.209961	162.951553
672.998047	-64.516586
671.787109	-45.169613
670.575195	166.772766
669.363281	134.492004
668.151367	143.453735
666.938477	-24.607199
665.725586	194.279251
664.512695	164.867722
663.299805	-41.411446
662.085938	-33.682323
660.872070	71.360374
659.658203	34.135174
658.443359	20.862072
657.228516	-59.060490
656.013672	189.028015
654.797852	-224.616898
653.583008	-202.481766
652.366211	3.035634
651.150391	-241.569000
649.934570	-35.680897
648.717773	54.073147
647.500000	148.334152
646.283203	40.476170
645.065430	-0.375088
643.847656	-109.796715
642.629883	69.300545
641.411133	91.602966
640.192383	90.509079
638.973633	210.045258
637.753906	297.566010
636.534180	54.472702
635.314453	20.111628
634.094727	18.250761
632.874023	8.088624
631.653320	30.407932
630.432617	57.296482
629.211914	-200.882721
627.990234	268.473358
626.768555	360.487579
625.545898	66.852890
624.324219	-166.344498
623.101563	106.596397
621.877930	251.165009
620.655273	404.523621
619.431641	136.245041
618.208008	108.173576
616.983398	20.484608
615.759766	3.743865
614.535156	15.122593
613.310547	-180.695038
612.084961	-175.102173
610.859375	-203.431305
609.633789	87.036118
608.408203	54.957775
607.181641	25.324961
605.955078	81.430008
604.728516	-30.925840
