# Supplementary material for: Raman spectroscopy accurately differentiates mucosal healing from non-healing and biochemical changes following biological therapy in inflammatory bowel disease
Source: PLoS One. 2021 Jun 2;16(6):e0252210. doi: 10.1371/journal.pone.0252210 (PMC8172032; doi:10.1371/journal.pone.0252210)
Supplement: S1 Dataset — (ZIP) [file pone.0252210.s003.zip › HC/BRC-ctnf-0007-2_base sub CR removed_20__X_-21399.3__Y_39785.2__Time_222.txt]

1714.793945	386.187103
1713.817383	-6.692611
1712.840820	370.390625
1711.864258	-167.244278
1710.886719	-257.065033
1709.909180	-188.743607
1708.931641	-74.898659
1707.953125	341.576477
1706.975586	-664.306641
1705.997070	552.966553
1705.018555	-112.368263
1704.040039	-332.916382
1703.060547	-92.986473
1702.081055	-32.233433
1701.101563	103.616928
1700.122070	41.747829
1699.142578	191.400024
1698.162109	-257.594635
1697.181641	-470.897461
1696.201172	-272.302032
1695.220703	-236.399689
1694.239258	339.240662
1693.257813	-259.832733
1692.276367	214.891525
1691.294922	497.650482
1690.313477	756.692017
1689.331055	407.738037
1688.348633	179.412460
1687.366211	415.613098
1686.383789	321.615906
1685.400391	363.985413
1684.416992	252.278030
1683.433594	383.552673
1682.450195	504.621490
1681.465820	602.102905
1680.482422	61.194130
1679.498047	497.816071
1678.512695	783.014221
1677.528320	983.566528
1676.542969	745.606323
1675.558594	782.283142
1674.572266	720.964355
1673.586914	806.497864
1672.601563	677.285400
1671.615234	856.816406
1670.628906	1113.853882
1669.642578	532.108704
1668.655273	784.832336
1667.668945	1441.563354
1666.681641	1188.168091
1665.694336	1275.072510
1664.706055	1121.009033
1663.718750	1285.900635
1662.730469	1278.839355
1661.742188	1428.735474
1660.753906	1096.722046
1659.764648	1162.805908
1658.775391	1343.308716
1657.787109	1595.838623
1656.796875	1414.360474
1655.807617	1514.184326
1654.818359	1752.117310
1653.828125	648.691284
1652.837891	1472.367432
1651.846680	1444.365723
1650.856445	964.703918
1649.865234	334.968933
1648.874023	364.196991
1647.882813	547.169922
1646.891602	130.731827
1645.899414	71.498772
1644.907227	385.133179
1643.915039	437.662292
1642.922852	239.804489
1641.930664	338.067200
1640.937500	-225.682098
1639.944336	-564.530090
1638.951172	-641.708008
1637.957031	-114.636627
1636.963867	-351.926300
1635.969727	-588.792236
1634.975586	-400.909668
1633.981445	-386.639313
1632.986328	-240.376907
1631.991211	-120.174103
1630.996094	-510.489441
1630.000977	-192.199478
1629.005859	186.795761
1628.009766	-255.073853
1627.013672	-225.565063
1626.017578	93.527489
1625.021484	89.323189
1624.024414	-351.071259
1623.028320	562.645447
1622.031250	453.946411
1621.033203	-169.450424
1620.036133	71.871704
1619.038086	205.586823
1618.041016	-64.822716
1617.041992	-64.646057
1616.043945	-121.964500
1615.045898	253.845932
1614.046875	157.441284
1613.047852	375.959747
1612.048828	1.950705
1611.048828	-293.151825
1610.049805	-325.848724
1609.049805	-195.992950
1608.049805	-136.806244
1607.048828	-150.924057
1606.048828	206.964325
1605.047852	240.097183
1604.046875	286.389221
1603.045898	162.636490
1602.044922	397.439880
1601.042969	438.586823
1600.041016	215.632629
1599.039063	128.779968
1598.037109	-135.760544
1597.034180	-78.747734
1596.031250	69.709763
1595.028320	-424.528717
1594.025391	68.716591
1593.022461	-31.015043
1592.018555	-318.731781
1591.014648	-499.330963
1590.010742	84.726990
1589.006836	120.599030
1588.001953	336.355499
1586.997070	505.029266
1585.992188	230.332245
1584.987305	609.976563
1583.982422	212.752518
1582.976563	190.785629
1581.970703	577.742310
1580.964844	141.421112
1579.958984	356.175385
1578.952148	190.599609
1577.945313	693.907837
1576.938477	554.133484
1575.931641	-134.642899
1574.924805	11.706079
1573.916992	732.532898
1572.909180	256.927826
1571.901367	241.479553
1570.893555	95.956802
1569.884766	-52.295704
1568.876953	-169.418869
1567.868164	222.351868
1566.858398	587.777527
1565.849609	41.710567
1564.839844	-198.069199
1563.830078	3.218233
1562.820313	27.819183
1561.810547	194.894165
1560.799805	-29.923046
1559.790039	87.456993
1558.779297	181.211563
1557.767578	5.157483
1556.756836	572.659058
1555.745117	-277.325806
1554.733398	35.727757
1553.721680	94.676651
1552.709961	78.315460
1551.697266	128.996353
1550.685547	220.899063
1549.672852	149.503616
1548.659180	264.104584
1547.646484	104.367516
1546.632813	510.646790
1545.619141	-99.350304
1544.605469	464.000000
1543.591797	362.837219
1542.577148	34.114552
1541.562500	-13.178146
1540.547852	615.841187
1539.533203	-103.234291
1538.518555	26.938646
1537.502930	112.890991
1536.487305	-85.206131
1535.471680	412.975281
1534.456055	-365.799194
1533.439453	191.008957
1532.422852	569.493958
1531.406250	584.195251
1530.389648	693.996033
1529.373047	-7.939011
1528.355469	616.529663
1527.337891	710.060425
1526.320313	239.521317
1525.302734	337.772675
1524.284180	126.906921
1523.265625	188.614807
1522.247070	255.217941
1521.228516	856.475525
1520.208984	603.581177
1519.190430	-225.176117
1518.170898	190.034760
1517.151367	85.812500
1516.130859	48.155025
1515.111328	-112.927994
1514.090820	283.002747
1513.070313	-225.124832
1512.049805	-112.105370
1511.028320	-294.503876
1510.006836	369.623993
1508.986328	212.504608
1507.963867	24.351627
1506.942383	323.300293
1505.919922	-254.829346
1504.898438	-33.218758
1503.875977	-175.814011
1502.852539	-462.050140
1501.830078	-781.591919
1500.806641	-450.815674
1499.783203	-867.931091
1498.759766	-297.036469
1497.736328	-317.698975
1496.711914	-612.336304
1495.687500	-523.328979
1494.663086	-229.931549
1493.638672	-417.507690
1492.613281	312.493408
1491.587891	-148.956635
1490.563477	179.262817
1489.537109	583.718445
1488.511719	129.725906
1487.485352	584.804626
1486.458984	3.020739
1485.432617	-57.942158
1484.406250	557.263489
1483.379883	202.547882
1482.352539	319.703369
1481.325195	480.054626
1480.297852	798.308838
1479.269531	463.648834
1478.241211	1049.102783
1477.213867	783.191406
1476.184570	978.283081
1475.156250	1254.775391
1474.127930	1770.421631
1473.098633	1234.224731
1472.069336	1128.346069
1471.040039	1526.321289
1470.009766	1794.231323
1468.979492	1868.628662
1467.950195	1597.112305
1466.918945	2169.706299
1465.888672	1842.137329
1464.857422	1824.665039
1463.827148	1822.468140
1462.795898	1959.891846
1461.763672	1858.393555
1460.732422	2160.746094
1459.700195	2247.060303
1458.667969	2208.935303
1457.635742	2894.086914
1456.603516	2109.839111
1455.570313	2614.507324
1454.537109	2936.347656
1453.503906	2712.887451
1452.470703	2684.717041
1451.436523	2823.784424
1450.403320	3378.440430
1449.369141	2807.936523
1448.333984	2962.058350
1447.299805	3316.249756
1446.264648	2849.927002
1445.230469	3080.017822
1444.194336	3274.477051
1443.159180	2745.303223
1442.124023	2932.304443
1441.087891	2218.827881
1440.051758	2355.315674
1439.015625	2438.717285
1437.978516	2423.496826
1436.941406	2585.229492
1435.904297	2370.520508
1434.867188	2145.865967
1433.830078	1683.988281
1432.791992	1068.313477
1431.754883	1445.094971
1430.715820	973.688782
1429.677734	989.613586
1428.639648	644.880981
1427.600586	517.229614
1426.561523	104.795403
1425.522461	249.785019
1424.482422	213.288864
1423.443359	565.050659
1422.403320	465.732269
1421.363281	215.437469
1420.322266	-294.078796
1419.282227	-304.667877
1418.241211	165.614227
1417.200195	92.206619
1416.159180	645.495178
1415.117188	572.227539
1414.076172	199.886551
1413.034180	-142.035660
1411.992188	177.524002
1410.949219	-121.287994
1409.907227	60.220650
1408.864258	-466.761475
1407.821289	187.218475
1406.777344	-276.520691
1405.734375	-109.632011
1404.690430	-477.402283
1403.646484	-129.567062
1402.602539	-386.428650
1401.557617	31.762150
1400.513672	161.568863
1399.468750	712.721985
1398.423828	381.328369
1397.377930	589.106567
1396.333008	586.532410
1395.287109	518.947021
1394.241211	378.932892
1393.195313	-33.804962
1392.148438	347.483948
1391.101563	200.607849
1390.054688	251.716888
1389.007813	405.578339
1387.960938	411.982880
1386.913086	458.548950
1385.865234	-334.908813
1384.817383	-162.795197
1383.769531	94.437996
1382.720703	114.300461
1381.671875	-295.362976
1380.623047	47.230087
1379.574219	237.549515
1378.524414	-26.480284
1377.475586	86.810760
1376.425781	327.497131
1375.375977	-230.179672
1374.325195	53.267956
1373.274414	169.690353
1372.224609	22.022802
1371.172852	-105.530128
1370.122070	460.171906
1369.070313	166.057678
1368.019531	126.472313
1366.967773	413.392273
1365.915039	20.474833
1364.863281	-454.163116
1363.810547	156.924927
1362.757813	235.367584
1361.705078	-211.022552
1360.651367	-540.115051
1359.598633	-281.826904
1358.544922	-70.717361
1357.491211	-98.143646
1356.436523	-264.568359
1355.382813	56.409760
1354.328125	196.061157
1353.273438	440.199341
1352.217773	301.956177
1351.163086	854.293335
1350.107422	311.850006
1349.051758	665.790222
1347.996094	523.550720
1346.939453	1103.443970
1345.883789	1244.350830
1344.827148	601.795532
1343.769531	1283.551270
1342.712891	701.184753
1341.655273	709.026245
1340.598633	845.961853
1339.540039	1072.129272
1338.482422	1147.388550
1337.423828	999.961975
1336.366211	771.163330
1335.307617	839.606262
1334.248047	1586.157349
1333.189453	1182.324341
1332.129883	719.471924
1331.070313	855.423462
1330.010742	689.919617
1328.950195	1078.291260
1327.890625	683.395386
1326.830078	1294.356567
1325.768555	741.822021
1324.708008	1036.803589
1323.646484	996.028564
1322.585938	1081.398315
1321.523438	1492.599976
1320.461914	1521.419189
1319.400391	1382.664429
1318.337891	908.707214
1317.275391	945.547302
1316.211914	1256.150391
1315.149414	1436.211914
1314.085938	1377.313721
1313.022461	1855.681152
1311.958984	1422.687134
1310.894531	1615.485474
1309.831055	1668.089966
1308.766602	2242.615479
1307.701172	1739.145874
1306.636719	1413.240845
1305.571289	2007.578735
1304.505859	1839.437744
1303.440430	1998.542114
1302.375000	2147.896973
1301.308594	1587.025024
1300.242188	1277.180176
1299.175781	1670.211426
1298.109375	1886.381836
1297.041992	1748.956665
1295.975586	1835.179077
1294.908203	1759.464844
1293.839844	1720.694702
1292.772461	1161.978149
1291.704102	1704.950439
1290.635742	1291.395508
1289.567383	1768.146362
1288.498047	1117.195923
1287.428711	1451.843018
1286.360352	1624.784424
1285.290039	1596.817139
1284.220703	1911.888550
1283.150391	1582.909546
1282.080078	1584.670776
1281.009766	1454.372192
1279.939453	673.331543
1278.868164	1274.932983
1277.796875	631.396240
1276.725586	905.257446
1275.654297	1337.998047
1274.582031	1281.737305
1273.509766	1162.045898
1272.437500	1308.803589
1271.365234	1790.218628
1270.291992	2154.246338
1269.218750	1778.371338
1268.145508	1341.699707
1267.072266	1571.564941
1265.999023	1650.104492
1264.924805	1696.922852
1263.850586	1658.425659
1262.776367	1327.383789
1261.701172	1542.588989
1260.625977	1533.517334
1259.550781	2141.009521
1258.475586	2261.016357
1257.400391	1640.558105
1256.324219	1680.317871
1255.248047	1634.880615
1254.171875	1204.899902
1253.094727	1726.644897
1252.018555	2209.287842
1250.941406	1293.018311
1249.864258	1809.608765
1248.786133	1594.093872
1247.708008	1249.855469
1246.630859	1591.173584
1245.551758	1988.182129
1244.473633	1124.249634
1243.394531	1280.753906
1242.316406	1701.897827
1241.236328	1523.159912
1240.157227	1308.119141
1239.077148	1925.466064
1237.998047	1028.700684
1236.917969	1446.935303
1235.836914	1481.784790
1234.756836	1560.280396
1233.675781	1832.612671
1232.594727	1346.280518
1231.512695	1318.030518
1230.431641	1202.604858
1229.349609	883.733398
1228.267578	1758.665161
1227.185547	1190.429077
1226.102539	1418.615723
1225.019531	804.638245
1223.936523	831.963257
1222.853516	595.612122
1221.769531	1459.495850
1220.686523	579.974060
1219.602539	464.534760
1218.517578	126.746284
1217.433594	74.171692
1216.348633	637.455200
1215.263672	657.104004
1214.178711	237.296051
1213.092773	331.715881
1212.007813	669.794067
1210.921875	850.815491
1209.834961	722.911255
1208.749023	932.660706
1207.662109	775.739197
1206.575195	1055.131104
1205.488281	980.061523
1204.400391	1261.527588
1203.313477	591.312195
1202.225586	85.067337
1201.136719	-91.192841
1200.048828	165.908859
1198.959961	232.656906
1197.871094	-177.135590
1196.782227	-124.930611
1195.692383	316.776703
1194.603516	149.879868
1193.513672	-84.368164
1192.423828	-342.630371
1191.333008	-432.675293
1190.242188	-539.579834
1189.151367	-267.016632
1188.060547	-345.259735
1186.969727	39.807396
1185.877930	-691.544739
1184.786133	-561.150391
1183.694336	-430.892792
1182.601563	-444.735870
1181.509766	9.020295
1180.416992	9.299959
1179.323242	-124.780136
1178.230469	-83.910233
1177.136719	-222.869370
1176.042969	-481.631592
1174.949219	-237.431320
1173.854492	-139.521576
1172.760742	-355.302734
1171.666016	-140.311981
1170.570313	5.067849
1169.475586	-127.164726
1168.379883	-426.882965
1167.284180	-518.520996
1166.188477	171.522995
1165.091797	-391.261780
1163.996094	-339.735352
1162.899414	62.830200
1161.801758	-43.650661
1160.705078	229.548401
1159.607422	328.225494
1158.509766	271.627075
1157.412109	138.613144
1156.313477	508.938477
1155.215820	249.338028
1154.117188	361.758057
1153.017578	233.214981
1151.918945	190.490997
1150.819336	331.172913
1149.719727	331.140686
1148.620117	450.137604
1147.519531	-145.480011
1146.418945	-71.855316
1145.318359	353.958191
1144.217773	365.414917
1143.116211	305.379028
1142.014648	373.754547
1140.913086	622.777283
1139.811523	438.878326
1138.708984	55.281296
1137.606445	296.843658
1136.503906	115.293571
1135.401367	78.671692
1134.297852	96.600105
1133.194336	-44.633709
1132.090820	343.534485
1130.987305	591.442383
1129.882813	620.844971
1128.778320	837.592529
1127.673828	413.819672
1126.569336	988.481506
1125.463867	254.169098
1124.358398	1060.756226
1123.252930	1094.440308
1122.146484	1023.796875
1121.041016	505.524963
1119.934570	702.554749
1118.828125	653.252502
1117.720703	935.271973
1116.613281	1228.971802
1115.505859	204.729187
1114.398438	136.515259
1113.291016	226.754242
1112.182617	212.865662
1111.074219	-124.854256
1109.964844	-188.345276
1108.856445	109.701408
1107.747070	485.513245
1106.637695	700.566284
1105.528320	211.933289
1104.417969	-337.879852
1103.307617	795.180969
1102.197266	535.696472
1101.086914	816.505310
1099.975586	434.480652
1098.864258	599.645386
1097.752930	194.299072
1096.641602	679.991394
1095.529297	241.822296
1094.416992	590.666199
1093.304688	628.494568
1092.191406	847.603027
1091.079102	612.362122
1089.965820	219.539902
1088.852539	158.705826
1087.738281	566.022888
1086.624023	357.013763
1085.509766	312.735962
1084.395508	508.309570
1083.280273	856.577637
1082.166016	1197.730225
1081.050781	676.606628
1079.934570	616.077332
1078.819336	-38.379063
1077.703125	467.171143
1076.586914	404.585876
1075.469727	281.068176
1074.353516	326.619446
1073.236328	-38.239979
1072.119141	56.738148
1071.000977	308.788483
1069.882813	319.409058
1068.765625	744.894470
1067.646484	603.286987
1066.528320	-6.551330
1065.409180	383.823151
1064.290039	703.892273
1063.170898	-115.911247
1062.050781	939.062073
1060.930664	674.223572
1059.810547	720.693237
1058.690430	792.981873
1057.569336	283.216064
1056.449219	276.354553
1055.327148	201.795135
1054.206055	19.966053
1053.083984	793.618225
1051.961914	273.388367
1050.839844	267.146423
1049.717773	361.418640
1048.594727	215.410797
1047.471680	-28.366133
1046.348633	682.082764
1045.224609	126.119972
1044.101563	179.075729
1042.976563	-33.600475
1041.852539	-215.688751
1040.728516	-50.396904
1039.603516	-246.064972
1038.478516	-47.933372
1037.352539	168.884735
1036.227539	25.029615
1035.101563	-407.157104
1033.974609	126.499420
1032.848633	53.052372
1031.721680	-489.929108
1030.594727	-230.389999
1029.467773	98.945412
1028.340820	79.759079
1027.212891	-650.162354
1026.084961	-1007.913147
1024.956055	-705.815796
1023.828125	-670.625122
1022.699219	-697.933228
1021.570313	-655.405701
1020.440430	-1030.317505
1019.311523	-558.198547
1018.181641	-426.998962
1017.050781	-548.364685
1015.920898	-623.077209
1014.790039	-621.085388
1013.659180	-387.197174
1012.528320	-465.879730
1011.396484	-252.539337
1010.265625	-701.186401
1009.132813	58.793297
1008.000977	693.718262
1006.868164	252.759399
1005.736328	732.841919
1004.602539	1529.699585
1003.469727	1723.038818
1002.335938	2952.000732
1001.202148	2359.688477
1000.068359	1754.032959
998.933594	1098.067139
997.799805	738.259460
996.665039	577.386047
995.529297	38.284431
994.394531	646.593384
993.258789	85.152779
992.123047	880.477417
990.986328	407.359467
989.849609	220.594421
988.712891	363.776550
987.576172	262.882874
986.439453	314.343506
985.301758	15.912315
984.164063	171.531799
983.025391	483.862457
981.887695	646.716919
980.749023	848.845764
979.610352	-154.372284
978.470703	-13.752510
977.332031	2.913921
976.192383	360.058960
975.051758	363.315857
973.912109	585.157471
972.771484	336.165436
971.630859	445.857025
970.490234	404.200439
969.348633	105.678596
968.207031	57.737511
967.065430	-70.240707
965.923828	508.704071
964.781250	1078.438232
963.638672	721.758179
962.496094	869.858215
961.352539	303.027039
960.208984	722.044556
959.065430	249.940811
957.921875	992.222351
956.777344	518.475403
955.632813	-266.138580
954.488281	249.886810
953.343750	-0.645323
952.198242	213.570663
951.052734	215.234116
949.907227	663.022949
948.760742	242.118317
947.614258	281.046753
946.467773	274.501678
945.321289	567.457581
944.173828	120.494629
943.026367	180.896072
941.878906	583.933105
940.730469	-357.298035
939.582031	349.594391
938.433594	472.373627
937.285156	978.482483
936.135742	748.056824
934.987305	-4.065300
933.836914	-35.439758
932.687500	541.796509
931.537109	257.863495
930.386719	174.697891
929.236328	78.109215
928.084961	159.320053
926.934570	-148.475113
925.783203	-201.093719
924.630859	224.195969
923.478516	12.688437
922.327148	-78.017868
921.173828	-314.004852
920.021484	150.294846
918.868164	251.002991
917.714844	483.592621
916.561523	541.364868
915.407227	249.613831
914.252930	-159.867798
913.098633	43.744396
911.944336	154.399780
910.789063	29.236563
909.633789	-156.953354
908.478516	595.755859
907.322266	142.330673
906.166016	210.484406
905.009766	-625.271362
903.853516	11.856151
902.696289	211.724426
901.539063	-59.305519
900.381836	396.512115
899.223633	8.113115
898.065430	-146.954437
896.907227	75.906685
895.749023	59.051506
894.589844	114.650444
893.430664	-134.834915
892.271484	158.239395
891.112305	-16.412354
889.952148	-480.025787
888.791992	-231.999161
887.630859	-252.693039
886.470703	-291.360901
885.309570	514.022888
884.148438	599.387878
882.986328	240.428268
881.825195	-388.922424
880.663086	66.478981
879.500000	194.870117
878.337891	471.973175
877.174805	458.345642
876.011719	573.135315
874.847656	624.833435
873.684570	881.396362
872.520508	793.475464
871.355469	82.292618
870.191406	530.038391
869.026367	239.848557
867.861328	496.198914
866.695313	586.049500
865.530273	884.872192
864.364258	882.427734
863.197266	574.430115
862.031250	1115.523193
860.864258	508.905212
859.697266	957.630066
858.530273	930.302551
857.362305	1461.640381
856.194336	1039.275635
855.026367	1426.688232
853.857422	1266.736572
852.688477	1091.107422
851.519531	1267.351196
850.350586	1190.244507
849.180664	906.997070
848.010742	979.882324
846.840820	1377.309814
845.670898	867.853455
844.500000	631.566406
843.329102	498.214752
842.157227	608.632996
840.986328	953.717285
839.814453	1229.203613
838.642578	623.709778
837.469727	724.578186
836.296875	1189.450439
835.124023	1171.486572
833.951172	927.831238
832.777344	411.756073
831.603516	496.231537
830.429688	640.777344
829.255859	606.608643
828.081055	1422.153076
826.906250	1340.663086
825.731445	1194.385376
824.555664	564.317566
823.379883	241.908188
822.204102	1028.989868
821.027344	603.802551
819.851563	294.442902
818.674805	811.011047
817.497070	312.167725
816.320313	736.877991
815.142578	-95.805580
813.963867	-287.721985
812.786133	-326.295593
811.607422	-316.154175
810.428711	-52.831184
809.250000	5.725840
808.070313	-375.845490
806.890625	186.523682
805.710938	-37.668530
804.531250	-179.822372
803.350586	317.082336
802.169922	147.834320
800.988281	-482.991669
799.807617	-313.065216
798.625977	-966.102478
797.444336	-601.501099
796.261719	-248.389664
795.079102	-28.626162
793.896484	75.616791
792.713867	79.916710
791.530273	-237.089615
790.346680	41.319195
789.163086	73.697594
787.979492	685.568909
786.794922	522.640137
785.610352	678.040039
784.425781	32.714325
783.240234	764.658813
782.054688	737.964233
780.869141	797.240784
779.682617	637.546631
778.496094	47.043858
777.309570	463.436737
776.123047	698.406250
774.935547	930.815247
773.748047	216.334839
772.560547	183.599625
771.373047	858.595886
770.184570	587.155090
768.996094	688.160583
767.806641	548.678284
766.618164	-126.338341
765.428711	308.951141
764.239258	704.181335
763.048828	1013.144714
761.858398	888.132813
760.667969	899.422302
759.477539	1024.922974
758.286133	866.403748
757.094727	824.337158
755.903320	604.016174
754.710938	227.545746
753.518555	945.477478
752.326172	1199.315674
751.133789	1086.049438
749.940430	623.494690
748.747070	817.461914
747.553711	796.081299
746.359375	787.715820
745.166016	-104.930969
743.970703	305.579224
742.776367	610.522400
741.581055	590.713562
740.385742	700.113342
739.190430	329.438934
737.994141	331.272644
736.797852	-124.775566
735.601563	400.339966
734.405273	207.032227
733.208008	556.540161
732.010742	310.599670
730.813477	-164.993042
729.615234	-196.436188
728.416992	-33.282402
727.218750	-34.211552
726.020508	-229.708054
724.821289	-29.625891
723.622070	170.334534
722.422852	507.806396
721.222656	923.709595
720.022461	-149.476181
718.822266	320.976379
717.621094	193.323593
716.420898	438.829071
715.218750	343.986877
714.017578	26.836567
712.815430	660.390564
711.614258	123.310989
710.411133	201.030563
709.208984	492.307312
708.005859	578.803101
706.802734	578.271729
705.599609	342.738708
704.395508	131.376312
703.191406	-232.069321
701.987305	20.466484
700.782227	96.859871
699.577148	321.247406
698.372070	780.506531
697.166992	279.077148
695.960938	362.586365
694.754883	126.928154
693.548828	-114.910469
692.341797	1.870138
691.135742	-651.821106
689.927734	-682.074341
688.720703	-347.481415
687.512695	-769.905518
686.304688	-142.102264
685.096680	-162.631332
683.888672	-228.364975
682.679688	391.123444
681.470703	-194.110153
680.260742	245.939560
679.050781	-165.039261
677.840820	-326.442413
676.630859	-502.548584
675.419922	-85.171646
674.209961	453.597504
672.998047	-407.163666
671.787109	268.503387
670.575195	667.500916
669.363281	500.357758
668.151367	-184.978699
666.938477	249.765396
665.725586	-259.280914
664.512695	-145.584702
663.299805	411.207092
662.085938	337.861572
660.872070	204.630661
659.658203	-53.172138
658.443359	345.486633
657.228516	358.435272
656.013672	-145.591400
654.797852	-170.246735
653.583008	-429.254425
652.366211	-258.769287
651.150391	149.198715
649.934570	368.026978
648.717773	-65.108650
647.500000	-144.379883
646.283203	78.318260
645.065430	77.737579
643.847656	-204.043762
642.629883	91.354424
641.411133	223.827850
640.192383	288.077118
638.973633	-53.284302
637.753906	151.967804
636.534180	-43.960838
635.314453	-445.340820
634.094727	-347.693085
632.874023	353.847473
631.653320	-208.493790
630.432617	378.143494
629.211914	362.322327
627.990234	278.533051
626.768555	703.684326
625.545898	468.977325
624.324219	558.701660
623.101563	481.900787
621.877930	172.284454
620.655273	-1.604987
619.431641	-112.636772
618.208008	233.050751
616.983398	-109.998177
615.759766	-377.357300
614.535156	-408.605438
613.310547	189.661011
612.084961	-372.936462
610.859375	174.972031
609.633789	383.368774
608.408203	98.602425
607.181641	-510.199127
605.955078	95.141335
604.728516	109.196457
