# Supplementary material for: Raman spectroscopy accurately differentiates mucosal healing from non-healing and biochemical changes following biological therapy in inflammatory bowel disease
Source: PLoS One. 2021 Jun 2;16(6):e0252210. doi: 10.1371/journal.pone.0252210 (PMC8172032; doi:10.1371/journal.pone.0252210)
Supplement: S1 Dataset — (ZIP) [file pone.0252210.s003.zip › HC/brc-ctnf-0012_base sub cr removed_36__X_-7825.56__Y_51227.5__Z_680.261__Time_406.txt]

1714.774414	30.354933
1713.797852	-146.545166
1712.820313	-117.017136
1711.843750	-25.737488
1710.866211	106.096451
1709.888672	187.455734
1708.911133	274.831207
1707.933594	459.486511
1706.955078	546.018921
1705.976563	494.458893
1704.998047	580.831665
1704.019531	674.042114
1703.040039	699.321350
1702.061523	876.236084
1701.082031	822.334961
1700.101563	738.482239
1699.122070	828.037537
1698.141602	949.343018
1697.161133	1107.855103
1696.180664	1015.115662
1695.200195	946.561707
1694.218750	1166.683838
1693.238281	1101.366943
1692.256836	1308.808472
1691.274414	1460.657593
1690.292969	1578.451904
1689.310547	1523.554443
1688.328125	1122.850342
1687.345703	1469.927002
1686.363281	1500.692993
1685.379883	1729.824829
1684.396484	1712.307983
1683.413086	1951.909058
1682.429688	1641.507446
1681.445313	1327.410889
1680.461914	1600.804810
1679.477539	1633.512085
1678.493164	1654.660767
1677.507813	1938.325684
1676.523438	1689.169800
1675.538086	1657.462524
1674.552734	1922.929932
1673.566406	1714.535522
1672.581055	1787.484863
1671.594727	1859.927124
1670.608398	1902.745850
1669.622070	1969.129028
1668.634766	2000.659790
1667.648438	2199.247070
1666.661133	1991.482422
1665.673828	2067.609375
1664.685547	1915.449829
1663.698242	2023.297974
1662.709961	2149.634277
1661.721680	2212.351807
1660.733398	2166.473145
1659.744141	2269.099609
1658.755859	2194.397949
1657.766602	2056.325439
1656.777344	2003.292847
1655.787109	1815.490112
1654.797852	1776.343140
1653.807617	1644.877563
1652.817383	1744.008057
1651.827148	1592.186523
1650.835938	1427.573120
1649.844727	1387.730591
1648.853516	1171.248413
1647.862305	1029.331177
1646.871094	1059.712402
1645.878906	752.417358
1644.886719	527.655823
1643.894531	630.955627
1642.902344	571.090515
1641.910156	559.327454
1640.916992	389.789734
1639.923828	384.485504
1638.930664	324.396454
1637.936523	225.357605
1636.943359	187.655121
1635.949219	-152.558807
1634.955078	156.290527
1633.960938	15.111869
1632.965820	-88.510880
1631.970703	-109.797432
1630.975586	-22.468410
1629.980469	-218.817429
1628.985352	-174.925934
1627.989258	61.658649
1626.993164	-19.507082
1625.997070	-89.454880
1625.000977	-169.227844
1624.003906	-3.842069
1623.007813	114.844734
1622.010742	79.073097
1621.012695	293.531006
1620.015625	329.957703
1619.017578	238.316788
1618.020508	152.629059
1617.021484	298.565674
1616.023438	166.910995
1615.025391	-24.406445
1614.026367	5.307638
1613.027344	14.640315
1612.028320	82.260857
1611.028320	-85.499084
1610.029297	1.649498
1609.029297	91.947960
1608.029297	-5.841661
1607.028320	69.829102
1606.028320	127.709274
1605.027344	107.556274
1604.026367	53.923698
1603.025391	375.062134
1602.023438	131.437454
1601.022461	291.268768
1600.020508	20.008053
1599.018555	-67.620964
1598.016602	-73.698723
1597.013672	-183.858459
1596.010742	-76.639099
1595.007813	-217.197693
1594.004883	-242.342789
1593.001953	-8.542187
1591.998047	-69.447159
1590.994141	-260.433350
1589.990234	-36.030373
1588.986328	-82.684875
1587.981445	118.837837
1586.976563	151.115387
1585.971680	238.470490
1584.966797	172.319641
1583.961914	239.425949
1582.956055	-37.135544
1581.950195	74.863335
1580.944336	163.653488
1579.938477	101.646530
1578.931641	-14.752354
1577.924805	46.132229
1576.917969	232.128952
1575.911133	191.921021
1574.904297	40.090172
1573.896484	-171.294022
1572.888672	30.994711
1571.880859	-10.976385
1570.873047	-18.983700
1569.864258	9.536452
1568.855469	123.907593
1567.846680	74.734444
1566.837891	-59.990459
1565.829102	-18.021530
1564.819336	-33.079193
1563.809570	-99.947449
1562.799805	175.742676
1561.790039	-20.700258
1560.779297	-74.380714
1559.768555	-252.447723
1558.757813	-0.112847
1557.747070	52.580482
1556.736328	-39.837776
1555.724609	-13.056249
1554.712891	88.809799
1553.701172	182.844482
1552.689453	48.993416
1551.676758	-38.251820
1550.664063	37.516644
1549.651367	-16.161345
1548.638672	-12.978180
1547.625977	52.193253
1546.612305	-138.709641
1545.598633	94.303177
1544.584961	107.446259
1543.571289	22.289799
1542.556641	-158.527313
1541.541992	-24.302082
1540.527344	45.181767
1539.512695	-97.194298
1538.498047	31.355692
1537.482422	79.699379
1536.466797	-168.828812
1535.451172	155.206100
1534.434570	169.467728
1533.418945	186.125717
1532.402344	11.837963
1531.385742	316.787323
1530.369141	137.006393
1529.351563	96.204704
1528.334961	106.727539
1527.317383	-117.291557
1526.299805	67.900497
1525.281250	-92.110847
1524.263672	28.215439
1523.245117	145.681915
1522.226563	-7.217502
1521.208008	86.587616
1520.188477	46.408134
1519.168945	-71.118233
1518.150391	127.273315
1517.129883	112.050026
1516.110352	27.223131
1515.089844	-62.969517
1514.070313	200.979538
1513.049805	-274.826263
1512.028320	-247.628067
1511.007813	-89.827530
1509.986328	-168.410065
1508.964844	-126.673203
1507.943359	-264.744354
1506.921875	-85.100334
1505.899414	55.728851
1504.876953	-47.252781
1503.854492	-94.097748
1502.832031	-128.394531
1501.808594	-285.905914
1500.786133	-220.842072
1499.762695	-51.132389
1498.739258	-94.222473
1497.714844	-27.548363
1496.691406	-9.785293
1495.666992	-122.777206
1494.642578	-10.950465
1493.617188	31.500633
1492.592773	-18.361101
1491.567383	41.405014
1490.541992	-24.337660
1489.516602	206.011871
1488.491211	132.047897
1487.464844	279.988495
1486.438477	121.229858
1485.412109	273.672333
1484.385742	134.858994
1483.358398	222.897079
1482.331055	484.090546
1481.303711	553.637146
1480.276367	663.688721
1479.249023	674.017578
1478.220703	880.317261
1477.192383	805.981323
1476.164063	874.092896
1475.135742	850.235107
1474.106445	1024.751465
1473.077148	1130.212646
1472.047852	1263.389771
1471.018555	1429.360352
1469.989258	1376.214111
1468.958984	1770.551636
1467.928711	1749.949097
1466.898438	1724.049072
1465.868164	1781.834106
1464.836914	1956.277222
1463.805664	2143.139648
1462.774414	2329.718506
1461.743164	2335.677979
1460.710938	2265.235352
1459.679688	1920.449463
1458.647461	2266.033691
1457.615234	2426.025391
1456.582031	2547.690430
1455.549805	2724.954834
1454.516602	2655.944336
1453.483398	2206.451416
1452.449219	2502.284424
1451.416016	2407.534912
1450.381836	2543.247559
1449.347656	2663.553467
1448.313477	2636.755127
1447.279297	2782.034424
1446.244141	2501.744629
1445.208984	2525.204590
1444.173828	2341.009521
1443.138672	2488.233154
1442.102539	2086.316895
1441.066406	2349.630127
1440.030273	1955.291016
1438.994141	2230.961182
1437.958008	1920.034302
1436.920898	1902.259033
1435.883789	1760.615967
1434.846680	1543.176636
1433.808594	1414.125000
1432.771484	1052.800537
1431.733398	1113.102539
1430.695313	809.902893
1429.657227	766.673523
1428.618164	940.342102
1427.579102	619.557922
1426.540039	472.867126
1425.500977	545.538696
1424.461914	444.239990
1423.421875	542.019653
1422.381836	380.241699
1421.341797	352.024658
1420.301758	36.723320
1419.260742	182.296417
1418.219727	204.465393
1417.178711	344.922852
1416.137695	216.103577
1415.096680	125.094582
1414.054688	-1.080872
1413.012695	-84.426201
1411.970703	25.883854
1410.928711	-49.811821
1409.885742	-261.150085
1408.842773	-135.683502
1407.799805	-2.678735
1406.756836	49.966606
1405.712891	69.992714
1404.668945	4.729461
1403.625000	-5.215022
1402.581055	82.782974
1401.537109	55.429134
1400.492188	146.034149
1399.447266	249.231949
1398.402344	-23.574665
1397.357422	267.804138
1396.311523	353.649994
1395.265625	168.984863
1394.219727	119.777733
1393.173828	110.780731
1392.126953	131.935867
1391.081055	163.242310
1390.034180	164.613281
1388.986328	268.687775
1387.939453	27.647610
1386.891602	202.021835
1385.843750	163.916702
1384.795898	105.976402
1383.748047	-256.725250
1382.699219	33.100147
1381.651367	-149.223251
1380.602539	-148.977478
1379.552734	-338.383453
1378.503906	-40.635769
1377.454102	247.156174
1376.404297	-16.563568
1375.354492	201.588791
1374.303711	-251.257675
1373.253906	29.575260
1372.203125	51.122208
1371.152344	-6.925982
1370.100586	-254.205429
1369.049805	-60.078758
1367.998047	-261.998444
1366.946289	-152.261002
1365.894531	201.692398
1364.841797	-89.189774
1363.789063	-21.273241
1362.736328	-30.329458
1361.683594	-180.997147
1360.630859	-105.003006
1359.577148	-48.737782
1358.523438	59.943100
1357.469727	-42.521286
1356.415039	188.332230
1355.361328	86.329979
1354.306641	223.096085
1353.251953	49.535362
1352.197266	343.160706
1351.141602	112.986740
1350.085938	285.284607
1349.030273	430.439941
1347.974609	305.307190
1346.918945	356.594086
1345.862305	470.087463
1344.805664	467.222992
1343.749023	695.155457
1342.691406	655.525635
1341.634766	735.110046
1340.577148	809.932190
1339.519531	704.138916
1338.460938	754.637268
1337.403320	661.762268
1336.344727	487.466461
1335.286133	793.606567
1334.226563	760.863647
1333.167969	792.701355
1332.108398	671.415588
1331.048828	679.000549
1329.989258	493.992889
1328.928711	544.101624
1327.869141	715.516479
1326.808594	711.677673
1325.748047	542.585815
1324.686523	922.020813
1323.625977	750.961243
1322.564453	565.390015
1321.502930	1053.864990
1320.440430	777.477295
1319.378906	733.330444
1318.316406	862.062988
1317.253906	902.204407
1316.190430	585.096436
1315.127930	813.051392
1314.064453	600.047302
1313.000977	968.768616
1311.937500	936.075134
1310.873047	765.709595
1309.809570	881.233948
1308.745117	622.780273
1307.679688	839.607117
1306.615234	717.028748
1305.549805	867.752625
1304.484375	1129.291138
1303.418945	810.653870
1302.353516	875.848328
1301.287109	761.804260
1300.220703	670.124878
1299.154297	834.176880
1298.087891	652.045776
1297.020508	637.165710
1295.954102	791.883789
1294.886719	900.088379
1293.818359	824.384766
1292.750977	753.810364
1291.682617	631.937988
1290.614258	831.556213
1289.545898	511.484619
1288.476563	458.914093
1287.407227	818.261597
1286.338867	785.593628
1285.268555	618.372559
1284.199219	414.653564
1283.128906	808.640686
1282.058594	619.978394
1280.988281	590.641968
1279.917969	456.249481
1278.846680	796.676453
1277.775391	498.720947
1276.704102	822.160889
1275.632813	729.979431
1274.560547	699.081787
1273.488281	817.402039
1272.416016	916.255249
1271.343750	924.813721
1270.270508	872.438293
1269.197266	988.677612
1268.124023	1141.602539
1267.050781	1272.607910
1265.977539	1398.786133
1264.903320	1378.648560
1263.829102	1246.432983
1262.753906	1377.727051
1261.679688	1582.192261
1260.604492	1650.173950
1259.529297	1440.421021
1258.454102	1856.964844
1257.378906	1459.878296
1256.302734	1384.491699
1255.226563	1474.770264
1254.150391	1168.321777
1253.073242	1526.445679
1251.997070	1512.221924
1250.919922	1590.500854
1249.841797	1459.658203
1248.764648	1460.224365
1247.686523	1684.484131
1246.608398	1514.976196
1245.530273	1360.165894
1244.452148	1555.281860
1243.373047	1369.038208
1242.293945	1297.036011
1241.214844	1564.969238
1240.135742	1247.871216
1239.055664	1472.073364
1237.975586	1269.206055
1236.895508	1313.847900
1235.815430	1511.258911
1234.734375	1257.645630
1233.654297	1234.418823
1232.573242	1254.828735
1231.491211	948.147278
1230.410156	949.226868
1229.328125	957.565674
1228.246094	1116.007202
1227.163086	949.992310
1226.081055	953.443726
1224.998047	944.773865
1223.915039	694.175903
1222.832031	864.488403
1221.748047	645.398254
1220.664063	716.466003
1219.580078	579.610352
1218.496094	674.748108
1217.412109	414.667236
1216.327148	601.494019
1215.242188	580.515930
1214.157227	547.423218
1213.071289	678.424377
1211.985352	826.199463
1210.899414	566.110962
1209.813477	506.277039
1208.727539	740.616760
1207.640625	740.910645
1206.553711	579.628418
1205.466797	562.939209
1204.378906	589.551270
1203.291016	432.993195
1202.203125	322.180389
1201.115234	184.842743
1200.027344	184.694580
1198.938477	23.203638
1197.849609	51.780018
1196.760742	20.104969
1195.670898	-151.150772
1194.582031	-113.232079
1193.492188	71.214584
1192.401367	120.878197
1191.311523	170.409103
1190.220703	-27.644264
1189.129883	-151.261337
1188.039063	-284.543701
1186.947266	-12.139313
1185.856445	-316.048950
1184.764648	-262.375336
1183.671875	4.680262
1182.580078	-93.106712
1181.487305	-205.364853
1180.394531	77.906151
1179.301758	3.757515
1178.208984	-123.210670
1177.115234	15.698766
1176.021484	-195.321777
1174.927734	254.613098
1173.833008	67.303925
1172.738281	193.535385
1171.643555	-3.525701
1170.548828	395.160614
1169.454102	243.314026
1168.358398	-107.118835
1167.262695	-137.123856
1166.166992	-23.821011
1165.070313	251.808395
1163.973633	13.417712
1162.876953	64.055069
1161.780273	-52.670776
1160.683594	14.378288
1159.585938	253.138596
1158.488281	245.795639
1157.389648	104.670395
1156.291992	85.133369
1155.193359	284.895203
1154.094727	331.792572
1152.996094	264.079193
1151.896484	174.788528
1150.796875	254.584015
1149.697266	186.473450
1148.597656	273.072144
1147.498047	111.806038
1146.397461	145.694534
1145.296875	148.470337
1144.195313	251.041397
1143.094727	296.315308
1141.993164	74.990471
1140.891602	15.335481
1139.789063	262.273621
1138.687500	283.125885
1137.584961	82.787071
1136.482422	274.444519
1135.379883	57.272827
1134.276367	562.048401
1133.172852	669.910339
1132.069336	670.750061
1130.964844	742.640808
1129.861328	783.513306
1128.756836	698.485474
1127.652344	1078.220703
1126.546875	1374.641479
1125.442383	1201.394409
1124.336914	1321.981689
1123.230469	1006.357361
1122.125000	932.393555
1121.018555	1135.441406
1119.912109	1025.684937
1118.805664	778.531921
1117.699219	1002.378479
1116.591797	646.220642
1115.484375	805.852539
1114.376953	1109.568848
1113.268555	812.361450
1112.160156	810.695007
1111.051758	754.541931
1109.943359	733.742004
1108.833984	1140.458984
1107.725586	977.623108
1106.616211	843.075439
1105.505859	871.378235
1104.396484	1036.472412
1103.286133	521.717896
1102.175781	943.766113
1101.064453	997.528320
1099.954102	848.358337
1098.842773	861.834473
1097.731445	929.422852
1096.619141	940.314026
1095.507813	1010.020752
1094.395508	999.505493
1093.282227	824.042053
1092.169922	891.098816
1091.056641	828.561768
1089.943359	876.585449
1088.830078	691.568909
1087.716797	847.655212
1086.602539	980.067810
1085.488281	531.578735
1084.373047	701.467773
1083.258789	777.212524
1082.143555	796.455933
1081.028320	918.993835
1079.913086	808.907104
1078.796875	633.057495
1077.680664	609.827026
1076.564453	776.661804
1075.448242	774.429871
1074.331055	589.164856
1073.213867	509.483246
1072.096680	558.766907
1070.979492	668.942383
1069.861328	638.400818
1068.743164	413.356415
1067.625000	511.675476
1066.505859	719.994995
1065.386719	644.867310
1064.267578	251.371567
1063.148438	527.426636
1062.029297	379.808960
1060.909180	597.190674
1059.789063	358.380096
1058.667969	484.449829
1057.547852	467.865021
1056.426758	170.805084
1055.305664	362.265778
1054.183594	193.862747
1053.062500	247.445801
1051.940430	368.725677
1050.818359	158.455902
1049.695313	235.381073
1048.572266	375.295654
1047.449219	270.212341
1046.326172	172.204285
1045.203125	195.528290
1044.079102	190.891953
1042.955078	116.370804
1041.830078	116.481102
1040.706055	153.921524
1039.581055	147.126053
1038.456055	98.466873
1037.331055	-134.039566
1036.205078	-91.740128
1035.079102	180.971542
1033.953125	504.801270
1032.826172	477.314423
1031.700195	415.034882
1030.573242	127.330933
1029.445313	79.228813
1028.318359	149.742172
1027.190430	-369.813141
1026.062500	-124.878265
1024.934570	-205.079636
1023.805664	-498.757751
1022.676758	-481.186157
1021.547852	-277.891724
1020.418945	-241.639664
1019.289063	-376.961670
1018.159180	-428.641479
1017.029297	-308.637787
1015.898438	-241.907852
1014.767578	-168.153824
1013.636719	-31.775820
1012.505859	-261.316650
1011.375000	-184.971466
1010.243164	166.949188
1009.111328	310.502319
1007.978516	204.176392
1006.846680	271.543488
1005.713867	1102.283569
1004.581055	1361.578125
1003.447266	1882.116943
1002.313477	2067.389893
1001.179688	1709.654297
1000.045898	899.396423
998.912109	276.736938
997.777344	264.133728
996.642578	127.001404
995.506836	96.237427
994.372070	88.709679
993.236328	53.633427
992.100586	191.705872
990.963867	239.916519
989.828125	92.290276
988.691406	129.267822
987.553711	101.844818
986.416992	-35.995781
985.279297	6.029113
984.141602	29.763891
983.003906	5.289554
981.865234	84.553291
980.726563	-59.280754
979.587891	165.206146
978.448242	81.527824
977.309570	85.432236
976.169922	409.046021
975.030273	316.645599
973.889648	399.085022
972.749023	366.775146
971.608398	222.093246
970.467773	325.639282
969.326172	-32.154285
968.184570	131.396057
967.042969	421.239655
965.901367	302.747681
964.758789	294.563934
963.616211	279.665985
962.473633	290.153381
961.330078	529.994324
960.186523	394.085815
959.042969	235.492004
957.899414	214.556335
956.754883	340.339172
955.610352	264.765961
954.465820	214.564728
953.321289	102.762283
952.175781	-27.129524
951.030273	264.036652
949.884766	136.771774
948.738281	25.724691
947.591797	-94.252785
946.445313	-49.499416
945.298828	-6.893098
944.151367	44.980923
943.003906	71.866287
941.856445	238.148621
940.708008	132.906952
939.559570	228.663666
938.411133	431.741730
937.262695	331.540222
936.113281	295.376770
934.964844	24.574997
933.814453	162.004837
932.665039	128.619537
931.514648	181.958496
930.364258	12.220362
929.213867	97.717949
928.062500	158.273270
926.912109	164.315338
925.759766	138.634232
924.608398	-139.405594
923.456055	37.670135
922.303711	-53.507442
921.151367	-183.161026
919.999023	-28.544600
918.845703	69.320633
917.692383	164.989014
916.539063	-86.738876
915.384766	-197.458282
914.230469	-199.048904
913.076172	-186.911438
911.920898	-140.633148
910.766602	-241.714355
909.611328	-181.622162
908.455078	-119.184906
907.299805	-147.348846
906.143555	-16.762320
904.987305	34.561150
903.830078	-74.869652
902.673828	-159.249802
901.516602	16.874441
900.359375	-137.477692
899.201172	-20.107758
898.042969	-31.672514
896.884766	185.303848
895.726563	4.244409
894.567383	-115.607338
893.408203	-25.119434
892.249023	139.967056
891.088867	-83.551506
889.929688	79.340988
888.769531	-87.480644
887.608398	-186.429260
886.448242	-217.567200
885.287109	114.677849
884.125977	-45.008011
882.963867	163.083908
881.801758	21.594666
880.639648	234.163940
879.477539	164.929428
878.315430	100.267128
877.152344	269.969849
875.989258	72.488983
874.825195	293.970917
873.661133	105.636497
872.497070	97.471138
871.333008	125.329338
870.168945	135.192566
869.003906	190.049057
867.838867	231.396988
866.672852	310.951172
865.506836	158.975464
864.340820	348.615417
863.174805	167.495132
862.008789	224.523926
860.841797	512.801392
859.674805	66.851234
858.506836	276.454712
857.339844	331.115173
856.171875	715.497620
855.003906	534.498840
853.834961	550.882629
852.666016	520.155212
851.497070	549.923401
850.328125	521.387634
849.158203	672.042236
847.988281	663.579163
846.818359	469.236237
845.647461	196.599365
844.477539	49.370106
843.306641	217.646729
842.134766	18.942392
840.963867	314.519531
839.791992	272.288788
838.619141	-6.920194
837.447266	243.587097
836.274414	388.908630
835.101563	422.409241
833.928711	473.694275
832.754883	149.798904
831.581055	158.578461
830.407227	301.181488
829.232422	443.644958
828.058594	400.824921
826.883789	536.353943
825.708008	482.234009
824.533203	356.727936
823.357422	271.315765
822.181641	339.586212
821.004883	24.628986
819.828125	52.671738
818.651367	140.724884
817.474609	184.130936
816.296875	33.827187
815.119141	10.315296
813.941406	-48.868675
812.763672	183.188354
811.584961	-396.420105
810.406250	-11.215295
809.226563	-6.273622
808.047852	54.106232
806.868164	-309.866455
805.688477	-269.622467
804.507813	-16.374985
803.327148	74.631073
802.146484	-251.676895
800.965820	-10.008176
799.784180	231.447433
798.603516	53.596298
797.420898	-337.089722
796.239258	-82.734886
795.056641	-234.097641
793.874023	-341.183319
792.691406	-271.140167
791.507813	-276.513489
790.324219	-177.939011
789.140625	161.726273
787.956055	-85.228981
786.772461	130.172348
785.586914	192.773453
784.402344	-122.857208
783.216797	8.104986
782.032227	278.144012
780.845703	273.975403
779.660156	380.163055
778.473633	-48.248066
777.287109	44.531887
776.100586	-182.902039
774.913086	-101.349167
773.725586	262.498352
772.538086	-48.918491
771.349609	19.052147
770.161133	155.255661
768.972656	73.084419
767.784180	-95.078934
766.594727	144.368652
765.405273	251.456726
764.215820	25.882574
763.026367	330.956879
761.835938	349.659637
760.645508	187.827545
759.454102	441.835175
758.262695	464.695221
757.072266	390.723389
755.879883	503.605164
754.688477	249.296661
753.496094	287.329926
752.303711	472.495483
751.110352	330.238281
749.917969	370.272095
748.724609	520.015442
747.530273	283.330414
746.336914	259.581451
745.142578	222.642151
743.948242	380.905212
742.752930	383.362610
741.558594	291.521667
740.363281	241.341904
739.166992	81.597771
737.971680	235.201172
736.775391	252.916245
735.579102	327.546234
734.381836	178.821472
733.185547	316.894196
731.988281	150.727844
730.790039	290.925171
729.592773	409.189270
728.394531	315.292175
727.196289	335.130981
725.997070	70.832588
724.797852	372.637817
723.598633	156.553787
722.399414	82.564095
721.199219	-26.303911
719.999023	421.608459
718.798828	341.150055
717.598633	97.105186
716.397461	53.919205
715.196289	172.195908
713.994141	179.253708
712.792969	173.275360
711.590820	324.277435
710.388672	200.703278
709.185547	234.097855
707.982422	43.201210
706.779297	203.035599
705.576172	312.787262
704.372070	150.495316
703.167969	164.604401
701.963867	-1.783393
700.759766	-109.296562
699.554688	81.221107
698.349609	-23.928837
697.143555	186.200790
695.938477	363.723938
694.732422	-112.646980
693.525391	80.240479
692.319336	69.017090
691.112305	-206.958115
689.905273	-317.761719
688.697266	-79.067894
687.490234	-326.328918
686.282227	127.167839
685.073242	-119.828331
683.865234	-95.628052
682.656250	-220.885773
681.447266	-131.464737
680.237305	248.306244
679.028320	-39.078068
677.818359	18.063843
676.607422	-104.396751
675.397461	-176.921127
674.186523	-240.653961
672.975586	-79.270760
671.763672	-181.722046
670.551758	3.560281
669.339844	-77.047966
668.127930	8.901074
666.915039	25.761086
665.703125	168.005508
664.489258	-121.682617
663.276367	189.138458
662.062500	-119.668587
660.848633	322.841034
659.634766	132.992615
658.419922	96.482536
657.205078	-8.950408
655.990234	71.180496
654.775391	-245.323822
653.559570	-42.185680
652.343750	7.930174
651.126953	-28.091553
649.911133	58.721870
648.694336	24.958342
647.477539	96.742912
646.259766	86.744553
645.041992	-35.113457
643.824219	127.084686
642.606445	164.479141
641.387695	-226.043381
640.168945	153.259521
638.950195	-93.072418
637.730469	-70.692406
636.511719	-18.263849
635.291016	10.494409
634.071289	62.824020
632.850586	-101.743233
631.629883	32.060509
630.409180	-18.803171
629.188477	89.046959
627.966797	-97.080055
626.745117	197.135422
625.522461	163.101288
624.300781	221.136627
623.078125	62.592262
621.854492	154.654053
620.631836	113.728706
619.408203	115.497597
618.184570	33.601250
616.960938	86.412247
615.736328	-104.949860
614.511719	-161.641830
613.287109	-43.125858
612.061523	-166.549362
610.835938	-168.294006
609.610352	-279.312988
608.384766	51.817192
607.158203	153.896515
605.931641	91.146667
604.705078	-3.925567
