# Supplementary material for: Raman spectroscopy accurately differentiates mucosal healing from non-healing and biochemical changes following biological therapy in inflammatory bowel disease
Source: PLoS One. 2021 Jun 2;16(6):e0252210. doi: 10.1371/journal.pone.0252210 (PMC8172032; doi:10.1371/journal.pone.0252210)
Supplement: S1 Dataset — (ZIP) [file pone.0252210.s003.zip › HC/BRC-ctnf-0005-2 this one++_base sub CR removed_53__X_-5040.74__Y_12462.5__Z_129.041__Time_602.txt]

1714.708984	-332.957764
1713.732422	-253.195068
1712.755859	284.773682
1711.779297	298.145294
1710.801758	463.434875
1709.824219	791.494507
1708.846680	567.112305
1707.868164	1208.419067
1706.890625	1011.426880
1705.912109	1174.309692
1704.933594	1346.344727
1703.954102	1562.740234
1702.975586	1901.260376
1701.996094	1910.136475
1701.016602	1975.025635
1700.037109	2085.507813
1699.056641	2402.313721
1698.077148	2294.690674
1697.096680	2548.982178
1696.116211	2360.967529
1695.134766	2420.414795
1694.154297	2585.865234
1693.172852	2868.200684
1692.191406	2771.079102
1691.209961	2900.834961
1690.227539	2953.360596
1689.245117	3246.405762
1688.263672	2977.294434
1687.280273	3229.117188
1686.297852	3188.750244
1685.314453	3240.329834
1684.332031	3274.828369
1683.347656	3470.816895
1682.364258	3532.878906
1681.380859	3352.071289
1680.396484	3410.554688
1679.412109	3253.255615
1678.427734	3284.978271
1677.442383	3282.219482
1676.458008	3463.405762
1675.472656	3682.178467
1674.487305	3656.918457
1673.500977	3510.133545
1672.515625	3592.984619
1671.529297	3732.616211
1670.542969	3650.284424
1669.556641	3691.516602
1668.569336	3835.031738
1667.583008	3783.741211
1666.595703	3898.666992
1665.608398	3659.837158
1664.620117	3677.651611
1663.632813	3482.775635
1662.644531	3393.479004
1661.656250	3391.317627
1660.667969	3296.103027
1659.678711	3590.169189
1658.689453	3444.222656
1657.700195	3592.315674
1656.710938	3462.354980
1655.721680	3118.143311
1654.731445	3144.776367
1653.742188	2758.942871
1652.750977	2463.420898
1651.760742	2475.366455
1650.770508	2413.745605
1649.779297	2252.140625
1648.788086	2191.659668
1647.796875	1777.728516
1646.804688	1544.278564
1645.813477	1192.897217
1644.821289	1222.707520
1643.829102	1121.334717
1642.836914	1121.212891
1641.843750	726.056152
1640.850586	896.728149
1639.857422	754.394287
1638.864258	652.725342
1637.871094	686.655823
1636.876953	1048.513184
1635.882813	375.463562
1634.888672	454.903870
1633.894531	58.608047
1632.899414	343.209137
1631.905273	-95.247391
1630.910156	65.327797
1629.915039	-88.800247
1628.918945	118.894005
1627.922852	-153.736404
1626.927734	1.256438
1625.930664	-150.351349
1624.934570	85.995605
1623.938477	-52.381500
1622.941406	433.473206
1621.944336	121.601273
1620.947266	73.902458
1619.949219	27.496695
1618.952148	287.101257
1617.954102	219.683456
1616.956055	234.985031
1615.957031	146.581589
1614.958984	290.454712
1613.959961	183.706726
1612.960938	172.718369
1611.961914	-159.483856
1610.961914	-120.672523
1609.962891	126.477676
1608.962891	230.631912
1607.962891	84.498055
1606.961914	67.975090
1605.961914	-287.697083
1604.960938	56.977745
1603.959961	368.676117
1602.958984	113.560051
1601.957031	-210.939682
1600.956055	-306.551361
1599.954102	51.417309
1598.952148	-287.748810
1597.949219	72.260277
1596.947266	-21.523233
1595.944336	-161.251831
1594.941406	-213.666412
1593.938477	37.935421
1592.934570	-231.820892
1591.931641	-375.143890
1590.927734	-600.976685
1589.923828	-282.986969
1588.918945	-308.601440
1587.915039	-93.316696
1586.910156	219.235153
1585.905273	-74.977608
1584.900391	-31.960165
1583.894531	329.793457
1582.889648	496.777435
1581.883789	164.294632
1580.877930	93.146378
1579.871094	267.514893
1578.865234	281.112579
1577.858398	61.132549
1576.851563	122.941223
1575.844727	109.911491
1574.836914	115.703140
1573.829102	155.887650
1572.822266	435.817444
1571.813477	263.874023
1570.805664	-198.543030
1569.797852	15.282052
1568.789063	-108.212250
1567.780273	75.261391
1566.770508	-34.330212
1565.761719	-70.782631
1564.751953	111.185768
1563.742188	-85.422157
1562.732422	-71.464958
1561.722656	-228.386963
1560.711914	-400.505585
1559.702148	-51.154640
1558.691406	-243.451965
1557.679688	-414.701752
1556.668945	-422.441803
1555.657227	-56.965729
1554.645508	-297.513794
1553.633789	-136.468079
1552.622070	6.512171
1551.609375	71.892357
1550.596680	20.883785
1549.583984	-30.039179
1548.571289	164.828598
1547.558594	62.247238
1546.544922	215.679733
1545.531250	7.152929
1544.517578	168.244186
1543.503906	-1.505895
1542.489258	-215.158691
1541.474609	-240.268158
1540.459961	-15.003694
1539.445313	-301.100800
1538.429688	-210.377884
1537.415039	1.430504
1536.399414	-184.316956
1535.383789	235.978775
1534.367188	-30.054760
1533.351563	31.245104
1532.334961	463.481079
1531.318359	204.619492
1530.301758	200.697418
1529.284180	229.999237
1528.266602	176.590622
1527.249023	128.060516
1526.231445	236.281342
1525.213867	444.514648
1524.195313	256.046967
1523.177734	203.668930
1522.159180	112.379684
1521.139648	177.632553
1520.121094	152.494644
1519.101563	283.784393
1518.082031	49.687481
1517.062500	331.739685
1516.042969	130.309296
1515.022461	159.690536
1514.001953	160.382523
1512.981445	-96.087265
1511.960938	163.008270
1510.939453	26.353714
1509.918945	225.389023
1508.897461	349.482788
1507.875000	219.160965
1506.853516	342.250000
1505.831055	36.710602
1504.809570	33.233059
1503.787109	-24.555159
1502.763672	-226.280746
1501.741211	-105.710510
1500.717773	85.992119
1499.694336	-219.557297
1498.670898	-141.560837
1497.646484	202.010071
1496.623047	22.998636
1495.598633	-179.490356
1494.574219	149.510345
1493.549805	-130.676315
1492.524414	199.662872
1491.499023	87.190948
1490.473633	170.985657
1489.448242	599.087891
1488.422852	510.550720
1487.396484	653.879211
1486.370117	561.738403
1485.343750	571.203674
1484.317383	771.528259
1483.290039	823.243835
1482.262695	1068.272461
1481.235352	1149.454224
1480.208008	1242.824707
1479.180664	1297.398315
1478.152344	1318.279907
1477.124023	1341.182251
1476.095703	1256.567749
1475.067383	1708.895386
1474.038086	1646.118408
1473.008789	1997.848999
1471.979492	1890.765625
1470.950195	2365.997803
1469.919922	2260.417969
1468.890625	2233.277832
1467.860352	2526.086914
1466.830078	2675.908936
1465.798828	2550.623047
1464.768555	2607.942627
1463.737305	3150.089355
1462.706055	3071.674316
1461.674805	3272.239014
1460.642578	3220.848877
1459.610352	3445.781250
1458.578125	3246.292969
1457.545898	3307.855957
1456.513672	3389.278076
1455.480469	3777.166992
1454.447266	3451.833740
1453.414063	3362.057617
1452.380859	3492.484619
1451.346680	3632.587402
1450.313477	3736.814453
1449.279297	3724.064453
1448.244141	4073.140137
1447.209961	3862.101563
1446.174805	3926.752930
1445.139648	4013.826660
1444.104492	3655.134766
1443.069336	3417.732910
1442.033203	3111.796631
1440.998047	3407.657715
1439.961914	2929.330078
1438.924805	3120.825928
1437.888672	2685.188477
1436.851563	2583.002441
1435.814453	2445.239990
1434.777344	2400.754883
1433.740234	1871.195190
1432.702148	1889.484985
1431.664063	1690.468994
1430.625977	1503.955933
1429.587891	1329.945801
1428.548828	1191.108032
1427.509766	1019.370605
1426.471680	988.784973
1425.431641	473.954834
1424.392578	586.831421
1423.352539	664.212097
1422.312500	728.837952
1421.272461	775.689697
1420.232422	802.271301
1419.191406	569.378601
1418.150391	507.672974
1417.109375	133.847977
1416.068359	366.513123
1415.027344	551.225098
1413.985352	235.275543
1412.943359	407.246002
1411.901367	141.679504
1410.858398	99.873367
1409.816406	-19.786600
1408.773438	49.001232
1407.730469	-73.128922
1406.687500	-250.431107
1405.643555	-141.436188
1404.599609	-200.631241
1403.555664	159.370163
1402.511719	-230.961670
1401.466797	-69.194588
1400.422852	12.358615
1399.377930	-16.402262
1398.333008	180.577881
1397.287109	294.830933
1396.242188	128.521515
1395.196289	410.839081
1394.150391	550.392700
1393.104492	447.109009
1392.057617	121.151138
1391.010742	103.393074
1389.963867	210.944839
1388.916992	20.869488
1387.870117	131.259293
1386.822266	301.785553
1385.774414	-7.665386
1384.726563	28.230844
1383.677734	46.800205
1382.629883	8.144918
1381.581055	-200.184677
1380.532227	-255.811661
1379.483398	-241.240356
1378.433594	-141.560165
1377.383789	68.177063
1376.333984	-193.593918
1375.284180	-60.735298
1374.234375	-371.695374
1373.183594	-320.611603
1372.132813	-291.694061
1371.082031	-319.823029
1370.031250	-459.789124
1368.979492	-248.037704
1367.927734	-143.182861
1366.875977	-107.787109
1365.824219	-510.370056
1364.771484	-431.931000
1363.718750	-388.025330
1362.666016	-443.333282
1361.613281	-152.394531
1360.560547	-276.659180
1359.506836	-492.547272
1358.453125	-422.009247
1357.399414	-201.954544
1356.344727	-361.921722
1355.291016	-292.782928
1354.236328	-56.848171
1353.181641	-88.877068
1352.126953	-167.672379
1351.071289	382.109375
1350.015625	68.222641
1348.959961	65.108345
1347.904297	0.383038
1346.847656	84.928307
1345.791992	75.639038
1344.735352	270.091797
1343.677734	360.747498
1342.621094	498.914154
1341.563477	550.707458
1340.505859	585.576050
1339.448242	440.055298
1338.390625	317.330597
1337.332031	420.391479
1336.273438	353.061249
1335.214844	365.401917
1334.156250	108.496880
1333.097656	220.741760
1332.038086	276.494629
1330.978516	317.843506
1329.917969	147.016113
1328.858398	218.952042
1327.797852	207.285828
1326.737305	154.085632
1325.676758	42.091816
1324.616211	-76.801109
1323.554688	98.605034
1322.493164	383.006958
1321.431641	154.437439
1320.370117	269.382172
1319.307617	757.208496
1318.245117	280.987732
1317.182617	241.861450
1316.120117	267.307037
1315.056641	68.907768
1313.993164	191.385086
1312.929688	257.602661
1311.866211	149.373230
1310.802734	223.866821
1309.738281	126.435768
1308.673828	324.865112
1307.609375	403.074493
1306.543945	245.499130
1305.479492	543.503967
1304.414063	327.829163
1303.347656	240.535660
1302.282227	527.368408
1301.215820	642.470032
1300.150391	468.017181
1299.083008	244.930176
1298.016602	489.020386
1296.949219	541.892151
1295.882813	438.044678
1294.815430	10.669537
1293.747070	1.057052
1292.679688	168.502640
1291.611328	270.053345
1290.542969	70.327156
1289.474609	172.653870
1288.405273	211.600296
1287.335938	59.763474
1286.266602	239.150620
1285.197266	386.995392
1284.127930	547.398560
1283.057617	81.277840
1281.987305	154.292465
1280.916992	66.103477
1279.845703	249.928131
1278.775391	301.914673
1277.704102	408.039886
1276.632813	426.431641
1275.560547	396.263214
1274.489258	290.664368
1273.416992	207.438278
1272.344727	517.924194
1271.271484	970.272766
1270.199219	968.495972
1269.125977	737.523926
1268.052734	1236.825317
1266.979492	1170.005615
1265.905273	1105.952881
1264.831055	1181.257568
1263.756836	1329.976318
1262.682617	1437.450562
1261.607422	1564.652954
1260.533203	1674.988892
1259.458008	1441.956909
1258.381836	1681.910889
1257.306641	1615.096313
1256.230469	1711.710205
1255.154297	1431.145630
1254.078125	1474.661377
1253.001953	1472.134033
1251.924805	1545.254639
1250.847656	1548.002930
1249.770508	1915.737305
1248.692383	1337.698486
1247.615234	1749.448120
1246.537109	1546.333374
1245.458984	1858.592529
1244.379883	1536.857178
1243.300781	1553.013916
1242.222656	1729.562012
1241.142578	1709.562500
1240.063477	1403.298340
1238.983398	1638.438477
1237.904297	1463.589111
1236.823242	1599.422363
1235.743164	1640.721313
1234.662109	1056.618896
1233.582031	1762.368896
1232.500977	1188.380127
1231.418945	1234.985840
1230.337891	1085.429565
1229.255859	1292.022827
1228.173828	1096.668213
1227.090820	1012.823181
1226.008789	1074.260010
1224.925781	927.646301
1223.842773	759.362915
1222.759766	697.600647
1221.675781	587.547546
1220.591797	564.588440
1219.507813	633.496155
1218.423828	668.551331
1217.338867	370.215668
1216.254883	318.357178
1215.169922	471.774811
1214.083984	125.374321
1212.999023	527.332581
1211.913086	287.196533
1210.827148	587.554565
1209.741211	405.320465
1208.654297	546.276306
1207.567383	691.934570
1206.480469	642.218872
1205.393555	510.519958
1204.306641	489.638550
1203.218750	350.665283
1202.130859	43.087784
1201.042969	65.419937
1199.954102	-155.472336
1198.865234	-99.597099
1197.776367	-2.950023
1196.687500	-180.702499
1195.598633	-134.818817
1194.508789	-447.347321
1193.418945	-127.607681
1192.329102	-291.245636
1191.238281	-322.776459
1190.147461	-558.642334
1189.056641	-261.338348
1187.965820	-353.338013
1186.875000	-178.966354
1185.783203	-237.651031
1184.691406	-306.077332
1183.599609	-31.562153
1182.506836	-323.420166
1181.414063	-377.915955
1180.321289	-252.756836
1179.228516	-34.359016
1178.135742	-264.398346
1177.041992	-132.736771
1175.948242	46.573330
1174.854492	69.926674
1173.759766	-124.818253
1172.665039	111.197144
1171.570313	26.188173
1170.475586	350.153473
1169.380859	133.113205
1168.285156	-36.217194
1167.189453	181.657074
1166.093750	33.440117
1164.997070	351.116486
1163.900391	32.801117
1162.803711	115.731567
1161.707031	81.346710
1160.609375	395.365051
1159.512695	181.379303
1158.415039	205.924561
1157.316406	375.769531
1156.218750	538.115967
1155.120117	633.347595
1154.021484	504.117310
1152.922852	777.595276
1151.823242	438.106476
1150.723633	591.793091
1149.624023	378.235809
1148.524414	395.552460
1147.423828	279.231476
1146.323242	600.773926
1145.222656	362.512848
1144.122070	602.423950
1143.020508	344.684509
1141.918945	298.490387
1140.817383	313.870331
1139.715820	592.884521
1138.613281	738.373657
1137.510742	698.142517
1136.408203	524.591309
1135.305664	759.423218
1134.202148	780.120972
1133.098633	914.498535
1131.995117	1100.761353
1130.891602	809.612793
1129.787109	1037.961060
1128.682617	1552.970947
1127.578125	1334.598267
1126.473633	1659.050903
1125.368164	1466.269531
1124.262695	1614.596313
1123.157227	1881.057617
1122.050781	1618.822266
1120.944336	1548.278320
1119.837891	1252.534668
1118.731445	1325.973511
1117.625000	1231.057617
1116.517578	1351.247925
1115.410156	1149.365845
1114.302734	1429.825317
1113.194336	1501.790283
1112.085938	1526.176514
1110.977539	1311.558716
1109.869141	1250.384399
1108.759766	1401.607788
1107.651367	1342.290405
1106.541016	1547.225220
1105.431641	1773.069580
1104.321289	1509.949707
1103.211914	1761.167358
1102.100586	1554.302490
1100.990234	1491.185181
1099.878906	1536.334839
1098.768555	1868.877441
1097.656250	1453.797119
1096.544922	1620.778320
1095.432617	1521.208252
1094.320313	1567.509644
1093.208008	1448.719238
1092.095703	1591.118164
1090.982422	1773.250366
1089.869141	1362.029907
1088.755859	1011.968445
1087.641602	1315.809082
1086.527344	1177.175537
1085.413086	1534.528809
1084.298828	1468.400391
1083.183594	1216.443115
1082.069336	1288.681885
1080.954102	1311.369385
1079.837891	1390.228149
1078.722656	1377.321533
1077.606445	1127.151245
1076.490234	801.833313
1075.373047	1248.465332
1074.255859	1016.786682
1073.139648	1094.660156
1072.021484	1132.474609
1070.904297	1076.373901
1069.786133	1238.120483
1068.667969	865.423218
1067.549805	940.214722
1066.430664	963.316528
1065.312500	1063.576416
1064.193359	1158.986206
1063.073242	1008.488220
1061.954102	1218.319336
1060.833984	1088.736816
1059.713867	746.286377
1058.592773	640.068726
1057.472656	774.622253
1056.351563	887.992676
1055.230469	968.527100
1054.108398	782.624756
1052.987305	865.357788
1051.865234	607.062622
1050.743164	703.688049
1049.620117	667.174316
1048.497070	898.985901
1047.374023	762.053833
1046.250977	615.828491
1045.127930	775.115845
1044.003906	150.982925
1042.879883	466.419800
1041.754883	166.513077
1040.630859	633.218201
1039.505859	284.496216
1038.380859	550.694580
1037.254883	432.638184
1036.129883	701.036255
1035.003906	496.939758
1033.876953	325.523682
1032.750977	233.313492
1031.624023	159.772354
1030.497070	616.368530
1029.370117	191.894058
1028.242188	-4.615048
1027.115234	168.426544
1025.986328	-141.689545
1024.858398	63.930519
1023.730469	-308.550415
1022.601563	-411.551270
1021.471680	-217.408951
1020.342773	-208.857437
1019.212891	-183.993118
1018.083008	-314.411285
1016.953125	-8.818367
1015.823242	-11.532125
1014.692383	-118.424309
1013.561523	-25.914961
1012.430664	256.599823
1011.298828	275.107910
1010.166992	249.747314
1009.035156	425.899170
1007.903320	495.657379
1006.770508	806.115540
1005.637695	1368.686279
1004.504883	2102.262451
1003.371094	2729.292725
1002.238281	2540.287354
1001.104492	2051.115234
999.969727	1231.956299
998.835938	960.762268
997.701172	445.080963
996.566406	631.645630
995.430664	358.976471
994.295898	451.221039
993.160156	538.984558
992.024414	495.423279
990.887695	532.774414
989.750977	413.533661
988.614258	398.264343
987.477539	270.289551
986.340820	64.248672
985.203125	121.074730
984.065430	120.512032
982.926758	580.593384
981.789063	299.547607
980.650391	283.471161
979.511719	281.423615
978.372070	314.090546
977.233398	599.915649
976.093750	488.105957
974.953125	620.202881
973.813477	747.877075
972.672852	765.442017
971.532227	574.222778
970.390625	798.946716
969.250000	892.946655
968.108398	741.550781
966.966797	730.436646
965.824219	870.974548
964.681641	752.513245
963.539063	666.451904
962.396484	835.138916
961.253906	820.633362
960.110352	792.624512
958.966797	689.275940
957.822266	583.927490
956.678711	526.960938
955.534180	442.793945
954.388672	356.622498
953.244141	215.820816
952.098633	-93.957993
950.953125	344.545074
949.807617	147.415512
948.661133	560.995972
947.514648	339.257446
946.368164	76.736259
945.221680	113.843651
944.074219	-95.483521
942.926758	69.997902
941.779297	41.605087
940.630859	294.185394
939.483398	275.356781
938.334961	334.336731
937.185547	238.440674
936.037109	147.382751
934.887695	102.195763
933.737305	574.608887
932.587891	-101.348755
931.437500	359.959991
930.287109	374.896057
929.136719	119.093933
927.985352	32.091480
926.834961	22.723965
925.682617	125.074944
924.531250	263.985413
923.378906	-90.462074
922.226563	-108.025749
921.074219	88.303238
919.921875	171.111755
918.768555	-136.711990
917.615234	-155.704636
916.460938	-197.196533
915.307617	-131.770889
914.153320	-152.438736
912.999023	-481.550201
911.843750	-560.743958
910.688477	-378.860779
909.533203	-362.435638
908.377930	-116.855080
907.221680	251.189835
906.066406	-359.777740
904.909180	-363.086884
903.752930	-488.560974
902.595703	-439.441315
901.438477	-134.357452
900.281250	-191.436676
899.123047	-341.121552
897.965820	-289.248535
896.807617	-185.235672
895.648438	-182.899521
894.489258	99.904625
893.331055	-76.153542
892.170898	-432.782684
891.011719	-68.439484
889.851563	45.128872
888.691406	95.515625
887.531250	114.368454
886.370117	300.341034
885.208984	159.110229
884.047852	90.222069
882.885742	80.095970
881.724609	-274.968872
880.562500	-124.794807
879.399414	-80.552567
878.237305	65.123093
877.074219	386.513580
875.911133	110.941574
874.747070	236.369736
873.583008	312.251526
872.418945	275.597687
871.254883	-103.034164
870.089844	35.963230
868.925781	219.892044
867.759766	136.185364
866.594727	167.173859
865.428711	265.586731
864.262695	125.773865
863.096680	208.423828
861.930664	645.881470
860.763672	418.496368
859.596680	480.786499
858.428711	599.140503
857.260742	414.502136
856.092773	465.462616
854.924805	646.441162
853.756836	708.458679
852.587891	557.452759
851.418945	563.347961
850.249023	605.044800
849.080078	487.610260
847.910156	587.414063
846.739258	129.600250
845.569336	-77.367088
844.398438	127.481186
843.227539	197.908401
842.056641	91.506409
840.884766	242.257690
839.712891	243.047104
838.541016	458.331940
837.368164	371.731476
836.196289	267.189941
835.022461	479.794708
833.849609	386.238953
832.675781	384.161011
831.501953	288.222382
830.328125	225.685699
829.154297	446.405548
827.979492	209.643768
826.804688	340.820435
825.628906	184.209076
824.454102	350.733551
823.278320	29.027626
822.102539	-125.567833
820.925781	76.156288
819.749023	130.674194
818.572266	2.466510
817.395508	-47.919598
816.217773	-53.917557
815.040039	133.492737
813.862305	-52.998562
812.684570	-123.919914
811.505859	-134.927368
810.327148	-126.077873
809.147461	-297.369232
807.968750	-164.382141
806.789063	8.375007
805.609375	60.986958
804.428711	24.623959
803.248047	154.586166
802.067383	-334.753174
800.886719	-560.022583
799.705078	-328.448242
798.523438	-609.347961
797.341797	-249.599792
796.160156	-264.730133
794.977539	-237.900528
793.794922	-155.849533
792.611328	-200.223007
791.428711	34.267391
790.245117	-41.411533
789.060547	77.566040
787.876953	-24.922455
786.692383	3.017308
785.507813	236.486618
784.323242	146.894348
783.137695	-86.469437
781.952148	391.780609
780.766602	374.747192
779.580078	-81.986481
778.393555	499.356384
777.207031	239.084015
776.020508	-120.512718
774.833008	42.991459
773.645508	-131.262390
772.458008	-175.387238
771.270508	-113.730331
770.082031	-58.807465
768.893555	-178.134842
767.704102	160.896881
766.514648	-13.663612
765.325195	210.479797
764.135742	-80.866898
762.946289	237.731339
761.755859	217.144058
760.565430	352.760742
759.374023	204.455078
758.183594	271.741211
756.992188	279.587494
755.799805	527.050659
754.608398	365.536102
753.416016	379.887299
752.223633	200.887405
751.030273	127.402893
749.837891	218.655975
748.644531	35.447552
747.450195	76.227798
746.256836	404.484711
745.062500	524.199219
743.868164	720.666748
742.672852	746.045471
741.477539	265.029388
740.282227	150.340439
739.086914	265.862793
737.890625	348.548035
736.695313	87.397591
735.498047	43.252003
734.301758	104.308701
733.104492	327.411346
731.907227	390.782867
730.709961	259.534027
729.511719	294.706909
728.313477	1.992839
727.115234	-34.657654
725.916992	322.278168
724.717773	382.022339
723.518555	94.548737
722.318359	89.132278
721.119141	431.089569
719.918945	480.539703
718.718750	276.977051
717.517578	708.694275
716.316406	376.866974
715.115234	272.237579
713.914063	300.886322
712.711914	408.229004
711.509766	36.258183
710.307617	-12.811756
709.104492	-18.041595
707.902344	74.979355
706.698242	105.070076
705.495117	-82.297905
704.291016	26.684135
703.086914	-223.150558
701.882813	345.361816
700.678711	-67.011757
699.473633	-100.563103
698.268555	7.484171
697.062500	-303.699127
695.857422	-321.121796
694.651367	100.576439
693.444336	-183.487457
692.238281	-282.574860
691.031250	-337.903625
689.824219	-269.209656
688.616211	-221.952545
687.409180	-200.471649
686.200195	-304.494110
684.992188	23.304537
683.784180	-164.713028
682.575195	-434.717010
681.366211	-80.280815
680.156250	-226.151672
678.946289	24.651924
677.736328	-218.094940
676.526367	-256.987000
675.315430	-81.345695
674.104492	-89.472534
672.893555	82.181984
671.682617	288.576721
670.470703	209.669052
669.258789	418.510895
668.046875	662.015625
666.833984	637.652100
665.621094	159.797241
664.408203	697.392822
663.194336	530.955994
661.981445	690.663025
660.767578	373.419647
659.552734	541.900146
658.338867	514.029236
657.124023	427.977234
655.908203	395.889587
654.693359	-35.031246
653.477539	34.237011
652.261719	-56.048790
651.045898	-288.572296
649.829102	-148.501007
648.612305	-34.490002
647.395508	389.280945
646.177734	76.565514
644.959961	364.087677
643.742188	188.659531
642.524414	359.261566
641.305664	170.330063
640.086914	88.566299
638.868164	70.870010
637.648438	-39.699520
636.429688	104.882690
635.208984	139.290375
633.989258	153.713882
632.768555	221.122192
631.547852	58.106007
630.327148	357.873383
629.106445	135.335648
627.884766	143.644608
626.663086	54.485443
625.440430	240.900848
624.217773	190.366440
622.995117	89.408638
621.772461	246.499146
620.549805	340.107605
619.326172	-2.410548
618.102539	28.447531
616.877930	218.294052
615.654297	-134.950027
614.429688	-207.314392
613.204102	-262.173218
611.979492	-40.852592
610.753906	135.650986
609.528320	4.371753
608.301758	-94.800674
607.075195	-305.125122
605.848633	-126.785492
604.622070	-113.263107
