# Supplementary material for: Raman spectroscopy accurately differentiates mucosal healing from non-healing and biochemical changes following biological therapy in inflammatory bowel disease
Source: PLoS One. 2021 Jun 2;16(6):e0252210. doi: 10.1371/journal.pone.0252210 (PMC8172032; doi:10.1371/journal.pone.0252210)
Supplement: S1 Dataset — (ZIP) [file pone.0252210.s003.zip › HC/BRC-ctnf-0004-1_base sub CR removed_98__X_22751__Y_20919.8__Z_667.746__Time_1122.txt]

1714.671875	-53.308853
1713.695313	66.804405
1712.718750	-77.325722
1711.742188	41.836903
1710.764648	51.433033
1709.787109	147.214752
1708.809570	90.620392
1707.831055	96.054947
1706.853516	69.760071
1705.875000	-36.491192
1704.896484	18.322166
1703.916992	-151.374832
1702.938477	-20.893044
1701.958984	-74.737213
1700.979492	-112.157013
1700.000000	75.418640
1699.019531	-60.280224
1698.040039	-11.134439
1697.059570	-228.947495
1696.079102	264.358765
1695.097656	55.204529
1694.117188	17.379574
1693.135742	41.263020
1692.154297	-92.070808
1691.172852	52.493465
1690.190430	66.513184
1689.208008	99.469261
1688.225586	-107.357613
1687.243164	75.462776
1686.260742	90.505234
1685.277344	-38.146759
1684.293945	44.002438
1683.310547	-86.771919
1682.327148	190.243042
1681.343750	43.966320
1680.359375	60.357944
1679.375000	-82.744446
1678.390625	216.155533
1677.405273	-131.374786
1676.419922	95.972534
1675.435547	46.856247
1674.449219	-23.342279
1673.463867	76.797676
1672.478516	187.697754
1671.492188	40.992302
1670.505859	-17.823963
1669.519531	-2.093792
1668.532227	173.082504
1667.544922	356.297028
1666.557617	162.720901
1665.570313	194.906204
1664.583008	245.784958
1663.594727	166.811646
1662.607422	247.105240
1661.619141	282.414368
1660.629883	349.626770
1659.641602	313.592346
1658.652344	330.664154
1657.663086	363.730438
1656.673828	216.821426
1655.684570	199.804352
1654.694336	227.882385
1653.704102	176.655518
1652.713867	241.952072
1651.723633	286.146393
1650.732422	232.550613
1649.742188	115.612854
1648.750977	-14.420584
1647.758789	3.665889
1646.767578	93.160904
1645.775391	211.735199
1644.784180	243.174332
1643.791992	216.564484
1642.798828	65.945694
1641.806641	94.924606
1640.813477	-81.880829
1639.820313	26.357639
1638.827148	66.018982
1637.833008	105.700142
1636.839844	-112.952454
1635.845703	-59.990982
1634.851563	56.229233
1633.856445	-88.403488
1632.862305	25.201519
1631.867188	62.408592
1630.872070	-108.374847
1629.876953	194.758987
1628.881836	-12.777225
1627.885742	90.267624
1626.889648	-64.513412
1625.893555	25.380415
1624.897461	-147.698547
1623.900391	-5.232359
1622.903320	-44.171787
1621.906250	-161.920197
1620.909180	72.424751
1619.912109	-24.277515
1618.914063	36.616192
1617.916016	89.606468
1616.917969	-4.420775
1615.919922	40.674339
1614.920898	93.608414
1613.921875	-212.857056
1612.922852	65.631798
1611.923828	-75.529137
1610.924805	-166.835495
1609.924805	116.658943
1608.924805	6.972769
1607.924805	54.500092
1606.924805	101.987595
1605.923828	183.470490
1604.922852	-62.352760
1603.921875	60.965832
1602.920898	95.232658
1601.919922	-74.610077
1600.917969	1.467039
1599.916016	-68.964180
1598.914063	111.605934
1597.912109	35.895107
1596.909180	-79.021301
1595.906250	-110.306595
1594.903320	17.740437
1593.900391	-212.110596
1592.896484	-149.450317
1591.893555	-81.624451
1590.889648	22.670992
1589.885742	-29.684940
1588.880859	-11.620778
1587.876953	82.045486
1586.872070	173.019073
1585.867188	188.303314
1584.862305	52.354622
1583.856445	127.512009
1582.851563	93.168938
1581.845703	1.483526
1580.839844	-95.414597
1579.833008	31.611397
1578.827148	-15.874702
1577.820313	134.415894
1576.813477	-118.737526
1575.806641	179.712555
1574.798828	61.815941
1573.791992	-4.059300
1572.784180	62.637039
1571.775391	1.884066
1570.767578	-32.896149
1569.759766	-49.518959
1568.750977	-19.430727
1567.742188	13.194344
1566.732422	61.330750
1565.723633	306.700897
1564.713867	35.419006
1563.704102	-33.393009
1562.694336	141.641769
1561.684570	184.272293
1560.673828	-50.643242
1559.664063	38.581093
1558.652344	-7.083800
1557.641602	131.229141
1556.630859	119.158371
1555.619141	143.302170
1554.607422	-37.211098
1553.595703	-54.567822
1552.583984	85.947945
1551.571289	-99.763863
1550.558594	-83.607841
1549.545898	-64.919724
1548.533203	39.068260
1547.519531	8.487380
1546.506836	-47.974079
1545.493164	27.361229
1544.479492	164.641815
1543.464844	97.692207
1542.451172	84.981346
1541.436523	-18.171101
1540.421875	90.407028
1539.407227	90.469002
1538.391602	-79.866844
1537.375977	-54.061966
1536.361328	90.369621
1535.344727	59.285934
1534.329102	-20.816740
1533.312500	113.055519
1532.296875	35.467316
1531.280273	-124.606102
1530.262695	-19.274757
1529.246094	-47.974773
1528.228516	34.032589
1527.210938	103.089096
1526.193359	-13.276437
1525.175781	91.713821
1524.157227	1.045053
1523.138672	33.865845
1522.120117	-54.256874
1521.101563	101.922546
1520.082031	8.597193
1519.063477	144.057297
1518.043945	143.207031
1517.024414	152.599518
1516.003906	2.675819
1514.983398	96.769409
1513.963867	172.823273
1512.943359	-15.619030
1511.921875	-98.789413
1510.901367	-17.718397
1509.879883	-49.606720
1508.858398	10.826576
1507.836914	-39.067299
1506.815430	90.503304
1505.792969	-138.889938
1504.770508	-83.742294
1503.748047	-61.955467
1502.725586	16.151842
1501.702148	-49.235455
1500.678711	15.970472
1499.655273	-90.402565
1498.631836	-32.945717
1497.608398	-24.158314
1496.583984	61.345638
1495.559570	75.168739
1494.535156	170.797989
1493.510742	23.469416
1492.485352	-139.163467
1491.460938	15.167538
1490.435547	39.091064
1489.409180	-44.318035
1488.383789	-58.740681
1487.357422	115.775887
1486.331055	68.091263
1485.304688	68.907310
1484.278320	128.400482
1483.250977	116.405830
1482.224609	89.105881
1481.197266	-22.363157
1480.168945	128.810898
1479.141602	35.199276
1478.113281	48.647137
1477.084961	113.039558
1476.056641	225.797134
1475.028320	180.584625
1473.999023	204.124710
1472.969727	156.362045
1471.940430	192.608841
1470.911133	162.667542
1469.881836	422.778046
1468.851563	229.980408
1467.821289	240.713470
1466.791016	205.670258
1465.759766	259.601746
1464.729492	468.549988
1463.698242	341.984955
1462.666992	347.575989
1461.635742	508.098145
1460.603516	363.817017
1459.571289	458.246643
1458.539063	392.724518
1457.506836	334.845062
1456.474609	408.926270
1455.441406	455.066803
1454.408203	473.292328
1453.375000	473.764587
1452.341797	441.284973
1451.307617	436.695313
1450.274414	462.529602
1449.240234	432.613464
1448.205078	384.978790
1447.170898	489.320618
1446.135742	532.852356
1445.100586	351.093628
1444.065430	528.782349
1443.030273	638.089966
1441.994141	524.745117
1440.958984	575.858643
1439.921875	475.230591
1438.885742	410.058105
1437.849609	165.477051
1436.812500	249.503204
1435.775391	186.977341
1434.738281	308.879486
1433.701172	347.408386
1432.663086	262.213654
1431.625000	394.153595
1430.586914	415.011871
1429.548828	90.205978
1428.509766	156.551605
1427.470703	210.276062
1426.431641	248.867111
1425.392578	148.804733
1424.353516	232.797379
1423.313477	-68.780609
1422.273438	131.143661
1421.233398	51.413380
1420.193359	-161.731750
1419.152344	-67.606773
1418.111328	36.568100
1417.070313	-85.779968
1416.029297	-4.246274
1414.987305	49.594444
1413.946289	133.626236
1412.904297	202.548874
1411.862305	-12.612922
1410.819336	129.241959
1409.776367	52.437973
1408.734375	3.337529
1407.691406	-33.166008
1406.647461	91.085983
1405.604492	34.545406
1404.560547	-124.870789
1403.516602	94.768082
1402.472656	121.137115
1401.427734	82.290756
1400.382813	91.141998
1399.337891	-42.910458
1398.292969	33.708855
1397.248047	-100.216599
1396.202148	-38.602962
1395.156250	-114.782562
1394.110352	52.069054
1393.064453	68.622040
1392.018555	25.107073
1390.971680	201.916733
1389.924805	-39.266853
1388.877930	167.568222
1387.830078	146.690582
1386.782227	60.825195
1385.734375	-7.468191
1384.686523	-35.700161
1383.638672	176.060104
1382.589844	-109.532906
1381.541016	-245.067902
1380.492188	-60.787914
1379.443359	-101.311974
1378.394531	-21.940733
1377.344727	-172.233444
1376.294922	-40.413799
1375.245117	-10.920177
1374.194336	33.554462
1373.143555	-36.685368
1372.092773	137.506866
1371.041992	-44.844341
1369.991211	52.074516
1368.939453	-179.959641
1367.887695	-117.873970
1366.835938	71.253426
1365.784180	-123.179001
1364.731445	-41.133476
1363.679688	-61.142502
1362.626953	-108.491875
1361.573242	182.599747
1360.520508	85.532257
1359.466797	207.399918
1358.413086	55.724430
1357.359375	78.171745
1356.305664	-205.074585
1355.250977	1.367206
1354.196289	38.811584
1353.141602	-112.502258
1352.086914	93.886536
1351.031250	2.273892
1349.975586	-114.088371
1348.919922	99.705894
1347.864258	112.462242
1346.808594	40.903210
1345.751953	-62.840160
1344.695313	140.965164
1343.638672	2.604219
1342.581055	345.164154
1341.523438	130.059555
1340.466797	254.498779
1339.408203	207.995728
1338.350586	384.427795
1337.291992	221.615112
1336.234375	289.117004
1335.174805	208.121567
1334.116211	241.014526
1333.057617	231.871475
1331.998047	29.850157
1330.938477	240.877426
1329.878906	142.831024
1328.818359	195.617767
1327.757813	58.142933
1326.697266	212.276413
1325.636719	302.153687
1324.576172	145.079224
1323.514648	-19.309542
1322.453125	255.769424
1321.391602	222.279724
1320.330078	255.450577
1319.267578	96.224236
1318.205078	196.046646
1317.142578	298.320831
1316.080078	301.971344
1315.016602	359.864319
1313.953125	366.013916
1312.889648	384.504822
1311.826172	368.533020
1310.761719	227.003815
1309.698242	331.759979
1308.633789	104.203300
1307.569336	142.544037
1306.503906	97.236412
1305.438477	256.136139
1304.373047	235.465576
1303.307617	266.461670
1302.242188	231.097702
1301.175781	181.021393
1300.109375	133.447678
1299.042969	206.289307
1297.976563	217.720703
1296.909180	243.897491
1295.841797	147.337234
1294.774414	257.012207
1293.707031	84.464058
1292.638672	203.955872
1291.571289	423.985779
1290.502930	131.409454
1289.433594	258.223663
1288.365234	203.617783
1287.295898	141.697617
1286.226563	219.480515
1285.157227	103.730728
1284.086914	95.803314
1283.017578	14.446027
1281.947266	185.279526
1280.876953	365.845428
1279.805664	262.501801
1278.734375	78.488503
1277.663086	68.226982
1276.591797	104.446350
1275.520508	25.760471
1274.448242	30.223764
1273.375977	193.539841
1272.303711	124.696587
1271.231445	187.800049
1270.158203	206.927170
1269.085938	186.997116
1268.011719	164.638016
1266.938477	215.520752
1265.865234	24.837492
1264.791016	256.262909
1263.716797	490.037598
1262.641602	199.470032
1261.567383	218.647156
1260.492188	94.022255
1259.416992	152.215759
1258.341797	-159.909439
1257.265625	42.032326
1256.190430	66.133766
1255.114258	250.909821
1254.037109	257.921631
1252.960938	191.936661
1251.883789	313.322449
1250.806641	47.901463
1249.729492	108.479980
1248.652344	215.233398
1247.574219	202.829697
1246.496094	83.501511
1245.417969	221.786545
1244.338867	102.511040
1243.260742	10.012610
1242.181641	21.964615
1241.102539	230.550827
1240.022461	210.897293
1238.943359	33.533035
1237.863281	-3.046280
1236.783203	98.643883
1235.702148	270.609497
1234.622070	107.936172
1233.541016	146.511246
1232.459961	226.266510
1231.377930	102.466736
1230.296875	-18.852259
1229.214844	82.676369
1228.132813	60.676796
1227.050781	94.361580
1225.967773	164.325623
1224.884766	171.347397
1223.801758	-104.663246
1222.718750	28.172270
1221.634766	296.346313
1220.550781	34.982124
1219.466797	174.932892
1218.382813	20.022551
1217.298828	147.827942
1216.213867	248.997726
1215.128906	113.473480
1214.042969	81.811089
1212.958008	-60.867661
1211.872070	-20.095266
1210.786133	225.723221
1209.700195	85.496704
1208.613281	-54.678879
1207.526367	133.095139
1206.439453	205.077316
1205.352539	19.158985
1204.265625	148.943436
1203.177734	-0.767334
1202.089844	-145.601959
1201.001953	-112.207161
1199.913086	-122.169594
1198.824219	-2.175496
1197.735352	33.540565
1196.646484	-75.105598
1195.557617	13.503006
1194.467773	37.136143
1193.377930	-170.034927
1192.288086	-38.235966
1191.197266	-101.147408
1190.106445	124.245796
1189.015625	30.081175
1187.924805	84.830261
1186.833984	48.313217
1185.742188	-156.219727
1184.650391	-291.079620
1183.557617	1.154623
1182.465820	-44.954327
1181.373047	57.622425
1180.280273	-86.806007
1179.187500	68.444824
1178.093750	-176.601395
1177.000977	-21.423943
1175.907227	145.644730
1174.812500	-8.290977
1173.718750	-44.843079
1172.624023	-7.187803
1171.529297	-292.650696
1170.434570	56.070896
1169.338867	-40.325520
1168.244141	-198.869812
1167.148438	82.602554
1166.051758	-121.353775
1164.956055	2.207961
1163.859375	20.558720
1162.762695	0.665059
1161.666016	-95.660522
1160.568359	32.499172
1159.470703	-8.912698
1158.373047	-62.252556
1157.275391	-55.923695
1156.176758	-40.073380
1155.079102	-226.978271
1153.979492	82.185379
1152.880859	-21.248846
1151.782227	-7.853977
1150.682617	141.349670
1149.583008	85.579788
1148.482422	251.338531
1147.382813	0.269325
1146.282227	-19.760357
1145.181641	0.674289
1144.080078	4.423053
1142.979492	-163.143021
1141.877930	-80.884987
1140.776367	67.913986
1139.673828	-54.422668
1138.572266	-105.396873
1137.469727	185.861725
1136.367188	-40.997360
1135.263672	-70.603828
1134.161133	32.794384
1133.057617	-18.206816
1131.954102	142.079254
1130.849609	164.624451
1129.745117	-69.113037
1128.641602	-48.918163
1127.536133	94.577400
1126.431641	254.601440
1125.326172	213.033997
1124.220703	263.910461
1123.115234	30.406870
1122.009766	-18.215837
1120.903320	-52.618599
1119.796875	62.167614
1118.690430	108.237778
1117.583008	121.137978
1116.475586	176.619507
1115.368164	-9.243167
1114.260742	58.054138
1113.152344	66.191307
1112.044922	90.871887
1110.936523	58.804012
1109.827148	-44.153622
1108.718750	-47.838474
1107.609375	45.312103
1106.500000	-36.334328
1105.389648	-32.960155
1104.280273	109.677277
1103.169922	98.849602
1102.059570	-11.069720
1100.948242	192.772079
1099.837891	370.582520
1098.726563	189.931137
1097.615234	-70.783241
1096.502930	-36.807411
1095.390625	81.971344
1094.278320	146.516281
1093.166016	36.759365
1092.053711	42.420696
1090.940430	19.827719
1089.827148	11.364648
1088.713867	64.080673
1087.599609	86.188042
1086.485352	152.970367
1085.371094	29.272751
1084.256836	-101.417114
1083.141602	136.923569
1082.027344	168.396820
1080.912109	14.276406
1079.795898	57.503162
1078.680664	211.073593
1077.564453	96.962685
1076.448242	-71.070374
1075.331055	84.774651
1074.213867	69.307716
1073.096680	194.571198
1071.979492	-3.794836
1070.862305	116.752968
1069.744141	75.532471
1068.625977	27.308672
1067.507813	4.883734
1066.388672	22.288433
1065.270508	100.577675
1064.151367	153.084106
1063.031250	111.953682
1061.912109	80.216812
1060.791992	193.540222
1059.671875	-34.647129
1058.550781	132.449310
1057.430664	124.153809
1056.309570	214.031601
1055.188477	-67.650475
1054.066406	111.024231
1052.945313	137.820297
1051.823242	52.530643
1050.700195	37.325619
1049.578125	78.162102
1048.455078	9.319407
1047.332031	92.160927
1046.208984	202.969284
1045.084961	-82.671753
1043.960938	-16.141027
1042.836914	-82.475258
1041.712891	144.843536
1040.587891	22.620850
1039.462891	21.588121
1038.337891	-42.298214
1037.212891	166.246399
1036.086914	-135.014435
1034.960938	-19.589628
1033.834961	86.496780
1032.708984	192.554733
1031.582031	214.867432
1030.455078	25.633873
1029.328125	-47.276432
1028.200195	5.346525
1027.072266	-90.717262
1025.944336	-24.127613
1024.816406	-136.348053
1023.687500	-137.062027
1022.558594	3.832584
1021.429688	112.198425
1020.300781	16.382502
1019.170898	-67.771240
1018.041016	8.142957
1016.911133	-38.824806
1015.780273	11.599180
1014.649414	66.660416
1013.518555	-72.881050
1012.387695	-15.456570
1011.255859	192.482056
1010.124023	289.227081
1008.992188	64.229942
1007.860352	211.924484
1006.727539	149.046509
1005.594727	155.615646
1004.461914	610.817688
1003.329102	369.965393
1002.195313	251.750687
1001.061523	272.268250
999.927734	124.157944
998.792969	276.406708
997.658203	96.093513
996.523438	59.031040
995.388672	-14.913332
994.252930	278.105804
993.117188	153.449478
991.981445	63.481155
990.844727	-134.797455
989.708984	65.887070
988.572266	77.507744
987.434570	-122.845383
986.297852	93.915375
985.160156	98.706528
984.022461	-16.213694
982.884766	161.327652
981.746094	-93.889229
980.607422	-63.619900
979.468750	-33.330128
978.329102	47.574829
977.190430	206.661560
976.050781	163.396820
974.910156	131.675278
973.770508	201.111160
972.629883	-18.917494
971.489258	41.397888
970.348633	30.535810
969.207031	86.284538
968.065430	22.691761
966.923828	-105.086304
965.781250	-14.835541
964.639648	107.519615
963.496094	14.302323
962.353516	216.894363
961.210938	50.422932
960.067383	120.073914
958.923828	201.180817
957.779297	21.183475
956.635742	-32.756119
955.491211	-61.457375
954.345703	-21.452570
953.201172	-20.330914
952.055664	72.326622
950.910156	-40.865494
949.764648	-41.930889
948.618164	-10.961783
947.471680	-16.542074
946.325195	-115.770607
945.178711	98.043800
944.031250	199.877365
942.883789	41.394066
941.736328	-208.295990
940.587891	48.822536
939.439453	194.047302
938.291016	232.017670
937.142578	146.845657
935.993164	-45.425026
934.843750	168.190643
933.694336	-94.584984
932.544922	77.986992
931.394531	163.942566
930.244141	-80.342789
929.093750	242.462616
927.942383	57.513954
926.791016	-68.149345
925.639648	72.483086
924.488281	-30.323528
923.335938	-73.926659
922.183594	-119.756706
921.031250	-126.896141
919.877930	-81.738510
918.724609	-145.637177
917.571289	-23.215651
916.417969	128.695557
915.263672	155.681442
914.109375	114.579933
912.955078	125.715736
911.800781	-192.115723
910.645508	86.792664
909.490234	-26.737875
908.334961	-83.511574
907.178711	-63.171848
906.022461	50.090706
904.866211	4.724776
903.709961	-42.866856
902.552734	65.837471
901.395508	97.529877
900.238281	54.529140
899.080078	-63.113750
897.921875	-128.650101
896.763672	-8.663505
895.605469	213.042740
894.446289	36.751087
893.287109	43.640820
892.127930	113.812904
890.967773	-12.588841
889.807617	116.313049
888.647461	-77.750587
887.487305	-41.434662
886.326172	-50.268173
885.165039	-117.758492
884.003906	-74.662086
882.842773	133.072174
881.680664	65.610611
880.518555	68.075699
879.356445	77.306664
878.193359	39.218857
877.030273	143.081223
875.867188	41.941940
874.703125	93.972252
873.540039	274.302399
872.375977	47.173931
871.210938	6.916293
870.046875	-67.062950
868.881836	88.400612
867.716797	149.350296
866.550781	160.813797
865.385742	55.401794
864.219727	161.251373
863.052734	139.001556
861.886719	35.908535
860.719727	-154.709930
859.552734	-69.126938
858.384766	216.152023
857.217773	113.119507
856.049805	146.966309
854.880859	120.236732
853.712891	279.614777
852.543945	264.060760
851.375000	71.455940
850.205078	311.367096
849.036133	150.185287
847.866211	159.273193
846.696289	213.126358
845.525391	163.972687
844.354492	-50.777172
843.183594	85.835213
842.012695	141.842529
840.840820	25.611332
839.668945	117.351166
838.497070	177.739258
837.324219	215.735916
836.151367	-157.398468
834.978516	153.139328
833.805664	14.647689
832.631836	-132.727539
831.458008	123.962585
830.284180	97.102409
829.110352	63.544060
827.935547	210.654083
826.760742	107.916687
825.584961	92.156425
824.410156	71.927170
823.234375	-82.017082
822.058594	33.664413
820.881836	360.867523
819.705078	37.662518
818.528320	106.417313
817.351563	-76.393753
816.173828	76.870262
814.996094	118.804222
813.818359	18.348337
812.639648	33.545902
811.461914	-37.986172
810.283203	10.511778
809.103516	-121.026855
807.923828	-181.435730
806.745117	-121.901894
805.564453	26.397146
804.384766	36.965870
803.204102	-229.927368
802.023438	58.014816
800.842773	203.818787
799.661133	78.947769
798.479492	-81.365166
797.297852	53.212044
796.115234	-69.389580
794.932617	-267.294281
793.750000	82.040031
792.567383	-155.717545
791.383789	-96.684837
790.200195	-121.821854
789.016602	76.559105
787.832031	-90.262306
786.648438	48.246078
785.463867	78.296715
784.278320	70.722847
783.092773	-18.659924
781.908203	-77.078865
780.721680	87.663841
779.536133	-19.392570
778.349609	209.263138
777.163086	2.829567
775.975586	257.820831
774.789063	139.711029
773.601563	206.972290
772.413086	150.653931
771.225586	96.552437
770.037109	143.879211
768.848633	76.545029
767.660156	348.605164
766.470703	164.450790
765.281250	125.747612
764.091797	179.541245
762.901367	206.875214
761.710938	84.505188
760.520508	164.639908
759.330078	20.314295
758.138672	65.209602
756.947266	-37.263081
755.755859	163.705627
754.563477	138.171051
753.371094	319.208405
752.178711	254.090012
750.986328	-2.095357
749.792969	227.140274
748.599609	45.716934
747.405273	44.358967
746.211914	78.112595
745.017578	-32.949360
743.823242	42.478912
742.627930	117.870842
741.433594	136.230698
740.238281	51.566883
739.041992	19.536655
737.846680	-104.483658
736.650391	106.670670
735.454102	65.909973
734.256836	42.689224
733.059570	-98.702339
731.862305	61.956020
730.665039	-134.044662
729.466797	153.425430
728.268555	-40.293716
727.070313	-98.366150
725.872070	49.055794
724.672852	133.054108
723.473633	-80.078163
722.273438	239.827881
721.074219	37.726364
719.874023	276.720734
718.673828	74.745552
717.472656	-168.573257
716.271484	-12.532687
715.070313	75.846642
713.869141	-34.216679
712.666992	65.075188
711.464844	-57.961666
710.262695	-30.562824
709.059570	273.515808
707.856445	80.904594
706.653320	151.885452
705.450195	220.686478
704.246094	8.723593
703.041992	94.993118
701.837891	192.131241
700.632813	102.212013
699.428711	279.820923
698.222656	144.335510
697.017578	-19.305840
695.811523	247.390152
694.605469	177.278595
693.399414	115.920998
692.192383	-84.342270
690.986328	-21.806437
689.778320	-202.345871
688.571289	-185.312363
687.363281	-14.234305
686.155273	85.225044
684.947266	149.977188
683.738281	-4.220980
682.529297	188.452225
681.320313	118.881615
680.111328	-41.612583
678.901367	-104.545326
677.691406	-52.663864
676.481445	-267.049713
675.270508	-35.474056
674.059570	-29.016632
672.848633	133.212280
671.636719	63.965523
670.425781	68.283913
669.213867	29.376995
668.000977	115.849701
666.789063	120.182686
665.576172	128.836975
664.362305	-46.089924
663.149414	14.421117
661.935547	167.724091
660.721680	303.680481
659.507813	-32.985054
658.292969	-50.239597
657.078125	-7.118773
655.863281	163.173599
654.647461	-63.301033
653.431641	44.356564
652.215820	195.016983
651.000000	-48.666241
649.783203	-70.455124
648.566406	95.040749
647.349609	165.672287
646.132813	186.696365
644.915039	233.451080
643.697266	75.726196
642.478516	253.497681
641.259766	74.138725
640.041992	10.838901
638.822266	293.479553
637.603516	328.750122
636.383789	-18.533691
635.164063	196.915848
633.943359	362.714905
632.723633	17.327925
631.502930	-61.942787
630.281250	-77.000000
629.060547	64.354691
627.838867	96.035522
626.617188	-9.770502
625.394531	261.540619
624.172852	105.940247
622.950195	25.132103
621.726563	143.306473
620.503906	38.368061
619.280273	273.631805
618.056641	-26.780003
616.832031	156.317001
615.608398	-7.710736
614.383789	-15.883869
613.158203	-103.616066
611.933594	9.278445
610.708008	145.177460
609.482422	39.000679
608.255859	52.036907
607.030273	107.282700
605.803711	-105.054077
604.576172	-104.320007
