# Supplementary material for: Raman spectroscopy accurately differentiates mucosal healing from non-healing and biochemical changes following biological therapy in inflammatory bowel disease
Source: PLoS One. 2021 Jun 2;16(6):e0252210. doi: 10.1371/journal.pone.0252210 (PMC8172032; doi:10.1371/journal.pone.0252210)
Supplement: S1 Dataset — (ZIP) [file pone.0252210.s003.zip › HC/BRC-ctnf-0005-2 this one++_base sub CR removed_14__X_-5041.64__Y_12458.9__Z_129.744__Time_157.txt]

1714.708984	-62.296867
1713.732422	-44.918755
1712.755859	6.549492
1711.779297	34.468616
1710.801758	87.444328
1709.824219	-27.340214
1708.846680	513.169067
1707.868164	650.554565
1706.890625	401.326447
1705.912109	778.304382
1704.933594	584.502258
1703.954102	944.761963
1702.975586	1254.096558
1701.996094	1333.523193
1701.016602	915.907043
1700.037109	951.150757
1699.056641	1046.112671
1698.077148	1147.496216
1697.096680	1461.241333
1696.116211	1271.344360
1695.134766	1163.301392
1694.154297	1503.153320
1693.172852	1404.260498
1692.191406	1758.703125
1691.209961	1496.127441
1690.227539	1729.722412
1689.245117	1691.060547
1688.263672	1916.585571
1687.280273	1952.838623
1686.297852	2021.482056
1685.314453	1834.686890
1684.332031	1534.078735
1683.347656	2145.359619
1682.364258	1971.582520
1681.380859	2043.861694
1680.396484	2141.121338
1679.412109	1888.218994
1678.427734	2073.170898
1677.442383	1937.490845
1676.458008	2178.504883
1675.472656	2460.863281
1674.487305	1718.564819
1673.500977	1988.414429
1672.515625	2392.977051
1671.529297	2376.828369
1670.542969	2368.059814
1669.556641	2658.873291
1668.569336	2197.649414
1667.583008	2461.016357
1666.595703	2044.493042
1665.608398	2461.072998
1664.620117	2086.713135
1663.632813	2510.787842
1662.644531	2658.794678
1661.656250	2610.579102
1660.667969	2215.248779
1659.678711	2055.978516
1658.689453	1920.794434
1657.700195	2689.076172
1656.710938	2037.928223
1655.721680	2160.437256
1654.731445	2068.778076
1653.742188	1895.582397
1652.750977	1847.106812
1651.760742	1711.894043
1650.770508	1799.379517
1649.779297	1337.350220
1648.788086	1238.228149
1647.796875	1089.523804
1646.804688	751.202454
1645.813477	1071.495728
1644.821289	1051.558960
1643.829102	992.709229
1642.836914	496.374603
1641.843750	394.180054
1640.850586	316.523895
1639.857422	-105.931709
1638.864258	232.190720
1637.871094	262.425537
1636.876953	451.576477
1635.882813	-144.015518
1634.888672	120.564987
1633.894531	-77.840080
1632.899414	88.130157
1631.905273	-66.362549
1630.910156	-133.100677
1629.915039	16.897352
1628.918945	38.681118
1627.922852	-157.070282
1626.927734	-180.836426
1625.930664	-264.315277
1624.934570	-299.517090
1623.938477	-126.158844
1622.941406	13.767924
1621.944336	-118.792625
1620.947266	154.141617
1619.949219	151.971939
1618.952148	229.467026
1617.954102	228.965149
1616.956055	82.303108
1615.957031	-0.523313
1614.958984	-161.170639
1613.959961	-14.063949
1612.960938	152.137711
1611.961914	-263.026550
1610.961914	-108.409294
1609.962891	-461.499847
1608.962891	166.284149
1607.962891	6.007807
1606.961914	-326.353973
1605.961914	227.270233
1604.960938	294.390900
1603.959961	144.939880
1602.958984	532.704590
1601.957031	57.569973
1600.956055	-296.342590
1599.954102	22.623476
1598.952148	88.471298
1597.949219	-43.774014
1596.947266	-8.069345
1595.944336	-146.869217
1594.941406	-198.824203
1593.938477	165.081635
1592.934570	140.287506
1591.931641	-71.904350
1590.927734	-215.642776
1589.923828	-1.312244
1588.918945	-243.167267
1587.915039	42.464973
1586.910156	109.357269
1585.905273	171.451019
1584.900391	-146.629166
1583.894531	106.559448
1582.889648	94.286766
1581.883789	43.306293
1580.877930	336.498688
1579.871094	359.093353
1578.865234	233.638596
1577.858398	181.414337
1576.851563	244.014801
1575.844727	221.021896
1574.836914	216.498871
1573.829102	84.812691
1572.822266	130.231766
1571.813477	-6.126578
1570.805664	-147.402466
1569.797852	194.855087
1568.789063	9.801124
1567.780273	-120.471519
1566.770508	172.696671
1565.761719	-9.186058
1564.751953	14.159762
1563.742188	-281.567596
1562.732422	-247.589249
1561.722656	222.205948
1560.711914	-319.501343
1559.702148	-163.484329
1558.691406	5.452714
1557.679688	-299.918060
1556.668945	-524.814819
1555.657227	229.560471
1554.645508	103.043846
1553.633789	33.521477
1552.622070	-235.342926
1551.609375	83.375366
1550.596680	-30.244560
1549.583984	251.942169
1548.571289	215.779877
1547.558594	440.726410
1546.544922	-76.558395
1545.531250	29.220886
1544.517578	240.784531
1543.503906	-219.654770
1542.489258	-8.421057
1541.474609	-171.912842
1540.459961	-224.471375
1539.445313	-16.441551
1538.429688	-324.893158
1537.415039	-1.181433
1536.399414	-46.745499
1535.383789	116.428703
1534.367188	-117.826042
1533.351563	341.352417
1532.334961	68.032196
1531.318359	163.123657
1530.301758	188.358398
1529.284180	146.342819
1528.266602	134.996521
1527.249023	-69.729431
1526.231445	170.729630
1525.213867	228.071396
1524.195313	135.843674
1523.177734	143.724411
1522.159180	-95.634598
1521.139648	24.823896
1520.121094	276.073181
1519.101563	120.752380
1518.082031	-21.959944
1517.062500	310.421051
1516.042969	-387.768005
1515.022461	-343.753113
1514.001953	-199.935608
1512.981445	-64.204750
1511.960938	78.843475
1510.939453	5.928135
1509.918945	184.163544
1508.897461	115.724373
1507.875000	-122.297882
1506.853516	-329.759033
1505.831055	-135.044220
1504.809570	251.484634
1503.787109	-115.820091
1502.763672	-211.787735
1501.741211	-18.613655
1500.717773	181.795441
1499.694336	-358.083344
1498.670898	-294.022919
1497.646484	-102.399155
1496.623047	73.479454
1495.598633	-68.260719
1494.574219	152.871658
1493.549805	-12.504696
1492.524414	41.667305
1491.499023	366.396088
1490.473633	465.797028
1489.448242	-122.365913
1488.422852	193.542496
1487.396484	475.770142
1486.370117	198.448914
1485.343750	709.636414
1484.317383	393.476349
1483.290039	316.934814
1482.262695	1048.723633
1481.235352	492.010468
1480.208008	853.130920
1479.180664	948.686584
1478.152344	982.709229
1477.124023	822.768250
1476.095703	761.965637
1475.067383	1202.661133
1474.038086	1334.741577
1473.008789	1616.695801
1471.979492	1295.009277
1470.950195	1502.514648
1469.919922	1765.617920
1468.890625	1840.143066
1467.860352	1911.814941
1466.830078	2034.058228
1465.798828	2140.723389
1464.768555	2229.351807
1463.737305	2365.955566
1462.706055	2205.042969
1461.674805	2226.853760
1460.642578	2261.101563
1459.610352	2447.458984
1458.578125	2803.600342
1457.545898	2550.332031
1456.513672	2487.269531
1455.480469	2352.985107
1454.447266	2938.848389
1453.414063	2778.818604
1452.380859	2943.179443
1451.346680	3026.166748
1450.313477	3103.932617
1449.279297	2788.802734
1448.244141	2628.134521
1447.209961	2953.643555
1446.174805	3109.220703
1445.139648	2884.920410
1444.104492	3323.648193
1443.069336	2390.714844
1442.033203	2601.445801
1440.998047	2723.503174
1439.961914	2263.816406
1438.924805	2208.688477
1437.888672	2368.379883
1436.851563	2161.490967
1435.814453	1881.358765
1434.777344	1775.575562
1433.740234	1470.285034
1432.702148	1609.409546
1431.664063	1354.653198
1430.625977	852.655396
1429.587891	1226.383789
1428.548828	863.296021
1427.509766	623.931946
1426.471680	399.831512
1425.431641	642.143616
1424.392578	468.521423
1423.352539	292.432373
1422.312500	552.295044
1421.272461	184.881500
1420.232422	437.166870
1419.191406	90.116722
1418.150391	-80.530327
1417.109375	206.985886
1416.068359	71.730171
1415.027344	137.845398
1413.985352	-82.749573
1412.943359	-102.012039
1411.901367	29.665579
1410.858398	128.663208
1409.816406	-413.046295
1408.773438	-379.119171
1407.730469	-159.216583
1406.687500	-343.621918
1405.643555	222.861450
1404.599609	-219.885239
1403.555664	211.061478
1402.511719	175.257828
1401.466797	-264.310211
1400.422852	139.206146
1399.377930	449.890778
1398.333008	590.123596
1397.287109	196.547256
1396.242188	286.989349
1395.196289	329.929321
1394.150391	277.843719
1393.104492	253.510757
1392.057617	364.550049
1391.010742	485.746002
1389.963867	416.880432
1388.916992	458.344421
1387.870117	7.173427
1386.822266	-161.000549
1385.774414	183.726532
1384.726563	28.518820
1383.677734	-178.917114
1382.629883	51.310314
1381.581055	-65.639565
1380.532227	-122.356476
1379.483398	-336.141602
1378.433594	-432.272064
1377.383789	-305.951813
1376.333984	-341.654266
1375.284180	-95.138008
1374.234375	-267.568024
1373.183594	-0.736267
1372.132813	-195.063324
1371.082031	-137.245743
1370.031250	194.984726
1368.979492	-207.811691
1367.927734	-301.225006
1366.875977	151.184570
1365.824219	68.247337
1364.771484	112.582809
1363.718750	-126.599731
1362.666016	92.533615
1361.613281	277.027588
1360.560547	-102.971672
1359.506836	-22.425770
1358.453125	-56.002335
1357.399414	-19.664869
1356.344727	-176.940872
1355.291016	58.798840
1354.236328	448.744232
1353.181641	193.003052
1352.126953	342.462860
1351.071289	84.948639
1350.015625	540.270142
1348.959961	437.298920
1347.904297	309.863556
1346.847656	277.031982
1345.791992	435.509247
1344.735352	527.251343
1343.677734	874.587280
1342.621094	679.294312
1341.563477	756.950928
1340.505859	889.382935
1339.448242	581.164063
1338.390625	788.477417
1337.332031	867.244324
1336.273438	693.792847
1335.214844	567.739380
1334.156250	731.536133
1333.097656	687.768066
1332.038086	256.009888
1330.978516	670.388428
1329.917969	674.494324
1328.858398	500.963135
1327.797852	658.907104
1326.737305	589.791504
1325.676758	362.923370
1324.616211	798.254089
1323.554688	1233.672363
1322.493164	842.286377
1321.431641	727.758423
1320.370117	830.687988
1319.307617	1148.448975
1318.245117	899.124573
1317.182617	561.423706
1316.120117	855.226746
1315.056641	744.966919
1313.993164	780.413696
1312.929688	875.240356
1311.866211	743.698181
1310.802734	661.729797
1309.738281	1222.613037
1308.673828	924.486938
1307.609375	914.668823
1306.543945	1109.308228
1305.479492	1038.472412
1304.414063	1489.268311
1303.347656	932.029175
1302.282227	896.422485
1301.215820	1143.692871
1300.150391	961.108215
1299.083008	931.130432
1298.016602	537.907959
1296.949219	1218.140137
1295.882813	926.139709
1294.815430	914.282654
1293.747070	1030.245483
1292.679688	788.191345
1291.611328	907.008789
1290.542969	829.804565
1289.474609	196.282013
1288.405273	955.530823
1287.335938	1180.395264
1286.266602	665.406677
1285.197266	902.865723
1284.127930	959.174744
1283.057617	1027.877197
1281.987305	908.234436
1280.916992	769.234436
1279.845703	809.085327
1278.775391	665.612732
1277.704102	908.807190
1276.632813	878.175110
1275.560547	1302.436768
1274.489258	1025.166382
1273.416992	1148.929932
1272.344727	1201.928467
1271.271484	1225.722534
1270.199219	1413.268066
1269.125977	1176.018677
1268.052734	1607.846680
1266.979492	1351.380615
1265.905273	1395.255615
1264.831055	1602.667969
1263.756836	1566.207031
1262.682617	2012.665283
1261.607422	1908.069092
1260.533203	1886.489624
1259.458008	1789.464355
1258.381836	1543.953979
1257.306641	1741.935547
1256.230469	1664.732300
1255.154297	1755.625122
1254.078125	1508.211548
1253.001953	2137.049561
1251.924805	1926.275879
1250.847656	1710.792236
1249.770508	1643.801392
1248.692383	1496.651123
1247.615234	1675.352173
1246.537109	1387.385376
1245.458984	1590.398560
1244.379883	1319.645752
1243.300781	1709.653809
1242.222656	1812.992432
1241.142578	1248.693848
1240.063477	1420.080811
1238.983398	1632.650269
1237.904297	1430.283936
1236.823242	1363.834961
1235.743164	1479.285889
1234.662109	1444.368408
1233.582031	1438.546265
1232.500977	1170.992554
1231.418945	988.332153
1230.337891	1709.251831
1229.255859	1255.276245
1228.173828	929.803345
1227.090820	1214.443359
1226.008789	997.965149
1224.925781	1001.721497
1223.842773	911.091248
1222.759766	733.391235
1221.675781	630.676880
1220.591797	733.436707
1219.507813	867.518921
1218.423828	513.373413
1217.338867	768.110229
1216.254883	715.933044
1215.169922	533.307617
1214.083984	495.543182
1212.999023	332.211090
1211.913086	637.022949
1210.827148	666.581482
1209.741211	727.403320
1208.654297	305.793823
1207.567383	431.586517
1206.480469	981.470154
1205.393555	333.281891
1204.306641	518.933289
1203.218750	193.721863
1202.130859	97.344994
1201.042969	140.558167
1199.954102	181.232971
1198.865234	72.563416
1197.776367	76.918404
1196.687500	-39.118240
1195.598633	75.666290
1194.508789	317.717682
1193.418945	13.832279
1192.329102	-227.550385
1191.238281	28.456692
1190.147461	99.236267
1189.056641	-72.732834
1187.965820	-218.338898
1186.875000	-565.673279
1185.783203	-706.571838
1184.691406	-727.553284
1183.599609	-415.173584
1182.506836	-402.905487
1181.414063	-395.579681
1180.321289	-280.505768
1179.228516	-251.915314
1178.135742	-3.000608
1177.041992	-39.465111
1175.948242	7.783331
1174.854492	21.337738
1173.759766	219.099991
1172.665039	275.393280
1171.570313	245.357697
1170.475586	191.262360
1169.380859	158.571701
1168.285156	-546.312622
1167.189453	-105.683701
1166.093750	83.591164
1164.997070	-255.578766
1163.900391	-274.548462
1162.803711	-90.599106
1161.707031	85.956909
1160.609375	-112.623711
1159.512695	247.384399
1158.415039	81.974960
1157.316406	515.440979
1156.218750	585.938416
1155.120117	224.526840
1154.021484	-36.713318
1152.922852	200.300629
1151.823242	351.242889
1150.723633	342.307739
1149.624023	395.175690
1148.524414	326.398468
1147.423828	95.560242
1146.323242	-182.929169
1145.222656	166.978241
1144.122070	209.588318
1143.020508	123.551468
1141.918945	506.028198
1140.817383	296.023834
1139.715820	-78.077454
1138.613281	325.163635
1137.510742	442.900482
1136.408203	565.205017
1135.305664	521.039856
1134.202148	517.133057
1133.098633	475.107544
1131.995117	278.676025
1130.891602	504.668488
1129.787109	906.016052
1128.682617	932.240601
1127.578125	619.180115
1126.473633	1000.906921
1125.368164	834.715332
1124.262695	1270.498901
1123.157227	706.013672
1122.050781	951.874084
1120.944336	882.513245
1119.837891	360.796783
1118.731445	563.656738
1117.625000	974.611328
1116.517578	625.673157
1115.410156	733.400879
1114.302734	623.386902
1113.194336	527.515015
1112.085938	717.668335
1110.977539	813.103516
1109.869141	672.108459
1108.759766	748.445679
1107.651367	777.446106
1106.541016	858.290100
1105.431641	691.138916
1104.321289	993.713989
1103.211914	753.327271
1102.100586	727.662476
1100.990234	694.893433
1099.878906	787.057556
1098.768555	850.854004
1097.656250	886.259155
1096.544922	1081.869263
1095.432617	999.315247
1094.320313	1018.048096
1093.208008	918.988831
1092.095703	673.964905
1090.982422	424.301178
1089.869141	861.921326
1088.755859	972.273865
1087.641602	562.675842
1086.527344	689.457275
1085.413086	837.332336
1084.298828	994.530823
1083.183594	1015.326965
1082.069336	716.576660
1080.954102	821.993042
1079.837891	704.239563
1078.722656	572.472900
1077.606445	734.195251
1076.490234	902.900757
1075.373047	731.305115
1074.255859	609.070190
1073.139648	315.721252
1072.021484	460.981018
1070.904297	587.465271
1069.786133	479.535950
1068.667969	528.690796
1067.549805	278.003357
1066.430664	655.142700
1065.312500	165.795929
1064.193359	301.759003
1063.073242	500.890717
1061.954102	852.100464
1060.833984	747.008667
1059.713867	574.202454
1058.592773	354.765228
1057.472656	156.547211
1056.351563	248.298218
1055.230469	284.003387
1054.108398	287.051117
1052.987305	-20.447432
1051.865234	199.996384
1050.743164	-69.828026
1049.620117	391.092926
1048.497070	67.849236
1047.374023	409.736664
1046.250977	387.711151
1045.127930	216.564484
1044.003906	92.212929
1042.879883	77.570038
1041.754883	-76.779823
1040.630859	228.018219
1039.505859	181.075607
1038.380859	-501.436859
1037.254883	252.893570
1036.129883	-263.817535
1035.003906	-121.641609
1033.876953	-212.056427
1032.750977	-286.005890
1031.624023	72.720451
1030.497070	105.940674
1029.370117	-160.550095
1028.242188	-178.147049
1027.115234	-374.471375
1025.986328	-761.036804
1024.858398	-801.267029
1023.730469	-565.065186
1022.601563	-556.290894
1021.471680	-410.469238
1020.342773	-589.348389
1019.212891	-422.399170
1018.083008	-566.102417
1016.953125	-109.124481
1015.823242	-526.014648
1014.692383	-249.690567
1013.561523	-376.442413
1012.430664	272.953796
1011.298828	188.147156
1010.166992	249.401489
1009.035156	79.339050
1007.903320	147.874954
1006.770508	353.037598
1005.637695	620.730591
1004.504883	1720.946899
1003.371094	1958.484863
1002.238281	2078.219482
1001.104492	1400.835938
999.969727	1072.792480
998.835938	544.142700
997.701172	269.920319
996.566406	531.617004
995.430664	322.512177
994.295898	261.376404
993.160156	223.518036
992.024414	289.646576
990.887695	307.502686
989.750977	270.197693
988.614258	-128.768372
987.477539	-253.149567
986.340820	55.823502
985.203125	-10.600222
984.065430	84.380882
982.926758	276.187836
981.789063	343.805725
980.650391	156.143387
979.511719	316.138245
978.372070	110.532005
977.233398	236.331635
976.093750	277.189178
974.953125	437.721466
973.813477	538.617920
972.672852	1032.484497
971.532227	770.651428
970.390625	603.259644
969.250000	468.266571
968.108398	425.314240
966.966797	494.993835
965.824219	516.634094
964.681641	513.208496
963.539063	331.094543
962.396484	401.411835
961.253906	572.705566
960.110352	705.129150
958.966797	432.170624
957.822266	35.823425
956.678711	97.783142
955.534180	166.741333
954.388672	343.391815
953.244141	357.655762
952.098633	282.846497
950.953125	258.540649
949.807617	126.927437
948.661133	-70.772583
947.514648	-101.393524
946.368164	-179.840027
945.221680	54.858196
944.074219	-162.624908
942.926758	122.469620
941.779297	569.643188
940.630859	229.351181
939.483398	523.671387
938.334961	384.556152
937.185547	450.886017
936.037109	284.737915
934.887695	171.213257
933.737305	149.024399
932.587891	783.177246
931.437500	485.441650
930.287109	331.434265
929.136719	31.886532
927.985352	458.746765
926.834961	88.957214
925.682617	-141.763962
924.531250	121.343414
923.378906	159.268997
922.226563	-73.305000
921.074219	-148.834793
919.921875	-67.440735
918.768555	493.411804
917.615234	154.537491
916.460938	-161.388351
915.307617	-41.167347
914.153320	83.605186
912.999023	-25.369709
911.843750	-204.561066
910.688477	-313.295319
909.533203	-36.396042
908.377930	208.680359
907.221680	-54.058449
906.066406	16.499119
904.909180	71.210876
903.752930	-440.350067
902.595703	-91.086769
901.438477	366.716919
900.281250	-108.239159
899.123047	120.845879
897.965820	-473.690247
896.807617	-117.918312
895.648438	-494.986023
894.489258	-89.610878
893.331055	-23.467516
892.170898	-27.396538
891.011719	95.190224
889.851563	-593.152771
888.691406	-332.740723
887.531250	-158.252426
886.370117	18.406124
885.208984	197.224564
884.047852	-156.479828
882.885742	130.527695
881.724609	94.909309
880.562500	-163.897644
879.399414	-89.032845
878.237305	71.392700
877.074219	-11.597776
875.911133	47.313889
874.747070	434.917175
873.583008	275.245209
872.418945	367.682068
871.254883	129.252472
870.089844	307.074066
868.925781	163.130478
867.759766	403.713287
866.594727	322.651001
865.428711	203.365097
864.262695	194.174500
863.096680	396.088745
861.930664	716.875122
860.763672	862.303711
859.596680	136.588409
858.428711	706.120361
857.260742	550.562988
856.092773	1009.652710
854.924805	593.786194
853.756836	787.910828
852.587891	558.191162
851.418945	731.900757
850.249023	1086.930664
849.080078	534.474426
847.910156	378.593414
846.739258	41.336784
845.569336	263.769928
844.398438	441.242889
843.227539	296.354340
842.056641	91.040764
840.884766	149.623001
839.712891	697.727478
838.541016	221.705093
837.368164	557.032837
836.196289	177.149063
835.022461	-95.439507
833.849609	496.243866
832.675781	290.493713
831.501953	446.340057
830.328125	53.040501
829.154297	288.985565
827.979492	598.328125
826.804688	459.188690
825.628906	304.411499
824.454102	363.581940
823.278320	407.029144
822.102539	191.913300
820.925781	-317.206451
819.749023	-240.528885
818.572266	-119.459595
817.395508	-118.739975
816.217773	-2.400715
815.040039	-484.667297
813.862305	-248.386307
812.684570	-141.279312
811.505859	-201.056610
810.327148	-232.001648
809.147461	-29.703608
807.968750	-462.960388
806.789063	-378.596252
805.609375	-563.042358
804.428711	-356.766815
803.248047	-48.575493
802.067383	-60.138405
800.886719	-386.789520
799.705078	-360.723389
798.523438	-239.393784
797.341797	-421.903961
796.160156	47.201450
794.977539	-188.611832
793.794922	-107.593910
792.611328	-223.790771
791.428711	-348.849060
790.245117	10.890800
789.060547	-52.310837
787.876953	-215.104034
786.692383	285.764465
785.507813	142.771927
784.323242	-181.504471
783.137695	-103.348785
781.952148	288.552490
780.766602	-62.156853
779.580078	291.926697
778.393555	129.038757
777.207031	92.049835
776.020508	178.678085
774.833008	141.651398
773.645508	267.904877
772.458008	-25.030640
771.270508	-128.175125
770.082031	134.718964
768.893555	212.329147
767.704102	192.938187
766.514648	72.211922
765.325195	105.739944
764.135742	165.693878
762.946289	-49.571030
761.755859	270.165649
760.565430	140.843277
759.374023	379.029999
758.183594	214.608475
756.992188	305.394958
755.799805	224.686264
754.608398	421.017181
753.416016	252.508835
752.223633	732.252747
751.030273	295.879852
749.837891	656.916748
748.644531	227.477036
747.450195	127.545044
746.256836	251.561005
745.062500	680.549011
743.868164	422.877380
742.672852	38.216335
741.477539	-94.054260
740.282227	319.592468
739.086914	117.374710
737.890625	-233.630920
736.695313	46.432388
735.498047	-192.512878
734.301758	-271.425812
733.104492	-96.300903
731.907227	253.916428
730.709961	63.709610
729.511719	-93.477417
728.313477	112.518806
727.115234	386.310364
725.916992	113.685043
724.717773	-316.018616
723.518555	303.240997
722.318359	520.462646
721.119141	270.425415
719.918945	313.175110
718.718750	225.096283
717.517578	41.183815
716.316406	378.899902
715.115234	221.504074
713.914063	136.286942
712.711914	216.942627
711.509766	-70.626190
710.307617	352.444977
709.104492	180.748627
707.902344	76.798256
706.698242	169.033493
705.495117	19.734921
704.291016	157.953827
703.086914	-134.565155
701.882813	299.803192
700.678711	-220.667542
699.473633	361.697083
698.268555	122.210953
697.062500	17.751593
695.857422	-171.249619
694.651367	-401.275665
693.444336	-337.834778
692.238281	-167.867859
691.031250	-327.795135
689.824219	-244.414032
688.616211	-449.503448
687.409180	-244.345734
686.200195	-282.032471
684.992188	-68.034157
683.784180	-432.794189
682.575195	-318.259552
681.366211	-309.811584
680.156250	-266.557526
678.946289	-262.172180
677.736328	-194.857468
676.526367	-162.081009
675.315430	-198.438385
674.104492	-230.328064
672.893555	159.766342
671.682617	428.681396
670.470703	193.786240
669.258789	408.763641
668.046875	331.977203
666.833984	910.057739
665.621094	584.980469
664.408203	655.389893
663.194336	380.385712
661.981445	617.225708
660.767578	318.800507
659.552734	566.516357
658.338867	259.775116
657.124023	203.448105
655.908203	-3.714712
654.693359	-118.022812
653.477539	-221.428757
652.261719	-31.681107
651.045898	261.442657
649.829102	134.503586
648.612305	61.507034
647.395508	117.753876
646.177734	111.606300
644.959961	51.706585
643.742188	525.387207
642.524414	226.746429
641.305664	-69.571625
640.086914	-56.154575
638.868164	178.658936
637.648438	-24.970657
636.429688	-95.297104
635.208984	472.342194
633.989258	112.081924
632.768555	112.676361
631.547852	12.407022
630.327148	-190.808609
629.106445	155.295044
627.884766	173.092239
626.663086	173.745178
625.440430	99.379128
624.217773	224.399536
622.995117	353.672211
621.772461	727.137817
620.549805	505.011108
619.326172	197.365921
618.102539	-127.228912
616.877930	-141.260513
615.654297	-88.907539
614.429688	-107.113373
613.204102	-302.775482
611.979492	-64.163780
610.753906	-114.198952
609.528320	190.713547
608.301758	452.867218
607.075195	103.975906
605.848633	45.886848
604.622070	-251.199951
