# Supplementary material for: Raman spectroscopy accurately differentiates mucosal healing from non-healing and biochemical changes following biological therapy in inflammatory bowel disease
Source: PLoS One. 2021 Jun 2;16(6):e0252210. doi: 10.1371/journal.pone.0252210 (PMC8172032; doi:10.1371/journal.pone.0252210)
Supplement: S1 Dataset — (ZIP) [file pone.0252210.s003.zip › HC/BRC-ctnf-0013_Copy base sub CR removed_92__X_5612.96__Y_10629.4__Z_2157.83__Time_1044.txt]

1714.774414	200.991028
1713.797852	96.291031
1712.820313	148.290527
1711.843750	418.661835
1710.866211	-68.744789
1709.888672	-61.636208
1708.911133	177.015961
1707.933594	46.906185
1706.955078	-122.314331
1705.976563	-1.197457
1704.998047	-138.813141
1704.019531	-213.790833
1703.040039	9.267295
1702.061523	-42.333031
1701.082031	-181.258499
1700.101563	-222.934128
1699.122070	166.848404
1698.141602	28.064180
1697.161133	-56.301178
1696.180664	100.731979
1695.200195	322.681488
1694.218750	160.780472
1693.238281	-74.929405
1692.256836	125.391792
1691.274414	246.344864
1690.292969	45.217712
1689.310547	7.670915
1688.328125	250.960388
1687.345703	132.261963
1686.363281	115.669563
1685.379883	142.437958
1684.396484	273.837921
1683.413086	424.536896
1682.429688	181.666306
1681.445313	94.010544
1680.461914	323.898224
1679.477539	277.497925
1678.493164	364.815979
1677.507813	612.332153
1676.523438	620.983582
1675.538086	723.290100
1674.552734	703.839905
1673.566406	799.258118
1672.581055	990.889587
1671.594727	1039.495728
1670.608398	1022.212402
1669.622070	1093.106323
1668.634766	1015.780273
1667.648438	1005.372253
1666.661133	1080.375000
1665.673828	1028.463501
1664.685547	1168.032227
1663.698242	1095.833740
1662.709961	1053.268433
1661.721680	1297.468750
1660.733398	1406.812866
1659.744141	1667.551270
1658.755859	1547.093262
1657.766602	1310.526367
1656.777344	1474.306885
1655.787109	1230.658203
1654.797852	1355.408569
1653.807617	1160.236206
1652.817383	1161.274780
1651.827148	1199.673218
1650.835938	915.725220
1649.844727	1174.229248
1648.853516	835.507141
1647.862305	655.792908
1646.871094	645.539551
1645.878906	664.611511
1644.886719	504.341187
1643.894531	360.234711
1642.902344	467.224976
1641.910156	315.745087
1640.916992	457.450287
1639.923828	235.239761
1638.930664	261.266663
1637.936523	44.866856
1636.943359	126.673447
1635.949219	-110.320030
1634.955078	222.181656
1633.960938	183.207245
1632.965820	-16.278980
1631.970703	229.536606
1630.975586	-6.448753
1629.980469	13.142823
1628.985352	-109.268700
1627.989258	-105.215851
1626.993164	77.829704
1625.997070	-25.782022
1625.000977	-239.694061
1624.003906	-116.925415
1623.007813	71.580658
1622.010742	126.059250
1621.012695	25.571121
1620.015625	127.440506
1619.017578	126.900299
1618.020508	45.018875
1617.021484	102.328682
1616.023438	73.047363
1615.025391	98.906334
1614.026367	-27.371552
1613.027344	266.040497
1612.028320	-62.089886
1611.028320	-78.119560
1610.029297	322.582855
1609.029297	141.388596
1608.029297	15.275371
1607.028320	75.161102
1606.028320	197.848572
1605.027344	278.563873
1604.026367	136.725555
1603.025391	141.458740
1602.023438	-107.639580
1601.022461	-84.631973
1600.020508	-1.538257
1599.018555	-161.697952
1598.016602	-78.739365
1597.013672	-194.509521
1596.010742	-122.164886
1595.007813	-49.924252
1594.004883	-113.604965
1593.001953	-153.836777
1591.998047	-183.695084
1590.994141	-244.949753
1589.990234	12.096926
1588.986328	138.489441
1587.981445	202.123093
1586.976563	-60.352268
1585.971680	180.388382
1584.966797	-22.225296
1583.961914	-52.855377
1582.956055	221.266464
1581.950195	268.516602
1580.944336	0.486205
1579.938477	250.627823
1578.931641	3.295614
1577.924805	299.925385
1576.917969	203.362518
1575.911133	156.142960
1574.904297	85.401398
1573.896484	285.006439
1572.888672	276.390045
1571.880859	327.424438
1570.873047	-89.496620
1569.864258	39.255108
1568.855469	204.175888
1567.846680	20.858986
1566.837891	167.243439
1565.829102	-8.494307
1564.819336	-88.279076
1563.809570	80.932388
1562.799805	99.445679
1561.790039	55.544949
1560.779297	34.841251
1559.768555	-50.826347
1558.757813	-30.336536
1557.747070	23.678164
1556.736328	129.333344
1555.724609	81.937935
1554.712891	112.100647
1553.701172	48.873817
1552.689453	-35.196003
1551.676758	105.777901
1550.664063	80.918793
1549.651367	4.165042
1548.638672	59.199196
1547.625977	116.634544
1546.612305	334.173798
1545.598633	73.246933
1544.584961	50.032894
1543.571289	155.857132
1542.556641	-2.026267
1541.541992	0.123144
1540.527344	76.993301
1539.512695	45.243889
1538.498047	8.185022
1537.482422	363.206085
1536.466797	0.695028
1535.451172	166.953369
1534.434570	5.461023
1533.418945	233.210571
1532.402344	104.969635
1531.385742	7.553937
1530.369141	-10.099994
1529.351563	8.153309
1528.334961	209.118668
1527.317383	-15.034163
1526.299805	31.071070
1525.281250	-28.533819
1524.263672	210.254181
1523.245117	-34.898079
1522.226563	-17.727850
1521.208008	35.294571
1520.188477	144.700546
1519.168945	-159.941010
1518.150391	-40.529327
1517.129883	1.580829
1516.110352	71.805931
1515.089844	-76.458466
1514.070313	-11.653213
1513.049805	19.602158
1512.028320	-0.635326
1511.007813	-46.642593
1509.986328	-105.600342
1508.964844	-121.054230
1507.943359	-0.707492
1506.921875	-165.135391
1505.899414	111.278183
1504.876953	49.155117
1503.854492	-51.493824
1502.832031	116.769875
1501.808594	-171.064941
1500.786133	-5.634055
1499.762695	-119.453056
1498.739258	-13.207851
1497.714844	103.106712
1496.691406	14.602792
1495.666992	-125.138214
1494.642578	-4.066404
1493.617188	24.794790
1492.592773	30.555393
1491.567383	-119.696022
1490.541992	59.647533
1489.516602	182.621506
1488.491211	445.933258
1487.464844	415.370483
1486.438477	601.745667
1485.412109	257.043457
1484.385742	522.324829
1483.358398	664.932922
1482.331055	730.880737
1481.303711	891.090515
1480.276367	635.551941
1479.249023	691.060303
1478.220703	917.224182
1477.192383	1092.267822
1476.164063	823.896790
1475.135742	1016.596802
1474.106445	1140.388428
1473.077148	1190.240112
1472.047852	1349.473755
1471.018555	1493.323242
1469.989258	1408.074951
1468.958984	1516.130249
1467.928711	1606.296875
1466.898438	1470.085815
1465.868164	1720.304199
1464.836914	1863.614990
1463.805664	2184.709717
1462.774414	2048.344727
1461.743164	1995.830688
1460.710938	2093.123779
1459.679688	2220.836914
1458.647461	1828.098145
1457.615234	2303.438965
1456.582031	2382.730713
1455.549805	2332.622314
1454.516602	2424.531982
1453.483398	2311.009277
1452.449219	2382.574219
1451.416016	2258.960938
1450.381836	2244.346191
1449.347656	2358.944824
1448.313477	2415.241455
1447.279297	2405.678223
1446.244141	2208.753418
1445.208984	2432.121582
1444.173828	2197.335693
1443.138672	2180.267090
1442.102539	2383.287598
1441.066406	2219.514160
1440.030273	2038.132690
1438.994141	1657.135620
1437.958008	1627.653931
1436.920898	1805.408936
1435.883789	1859.322510
1434.846680	1445.951172
1433.808594	1320.668823
1432.771484	1018.753784
1431.733398	878.545166
1430.695313	940.337402
1429.657227	679.175476
1428.618164	738.532837
1427.579102	533.086609
1426.540039	635.412964
1425.500977	399.924866
1424.461914	638.447510
1423.421875	292.271942
1422.381836	362.007446
1421.341797	189.959564
1420.301758	350.467010
1419.260742	380.026093
1418.219727	364.325836
1417.178711	144.842590
1416.137695	383.468658
1415.096680	189.368835
1414.054688	-75.015999
1413.012695	68.148193
1411.970703	0.145252
1410.928711	15.193558
1409.885742	17.732241
1408.842773	37.936741
1407.799805	-14.630887
1406.756836	106.189034
1405.712891	304.861237
1404.668945	169.668182
1403.625000	170.145416
1402.581055	183.256226
1401.537109	-79.500008
1400.492188	-56.142605
1399.447266	-42.732487
1398.402344	25.921041
1397.357422	14.431505
1396.311523	-214.989670
1395.265625	79.419334
1394.219727	168.400864
1393.173828	134.731400
1392.126953	-139.204483
1391.081055	7.644743
1390.034180	81.941711
1388.986328	-38.874794
1387.939453	73.135704
1386.891602	-174.972992
1385.843750	172.275558
1384.795898	216.974991
1383.748047	9.312657
1382.699219	-248.140656
1381.651367	86.771835
1380.602539	69.432167
1379.552734	62.191978
1378.503906	-212.080826
1377.454102	50.569649
1376.404297	-145.997620
1375.354492	104.280426
1374.303711	25.255531
1373.253906	-51.111931
1372.203125	7.314587
1371.152344	150.598419
1370.100586	2.300617
1369.049805	-95.961288
1367.998047	82.477386
1366.946289	79.122772
1365.894531	65.928268
1364.841797	-34.296597
1363.789063	149.424545
1362.736328	-55.060448
1361.683594	-82.671326
1360.630859	98.818611
1359.577148	200.754486
1358.523438	188.381439
1357.469727	-2.862969
1356.415039	156.552185
1355.361328	191.780029
1354.306641	18.407858
1353.251953	468.707397
1352.197266	255.860229
1351.141602	318.819580
1350.085938	280.096985
1349.030273	608.823059
1347.974609	783.689087
1346.918945	633.626404
1345.862305	952.498901
1344.805664	767.983276
1343.749023	920.831299
1342.691406	781.250732
1341.634766	867.363953
1340.577148	765.260864
1339.519531	819.371582
1338.460938	737.365112
1337.403320	826.362854
1336.344727	964.937988
1335.286133	870.937927
1334.226563	833.998962
1333.167969	881.307678
1332.108398	703.641296
1331.048828	877.293945
1329.989258	640.606628
1328.928711	621.632202
1327.869141	805.419250
1326.808594	937.351440
1325.748047	795.167480
1324.686523	885.281738
1323.625977	740.927551
1322.564453	929.973633
1321.502930	706.914001
1320.440430	987.391968
1319.378906	725.165222
1318.316406	983.538818
1317.253906	1017.523804
1316.190430	903.681763
1315.127930	1083.294922
1314.064453	1070.727539
1313.000977	873.498230
1311.937500	930.152588
1310.873047	1085.377563
1309.809570	1075.688721
1308.745117	1085.789185
1307.679688	1248.554932
1306.615234	1202.217651
1305.549805	1207.649048
1304.484375	1348.434814
1303.418945	1130.270996
1302.353516	1167.953247
1301.287109	1173.753174
1300.220703	1336.898682
1299.154297	1158.591553
1298.087891	1304.651001
1297.020508	1261.653198
1295.954102	1248.222656
1294.886719	1279.056519
1293.818359	1049.837524
1292.750977	847.790771
1291.682617	1161.010620
1290.614258	1143.106934
1289.545898	980.630981
1288.476563	678.575867
1287.407227	1018.816833
1286.338867	841.994507
1285.268555	1079.306152
1284.199219	1088.818970
1283.128906	936.784607
1282.058594	1201.052612
1280.988281	973.318726
1279.917969	995.341064
1278.846680	1144.626831
1277.775391	1144.706909
1276.704102	1064.150024
1275.632813	1211.054077
1274.560547	1150.182495
1273.488281	1086.946533
1272.416016	960.268494
1271.343750	1070.638916
1270.270508	1146.817261
1269.197266	1135.111328
1268.124023	959.904114
1267.050781	1124.057251
1265.977539	1000.256775
1264.903320	1327.855957
1263.829102	974.884888
1262.753906	943.976440
1261.679688	917.994812
1260.604492	765.316650
1259.529297	885.659363
1258.454102	1171.648315
1257.378906	1128.717285
1256.302734	1029.823608
1255.226563	948.043762
1254.150391	781.130066
1253.073242	991.516418
1251.997070	939.066467
1250.919922	962.065613
1249.841797	795.377502
1248.764648	1132.088257
1247.686523	1062.706177
1246.608398	1095.442505
1245.530273	724.824707
1244.452148	811.089600
1243.373047	1081.907471
1242.293945	913.104736
1241.214844	836.636780
1240.135742	1000.492310
1239.055664	919.189270
1237.975586	811.237671
1236.895508	737.290283
1235.815430	971.347412
1234.734375	715.554077
1233.654297	818.611572
1232.573242	807.713928
1231.491211	777.429871
1230.410156	519.453003
1229.328125	523.129517
1228.246094	783.442261
1227.163086	656.309692
1226.081055	427.573853
1224.998047	690.102539
1223.915039	630.759460
1222.832031	426.304810
1221.748047	531.426636
1220.664063	539.777710
1219.580078	502.176941
1218.496094	396.908051
1217.412109	124.961815
1216.327148	350.666809
1215.242188	98.107674
1214.157227	345.382660
1213.071289	406.654236
1211.985352	320.659546
1210.899414	529.010498
1209.813477	491.196106
1208.727539	547.410339
1207.640625	386.563721
1206.553711	187.178696
1205.466797	289.086060
1204.378906	321.028290
1203.291016	417.951843
1202.203125	213.740326
1201.115234	173.304657
1200.027344	106.356598
1198.938477	-18.373215
1197.849609	-92.570854
1196.760742	141.139557
1195.670898	66.832336
1194.582031	-89.249825
1193.492188	-2.509986
1192.401367	40.867119
1191.311523	-16.754366
1190.220703	-329.070709
1189.129883	-160.925613
1188.039063	-115.384491
1186.947266	-38.718945
1185.856445	-312.589600
1184.764648	-53.657978
1183.671875	-37.231686
1182.580078	252.575897
1181.487305	-126.898926
1180.394531	-21.952444
1179.301758	82.879463
1178.208984	139.664459
1177.115234	76.552490
1176.021484	34.958549
1174.927734	201.671066
1173.833008	353.865295
1172.738281	400.593170
1171.643555	253.367813
1170.548828	316.700409
1169.454102	274.672485
1168.358398	325.861420
1167.262695	37.409481
1166.166992	-69.302925
1165.070313	51.012424
1163.973633	75.615219
1162.876953	-64.709740
1161.780273	-71.296768
1160.683594	323.215149
1159.585938	75.260544
1158.488281	404.956970
1157.389648	183.184158
1156.291992	498.234650
1155.193359	271.612305
1154.094727	37.860798
1152.996094	135.532761
1151.896484	99.591743
1150.796875	266.152039
1149.697266	582.656921
1148.597656	167.663086
1147.498047	414.824799
1146.397461	240.367142
1145.296875	249.197830
1144.195313	108.006683
1143.094727	111.945564
1141.993164	125.313927
1140.891602	221.832367
1139.789063	482.284302
1138.687500	533.355408
1137.584961	358.540100
1136.482422	378.563171
1135.379883	505.397644
1134.276367	620.215393
1133.172852	518.827454
1132.069336	937.296814
1130.964844	655.344055
1129.861328	919.202942
1128.756836	1028.659912
1127.652344	1040.749390
1126.546875	1002.953369
1125.442383	1242.479004
1124.336914	808.686523
1123.230469	1076.420166
1122.125000	945.959717
1121.018555	630.729614
1119.912109	853.110413
1118.805664	724.930908
1117.699219	610.941833
1116.591797	672.039124
1115.484375	948.332153
1114.376953	481.722076
1113.268555	596.983643
1112.160156	426.052643
1111.051758	363.861603
1109.943359	381.981689
1108.833984	655.183594
1107.725586	739.237244
1106.616211	435.890167
1105.505859	744.109924
1104.396484	905.785950
1103.286133	883.247620
1102.175781	811.112976
1101.064453	753.097839
1099.954102	718.642883
1098.842773	608.690491
1097.731445	571.808105
1096.619141	758.764404
1095.507813	728.826477
1094.395508	863.733276
1093.282227	871.347290
1092.169922	622.270020
1091.056641	752.246033
1089.943359	832.691040
1088.830078	637.762573
1087.716797	668.706116
1086.602539	664.307495
1085.488281	1010.211121
1084.373047	972.734253
1083.258789	916.441772
1082.143555	735.595642
1081.028320	831.994751
1079.913086	846.113098
1078.796875	608.939697
1077.680664	684.062622
1076.564453	843.612183
1075.448242	679.250061
1074.331055	789.396790
1073.213867	643.820251
1072.096680	932.080627
1070.979492	753.669678
1069.861328	455.779327
1068.743164	626.648438
1067.625000	717.766724
1066.505859	661.263855
1065.386719	616.480042
1064.267578	777.713928
1063.148438	533.951294
1062.029297	617.887207
1060.909180	584.793823
1059.789063	703.734131
1058.667969	679.966736
1057.547852	424.770508
1056.426758	644.147095
1055.305664	692.837463
1054.183594	552.268005
1053.062500	757.448120
1051.940430	532.867920
1050.818359	588.545471
1049.695313	224.069580
1048.572266	384.806030
1047.449219	256.192017
1046.326172	447.192139
1045.203125	206.718216
1044.079102	236.798431
1042.955078	485.976318
1041.830078	352.885620
1040.706055	422.572449
1039.581055	371.121033
1038.456055	382.592346
1037.331055	303.286896
1036.205078	254.293579
1035.079102	533.464417
1033.953125	444.949371
1032.826172	637.941101
1031.700195	416.961761
1030.573242	314.679993
1029.445313	47.447140
1028.318359	359.007874
1027.190430	-33.486588
1026.062500	-98.254921
1024.934570	-39.875610
1023.805664	-2.378503
1022.676758	-101.798843
1021.547852	12.366885
1020.418945	-35.869980
1019.289063	-102.595779
1018.159180	-132.135056
1017.029297	-263.615173
1015.898438	-153.928970
1014.767578	87.852699
1013.636719	128.022369
1012.505859	263.198669
1011.375000	57.969051
1010.243164	464.091248
1009.111328	189.593674
1007.978516	491.490082
1006.846680	568.907715
1005.713867	681.046387
1004.581055	1204.824951
1003.447266	2142.257324
1002.313477	1826.558838
1001.179688	1497.215210
1000.045898	782.282532
998.912109	448.873352
997.777344	194.206848
996.642578	332.216858
995.506836	223.267212
994.372070	158.303772
993.236328	-104.960541
992.100586	-146.588455
990.963867	162.395493
989.828125	176.233246
988.691406	93.339462
987.553711	31.309189
986.416992	119.157265
985.279297	25.087814
984.141602	209.793259
983.003906	-199.467667
981.865234	130.394241
980.726563	-55.257072
979.587891	83.661285
978.448242	29.402763
977.309570	129.343872
976.169922	192.551254
975.030273	106.429291
973.889648	270.919159
972.749023	148.260971
971.608398	11.984633
970.467773	38.915016
969.326172	185.311920
968.184570	226.166870
967.042969	232.689392
965.901367	372.376068
964.758789	165.764297
963.616211	-141.535736
962.473633	314.831818
961.330078	113.287384
960.186523	131.927063
959.042969	-50.932438
957.899414	119.123215
956.754883	273.178741
955.610352	-7.695676
954.465820	82.453270
953.321289	344.289764
952.175781	-29.868805
951.030273	140.605835
949.884766	221.934402
948.738281	35.862221
947.591797	-33.445744
946.445313	-18.063795
945.298828	200.740372
944.151367	273.380280
943.003906	12.721556
941.856445	334.428009
940.708008	83.229790
939.559570	-49.084091
938.411133	74.273140
937.262695	501.019836
936.113281	264.144226
934.964844	271.414825
933.814453	178.508179
932.665039	470.832672
931.514648	-91.130692
930.364258	46.466618
929.213867	108.971611
928.062500	-90.236481
926.912109	-75.308693
925.759766	-67.107765
924.608398	284.690430
923.456055	-93.613701
922.303711	-5.518241
921.151367	178.112625
919.999023	75.406891
918.845703	-2.158143
917.692383	15.823204
916.539063	122.467087
915.384766	-86.442383
914.230469	-86.316315
913.076172	-120.134354
911.920898	-140.227493
910.766602	48.476868
909.611328	-270.812958
908.455078	212.769226
907.299805	13.916474
906.143555	57.735966
904.987305	-54.711674
903.830078	202.205780
902.673828	-84.422859
901.516602	-191.966507
900.359375	-34.540730
899.201172	-89.829575
898.042969	76.711334
896.884766	-181.993820
895.726563	-62.841156
894.567383	42.766670
893.408203	128.057236
892.249023	138.804245
891.088867	233.214523
889.929688	104.031349
888.769531	184.992432
887.608398	132.779709
886.448242	94.198540
885.287109	-41.335388
884.125977	123.313011
882.963867	116.524605
881.801758	94.012466
880.639648	242.905502
879.477539	60.449783
878.315430	65.166786
877.152344	187.082031
875.989258	-152.742157
874.825195	63.838924
873.661133	305.123840
872.497070	179.465942
871.333008	233.923721
870.168945	-31.061579
869.003906	468.826721
867.838867	244.457214
866.672852	283.253998
865.506836	133.265305
864.340820	259.758484
863.174805	357.012634
862.008789	620.443481
860.841797	340.381531
859.674805	529.652100
858.506836	375.464600
857.339844	369.452271
856.171875	646.114197
855.003906	635.580261
853.834961	544.341187
852.666016	448.665588
851.497070	572.674316
850.328125	685.421692
849.158203	757.794922
847.988281	910.754028
846.818359	293.404236
845.647461	233.730255
844.477539	176.310715
843.306641	463.476685
842.134766	334.425171
840.963867	270.272003
839.791992	436.426300
838.619141	586.837036
837.447266	182.917053
836.274414	156.759018
835.101563	217.702103
833.928711	495.209076
832.754883	466.676727
831.581055	496.161133
830.407227	509.972778
829.232422	510.358063
828.058594	472.779144
826.883789	368.277649
825.708008	216.964859
824.533203	246.223175
823.357422	424.730774
822.181641	166.427017
821.004883	148.757416
819.828125	409.403656
818.651367	144.451874
817.474609	75.441368
816.296875	-51.451942
815.119141	21.885584
813.941406	-149.539841
812.763672	-125.261047
811.584961	-58.815060
810.406250	-72.484360
809.226563	-28.436874
808.047852	55.506561
806.868164	-53.892731
805.688477	127.581207
804.507813	-21.889990
803.327148	88.319992
802.146484	34.196316
800.965820	102.034752
799.784180	-1.016345
798.603516	-115.184631
797.420898	-96.364777
796.239258	-190.671783
795.056641	-180.870483
793.874023	-299.644165
792.691406	-137.169327
791.507813	-1.426620
790.324219	-206.747375
789.140625	132.391281
787.956055	-161.544052
786.772461	305.556854
785.586914	-163.174805
784.402344	7.240428
783.216797	168.644348
782.032227	-21.518005
780.845703	181.620270
779.660156	-85.948502
778.473633	139.017563
777.287109	-42.481342
776.100586	199.849884
774.913086	219.075439
773.725586	103.613930
772.538086	-3.057723
771.349609	93.124680
770.161133	12.789151
768.972656	115.364014
767.784180	52.517887
766.594727	-133.770981
765.405273	36.793976
764.215820	68.453857
763.026367	58.180302
761.835938	237.133224
760.645508	165.043335
759.454102	251.316650
758.262695	201.092377
757.072266	368.529572
755.879883	3.744210
754.688477	133.628967
753.496094	100.756378
752.303711	386.401062
751.110352	131.488663
749.917969	-22.350588
748.724609	146.549423
747.530273	161.655212
746.336914	295.193268
745.142578	147.780746
743.948242	103.468506
742.752930	346.389343
741.558594	67.352356
740.363281	42.648441
739.166992	9.139114
737.971680	67.614418
736.775391	-112.732513
735.579102	-183.547363
734.381836	-63.904263
733.185547	-42.848610
731.988281	-144.384613
730.790039	-59.949169
729.592773	41.914570
728.394531	296.772675
727.196289	171.083557
725.997070	139.411850
724.797852	18.143797
723.598633	351.327179
722.399414	308.666016
721.199219	150.275848
719.999023	190.617279
718.798828	191.646362
717.598633	205.766434
716.397461	169.700500
715.196289	39.868179
713.994141	396.369476
712.792969	137.937103
711.590820	115.027847
710.388672	135.723404
709.185547	73.643280
707.982422	-62.439491
706.779297	-11.170472
705.576172	40.103550
704.372070	91.380951
703.167969	190.536118
701.963867	119.995575
700.759766	77.801010
699.554688	157.431168
698.349609	304.461273
697.143555	171.092651
695.938477	-59.945171
694.732422	50.244038
693.525391	-202.278854
692.319336	-46.402065
691.112305	-49.020439
689.905273	15.703931
688.697266	-101.813202
687.490234	-43.492184
686.282227	-126.114738
685.073242	138.302948
683.865234	57.974491
682.656250	-273.663239
681.447266	-100.205482
680.237305	-139.061447
679.028320	-132.348816
677.818359	-132.066650
676.607422	-19.148540
675.397461	-31.742453
674.186523	-96.197456
672.975586	25.490810
671.763672	374.280945
670.551758	279.700043
669.339844	27.414295
668.127930	99.499733
666.915039	-94.168137
665.703125	-32.775658
664.489258	48.077507
663.276367	62.005867
662.062500	-70.828239
660.848633	44.644051
659.634766	-295.195251
658.419922	-11.389168
657.205078	-66.305763
655.990234	70.732475
654.775391	-22.948973
653.559570	10.579659
652.343750	108.735321
651.126953	144.360748
649.911133	74.413528
648.694336	148.742340
647.477539	313.418121
646.259766	-49.347744
645.041992	-28.983614
643.824219	415.112030
642.606445	-3.563482
641.387695	40.178730
640.168945	169.782761
638.950195	-14.601956
637.730469	288.744110
636.511719	-39.821438
635.291016	-22.607365
634.071289	131.837967
632.850586	94.927803
631.629883	-23.758162
630.409180	-43.929928
629.188477	4.285539
627.966797	-27.182060
626.745117	254.126678
625.522461	108.322433
624.300781	73.673370
623.078125	192.930695
621.854492	136.022629
620.631836	168.651398
619.408203	444.898621
618.184570	129.596695
616.960938	113.554802
615.736328	22.029291
614.511719	-136.400101
613.287109	-246.219254
612.061523	-187.747787
610.835938	126.520927
609.610352	35.872093
608.384766	-117.531631
607.158203	3.876073
605.931641	261.023865
604.705078	30.177036
