# Supplementary material for: Raman spectroscopy accurately differentiates mucosal healing from non-healing and biochemical changes following biological therapy in inflammatory bowel disease
Source: PLoS One. 2021 Jun 2;16(6):e0252210. doi: 10.1371/journal.pone.0252210 (PMC8172032; doi:10.1371/journal.pone.0252210)
Supplement: S1 Dataset — (ZIP) [file pone.0252210.s003.zip › HC/BRC-ctnf-0004-1_base sub CR removed_34__X_22755__Y_20913.8__Z_668.109__Time_389.txt]

1714.671875	190.696564
1713.695313	37.787479
1712.718750	-21.653883
1711.742188	80.411209
1710.764648	16.757418
1709.787109	-166.906342
1708.809570	-39.069992
1707.831055	-71.509232
1706.853516	-135.486038
1705.875000	36.738411
1704.896484	254.942871
1703.916992	141.647446
1702.938477	-11.173436
1701.958984	-158.081543
1700.979492	-44.945194
1700.000000	-91.802910
1699.019531	78.400925
1698.040039	45.902679
1697.059570	-31.551733
1696.079102	9.074669
1695.097656	20.747480
1694.117188	126.382515
1693.135742	253.766541
1692.154297	37.192223
1691.172852	-208.193787
1690.190430	-103.519455
1689.208008	193.611877
1688.225586	-87.707886
1687.243164	-104.507988
1686.260742	137.692123
1685.277344	230.914978
1684.293945	207.248352
1683.310547	-34.469788
1682.327148	-89.258911
1681.343750	-119.683395
1680.359375	140.433563
1679.375000	257.066467
1678.390625	121.197853
1677.405273	355.517334
1676.419922	127.256165
1675.435547	168.031006
1674.449219	227.682037
1673.463867	154.736664
1672.478516	406.342346
1671.492188	445.567688
1670.505859	155.691025
1669.519531	97.273216
1668.532227	102.868256
1667.544922	321.091492
1666.557617	425.363373
1665.570313	484.740997
1664.583008	292.332367
1663.594727	535.189087
1662.607422	489.171082
1661.619141	422.178131
1660.629883	509.147217
1659.641602	567.159668
1658.652344	490.231995
1657.663086	395.001038
1656.673828	249.694305
1655.684570	372.035522
1654.694336	298.623627
1653.704102	323.331146
1652.713867	311.159332
1651.723633	457.863403
1650.732422	334.906464
1649.742188	331.144073
1648.750977	187.417358
1647.758789	104.665840
1646.767578	72.297104
1645.775391	-52.399387
1644.784180	-50.137527
1643.791992	210.988052
1642.798828	7.483564
1641.806641	49.634628
1640.813477	7.417819
1639.820313	33.901867
1638.827148	78.924980
1637.833008	-113.328499
1636.839844	50.502647
1635.845703	-136.240433
1634.851563	51.366409
1633.856445	-85.120819
1632.862305	-174.065750
1631.867188	-255.032639
1630.872070	-133.183228
1629.876953	265.046021
1628.881836	2.572252
1627.885742	11.243288
1626.889648	-66.872040
1625.893555	39.172955
1624.897461	-112.495262
1623.900391	43.483269
1622.903320	-131.759933
1621.906250	-130.863754
1620.909180	122.238029
1619.912109	264.914490
1618.914063	-44.161449
1617.916016	-24.932146
1616.917969	151.764694
1615.919922	-20.660503
1614.920898	14.229101
1613.921875	190.729828
1612.922852	104.869507
1611.923828	-43.911800
1610.924805	48.509628
1609.924805	138.219345
1608.924805	267.154816
1607.924805	71.147026
1606.924805	-6.961220
1605.923828	-100.806862
1604.922852	114.258957
1603.921875	17.704271
1602.920898	-125.971542
1601.919922	-188.538574
1600.917969	23.499184
1599.916016	295.527557
1598.914063	109.817719
1597.912109	389.414337
1596.909180	177.479523
1595.906250	-73.631645
1594.903320	-24.294155
1593.900391	116.355331
1592.896484	-150.491791
1591.893555	-4.813592
1590.889648	91.112495
1589.885742	-113.175911
1588.880859	-145.288208
1587.876953	205.966385
1586.872070	66.704651
1585.867188	122.951126
1584.862305	145.196747
1583.856445	164.718781
1582.851563	22.609592
1581.845703	307.667084
1580.839844	53.391159
1579.833008	-52.464443
1578.827148	16.058846
1577.820313	58.412781
1576.813477	-154.363052
1575.806641	-52.355228
1574.798828	54.695698
1573.791992	393.054199
1572.784180	239.765213
1571.775391	141.013580
1570.767578	-170.888596
1569.759766	68.066292
1568.750977	-80.255081
1567.742188	186.922607
1566.732422	-86.217628
1565.723633	66.410973
1564.713867	-14.735641
1563.704102	168.727844
1562.694336	406.485138
1561.684570	42.282490
1560.673828	77.470604
1559.664063	91.813492
1558.652344	64.540405
1557.641602	280.795807
1556.630859	-3.206197
1555.619141	129.853592
1554.607422	350.807129
1553.595703	-23.975922
1552.583984	212.241364
1551.571289	-123.747375
1550.558594	21.605183
1549.545898	283.213806
1548.533203	166.977722
1547.519531	125.668861
1546.506836	32.587425
1545.493164	182.407410
1544.479492	197.684738
1543.464844	55.232166
1542.451172	147.835129
1541.436523	276.442474
1540.421875	-70.201950
1539.407227	-6.325539
1538.391602	-102.605988
1537.375977	152.001724
1536.361328	-76.007828
1535.344727	379.478149
1534.329102	30.124683
1533.312500	250.604218
1532.296875	140.979431
1531.280273	-9.931000
1530.262695	292.596710
1529.246094	195.651123
1528.228516	333.017365
1527.210938	187.007141
1526.193359	308.713623
1525.175781	46.798443
1524.157227	212.061798
1523.138672	114.768814
1522.120117	-64.864136
1521.101563	22.957439
1520.082031	74.660522
1519.063477	172.561752
1518.043945	226.648300
1517.024414	-58.509541
1516.003906	141.884201
1514.983398	46.776901
1513.963867	44.110298
1512.943359	-40.781231
1511.921875	48.820633
1510.901367	310.278351
1509.879883	-159.628632
1508.858398	-319.018982
1507.836914	21.675417
1506.815430	-245.467606
1505.792969	51.378880
1504.770508	-159.382141
1503.748047	-54.938412
1502.725586	141.641479
1501.702148	23.057386
1500.678711	247.606979
1499.655273	-185.911133
1498.631836	-122.731560
1497.608398	70.897430
1496.583984	-193.564651
1495.559570	94.560867
1494.535156	24.506184
1493.510742	-181.051193
1492.485352	-123.272934
1491.460938	149.157730
1490.435547	-181.582321
1489.409180	11.473452
1488.383789	89.516846
1487.357422	111.316490
1486.331055	102.455467
1485.304688	-21.271572
1484.278320	41.330421
1483.250977	34.992283
1482.224609	191.919479
1481.197266	35.073925
1480.168945	69.502228
1479.141602	465.911743
1478.113281	492.584717
1477.084961	52.949879
1476.056641	265.672882
1475.028320	272.003357
1473.999023	329.246368
1472.969727	325.371552
1471.940430	318.962524
1470.911133	266.759033
1469.881836	395.233398
1468.851563	452.425049
1467.821289	463.828857
1466.791016	607.461914
1465.759766	778.996521
1464.729492	576.887512
1463.698242	832.249390
1462.666992	985.904968
1461.635742	1058.242432
1460.603516	820.752502
1459.571289	524.998047
1458.539063	810.665955
1457.506836	839.927490
1456.474609	648.471558
1455.441406	807.171692
1454.408203	1001.342468
1453.375000	886.123901
1452.341797	844.507446
1451.307617	1066.517212
1450.274414	1068.032471
1449.240234	1023.967407
1448.205078	873.563660
1447.170898	1093.004761
1446.135742	841.464905
1445.100586	1020.389038
1444.065430	936.088745
1443.030273	844.281921
1441.994141	873.963562
1440.958984	701.375183
1439.921875	981.482544
1438.885742	755.939087
1437.849609	709.991699
1436.812500	722.219727
1435.775391	686.495117
1434.738281	653.367432
1433.701172	521.820068
1432.663086	370.172577
1431.625000	405.437225
1430.586914	428.128448
1429.548828	62.303631
1428.509766	284.444702
1427.470703	261.913116
1426.431641	262.143158
1425.392578	143.949936
1424.353516	187.179810
1423.313477	-104.710503
1422.273438	369.473999
1421.233398	-53.180161
1420.193359	116.208405
1419.152344	11.137620
1418.111328	205.727905
1417.070313	246.784424
1416.029297	224.987305
1414.987305	336.578796
1413.946289	-125.228958
1412.904297	4.128202
1411.862305	-85.218147
1410.819336	66.816238
1409.776367	-29.920467
1408.734375	127.220367
1407.691406	284.346497
1406.647461	-128.602142
1405.604492	106.487534
1404.560547	-45.040012
1403.516602	-91.026642
1402.472656	-129.394104
1401.427734	-112.499077
1400.382813	80.027191
1399.337891	147.163284
1398.292969	181.754974
1397.248047	8.366700
1396.202148	233.552200
1395.156250	278.324280
1394.110352	0.028592
1393.064453	14.924844
1392.018555	337.850830
1390.971680	87.458183
1389.924805	392.841278
1388.877930	-125.041092
1387.830078	-169.839844
1386.782227	-51.976524
1385.734375	70.908005
1384.686523	71.311562
1383.638672	264.243622
1382.589844	32.334812
1381.541016	-184.413116
1380.492188	-33.814922
1379.443359	1.914205
1378.394531	15.225075
1377.344727	-103.712410
1376.294922	64.474174
1375.245117	242.639877
1374.194336	330.976257
1373.143555	294.640594
1372.092773	116.253532
1371.041992	87.591911
1369.991211	61.502876
1368.939453	187.486816
1367.887695	400.681091
1366.835938	242.708160
1365.784180	-42.137630
1364.731445	-112.685753
1363.679688	53.351879
1362.626953	234.301300
1361.573242	-79.927788
1360.520508	56.319458
1359.466797	135.351837
1358.413086	211.925095
1357.359375	246.263138
1356.305664	-97.152344
1355.250977	-15.443356
1354.196289	58.836933
1353.141602	93.398705
1352.086914	294.387665
1351.031250	65.805046
1349.975586	23.548550
1348.919922	375.961121
1347.864258	73.235291
1346.808594	544.665161
1345.751953	276.849823
1344.695313	465.448364
1343.638672	207.782181
1342.581055	324.524719
1341.523438	389.227448
1340.466797	612.519775
1339.408203	630.152527
1338.350586	526.494080
1337.291992	291.693390
1336.234375	467.953094
1335.174805	557.540283
1334.116211	741.162598
1333.057617	355.792480
1331.998047	630.959290
1330.938477	545.040100
1329.878906	380.088562
1328.818359	442.620483
1327.757813	248.176819
1326.697266	587.477295
1325.636719	452.434998
1324.576172	549.611389
1323.514648	278.903290
1322.453125	319.357300
1321.391602	599.202881
1320.330078	536.003479
1319.267578	492.585632
1318.205078	703.234192
1317.142578	558.760498
1316.080078	594.331604
1315.016602	344.008575
1313.953125	458.499817
1312.889648	319.220306
1311.826172	586.417114
1310.761719	703.299866
1309.698242	913.715759
1308.633789	742.532349
1307.569336	623.120056
1306.503906	771.940491
1305.438477	586.182434
1304.373047	375.926788
1303.307617	696.860107
1302.242188	813.635620
1301.175781	824.685852
1300.109375	877.511902
1299.042969	873.825623
1297.976563	668.753052
1296.909180	758.429688
1295.841797	590.302063
1294.774414	625.972595
1293.707031	659.176758
1292.638672	792.948547
1291.571289	860.449280
1290.502930	591.951294
1289.433594	375.047546
1288.365234	447.492828
1287.295898	635.075256
1286.226563	496.708069
1285.157227	208.972275
1284.086914	587.493958
1283.017578	243.541626
1281.947266	276.714111
1280.876953	620.692078
1279.805664	653.746216
1278.734375	495.957581
1277.663086	404.268646
1276.591797	444.655151
1275.520508	487.459961
1274.448242	427.565063
1273.375977	626.717651
1272.303711	449.522400
1271.231445	787.787048
1270.158203	315.100616
1269.085938	509.161560
1268.011719	459.000305
1266.938477	645.580933
1265.865234	739.344177
1264.791016	554.941406
1263.716797	677.901367
1262.641602	364.313080
1261.567383	506.722778
1260.492188	585.666748
1259.416992	420.882690
1258.341797	699.533936
1257.265625	486.025970
1256.190430	482.018555
1255.114258	621.620117
1254.037109	963.148376
1252.960938	664.495728
1251.883789	704.122009
1250.806641	551.540527
1249.729492	656.780090
1248.652344	693.865417
1247.574219	733.327026
1246.496094	447.080688
1245.417969	340.733215
1244.338867	244.108063
1243.260742	290.797241
1242.181641	325.281921
1241.102539	466.536682
1240.022461	170.808670
1238.943359	489.106201
1237.863281	503.966949
1236.783203	441.172272
1235.702148	339.561096
1234.622070	545.870544
1233.541016	473.298218
1232.459961	548.545654
1231.377930	427.467346
1230.296875	706.087708
1229.214844	364.579010
1228.132813	483.209167
1227.050781	432.304169
1225.967773	560.462585
1224.884766	248.163498
1223.801758	475.410614
1222.718750	276.863922
1221.634766	370.928619
1220.550781	479.417938
1219.466797	203.536819
1218.382813	77.552750
1217.298828	299.463684
1216.213867	453.596680
1215.128906	503.790527
1214.042969	302.835114
1212.958008	58.494312
1211.872070	448.865540
1210.786133	320.315094
1209.700195	268.970032
1208.613281	97.022461
1207.526367	564.022522
1206.439453	702.954651
1205.352539	716.471252
1204.265625	238.429932
1203.177734	191.735672
1202.089844	132.979797
1201.001953	112.736710
1199.913086	260.960175
1198.824219	334.470215
1197.735352	-186.408752
1196.646484	-170.639404
1195.557617	-227.069122
1194.467773	69.945297
1193.377930	51.866615
1192.288086	26.548649
1191.197266	75.685364
1190.106445	398.636139
1189.015625	327.502838
1187.924805	-5.376207
1186.833984	-110.069031
1185.742188	-145.153183
1184.650391	-151.460495
1183.557617	-157.810730
1182.465820	-8.268179
1181.373047	81.210815
1180.280273	662.112915
1179.187500	3.467935
1178.093750	-79.770515
1177.000977	57.433186
1175.907227	-35.424320
1174.812500	36.964085
1173.718750	-139.707611
1172.624023	11.605968
1171.529297	-90.860161
1170.434570	354.623108
1169.338867	98.958580
1168.244141	242.799500
1167.148438	-268.625275
1166.051758	42.495377
1164.956055	-28.939064
1163.859375	-69.315033
1162.762695	167.421082
1161.666016	119.807060
1160.568359	-42.437855
1159.470703	-154.496338
1158.373047	-8.750450
1157.275391	151.224365
1156.176758	51.055531
1155.079102	179.900620
1153.979492	103.566177
1152.880859	408.717926
1151.782227	160.729401
1150.682617	313.173370
1149.583008	-177.738113
1148.482422	5.638005
1147.382813	43.664558
1146.282227	0.699147
1145.181641	-132.710175
1144.080078	262.232025
1142.979492	292.972595
1141.877930	76.291039
1140.776367	-14.256731
1139.673828	102.072021
1138.572266	111.384323
1137.469727	61.260494
1136.367188	65.805290
1135.263672	120.216583
1134.161133	276.736145
1133.057617	236.094772
1131.954102	60.158932
1130.849609	190.452713
1129.745117	213.912903
1128.641602	232.632523
1127.536133	-42.771107
1126.431641	210.738937
1125.326172	108.532265
1124.220703	177.024139
1123.115234	-5.680944
1122.009766	316.306641
1120.903320	271.028717
1119.796875	90.810669
1118.690430	225.548019
1117.583008	312.890045
1116.475586	92.580086
1115.368164	99.499969
1114.260742	40.205372
1113.152344	49.517544
1112.044922	89.589912
1110.936523	-35.805119
1109.827148	-57.158669
1108.718750	-116.272552
1107.609375	-78.507004
1106.500000	174.158432
1105.389648	44.246384
1104.280273	277.931366
1103.169922	74.949081
1102.059570	296.763214
1100.948242	244.871124
1099.837891	39.757637
1098.726563	-19.065960
1097.615234	292.240875
1096.502930	275.853333
1095.390625	205.316956
1094.278320	179.599487
1093.166016	-72.153603
1092.053711	175.392624
1090.940430	265.136139
1089.827148	248.973892
1088.713867	378.732941
1087.599609	-206.645615
1086.485352	111.367790
1085.371094	154.180313
1084.256836	161.755753
1083.141602	169.357590
1082.027344	-22.706421
1080.912109	74.287117
1079.795898	140.739594
1078.680664	427.931122
1077.564453	294.831451
1076.448242	349.594666
1075.331055	113.420120
1074.213867	229.278214
1073.096680	281.812317
1071.979492	-132.234558
1070.862305	225.210648
1069.744141	106.765434
1068.625977	-102.953621
1067.507813	88.064011
1066.388672	122.121521
1065.270508	306.087494
1064.151367	40.544136
1063.031250	23.259924
1061.912109	228.345245
1060.791992	-71.920090
1059.671875	107.472519
1058.550781	392.059021
1057.430664	159.941452
1056.309570	187.413727
1055.188477	464.960724
1054.066406	177.089310
1052.945313	-94.225990
1051.823242	150.686111
1050.700195	-3.659924
1049.578125	234.249084
1048.455078	21.750780
1047.332031	-38.941952
1046.208984	-10.908683
1045.084961	222.369553
1043.960938	-106.228615
1042.836914	33.875431
1041.712891	-35.733879
1040.587891	241.870819
1039.462891	114.149887
1038.337891	0.531454
1037.212891	217.621384
1036.086914	167.011322
1034.960938	44.362457
1033.834961	201.013016
1032.708984	29.717222
1031.582031	125.981003
1030.455078	133.931992
1029.328125	269.789215
1028.200195	-126.484200
1027.072266	-280.883942
1025.944336	-228.421524
1024.816406	-62.124065
1023.687500	-39.772377
1022.558594	-98.589058
1021.429688	-157.302460
1020.300781	-239.111679
1019.170898	-218.756287
1018.041016	-233.117447
1016.911133	-15.560307
1015.780273	-55.308651
1014.649414	-81.056412
1013.518555	-44.164894
1012.387695	92.385445
1011.255859	106.214783
1010.124023	80.759689
1008.992188	34.561134
1007.860352	113.421783
1006.727539	238.587036
1005.594727	382.276276
1004.461914	727.155457
1003.329102	926.306396
1002.195313	998.310669
1001.061523	656.729187
999.927734	426.276489
998.792969	27.393715
997.658203	162.194168
996.523438	38.443203
995.388672	-129.027405
994.252930	315.155304
993.117188	-66.706329
991.981445	-60.823524
990.844727	214.920959
989.708984	-136.450546
988.572266	134.726532
987.434570	166.196136
986.297852	34.163742
985.160156	109.555984
984.022461	346.174561
982.884766	96.999428
981.746094	174.841629
980.607422	-113.151703
979.468750	211.007187
978.329102	-150.321732
977.190430	378.493561
976.050781	139.280991
974.910156	263.395660
973.770508	153.144882
972.629883	26.929232
971.489258	406.135406
970.348633	96.356499
969.207031	110.484131
968.065430	97.129364
966.923828	-53.831547
965.781250	-30.307627
964.639648	-155.805191
963.496094	42.128006
962.353516	414.264771
961.210938	123.918770
960.067383	285.175293
958.923828	134.859680
957.779297	51.092468
956.635742	72.759041
955.491211	-3.966991
954.345703	308.480103
953.201172	343.973572
952.055664	271.984192
950.910156	-145.266678
949.764648	249.464142
948.618164	150.278015
947.471680	-5.943771
946.325195	80.166962
945.178711	211.976456
944.031250	1.189728
942.883789	343.123352
941.736328	-43.270557
940.587891	-18.630602
939.439453	8.328357
938.291016	359.251770
937.142578	-24.316422
935.993164	52.920784
934.843750	20.746389
933.694336	339.600739
932.544922	284.674194
931.394531	-148.333755
930.244141	-27.681313
929.093750	161.259338
927.942383	183.970978
926.791016	279.537079
925.639648	-50.387238
924.488281	-214.064789
923.335938	-125.196266
922.183594	-2.233554
921.031250	-217.994171
919.877930	129.979462
918.724609	82.479492
917.571289	-10.403406
916.417969	207.911652
915.263672	-173.254379
914.109375	258.417877
912.955078	65.825699
911.800781	100.233566
910.645508	14.423455
909.490234	166.788849
908.334961	257.887207
907.178711	208.422394
906.022461	93.276131
904.866211	102.810555
903.709961	-71.118080
902.552734	126.436371
901.395508	190.332123
900.238281	16.538713
899.080078	32.926159
897.921875	-52.496971
896.763672	4.629499
895.605469	215.507553
894.446289	-68.834557
893.287109	234.641006
892.127930	275.843262
890.967773	66.251663
889.807617	66.818108
888.647461	-34.233913
887.487305	354.664795
886.326172	174.589401
885.165039	348.874634
884.003906	-4.836052
882.842773	63.389816
881.680664	124.811043
880.518555	62.201828
879.356445	177.668533
878.193359	457.565643
877.030273	410.659607
875.867188	309.707184
874.703125	332.635132
873.540039	229.471603
872.375977	331.151245
871.210938	284.255096
870.046875	241.865997
868.881836	44.287758
867.716797	303.242035
866.550781	431.665314
865.385742	483.593842
864.219727	396.163300
863.052734	207.657898
861.886719	351.613983
860.719727	401.171082
859.552734	634.752197
858.384766	612.346619
857.217773	607.873718
856.049805	130.049011
854.880859	318.506470
853.712891	587.562073
852.543945	600.911804
851.375000	598.533691
850.205078	504.260590
849.036133	448.080627
847.866211	532.980774
846.696289	369.278900
845.525391	290.677094
844.354492	200.887894
843.183594	99.916481
842.012695	63.824734
840.840820	481.689606
839.668945	552.764893
838.497070	0.122222
837.324219	328.194031
836.151367	253.908035
834.978516	329.273468
833.805664	446.992950
832.631836	397.164856
831.458008	313.834259
830.284180	511.680420
829.110352	662.536865
827.935547	387.244110
826.760742	381.868958
825.584961	298.415924
824.410156	241.706833
823.234375	407.817535
822.058594	295.317017
820.881836	104.865974
819.705078	108.189766
818.528320	55.809616
817.351563	-199.139954
816.173828	26.634497
814.996094	-94.801598
813.818359	23.983223
812.639648	302.764771
811.461914	14.471377
810.283203	-15.915467
809.103516	-308.546356
807.923828	-125.673904
806.745117	-65.089569
805.564453	-135.600784
804.384766	335.550995
803.204102	7.425056
802.023438	-1.068800
800.842773	-31.791857
799.661133	-95.820038
798.479492	-144.346893
797.297852	39.867928
796.115234	-192.720306
794.932617	44.495804
793.750000	-117.194504
792.567383	-227.916046
791.383789	13.421124
790.200195	4.448103
789.016602	232.241302
787.832031	382.431641
786.648438	510.388855
785.463867	295.437073
784.278320	317.119476
783.092773	126.534248
781.908203	-28.642109
780.721680	220.536957
779.536133	312.721344
778.349609	75.752411
777.163086	103.802872
775.975586	436.413635
774.789063	225.935791
773.601563	194.222229
772.413086	292.622955
771.225586	296.110382
770.037109	81.273582
768.848633	208.160599
767.660156	116.773949
766.470703	375.701263
765.281250	361.328644
764.091797	54.033642
762.901367	-129.867645
761.710938	406.057892
760.520508	274.900726
759.330078	200.972046
758.138672	303.003937
756.947266	651.250000
755.755859	185.830002
754.563477	536.062012
753.371094	46.644920
752.178711	321.979919
750.986328	151.268875
749.792969	149.691086
748.599609	286.396851
747.405273	359.350555
746.211914	15.305369
745.017578	105.783104
743.823242	270.764252
742.627930	312.836243
741.433594	216.748520
740.238281	24.237617
739.041992	-122.195694
737.846680	316.364166
736.650391	3.423203
735.454102	288.415222
734.256836	-81.339958
733.059570	183.792679
731.862305	-150.791458
730.665039	254.209305
729.466797	182.188965
728.268555	42.397869
727.070313	136.577148
725.872070	-64.364067
724.672852	16.651785
723.473633	119.463020
722.273438	14.719485
721.074219	115.276627
719.874023	93.519142
718.673828	381.687744
717.472656	344.580688
716.271484	455.829376
715.070313	556.114441
713.869141	412.130249
712.666992	414.262909
711.464844	-19.506489
710.262695	490.426514
709.059570	398.854401
707.856445	133.088287
706.653320	324.713165
705.450195	167.939011
704.246094	130.941177
703.041992	89.612823
701.837891	174.482315
700.632813	9.197703
699.428711	228.874298
698.222656	418.008820
697.017578	209.343033
695.811523	-49.195156
694.605469	11.734701
693.399414	90.026299
692.192383	-59.703426
690.986328	144.506470
689.778320	-61.567627
688.571289	-98.273979
687.363281	275.049988
686.155273	125.537704
684.947266	130.065399
683.738281	-125.527100
682.529297	-112.231354
681.320313	-118.417160
680.111328	16.235147
678.901367	-238.992981
677.691406	-212.587265
676.481445	281.430267
675.270508	-187.856064
674.059570	128.556366
672.848633	-178.161041
671.636719	-201.380783
670.425781	175.469055
669.213867	39.845181
668.000977	189.606781
666.789063	97.343285
665.576172	266.554688
664.362305	68.573021
663.149414	65.069611
661.935547	-70.070335
660.721680	209.290649
659.507813	-22.808296
658.292969	-64.908607
657.078125	-63.794628
655.863281	-4.399684
654.647461	242.576965
653.431641	45.526821
652.215820	74.885933
651.000000	130.152924
649.783203	-124.673653
648.566406	131.016602
647.349609	48.687416
646.132813	198.921783
644.915039	-61.816231
643.697266	92.851501
642.478516	294.852325
641.259766	-210.582031
640.041992	41.041706
638.822266	322.738251
637.603516	-61.708755
636.383789	144.908844
635.164063	113.143394
633.943359	-79.537148
632.723633	-168.956329
631.502930	42.277054
630.281250	-68.328102
629.060547	55.101810
627.838867	339.478699
626.617188	132.818298
625.394531	104.346504
624.172852	489.721924
622.950195	221.508636
621.726563	236.385025
620.503906	148.624817
619.280273	110.342461
618.056641	275.657898
616.832031	182.106308
615.608398	-33.167702
614.383789	124.134300
613.158203	-28.559330
611.933594	-195.918610
610.708008	77.462318
609.482422	179.969894
608.255859	145.923981
607.030273	-445.466797
605.803711	-119.951828
604.576172	224.925125
