# Supplementary material for: Raman spectroscopy accurately differentiates mucosal healing from non-healing and biochemical changes following biological therapy in inflammatory bowel disease
Source: PLoS One. 2021 Jun 2;16(6):e0252210. doi: 10.1371/journal.pone.0252210 (PMC8172032; doi:10.1371/journal.pone.0252210)
Supplement: S1 Dataset — (ZIP) [file pone.0252210.s003.zip › HC/brc-ctnf-0014_base sub CR removed_31__X_5923.47__Y_1160.29__Z_1288.82__Time_357.txt]

1714.774414	211.887939
1713.797852	62.101231
1712.820313	-169.253662
1711.843750	59.180649
1710.866211	-328.139984
1709.888672	113.993332
1708.911133	-48.682106
1707.933594	17.461603
1706.955078	84.509010
1705.976563	208.750336
1704.998047	-56.975849
1704.019531	-78.034111
1703.040039	-165.097916
1702.061523	8.406964
1701.082031	134.549896
1700.101563	-516.730286
1699.122070	-62.509762
1698.141602	-78.131599
1697.161133	179.728104
1696.180664	-82.678383
1695.200195	470.623871
1694.218750	-91.878403
1693.238281	123.747391
1692.256836	81.098297
1691.274414	458.233734
1690.292969	585.225769
1689.310547	-50.073658
1688.328125	203.819550
1687.345703	301.028717
1686.363281	49.700676
1685.379883	433.505127
1684.396484	106.380051
1683.413086	171.726273
1682.429688	528.050110
1681.445313	528.020203
1680.461914	-11.747375
1679.477539	-18.323244
1678.493164	36.945324
1677.507813	151.304047
1676.523438	290.207520
1675.538086	270.051544
1674.552734	487.123138
1673.566406	210.221420
1672.581055	601.089355
1671.594727	413.084686
1670.608398	892.445496
1669.622070	570.088928
1668.634766	694.418701
1667.648438	694.473450
1666.661133	724.175293
1665.673828	717.201294
1664.685547	925.539551
1663.698242	948.627319
1662.709961	579.672180
1661.721680	1030.490234
1660.733398	895.780640
1659.744141	986.748901
1658.755859	1062.215088
1657.766602	1161.844604
1656.777344	1113.514526
1655.787109	559.865662
1654.797852	512.418579
1653.807617	965.459351
1652.817383	873.613708
1651.827148	655.167603
1650.835938	471.479187
1649.844727	343.704681
1648.853516	551.989746
1647.862305	475.042664
1646.871094	366.696869
1645.878906	509.589752
1644.886719	201.052399
1643.894531	230.875549
1642.902344	416.674316
1641.910156	225.192856
1640.916992	-37.265579
1639.923828	-299.397980
1638.930664	-376.588806
1637.936523	102.821671
1636.943359	-203.427582
1635.949219	38.855812
1634.955078	-90.377167
1633.960938	-501.315002
1632.965820	-5.816154
1631.970703	-229.359436
1630.975586	-163.050964
1629.980469	-80.860016
1628.985352	259.322418
1627.989258	-58.372536
1626.993164	55.591782
1625.997070	377.371613
1625.000977	178.447586
1624.003906	-264.837463
1623.007813	80.671524
1622.010742	-217.745880
1621.012695	35.704082
1620.015625	21.195974
1619.017578	-129.849289
1618.020508	-86.491470
1617.021484	232.440002
1616.023438	191.733963
1615.025391	481.652710
1614.026367	126.118874
1613.027344	12.013768
1612.028320	-96.801483
1611.028320	61.779720
1610.029297	175.737427
1609.029297	-82.490242
1608.029297	201.654404
1607.028320	103.208061
1606.028320	-278.024353
1605.027344	128.868225
1604.026367	289.490936
1603.025391	214.459915
1602.023438	204.784943
1601.022461	467.107880
1600.020508	-10.882729
1599.018555	10.653482
1598.016602	16.415283
1597.013672	69.104103
1596.010742	-267.646210
1595.007813	-262.124847
1594.004883	-154.843430
1593.001953	-154.770615
1591.998047	-53.013371
1590.994141	-126.288475
1589.990234	259.635040
1588.986328	81.734383
1587.981445	169.828308
1586.976563	-107.342041
1585.971680	-14.283525
1584.966797	-166.424789
1583.961914	14.957982
1582.956055	136.167953
1581.950195	121.728592
1580.944336	18.606222
1579.938477	61.200882
1578.931641	166.089066
1577.924805	192.701431
1576.917969	148.891418
1575.911133	-144.807709
1574.904297	206.535843
1573.896484	107.654655
1572.888672	-19.941339
1571.880859	55.117455
1570.873047	387.267120
1569.864258	134.470551
1568.855469	367.394836
1567.846680	-202.472824
1566.837891	89.819649
1565.829102	181.919754
1564.819336	-170.041946
1563.809570	111.141953
1562.799805	446.517639
1561.790039	179.814987
1560.779297	-3.987997
1559.768555	123.238869
1558.757813	-21.930519
1557.747070	408.120789
1556.736328	-271.150330
1555.724609	-46.250622
1554.712891	-88.384659
1553.701172	-81.474236
1552.689453	-136.866837
1551.676758	50.852348
1550.664063	67.530464
1549.651367	319.460876
1548.638672	136.565887
1547.625977	31.158566
1546.612305	199.653320
1545.598633	73.226547
1544.584961	370.519592
1543.571289	264.439545
1542.556641	-69.119049
1541.541992	155.161697
1540.527344	-8.146910
1539.512695	383.495270
1538.498047	-195.668457
1537.482422	466.435760
1536.466797	-221.213028
1535.451172	68.855270
1534.434570	536.546265
1533.418945	80.888634
1532.402344	372.774261
1531.385742	275.226227
1530.369141	177.562439
1529.351563	-136.632141
1528.334961	406.832886
1527.317383	-149.628159
1526.299805	-103.585144
1525.281250	101.835632
1524.263672	368.814056
1523.245117	329.345642
1522.226563	472.376862
1521.208008	460.905823
1520.188477	104.743263
1519.168945	350.101837
1518.150391	734.042297
1517.129883	236.289230
1516.110352	-37.850273
1515.089844	83.492714
1514.070313	1.836726
1513.049805	189.616760
1512.028320	84.553581
1511.007813	-256.630463
1509.986328	28.182747
1508.964844	-143.820145
1507.943359	-0.425762
1506.921875	63.317558
1505.899414	-229.428787
1504.876953	-342.754974
1503.854492	-51.287434
1502.832031	-213.480606
1501.808594	49.428211
1500.786133	-230.699905
1499.762695	49.829796
1498.739258	-40.986343
1497.714844	16.532171
1496.691406	20.250948
1495.666992	195.231445
1494.642578	-340.900757
1493.617188	-45.941895
1492.592773	29.013229
1491.567383	213.720963
1490.541992	94.213448
1489.516602	-285.889404
1488.491211	187.184631
1487.464844	935.744568
1486.438477	67.857979
1485.412109	287.644714
1484.385742	453.693512
1483.358398	162.879639
1482.331055	191.001251
1481.303711	497.049377
1480.276367	-18.098213
1479.249023	563.096375
1478.220703	608.746643
1477.192383	560.061035
1476.164063	804.339050
1475.135742	1038.294556
1474.106445	1004.704895
1473.077148	894.727722
1472.047852	675.322937
1471.018555	629.044006
1469.989258	1033.116211
1468.958984	1325.035767
1467.928711	1304.007324
1466.898438	1196.525757
1465.868164	1137.386475
1464.836914	1101.109375
1463.805664	1634.043335
1462.774414	1175.952637
1461.743164	1452.113525
1460.710938	1288.807251
1459.679688	1646.092163
1458.647461	1767.134033
1457.615234	1685.117432
1456.582031	1367.148071
1455.549805	1764.733154
1454.516602	1883.151978
1453.483398	1590.772461
1452.449219	1590.044189
1451.416016	2073.489502
1450.381836	1778.778687
1449.347656	1856.650391
1448.313477	1980.122803
1447.279297	1961.768555
1446.244141	2011.787354
1445.208984	2033.984253
1444.173828	1914.498169
1443.138672	1663.542480
1442.102539	1678.324829
1441.066406	1700.743530
1440.030273	1847.113525
1438.994141	1401.909302
1437.958008	1659.609741
1436.920898	1270.321289
1435.883789	1090.957397
1434.846680	979.938171
1433.808594	778.084900
1432.771484	760.741455
1431.733398	988.298584
1430.695313	771.653748
1429.657227	1049.726807
1428.618164	601.198730
1427.579102	579.181519
1426.540039	75.637848
1425.500977	507.698425
1424.461914	380.115021
1423.421875	88.838501
1422.381836	-13.265931
1421.341797	164.361954
1420.301758	29.731562
1419.260742	-72.045708
1418.219727	161.113495
1417.178711	467.257568
1416.137695	307.876251
1415.096680	269.416290
1414.054688	-158.799576
1413.012695	391.440155
1411.970703	-184.738113
1410.928711	-107.051895
1409.885742	314.954712
1408.842773	-59.550373
1407.799805	171.586441
1406.756836	61.190502
1405.712891	-370.461670
1404.668945	-154.163635
1403.625000	-23.172197
1402.581055	416.513672
1401.537109	108.547325
1400.492188	360.111938
1399.447266	-72.879807
1398.402344	-347.622406
1397.357422	-125.833717
1396.311523	258.837769
1395.265625	64.714233
1394.219727	231.503387
1393.173828	35.217667
1392.126953	342.376984
1391.081055	-88.904114
1390.034180	-192.043396
1388.986328	398.069458
1387.939453	325.145752
1386.891602	-2.758958
1385.843750	254.742355
1384.795898	22.255541
1383.748047	-30.035437
1382.699219	105.222298
1381.651367	125.656090
1380.602539	91.229256
1379.552734	-170.338806
1378.503906	-9.667812
1377.454102	-126.051506
1376.404297	187.020523
1375.354492	238.091324
1374.303711	129.584930
1373.253906	-185.721512
1372.203125	-96.827545
1371.152344	19.592772
1370.100586	68.764671
1369.049805	290.030457
1367.998047	-136.475616
1366.946289	72.520912
1365.894531	-37.206764
1364.841797	508.051514
1363.789063	266.581390
1362.736328	458.402069
1361.683594	-238.037552
1360.630859	-215.089493
1359.577148	143.718689
1358.523438	84.749886
1357.469727	-13.836209
1356.415039	49.280762
1355.361328	338.669556
1354.306641	153.502716
1353.251953	328.712677
1352.197266	243.220657
1351.141602	187.663971
1350.085938	335.810455
1349.030273	235.842941
1347.974609	858.092773
1346.918945	460.617645
1345.862305	490.012512
1344.805664	757.563904
1343.749023	866.458374
1342.691406	806.861511
1341.634766	725.135071
1340.577148	1027.556152
1339.519531	671.090454
1338.460938	639.290344
1337.403320	577.934570
1336.344727	1046.430054
1335.286133	549.648132
1334.226563	864.750916
1333.167969	766.734863
1332.108398	478.410156
1331.048828	956.862183
1329.989258	658.957031
1328.928711	465.080048
1327.869141	726.097412
1326.808594	814.152466
1325.748047	692.322083
1324.686523	1118.851440
1323.625977	816.984680
1322.564453	784.385376
1321.502930	751.903381
1320.440430	830.545959
1319.378906	968.478088
1318.316406	1086.696289
1317.253906	950.987244
1316.190430	1015.093140
1315.127930	645.506042
1314.064453	626.059265
1313.000977	961.468628
1311.937500	1119.478882
1310.873047	748.047180
1309.809570	817.582703
1308.745117	1032.376587
1307.679688	1436.630615
1306.615234	1174.046265
1305.549805	1371.630127
1304.484375	947.003479
1303.418945	1230.762329
1302.353516	1288.319214
1301.287109	1596.589111
1300.220703	961.247681
1299.154297	1257.316772
1298.087891	1022.810181
1297.020508	1053.655029
1295.954102	1133.672119
1294.886719	833.256104
1293.818359	1112.143921
1292.750977	1248.698853
1291.682617	1093.339478
1290.614258	1114.674316
1289.545898	998.756287
1288.476563	848.606689
1287.407227	1169.115112
1286.338867	1188.182495
1285.268555	1207.255127
1284.199219	1192.098145
1283.128906	1541.814697
1282.058594	1201.071411
1280.988281	1039.190674
1279.917969	1114.780273
1278.846680	1368.947632
1277.775391	913.726501
1276.704102	955.154114
1275.632813	935.478821
1274.560547	739.835693
1273.488281	810.680054
1272.416016	566.350037
1271.343750	1008.550842
1270.270508	1057.375000
1269.197266	1042.722778
1268.124023	859.666748
1267.050781	974.459167
1265.977539	1208.781860
1264.903320	938.028259
1263.829102	728.383667
1262.753906	1001.632141
1261.679688	775.028870
1260.604492	465.651276
1259.529297	1043.411377
1258.454102	768.237122
1257.378906	1060.712891
1256.302734	956.111206
1255.226563	895.382935
1254.150391	686.202148
1253.073242	1022.220459
1251.997070	701.180908
1250.919922	735.411560
1249.841797	813.379578
1248.764648	1025.054688
1247.686523	983.796082
1246.608398	782.144592
1245.530273	600.008911
1244.452148	765.332825
1243.373047	1102.990601
1242.293945	889.280823
1241.214844	534.842712
1240.135742	496.073242
1239.055664	500.960083
1237.975586	1083.231567
1236.895508	891.479980
1235.815430	743.438477
1234.734375	750.582886
1233.654297	549.262085
1232.573242	944.136292
1231.491211	468.985504
1230.410156	861.221069
1229.328125	863.331482
1228.246094	456.213135
1227.163086	644.721008
1226.081055	201.462021
1224.998047	656.029968
1223.915039	609.606628
1222.832031	323.730042
1221.748047	591.645630
1220.664063	533.043213
1219.580078	730.620911
1218.496094	601.854309
1217.412109	415.117340
1216.327148	414.385956
1215.242188	896.565002
1214.157227	547.977844
1213.071289	549.467468
1211.985352	439.899872
1210.899414	417.192139
1209.813477	980.585632
1208.727539	378.884216
1207.640625	594.719971
1206.553711	325.900574
1205.466797	698.194763
1204.378906	544.992554
1203.291016	278.589874
1202.203125	652.868958
1201.115234	205.860382
1200.027344	348.774445
1198.938477	0.575253
1197.849609	-22.690826
1196.760742	213.807693
1195.670898	-57.363583
1194.582031	-467.919464
1193.492188	-99.458687
1192.401367	453.826752
1191.311523	148.960709
1190.220703	-14.108903
1189.129883	89.442207
1188.039063	183.281677
1186.947266	-402.442993
1185.856445	-135.844177
1184.764648	0.967241
1183.671875	-68.700523
1182.580078	-195.951660
1181.487305	-4.276196
1180.394531	14.619472
1179.301758	606.340698
1178.208984	267.879547
1177.115234	367.949829
1176.021484	89.427414
1174.927734	309.105286
1173.833008	-58.021629
1172.738281	360.129852
1171.643555	222.782440
1170.548828	71.072968
1169.454102	-13.650773
1168.358398	-206.050156
1167.262695	-329.080750
1166.166992	-14.640753
1165.070313	31.881832
1163.973633	575.344177
1162.876953	222.625458
1161.780273	-63.125534
1160.683594	-289.115479
1159.585938	65.052681
1158.488281	507.306793
1157.389648	868.145508
1156.291992	558.377502
1155.193359	363.155884
1154.094727	32.033722
1152.996094	-27.207174
1151.896484	316.334106
1150.796875	638.206909
1149.697266	-202.806839
1148.597656	328.539551
1147.498047	-321.620422
1146.397461	404.610168
1145.296875	-33.554905
1144.195313	287.570343
1143.094727	415.795868
1141.993164	684.235046
1140.891602	272.320709
1139.789063	271.859833
1138.687500	285.631500
1137.584961	-42.911205
1136.482422	-235.913391
1135.379883	110.364136
1134.276367	-1.959101
1133.172852	101.800041
1132.069336	594.787109
1130.964844	515.496582
1129.861328	766.044067
1128.756836	456.546509
1127.652344	585.925537
1126.546875	537.335876
1125.442383	455.565247
1124.336914	752.992188
1123.230469	81.047478
1122.125000	612.890198
1121.018555	168.590195
1119.912109	498.799927
1118.805664	575.501099
1117.699219	512.487915
1116.591797	295.637787
1115.484375	244.462616
1114.376953	105.768387
1113.268555	71.135612
1112.160156	1.029440
1111.051758	183.849670
1109.943359	-13.906198
1108.833984	308.158752
1107.725586	86.797836
1106.616211	137.076996
1105.505859	633.525024
1104.396484	114.750717
1103.286133	589.702881
1102.175781	417.956268
1101.064453	434.962555
1099.954102	336.416565
1098.842773	259.103088
1097.731445	778.194519
1096.619141	712.564575
1095.507813	540.958801
1094.395508	663.853516
1093.282227	746.637146
1092.169922	426.777710
1091.056641	443.665833
1089.943359	371.122284
1088.830078	65.676064
1087.716797	329.652985
1086.602539	668.755066
1085.488281	605.643005
1084.373047	460.268921
1083.258789	632.280334
1082.143555	418.857208
1081.028320	419.320343
1079.913086	368.136169
1078.796875	507.167175
1077.680664	423.140228
1076.564453	85.701515
1075.448242	13.590997
1074.331055	300.444733
1073.213867	223.665253
1072.096680	144.605759
1070.979492	175.795303
1069.861328	291.362305
1068.743164	418.623169
1067.625000	801.216248
1066.505859	595.778015
1065.386719	317.886414
1064.267578	175.945465
1063.148438	623.925537
1062.029297	390.812714
1060.909180	459.618622
1059.789063	502.717834
1058.667969	169.352570
1057.547852	511.840240
1056.426758	711.632507
1055.305664	175.318451
1054.183594	489.664001
1053.062500	238.716537
1051.940430	567.033569
1050.818359	594.102478
1049.695313	569.853333
1048.572266	410.339844
1047.449219	129.657257
1046.326172	187.369629
1045.203125	392.041016
1044.079102	298.254242
1042.955078	722.027344
1041.830078	171.607346
1040.706055	-52.296059
1039.581055	15.110574
1038.456055	-229.467636
1037.331055	-154.904236
1036.205078	-289.791656
1035.079102	140.938171
1033.953125	213.274979
1032.826172	232.149948
1031.700195	-65.127167
1030.573242	209.722717
1029.445313	-440.564392
1028.318359	-172.542709
1027.190430	-92.748993
1026.062500	-630.733215
1024.934570	-225.572250
1023.805664	-159.474869
1022.676758	-436.831238
1021.547852	-372.831573
1020.418945	32.283081
1019.289063	-82.269936
1018.159180	-115.494545
1017.029297	-317.842804
1015.898438	-306.765076
1014.767578	-383.636780
1013.636719	269.418091
1012.505859	-64.431519
1011.375000	7.229460
1010.243164	83.587746
1009.111328	-161.709290
1007.978516	201.814316
1006.846680	424.174225
1005.713867	1153.079346
1004.581055	1386.895264
1003.447266	1394.137329
1002.313477	1413.053589
1001.179688	1353.512085
1000.045898	905.989929
998.912109	428.773041
997.777344	194.357620
996.642578	327.256683
995.506836	130.134674
994.372070	281.699646
993.236328	329.483093
992.100586	116.735657
990.963867	190.145599
989.828125	143.775314
988.691406	288.852478
987.553711	238.104370
986.416992	169.092545
985.279297	203.877335
984.141602	533.528625
983.003906	363.577881
981.865234	458.510895
980.726563	215.268204
979.587891	271.345947
978.448242	467.824036
977.309570	-191.074203
976.169922	226.385178
975.030273	386.356689
973.889648	447.561188
972.749023	352.645050
971.608398	446.248749
970.467773	696.086975
969.326172	275.564423
968.184570	293.760498
967.042969	135.389755
965.901367	-68.657547
964.758789	-29.366919
963.616211	-51.878391
962.473633	469.081024
961.330078	371.076813
960.186523	465.734131
959.042969	608.583618
957.899414	701.105225
956.754883	283.067810
955.610352	-107.173599
954.465820	596.927124
953.321289	257.388733
952.175781	-248.874908
951.030273	128.068634
949.884766	-23.250280
948.738281	-263.542572
947.591797	42.647167
946.445313	-35.064861
945.298828	-73.781235
944.151367	609.349915
943.003906	214.521637
941.856445	-45.317944
940.708008	92.198868
939.559570	79.167053
938.411133	148.386139
937.262695	527.862671
936.113281	134.281036
934.964844	126.268585
933.814453	20.350082
932.665039	-69.447365
931.514648	107.422470
930.364258	136.279999
929.213867	-16.927080
928.062500	203.364960
926.912109	359.938080
925.759766	382.279785
924.608398	-47.971813
923.456055	81.543098
922.303711	-170.898956
921.151367	106.532280
919.999023	-129.700150
918.845703	190.936707
917.692383	270.718872
916.539063	182.496017
915.384766	-137.198792
914.230469	-211.503922
913.076172	-183.565903
911.920898	427.539124
910.766602	144.703552
909.611328	270.281006
908.455078	298.371124
907.299805	38.650978
906.143555	168.904190
904.987305	-15.766250
903.830078	-193.494812
902.673828	-1.937142
901.516602	-129.649017
900.359375	-331.941864
899.201172	-219.528198
898.042969	82.936653
896.884766	70.899544
895.726563	-158.180984
894.567383	-27.626657
893.408203	166.199814
892.249023	-26.454004
891.088867	494.953491
889.929688	189.456680
888.769531	-124.901695
887.608398	-143.327194
886.448242	-240.703644
885.287109	77.199318
884.125977	-270.563507
882.963867	392.342560
881.801758	83.042549
880.639648	335.272125
879.477539	-149.643219
878.315430	571.258728
877.152344	70.765800
875.989258	383.612213
874.825195	243.695221
873.661133	482.065369
872.497070	283.673126
871.333008	85.371231
870.168945	501.325012
869.003906	210.830048
867.838867	478.120514
866.672852	219.214615
865.506836	326.760590
864.340820	232.009583
863.174805	516.935486
862.008789	727.586365
860.841797	500.246033
859.674805	326.863525
858.506836	629.324158
857.339844	565.872620
856.171875	428.372040
855.003906	909.904419
853.834961	736.425293
852.666016	672.825256
851.497070	667.476746
850.328125	742.744141
849.158203	502.055664
847.988281	277.102875
846.818359	522.398743
845.647461	530.226807
844.477539	681.227112
843.306641	389.062958
842.134766	351.969971
840.963867	106.842445
839.791992	501.210632
838.619141	586.829712
837.447266	437.680298
836.274414	695.147888
835.101563	405.143494
833.928711	345.211639
832.754883	287.444000
831.581055	727.380859
830.407227	1050.972900
829.232422	986.093140
828.058594	606.645264
826.883789	729.025574
825.708008	425.399719
824.533203	246.640793
823.357422	890.156433
822.181641	751.253357
821.004883	-169.527954
819.828125	181.564743
818.651367	534.599854
817.474609	232.958282
816.296875	351.910767
815.119141	7.936693
813.941406	622.647583
812.763672	-72.825523
811.584961	61.143444
810.406250	-2.899207
809.226563	-167.042435
808.047852	386.343994
806.868164	-320.025635
805.688477	39.672913
804.507813	-53.833080
803.327148	87.835663
802.146484	306.959167
800.965820	-164.096527
799.784180	-169.319275
798.603516	-154.713379
797.420898	-412.955109
796.239258	-10.737313
795.056641	-461.960571
793.874023	-20.345837
792.691406	-259.026611
791.507813	86.805786
790.324219	817.520813
789.140625	722.207886
787.956055	432.066040
786.772461	29.097912
785.586914	271.948608
784.402344	501.277100
783.216797	323.583496
782.032227	203.293442
780.845703	438.621246
779.660156	326.883881
778.473633	480.053375
777.287109	279.720123
776.100586	119.064079
774.913086	245.221420
773.725586	119.638542
772.538086	119.698769
771.349609	448.194458
770.161133	313.365509
768.972656	392.271362
767.784180	512.865906
766.594727	-190.789108
765.405273	623.449463
764.215820	600.301392
763.026367	46.404598
761.835938	998.234802
760.645508	600.455383
759.454102	783.549805
758.262695	475.896790
757.072266	616.890991
755.879883	674.100769
754.688477	401.453491
753.496094	561.707336
752.303711	275.753632
751.110352	978.228088
749.917969	617.388794
748.724609	188.520935
747.530273	751.845215
746.336914	333.874512
745.142578	521.499084
743.948242	605.826416
742.752930	453.148438
741.558594	15.440026
740.363281	388.805939
739.166992	319.225403
737.971680	172.908432
736.775391	-164.013107
735.579102	160.452286
734.381836	5.202098
733.185547	-132.541061
731.988281	110.440422
730.790039	423.216309
729.592773	-136.927689
728.394531	197.472061
727.196289	20.068222
725.997070	419.692078
724.797852	-207.976089
723.598633	25.352871
722.399414	-193.606033
721.199219	183.607559
719.999023	486.369720
718.798828	459.372253
717.598633	146.490570
716.397461	287.474335
715.196289	136.102356
713.994141	610.581360
712.792969	339.253845
711.590820	440.724152
710.388672	659.802673
709.185547	303.626129
707.982422	132.743286
706.779297	216.717712
705.576172	359.437195
704.372070	212.612946
703.167969	157.270477
701.963867	219.454041
700.759766	138.090652
699.554688	167.677002
698.349609	225.555115
697.143555	-244.711777
695.938477	-197.531021
694.732422	-59.093845
693.525391	157.511581
692.319336	31.022202
691.112305	-338.494965
689.905273	-13.233180
688.697266	12.496424
687.490234	-169.936874
686.282227	7.827531
685.073242	-63.770985
683.865234	-109.195679
682.656250	-223.858826
681.447266	-63.161221
680.237305	-49.741474
679.028320	-187.790222
677.818359	-360.301025
676.607422	136.325668
675.397461	102.621101
674.186523	-240.356873
672.975586	303.943146
671.763672	26.269957
670.551758	-6.766816
669.339844	79.283318
668.127930	476.702789
666.915039	-31.270916
665.703125	359.882935
664.489258	278.023224
663.276367	-222.488281
662.062500	45.951591
660.848633	-2.787602
659.634766	-148.396652
658.419922	116.159340
657.205078	-52.704044
655.990234	28.868944
654.775391	-329.148895
653.559570	207.676025
652.343750	59.265835
651.126953	-194.406693
649.911133	17.520702
648.694336	188.677292
647.477539	383.690826
646.259766	21.409214
645.041992	96.377373
643.824219	-2.679482
642.606445	163.123810
641.387695	169.982880
640.168945	-42.168427
638.950195	360.757507
637.730469	-121.559349
636.511719	-70.576233
635.291016	-143.935623
634.071289	184.584656
632.850586	81.706451
631.629883	457.793823
630.409180	484.209808
629.188477	746.883545
627.966797	306.182098
626.745117	369.896942
625.522461	97.258118
624.300781	298.722717
623.078125	298.923706
621.854492	535.058289
620.631836	674.971741
619.408203	414.625214
618.184570	246.724060
616.960938	239.689804
615.736328	104.508781
614.511719	-15.385187
613.287109	-306.107117
612.061523	-27.612894
610.835938	26.486300
609.610352	-53.879173
608.384766	167.333817
607.158203	1.929724
605.931641	-111.932045
604.705078	-212.741272
