# Supplementary material for: Raman spectroscopy accurately differentiates mucosal healing from non-healing and biochemical changes following biological therapy in inflammatory bowel disease
Source: PLoS One. 2021 Jun 2;16(6):e0252210. doi: 10.1371/journal.pone.0252210 (PMC8172032; doi:10.1371/journal.pone.0252210)
Supplement: S1 Dataset — (ZIP) [file pone.0252210.s003.zip › HC/BRC-ctnf-0010 base sub CR removed_12__X_-19860.6__Y_20274.6__Z_54.9101__Time_138.txt]

1714.640625	286.569275
1713.664063	314.083923
1712.687500	-17.278250
1711.709961	353.191742
1710.733398	-43.898842
1709.755859	311.443207
1708.778320	218.308533
1707.799805	-124.884651
1706.821289	-8.069875
1705.843750	-202.688492
1704.864258	-371.558777
1703.885742	-53.996861
1702.907227	-291.445831
1701.927734	-363.966766
1700.948242	316.884430
1699.968750	-220.337555
1698.988281	-119.431725
1698.007813	333.235443
1697.028320	-522.072693
1696.046875	-416.411041
1695.066406	-330.500122
1694.084961	31.901045
1693.104492	-42.126160
1692.123047	-98.694077
1691.140625	-172.526337
1690.159180	-303.488617
1689.176758	-32.903320
1688.194336	-19.732405
1687.211914	154.795609
1686.228516	287.872498
1685.246094	-46.776615
1684.262695	142.219421
1683.279297	-37.882107
1682.295898	-32.864525
1681.311523	114.439079
1680.327148	278.860168
1679.342773	167.591949
1678.358398	446.042633
1677.374023	140.210251
1676.388672	96.228668
1675.403320	614.454712
1674.417969	708.128845
1673.432617	518.393921
1672.446289	1012.661682
1671.459961	1196.851318
1670.473633	1084.426392
1669.487305	1047.354126
1668.500977	612.961731
1667.513672	840.564697
1666.526367	1071.597290
1665.539063	1279.500244
1664.550781	1007.935852
1663.563477	1426.910645
1662.575195	1125.204102
1661.586914	1309.516479
1660.598633	1356.664307
1659.609375	977.833923
1658.620117	1691.333130
1657.631836	1475.576660
1656.641602	1414.045898
1655.652344	1443.229858
1654.662109	1285.026367
1653.672852	1487.417969
1652.681641	941.456909
1651.691406	1417.328735
1650.701172	1383.120117
1649.709961	1198.674072
1648.718750	882.622192
1647.727539	696.658752
1646.735352	1153.214478
1645.744141	339.433563
1644.751953	242.070129
1643.759766	234.907043
1642.766602	468.284027
1641.774414	274.385773
1640.781250	344.716675
1639.788086	365.195801
1638.794922	-43.960983
1637.801758	351.591492
1636.807617	190.907242
1635.813477	-143.438705
1634.819336	31.172979
1633.825195	-97.075569
1632.830078	-217.226074
1631.834961	-279.222961
1630.839844	-472.687958
1629.844727	-44.711334
1628.849609	-95.781448
1627.853516	21.628445
1626.857422	-79.265373
1625.861328	138.182343
1624.865234	-538.406311
1623.868164	-302.487549
1622.871094	395.932953
1621.874023	347.794495
1620.876953	13.321890
1619.879883	59.833927
1618.881836	9.102386
1617.883789	84.372826
1616.885742	2.070349
1615.887695	-145.864029
1614.888672	-34.102913
1613.889648	108.998886
1612.890625	-47.026955
1611.891602	-394.496124
1610.892578	-52.509182
1609.892578	210.539505
1608.892578	127.457047
1607.892578	-120.778191
1606.892578	52.609318
1605.891602	-7.336758
1604.890625	73.934433
1603.889648	162.835922
1602.888672	55.241989
1601.887695	287.601349
1600.885742	142.942505
1599.883789	-218.927658
1598.881836	117.221649
1597.879883	11.219098
1596.876953	-343.297241
1595.874023	-269.401489
1594.871094	190.825668
1593.868164	-72.860275
1592.864258	266.436584
1591.861328	-209.156006
1590.857422	-181.129059
1589.853516	-401.303802
1588.848633	-666.069519
1587.844727	60.196785
1586.839844	99.956017
1585.834961	-40.505539
1584.830078	95.085403
1583.824219	-145.020050
1582.819336	216.582336
1581.813477	489.094055
1580.807617	-64.434372
1579.800781	79.728325
1578.794922	-182.568939
1577.788086	-200.477768
1576.781250	-226.527588
1575.773438	-255.553940
1574.766602	11.654792
1573.758789	343.371155
1572.750977	178.013031
1571.743164	108.551872
1570.735352	-36.587616
1569.726563	-387.327576
1568.718750	-244.658463
1567.708984	-37.579914
1566.700195	-435.886047
1565.691406	-94.514221
1564.681641	93.171394
1563.671875	-220.383301
1562.662109	21.021330
1561.652344	-114.121933
1560.641602	476.482269
1559.630859	449.434174
1558.620117	403.898926
1557.609375	111.842598
1556.597656	-53.537693
1555.586914	270.449951
1554.575195	-63.926712
1553.563477	538.818237
1552.550781	19.986635
1551.539063	373.304779
1550.526367	451.792419
1549.513672	-18.551018
1548.500977	198.984024
1547.487305	868.577576
1546.473633	601.636597
1545.459961	176.812393
1544.446289	506.455750
1543.432617	453.245636
1542.417969	131.029205
1541.404297	351.043701
1540.389648	211.687180
1539.374023	103.001503
1538.359375	-351.735046
1537.343750	-99.606194
1536.328125	-196.162018
1535.312500	-104.683624
1534.296875	179.872162
1533.280273	144.261246
1532.263672	750.220093
1531.247070	-77.227287
1530.230469	548.575806
1529.212891	-109.060555
1528.196289	353.694611
1527.178711	465.741760
1526.160156	296.823364
1525.142578	717.178162
1524.124023	197.818924
1523.106445	506.903351
1522.087891	692.095764
1521.068359	300.877197
1520.049805	107.629448
1519.030273	94.109596
1518.010742	170.327682
1516.991211	264.285126
1515.971680	-261.090942
1514.951172	55.886501
1513.930664	161.974503
1512.910156	444.959747
1511.889648	-39.781197
1510.868164	314.543671
1509.846680	322.199951
1508.826172	311.782043
1507.803711	483.154175
1506.782227	-225.052383
1505.759766	22.947153
1504.737305	-718.545654
1503.714844	-294.044678
1502.692383	406.803375
1501.668945	-219.522827
1500.646484	-136.354233
1499.623047	82.268448
1498.599609	-428.770447
1497.575195	-351.211365
1496.550781	-414.497955
1495.527344	-48.073586
1494.502930	-201.096863
1493.477539	-568.976318
1492.453125	-139.174667
1491.427734	-13.819524
1490.402344	364.364502
1489.376953	-402.132568
1488.350586	-31.879765
1487.325195	299.918365
1486.298828	-119.100655
1485.272461	557.002747
1484.245117	229.823471
1483.218750	892.727295
1482.191406	560.460999
1481.164063	121.198433
1480.136719	875.366882
1479.108398	1047.928345
1478.080078	1019.072144
1477.052734	1082.026733
1476.023438	1262.010986
1474.995117	1103.246216
1473.965820	1339.190063
1472.937500	1404.559082
1471.908203	1602.209595
1470.877930	1802.279663
1469.848633	1900.602417
1468.818359	2431.284424
1467.788086	2010.647217
1466.757813	1844.508057
1465.727539	2484.324707
1464.696289	2595.223633
1463.665039	2177.619385
1462.633789	2397.907227
1461.602539	2498.810547
1460.570313	2360.979248
1459.539063	2835.212891
1458.506836	3070.666504
1457.473633	3169.008545
1456.441406	2968.076904
1455.408203	2805.323975
1454.375000	2997.803223
1453.341797	3083.808105
1452.308594	3461.428223
1451.274414	3403.001709
1450.241211	3357.458496
1449.207031	3170.118652
1448.171875	3519.900879
1447.137695	3573.444580
1446.102539	3647.289551
1445.067383	3075.784912
1444.032227	3709.277588
1442.997070	2872.622314
1441.960938	2800.361816
1440.924805	2983.725830
1439.888672	2620.999512
1438.852539	3044.794922
1437.816406	2748.255859
1436.779297	3111.471680
1435.742188	2302.460693
1434.705078	1875.374512
1433.666992	1744.044800
1432.629883	1635.729980
1431.591797	1489.724243
1430.553711	1129.450806
1429.514648	729.085938
1428.476563	725.190857
1427.437500	607.943726
1426.398438	518.665161
1425.359375	411.982239
1424.320313	514.740845
1423.280273	252.211655
1422.240234	191.542297
1421.200195	-37.656055
1420.159180	106.098740
1419.119141	58.714912
1418.078125	404.186340
1417.037109	671.698181
1415.996094	466.283051
1414.954102	-357.716705
1413.912109	-273.218475
1412.870117	412.427368
1411.828125	250.792236
1410.786133	308.111572
1409.743164	-679.787231
1408.700195	-523.916809
1407.657227	172.145493
1406.614258	94.666077
1405.570313	87.683922
1404.527344	116.130905
1403.483398	1.693889
1402.438477	-303.219727
1401.394531	-223.906342
1400.349609	154.001862
1399.304688	60.567513
1398.259766	273.251678
1397.214844	408.382568
1396.168945	-175.569672
1395.123047	2.589234
1394.077148	183.405975
1393.031250	-216.611877
1391.984375	104.787819
1390.937500	301.126160
1389.890625	94.676170
1388.843750	-46.406452
1387.796875	155.526154
1386.749023	-95.147987
1385.701172	-335.479645
1384.653320	67.014763
1383.604492	49.596588
1382.556641	-35.001400
1381.507813	-316.763397
1380.458984	-330.905701
1379.410156	-147.538834
1378.360352	-383.533386
1377.310547	576.487122
1376.260742	520.568359
1375.210938	60.677658
1374.161133	-209.201950
1373.110352	-37.354317
1372.059570	-269.310608
1371.008789	112.318222
1369.957031	20.381670
1368.906250	-273.105194
1367.854492	-342.082245
1366.802734	94.824142
1365.750000	-392.199921
1364.698242	254.077438
1363.645508	235.608475
1362.592773	284.539215
1361.540039	89.812943
1360.486328	-211.649048
1359.433594	375.148376
1358.379883	772.870300
1357.326172	126.473900
1356.271484	-101.939156
1355.216797	393.056641
1354.163086	147.714081
1353.107422	483.788818
1352.052734	15.348545
1350.998047	741.518494
1349.942383	839.487122
1348.886719	843.280151
1347.830078	1269.000244
1346.774414	1089.473511
1345.717773	922.540955
1344.661133	1182.336792
1343.604492	953.803650
1342.546875	1275.716797
1341.490234	1379.619263
1340.432617	1339.900391
1339.375000	1548.045044
1338.316406	1813.157227
1337.258789	1449.473633
1336.200195	1227.142822
1335.141602	1339.140869
1334.082031	1517.986694
1333.023438	1167.556030
1331.963867	955.873596
1330.904297	1095.516602
1329.844727	1573.895874
1328.784180	1562.788818
1327.723633	1218.217041
1326.663086	1407.529175
1325.602539	1878.448853
1324.541992	1549.191650
1323.480469	1565.777466
1322.418945	1957.649292
1321.357422	1512.874390
1320.295898	1519.895142
1319.233398	1822.973755
1318.170898	1615.513916
1317.108398	2231.762451
1316.045898	1694.145874
1314.982422	2046.528809
1313.918945	1947.915649
1312.855469	1654.803345
1311.791992	1832.329468
1310.728516	1903.951904
1309.664063	1820.480713
1308.599609	1953.709229
1307.535156	2052.485840
1306.469727	2884.417969
1305.404297	2577.165527
1304.338867	2117.624268
1303.273438	2553.306396
1302.208008	2600.451416
1301.141602	2394.447998
1300.075195	2390.049561
1299.008789	2913.855225
1297.942383	2575.408447
1296.875000	2153.614258
1295.807617	2419.413574
1294.740234	2150.068848
1293.672852	2231.757080
1292.604492	2389.453613
1291.537109	2135.066162
1290.468750	1893.025269
1289.399414	2099.734131
1288.331055	2169.131836
1287.261719	2052.218994
1286.192383	2109.311768
1285.123047	2680.797607
1284.052734	1782.566528
1282.983398	1611.963745
1281.913086	1828.177734
1280.841797	1963.479370
1279.771484	1898.104370
1278.700195	1969.694580
1277.628906	2082.816162
1276.557617	1721.489502
1275.486328	1749.001587
1274.414063	2128.414307
1273.341797	2148.410645
1272.269531	2075.527588
1271.197266	2095.465576
1270.124023	2252.075928
1269.050781	1414.870117
1267.977539	1605.658325
1266.904297	1842.688232
1265.830078	1996.576904
1264.756836	1464.919800
1263.681641	1794.283203
1262.607422	1869.909180
1261.533203	1596.844604
1260.458008	1855.128296
1259.382813	1830.584595
1258.307617	1808.430420
1257.231445	1428.142090
1256.155273	1405.927124
1255.079102	1885.174194
1254.002930	1278.561401
1252.926758	1908.375977
1251.849609	1559.743042
1250.772461	1164.987305
1249.695313	1699.310547
1248.617188	1601.134399
1247.540039	1558.868530
1246.461914	1292.920776
1245.382813	1376.859863
1244.304688	1171.642822
1243.225586	1036.833374
1242.146484	1547.882080
1241.067383	1408.022339
1239.988281	1015.729309
1238.908203	1705.714111
1237.828125	2189.091553
1236.748047	1922.704590
1235.667969	1615.122681
1234.586914	1336.642334
1233.505859	1722.332275
1232.424805	876.707397
1231.343750	1356.626343
1230.261719	1414.729492
1229.179688	1710.046753
1228.097656	1133.507568
1227.015625	683.009460
1225.932617	1154.622803
1224.850586	844.455750
1223.767578	853.602234
1222.683594	473.233673
1221.600586	842.536926
1220.516602	595.097961
1219.432617	925.306946
1218.347656	109.882523
1217.263672	430.191986
1216.178711	943.437988
1215.093750	744.011475
1214.008789	192.107681
1212.922852	1057.116943
1211.836914	775.422668
1210.750977	763.954651
1209.665039	639.033508
1208.579102	673.222107
1207.492188	767.535583
1206.405273	786.990723
1205.318359	1353.376953
1204.230469	579.772095
1203.142578	179.786819
1202.054688	280.804565
1200.966797	237.216660
1199.877930	-386.618073
1198.790039	-331.555817
1197.701172	122.776688
1196.611328	256.817627
1195.522461	-352.405945
1194.432617	274.432220
1193.342773	97.967339
1192.252930	-179.455856
1191.162109	396.154266
1190.072266	-417.111969
1188.981445	-134.905197
1187.889648	396.791260
1186.798828	-377.814636
1185.707031	-552.139343
1184.615234	-210.531235
1183.523438	-255.418625
1182.430664	80.971275
1181.337891	-244.733078
1180.245117	-162.788010
1179.152344	-332.637268
1178.059570	-63.927723
1176.965820	-291.410004
1175.872070	-367.955231
1174.778320	115.867935
1173.683594	-11.183289
1172.588867	-190.909531
1171.494141	-23.590218
1170.399414	-423.481323
1169.303711	104.861870
1168.208984	-46.264744
1167.113281	-556.082947
1166.016602	-205.168854
1164.920898	-177.070206
1163.824219	-223.157181
1162.727539	-8.870482
1161.630859	40.471687
1160.533203	89.712616
1159.435547	-18.682020
1158.337891	359.844666
1157.240234	-94.634789
1156.141602	345.652679
1155.043945	148.909882
1153.944336	30.842234
1152.845703	129.788010
1151.747070	-319.549927
1150.647461	-13.335854
1149.547852	-157.572586
1148.447266	167.442841
1147.347656	323.257111
1146.247070	376.570618
1145.146484	-36.689629
1144.044922	204.624756
1142.944336	-158.463074
1141.842773	87.513222
1140.741211	221.613358
1139.638672	334.204681
1138.537109	182.943054
1137.434570	238.474747
1136.332031	279.726624
1135.228516	613.120911
1134.125977	224.446060
1133.022461	688.325256
1131.917969	617.854980
1130.814453	535.612549
1129.709961	835.416748
1128.605469	496.975464
1127.500977	754.017944
1126.396484	892.421936
1125.291016	796.063232
1124.185547	1370.524658
1123.080078	1449.535400
1121.973633	772.799805
1120.868164	709.886230
1119.761719	81.083351
1118.654297	-92.887169
1117.547852	672.964600
1116.440430	-64.126976
1115.333008	330.021912
1114.225586	-75.390785
1113.117188	108.214828
1112.008789	-48.634003
1110.900391	837.018555
1109.791992	-243.738968
1108.682617	204.603378
1107.573242	333.947479
1106.463867	163.405319
1105.354492	354.260803
1104.244141	-248.022690
1103.133789	648.573486
1102.023438	348.676880
1100.913086	214.133881
1099.801758	457.033234
1098.690430	-21.536564
1097.579102	233.302002
1096.467773	202.973328
1095.355469	295.246307
1094.243164	274.529175
1093.130859	249.222855
1092.017578	424.143402
1090.905273	705.064575
1089.791992	317.584900
1088.677734	542.105652
1087.564453	122.165291
1086.450195	-121.113426
1085.335938	571.645264
1084.221680	385.068695
1083.106445	1035.325439
1081.991211	520.017273
1080.875977	904.787170
1079.760742	838.605957
1078.644531	624.642700
1077.528320	671.490845
1076.412109	852.253906
1075.295898	42.910667
1074.178711	815.154053
1073.061523	-537.634216
1071.944336	42.438396
1070.826172	760.682556
1069.708984	152.272018
1068.590820	596.341797
1067.471680	686.613098
1066.353516	334.399048
1065.234375	1378.031006
1064.115234	1278.959351
1062.996094	1009.255981
1061.875977	91.670227
1060.755859	454.323669
1059.635742	512.936584
1058.515625	599.776245
1057.394531	43.842361
1056.273438	264.302582
1055.152344	365.681732
1054.031250	502.254669
1052.909180	592.201477
1051.787109	570.220032
1050.665039	-67.860207
1049.541992	480.172546
1048.418945	729.468628
1047.295898	383.966644
1046.172852	502.956757
1045.048828	197.682678
1043.925781	144.550919
1042.801758	184.852615
1041.676758	59.862701
1040.552734	347.517639
1039.427734	-263.820038
1038.302734	-208.689713
1037.176758	396.004974
1036.050781	-251.564896
1034.924805	-30.664284
1033.798828	-63.230110
1032.672852	-311.879028
1031.545898	-69.584198
1030.418945	289.058594
1029.291992	296.784119
1028.164063	232.658737
1027.036133	-21.726578
1025.908203	-828.559082
1024.780273	-594.502563
1023.651367	-915.216675
1022.522461	-977.931763
1021.393555	-1523.053955
1020.264648	-1223.255127
1019.134766	-800.467651
1018.004883	-996.797852
1016.875000	-474.136597
1015.744141	-303.829742
1014.613281	24.187431
1013.482422	-97.171295
1012.351563	-123.289055
1011.219727	-158.456421
1010.088867	28.875612
1008.956055	181.570892
1007.824219	649.139648
1006.691406	744.220581
1005.558594	1609.681152
1004.425781	2294.583008
1003.292969	3254.496094
1002.159180	2942.935547
1001.025391	1917.697510
999.891602	976.327942
998.756836	44.819313
997.622070	758.084045
996.487305	95.293152
995.352539	889.414307
994.216797	437.292084
993.081055	620.009888
991.945313	371.543152
990.808594	-63.403728
989.672852	-112.914810
988.536133	282.623138
987.398438	196.553162
986.261719	195.985199
985.124023	-292.677399
983.986328	-71.689133
982.847656	121.757072
981.709961	702.003845
980.571289	764.408936
979.432617	-222.064163
978.292969	468.806152
977.153320	-54.571880
976.013672	362.745361
974.874023	607.685852
973.734375	735.505615
972.593750	868.028687
971.453125	346.091827
970.311523	552.472412
969.170898	45.000896
968.029297	492.710541
966.886719	616.834290
965.745117	204.279556
964.602539	-194.161652
963.459961	45.213257
962.317383	341.956879
961.173828	352.222687
960.030273	158.720459
958.886719	849.737122
957.743164	345.059540
956.598633	388.013519
955.454102	238.815994
954.309570	309.558411
953.165039	533.722900
952.019531	561.198303
950.874023	-67.588333
949.727539	19.744316
948.582031	100.333046
947.435547	160.450623
946.289063	154.421951
945.141602	-349.480591
943.995117	-108.449516
942.847656	201.078018
941.699219	574.506165
940.551758	781.297913
939.403320	568.274597
938.254883	624.650696
937.105469	795.144714
935.957031	527.913818
934.807617	454.670929
933.658203	607.216003
932.507813	187.877167
931.357422	-114.967682
930.207031	138.124130
929.056641	-152.974960
927.906250	50.138691
926.754883	-129.089050
925.603516	-628.945007
924.451172	131.720047
923.298828	12.009673
922.146484	49.327522
920.994141	98.085052
919.841797	317.349976
918.688477	-110.954681
917.535156	301.485199
916.380859	981.780334
915.227539	215.568726
914.073242	232.894836
912.918945	277.525543
911.763672	-86.201515
910.608398	373.699127
909.453125	-332.181305
908.297852	293.201508
907.141602	-623.017700
905.985352	-52.142738
904.829102	398.433289
903.672852	130.817261
902.515625	-41.519905
901.358398	23.992844
900.201172	166.485840
899.042969	510.336487
897.884766	-304.290527
896.726563	580.180481
895.568359	10.223622
894.409180	84.888458
893.250000	414.964539
892.090820	747.176086
890.930664	720.025818
889.771484	28.868488
888.611328	-47.725471
887.450195	126.312073
886.289063	-42.784092
885.128906	36.447319
883.966797	478.840149
882.805664	-12.709465
881.643555	204.017822
880.481445	619.038086
879.319336	432.083496
878.156250	490.829285
876.993164	407.611847
875.830078	1013.632202
874.666016	813.237549
873.502930	784.024475
872.338867	538.744080
871.173828	964.105286
870.009766	505.173706
868.844727	381.544067
867.679688	1157.381104
866.513672	788.578979
865.348633	1107.679932
864.182617	649.153809
863.015625	864.733337
861.849609	541.195190
860.682617	1419.032837
859.515625	927.090698
858.347656	1467.716431
857.180664	1588.483765
856.012695	1352.479858
854.843750	1188.312622
853.675781	1676.673096
852.506836	1577.445435
851.337891	1904.037109
850.167969	1452.951782
848.999023	1338.052979
847.829102	1505.341675
846.658203	823.926086
845.488281	758.364990
844.317383	444.386139
843.146484	1005.319275
841.975586	825.545959
840.803711	1202.640503
839.631836	631.534119
838.459961	581.468140
837.287109	924.672913
836.114258	1162.658203
834.941406	1291.032349
833.768555	1010.622681
832.594727	471.300140
831.420898	479.035645
830.247070	1057.992432
829.072266	1121.244629
827.898438	776.235352
826.722656	883.993225
825.547852	920.308411
824.372070	842.861206
823.196289	183.787003
822.020508	93.061722
820.844727	-229.323044
819.667969	-304.449524
818.491211	760.255432
817.313477	177.319016
816.136719	-314.158447
814.958984	-249.301880
813.781250	-55.545628
812.602539	-24.276739
811.423828	-295.429443
810.245117	22.456778
809.066406	-304.259064
807.886719	79.981155
806.707031	-26.865879
805.527344	-324.691132
804.346680	47.977524
803.166992	-85.625465
801.985352	-363.481598
800.804688	-379.500580
799.623047	-477.644226
798.441406	-695.549194
797.259766	-266.114136
796.078125	-9.823679
794.895508	-418.463745
793.712891	-1052.928589
792.529297	-535.527710
791.346680	-292.994232
790.163086	-238.814224
788.978516	328.699554
787.794922	-22.342043
786.610352	212.895020
785.425781	-100.514313
784.241211	-13.648323
783.055664	398.042572
781.870117	318.836548
780.684570	-63.094604
779.498047	27.790705
778.311523	213.513031
777.125000	361.548828
775.938477	683.827637
774.750977	811.656555
773.563477	-168.224976
772.375977	336.800171
771.187500	563.624817
769.999023	382.394897
768.810547	154.883667
767.622070	99.302002
766.432617	63.487831
765.243164	576.087280
764.053711	46.740810
762.863281	481.880005
761.672852	921.143311
760.482422	763.764954
759.291992	967.197937
758.100586	638.147095
756.909180	496.094788
755.717773	400.212769
754.525391	524.080688
753.333008	562.118530
752.140625	455.060669
750.948242	466.586639
749.754883	1033.596191
748.561523	353.259552
747.368164	390.904846
746.173828	676.408203
744.979492	356.182281
743.785156	393.562988
742.590820	641.354980
741.395508	-145.831436
740.200195	220.166733
739.003906	-10.133985
737.808594	548.295837
736.612305	-604.221680
735.416016	72.164192
734.218750	21.321455
733.021484	-287.844299
731.824219	385.565582
730.626953	233.824692
729.428711	125.808807
728.230469	22.142630
727.032227	19.014011
725.833984	22.368668
724.634766	-59.589554
723.435547	61.592617
722.235352	226.306549
721.036133	495.708801
719.835938	315.175323
718.635742	337.644287
717.434570	316.366577
716.233398	513.194641
715.032227	572.449890
713.831055	433.196014
712.628906	594.762207
711.426758	-170.092133
710.224609	930.548523
709.021484	327.044983
707.818359	688.594543
706.615234	178.941376
705.412109	594.673523
704.208008	115.636581
703.003906	-115.174431
701.799805	676.508728
700.594727	238.954041
699.389648	545.204041
698.184570	509.972931
696.979492	-5.587370
695.773438	178.705902
694.567383	369.404205
693.361328	90.871109
692.154297	468.180786
690.947266	-411.606659
689.740234	-757.087708
688.533203	36.735302
687.325195	-373.788879
686.117188	68.229301
684.909180	273.718170
683.700195	-6.472270
682.491211	116.618904
681.282227	-373.516296
680.072266	-280.651581
678.863281	435.972534
677.653320	-166.331223
676.442383	-673.045410
675.232422	62.856163
674.021484	525.860046
672.810547	-291.881927
671.598633	326.915436
670.386719	100.115891
669.174805	-59.416180
667.962891	-246.815826
666.750000	-135.787109
665.537109	282.121887
664.324219	522.942261
663.110352	-231.543015
661.897461	-236.358170
660.683594	214.454575
659.468750	-81.257423
658.254883	63.553162
657.040039	-488.034821
655.824219	-292.983673
654.609375	-550.362061
653.393555	-693.024109
652.177734	186.129929
650.960938	-246.636429
649.745117	206.453491
648.528320	112.880669
647.311523	95.216721
646.093750	334.215759
644.875977	571.521423
643.658203	370.478516
642.440430	-100.824516
641.221680	207.154938
640.002930	631.798401
638.784180	59.737568
637.564453	300.966644
636.344727	-239.051834
635.125000	321.724701
633.905273	-173.300140
632.684570	-227.028870
631.463867	334.130005
630.243164	215.874451
629.021484	362.677185
627.799805	463.406403
626.578125	181.492416
625.356445	361.922241
624.133789	335.719818
622.911133	598.093811
621.688477	836.115845
620.464844	370.913940
619.241211	46.739429
618.017578	-256.328949
616.793945	48.243134
615.569336	-227.525833
614.344727	-128.981125
613.120117	-327.924225
611.894531	-272.323578
610.668945	138.198212
609.443359	-222.956345
608.216797	63.813377
606.991211	171.301102
605.764648	-256.939087
604.537109	63.021988
