# Supplementary material for: Raman spectroscopy accurately differentiates mucosal healing from non-healing and biochemical changes following biological therapy in inflammatory bowel disease
Source: PLoS One. 2021 Jun 2;16(6):e0252210. doi: 10.1371/journal.pone.0252210 (PMC8172032; doi:10.1371/journal.pone.0252210)
Supplement: S1 Dataset — (ZIP) [file pone.0252210.s003.zip › HC/BRC-ctnf-0013_Copy base sub CR removed_59__X_5605.96__Y_10625.4__Z_2157.1__Time_667.txt]

1714.774414	127.525238
1713.797852	65.111137
1712.820313	-0.935096
1711.843750	88.950111
1710.866211	130.830765
1709.888672	-68.188728
1708.911133	95.018486
1707.933594	-28.138323
1706.955078	-14.281703
1705.976563	-120.536407
1704.998047	-175.456284
1704.019531	-31.847830
1703.040039	-147.492889
1702.061523	-91.368736
1701.082031	-109.754150
1700.101563	16.703314
1699.122070	-174.560349
1698.141602	16.950537
1697.161133	-45.033360
1696.180664	35.108120
1695.200195	-247.593307
1694.218750	-142.457535
1693.238281	67.295647
1692.256836	-88.296272
1691.274414	434.545990
1690.292969	58.482868
1689.310547	75.213676
1688.328125	52.442436
1687.345703	195.511459
1686.363281	136.420837
1685.379883	-116.726921
1684.396484	153.026260
1683.413086	186.066025
1682.429688	400.719055
1681.445313	195.018127
1680.461914	152.343628
1679.477539	344.393585
1678.493164	262.767365
1677.507813	362.564880
1676.523438	516.040100
1675.538086	712.460327
1674.552734	441.349396
1673.566406	463.216309
1672.581055	695.522888
1671.594727	487.129120
1670.608398	760.100891
1669.622070	836.891968
1668.634766	810.539856
1667.648438	1044.826660
1666.661133	1075.084961
1665.673828	766.144470
1664.685547	980.362305
1663.698242	1181.680176
1662.709961	1014.742126
1661.721680	941.088440
1660.733398	1011.009277
1659.744141	1062.741821
1658.755859	1363.902588
1657.766602	1373.955444
1656.777344	1085.158691
1655.787109	929.231079
1654.797852	959.049255
1653.807617	1018.316101
1652.817383	797.469604
1651.827148	598.234558
1650.835938	883.377930
1649.844727	645.223206
1648.853516	806.658936
1647.862305	762.206421
1646.871094	329.677979
1645.878906	433.892731
1644.886719	253.127350
1643.894531	202.115891
1642.902344	191.010361
1641.910156	219.775284
1640.916992	198.647064
1639.923828	35.328545
1638.930664	6.850615
1637.936523	52.456284
1636.943359	90.377441
1635.949219	96.872185
1634.955078	193.183151
1633.960938	-229.371613
1632.965820	101.813400
1631.970703	56.450893
1630.975586	-251.996460
1629.980469	-188.962463
1628.985352	-246.845657
1627.989258	-91.416466
1626.993164	-170.027359
1625.997070	-211.631470
1625.000977	-97.933846
1624.003906	34.241238
1623.007813	-190.961029
1622.010742	-82.226189
1621.012695	76.483498
1620.015625	14.599804
1619.017578	-325.528748
1618.020508	-9.040932
1617.021484	-144.106705
1616.023438	9.646300
1615.025391	37.461464
1614.026367	-170.767059
1613.027344	46.013779
1612.028320	-99.093483
1611.028320	235.627991
1610.029297	211.181549
1609.029297	131.740204
1608.029297	-222.719025
1607.028320	203.505554
1606.028320	247.241669
1605.027344	267.393341
1604.026367	402.703522
1603.025391	-1.138433
1602.023438	-35.920578
1601.022461	-0.076395
1600.020508	-6.123286
1599.018555	11.334596
1598.016602	130.696121
1597.013672	-236.156494
1596.010742	-41.112167
1595.007813	-44.748264
1594.004883	69.092331
1593.001953	-26.077684
1591.998047	-241.373856
1590.994141	-200.856216
1589.990234	199.683609
1588.986328	-36.622120
1587.981445	183.554565
1586.976563	35.837940
1585.971680	-179.697952
1584.966797	76.579628
1583.961914	202.334778
1582.956055	82.997108
1581.950195	20.910660
1580.944336	128.030884
1579.938477	143.848526
1578.931641	180.359589
1577.924805	-82.590996
1576.917969	151.470245
1575.911133	10.663383
1574.904297	20.647692
1573.896484	105.897644
1572.888672	14.173377
1571.880859	106.907906
1570.873047	64.317574
1569.864258	44.976372
1568.855469	61.862186
1567.846680	-178.530975
1566.837891	-24.287125
1565.829102	-39.005775
1564.819336	-4.574062
1563.809570	81.586746
1562.799805	-52.974117
1561.790039	-216.170212
1560.779297	-42.345882
1559.768555	11.975091
1558.757813	79.068916
1557.747070	164.106415
1556.736328	-12.755121
1555.724609	204.032242
1554.712891	-6.782527
1553.701172	222.516739
1552.689453	107.234177
1551.676758	105.698723
1550.664063	137.633026
1549.651367	127.986053
1548.638672	-11.160351
1547.625977	30.601923
1546.612305	240.214752
1545.598633	139.374710
1544.584961	-354.418030
1543.571289	35.487171
1542.556641	179.631516
1541.541992	277.050446
1540.527344	105.713196
1539.512695	-47.653053
1538.498047	-304.365997
1537.482422	42.677662
1536.466797	-28.545992
1535.451172	88.383865
1534.434570	277.289032
1533.418945	9.604939
1532.402344	53.757389
1531.385742	113.188469
1530.369141	108.012726
1529.351563	-121.458214
1528.334961	115.191444
1527.317383	191.913681
1526.299805	90.809891
1525.281250	-2.703173
1524.263672	106.973366
1523.245117	-246.664520
1522.226563	-52.424755
1521.208008	20.712036
1520.188477	73.080185
1519.168945	220.389908
1518.150391	120.785606
1517.129883	-220.484116
1516.110352	-47.952827
1515.089844	255.332718
1514.070313	-47.634762
1513.049805	-24.584080
1512.028320	-186.499664
1511.007813	-299.704346
1509.986328	-156.447037
1508.964844	-316.056824
1507.943359	-283.384766
1506.921875	200.409485
1505.899414	-72.352554
1504.876953	-19.630165
1503.854492	53.450302
1502.832031	128.948090
1501.808594	-64.643661
1500.786133	241.089142
1499.762695	-47.383526
1498.739258	-18.445976
1497.714844	28.269705
1496.691406	271.893250
1495.666992	11.382339
1494.642578	32.202705
1493.617188	-16.127579
1492.592773	-115.632339
1491.567383	186.055695
1490.541992	364.883118
1489.516602	377.503235
1488.491211	172.942368
1487.464844	473.981934
1486.438477	591.006409
1485.412109	416.930817
1484.385742	521.025635
1483.358398	760.218689
1482.331055	848.750061
1481.303711	669.406006
1480.276367	528.333984
1479.249023	945.550537
1478.220703	880.821289
1477.192383	974.060364
1476.164063	1069.766846
1475.135742	1234.164429
1474.106445	1235.459839
1473.077148	1246.905273
1472.047852	1576.494019
1471.018555	1269.699585
1469.989258	1423.534912
1468.958984	1569.632202
1467.928711	1440.978149
1466.898438	1564.091431
1465.868164	1646.467163
1464.836914	1802.483521
1463.805664	1635.713501
1462.774414	1872.952637
1461.743164	1797.672607
1460.710938	1917.943237
1459.679688	1799.533813
1458.647461	1942.610474
1457.615234	1826.782593
1456.582031	1865.768799
1455.549805	2036.683350
1454.516602	1799.200684
1453.483398	1977.685791
1452.449219	1912.728271
1451.416016	2015.125977
1450.381836	1983.187988
1449.347656	2290.779053
1448.313477	2172.743896
1447.279297	2145.961914
1446.244141	2124.272705
1445.208984	2155.794678
1444.173828	2119.016846
1443.138672	1763.494507
1442.102539	2121.526123
1441.066406	1796.585327
1440.030273	1853.659180
1438.994141	1842.507690
1437.958008	1742.957397
1436.920898	1673.814819
1435.883789	1518.865845
1434.846680	1353.948608
1433.808594	1398.752686
1432.771484	1158.325317
1431.733398	882.711548
1430.695313	738.526733
1429.657227	660.085327
1428.618164	533.803711
1427.579102	372.349701
1426.540039	458.162659
1425.500977	191.076492
1424.461914	413.171143
1423.421875	365.601501
1422.381836	292.950775
1421.341797	253.167892
1420.301758	276.455719
1419.260742	299.811157
1418.219727	136.973129
1417.178711	467.585754
1416.137695	-173.093628
1415.096680	-83.856499
1414.054688	-241.053284
1413.012695	-274.863770
1411.970703	-16.925266
1410.928711	100.255699
1409.885742	54.135624
1408.842773	116.178680
1407.799805	-155.772171
1406.756836	92.354507
1405.712891	-8.529398
1404.668945	53.912693
1403.625000	-11.552585
1402.581055	66.151901
1401.537109	189.097382
1400.492188	-166.956238
1399.447266	-111.495415
1398.402344	214.826340
1397.357422	308.023438
1396.311523	316.084656
1395.265625	146.380249
1394.219727	-20.620371
1393.173828	-72.225235
1392.126953	-163.757751
1391.081055	-265.122131
1390.034180	131.714020
1388.986328	-109.570816
1387.939453	72.174950
1386.891602	71.372978
1385.843750	130.712372
1384.795898	-129.849594
1383.748047	104.734184
1382.699219	-227.935135
1381.651367	-178.057358
1380.602539	161.673294
1379.552734	76.821678
1378.503906	-92.740646
1377.454102	69.892357
1376.404297	-11.996025
1375.354492	-128.653946
1374.303711	-55.547874
1373.253906	-139.460083
1372.203125	-101.032288
1371.152344	29.754313
1370.100586	88.316422
1369.049805	87.188934
1367.998047	-33.411545
1366.946289	3.097550
1365.894531	106.959908
1364.841797	78.930603
1363.789063	-155.570419
1362.736328	78.048103
1361.683594	199.723068
1360.630859	184.647232
1359.577148	30.410057
1358.523438	130.003006
1357.469727	5.927281
1356.415039	-120.465614
1355.361328	31.654318
1354.306641	49.656872
1353.251953	119.935051
1352.197266	237.491882
1351.141602	449.456635
1350.085938	199.731583
1349.030273	161.188843
1347.974609	549.559814
1346.918945	553.364990
1345.862305	661.442993
1344.805664	548.898499
1343.749023	686.910217
1342.691406	639.068909
1341.634766	702.882935
1340.577148	915.421814
1339.519531	954.590515
1338.460938	818.011414
1337.403320	795.502380
1336.344727	740.919006
1335.286133	914.148010
1334.226563	696.458557
1333.167969	612.556396
1332.108398	837.938354
1331.048828	791.326599
1329.989258	653.360352
1328.928711	666.315125
1327.869141	968.483337
1326.808594	744.380371
1325.748047	676.077332
1324.686523	600.479004
1323.625977	589.203125
1322.564453	1037.138794
1321.502930	1018.538452
1320.440430	723.679993
1319.378906	880.467651
1318.316406	1256.759888
1317.253906	959.824280
1316.190430	1151.198853
1315.127930	1103.503906
1314.064453	1048.504761
1313.000977	1124.175537
1311.937500	1231.905273
1310.873047	1088.476563
1309.809570	1036.280273
1308.745117	1026.010010
1307.679688	1042.875244
1306.615234	1288.620117
1305.549805	1084.163208
1304.484375	1376.636353
1303.418945	1194.498779
1302.353516	1334.527954
1301.287109	1563.020630
1300.220703	1287.753052
1299.154297	1678.402832
1298.087891	1211.757568
1297.020508	1133.336670
1295.954102	1315.234497
1294.886719	1435.732178
1293.818359	1131.683472
1292.750977	1222.813477
1291.682617	1144.690674
1290.614258	1091.164673
1289.545898	1385.855103
1288.476563	998.992676
1287.407227	1166.200439
1286.338867	1228.013672
1285.268555	1142.839478
1284.199219	1079.778809
1283.128906	1357.121704
1282.058594	983.186279
1280.988281	1101.386963
1279.917969	1104.552002
1278.846680	1313.230957
1277.775391	1064.451050
1276.704102	1275.526978
1275.632813	1366.728394
1274.560547	1042.366821
1273.488281	1202.025879
1272.416016	1249.235229
1271.343750	1025.294067
1270.270508	1084.742188
1269.197266	821.874451
1268.124023	1069.314087
1267.050781	838.297913
1265.977539	1000.226501
1264.903320	1303.565796
1263.829102	1184.833130
1262.753906	1073.459106
1261.679688	1218.107178
1260.604492	1048.265137
1259.529297	1051.501221
1258.454102	1118.066040
1257.378906	979.991150
1256.302734	922.318604
1255.226563	1049.689087
1254.150391	1150.212402
1253.073242	1223.899414
1251.997070	871.757507
1250.919922	1132.735474
1249.841797	1096.870850
1248.764648	839.745605
1247.686523	898.718506
1246.608398	1154.498779
1245.530273	1006.788391
1244.452148	703.638733
1243.373047	949.486328
1242.293945	1088.355103
1241.214844	605.642151
1240.135742	1130.373779
1239.055664	977.808838
1237.975586	1048.475098
1236.895508	847.412598
1235.815430	1085.327271
1234.734375	879.413330
1233.654297	865.046631
1232.573242	954.845398
1231.491211	884.648438
1230.410156	836.245667
1229.328125	487.513184
1228.246094	811.994934
1227.163086	446.381317
1226.081055	555.240051
1224.998047	741.425415
1223.915039	521.071594
1222.832031	590.994080
1221.748047	438.369598
1220.664063	324.439850
1219.580078	297.522430
1218.496094	570.196777
1217.412109	415.087219
1216.327148	281.723816
1215.242188	310.157227
1214.157227	273.338013
1213.071289	304.057892
1211.985352	170.607971
1210.899414	309.792450
1209.813477	605.644043
1208.727539	520.275574
1207.640625	584.365356
1206.553711	602.568237
1205.466797	567.684509
1204.378906	108.689362
1203.291016	220.745590
1202.203125	416.983734
1201.115234	-41.852291
1200.027344	127.754837
1198.938477	37.289936
1197.849609	-327.501831
1196.760742	92.053246
1195.670898	246.787537
1194.582031	-221.391876
1193.492188	19.765865
1192.401367	114.131668
1191.311523	-224.138977
1190.220703	-122.678223
1189.129883	-129.412170
1188.039063	-397.955994
1186.947266	-90.246979
1185.856445	75.650261
1184.764648	-87.363594
1183.671875	-312.755310
1182.580078	15.998789
1181.487305	80.736664
1180.394531	181.349243
1179.301758	-118.454231
1178.208984	-480.495728
1177.115234	60.845848
1176.021484	230.588638
1174.927734	158.307251
1173.833008	174.583603
1172.738281	159.672424
1171.643555	-94.623093
1170.548828	55.515873
1169.454102	-280.093781
1168.358398	-273.606567
1167.262695	-128.493973
1166.166992	-60.001514
1165.070313	-53.748615
1163.973633	-176.587418
1162.876953	35.031551
1161.780273	112.749550
1160.683594	106.799690
1159.585938	-126.011772
1158.488281	173.496552
1157.389648	-11.613241
1156.291992	20.425529
1155.193359	243.207016
1154.094727	112.905029
1152.996094	80.362198
1151.896484	188.410049
1150.796875	165.292892
1149.697266	-55.611454
1148.597656	-183.563797
1147.498047	93.346916
1146.397461	308.174805
1145.296875	139.617569
1144.195313	539.873840
1143.094727	140.463287
1141.993164	190.776352
1140.891602	126.870308
1139.789063	110.498398
1138.687500	220.096649
1137.584961	389.016235
1136.482422	282.197449
1135.379883	365.436249
1134.276367	294.220245
1133.172852	320.357025
1132.069336	441.408203
1130.964844	541.005920
1129.861328	450.709686
1128.756836	735.243530
1127.652344	457.510864
1126.546875	853.301941
1125.442383	739.197998
1124.336914	878.719788
1123.230469	515.788452
1122.125000	501.264587
1121.018555	346.975555
1119.912109	358.500732
1118.805664	265.833588
1117.699219	514.032043
1116.591797	317.210510
1115.484375	349.954346
1114.376953	127.217964
1113.268555	200.160782
1112.160156	86.286102
1111.051758	140.276871
1109.943359	371.474213
1108.833984	245.797379
1107.725586	597.322021
1106.616211	346.480896
1105.505859	471.142639
1104.396484	116.585938
1103.286133	389.919464
1102.175781	226.646576
1101.064453	384.245117
1099.954102	329.538696
1098.842773	626.163391
1097.731445	595.005371
1096.619141	462.523010
1095.507813	485.627655
1094.395508	569.969238
1093.282227	626.017822
1092.169922	529.018738
1091.056641	601.557495
1089.943359	262.227112
1088.830078	473.653870
1087.716797	452.118378
1086.602539	710.471802
1085.488281	552.551147
1084.373047	533.410828
1083.258789	530.768188
1082.143555	427.105774
1081.028320	617.162720
1079.913086	398.504852
1078.796875	377.204102
1077.680664	377.075806
1076.564453	423.918091
1075.448242	341.720490
1074.331055	466.025818
1073.213867	353.428528
1072.096680	376.921967
1070.979492	184.769104
1069.861328	215.393753
1068.743164	445.216309
1067.625000	520.362915
1066.505859	773.509521
1065.386719	495.047028
1064.267578	640.486328
1063.148438	467.600006
1062.029297	294.840363
1060.909180	323.393219
1059.789063	412.795715
1058.667969	422.696625
1057.547852	371.871887
1056.426758	117.774330
1055.305664	361.573608
1054.183594	-4.438700
1053.062500	332.817474
1051.940430	359.396942
1050.818359	206.262024
1049.695313	235.304047
1048.572266	122.051659
1047.449219	258.542847
1046.326172	173.452332
1045.203125	37.165730
1044.079102	239.043350
1042.955078	100.597801
1041.830078	-47.044918
1040.706055	178.211365
1039.581055	352.182312
1038.456055	162.874390
1037.331055	94.786339
1036.205078	259.550293
1035.079102	128.779800
1033.953125	-43.735374
1032.826172	167.676086
1031.700195	367.445038
1030.573242	155.686935
1029.445313	227.664307
1028.318359	-76.760826
1027.190430	-169.560547
1026.062500	-364.438416
1024.934570	-206.177094
1023.805664	17.088491
1022.676758	-384.044708
1021.547852	-130.513748
1020.418945	-245.904144
1019.289063	-358.846680
1018.159180	-237.442062
1017.029297	-148.471176
1015.898438	-186.945511
1014.767578	-183.608627
1013.636719	-282.128204
1012.505859	-104.886810
1011.375000	-20.272846
1010.243164	101.423172
1009.111328	-147.191254
1007.978516	34.806355
1006.846680	98.819672
1005.713867	819.775574
1004.581055	964.677612
1003.447266	1285.296143
1002.313477	1337.732178
1001.179688	1052.845337
1000.045898	481.699860
998.912109	322.043884
997.777344	10.134390
996.642578	90.933235
995.506836	257.179932
994.372070	44.989044
993.236328	-125.494270
992.100586	-35.173782
990.963867	366.496887
989.828125	-117.225845
988.691406	-52.071278
987.553711	-5.301119
986.416992	-4.538358
985.279297	-125.771690
984.141602	-64.944641
983.003906	212.348740
981.865234	197.278305
980.726563	14.316245
979.587891	-163.875687
978.448242	69.808090
977.309570	55.120148
976.169922	284.213470
975.030273	-84.319122
973.889648	-2.205836
972.749023	70.761192
971.608398	-0.926360
970.467773	255.873566
969.326172	-88.861931
968.184570	-77.593330
967.042969	-34.125900
965.901367	282.403046
964.758789	153.900497
963.616211	4.897825
962.473633	181.583817
961.330078	165.730865
960.186523	264.538025
959.042969	196.133514
957.899414	150.743164
956.754883	82.545830
955.610352	37.347656
954.465820	97.528732
953.321289	141.734772
952.175781	21.275700
951.030273	3.865511
949.884766	-38.617695
948.738281	115.589264
947.591797	9.239237
946.445313	17.259098
945.298828	77.884315
944.151367	136.261063
943.003906	101.057922
941.856445	-96.147896
940.708008	62.842682
939.559570	16.461678
938.411133	97.915192
937.262695	263.778442
936.113281	329.293671
934.964844	267.178680
933.814453	-4.527283
932.665039	341.443207
931.514648	101.855049
930.364258	76.518661
929.213867	117.280708
928.062500	-85.501083
926.912109	-131.095932
925.759766	-338.170685
924.608398	64.554718
923.456055	121.449265
922.303711	162.449982
921.151367	-60.211731
919.999023	78.632988
918.845703	210.639069
917.692383	-57.168781
916.539063	63.542381
915.384766	-15.566559
914.230469	-135.455383
913.076172	-137.236496
911.920898	144.637833
910.766602	6.770226
909.611328	-242.119766
908.455078	-187.037003
907.299805	-256.615387
906.143555	238.165588
904.987305	98.351753
903.830078	8.471494
902.673828	-273.830048
901.516602	32.698395
900.359375	92.383736
899.201172	111.336540
898.042969	-159.290146
896.884766	-117.612602
895.726563	30.356440
894.567383	-54.588760
893.408203	136.292648
892.249023	15.253573
891.088867	169.924286
889.929688	-32.337685
888.769531	59.082798
887.608398	80.491425
886.448242	-141.861755
885.287109	-188.078308
884.125977	59.033676
882.963867	170.712067
881.801758	52.342133
880.639648	3.928779
879.477539	-132.351181
878.315430	46.923206
877.152344	-55.486652
875.989258	270.107208
874.825195	316.331482
873.661133	49.616314
872.497070	318.710846
871.333008	135.391525
870.168945	444.845062
869.003906	155.885651
867.838867	195.363434
866.672852	470.875885
865.506836	242.808289
864.340820	529.417664
863.174805	411.525421
862.008789	235.292999
860.841797	505.985870
859.674805	731.649536
858.506836	241.254562
857.339844	594.767700
856.171875	564.505981
855.003906	691.249268
853.834961	643.034668
852.666016	628.462341
851.497070	562.342224
850.328125	946.617004
849.158203	768.435181
847.988281	442.518066
846.818359	313.781097
845.647461	480.583649
844.477539	768.146545
843.306641	585.697083
842.134766	320.556824
840.963867	285.880341
839.791992	298.160431
838.619141	428.896576
837.447266	566.262878
836.274414	283.504089
835.101563	581.642639
833.928711	457.545166
832.754883	617.043762
831.581055	430.467560
830.407227	313.142242
829.232422	244.942841
828.058594	116.532059
826.883789	84.056900
825.708008	272.304016
824.533203	511.709625
823.357422	416.713654
822.181641	123.457886
821.004883	393.856354
819.828125	365.705231
818.651367	192.834167
817.474609	64.543648
816.296875	109.864883
815.119141	-56.210606
813.941406	-82.099159
812.763672	92.136414
811.584961	130.654236
810.406250	75.779915
809.226563	32.019211
808.047852	-251.677429
806.868164	171.041672
805.688477	-85.954849
804.507813	74.514511
803.327148	72.861412
802.146484	-2.043330
800.965820	-25.912876
799.784180	-40.923222
798.603516	-106.951721
797.420898	228.278809
796.239258	-37.304264
795.056641	-229.667999
793.874023	-377.658386
792.691406	-412.652649
791.507813	-246.158936
790.324219	68.549065
789.140625	-117.105072
787.956055	-54.877655
786.772461	-189.590927
785.586914	129.117569
784.402344	175.681686
783.216797	-354.772369
782.032227	25.544682
780.845703	-31.839001
779.660156	-402.905334
778.473633	-168.696259
777.287109	-139.971573
776.100586	85.172707
774.913086	-34.104027
773.725586	56.254894
772.538086	-38.756744
771.349609	135.301620
770.161133	-169.210587
768.972656	2.524626
767.784180	105.827187
766.594727	-83.989456
765.405273	252.709595
764.215820	69.484489
763.026367	55.842579
761.835938	106.007339
760.645508	195.725067
759.454102	239.158585
758.262695	429.911652
757.072266	182.910355
755.879883	325.141998
754.688477	-14.116080
753.496094	-137.889587
752.303711	43.743690
751.110352	102.247063
749.917969	31.116043
748.724609	230.021896
747.530273	336.604584
746.336914	304.842224
745.142578	84.370644
743.948242	171.039978
742.752930	82.188210
741.558594	181.881577
740.363281	421.761505
739.166992	185.954224
737.971680	50.992916
736.775391	-129.953873
735.579102	19.800085
734.381836	-18.846975
733.185547	266.415802
731.988281	332.664856
730.790039	221.620041
729.592773	143.387421
728.394531	-177.589661
727.196289	144.277618
725.997070	30.982937
724.797852	214.873016
723.598633	219.476532
722.399414	333.230347
721.199219	187.018600
719.999023	160.891373
718.798828	154.359802
717.598633	254.696747
716.397461	254.571411
715.196289	350.354431
713.994141	273.765747
712.792969	256.014374
711.590820	310.134399
710.388672	87.428474
709.185547	259.075409
707.982422	162.684631
706.779297	181.681671
705.576172	141.829926
704.372070	1.810217
703.167969	-186.076248
701.963867	13.293538
700.759766	225.556274
699.554688	-10.284917
698.349609	12.620483
697.143555	48.490475
695.938477	121.221817
694.732422	33.096096
693.525391	20.963278
692.319336	-147.564453
691.112305	5.214411
689.905273	-341.327057
688.697266	13.101737
687.490234	-190.220123
686.282227	163.893372
685.073242	-271.501892
683.865234	-34.710136
682.656250	-34.324478
681.447266	-118.499855
680.237305	-436.651917
679.028320	-315.035034
677.818359	-98.247841
676.607422	-104.584709
675.397461	319.747620
674.186523	183.410751
672.975586	142.290482
671.763672	252.554489
670.551758	265.434753
669.339844	-71.926048
668.127930	74.986046
666.915039	-87.181770
665.703125	-22.448322
664.489258	122.156609
663.276367	63.726097
662.062500	50.662582
660.848633	281.505310
659.634766	82.860344
658.419922	-160.972290
657.205078	-40.157352
655.990234	84.955421
654.775391	37.596748
653.559570	240.330170
652.343750	-119.364853
651.126953	51.140720
649.911133	178.580597
648.694336	-25.551353
647.477539	-93.853981
646.259766	229.716309
645.041992	56.198349
643.824219	422.889984
642.606445	406.724457
641.387695	171.402496
640.168945	101.916214
638.950195	-10.320730
637.730469	101.191879
636.511719	101.176178
635.291016	-27.459520
634.071289	-39.802761
632.850586	-172.073959
631.629883	-85.040710
630.409180	-180.115936
629.188477	-77.416801
627.966797	21.325161
626.745117	60.378120
625.522461	-26.650928
624.300781	23.992908
623.078125	38.661835
621.854492	-1.871411
620.631836	180.912628
619.408203	128.619934
618.184570	55.539246
616.960938	203.589279
615.736328	-144.235504
614.511719	99.297394
613.287109	46.131977
612.061523	-63.967903
610.835938	-119.755600
609.610352	-106.263420
608.384766	371.858643
607.158203	158.461151
605.931641	-120.071091
604.705078	-98.463509
