# Supplementary material for: Raman spectroscopy accurately differentiates mucosal healing from non-healing and biochemical changes following biological therapy in inflammatory bowel disease
Source: PLoS One. 2021 Jun 2;16(6):e0252210. doi: 10.1371/journal.pone.0252210 (PMC8172032; doi:10.1371/journal.pone.0252210)
Supplement: S1 Dataset — (ZIP) [file pone.0252210.s003.zip › HC/brc-ctnf-0012_base sub cr removed_49__X_-7819.56__Y_51228.5__Z_679.733__Time_555.txt]

1714.774414	105.911705
1713.797852	-107.936028
1712.820313	24.750023
1711.843750	-120.669998
1710.866211	-64.042679
1709.888672	-223.555832
1708.911133	-121.985077
1707.933594	-91.648186
1706.955078	-108.331345
1705.976563	157.472336
1704.998047	301.361908
1704.019531	53.138596
1703.040039	141.022903
1702.061523	233.126572
1701.082031	433.789856
1700.101563	323.128693
1699.122070	174.182327
1698.141602	179.446899
1697.161133	127.771111
1696.180664	486.831390
1695.200195	129.116898
1694.218750	342.406952
1693.238281	223.935364
1692.256836	489.334930
1691.274414	497.861389
1690.292969	351.189606
1689.310547	516.250610
1688.328125	520.833252
1687.345703	549.075623
1686.363281	608.998230
1685.379883	793.870483
1684.396484	589.394104
1683.413086	656.560181
1682.429688	537.099731
1681.445313	1003.377991
1680.461914	984.857422
1679.477539	819.863281
1678.493164	998.200134
1677.507813	944.962708
1676.523438	929.053406
1675.538086	979.658020
1674.552734	979.807373
1673.566406	1136.860474
1672.581055	1147.842896
1671.594727	1052.662598
1670.608398	1223.335083
1669.622070	1232.124756
1668.634766	853.439514
1667.648438	1290.141724
1666.661133	1336.732544
1665.673828	1311.928711
1664.685547	1258.207031
1663.698242	1040.402832
1662.709961	1130.565674
1661.721680	1319.103271
1660.733398	1380.674561
1659.744141	1148.406372
1658.755859	1303.426392
1657.766602	1302.449097
1656.777344	1230.357056
1655.787109	1494.893921
1654.797852	1238.297852
1653.807617	1085.403687
1652.817383	1073.217773
1651.827148	1032.361694
1650.835938	925.812134
1649.844727	788.013855
1648.853516	539.693054
1647.862305	757.060547
1646.871094	121.333557
1645.878906	175.786224
1644.886719	-20.235395
1643.894531	193.560516
1642.902344	220.283676
1641.910156	102.289383
1640.916992	103.525558
1639.923828	73.562134
1638.930664	86.271675
1637.936523	-135.281601
1636.943359	-253.439667
1635.949219	-144.426086
1634.955078	123.108994
1633.960938	-312.484283
1632.965820	-223.266327
1631.970703	-223.180664
1630.975586	-125.231728
1629.980469	-124.283554
1628.985352	-222.907547
1627.989258	-160.566742
1626.993164	-129.391068
1625.997070	-392.374634
1625.000977	-192.031265
1624.003906	-22.922052
1623.007813	-53.218025
1622.010742	174.411255
1621.012695	176.387741
1620.015625	149.875244
1619.017578	165.765533
1618.020508	66.518349
1617.021484	177.659164
1616.023438	220.897873
1615.025391	101.802963
1614.026367	-61.490410
1613.027344	-103.725014
1612.028320	-229.508896
1611.028320	114.330818
1610.029297	-8.167941
1609.029297	173.653946
1608.029297	339.987976
1607.028320	249.861359
1606.028320	84.136330
1605.027344	151.768005
1604.026367	88.774490
1603.025391	206.645538
1602.023438	-10.172641
1601.022461	118.646889
1600.020508	145.656403
1599.018555	172.891907
1598.016602	-108.116974
1597.013672	63.347443
1596.010742	70.336021
1595.007813	-24.358027
1594.004883	-202.393616
1593.001953	-273.104492
1591.998047	-247.014236
1590.994141	-87.650146
1589.990234	22.226349
1588.986328	-110.426453
1587.981445	184.899811
1586.976563	229.881332
1585.971680	332.332977
1584.966797	359.264923
1583.961914	219.503845
1582.956055	554.122314
1581.950195	250.459198
1580.944336	324.663574
1579.938477	104.673637
1578.931641	218.076187
1577.924805	107.653297
1576.917969	320.011353
1575.911133	337.200104
1574.904297	154.137604
1573.896484	166.225693
1572.888672	-16.665541
1571.880859	-129.275070
1570.873047	228.567429
1569.864258	-182.839325
1568.855469	133.291977
1567.846680	337.598724
1566.837891	222.414703
1565.829102	159.175354
1564.819336	254.254990
1563.809570	63.810600
1562.799805	65.387306
1561.790039	-163.939377
1560.779297	-74.256813
1559.768555	-186.909409
1558.757813	-4.079103
1557.747070	38.647938
1556.736328	42.409332
1555.724609	33.122780
1554.712891	337.126434
1553.701172	249.904968
1552.689453	-91.089119
1551.676758	72.656700
1550.664063	31.788078
1549.651367	241.766708
1548.638672	125.617882
1547.625977	283.505707
1546.612305	283.471039
1545.598633	135.953659
1544.584961	244.205002
1543.571289	137.802750
1542.556641	287.028870
1541.541992	144.185608
1540.527344	135.512131
1539.512695	62.134541
1538.498047	27.332338
1537.482422	149.774078
1536.466797	235.865921
1535.451172	205.667084
1534.434570	469.274658
1533.418945	39.031769
1532.402344	219.694473
1531.385742	134.637238
1530.369141	-51.069324
1529.351563	195.875732
1528.334961	316.317963
1527.317383	114.627457
1526.299805	149.660767
1525.281250	194.756622
1524.263672	31.191374
1523.245117	39.849693
1522.226563	27.710463
1521.208008	295.669647
1520.188477	-76.918762
1519.168945	-38.278999
1518.150391	-141.219299
1517.129883	28.005842
1516.110352	-167.840240
1515.089844	49.667763
1514.070313	-15.591774
1513.049805	198.771683
1512.028320	-169.836670
1511.007813	-7.310288
1509.986328	-191.449005
1508.964844	-11.499187
1507.943359	91.210121
1506.921875	-206.330704
1505.899414	67.656815
1504.876953	-309.669067
1503.854492	-36.232693
1502.832031	-9.071535
1501.808594	76.747711
1500.786133	-349.819305
1499.762695	-471.787537
1498.739258	-327.731171
1497.714844	82.165527
1496.691406	-25.136850
1495.666992	72.006660
1494.642578	-107.311882
1493.617188	2.136849
1492.592773	213.587967
1491.567383	-12.318725
1490.541992	-223.011490
1489.516602	33.675579
1488.491211	-26.668680
1487.464844	252.412933
1486.438477	199.273590
1485.412109	117.873451
1484.385742	212.386673
1483.358398	179.074692
1482.331055	334.338654
1481.303711	476.587250
1480.276367	552.287964
1479.249023	586.974548
1478.220703	583.210815
1477.192383	676.090515
1476.164063	842.626160
1475.135742	896.838318
1474.106445	772.577393
1473.077148	897.695923
1472.047852	1157.493774
1471.018555	1274.497559
1469.989258	1444.716431
1468.958984	1576.523682
1467.928711	1664.878418
1466.898438	1496.225464
1465.868164	2024.038696
1464.836914	1575.480469
1463.805664	1894.367920
1462.774414	1857.300293
1461.743164	2241.744141
1460.710938	2024.023193
1459.679688	2014.467407
1458.647461	2172.299072
1457.615234	2423.834473
1456.582031	2160.055176
1455.549805	2317.384277
1454.516602	2423.789063
1453.483398	2357.611816
1452.449219	2164.580078
1451.416016	2470.856201
1450.381836	2482.933838
1449.347656	2408.771240
1448.313477	2770.214355
1447.279297	2422.343262
1446.244141	2163.131348
1445.208984	2374.773193
1444.173828	2363.538574
1443.138672	2167.531494
1442.102539	2340.853516
1441.066406	1982.914917
1440.030273	1956.317261
1438.994141	1884.170288
1437.958008	1885.300415
1436.920898	1676.619873
1435.883789	1591.779297
1434.846680	1297.286621
1433.808594	1106.401978
1432.771484	1183.221069
1431.733398	835.879028
1430.695313	783.938477
1429.657227	542.760986
1428.618164	493.374146
1427.579102	580.190186
1426.540039	500.537445
1425.500977	552.011780
1424.461914	293.441467
1423.421875	347.441956
1422.381836	411.507507
1421.341797	248.856964
1420.301758	461.527527
1419.260742	140.331924
1418.219727	315.201782
1417.178711	-71.206665
1416.137695	219.440598
1415.096680	120.073242
1414.054688	156.586136
1413.012695	-5.524985
1411.970703	83.886253
1410.928711	-178.578705
1409.885742	41.592331
1408.842773	-54.833759
1407.799805	62.353741
1406.756836	11.297151
1405.712891	-2.022420
1404.668945	-155.838501
1403.625000	-8.342836
1402.581055	63.897743
1401.537109	-132.234375
1400.492188	-170.203171
1399.447266	77.802185
1398.402344	-85.357552
1397.357422	-115.503304
1396.311523	177.715668
1395.265625	-72.763428
1394.219727	152.904373
1393.173828	363.562012
1392.126953	-9.166002
1391.081055	-158.802521
1390.034180	74.646362
1388.986328	-172.321884
1387.939453	93.804192
1386.891602	12.271054
1385.843750	-71.592987
1384.795898	144.720642
1383.748047	-83.832230
1382.699219	-2.290488
1381.651367	-250.416092
1380.602539	86.206741
1379.552734	30.727398
1378.503906	-7.078062
1377.454102	-7.287274
1376.404297	-216.979935
1375.354492	65.133301
1374.303711	-94.286430
1373.253906	-9.031310
1372.203125	-113.177689
1371.152344	39.676094
1370.100586	-34.200989
1369.049805	49.137577
1367.998047	95.227859
1366.946289	-122.564537
1365.894531	80.793343
1364.841797	-61.862541
1363.789063	164.145218
1362.736328	146.337677
1361.683594	-65.357903
1360.630859	103.843086
1359.577148	228.374847
1358.523438	84.487823
1357.469727	-29.312872
1356.415039	110.641731
1355.361328	119.036858
1354.306641	45.623383
1353.251953	163.701294
1352.197266	132.919922
1351.141602	273.655914
1350.085938	466.661621
1349.030273	379.338165
1347.974609	374.135406
1346.918945	359.214111
1345.862305	500.742584
1344.805664	577.942627
1343.749023	546.230652
1342.691406	512.246033
1341.634766	637.090149
1340.577148	1081.672241
1339.519531	644.461060
1338.460938	831.699951
1337.403320	457.043060
1336.344727	614.947998
1335.286133	721.020935
1334.226563	589.711060
1333.167969	624.416687
1332.108398	419.401489
1331.048828	402.604614
1329.989258	596.154541
1328.928711	700.841003
1327.869141	593.179199
1326.808594	643.877869
1325.748047	581.138489
1324.686523	451.946564
1323.625977	355.118347
1322.564453	421.441956
1321.502930	628.608154
1320.440430	722.382263
1319.378906	865.658813
1318.316406	816.696045
1317.253906	449.875092
1316.190430	798.313416
1315.127930	700.698730
1314.064453	716.667480
1313.000977	626.888977
1311.937500	628.477112
1310.873047	659.801880
1309.809570	578.058838
1308.745117	892.829224
1307.679688	853.274170
1306.615234	749.960999
1305.549805	799.382080
1304.484375	824.374878
1303.418945	1043.781250
1302.353516	1088.740356
1301.287109	760.283203
1300.220703	1071.012085
1299.154297	789.733765
1298.087891	661.030212
1297.020508	748.640198
1295.954102	848.662476
1294.886719	813.809082
1293.818359	857.662292
1292.750977	528.745667
1291.682617	781.465271
1290.614258	811.071899
1289.545898	728.041809
1288.476563	748.155701
1287.407227	775.767212
1286.338867	636.909180
1285.268555	895.100830
1284.199219	776.165710
1283.128906	850.865723
1282.058594	582.947998
1280.988281	851.292969
1279.917969	769.743774
1278.846680	854.720703
1277.775391	807.716553
1276.704102	526.107544
1275.632813	897.521973
1274.560547	912.030823
1273.488281	863.120483
1272.416016	982.932678
1271.343750	990.447083
1270.270508	1024.938354
1269.197266	1445.302246
1268.124023	1182.088745
1267.050781	1092.375244
1265.977539	922.285583
1264.903320	1330.530518
1263.829102	1594.796143
1262.753906	1349.416260
1261.679688	1562.554688
1260.604492	1241.916870
1259.529297	1586.751343
1258.454102	1531.972900
1257.378906	1221.549438
1256.302734	1359.416626
1255.226563	1124.798950
1254.150391	1391.783325
1253.073242	1271.784058
1251.997070	1533.891235
1250.919922	1404.313599
1249.841797	1593.444824
1248.764648	1410.540649
1247.686523	1256.942749
1246.608398	1431.566772
1245.530273	1190.661621
1244.452148	1258.427246
1243.373047	1420.932739
1242.293945	1292.019287
1241.214844	1182.621094
1240.135742	1362.137695
1239.055664	1165.482056
1237.975586	1391.080811
1236.895508	1281.880249
1235.815430	1211.551392
1234.734375	1075.813599
1233.654297	1454.023560
1232.573242	1109.910645
1231.491211	1071.245361
1230.410156	899.372437
1229.328125	846.251770
1228.246094	846.423523
1227.163086	1095.929688
1226.081055	798.361084
1224.998047	953.390686
1223.915039	878.529236
1222.832031	927.033630
1221.748047	595.875793
1220.664063	494.505890
1219.580078	673.528625
1218.496094	591.474365
1217.412109	371.727203
1216.327148	379.090912
1215.242188	437.131195
1214.157227	417.853210
1213.071289	473.375214
1211.985352	478.157593
1210.899414	649.365723
1209.813477	487.582947
1208.727539	484.988403
1207.640625	467.879974
1206.553711	479.651917
1205.466797	508.233459
1204.378906	324.717316
1203.291016	533.871094
1202.203125	321.409149
1201.115234	-100.504761
1200.027344	137.296967
1198.938477	134.250702
1197.849609	49.323669
1196.760742	-216.064468
1195.670898	6.831172
1194.582031	-438.929016
1193.492188	129.943710
1192.401367	-337.439575
1191.311523	-148.682068
1190.220703	-10.548012
1189.129883	-21.483438
1188.039063	-70.925789
1186.947266	-41.210575
1185.856445	-189.227081
1184.764648	188.275467
1183.671875	-0.706891
1182.580078	107.732124
1181.487305	136.881927
1180.394531	259.422485
1179.301758	19.844444
1178.208984	161.316162
1177.115234	185.212677
1176.021484	60.468357
1174.927734	-145.758011
1173.833008	217.859589
1172.738281	-55.566292
1171.643555	-44.179489
1170.548828	89.116455
1169.454102	399.257874
1168.358398	-51.417770
1167.262695	-188.769852
1166.166992	-122.979073
1165.070313	-4.762842
1163.973633	-147.181244
1162.876953	214.419128
1161.780273	143.418320
1160.683594	294.399536
1159.585938	-60.942806
1158.488281	173.298752
1157.389648	54.129040
1156.291992	548.030640
1155.193359	409.488342
1154.094727	421.113464
1152.996094	487.436798
1151.896484	298.548767
1150.796875	259.748657
1149.697266	268.481476
1148.597656	186.563416
1147.498047	254.580200
1146.397461	79.573112
1145.296875	152.074661
1144.195313	17.356441
1143.094727	339.398529
1141.993164	368.566376
1140.891602	292.944000
1139.789063	324.212830
1138.687500	588.301392
1137.584961	141.521622
1136.482422	305.464050
1135.379883	381.302887
1134.276367	490.219269
1133.172852	511.099060
1132.069336	477.235779
1130.964844	637.869019
1129.861328	793.556335
1128.756836	1005.973572
1127.652344	886.112976
1126.546875	1093.405151
1125.442383	1120.303467
1124.336914	940.854065
1123.230469	1251.862305
1122.125000	1057.994873
1121.018555	925.664978
1119.912109	873.781738
1118.805664	1224.268188
1117.699219	814.689758
1116.591797	734.095886
1115.484375	949.148438
1114.376953	1135.600586
1113.268555	636.058044
1112.160156	926.278931
1111.051758	823.879761
1109.943359	839.569092
1108.833984	892.932861
1107.725586	816.252686
1106.616211	985.091614
1105.505859	830.279236
1104.396484	1069.634766
1103.286133	1001.976746
1102.175781	858.746155
1101.064453	1095.243530
1099.954102	902.329895
1098.842773	730.616394
1097.731445	796.964355
1096.619141	1016.361572
1095.507813	827.960999
1094.395508	750.259888
1093.282227	858.545349
1092.169922	940.802734
1091.056641	971.140381
1089.943359	758.975037
1088.830078	1045.642822
1087.716797	899.261108
1086.602539	910.434692
1085.488281	679.344299
1084.373047	779.733398
1083.258789	370.018402
1082.143555	862.689636
1081.028320	854.699829
1079.913086	670.506287
1078.796875	862.016357
1077.680664	792.804077
1076.564453	650.809265
1075.448242	682.462158
1074.331055	570.939575
1073.213867	745.552002
1072.096680	591.760925
1070.979492	602.096313
1069.861328	776.437927
1068.743164	517.164917
1067.625000	728.852112
1066.505859	603.129395
1065.386719	571.098694
1064.267578	571.825012
1063.148438	380.604156
1062.029297	570.862488
1060.909180	379.673157
1059.789063	639.960571
1058.667969	521.288147
1057.547852	276.425781
1056.426758	594.939026
1055.305664	544.094055
1054.183594	453.540314
1053.062500	573.244995
1051.940430	489.730713
1050.818359	436.605469
1049.695313	336.821472
1048.572266	353.767944
1047.449219	349.719147
1046.326172	441.316437
1045.203125	-50.081921
1044.079102	211.779007
1042.955078	-6.604161
1041.830078	89.715019
1040.706055	365.414368
1039.581055	314.923096
1038.456055	301.745514
1037.331055	181.517120
1036.205078	-94.573303
1035.079102	55.351444
1033.953125	163.374115
1032.826172	487.697235
1031.700195	230.576035
1030.573242	59.637615
1029.445313	167.744095
1028.318359	-205.158249
1027.190430	9.946623
1026.062500	-295.273560
1024.934570	-166.040878
1023.805664	-141.283325
1022.676758	-72.364639
1021.547852	-128.715942
1020.418945	-120.004700
1019.289063	-315.342316
1018.159180	-2.661255
1017.029297	-160.675934
1015.898438	-211.921417
1014.767578	223.583603
1013.636719	5.644129
1012.505859	230.299561
1011.375000	-54.508438
1010.243164	438.798645
1009.111328	107.971077
1007.978516	210.124588
1006.846680	508.991211
1005.713867	1147.831543
1004.581055	1506.670776
1003.447266	2219.171631
1002.313477	1926.000000
1001.179688	1522.159302
1000.045898	843.694641
998.912109	505.201508
997.777344	524.911560
996.642578	293.085205
995.506836	410.016724
994.372070	26.271336
993.236328	69.636932
992.100586	69.287468
990.963867	182.056488
989.828125	421.711304
988.691406	-2.436028
987.553711	-108.248978
986.416992	28.034994
985.279297	86.074234
984.141602	68.234917
983.003906	124.215508
981.865234	173.404861
980.726563	109.957657
979.587891	92.697250
978.448242	-41.717762
977.309570	359.875061
976.169922	492.438477
975.030273	480.288330
973.889648	511.950775
972.749023	293.335083
971.608398	483.811096
970.467773	488.350159
969.326172	493.035309
968.184570	534.599304
967.042969	303.228210
965.901367	459.832520
964.758789	387.155823
963.616211	195.430069
962.473633	134.624252
961.330078	436.138428
960.186523	407.696167
959.042969	225.934235
957.899414	131.450317
956.754883	-107.093536
955.610352	137.675858
954.465820	87.236862
953.321289	9.520865
952.175781	220.244934
951.030273	44.500221
949.884766	-14.389461
948.738281	198.949417
947.591797	99.226578
946.445313	-50.566395
945.298828	5.470236
944.151367	-11.451799
943.003906	-87.578651
941.856445	133.254868
940.708008	212.633743
939.559570	146.092499
938.411133	-70.828865
937.262695	129.874451
936.113281	385.354126
934.964844	330.832764
933.814453	344.857819
932.665039	138.000366
931.514648	161.467682
930.364258	-65.457237
929.213867	-46.221165
928.062500	59.652256
926.912109	31.334686
925.759766	-35.507118
924.608398	116.196976
923.456055	140.608627
922.303711	-71.328293
921.151367	-171.646881
919.999023	114.563072
918.845703	-342.215759
917.692383	-144.436615
916.539063	-216.880875
915.384766	40.057373
914.230469	17.787683
913.076172	34.225803
911.920898	53.042240
910.766602	-188.901779
909.611328	45.629612
908.455078	157.728027
907.299805	-124.542870
906.143555	-116.493690
904.987305	9.469523
903.830078	-401.369141
902.673828	14.670306
901.516602	104.580498
900.359375	-129.148621
899.201172	-41.324615
898.042969	-109.567162
896.884766	-1.263821
895.726563	-67.058067
894.567383	-229.958481
893.408203	-130.505112
892.249023	97.781563
891.088867	39.105907
889.929688	-80.465324
888.769531	-398.635651
887.608398	-172.489975
886.448242	69.401337
885.287109	-169.418915
884.125977	9.297658
882.963867	-15.015899
881.801758	96.029282
880.639648	247.642914
879.477539	288.780823
878.315430	55.019867
877.152344	166.097885
875.989258	31.645664
874.825195	289.104187
873.661133	89.453796
872.497070	76.730309
871.333008	66.280075
870.168945	118.838150
869.003906	103.911926
867.838867	12.548075
866.672852	226.974701
865.506836	277.230652
864.340820	361.162292
863.174805	422.586700
862.008789	205.473312
860.841797	228.714325
859.674805	294.583008
858.506836	391.826996
857.339844	159.154388
856.171875	509.831207
855.003906	431.943359
853.834961	457.209198
852.666016	392.761566
851.497070	619.657959
850.328125	420.686371
849.158203	212.807327
847.988281	228.940994
846.818359	442.051270
845.647461	493.840820
844.477539	301.604614
843.306641	245.889603
842.134766	199.093216
840.963867	463.110535
839.791992	264.115204
838.619141	288.684509
837.447266	109.797974
836.274414	386.716949
835.101563	386.444672
833.928711	439.689697
832.754883	374.500244
831.581055	-94.766556
830.407227	145.764023
829.232422	403.944855
828.058594	360.780457
826.883789	342.076477
825.708008	515.029968
824.533203	525.083557
823.357422	374.587555
822.181641	172.820221
821.004883	140.331604
819.828125	29.812336
818.651367	-125.285965
817.474609	49.002071
816.296875	27.277275
815.119141	176.760254
813.941406	154.793610
812.763672	183.868439
811.584961	52.751564
810.406250	-58.415741
809.226563	12.572791
808.047852	-283.156769
806.868164	-230.151886
805.688477	-26.290083
804.507813	-197.827972
803.327148	107.790947
802.146484	7.072334
800.965820	-333.310059
799.784180	-183.487869
798.603516	-248.943909
797.420898	-181.471497
796.239258	-38.796303
795.056641	-204.306564
793.874023	62.128136
792.691406	-127.925125
791.507813	-14.650573
790.324219	-324.368347
789.140625	-91.819580
787.956055	63.063484
786.772461	-145.036835
785.586914	-76.692917
784.402344	48.996655
783.216797	134.728836
782.032227	25.825811
780.845703	-56.615475
779.660156	170.143875
778.473633	255.347488
777.287109	11.423616
776.100586	-13.941801
774.913086	-96.772408
773.725586	-62.715488
772.538086	154.325378
771.349609	-94.157661
770.161133	69.700394
768.972656	-110.476326
767.784180	128.079010
766.594727	-49.975246
765.405273	150.857513
764.215820	126.901100
763.026367	219.580994
761.835938	138.260864
760.645508	129.545425
759.454102	199.984055
758.262695	144.962982
757.072266	606.718384
755.879883	369.054565
754.688477	469.974640
753.496094	249.966248
752.303711	1.474898
751.110352	-22.877249
749.917969	242.638458
748.724609	194.058731
747.530273	516.445068
746.336914	292.254913
745.142578	320.474457
743.948242	285.077240
742.752930	416.369537
741.558594	297.686066
740.363281	40.989819
739.166992	113.147568
737.971680	69.189354
736.775391	104.142967
735.579102	141.314285
734.381836	93.133247
733.185547	-151.958130
731.988281	-55.503887
730.790039	229.118942
729.592773	259.961548
728.394531	63.447010
727.196289	269.373291
725.997070	335.407104
724.797852	126.170517
723.598633	126.864388
722.399414	193.189621
721.199219	292.350372
719.999023	144.888077
718.798828	335.927338
717.598633	118.950089
716.397461	116.008324
715.196289	124.111603
713.994141	317.706512
712.792969	190.891907
711.590820	68.653389
710.388672	-153.603867
709.185547	18.723049
707.982422	71.349335
706.779297	58.800884
705.576172	22.490131
704.372070	-137.679291
703.167969	-66.930893
701.963867	-24.303989
700.759766	277.318176
699.554688	241.958145
698.349609	-99.708664
697.143555	-123.687202
695.938477	-216.982941
694.732422	-270.917450
693.525391	-129.142624
692.319336	-74.077965
691.112305	-107.828156
689.905273	-169.558990
688.697266	-103.020538
687.490234	-207.678070
686.282227	-177.595367
685.073242	6.647342
683.865234	4.580534
682.656250	-3.769989
681.447266	-76.906189
680.237305	-65.308510
679.028320	-179.129471
677.818359	-130.289246
676.607422	100.577644
675.397461	15.538692
674.186523	-335.414948
672.975586	14.893263
671.763672	21.337343
670.551758	136.064865
669.339844	-25.809065
668.127930	-155.033371
666.915039	61.685459
665.703125	174.737335
664.489258	255.477432
663.276367	208.887131
662.062500	173.220276
660.848633	236.939438
659.634766	28.821201
658.419922	150.927032
657.205078	130.671539
655.990234	-55.585670
654.775391	-213.728256
653.559570	-167.048416
652.343750	43.338810
651.126953	40.304890
649.911133	-33.891121
648.694336	64.116524
647.477539	22.016762
646.259766	96.013672
645.041992	92.325005
643.824219	471.362915
642.606445	372.499176
641.387695	131.488220
640.168945	191.255753
638.950195	272.143677
637.730469	120.543709
636.511719	149.049301
635.291016	50.367111
634.071289	303.390961
632.850586	-139.829559
631.629883	-48.989460
630.409180	146.317688
629.188477	321.541412
627.966797	-18.827126
626.745117	247.032959
625.522461	-26.197187
624.300781	372.829285
623.078125	331.408875
621.854492	353.251984
620.631836	429.689941
619.408203	113.048714
618.184570	-5.560162
616.960938	-5.542416
615.736328	25.199299
614.511719	-78.165451
613.287109	73.676712
612.061523	-34.924561
610.835938	-98.128372
609.610352	-7.037567
608.384766	-39.661980
607.158203	-170.389542
605.931641	252.271027
604.705078	51.131195
