# Supplementary material for: Raman spectroscopy accurately differentiates mucosal healing from non-healing and biochemical changes following biological therapy in inflammatory bowel disease
Source: PLoS One. 2021 Jun 2;16(6):e0252210. doi: 10.1371/journal.pone.0252210 (PMC8172032; doi:10.1371/journal.pone.0252210)
Supplement: S1 Dataset — (ZIP) [file pone.0252210.s003.zip › HC/BRC-ctnf-0015-1_base sub CR removed_51__X_17198.7__Y_10398.1__Z_2222.4__Time_580.txt]

1714.774414	96.358292
1713.797852	3.300231
1712.820313	-214.309174
1711.843750	-83.304428
1710.866211	-107.995232
1709.888672	180.864792
1708.911133	-200.381195
1707.933594	-34.905022
1706.955078	114.414497
1705.976563	298.536682
1704.998047	196.187454
1704.019531	27.076893
1703.040039	-165.941696
1702.061523	-128.578003
1701.082031	23.937115
1700.101563	10.747458
1699.122070	-101.097374
1698.141602	337.976624
1697.161133	141.070068
1696.180664	163.632645
1695.200195	-27.211124
1694.218750	54.723259
1693.238281	75.581589
1692.256836	86.068756
1691.274414	353.092010
1690.292969	118.772888
1689.310547	317.077759
1688.328125	294.328766
1687.345703	666.639771
1686.363281	447.381714
1685.379883	433.848633
1684.396484	673.904907
1683.413086	528.011169
1682.429688	625.013977
1681.445313	573.282715
1680.461914	825.575256
1679.477539	540.533691
1678.493164	780.334045
1677.507813	802.317871
1676.523438	1024.301270
1675.538086	1116.336060
1674.552734	1073.227051
1673.566406	1174.141724
1672.581055	1458.901733
1671.594727	1300.293335
1670.608398	1152.877075
1669.622070	1197.238281
1668.634766	1212.839844
1667.648438	1279.392334
1666.661133	1211.028809
1665.673828	1432.408447
1664.685547	1473.763794
1663.698242	1382.999390
1662.709961	1319.254517
1661.721680	1574.141968
1660.733398	1569.650024
1659.744141	1321.826416
1658.755859	1355.424561
1657.766602	1834.428711
1656.777344	1503.365723
1655.787109	1331.737183
1654.797852	1181.827026
1653.807617	1418.776123
1652.817383	1134.844971
1651.827148	1073.665894
1650.835938	994.411316
1649.844727	923.544800
1648.853516	850.481262
1647.862305	1102.922485
1646.871094	436.152283
1645.878906	499.150635
1644.886719	411.966125
1643.894531	444.022583
1642.902344	283.718353
1641.910156	213.586411
1640.916992	341.731049
1639.923828	98.186539
1638.930664	58.180817
1637.936523	-86.968224
1636.943359	63.560905
1635.949219	111.525864
1634.955078	-127.467010
1633.960938	-34.088589
1632.965820	96.405945
1631.970703	-94.169189
1630.975586	-57.955730
1629.980469	-274.202850
1628.985352	-147.968384
1627.989258	-95.227089
1626.993164	-76.472893
1625.997070	-246.865234
1625.000977	-169.790085
1624.003906	38.897751
1623.007813	-41.415867
1622.010742	-16.398111
1621.012695	195.313675
1620.015625	60.401138
1619.017578	351.125977
1618.020508	232.311844
1617.021484	168.806244
1616.023438	336.415802
1615.025391	354.527252
1614.026367	47.471256
1613.027344	42.263264
1612.028320	265.281372
1611.028320	-36.004616
1610.029297	129.455841
1609.029297	101.013420
1608.029297	292.714661
1607.028320	57.459572
1606.028320	147.077728
1605.027344	11.545657
1604.026367	-3.484614
1603.025391	-133.622574
1602.023438	24.110563
1601.022461	27.466265
1600.020508	-76.402351
1599.018555	23.717583
1598.016602	-184.673553
1597.013672	-157.780075
1596.010742	-167.502090
1595.007813	-67.528358
1594.004883	-59.047531
1593.001953	-306.515717
1591.998047	9.974527
1590.994141	-36.534870
1589.990234	-25.677393
1588.986328	-184.478989
1587.981445	-129.403107
1586.976563	-103.120010
1585.971680	-66.506828
1584.966797	329.723480
1583.961914	152.326859
1582.956055	146.863419
1581.950195	185.578049
1580.944336	-2.433117
1579.938477	-94.140182
1578.931641	149.890076
1577.924805	81.346832
1576.917969	111.580673
1575.911133	-48.262768
1574.904297	340.645874
1573.896484	331.345306
1572.888672	191.893173
1571.880859	49.740334
1570.873047	167.369049
1569.864258	4.153834
1568.855469	142.171066
1567.846680	87.762779
1566.837891	139.657837
1565.829102	-89.029968
1564.819336	113.038528
1563.809570	353.751770
1562.799805	-12.918681
1561.790039	82.073166
1560.779297	52.335777
1559.768555	17.223692
1558.757813	-20.671825
1557.747070	293.695709
1556.736328	48.054535
1555.724609	-122.578987
1554.712891	40.743099
1553.701172	151.989655
1552.689453	231.905060
1551.676758	200.259293
1550.664063	240.859009
1549.651367	-16.302975
1548.638672	215.281921
1547.625977	190.526672
1546.612305	-38.711330
1545.598633	285.091125
1544.584961	78.730171
1543.571289	135.777496
1542.556641	200.302994
1541.541992	107.024559
1540.527344	155.572784
1539.512695	-131.739944
1538.498047	-142.991791
1537.482422	170.656174
1536.466797	22.126600
1535.451172	23.033083
1534.434570	-2.096343
1533.418945	-27.433796
1532.402344	191.875198
1531.385742	50.055714
1530.369141	-6.905097
1529.351563	-252.139908
1528.334961	27.920095
1527.317383	-88.926933
1526.299805	5.149155
1525.281250	116.958580
1524.263672	-116.310570
1523.245117	-95.017715
1522.226563	-112.540474
1521.208008	196.325958
1520.188477	54.877563
1519.168945	178.038376
1518.150391	-207.909286
1517.129883	218.002060
1516.110352	-104.013214
1515.089844	-125.621727
1514.070313	-198.765335
1513.049805	-41.050728
1512.028320	-29.927246
1511.007813	114.447830
1509.986328	-223.790924
1508.964844	-79.851532
1507.943359	4.848748
1506.921875	-51.697105
1505.899414	-44.343117
1504.876953	-183.261185
1503.854492	-191.624191
1502.832031	-302.636169
1501.808594	-88.524590
1500.786133	38.279953
1499.762695	72.670982
1498.739258	-223.305283
1497.714844	-109.898216
1496.691406	-91.345551
1495.666992	129.096786
1494.642578	-113.600380
1493.617188	-62.331318
1492.592773	27.132383
1491.567383	-49.733719
1490.541992	103.258720
1489.516602	383.781250
1488.491211	140.450745
1487.464844	147.321655
1486.438477	189.801697
1485.412109	324.029327
1484.385742	549.947754
1483.358398	803.693115
1482.331055	603.163940
1481.303711	749.451843
1480.276367	457.011963
1479.249023	694.830444
1478.220703	927.326355
1477.192383	1065.348022
1476.164063	1282.194214
1475.135742	1098.974243
1474.106445	1185.651978
1473.077148	1279.851440
1472.047852	1368.843994
1471.018555	1605.327026
1469.989258	1716.968628
1468.958984	1561.376709
1467.928711	1927.154175
1466.898438	2091.845947
1465.868164	2096.259033
1464.836914	2037.055542
1463.805664	2163.328857
1462.774414	2055.780518
1461.743164	2082.859375
1460.710938	2252.075928
1459.679688	2167.327637
1458.647461	2465.853516
1457.615234	2444.467773
1456.582031	2676.773926
1455.549805	2629.953369
1454.516602	2780.937744
1453.483398	2675.752686
1452.449219	2702.409912
1451.416016	2647.974854
1450.381836	2689.837158
1449.347656	2648.083740
1448.313477	3042.027344
1447.279297	3028.101074
1446.244141	2669.844482
1445.208984	2883.840820
1444.173828	2753.589844
1443.138672	2711.981689
1442.102539	2247.942627
1441.066406	2381.018555
1440.030273	2372.478760
1438.994141	2131.402588
1437.958008	2388.403076
1436.920898	1861.955322
1435.883789	1788.020752
1434.846680	1484.319580
1433.808594	1165.633545
1432.771484	1306.692261
1431.733398	1225.597046
1430.695313	824.093994
1429.657227	856.828918
1428.618164	644.906006
1427.579102	460.899323
1426.540039	319.921204
1425.500977	224.470764
1424.461914	121.591949
1423.421875	303.582581
1422.381836	296.633179
1421.341797	27.824697
1420.301758	106.763405
1419.260742	34.682888
1418.219727	78.536789
1417.178711	404.355072
1416.137695	186.650024
1415.096680	29.529659
1414.054688	-353.787720
1413.012695	-218.818024
1411.970703	258.128571
1410.928711	179.511429
1409.885742	-1.997709
1408.842773	153.367722
1407.799805	178.180176
1406.756836	-334.310181
1405.712891	49.892925
1404.668945	-15.268882
1403.625000	-95.317116
1402.581055	243.845810
1401.537109	154.028366
1400.492188	167.209717
1399.447266	-27.597235
1398.402344	-29.125231
1397.357422	157.486710
1396.311523	-91.885338
1395.265625	-40.342621
1394.219727	-123.928627
1393.173828	-19.495489
1392.126953	165.157471
1391.081055	-78.148300
1390.034180	-216.090836
1388.986328	-1.018114
1387.939453	-78.549278
1386.891602	-198.416245
1385.843750	-103.015137
1384.795898	-149.987640
1383.748047	55.680801
1382.699219	-43.462460
1381.651367	50.007954
1380.602539	253.498520
1379.552734	-97.356796
1378.503906	178.834930
1377.454102	-16.733805
1376.404297	-87.256096
1375.354492	86.959877
1374.303711	-20.639168
1373.253906	-38.207218
1372.203125	148.867615
1371.152344	-150.110825
1370.100586	136.949142
1369.049805	-266.205688
1367.998047	175.584579
1366.946289	129.138504
1365.894531	45.536057
1364.841797	318.182068
1363.789063	-1.568527
1362.736328	-144.299957
1361.683594	-18.061338
1360.630859	58.547340
1359.577148	80.568222
1358.523438	-6.656591
1357.469727	184.778641
1356.415039	127.736725
1355.361328	466.029510
1354.306641	165.822754
1353.251953	44.765999
1352.197266	356.051849
1351.141602	570.530029
1350.085938	293.585815
1349.030273	910.384277
1347.974609	385.701843
1346.918945	583.310913
1345.862305	771.071594
1344.805664	901.887634
1343.749023	683.257813
1342.691406	972.987976
1341.634766	898.496277
1340.577148	1005.049866
1339.519531	1146.397095
1338.460938	946.084351
1337.403320	973.815613
1336.344727	1293.777100
1335.286133	1039.593140
1334.226563	1000.931885
1333.167969	982.243835
1332.108398	1072.528687
1331.048828	1145.617310
1329.989258	996.332153
1328.928711	862.080078
1327.869141	1227.202637
1326.808594	907.960388
1325.748047	700.152161
1324.686523	872.868652
1323.625977	1164.166992
1322.564453	1220.970825
1321.502930	929.918152
1320.440430	1144.922363
1319.378906	1049.156494
1318.316406	1042.342163
1317.253906	1045.522827
1316.190430	1196.733276
1315.127930	1402.233521
1314.064453	1075.509644
1313.000977	1089.024292
1311.937500	1376.050781
1310.873047	1286.296387
1309.809570	1221.324219
1308.745117	1565.086304
1307.679688	1332.947998
1306.615234	1568.499023
1305.549805	1277.639282
1304.484375	1350.986694
1303.418945	1488.333740
1302.353516	1357.771851
1301.287109	1480.499146
1300.220703	1411.609741
1299.154297	1352.669556
1298.087891	1509.978882
1297.020508	1321.070068
1295.954102	1561.962769
1294.886719	1304.566284
1293.818359	1403.177002
1292.750977	1403.694946
1291.682617	1112.387207
1290.614258	1350.987549
1289.545898	1393.407349
1288.476563	1080.439697
1287.407227	1152.436890
1286.338867	1329.829590
1285.268555	1034.409912
1284.199219	1177.577759
1283.128906	1029.349487
1282.058594	1221.516846
1280.988281	1247.221680
1279.917969	1478.508545
1278.846680	1345.213379
1277.775391	1084.830933
1276.704102	1034.907593
1275.632813	1119.506958
1274.560547	1094.108032
1273.488281	914.793396
1272.416016	1234.007568
1271.343750	1658.144409
1270.270508	1530.187134
1269.197266	1429.166992
1268.124023	1435.618774
1267.050781	1327.377686
1265.977539	1385.120972
1264.903320	1416.011353
1263.829102	1356.658447
1262.753906	1258.318848
1261.679688	1225.854614
1260.604492	1459.072632
1259.529297	1407.080444
1258.454102	1194.317017
1257.378906	957.283752
1256.302734	1297.483521
1255.226563	1257.717285
1254.150391	1512.484497
1253.073242	1251.202271
1251.997070	1269.820679
1250.919922	1393.005859
1249.841797	1384.784912
1248.764648	1403.293579
1247.686523	1275.908936
1246.608398	1051.336670
1245.530273	1320.088013
1244.452148	1255.875854
1243.373047	992.493835
1242.293945	1273.110596
1241.214844	1339.928955
1240.135742	957.654114
1239.055664	1009.860901
1237.975586	1180.878296
1236.895508	1055.854736
1235.815430	1410.987305
1234.734375	963.409668
1233.654297	1005.612366
1232.573242	1052.583374
1231.491211	1322.371338
1230.410156	1209.260254
1229.328125	1103.397949
1228.246094	1164.584595
1227.163086	835.938110
1226.081055	785.696045
1224.998047	730.562622
1223.915039	859.234863
1222.832031	707.222900
1221.748047	441.552551
1220.664063	441.849030
1219.580078	574.997437
1218.496094	705.593933
1217.412109	309.390930
1216.327148	649.953247
1215.242188	497.660400
1214.157227	234.296127
1213.071289	670.936890
1211.985352	670.507385
1210.899414	464.914520
1209.813477	551.188416
1208.727539	581.866882
1207.640625	667.885498
1206.553711	387.376648
1205.466797	827.475952
1204.378906	575.771179
1203.291016	475.840302
1202.203125	623.916809
1201.115234	261.368866
1200.027344	305.715179
1198.938477	244.035461
1197.849609	88.439575
1196.760742	156.536148
1195.670898	-30.450687
1194.582031	49.456329
1193.492188	170.085083
1192.401367	23.757002
1191.311523	-348.487518
1190.220703	-122.469460
1189.129883	187.406464
1188.039063	-288.213715
1186.947266	-331.588684
1185.856445	-183.020645
1184.764648	-58.634022
1183.671875	-133.558258
1182.580078	-31.046072
1181.487305	-149.329727
1180.394531	-102.236732
1179.301758	-81.642212
1178.208984	171.293625
1177.115234	198.772583
1176.021484	10.537956
1174.927734	468.904266
1173.833008	232.573181
1172.738281	142.261047
1171.643555	217.014938
1170.548828	104.989349
1169.454102	28.786118
1168.358398	-138.387512
1167.262695	-241.035217
1166.166992	-123.808952
1165.070313	110.355797
1163.973633	12.160835
1162.876953	21.405497
1161.780273	-165.315933
1160.683594	22.840870
1159.585938	65.166725
1158.488281	238.641434
1157.389648	230.559631
1156.291992	-16.189350
1155.193359	133.004517
1154.094727	0.633279
1152.996094	-3.036612
1151.896484	43.234547
1150.796875	77.468452
1149.697266	187.828171
1148.597656	131.295151
1147.498047	55.638008
1146.397461	-60.571766
1145.296875	23.125624
1144.195313	368.463715
1143.094727	-33.546627
1141.993164	-114.343750
1140.891602	223.370468
1139.789063	142.354797
1138.687500	127.857178
1137.584961	25.327448
1136.482422	419.359100
1135.379883	368.898834
1134.276367	152.111450
1133.172852	590.692322
1132.069336	691.892944
1130.964844	641.057678
1129.861328	969.834290
1128.756836	933.035095
1127.652344	772.842163
1126.546875	968.318604
1125.442383	836.489624
1124.336914	785.221924
1123.230469	804.981873
1122.125000	625.674011
1121.018555	957.973328
1119.912109	553.607544
1118.805664	655.998291
1117.699219	632.833008
1116.591797	427.395233
1115.484375	470.407013
1114.376953	47.374149
1113.268555	463.962921
1112.160156	641.520630
1111.051758	639.307007
1109.943359	693.759583
1108.833984	544.943054
1107.725586	523.716553
1106.616211	667.750244
1105.505859	934.434875
1104.396484	712.358215
1103.286133	782.963928
1102.175781	787.439575
1101.064453	1020.673950
1099.954102	654.776672
1098.842773	810.070129
1097.731445	731.902161
1096.619141	722.075623
1095.507813	789.997192
1094.395508	744.786072
1093.282227	732.536255
1092.169922	546.054810
1091.056641	915.173828
1089.943359	658.094849
1088.830078	685.825928
1087.716797	612.388977
1086.602539	569.539917
1085.488281	364.468628
1084.373047	650.786682
1083.258789	706.670349
1082.143555	750.768250
1081.028320	574.035828
1079.913086	636.951904
1078.796875	507.296112
1077.680664	605.422302
1076.564453	454.740997
1075.448242	733.545471
1074.331055	676.765747
1073.213867	507.458801
1072.096680	307.771454
1070.979492	506.731293
1069.861328	295.463898
1068.743164	487.354126
1067.625000	655.767578
1066.505859	772.597412
1065.386719	638.865112
1064.267578	467.778046
1063.148438	479.373535
1062.029297	671.187012
1060.909180	493.318878
1059.789063	778.681091
1058.667969	526.133789
1057.547852	353.254150
1056.426758	250.617920
1055.305664	456.537140
1054.183594	377.393768
1053.062500	492.223236
1051.940430	147.035507
1050.818359	177.943008
1049.695313	390.947052
1048.572266	379.909973
1047.449219	65.669762
1046.326172	404.726440
1045.203125	258.675751
1044.079102	509.087708
1042.955078	393.531158
1041.830078	334.027374
1040.706055	34.690098
1039.581055	-87.416603
1038.456055	288.955444
1037.331055	211.265106
1036.205078	284.985168
1035.079102	319.209167
1033.953125	199.966202
1032.826172	283.225372
1031.700195	313.075348
1030.573242	112.843155
1029.445313	128.960480
1028.318359	121.950867
1027.190430	110.395790
1026.062500	-0.920762
1024.934570	-279.266754
1023.805664	-220.744812
1022.676758	-264.262726
1021.547852	-296.037811
1020.418945	-42.320541
1019.289063	-507.644836
1018.159180	-205.065598
1017.029297	-243.308014
1015.898438	75.533707
1014.767578	-154.849640
1013.636719	194.193558
1012.505859	73.010262
1011.375000	9.904359
1010.243164	317.375824
1009.111328	148.024811
1007.978516	573.597595
1006.846680	335.128479
1005.713867	1209.452637
1004.581055	1833.761353
1003.447266	2425.541748
1002.313477	1942.392578
1001.179688	1540.486938
1000.045898	669.919312
998.912109	375.032257
997.777344	-71.991608
996.642578	-86.936691
995.506836	82.912979
994.372070	107.459610
993.236328	-43.205338
992.100586	37.002228
990.963867	-154.795105
989.828125	186.213806
988.691406	471.886963
987.553711	-23.614700
986.416992	-25.707495
985.279297	126.668419
984.141602	16.607637
983.003906	146.180710
981.865234	-129.256607
980.726563	380.278442
979.587891	275.465637
978.448242	-24.659264
977.309570	107.828651
976.169922	265.690308
975.030273	251.245438
973.889648	273.723511
972.749023	487.026001
971.608398	133.062836
970.467773	-96.580231
969.326172	121.703598
968.184570	328.565063
967.042969	225.697144
965.901367	127.619026
964.758789	-66.597267
963.616211	101.735390
962.473633	102.784470
961.330078	-70.209763
960.186523	185.529144
959.042969	379.443939
957.899414	413.090607
956.754883	-17.969934
955.610352	116.778351
954.465820	182.947952
953.321289	-36.795944
952.175781	-75.563881
951.030273	-162.197968
949.884766	46.326248
948.738281	14.857454
947.591797	104.680008
946.445313	441.382721
945.298828	47.038692
944.151367	-29.514734
943.003906	111.031525
941.856445	135.223160
940.708008	132.149673
939.559570	229.615799
938.411133	448.075287
937.262695	363.231934
936.113281	246.636475
934.964844	191.779053
933.814453	394.613831
932.665039	376.463043
931.514648	406.285522
930.364258	304.124969
929.213867	45.028728
928.062500	136.745331
926.912109	-60.498573
925.759766	-182.440109
924.608398	-258.712677
923.456055	-91.483139
922.303711	-158.411804
921.151367	-220.648895
919.999023	-307.745026
918.845703	-26.605366
917.692383	193.179581
916.539063	85.934120
915.384766	-41.588516
914.230469	-321.037781
913.076172	-14.735975
911.920898	-171.335876
910.766602	-157.639267
909.611328	-180.135330
908.455078	-66.487976
907.299805	-38.942879
906.143555	70.267052
904.987305	181.778610
903.830078	123.437431
902.673828	8.588922
901.516602	-155.930923
900.359375	397.254547
899.201172	8.838821
898.042969	179.518692
896.884766	-7.200233
895.726563	-229.941284
894.567383	207.672821
893.408203	-3.573548
892.249023	31.665003
891.088867	412.621338
889.929688	133.899139
888.769531	81.191040
887.608398	331.096436
886.448242	190.447235
885.287109	338.764404
884.125977	-56.654430
882.963867	490.982391
881.801758	213.068069
880.639648	194.594376
879.477539	354.228943
878.315430	529.600281
877.152344	382.763855
875.989258	481.536591
874.825195	370.878296
873.661133	253.545197
872.497070	17.005636
871.333008	165.386215
870.168945	252.977554
869.003906	336.052155
867.838867	-3.635806
866.672852	526.861938
865.506836	364.875732
864.340820	418.690369
863.174805	600.537903
862.008789	458.884857
860.841797	463.259674
859.674805	422.734833
858.506836	537.090759
857.339844	595.291138
856.171875	889.008484
855.003906	778.879761
853.834961	753.999878
852.666016	800.855469
851.497070	733.376038
850.328125	571.803589
849.158203	517.817078
847.988281	436.959747
846.818359	526.286316
845.647461	393.936493
844.477539	380.229980
843.306641	198.696503
842.134766	308.021545
840.963867	513.423279
839.791992	468.277222
838.619141	501.356659
837.447266	621.536377
836.274414	676.826477
835.101563	651.632080
833.928711	729.133118
832.754883	572.121704
831.581055	408.438690
830.407227	427.777740
829.232422	886.587158
828.058594	526.500244
826.883789	721.813904
825.708008	582.553650
824.533203	532.456787
823.357422	607.120667
822.181641	548.009888
821.004883	154.756256
819.828125	391.830414
818.651367	495.144989
817.474609	426.956390
816.296875	174.031082
815.119141	30.170170
813.941406	106.505157
812.763672	276.128540
811.584961	125.457123
810.406250	292.624329
809.226563	186.314484
808.047852	177.725906
806.868164	-70.812721
805.688477	-226.050308
804.507813	-112.669891
803.327148	-66.011978
802.146484	-232.479797
800.965820	-265.845703
799.784180	-77.486168
798.603516	15.349297
797.420898	-197.875473
796.239258	-103.010506
795.056641	67.057091
793.874023	-378.897095
792.691406	-158.080673
791.507813	-415.737518
790.324219	-188.554596
789.140625	-14.688600
787.956055	116.964142
786.772461	-25.845959
785.586914	191.815796
784.402344	115.203583
783.216797	390.020996
782.032227	-77.969040
780.845703	-61.941952
779.660156	51.183678
778.473633	89.070007
777.287109	78.271599
776.100586	334.485748
774.913086	102.751274
773.725586	146.834045
772.538086	378.304535
771.349609	115.566689
770.161133	-72.173820
768.972656	114.815697
767.784180	26.146879
766.594727	239.278229
765.405273	227.533081
764.215820	312.601318
763.026367	485.604492
761.835938	422.907227
760.645508	250.112595
759.454102	418.333221
758.262695	887.738770
757.072266	329.839203
755.879883	405.312592
754.688477	522.427551
753.496094	250.425980
752.303711	66.351204
751.110352	231.524551
749.917969	372.380066
748.724609	335.247070
747.530273	-239.723221
746.336914	181.784515
745.142578	431.882568
743.948242	284.771271
742.752930	-15.857224
741.558594	152.754578
740.363281	266.409973
739.166992	224.346313
737.971680	-25.901188
736.775391	-76.785324
735.579102	159.148743
734.381836	-80.182312
733.185547	332.792480
731.988281	187.491074
730.790039	225.961594
729.592773	351.839874
728.394531	315.772156
727.196289	157.233429
725.997070	134.216339
724.797852	388.668701
723.598633	302.135010
722.399414	748.521240
721.199219	375.769104
719.999023	675.545532
718.798828	300.699829
717.598633	726.811768
716.397461	465.471619
715.196289	330.707764
713.994141	270.098694
712.792969	285.781860
711.590820	146.662445
710.388672	-7.684042
709.185547	64.568909
707.982422	289.211823
706.779297	228.461441
705.576172	-65.231056
704.372070	154.831909
703.167969	200.685196
701.963867	374.844513
700.759766	142.179077
699.554688	174.880646
698.349609	416.246002
697.143555	-1.074133
695.938477	-235.685394
694.732422	-129.136017
693.525391	-55.228504
692.319336	1.269517
691.112305	85.950493
689.905273	-70.326027
688.697266	-163.608322
687.490234	-91.970543
686.282227	-124.472443
685.073242	-222.010025
683.865234	-174.243256
682.656250	-96.149750
681.447266	187.772873
680.237305	-225.990158
679.028320	-26.604618
677.818359	-82.805641
676.607422	94.841194
675.397461	-169.087677
674.186523	-95.309525
672.975586	45.527828
671.763672	-66.718765
670.551758	71.953339
669.339844	178.176117
668.127930	-0.898905
666.915039	124.827713
665.703125	-19.489492
664.489258	-126.974342
663.276367	7.493940
662.062500	-4.839614
660.848633	131.818939
659.634766	72.123657
658.419922	47.042057
657.205078	-165.592712
655.990234	301.184235
654.775391	-131.136749
653.559570	-218.323746
652.343750	-249.352036
651.126953	-47.606487
649.911133	-28.923084
648.694336	190.115768
647.477539	32.421730
646.259766	191.308090
645.041992	145.819473
643.824219	324.216980
642.606445	270.377136
641.387695	410.229553
640.168945	148.141403
638.950195	127.054192
637.730469	-12.054646
636.511719	87.531235
635.291016	41.187679
634.071289	-73.672340
632.850586	-57.334888
631.629883	4.259257
630.409180	188.342270
629.188477	-99.435448
627.966797	35.678162
626.745117	-135.694702
625.522461	190.634552
624.300781	0.491117
623.078125	209.275543
621.854492	246.832108
620.631836	160.409637
619.408203	333.428589
618.184570	87.035637
616.960938	-0.543227
615.736328	-64.224113
614.511719	-65.498489
613.287109	-370.166412
612.061523	-137.569580
610.835938	189.365616
609.610352	148.877625
608.384766	-19.415644
607.158203	306.334869
605.931641	21.447775
604.705078	-96.287445
