# Supplementary material for: Raman spectroscopy accurately differentiates mucosal healing from non-healing and biochemical changes following biological therapy in inflammatory bowel disease
Source: PLoS One. 2021 Jun 2;16(6):e0252210. doi: 10.1371/journal.pone.0252210 (PMC8172032; doi:10.1371/journal.pone.0252210)
Supplement: S1 Dataset — (ZIP) [file pone.0252210.s003.zip › HC/BRC-ctnf-0015-1_base sub CR removed_2__X_17192.7__Y_10393.1__Z_2221.69__Time_23.txt]

1714.774414	245.018234
1713.797852	150.507874
1712.820313	221.139954
1711.843750	-69.239754
1710.866211	-237.993607
1709.888672	216.133392
1708.911133	-199.915268
1707.933594	127.326477
1706.955078	-133.984665
1705.976563	-337.960510
1704.998047	-358.805420
1704.019531	-73.509766
1703.040039	-36.326069
1702.061523	-46.245651
1701.082031	16.963146
1700.101563	40.931252
1699.122070	79.327133
1698.141602	-186.121262
1697.161133	-145.806961
1696.180664	237.473480
1695.200195	52.571362
1694.218750	-56.571194
1693.238281	-279.434235
1692.256836	43.265667
1691.274414	-108.357666
1690.292969	-72.108162
1689.310547	362.485626
1688.328125	568.450500
1687.345703	431.278198
1686.363281	63.163334
1685.379883	215.786758
1684.396484	800.927612
1683.413086	259.798706
1682.429688	707.948547
1681.445313	-100.166321
1680.461914	307.017975
1679.477539	483.245544
1678.493164	548.479370
1677.507813	329.783661
1676.523438	609.472107
1675.538086	786.079590
1674.552734	1287.775635
1673.566406	519.392456
1672.581055	950.739929
1671.594727	986.718018
1670.608398	890.617126
1669.622070	1060.873047
1668.634766	905.144836
1667.648438	920.144226
1666.661133	1073.793579
1665.673828	1283.780884
1664.685547	1611.025513
1663.698242	1071.561035
1662.709961	1169.322632
1661.721680	1074.147583
1660.733398	1069.747925
1659.744141	1100.358154
1658.755859	1383.270630
1657.766602	1195.125854
1656.777344	1328.042603
1655.787109	1310.495972
1654.797852	922.968750
1653.807617	1078.582275
1652.817383	1229.343872
1651.827148	928.207336
1650.835938	1145.970581
1649.844727	1017.740601
1648.853516	998.393372
1647.862305	260.636749
1646.871094	363.858429
1645.878906	81.717888
1644.886719	-210.472778
1643.894531	282.068756
1642.902344	199.253784
1641.910156	407.146057
1640.916992	-419.147430
1639.923828	92.797050
1638.930664	-244.479965
1637.936523	225.567200
1636.943359	57.707790
1635.949219	-642.292175
1634.955078	-126.873352
1633.960938	-399.217316
1632.965820	-320.913330
1631.970703	-155.527466
1630.975586	189.024643
1629.980469	-440.367798
1628.985352	-119.233368
1627.989258	-387.511261
1626.993164	-11.010199
1625.997070	-144.777878
1625.000977	-123.225151
1624.003906	-177.840851
1623.007813	46.300568
1622.010742	36.527081
1621.012695	-94.055626
1620.015625	14.540373
1619.017578	25.940931
1618.020508	82.044205
1617.021484	445.199768
1616.023438	338.489136
1615.025391	-35.785519
1614.026367	232.744659
1613.027344	278.221100
1612.028320	161.086731
1611.028320	298.218689
1610.029297	-259.257141
1609.029297	-318.716675
1608.029297	-0.966767
1607.028320	-126.102356
1606.028320	28.960556
1605.027344	-104.157524
1604.026367	-143.086716
1603.025391	-229.210541
1602.023438	-236.959351
1601.022461	116.186203
1600.020508	377.475616
1599.018555	207.096588
1598.016602	-211.696747
1597.013672	-165.295303
1596.010742	-27.619869
1595.007813	-318.607086
1594.004883	260.087799
1593.001953	316.098816
1591.998047	-116.339745
1590.994141	-227.744644
1589.990234	414.858612
1588.986328	331.675140
1587.981445	295.228271
1586.976563	553.264465
1585.971680	482.442566
1584.966797	226.343491
1583.961914	228.126419
1582.956055	479.771606
1581.950195	170.976730
1580.944336	177.202362
1579.938477	201.405334
1578.931641	-14.211635
1577.924805	207.265625
1576.917969	131.731995
1575.911133	209.457550
1574.904297	94.396156
1573.896484	77.883026
1572.888672	-66.298378
1571.880859	7.650062
1570.873047	198.229797
1569.864258	45.424160
1568.855469	14.483158
1567.846680	40.404842
1566.837891	-242.980545
1565.829102	-9.920691
1564.819336	-620.842896
1563.809570	208.391647
1562.799805	154.875671
1561.790039	-220.551971
1560.779297	454.106720
1559.768555	44.422077
1558.757813	13.057664
1557.747070	183.544403
1556.736328	79.007126
1555.724609	461.169800
1554.712891	8.905632
1553.701172	177.976624
1552.689453	253.473022
1551.676758	-189.065308
1550.664063	196.338074
1549.651367	-254.370667
1548.638672	275.121918
1547.625977	511.863800
1546.612305	99.198822
1545.598633	340.394562
1544.584961	121.171272
1543.571289	95.522720
1542.556641	-2.785922
1541.541992	226.647293
1540.527344	-331.863159
1539.512695	168.028564
1538.498047	-88.831619
1537.482422	389.516083
1536.466797	-63.981567
1535.451172	-45.540764
1534.434570	-416.846710
1533.418945	-249.361145
1532.402344	366.246033
1531.385742	326.716339
1530.369141	65.341850
1529.351563	-126.684418
1528.334961	-246.727570
1527.317383	-70.916473
1526.299805	199.812363
1525.281250	-16.340803
1524.263672	-73.055313
1523.245117	-70.875572
1522.226563	334.892059
1521.208008	-231.838531
1520.188477	-374.391144
1519.168945	-113.536163
1518.150391	-251.324356
1517.129883	65.404747
1516.110352	-34.333195
1515.089844	71.168648
1514.070313	-211.279968
1513.049805	-175.527527
1512.028320	-181.124924
1511.007813	-7.237713
1509.986328	-164.641068
1508.964844	-145.181000
1507.943359	-51.548313
1506.921875	-335.047028
1505.899414	122.169243
1504.876953	-264.174438
1503.854492	-330.233490
1502.832031	-127.444664
1501.808594	-250.239273
1500.786133	100.642326
1499.762695	-9.659555
1498.739258	66.784286
1497.714844	-199.918793
1496.691406	-39.316677
1495.666992	-160.351929
1494.642578	-66.645554
1493.617188	213.487595
1492.592773	-398.710419
1491.567383	62.598358
1490.541992	-196.972244
1489.516602	-121.874306
1488.491211	221.272156
1487.464844	824.581604
1486.438477	232.726715
1485.412109	-193.053101
1484.385742	213.204132
1483.358398	545.159546
1482.331055	295.306396
1481.303711	155.157471
1480.276367	295.479431
1479.249023	211.355347
1478.220703	670.024292
1477.192383	878.729614
1476.164063	1334.421509
1475.135742	1140.386230
1474.106445	1292.667358
1473.077148	1014.586304
1472.047852	1495.132446
1471.018555	1474.119019
1469.989258	1883.089966
1468.958984	2090.862061
1467.928711	1533.026733
1466.898438	1735.693604
1465.868164	2240.797363
1464.836914	2166.146973
1463.805664	2399.012939
1462.774414	2697.852783
1461.743164	2369.210449
1460.710938	2375.886963
1459.679688	2380.109619
1458.647461	2262.468750
1457.615234	2160.148438
1456.582031	2801.278320
1455.549805	2579.752686
1454.516602	2540.924072
1453.483398	2238.464355
1452.449219	2940.034668
1451.416016	2886.134033
1450.381836	3442.966553
1449.347656	2715.165039
1448.313477	2707.104492
1447.279297	2602.901611
1446.244141	3012.737549
1445.208984	2875.724609
1444.173828	2705.963867
1443.138672	2738.791016
1442.102539	2432.672607
1441.066406	2114.141602
1440.030273	2089.174072
1438.994141	1965.738770
1437.958008	1832.358154
1436.920898	2068.038086
1435.883789	1944.982910
1434.846680	1380.074585
1433.808594	1025.088623
1432.771484	885.045837
1431.733398	1143.986572
1430.695313	479.258301
1429.657227	612.289856
1428.618164	419.931366
1427.579102	278.244720
1426.540039	126.681801
1425.500977	267.776428
1424.461914	93.902237
1423.421875	43.683422
1422.381836	-149.959961
1421.341797	16.845501
1420.301758	-25.280756
1419.260742	-59.721882
1418.219727	341.511505
1417.178711	-27.379341
1416.137695	137.498184
1415.096680	332.669403
1414.054688	24.857279
1413.012695	180.038147
1411.970703	274.998871
1410.928711	81.049644
1409.885742	-260.949371
1408.842773	-469.456421
1407.799805	5.549377
1406.756836	367.530334
1405.712891	36.511189
1404.668945	-105.901024
1403.625000	-531.658325
1402.581055	269.955261
1401.537109	7.753149
1400.492188	-474.903290
1399.447266	168.751801
1398.402344	-391.054291
1397.357422	89.780746
1396.311523	-241.373367
1395.265625	-259.001923
1394.219727	184.477585
1393.173828	257.323425
1392.126953	-165.461288
1391.081055	70.551987
1390.034180	266.576294
1388.986328	-65.293800
1387.939453	-54.041443
1386.891602	-267.733734
1385.843750	94.004723
1384.795898	623.294922
1383.748047	107.765648
1382.699219	-169.977127
1381.651367	-142.544479
1380.602539	199.776001
1379.552734	60.113441
1378.503906	-211.570541
1377.454102	-13.675697
1376.404297	316.612274
1375.354492	337.554413
1374.303711	-57.968590
1373.253906	143.029800
1372.203125	-77.324944
1371.152344	-250.016724
1370.100586	68.550568
1369.049805	-146.064209
1367.998047	-285.687256
1366.946289	23.313606
1365.894531	-100.953445
1364.841797	297.854553
1363.789063	94.271324
1362.736328	-153.833389
1361.683594	-93.097740
1360.630859	-154.097443
1359.577148	-237.305206
1358.523438	-11.950276
1357.469727	141.395416
1356.415039	81.060341
1355.361328	408.636505
1354.306641	472.856903
1353.251953	-277.508911
1352.197266	-81.193306
1351.141602	284.007935
1350.085938	376.168304
1349.030273	719.125671
1347.974609	377.268616
1346.918945	789.872314
1345.862305	1155.297974
1344.805664	868.578918
1343.749023	882.123108
1342.691406	1061.842773
1341.634766	399.141083
1340.577148	1250.610596
1339.519531	1123.455566
1338.460938	1345.647339
1337.403320	1404.513306
1336.344727	1597.135498
1335.286133	1480.463623
1334.226563	1465.391113
1333.167969	1042.330200
1332.108398	896.551453
1331.048828	713.878601
1329.989258	744.023865
1328.928711	984.334717
1327.869141	1157.983276
1326.808594	1050.003174
1325.748047	1411.490845
1324.686523	967.852722
1323.625977	1299.806641
1322.564453	1221.937988
1321.502930	936.908936
1320.440430	1288.653687
1319.378906	1472.639160
1318.316406	1533.299072
1317.253906	1278.416260
1316.190430	996.585510
1315.127930	2233.233643
1314.064453	1298.513916
1313.000977	1253.638428
1311.937500	1728.572754
1310.873047	1400.560791
1309.809570	1555.356323
1308.745117	1318.754395
1307.679688	1982.994385
1306.615234	1736.704590
1305.549805	1970.219849
1304.484375	1743.813477
1303.418945	1109.404297
1302.353516	1620.872314
1301.287109	1357.953979
1300.220703	2051.047363
1299.154297	1952.852783
1298.087891	1429.835938
1297.020508	1570.061646
1295.954102	1339.594360
1294.886719	1703.215210
1293.818359	1597.968506
1292.750977	1821.590088
1291.682617	1368.119263
1290.614258	1729.047607
1289.545898	1636.255005
1288.476563	1977.361450
1287.407227	2257.069092
1286.338867	1791.846069
1285.268555	1500.690918
1284.199219	1510.942871
1283.128906	1381.603027
1282.058594	1614.623413
1280.988281	1847.548096
1279.917969	1615.436890
1278.846680	1855.550537
1277.775391	1787.364746
1276.704102	692.142456
1275.632813	1174.302612
1274.560547	1761.301880
1273.488281	1556.248413
1272.416016	1903.428711
1271.343750	1564.035400
1270.270508	1427.431274
1269.197266	1505.716919
1268.124023	1657.163452
1267.050781	1818.267944
1265.977539	1684.028076
1264.903320	1798.595703
1263.829102	1586.251465
1262.753906	1608.006348
1261.679688	1995.416748
1260.604492	1393.015381
1259.529297	1409.762573
1258.454102	1635.976440
1257.378906	1228.740601
1256.302734	1364.628784
1255.226563	1086.515869
1254.150391	1570.329224
1253.073242	1571.978638
1251.997070	1340.020996
1250.919922	1434.020020
1249.841797	1170.364258
1248.764648	1339.579590
1247.686523	1836.776733
1246.608398	1322.651123
1245.530273	2013.857300
1244.452148	984.737122
1243.373047	1595.356323
1242.293945	1263.473633
1241.214844	768.993408
1240.135742	789.195251
1239.055664	1398.926147
1237.975586	1076.679443
1236.895508	1108.609863
1235.815430	1285.918945
1234.734375	1055.711304
1233.654297	1836.320190
1232.573242	1627.698486
1231.491211	1222.774292
1230.410156	1023.865601
1229.328125	1173.628296
1228.246094	1478.181763
1227.163086	455.903900
1226.081055	1142.652466
1224.998047	1279.684570
1223.915039	1058.518555
1222.832031	639.012573
1221.748047	976.380493
1220.664063	1187.781616
1219.580078	840.652527
1218.496094	645.789246
1217.412109	1076.605225
1216.327148	755.907593
1215.242188	-146.737411
1214.157227	276.325867
1213.071289	580.779541
1211.985352	612.276123
1210.899414	795.635498
1209.813477	986.021301
1208.727539	621.542542
1207.640625	787.482666
1206.553711	996.619934
1205.466797	497.008789
1204.378906	667.284119
1203.291016	750.630920
1202.203125	-131.943207
1201.115234	310.061768
1200.027344	-249.690094
1198.938477	131.678101
1197.849609	-129.702759
1196.760742	-128.879379
1195.670898	-243.662491
1194.582031	261.898041
1193.492188	149.227417
1192.401367	-107.767998
1191.311523	-213.348343
1190.220703	-170.088791
1189.129883	-218.247971
1188.039063	-468.223816
1186.947266	-17.210140
1185.856445	-147.356628
1184.764648	-647.168762
1183.671875	98.283585
1182.580078	-82.578239
1181.487305	-198.767929
1180.394531	171.691299
1179.301758	52.862873
1178.208984	123.294571
1177.115234	35.401554
1176.021484	304.356445
1174.927734	228.207199
1173.833008	-334.123352
1172.738281	-592.298157
1171.643555	358.144958
1170.548828	130.816544
1169.454102	47.006973
1168.358398	-89.525139
1167.262695	48.878159
1166.166992	-236.023926
1165.070313	-279.550964
1163.973633	-320.771271
1162.876953	-264.128601
1161.780273	79.011383
1160.683594	147.283066
1159.585938	-157.055145
1158.488281	782.210266
1157.389648	-87.920181
1156.291992	423.659027
1155.193359	-350.763580
1154.094727	248.650818
1152.996094	-22.502174
1151.896484	602.574768
1150.796875	231.158249
1149.697266	221.976807
1148.597656	-351.819214
1147.498047	-311.009033
1146.397461	122.509232
1145.296875	165.379852
1144.195313	255.704712
1143.094727	-206.034119
1141.993164	164.896378
1140.891602	390.523529
1139.789063	601.675781
1138.687500	225.546494
1137.584961	-15.037692
1136.482422	58.067936
1135.379883	154.842209
1134.276367	239.597977
1133.172852	122.441010
1132.069336	437.342438
1130.964844	474.325989
1129.861328	964.499634
1128.756836	1257.471191
1127.652344	997.651184
1126.546875	875.391663
1125.442383	644.152222
1124.336914	1278.048462
1123.230469	1269.418823
1122.125000	1099.707275
1121.018555	809.209229
1119.912109	554.351074
1118.805664	465.307190
1117.699219	340.775482
1116.591797	83.733017
1115.484375	368.582825
1114.376953	452.233734
1113.268555	185.811371
1112.160156	439.640594
1111.051758	26.786537
1109.943359	-45.576370
1108.833984	416.005768
1107.725586	301.070496
1106.616211	367.999603
1105.505859	576.530151
1104.396484	558.410461
1103.286133	677.155334
1102.175781	505.659729
1101.064453	242.229370
1099.954102	311.510681
1098.842773	524.565674
1097.731445	622.046936
1096.619141	365.971375
1095.507813	1111.461426
1094.395508	532.743774
1093.282227	651.399109
1092.169922	221.479416
1091.056641	907.547363
1089.943359	637.848999
1088.830078	13.042990
1087.716797	517.710083
1086.602539	1012.750366
1085.488281	463.651764
1084.373047	587.142639
1083.258789	278.242462
1082.143555	683.811890
1081.028320	567.752380
1079.913086	550.464905
1078.796875	775.061035
1077.680664	558.301331
1076.564453	667.953857
1075.448242	486.677124
1074.331055	640.989380
1073.213867	516.221069
1072.096680	365.804199
1070.979492	961.030029
1069.861328	323.229645
1068.743164	53.693909
1067.625000	274.003143
1066.505859	283.480835
1065.386719	435.894012
1064.267578	351.901093
1063.148438	626.144775
1062.029297	678.072510
1060.909180	893.812805
1059.789063	419.600830
1058.667969	736.041931
1057.547852	657.400208
1056.426758	543.821960
1055.305664	164.033890
1054.183594	349.860443
1053.062500	127.025536
1051.940430	289.676392
1050.818359	200.257751
1049.695313	538.094543
1048.572266	273.873444
1047.449219	548.814819
1046.326172	-18.228170
1045.203125	61.050823
1044.079102	65.805374
1042.955078	-325.544434
1041.830078	562.709961
1040.706055	621.359131
1039.581055	25.584448
1038.456055	93.906731
1037.331055	397.475769
1036.205078	5.086580
1035.079102	-231.060806
1033.953125	-343.637054
1032.826172	18.450092
1031.700195	327.074463
1030.573242	621.739746
1029.445313	449.197449
1028.318359	265.312561
1027.190430	-733.824463
1026.062500	-712.663635
1024.934570	-647.219727
1023.805664	-758.126099
1022.676758	-752.755188
1021.547852	-1104.590698
1020.418945	-985.131897
1019.289063	-937.488220
1018.159180	-609.111206
1017.029297	-737.445496
1015.898438	-306.967377
1014.767578	-643.558655
1013.636719	-294.054871
1012.505859	-322.080597
1011.375000	191.950424
1010.243164	256.742249
1009.111328	217.513550
1007.978516	340.445221
1006.846680	993.316833
1005.713867	1148.732300
1004.581055	1736.690430
1003.447266	2722.162109
1002.313477	1983.059448
1001.179688	1466.320313
1000.045898	1712.397583
998.912109	574.986389
997.777344	426.596802
996.642578	195.343582
995.506836	252.862106
994.372070	213.638626
993.236328	333.772400
992.100586	267.189789
990.963867	299.948517
989.828125	180.728622
988.691406	287.591461
987.553711	535.122864
986.416992	-30.521774
985.279297	265.680756
984.141602	391.514679
983.003906	335.580750
981.865234	316.640778
980.726563	442.861206
979.587891	-116.399544
978.448242	-150.832413
977.309570	330.035370
976.169922	679.776123
975.030273	664.062988
973.889648	14.275910
972.749023	242.548553
971.608398	695.973450
970.467773	200.971161
969.326172	94.312622
968.184570	8.529207
967.042969	-265.216431
965.901367	209.207077
964.758789	332.617981
963.616211	568.484375
962.473633	433.007782
961.330078	86.850601
960.186523	320.753754
959.042969	586.762451
957.899414	593.976563
956.754883	-76.480240
955.610352	279.124481
954.465820	694.218567
953.321289	-378.098206
952.175781	-141.233032
951.030273	-181.086960
949.884766	307.423981
948.738281	-303.794556
947.591797	132.183975
946.445313	-327.634613
945.298828	14.739755
944.151367	-364.661865
943.003906	-204.890137
941.856445	-136.376877
940.708008	-216.153290
939.559570	190.245163
938.411133	49.066254
937.262695	402.987427
936.113281	681.579346
934.964844	169.139206
933.814453	589.149536
932.665039	13.365346
931.514648	-275.038055
930.364258	40.324707
929.213867	82.404350
928.062500	-128.141922
926.912109	-261.096649
925.759766	-136.826904
924.608398	283.216949
923.456055	-72.390060
922.303711	-289.052460
921.151367	67.313194
919.999023	-299.123779
918.845703	-310.869659
917.692383	-152.173126
916.539063	4.252360
915.384766	-136.786835
914.230469	682.515076
913.076172	-62.164845
911.920898	341.628448
910.766602	39.836559
909.611328	-59.932533
908.455078	361.849976
907.299805	-21.187164
906.143555	219.189362
904.987305	142.308197
903.830078	285.210632
902.673828	165.400024
901.516602	564.149109
900.359375	261.044159
899.201172	311.118866
898.042969	33.146858
896.884766	81.055229
895.726563	-131.096146
894.567383	-130.617157
893.408203	220.234436
892.249023	195.807632
891.088867	112.644157
889.929688	411.285614
888.769531	-227.384964
887.608398	730.418945
886.448242	177.762299
885.287109	-205.401443
884.125977	374.958923
882.963867	397.900970
881.801758	-158.700348
880.639648	184.488419
879.477539	13.597649
878.315430	2.781124
877.152344	244.252777
875.989258	343.692291
874.825195	418.282379
873.661133	506.327759
872.497070	520.021362
871.333008	351.423401
870.168945	450.586212
869.003906	556.403564
867.838867	797.055237
866.672852	367.606842
865.506836	459.761749
864.340820	855.181885
863.174805	327.060272
862.008789	1079.340210
860.841797	811.782532
859.674805	485.934631
858.506836	591.088623
857.339844	568.255676
856.171875	691.186157
855.003906	1172.833862
853.834961	963.576965
852.666016	958.353699
851.497070	995.646606
850.328125	799.836670
849.158203	1282.794067
847.988281	681.488708
846.818359	1074.543701
845.647461	370.446594
844.477539	519.303284
843.306641	603.105957
842.134766	633.094971
840.963867	1374.181519
839.791992	956.638672
838.619141	56.363247
837.447266	483.923004
836.274414	361.551788
835.101563	880.236023
833.928711	1018.943115
832.754883	1088.261719
831.581055	769.061218
830.407227	1007.832703
829.232422	304.844421
828.058594	746.415405
826.883789	966.880371
825.708008	429.089630
824.533203	183.472046
823.357422	838.158936
822.181641	808.458130
821.004883	313.122040
819.828125	-168.713196
818.651367	90.951508
817.474609	-588.908142
816.296875	315.843018
815.119141	-85.885086
813.941406	104.125572
812.763672	-210.836670
811.584961	-681.410217
810.406250	3.924634
809.226563	-91.165894
808.047852	46.968357
806.868164	-114.941246
805.688477	-263.554169
804.507813	-270.149719
803.327148	-421.121521
802.146484	-354.673126
800.965820	-441.437683
799.784180	-266.577484
798.603516	-227.159653
797.420898	-307.623688
796.239258	-589.827454
795.056641	-705.845459
793.874023	-363.351685
792.691406	-326.776001
791.507813	-345.710693
790.324219	-34.907585
789.140625	74.242691
787.956055	6.178892
786.772461	-68.570381
785.586914	-192.103043
784.402344	548.874268
783.216797	89.012177
782.032227	55.824490
780.845703	811.298340
779.660156	260.790680
778.473633	306.701599
777.287109	34.530571
776.100586	413.574707
774.913086	229.537811
773.725586	191.091507
772.538086	174.611099
771.349609	493.222107
770.161133	619.752747
768.972656	814.437683
767.784180	374.230560
766.594727	738.287903
765.405273	533.758545
764.215820	450.330475
763.026367	838.012024
761.835938	802.733032
760.645508	1057.861328
759.454102	1055.318970
758.262695	581.942810
757.072266	601.312317
755.879883	750.230591
754.688477	729.747375
753.496094	452.033508
752.303711	888.379517
751.110352	223.933456
749.917969	-203.106491
748.724609	59.312778
747.530273	641.949646
746.336914	811.674622
745.142578	408.571747
743.948242	3.369749
742.752930	85.060005
741.558594	61.404346
740.363281	379.572235
739.166992	-196.615280
737.971680	-275.270935
736.775391	-253.256866
735.579102	217.570358
734.381836	160.428436
733.185547	243.338043
731.988281	214.483566
730.790039	203.037766
729.592773	672.724915
728.394531	-8.145902
727.196289	371.538116
725.997070	-390.005554
724.797852	26.539194
723.598633	-179.826385
722.399414	321.492767
721.199219	508.026550
719.999023	1032.778931
718.798828	260.728027
717.598633	473.101746
716.397461	434.383148
715.196289	186.232895
713.994141	485.423065
712.792969	171.836273
711.590820	523.062012
710.388672	579.894226
709.185547	436.175323
707.982422	680.152588
706.779297	238.046738
705.576172	264.141205
704.372070	590.489624
703.167969	1012.386536
701.963867	230.990555
700.759766	208.983871
699.554688	256.490723
698.349609	306.110840
697.143555	290.437378
695.938477	222.605118
694.732422	591.407104
693.525391	623.330872
692.319336	212.269440
691.112305	-441.788422
689.905273	228.383118
688.697266	234.206238
687.490234	192.316833
686.282227	135.227722
685.073242	-253.619263
683.865234	-78.618950
682.656250	-217.984467
681.447266	-53.910545
680.237305	-223.551682
679.028320	-109.333260
677.818359	-285.326660
676.607422	-368.143127
675.397461	-310.168365
674.186523	-172.144699
672.975586	-226.671539
671.763672	246.591019
670.551758	53.708107
669.339844	455.492035
668.127930	433.552307
666.915039	-238.722672
665.703125	-160.920273
664.489258	284.062256
663.276367	-687.515564
662.062500	-86.937904
660.848633	-146.934097
659.634766	248.537842
658.419922	-128.340912
657.205078	-177.040863
655.990234	-126.346718
654.775391	-510.941071
653.559570	-589.124451
652.343750	-397.693878
651.126953	-18.706182
649.911133	-98.371101
648.694336	-302.650970
647.477539	199.580658
646.259766	103.520523
645.041992	268.194427
643.824219	751.534790
642.606445	277.896667
641.387695	82.230873
640.168945	-194.630127
638.950195	-88.360146
637.730469	291.190552
636.511719	417.556305
635.291016	192.074448
634.071289	338.722473
632.850586	307.650604
631.629883	206.343552
630.409180	249.454483
629.188477	57.192215
627.966797	245.311966
626.745117	110.246300
625.522461	464.761810
624.300781	594.839050
623.078125	303.489563
621.854492	550.845398
620.631836	-212.011139
619.408203	-24.958982
618.184570	38.798717
616.960938	-65.570999
615.736328	-220.214447
614.511719	302.394135
613.287109	244.082687
612.061523	41.571949
610.835938	-178.852097
609.610352	83.065552
608.384766	-318.410492
607.158203	-361.485565
605.931641	-18.589050
604.705078	50.190048
