# Supplementary material for: Raman spectroscopy accurately differentiates mucosal healing from non-healing and biochemical changes following biological therapy in inflammatory bowel disease
Source: PLoS One. 2021 Jun 2;16(6):e0252210. doi: 10.1371/journal.pone.0252210 (PMC8172032; doi:10.1371/journal.pone.0252210)
Supplement: S1 Dataset — (ZIP) [file pone.0252210.s003.zip › HC/BRC-ctnf-0004-1_base sub CR removed_72__X_22757__Y_20917.8__Z_668.623__Time_824.txt]

1714.671875	35.706364
1713.695313	268.273132
1712.718750	169.417679
1711.742188	63.266853
1710.764648	57.018623
1709.787109	51.445919
1708.809570	35.812290
1707.831055	-164.058319
1706.853516	33.228790
1705.875000	121.218033
1704.896484	-44.581188
1703.916992	7.063003
1702.938477	78.004478
1701.958984	-40.515949
1700.979492	-139.720627
1700.000000	-11.045454
1699.019531	-109.198807
1698.040039	-182.732224
1697.059570	30.182823
1696.079102	-34.397045
1695.097656	-149.259262
1694.117188	8.800550
1693.135742	95.114761
1692.154297	109.741966
1691.172852	-155.450653
1690.190430	-147.981583
1689.208008	-60.095562
1688.225586	46.800846
1687.243164	202.014191
1686.260742	48.282875
1685.277344	33.545513
1684.293945	53.795765
1683.310547	-13.546666
1682.327148	68.612938
1681.343750	12.580451
1680.359375	28.741425
1679.375000	-10.705101
1678.390625	19.336374
1677.405273	38.986221
1676.419922	66.874771
1675.435547	313.080658
1674.449219	229.730850
1673.463867	-42.048450
1672.478516	45.286453
1671.492188	385.203186
1670.505859	69.087440
1669.519531	241.972778
1668.532227	160.087723
1667.544922	357.162476
1666.557617	349.990845
1665.570313	207.688110
1664.583008	198.266174
1663.594727	313.663239
1662.607422	254.181961
1661.619141	335.380493
1660.629883	106.595047
1659.641602	320.584717
1658.652344	359.766418
1657.663086	163.341614
1656.673828	345.805756
1655.684570	417.123108
1654.694336	366.767578
1653.704102	70.448402
1652.713867	406.690765
1651.723633	250.903763
1650.732422	100.568077
1649.742188	177.783295
1648.750977	136.099854
1647.758789	86.587761
1646.767578	201.004547
1645.775391	104.115395
1644.784180	110.352531
1643.791992	330.527557
1642.798828	123.009727
1641.806641	-21.002274
1640.813477	54.114410
1639.820313	158.274216
1638.827148	-90.987434
1637.833008	18.528198
1636.839844	54.231567
1635.845703	-113.001518
1634.851563	-119.371704
1633.856445	21.830006
1632.862305	-189.953720
1631.867188	25.003174
1630.872070	50.324425
1629.876953	249.392899
1628.881836	24.685272
1627.885742	168.453186
1626.889648	1.764853
1625.893555	-170.096161
1624.897461	-136.773987
1623.900391	-166.556686
1622.903320	163.756958
1621.906250	-52.635170
1620.909180	-6.214807
1619.912109	-28.106213
1618.914063	76.051308
1617.916016	153.905548
1616.917969	95.226982
1615.919922	-202.243195
1614.920898	30.389128
1613.921875	71.418488
1612.922852	107.172188
1611.923828	90.454170
1610.924805	-88.800728
1609.924805	153.953186
1608.924805	100.490227
1607.924805	109.901657
1606.924805	53.807076
1605.923828	173.149734
1604.922852	-76.722511
1603.921875	-158.999512
1602.920898	-167.996979
1601.919922	144.782837
1600.917969	-16.057541
1599.916016	170.955063
1598.914063	10.113478
1597.912109	16.604107
1596.909180	-196.481232
1595.906250	147.033066
1594.903320	43.653847
1593.900391	164.891876
1592.896484	-3.811381
1591.893555	-271.679382
1590.889648	222.656021
1589.885742	176.571075
1588.880859	-5.207656
1587.876953	-106.086769
1586.872070	-73.976593
1585.867188	-47.139290
1584.862305	195.992859
1583.856445	105.384666
1582.851563	90.336159
1581.845703	114.313690
1580.839844	-96.164284
1579.833008	31.891415
1578.827148	131.214844
1577.820313	134.136398
1576.813477	-250.716797
1575.806641	20.150019
1574.798828	-36.891293
1573.791992	-135.558212
1572.784180	10.148239
1571.775391	-2.828003
1570.767578	62.120136
1569.759766	-117.246765
1568.750977	51.490883
1567.742188	17.528227
1566.732422	-76.203476
1565.723633	-16.776236
1564.713867	68.517334
1563.704102	91.442978
1562.694336	88.361938
1561.684570	-47.054947
1560.673828	40.539417
1559.664063	68.419426
1558.652344	39.189816
1557.641602	46.207767
1556.630859	9.121181
1555.619141	-66.868515
1554.607422	201.570465
1553.595703	311.892303
1552.583984	2.735756
1551.571289	-39.768177
1550.558594	-15.029644
1549.545898	-218.019211
1548.533203	0.627557
1547.519531	138.951645
1546.506836	168.584427
1545.493164	-99.116882
1544.479492	-4.954632
1543.464844	156.281982
1542.451172	-67.491074
1541.436523	83.253029
1540.421875	73.790298
1539.407227	10.066341
1538.391602	292.158966
1537.375977	251.525055
1536.361328	120.570885
1535.344727	-167.735565
1534.329102	72.686241
1533.312500	-78.944153
1532.296875	-86.200951
1531.280273	71.419411
1530.262695	61.436710
1529.246094	151.882507
1528.228516	113.458389
1527.210938	36.377632
1526.193359	95.721710
1525.175781	98.368996
1524.157227	-4.545535
1523.138672	-86.881638
1522.120117	10.820143
1521.101563	226.727264
1520.082031	56.829063
1519.063477	100.319168
1518.043945	10.097632
1517.024414	145.977859
1516.003906	1.740079
1514.983398	57.848183
1513.963867	134.441010
1512.943359	-30.368839
1511.921875	-92.494980
1510.901367	109.682648
1509.879883	75.691498
1508.858398	108.363884
1507.836914	-28.271317
1506.815430	-105.918594
1505.792969	62.499855
1504.770508	125.733505
1503.748047	-34.014915
1502.725586	-55.400074
1501.702148	-53.773941
1500.678711	-39.381046
1499.655273	77.372978
1498.631836	4.637186
1497.608398	-308.646393
1496.583984	-153.647217
1495.559570	-60.137959
1494.535156	30.742355
1493.510742	-8.845462
1492.485352	35.897785
1491.460938	98.491844
1490.435547	0.044200
1489.409180	108.520302
1488.383789	68.796486
1487.357422	80.120750
1486.331055	178.213852
1485.304688	214.978790
1484.278320	210.872330
1483.250977	91.921028
1482.224609	77.588417
1481.197266	19.873251
1480.168945	125.327919
1479.141602	174.644592
1478.113281	310.559204
1477.084961	143.174576
1476.056641	90.477730
1475.028320	221.166626
1473.999023	209.169098
1472.969727	464.474731
1471.940430	335.306854
1470.911133	213.810776
1469.881836	306.067230
1468.851563	436.413208
1467.821289	375.949707
1466.791016	234.133423
1465.759766	407.570892
1464.729492	369.983948
1463.698242	337.471466
1462.666992	279.555420
1461.635742	353.729706
1460.603516	491.334106
1459.571289	461.307617
1458.539063	654.653870
1457.506836	622.050354
1456.474609	363.641327
1455.441406	379.284210
1454.408203	805.765625
1453.375000	623.520874
1452.341797	679.642456
1451.307617	558.309082
1450.274414	784.188904
1449.240234	698.346680
1448.205078	620.127869
1447.170898	572.339294
1446.135742	539.750732
1445.100586	686.895813
1444.065430	879.531250
1443.030273	553.400757
1441.994141	702.971252
1440.958984	769.031860
1439.921875	554.377258
1438.885742	625.494507
1437.849609	390.763458
1436.812500	242.042648
1435.775391	404.138092
1434.738281	391.887421
1433.701172	324.094025
1432.663086	279.049042
1431.625000	355.196167
1430.586914	284.947205
1429.548828	320.711060
1428.509766	154.650955
1427.470703	417.425354
1426.431641	165.708725
1425.392578	277.135559
1424.353516	55.830540
1423.313477	270.567322
1422.273438	87.167374
1421.233398	-5.459508
1420.193359	73.213699
1419.152344	18.418755
1418.111328	54.285580
1417.070313	44.854851
1416.029297	-80.293701
1414.987305	-117.334496
1413.946289	-5.938286
1412.904297	-161.119553
1411.862305	-59.785652
1410.819336	23.922285
1409.776367	-53.207840
1408.734375	-59.923405
1407.691406	3.707638
1406.647461	107.506271
1405.604492	15.459473
1404.560547	46.467216
1403.516602	37.333801
1402.472656	-77.152122
1401.427734	-96.244759
1400.382813	50.232159
1399.337891	-29.002075
1398.292969	-83.103180
1397.248047	-122.111641
1396.202148	1.800519
1395.156250	-27.135954
1394.110352	79.232773
1393.064453	37.833958
1392.018555	-193.798706
1390.971680	-174.987473
1389.924805	-166.161011
1388.877930	-102.256310
1387.830078	104.237427
1386.782227	-16.962072
1385.734375	-48.054554
1384.686523	-9.098165
1383.638672	4.885067
1382.589844	-218.508911
1381.541016	17.933479
1380.492188	7.026127
1379.443359	41.114162
1378.394531	-221.889908
1377.344727	-32.931961
1376.294922	-163.465652
1375.245117	-11.948632
1374.194336	-177.283691
1373.143555	-20.769377
1372.092773	-190.935608
1371.041992	82.769707
1369.991211	62.287334
1368.939453	34.370884
1367.887695	-40.827259
1366.835938	13.576013
1365.784180	-21.653376
1364.731445	192.147522
1363.679688	-99.410751
1362.626953	-94.650024
1361.573242	54.459408
1360.520508	-15.354056
1359.466797	-27.897341
1358.413086	-110.014656
1357.359375	81.415314
1356.305664	21.771687
1355.250977	71.530243
1354.196289	-77.440552
1353.141602	17.122171
1352.086914	71.956871
1351.031250	12.597104
1349.975586	-170.804718
1348.919922	-170.429138
1347.864258	-152.637314
1346.808594	23.957561
1345.751953	195.556259
1344.695313	210.913437
1343.638672	397.368042
1342.581055	189.696121
1341.523438	36.677559
1340.466797	44.818577
1339.408203	169.403503
1338.350586	279.133453
1337.291992	106.609604
1336.234375	92.636986
1335.174805	190.069839
1334.116211	158.856705
1333.057617	224.181046
1331.998047	76.825226
1330.938477	300.478638
1329.878906	185.406876
1328.818359	55.596489
1327.757813	135.930084
1326.697266	273.098999
1325.636719	170.671509
1324.576172	78.215919
1323.514648	42.626171
1322.453125	118.177162
1321.391602	99.966423
1320.330078	340.878601
1319.267578	332.585175
1318.205078	208.433060
1317.142578	390.127167
1316.080078	71.367538
1315.016602	277.747650
1313.953125	240.144501
1312.889648	412.006104
1311.826172	172.519775
1310.761719	174.499863
1309.698242	245.467468
1308.633789	323.829834
1307.569336	106.902077
1306.503906	303.442047
1305.438477	209.690491
1304.373047	425.890320
1303.307617	514.189697
1302.242188	383.718170
1301.175781	287.751434
1300.109375	307.355103
1299.042969	145.209595
1297.976563	132.998123
1296.909180	179.762115
1295.841797	319.838501
1294.774414	123.641975
1293.707031	239.218079
1292.638672	138.886658
1291.571289	293.741333
1290.502930	166.553070
1289.433594	225.789383
1288.365234	191.901016
1287.295898	-11.032250
1286.226563	261.491089
1285.157227	117.503830
1284.086914	15.248952
1283.017578	133.452118
1281.947266	104.757957
1280.876953	24.719488
1279.805664	184.547592
1278.734375	89.920189
1277.663086	125.001846
1276.591797	118.536217
1275.520508	185.453476
1274.448242	130.160004
1273.375977	162.901825
1272.303711	386.231171
1271.231445	106.315483
1270.158203	-53.784439
1269.085938	181.757538
1268.011719	114.533058
1266.938477	286.544128
1265.865234	116.918945
1264.791016	132.791626
1263.716797	163.321899
1262.641602	106.084419
1261.567383	309.754425
1260.492188	308.628265
1259.416992	183.258087
1258.341797	-0.496352
1257.265625	-57.491917
1256.190430	-68.162086
1255.114258	154.916702
1254.037109	0.639420
1252.960938	303.963074
1251.883789	125.443161
1250.806641	175.676529
1249.729492	65.406700
1248.652344	88.934807
1247.574219	294.784058
1246.496094	116.576508
1245.417969	137.710983
1244.338867	-11.193584
1243.260742	197.011703
1242.181641	220.600540
1241.102539	-15.558008
1240.022461	-81.701385
1238.943359	-167.204315
1237.863281	-29.463823
1236.783203	6.362659
1235.702148	78.559273
1234.622070	153.169083
1233.541016	133.224899
1232.459961	13.948118
1231.377930	-27.737415
1230.296875	117.127251
1229.214844	152.958832
1228.132813	91.938622
1227.050781	302.068878
1225.967773	42.611439
1224.884766	63.948681
1223.801758	75.610237
1222.718750	159.829819
1221.634766	-48.557480
1220.550781	200.048477
1219.466797	-148.420334
1218.382813	-35.205788
1217.298828	-115.301704
1216.213867	-231.589737
1215.128906	-19.417055
1214.042969	-92.216080
1212.958008	100.527466
1211.872070	-71.199043
1210.786133	-61.902950
1209.700195	96.937569
1208.613281	-36.090359
1207.526367	-79.853439
1206.439453	180.118393
1205.352539	92.945587
1204.265625	258.793579
1203.177734	241.488724
1202.089844	274.763000
1201.001953	-84.446747
1199.913086	-34.277939
1198.824219	-32.269161
1197.735352	-136.138779
1196.646484	-54.736046
1195.557617	-165.783203
1194.467773	-207.061264
1193.377930	-294.004242
1192.288086	-104.519020
1191.197266	0.764823
1190.106445	144.429855
1189.015625	79.059486
1187.924805	-103.958145
1186.833984	1.187925
1185.742188	-174.556732
1184.650391	-26.276461
1183.557617	-98.803055
1182.465820	-58.571213
1181.373047	-42.357246
1180.280273	-160.429047
1179.187500	-0.409176
1178.093750	229.017044
1177.000977	53.414082
1175.907227	-198.784485
1174.812500	-101.240303
1173.718750	-109.104637
1172.624023	-303.703705
1171.529297	-14.797464
1170.434570	-17.951757
1169.338867	53.028919
1168.244141	305.726868
1167.148438	-25.142244
1166.051758	-52.286873
1164.956055	102.205475
1163.859375	-27.747442
1162.762695	-9.547950
1161.666016	-53.478638
1160.568359	158.084656
1159.470703	99.762161
1158.373047	117.818184
1157.275391	-59.830612
1156.176758	203.930145
1155.079102	112.159828
1153.979492	91.935532
1152.880859	288.653229
1151.782227	144.406769
1150.682617	212.284149
1149.583008	-155.890076
1148.482422	-88.032852
1147.382813	39.307156
1146.282227	33.228905
1145.181641	84.254372
1144.080078	-81.337151
1142.979492	-25.604862
1141.877930	-48.429409
1140.776367	38.126343
1139.673828	-10.917128
1138.572266	199.143875
1137.469727	199.937378
1136.367188	-15.516343
1135.263672	115.916420
1134.161133	161.765778
1133.057617	167.196716
1131.954102	326.897614
1130.849609	11.824441
1129.745117	176.170502
1128.641602	425.818665
1127.536133	276.865326
1126.431641	272.596893
1125.326172	363.122498
1124.220703	292.410034
1123.115234	202.743713
1122.009766	376.051331
1120.903320	66.073868
1119.796875	-33.044804
1118.690430	187.453186
1117.583008	190.063721
1116.475586	-20.325138
1115.368164	43.784786
1114.260742	105.471741
1113.152344	91.424927
1112.044922	67.905052
1110.936523	304.361664
1109.827148	-97.359467
1108.718750	245.285797
1107.609375	127.148232
1106.500000	77.518585
1105.389648	353.689484
1104.280273	-137.418777
1103.169922	96.143120
1102.059570	235.198257
1100.948242	395.386902
1099.837891	244.193039
1098.726563	335.881287
1097.615234	217.712387
1096.502930	189.119537
1095.390625	337.220947
1094.278320	454.607758
1093.166016	286.960052
1092.053711	128.783112
1090.940430	314.322571
1089.827148	311.482971
1088.713867	240.388672
1087.599609	333.961182
1086.485352	164.069916
1085.371094	464.481903
1084.256836	329.855774
1083.141602	336.274170
1082.027344	168.802780
1080.912109	236.290878
1079.795898	202.735992
1078.680664	396.939331
1077.564453	471.308716
1076.448242	386.036041
1075.331055	188.152100
1074.213867	377.406464
1073.096680	369.552612
1071.979492	439.063782
1070.862305	98.287239
1069.744141	301.383667
1068.625977	155.243347
1067.507813	91.148155
1066.388672	324.506805
1065.270508	227.595490
1064.151367	93.256454
1063.031250	237.475693
1061.912109	276.328247
1060.791992	357.255981
1059.671875	279.096619
1058.550781	107.427811
1057.430664	209.354004
1056.309570	-39.361649
1055.188477	228.435959
1054.066406	31.207382
1052.945313	-0.101144
1051.823242	160.069473
1050.700195	-186.434341
1049.578125	92.732109
1048.455078	68.415047
1047.332031	121.093834
1046.208984	127.100273
1045.084961	32.830524
1043.960938	125.107712
1042.836914	182.382782
1041.712891	265.266876
1040.587891	-15.318454
1039.462891	-25.590096
1038.337891	59.619709
1037.212891	19.081266
1036.086914	255.535568
1034.960938	117.246124
1033.834961	165.143417
1032.708984	66.495819
1031.582031	42.309017
1030.455078	218.077942
1029.328125	124.161789
1028.200195	151.129776
1027.072266	189.713135
1025.944336	51.772018
1024.816406	85.745720
1023.687500	-56.727150
1022.558594	-264.105865
1021.429688	-16.553656
1020.300781	29.065001
1019.170898	-143.350449
1018.041016	-113.923401
1016.911133	3.607668
1015.780273	-159.354813
1014.649414	18.418240
1013.518555	-28.589985
1012.387695	-19.965616
1011.255859	155.399918
1010.124023	173.282440
1008.992188	198.127075
1007.860352	84.144531
1006.727539	347.335083
1005.594727	268.116028
1004.461914	713.878784
1003.329102	669.347717
1002.195313	680.334656
1001.061523	414.052704
999.927734	353.539734
998.792969	186.836212
997.658203	412.803528
996.523438	267.008789
995.388672	91.313049
994.252930	116.487358
993.117188	173.983780
991.981445	113.861595
990.844727	205.991531
989.708984	159.799149
988.572266	19.162020
987.434570	242.709793
986.297852	279.592377
985.160156	-1.354427
984.022461	109.332764
982.884766	-70.062241
981.746094	-85.918480
980.607422	174.406998
979.468750	-82.969025
978.329102	-50.382538
977.190430	136.303940
976.050781	60.865204
974.910156	137.199341
973.770508	303.166199
972.629883	2.741930
971.489258	-42.550060
970.348633	272.738922
969.207031	284.892242
968.065430	182.330612
966.923828	29.385477
965.781250	-141.794434
964.639648	-42.198761
963.496094	-213.182739
962.353516	106.560753
961.210938	-23.013912
960.067383	42.290012
958.923828	82.417107
957.779297	250.832718
956.635742	7.065003
955.491211	-170.149918
954.345703	34.985191
953.201172	-158.061447
952.055664	37.932880
950.910156	-40.562347
949.764648	-13.783298
948.618164	70.185837
947.471680	-58.379013
946.325195	-13.172091
945.178711	-200.940399
944.031250	-25.431076
942.883789	102.101242
941.736328	31.026699
940.587891	393.668549
939.439453	92.213341
938.291016	25.918863
937.142578	-33.446404
935.993164	155.802246
934.843750	210.522964
933.694336	130.810349
932.544922	-126.533005
931.394531	-26.059595
930.244141	67.589439
929.093750	49.681454
927.942383	195.733383
926.791016	-113.393188
925.639648	194.283859
924.488281	-82.740631
923.335938	-107.144958
922.183594	41.316956
921.031250	-110.292770
919.877930	-48.154274
918.724609	32.184341
917.571289	-253.178726
916.417969	-65.988052
915.263672	-142.208862
914.109375	113.067497
912.955078	-112.836227
911.800781	-52.707691
910.645508	-8.437797
909.490234	56.271503
908.334961	-87.588211
907.178711	18.006296
906.022461	-37.300449
904.866211	100.045570
903.709961	-61.621372
902.552734	-82.763313
901.395508	138.401718
900.238281	-41.132881
899.080078	30.648432
897.921875	-105.703995
896.763672	43.049271
895.605469	-224.318192
894.446289	32.993412
893.287109	-14.915988
892.127930	99.938072
890.967773	296.108368
889.807617	45.001293
888.647461	209.550476
887.487305	-14.254802
886.326172	-0.925192
885.165039	75.615425
884.003906	-80.218933
882.842773	52.755287
881.680664	-78.133652
880.518555	90.906982
879.356445	199.042114
878.193359	-44.371613
877.030273	52.532600
875.867188	16.530981
874.703125	160.710632
873.540039	-185.920486
872.375977	138.339310
871.210938	109.191055
870.046875	19.336884
868.881836	59.990284
867.716797	53.422104
866.550781	118.809334
865.385742	110.014069
864.219727	139.434464
863.052734	148.634750
861.886719	121.907570
860.719727	243.397217
859.552734	382.797241
858.384766	-121.978073
857.217773	30.918531
856.049805	172.530792
854.880859	96.536156
853.712891	132.689026
852.543945	-23.956072
851.375000	404.403656
850.205078	176.067307
849.036133	-38.723446
847.866211	80.272438
846.696289	11.131197
845.525391	-8.738744
844.354492	114.619736
843.183594	-12.677489
842.012695	139.682739
840.840820	-68.092377
839.668945	117.720940
838.497070	-11.743840
837.324219	216.397232
836.151367	267.909973
834.978516	33.465919
833.805664	147.486694
832.631836	-71.229713
831.458008	40.485889
830.284180	-57.643116
829.110352	152.134979
827.935547	190.037064
826.760742	169.913147
825.584961	234.489853
824.410156	85.029099
823.234375	-131.244125
822.058594	-73.418175
820.881836	51.168137
819.705078	-107.146683
818.528320	-22.754339
817.351563	-132.081680
816.173828	21.183813
814.996094	105.372040
813.818359	200.602127
812.639648	-28.909155
811.461914	30.654657
810.283203	367.973236
809.103516	-83.751328
807.923828	-73.222939
806.745117	-11.660004
805.564453	-25.671370
804.384766	-141.840210
803.204102	1.672043
802.023438	-225.492493
800.842773	75.381302
799.661133	-122.960571
798.479492	-24.133612
797.297852	-133.786835
796.115234	-10.728969
794.932617	14.723559
793.750000	-39.636753
792.567383	-319.927521
791.383789	46.406761
790.200195	111.453323
789.016602	185.267502
787.832031	-10.950646
786.648438	-8.039521
785.463867	-31.725674
784.278320	139.115631
783.092773	130.767410
781.908203	73.749275
780.721680	129.382187
779.536133	215.860855
778.349609	174.150833
777.163086	17.593229
775.975586	196.577576
774.789063	150.322464
773.601563	-32.762321
772.413086	55.501133
771.225586	148.080887
770.037109	128.117065
768.848633	66.226807
767.660156	90.260269
766.470703	37.114845
765.281250	5.968521
764.091797	313.924530
762.901367	212.171341
761.710938	95.007301
760.520508	-13.346972
759.330078	-95.295853
758.138672	128.486862
756.947266	59.641724
755.755859	39.152229
754.563477	97.754791
753.371094	33.225979
752.178711	-22.525757
750.986328	117.195206
749.792969	-191.167603
748.599609	38.461559
747.405273	-65.686630
746.211914	126.428848
745.017578	-32.605045
743.823242	122.056305
742.627930	324.855591
741.433594	25.486595
740.238281	147.060669
739.041992	-248.601105
737.846680	-168.692413
736.650391	-1.235645
735.454102	-269.639618
734.256836	-56.303192
733.059570	-35.690762
731.862305	-74.183098
730.665039	-7.658000
729.466797	8.517016
728.268555	118.704918
727.070313	-5.082342
725.872070	118.163300
724.672852	-5.572034
723.473633	170.045471
722.273438	155.563522
721.074219	-53.240189
719.874023	181.224579
718.673828	114.396217
717.472656	45.428001
716.271484	-6.039527
715.070313	226.069244
713.869141	264.025269
712.666992	12.041526
711.464844	82.767265
710.262695	116.446091
709.059570	163.206070
707.856445	53.165154
706.653320	326.442841
705.450195	125.056152
704.246094	2.152716
703.041992	175.275070
701.837891	-41.037441
700.632813	175.601151
699.428711	-7.898701
698.222656	-73.876640
697.017578	92.784584
695.811523	83.417206
694.605469	82.801422
693.399414	21.434212
692.192383	-94.129608
690.986328	22.706827
689.778320	-38.420033
688.571289	-249.166962
687.363281	-10.700599
686.155273	32.530712
684.947266	64.970543
683.738281	-2.254351
682.529297	-218.918030
681.320313	149.626770
680.111328	219.125809
678.901367	-16.710518
677.691406	35.621193
676.481445	42.543930
675.270508	116.629074
674.059570	-62.405861
672.848633	-24.955858
671.636719	-28.543715
670.425781	-118.543961
669.213867	-111.153305
668.000977	-97.211792
666.789063	11.866851
665.576172	-45.378170
664.362305	44.331398
663.149414	-112.090233
661.935547	-270.539001
660.721680	-83.537216
659.507813	-23.875446
658.292969	9.921949
657.078125	166.683990
655.863281	-23.739340
654.647461	70.519119
653.431641	132.437515
652.215820	41.366528
651.000000	-53.951946
649.783203	-58.754917
648.566406	132.395767
647.349609	125.403664
646.132813	34.467731
644.915039	117.847969
643.697266	319.481445
642.478516	-33.914001
641.259766	-45.300873
640.041992	115.243652
638.822266	217.612045
637.603516	92.080597
636.383789	187.785507
635.164063	6.272079
633.943359	-44.295681
632.723633	72.474510
631.502930	25.916441
630.281250	22.124632
629.060547	18.149931
627.838867	18.258463
626.617188	275.465454
625.394531	-74.404800
624.172852	353.664307
622.950195	187.672119
621.726563	156.412796
620.503906	39.162151
619.280273	225.681717
618.056641	49.917992
616.832031	72.878876
615.608398	-30.862818
614.383789	237.233719
613.158203	59.799431
611.933594	1.676359
610.708008	-24.919985
609.482422	-101.265678
608.255859	99.593773
607.030273	-3.685564
605.803711	-107.634644
604.576172	-84.161491
