# Supplementary material for: Raman spectroscopy accurately differentiates mucosal healing from non-healing and biochemical changes following biological therapy in inflammatory bowel disease
Source: PLoS One. 2021 Jun 2;16(6):e0252210. doi: 10.1371/journal.pone.0252210 (PMC8172032; doi:10.1371/journal.pone.0252210)
Supplement: S1 Dataset — (ZIP) [file pone.0252210.s003.zip › HC/brc-ctnf-0012_base sub cr removed_22__X_-7826.56__Y_51226.5__Z_680.397__Time_248.txt]

1714.774414	-212.978470
1713.797852	123.126480
1712.820313	96.493736
1711.843750	359.696930
1710.866211	438.276520
1709.888672	450.428986
1708.911133	471.413208
1707.933594	546.940674
1706.955078	695.912292
1705.976563	744.350525
1704.998047	837.058899
1704.019531	891.187256
1703.040039	845.367920
1702.061523	1044.947998
1701.082031	807.807556
1700.101563	966.086060
1699.122070	1043.742676
1698.141602	1097.087402
1697.161133	1096.875366
1696.180664	1395.961914
1695.200195	1516.106689
1694.218750	1385.422852
1693.238281	1327.316895
1692.256836	1419.225464
1691.274414	1655.814453
1690.292969	1578.203003
1689.310547	1464.090942
1688.328125	1526.998047
1687.345703	1662.912842
1686.363281	1906.537964
1685.379883	1764.781372
1684.396484	1619.076294
1683.413086	1765.226440
1682.429688	1816.917725
1681.445313	1992.609985
1680.461914	1988.880859
1679.477539	1840.446899
1678.493164	1779.039063
1677.507813	1908.385010
1676.523438	2114.141357
1675.538086	2231.354248
1674.552734	1989.010010
1673.566406	2086.447998
1672.581055	2127.626953
1671.594727	2027.527100
1670.608398	2081.198730
1669.622070	2089.415771
1668.634766	2171.694824
1667.648438	2195.405518
1666.661133	2147.268799
1665.673828	2218.474854
1664.685547	2207.325195
1663.698242	2249.281738
1662.709961	2349.554443
1661.721680	2266.951172
1660.733398	2253.424561
1659.744141	2303.615479
1658.755859	2266.607422
1657.766602	2245.694824
1656.777344	2309.796143
1655.787109	1924.042847
1654.797852	2229.680420
1653.807617	2143.833252
1652.817383	1939.346802
1651.827148	1571.356812
1650.835938	1568.867188
1649.844727	1482.223389
1648.853516	1100.028442
1647.862305	1368.634033
1646.871094	937.439453
1645.878906	842.411316
1644.886719	700.435730
1643.894531	464.025665
1642.902344	508.128540
1641.910156	705.884094
1640.916992	421.223389
1639.923828	514.559326
1638.930664	38.759212
1637.936523	257.297852
1636.943359	323.507507
1635.949219	311.224487
1634.955078	210.004395
1633.960938	-198.770523
1632.965820	-27.226004
1631.970703	36.939156
1630.975586	-135.213547
1629.980469	-146.039413
1628.985352	-82.490135
1627.989258	65.880447
1626.993164	-66.611938
1625.997070	43.602398
1625.000977	-92.723869
1624.003906	-2.251852
1623.007813	54.718006
1622.010742	75.521126
1621.012695	-65.926079
1620.015625	77.062462
1619.017578	168.103897
1618.020508	154.775146
1617.021484	341.550232
1616.023438	172.008041
1615.025391	160.609970
1614.026367	246.889847
1613.027344	144.935791
1612.028320	-6.168003
1611.028320	325.739960
1610.029297	320.037628
1609.029297	50.264874
1608.029297	37.938595
1607.028320	447.875641
1606.028320	-79.243393
1605.027344	75.111198
1604.026367	457.675507
1603.025391	160.220474
1602.023438	313.427704
1601.022461	4.117626
1600.020508	-108.418007
1599.018555	-149.806229
1598.016602	21.058861
1597.013672	-95.166939
1596.010742	-35.802128
1595.007813	-349.573273
1594.004883	-315.388702
1593.001953	-382.621704
1591.998047	-287.546509
1590.994141	-181.660294
1589.990234	5.479829
1588.986328	-62.753662
1587.981445	72.870102
1586.976563	91.445862
1585.971680	92.117432
1584.966797	30.569618
1583.961914	266.479401
1582.956055	322.809631
1581.950195	66.817245
1580.944336	170.646011
1579.938477	303.351807
1578.931641	147.291199
1577.924805	-29.266325
1576.917969	-62.383934
1575.911133	279.385010
1574.904297	134.821213
1573.896484	128.348969
1572.888672	150.676239
1571.880859	-19.179756
1570.873047	185.444748
1569.864258	-35.983974
1568.855469	-2.590416
1567.846680	62.092182
1566.837891	-80.857979
1565.829102	30.781946
1564.819336	25.672693
1563.809570	-10.480333
1562.799805	-152.909027
1561.790039	-212.204544
1560.779297	-154.720978
1559.768555	-6.471570
1558.757813	27.695145
1557.747070	-132.495041
1556.736328	13.142826
1555.724609	60.280815
1554.712891	128.115234
1553.701172	157.063889
1552.689453	261.052551
1551.676758	134.603470
1550.664063	-121.217270
1549.651367	-25.131851
1548.638672	254.499069
1547.625977	21.906790
1546.612305	174.565247
1545.598633	-107.194702
1544.584961	-11.613914
1543.571289	-58.290443
1542.556641	243.677689
1541.541992	-123.526070
1540.527344	54.131618
1539.512695	63.774117
1538.498047	117.146065
1537.482422	167.759094
1536.466797	117.573563
1535.451172	-30.770790
1534.434570	-127.652885
1533.418945	-118.957565
1532.402344	-51.166374
1531.385742	147.837051
1530.369141	271.839905
1529.351563	166.309021
1528.334961	29.715815
1527.317383	183.931351
1526.299805	211.716476
1525.281250	23.055534
1524.263672	40.115719
1523.245117	185.567963
1522.226563	-88.549919
1521.208008	97.535370
1520.188477	41.600941
1519.168945	-6.847345
1518.150391	-178.880630
1517.129883	175.622559
1516.110352	177.784317
1515.089844	71.798729
1514.070313	147.917679
1513.049805	8.072920
1512.028320	-173.059021
1511.007813	-69.536705
1509.986328	-176.724289
1508.964844	139.089539
1507.943359	-48.159386
1506.921875	-7.415931
1505.899414	15.070640
1504.876953	-154.953400
1503.854492	-40.774204
1502.832031	-42.212875
1501.808594	25.201612
1500.786133	-63.890842
1499.762695	-401.580688
1498.739258	-173.749878
1497.714844	-255.962997
1496.691406	-100.479652
1495.666992	34.170662
1494.642578	30.371370
1493.617188	-201.290207
1492.592773	70.464249
1491.567383	111.781425
1490.541992	-105.285599
1489.516602	47.881573
1488.491211	246.671036
1487.464844	327.608856
1486.438477	377.593445
1485.412109	445.142242
1484.385742	486.860626
1483.358398	403.248840
1482.331055	556.624817
1481.303711	566.844360
1480.276367	584.435303
1479.249023	894.909973
1478.220703	815.017883
1477.192383	887.783936
1476.164063	942.422058
1475.135742	1014.608948
1474.106445	1282.566406
1473.077148	1468.686035
1472.047852	1631.568726
1471.018555	1399.678833
1469.989258	1686.683960
1468.958984	1810.506470
1467.928711	1954.383179
1466.898438	2214.929199
1465.868164	2147.195557
1464.836914	2160.576416
1463.805664	2323.649902
1462.774414	1754.767822
1461.743164	2125.704102
1460.710938	2511.487061
1459.679688	2411.994141
1458.647461	2484.925049
1457.615234	2440.890625
1456.582031	2437.252930
1455.549805	2562.826660
1454.516602	2746.470459
1453.483398	2772.645752
1452.449219	2357.505371
1451.416016	2880.181641
1450.381836	2824.690674
1449.347656	2741.193604
1448.313477	2510.666504
1447.279297	2715.658936
1446.244141	2596.317871
1445.208984	2565.481201
1444.173828	2488.970459
1443.138672	2551.523193
1442.102539	2457.057129
1441.066406	2322.045898
1440.030273	2280.535400
1438.994141	2180.785400
1437.958008	2139.109375
1436.920898	2140.284180
1435.883789	1785.133667
1434.846680	1856.926636
1433.808594	1532.096069
1432.771484	1245.225830
1431.733398	1294.108032
1430.695313	1032.480713
1429.657227	735.579712
1428.618164	706.126831
1427.579102	774.996948
1426.540039	631.976807
1425.500977	778.899963
1424.461914	494.717102
1423.421875	457.557983
1422.381836	198.678589
1421.341797	189.264008
1420.301758	91.694557
1419.260742	409.572632
1418.219727	183.579956
1417.178711	133.858566
1416.137695	-3.900717
1415.096680	190.477264
1414.054688	-85.561371
1413.012695	-6.903428
1411.970703	-94.178505
1410.928711	74.995476
1409.885742	48.097881
1408.842773	-154.613831
1407.799805	-85.906097
1406.756836	45.610813
1405.712891	-224.626602
1404.668945	-336.537018
1403.625000	-89.437836
1402.581055	-28.050817
1401.537109	261.673737
1400.492188	84.824860
1399.447266	0.918796
1398.402344	75.085167
1397.357422	485.187927
1396.311523	123.355362
1395.265625	302.956665
1394.219727	197.033325
1393.173828	-1.388789
1392.126953	256.062988
1391.081055	418.429657
1390.034180	425.659332
1388.986328	187.779953
1387.939453	347.927277
1386.891602	132.954300
1385.843750	68.254013
1384.795898	-81.273293
1383.748047	-260.574982
1382.699219	72.624649
1381.651367	-136.300583
1380.602539	-107.691544
1379.552734	-383.628235
1378.503906	-222.306396
1377.454102	116.334251
1376.404297	167.995178
1375.354492	-127.019623
1374.303711	-294.515625
1373.253906	72.018227
1372.203125	-120.004738
1371.152344	201.822678
1370.100586	-141.820175
1369.049805	43.210735
1367.998047	-137.900528
1366.946289	-116.962700
1365.894531	-6.172461
1364.841797	224.275162
1363.789063	193.459274
1362.736328	200.202484
1361.683594	-108.844612
1360.630859	-114.037308
1359.577148	25.232761
1358.523438	-86.482124
1357.469727	152.618713
1356.415039	43.847214
1355.361328	151.569366
1354.306641	338.963928
1353.251953	163.855133
1352.197266	421.174072
1351.141602	338.446289
1350.085938	-12.100618
1349.030273	518.788452
1347.974609	141.544220
1346.918945	213.718582
1345.862305	730.046814
1344.805664	703.350525
1343.749023	847.972412
1342.691406	789.519165
1341.634766	731.353760
1340.577148	698.222290
1339.519531	625.724182
1338.460938	811.043152
1337.403320	833.137329
1336.344727	402.465515
1335.286133	613.213684
1334.226563	628.640381
1333.167969	810.066833
1332.108398	435.177887
1331.048828	451.388855
1329.989258	529.648682
1328.928711	603.169678
1327.869141	531.129761
1326.808594	484.065399
1325.748047	521.253601
1324.686523	662.381897
1323.625977	551.877930
1322.564453	562.613831
1321.502930	566.189453
1320.440430	841.408325
1319.378906	818.281799
1318.316406	711.546753
1317.253906	484.284393
1316.190430	604.949219
1315.127930	471.952667
1314.064453	420.562714
1313.000977	637.966553
1311.937500	754.531860
1310.873047	679.198303
1309.809570	742.013428
1308.745117	576.114258
1307.679688	695.978210
1306.615234	663.485229
1305.549805	906.732422
1304.484375	803.340332
1303.418945	810.863525
1302.353516	924.311584
1301.287109	774.951843
1300.220703	876.509033
1299.154297	995.437988
1298.087891	760.851624
1297.020508	784.412231
1295.954102	928.473633
1294.886719	662.777100
1293.818359	740.951538
1292.750977	770.234070
1291.682617	706.492065
1290.614258	780.307434
1289.545898	618.913757
1288.476563	955.390442
1287.407227	723.340332
1286.338867	680.250061
1285.268555	914.167358
1284.199219	839.581543
1283.128906	726.028503
1282.058594	598.012085
1280.988281	675.820251
1279.917969	773.340515
1278.846680	511.356567
1277.775391	699.699707
1276.704102	736.509155
1275.632813	656.109924
1274.560547	837.442261
1273.488281	943.088806
1272.416016	997.532410
1271.343750	1076.523560
1270.270508	921.175049
1269.197266	1178.668213
1268.124023	1287.278931
1267.050781	1090.906006
1265.977539	1438.869995
1264.903320	1391.612427
1263.829102	1522.540527
1262.753906	1699.859253
1261.679688	1233.618408
1260.604492	1369.716431
1259.529297	1464.434814
1258.454102	1498.311157
1257.378906	1322.802612
1256.302734	1641.810059
1255.226563	1461.667725
1254.150391	1354.719238
1253.073242	1291.707886
1251.997070	1647.292725
1250.919922	1448.186157
1249.841797	1511.898315
1248.764648	1407.882935
1247.686523	1454.700317
1246.608398	1416.498413
1245.530273	1543.601563
1244.452148	1233.433716
1243.373047	1343.630859
1242.293945	1288.711792
1241.214844	1437.787964
1240.135742	1174.224854
1239.055664	1221.426147
1237.975586	1312.308838
1236.895508	1080.588013
1235.815430	1314.595825
1234.734375	1078.179688
1233.654297	1556.946289
1232.573242	1405.437988
1231.491211	1300.045654
1230.410156	1267.375977
1229.328125	941.693909
1228.246094	996.293274
1227.163086	951.619202
1226.081055	965.044006
1224.998047	755.848572
1223.915039	781.387085
1222.832031	981.033142
1221.748047	576.069824
1220.664063	432.351593
1219.580078	820.400452
1218.496094	555.818542
1217.412109	484.588715
1216.327148	432.679779
1215.242188	530.473755
1214.157227	707.850220
1213.071289	631.664551
1211.985352	589.246277
1210.899414	809.775818
1209.813477	576.671875
1208.727539	748.759583
1207.640625	809.802429
1206.553711	485.073700
1205.466797	526.736389
1204.378906	402.059937
1203.291016	311.089294
1202.203125	222.491547
1201.115234	47.172066
1200.027344	69.247261
1198.938477	59.939453
1197.849609	-24.043686
1196.760742	-43.128616
1195.670898	-211.413422
1194.582031	-156.092545
1193.492188	113.066246
1192.401367	-211.666336
1191.311523	-60.564152
1190.220703	37.508934
1189.129883	-400.195435
1188.039063	-249.476334
1186.947266	-466.268158
1185.856445	-282.226410
1184.764648	131.993362
1183.671875	-85.089729
1182.580078	-26.347183
1181.487305	-27.708498
1180.394531	-115.508690
1179.301758	7.545331
1178.208984	-118.825531
1177.115234	-137.450684
1176.021484	131.253510
1174.927734	141.051056
1173.833008	74.087006
1172.738281	28.558746
1171.643555	152.837921
1170.548828	207.528610
1169.454102	-53.722054
1168.358398	-111.706848
1167.262695	145.823303
1166.166992	266.824280
1165.070313	253.776566
1163.973633	15.968837
1162.876953	67.189194
1161.780273	407.239471
1160.683594	367.302460
1159.585938	293.807465
1158.488281	217.801895
1157.389648	220.423950
1156.291992	277.764404
1155.193359	203.733047
1154.094727	511.128082
1152.996094	195.964737
1151.896484	159.663971
1150.796875	-138.916794
1149.697266	-215.945740
1148.597656	-21.548063
1147.498047	158.315216
1146.397461	99.840073
1145.296875	112.644684
1144.195313	141.936584
1143.094727	-97.800720
1141.993164	33.496201
1140.891602	105.118179
1139.789063	369.137695
1138.687500	214.502472
1137.584961	16.995785
1136.482422	318.399506
1135.379883	462.721954
1134.276367	416.814575
1133.172852	544.108215
1132.069336	402.933685
1130.964844	700.739807
1129.861328	687.418335
1128.756836	749.856323
1127.652344	800.255127
1126.546875	1298.633667
1125.442383	1329.615234
1124.336914	1296.432007
1123.230469	1061.688232
1122.125000	1288.881348
1121.018555	1063.424316
1119.912109	1029.732788
1118.805664	903.581482
1117.699219	950.130127
1116.591797	856.891052
1115.484375	654.723755
1114.376953	1050.934692
1113.268555	704.280029
1112.160156	1166.215698
1111.051758	1091.247192
1109.943359	864.940796
1108.833984	1014.251892
1107.725586	896.460815
1106.616211	842.347473
1105.505859	932.145874
1104.396484	1099.686035
1103.286133	1108.901733
1102.175781	865.540955
1101.064453	1195.363403
1099.954102	1032.043823
1098.842773	823.878540
1097.731445	1209.719727
1096.619141	867.047485
1095.507813	818.955505
1094.395508	832.014832
1093.282227	1167.602661
1092.169922	1123.868042
1091.056641	799.920532
1089.943359	913.767700
1088.830078	865.121094
1087.716797	957.549744
1086.602539	861.691528
1085.488281	939.788696
1084.373047	498.238892
1083.258789	921.704102
1082.143555	968.939758
1081.028320	583.838867
1079.913086	1110.099609
1078.796875	797.781433
1077.680664	889.314819
1076.564453	734.312012
1075.448242	663.791504
1074.331055	863.011963
1073.213867	682.140381
1072.096680	724.058716
1070.979492	770.597961
1069.861328	549.872253
1068.743164	535.408142
1067.625000	729.407959
1066.505859	508.716187
1065.386719	662.744324
1064.267578	594.272766
1063.148438	661.554565
1062.029297	536.905334
1060.909180	805.304321
1059.789063	474.805786
1058.667969	672.898743
1057.547852	426.717896
1056.426758	360.599609
1055.305664	659.037537
1054.183594	504.100952
1053.062500	288.520142
1051.940430	434.975311
1050.818359	595.378113
1049.695313	517.631714
1048.572266	416.600922
1047.449219	523.265381
1046.326172	350.010986
1045.203125	580.272461
1044.079102	549.332092
1042.955078	317.985992
1041.830078	322.123962
1040.706055	279.712097
1039.581055	113.899780
1038.456055	611.867859
1037.331055	166.767822
1036.205078	327.077332
1035.079102	452.455597
1033.953125	270.733704
1032.826172	147.289902
1031.700195	572.769104
1030.573242	128.602600
1029.445313	191.398926
1028.318359	-168.683716
1027.190430	-61.567261
1026.062500	31.637333
1024.934570	-520.686340
1023.805664	-120.819756
1022.676758	-271.151611
1021.547852	-289.060028
1020.418945	-464.632233
1019.289063	-394.176880
1018.159180	-346.852600
1017.029297	-123.256386
1015.898438	0.656725
1014.767578	-21.377665
1013.636719	-47.931324
1012.505859	-48.886600
1011.375000	207.307709
1010.243164	127.786743
1009.111328	316.910431
1007.978516	151.999634
1006.846680	450.001495
1005.713867	1194.383667
1004.581055	1767.421387
1003.447266	1928.783447
1002.313477	1993.119995
1001.179688	1699.374268
1000.045898	1103.245605
998.912109	900.189087
997.777344	297.858032
996.642578	346.995514
995.506836	481.641907
994.372070	21.010862
993.236328	-12.463133
992.100586	198.718063
990.963867	220.847076
989.828125	282.312103
988.691406	267.829742
987.553711	373.323639
986.416992	204.772797
985.279297	-161.636780
984.141602	239.099548
983.003906	292.170441
981.865234	-41.316364
980.726563	288.240875
979.587891	222.100967
978.448242	209.047699
977.309570	334.143311
976.169922	452.438843
975.030273	559.349487
973.889648	604.327393
972.749023	592.015747
971.608398	444.362396
970.467773	517.389343
969.326172	693.855774
968.184570	383.820038
967.042969	629.411377
965.901367	312.991425
964.758789	496.891907
963.616211	502.018005
962.473633	124.457771
961.330078	19.986492
960.186523	417.567413
959.042969	345.493347
957.899414	246.137222
956.754883	48.532501
955.610352	164.827103
954.465820	404.829254
953.321289	228.433075
952.175781	-117.005348
951.030273	169.143478
949.884766	354.716827
948.738281	206.598373
947.591797	22.151382
946.445313	-63.787079
945.298828	362.202057
944.151367	45.875851
943.003906	200.245148
941.856445	265.672180
940.708008	48.222832
939.559570	100.288208
938.411133	161.615128
937.262695	350.794067
936.113281	457.953766
934.964844	271.149231
933.814453	312.496155
932.665039	353.979340
931.514648	206.520126
930.364258	143.549042
929.213867	44.328068
928.062500	47.738377
926.912109	406.332733
925.759766	-227.145859
924.608398	195.329254
923.456055	-28.147345
922.303711	-271.841705
921.151367	150.763596
919.999023	116.500443
918.845703	-88.020935
917.692383	-83.329018
916.539063	-171.621384
915.384766	17.259251
914.230469	-111.622314
913.076172	45.629932
911.920898	-137.404663
910.766602	-109.278824
909.611328	-237.528671
908.455078	-213.695557
907.299805	-226.030197
906.143555	63.158329
904.987305	-291.142548
903.830078	-126.446846
902.673828	-283.310852
901.516602	-154.722794
900.359375	-105.326576
899.201172	-307.054016
898.042969	-316.283630
896.884766	86.251152
895.726563	199.217285
894.567383	83.864723
893.408203	16.111433
892.249023	108.911369
891.088867	251.446259
889.929688	127.446968
888.769531	143.584702
887.608398	162.038132
886.448242	164.736938
885.287109	-92.014603
884.125977	-73.349945
882.963867	-18.552013
881.801758	-47.170429
880.639648	-107.292419
879.477539	141.444000
878.315430	144.478943
877.152344	136.283508
875.989258	315.067627
874.825195	47.941082
873.661133	-92.964363
872.497070	146.594101
871.333008	318.550690
870.168945	132.740021
869.003906	-91.200645
867.838867	46.997040
866.672852	212.116821
865.506836	156.897781
864.340820	112.940170
863.174805	116.174393
862.008789	303.565979
860.841797	214.674133
859.674805	287.443024
858.506836	297.322510
857.339844	246.587097
856.171875	566.000916
855.003906	607.133301
853.834961	446.420441
852.666016	792.373108
851.497070	716.785278
850.328125	419.372711
849.158203	644.007019
847.988281	413.853729
846.818359	629.333679
845.647461	273.842041
844.477539	574.193481
843.306641	621.514893
842.134766	295.192291
840.963867	212.728104
839.791992	163.776581
838.619141	52.198292
837.447266	383.090027
836.274414	430.002258
835.101563	318.222504
833.928711	286.814850
832.754883	393.771973
831.581055	554.170715
830.407227	270.311798
829.232422	354.638885
828.058594	568.207397
826.883789	386.867950
825.708008	577.856689
824.533203	137.852737
823.357422	442.270874
822.181641	280.808350
821.004883	163.873657
819.828125	-131.257553
818.651367	43.409325
817.474609	37.597515
816.296875	38.362038
815.119141	-1.026728
813.941406	-0.470324
812.763672	84.481354
811.584961	15.881326
810.406250	27.219421
809.226563	29.552559
808.047852	-212.606659
806.868164	-461.424744
805.688477	-88.485367
804.507813	-288.604675
803.327148	-31.526169
802.146484	-267.296967
800.965820	-212.456360
799.784180	-24.681803
798.603516	-132.026825
797.420898	-208.398788
796.239258	-382.372467
795.056641	-212.925873
793.874023	51.583794
792.691406	-3.075407
791.507813	-175.180557
790.324219	199.474228
789.140625	42.669029
787.956055	-74.347832
786.772461	326.224548
785.586914	257.629303
784.402344	-200.200592
783.216797	-41.165936
782.032227	-70.169777
780.845703	-81.592674
779.660156	200.687256
778.473633	113.911552
777.287109	177.215912
776.100586	-117.216156
774.913086	-29.808033
773.725586	-77.126595
772.538086	-9.812253
771.349609	22.092527
770.161133	-107.060631
768.972656	114.248314
767.784180	-37.073811
766.594727	9.887682
765.405273	41.328823
764.215820	112.318848
763.026367	128.157547
761.835938	53.669857
760.645508	249.833694
759.454102	441.436981
758.262695	507.508667
757.072266	573.495972
755.879883	485.488678
754.688477	485.400024
753.496094	76.511749
752.303711	445.529236
751.110352	-2.778873
749.917969	392.360168
748.724609	670.917542
747.530273	374.225250
746.336914	562.628662
745.142578	336.264984
743.948242	496.035645
742.752930	300.463501
741.558594	273.792633
740.363281	203.291367
739.166992	187.606567
737.971680	301.195343
736.775391	140.945297
735.579102	149.402634
734.381836	256.389465
733.185547	210.136322
731.988281	161.741989
730.790039	-144.757690
729.592773	183.229095
728.394531	128.422440
727.196289	198.302124
725.997070	191.696426
724.797852	19.075331
723.598633	281.343781
722.399414	-98.587456
721.199219	161.531921
719.999023	321.181427
718.798828	249.474869
717.598633	391.731110
716.397461	510.007263
715.196289	514.903503
713.994141	-16.528864
712.792969	381.095001
711.590820	68.103859
710.388672	114.907875
709.185547	196.656082
707.982422	93.354034
706.779297	-68.574524
705.576172	-143.221588
704.372070	26.059948
703.167969	34.372482
701.963867	251.660812
700.759766	-59.528873
699.554688	-72.531944
698.349609	262.448364
697.143555	-65.480042
695.938477	121.879692
694.732422	-14.382663
693.525391	-141.740997
692.319336	89.402580
691.112305	-52.797489
689.905273	-21.136402
688.697266	-175.936340
687.490234	-254.570053
686.282227	148.488174
685.073242	-437.248749
683.865234	22.364399
682.656250	-231.127075
681.447266	-159.304214
680.237305	-152.333786
679.028320	49.724133
677.818359	-148.729782
676.607422	-152.086990
675.397461	-109.831146
674.186523	-19.823540
672.975586	-265.011627
671.763672	56.733311
670.551758	125.496002
669.339844	-160.158554
668.127930	122.890915
666.915039	64.553268
665.703125	330.423767
664.489258	324.178223
663.276367	-46.857948
662.062500	115.628128
660.848633	137.869125
659.634766	121.371849
658.419922	53.214478
657.205078	103.809563
655.990234	-69.784935
654.775391	211.652496
653.559570	253.797775
652.343750	188.240616
651.126953	105.534775
649.911133	137.053833
648.694336	-337.440704
647.477539	-361.764069
646.259766	-162.230225
645.041992	194.279846
643.824219	34.282875
642.606445	263.615234
641.387695	105.727699
640.168945	-108.056458
638.950195	-40.274109
637.730469	3.733983
636.511719	163.600067
635.291016	-69.808395
634.071289	-34.863804
632.850586	-85.997093
631.629883	-100.833244
630.409180	115.856758
629.188477	23.250275
627.966797	-33.134239
626.745117	41.003174
625.522461	277.707886
624.300781	166.700974
623.078125	404.650238
621.854492	177.158096
620.631836	-134.223282
619.408203	170.789902
618.184570	156.141281
616.960938	66.027885
615.736328	133.724228
614.511719	1.791056
613.287109	-53.737961
612.061523	-92.837379
610.835938	-96.313576
609.610352	200.824631
608.384766	-65.042076
607.158203	-152.184555
605.931641	-67.177155
604.705078	-124.111565
