# Supplementary material for: Raman spectroscopy accurately differentiates mucosal healing from non-healing and biochemical changes following biological therapy in inflammatory bowel disease
Source: PLoS One. 2021 Jun 2;16(6):e0252210. doi: 10.1371/journal.pone.0252210 (PMC8172032; doi:10.1371/journal.pone.0252210)
Supplement: S1 Dataset — (ZIP) [file pone.0252210.s003.zip › HC/BRC-ctnf-0004-1_base sub CR removed_62__X_22752__Y_20916.8__Z_667.896__Time_710.txt]

1714.671875	126.298187
1713.695313	-28.694372
1712.718750	-89.141403
1711.742188	22.333395
1710.764648	-18.805122
1709.787109	111.883736
1708.809570	189.184509
1707.831055	44.326565
1706.853516	-38.582985
1705.875000	103.724075
1704.896484	-37.573620
1703.916992	-157.162613
1702.938477	79.482086
1701.958984	62.075134
1700.979492	-115.575935
1700.000000	-124.433563
1699.019531	-154.461319
1698.040039	-82.654198
1697.059570	141.659058
1696.079102	-109.491554
1695.097656	-39.778614
1694.117188	-17.936199
1693.135742	-84.016785
1692.154297	-77.783226
1691.172852	-15.300372
1690.190430	36.671467
1689.208008	-23.220043
1688.225586	239.821609
1687.243164	134.974808
1686.260742	-9.621132
1685.277344	85.892693
1684.293945	-63.596760
1683.310547	258.695404
1682.327148	19.039375
1681.343750	-20.620718
1680.359375	-28.155460
1679.375000	132.164993
1678.390625	202.106049
1677.405273	80.616066
1676.419922	132.232010
1675.435547	165.379868
1674.449219	-88.489456
1673.463867	-1.849590
1672.478516	239.034348
1671.492188	123.924225
1670.505859	136.511429
1669.519531	289.985352
1668.532227	111.630836
1667.544922	257.340973
1666.557617	275.730072
1665.570313	196.068588
1664.583008	371.231598
1663.594727	198.999771
1662.607422	469.786682
1661.619141	478.114685
1660.629883	282.465729
1659.641602	100.276108
1658.652344	260.015289
1657.663086	252.928848
1656.673828	418.072571
1655.684570	482.643005
1654.694336	129.072372
1653.704102	297.070709
1652.713867	189.938080
1651.723633	363.326111
1650.732422	370.112885
1649.742188	324.114624
1648.750977	233.275665
1647.758789	-58.299812
1646.767578	110.080940
1645.775391	384.120636
1644.784180	238.201248
1643.791992	205.947708
1642.798828	65.536491
1641.806641	51.948776
1640.813477	25.229933
1639.820313	32.882030
1638.827148	-265.362915
1637.833008	-112.507500
1636.839844	13.980677
1635.845703	-78.311256
1634.851563	-315.447845
1633.856445	16.641872
1632.862305	56.260456
1631.867188	-62.108955
1630.872070	24.981670
1629.876953	-3.747171
1628.881836	-56.110119
1627.885742	107.334305
1626.889648	12.944208
1625.893555	-133.972916
1624.897461	29.478354
1623.900391	87.725075
1622.903320	-24.866899
1621.906250	9.766870
1620.909180	117.969154
1619.912109	312.821045
1618.914063	129.454910
1617.916016	3.946566
1616.917969	51.747269
1615.919922	96.915749
1614.920898	71.229065
1613.921875	187.212265
1612.922852	-58.760429
1611.923828	-134.189774
1610.924805	-44.433929
1609.924805	21.691580
1608.924805	-30.122129
1607.924805	22.873310
1606.924805	-317.026825
1605.923828	92.119820
1604.922852	42.935127
1603.921875	-231.335358
1602.920898	-18.758596
1601.919922	-83.610458
1600.917969	47.726315
1599.916016	-103.443642
1598.914063	-71.540688
1597.912109	30.911339
1596.909180	31.369602
1595.906250	-9.995897
1594.903320	27.005913
1593.900391	40.465549
1592.896484	-6.168581
1591.893555	-138.947449
1590.889648	-18.526670
1589.885742	7.874359
1588.880859	-25.775433
1587.876953	-2.047260
1586.872070	274.588745
1585.867188	-124.196037
1584.862305	84.511429
1583.856445	89.813835
1582.851563	-16.951443
1581.845703	53.425976
1580.839844	115.924393
1579.833008	-220.037109
1578.827148	-6.590526
1577.820313	191.101303
1576.813477	58.193676
1575.806641	0.749216
1574.798828	-9.899951
1573.791992	-7.576769
1572.784180	-75.502899
1571.775391	134.680191
1570.767578	-141.238846
1569.759766	86.973557
1568.750977	11.105451
1567.742188	210.518738
1566.732422	-57.589371
1565.723633	-120.539032
1564.713867	198.012085
1563.704102	59.678093
1562.694336	110.739693
1561.684570	159.135834
1560.673828	-25.937361
1559.664063	89.773849
1558.652344	-123.827820
1557.641602	-137.834427
1556.630859	112.392586
1555.619141	15.333389
1554.607422	50.345856
1553.595703	279.487274
1552.583984	-89.523918
1551.571289	-36.565063
1550.558594	-87.189156
1549.545898	71.707085
1548.533203	-17.826761
1547.519531	146.037903
1546.506836	250.320984
1545.493164	-17.725412
1544.479492	114.853973
1543.464844	164.631744
1542.451172	98.096100
1541.436523	96.089615
1540.421875	287.683075
1539.407227	-192.060104
1538.391602	-158.049866
1537.375977	-152.495514
1536.361328	80.037445
1535.344727	15.773007
1534.329102	31.430624
1533.312500	222.332718
1532.296875	315.155182
1531.280273	173.355042
1530.262695	150.069000
1529.246094	343.131531
1528.228516	90.491570
1527.210938	200.963974
1526.193359	12.708096
1525.175781	43.250549
1524.157227	40.261002
1523.138672	-3.946431
1522.120117	77.844353
1521.101563	174.975433
1520.082031	79.171036
1519.063477	191.572449
1518.043945	36.587795
1517.024414	174.525711
1516.003906	204.449173
1514.983398	21.136679
1513.963867	128.016357
1512.943359	142.367981
1511.921875	320.915497
1510.901367	-167.840576
1509.879883	10.593208
1508.858398	222.244736
1507.836914	8.054907
1506.815430	60.553528
1505.792969	-74.156685
1504.770508	60.236553
1503.748047	104.844139
1502.725586	239.044556
1501.702148	19.688435
1500.678711	-12.697827
1499.655273	41.926388
1498.631836	76.005043
1497.608398	-81.899742
1496.583984	-186.066345
1495.559570	-60.023811
1494.535156	114.510742
1493.510742	71.599487
1492.485352	36.322323
1491.460938	131.370041
1490.435547	57.683990
1489.409180	-10.913941
1488.383789	-30.983717
1487.357422	176.167801
1486.331055	-127.403030
1485.304688	171.491028
1484.278320	135.923935
1483.250977	16.128756
1482.224609	220.311539
1481.197266	243.293060
1480.168945	92.838646
1479.141602	291.660431
1478.113281	225.297791
1477.084961	209.892349
1476.056641	242.864838
1475.028320	237.588104
1473.999023	206.807724
1472.969727	114.909592
1471.940430	292.829102
1470.911133	358.674469
1469.881836	444.819580
1468.851563	441.858582
1467.821289	456.676514
1466.791016	555.370850
1465.759766	496.378510
1464.729492	689.012878
1463.698242	696.038330
1462.666992	705.580322
1461.635742	580.482483
1460.603516	536.666992
1459.571289	530.934021
1458.539063	502.341187
1457.506836	671.688110
1456.474609	445.142639
1455.441406	956.836914
1454.408203	709.997009
1453.375000	356.754639
1452.341797	579.105835
1451.307617	583.370117
1450.274414	521.752808
1449.240234	718.547424
1448.205078	621.422791
1447.170898	807.965149
1446.135742	612.108521
1445.100586	861.829163
1444.065430	617.949158
1443.030273	566.461609
1441.994141	775.531799
1440.958984	471.116974
1439.921875	715.501160
1438.885742	512.333740
1437.849609	321.891266
1436.812500	384.211060
1435.775391	454.084686
1434.738281	544.138000
1433.701172	429.605316
1432.663086	186.351089
1431.625000	248.637543
1430.586914	315.949890
1429.548828	239.420837
1428.509766	236.075089
1427.470703	-19.466818
1426.431641	88.209045
1425.392578	-3.308598
1424.353516	237.922470
1423.313477	277.457306
1422.273438	193.538437
1421.233398	114.706696
1420.193359	71.178711
1419.152344	-20.164240
1418.111328	-131.591446
1417.070313	91.764091
1416.029297	174.138504
1414.987305	-0.108361
1413.946289	298.582520
1412.904297	59.044315
1411.862305	-11.932833
1410.819336	-37.628658
1409.776367	-158.781418
1408.734375	-28.611927
1407.691406	41.230827
1406.647461	18.137289
1405.604492	-346.371124
1404.560547	-123.320190
1403.516602	-246.673035
1402.472656	1.407008
1401.427734	-46.619377
1400.382813	-132.216354
1399.337891	130.798370
1398.292969	-140.258133
1397.248047	-90.342262
1396.202148	72.337898
1395.156250	-203.460373
1394.110352	14.344595
1393.064453	34.249519
1392.018555	-73.510635
1390.971680	-3.473911
1389.924805	-71.079529
1388.877930	164.138901
1387.830078	239.178574
1386.782227	6.591347
1385.734375	-198.353683
1384.686523	-45.672607
1383.638672	129.476913
1382.589844	247.103958
1381.541016	-7.539707
1380.492188	-44.721153
1379.443359	100.457558
1378.394531	-241.256042
1377.344727	-135.965012
1376.294922	-192.898300
1375.245117	124.509956
1374.194336	22.717342
1373.143555	177.902954
1372.092773	-138.216019
1371.041992	19.519022
1369.991211	-288.863220
1368.939453	110.634087
1367.887695	-3.225306
1366.835938	-69.662727
1365.784180	43.278217
1364.731445	-25.547112
1363.679688	-333.255676
1362.626953	-41.012005
1361.573242	149.128647
1360.520508	-83.656082
1359.466797	-0.438692
1358.413086	-68.889549
1357.359375	98.911507
1356.305664	82.762566
1355.250977	-57.589069
1354.196289	137.568802
1353.141602	17.237349
1352.086914	157.760498
1351.031250	-66.711914
1349.975586	175.633606
1348.919922	40.699539
1347.864258	42.340519
1346.808594	175.508820
1345.751953	68.086876
1344.695313	161.610535
1343.638672	138.629684
1342.581055	247.063019
1341.523438	77.965721
1340.466797	307.873199
1339.408203	129.023148
1338.350586	41.936741
1337.291992	190.138123
1336.234375	217.045441
1335.174805	328.117676
1334.116211	171.984665
1333.057617	199.025299
1331.998047	211.259277
1330.938477	-130.047943
1329.878906	-184.391556
1328.818359	208.686768
1327.757813	124.737427
1326.697266	105.108963
1325.636719	211.508286
1324.576172	73.441147
1323.514648	239.150208
1322.453125	278.953156
1321.391602	-76.061272
1320.330078	301.913361
1319.267578	388.690216
1318.205078	307.779144
1317.142578	340.374207
1316.080078	138.818054
1315.016602	230.679794
1313.953125	334.872345
1312.889648	419.362244
1311.826172	245.249817
1310.761719	243.626877
1309.698242	239.601044
1308.633789	402.991974
1307.569336	256.294189
1306.503906	139.224670
1305.438477	324.808105
1304.373047	190.656494
1303.307617	366.409119
1302.242188	151.282440
1301.175781	327.054169
1300.109375	188.286774
1299.042969	265.805084
1297.976563	281.934906
1296.909180	182.687454
1295.841797	221.006851
1294.774414	121.907333
1293.707031	84.242973
1292.638672	78.526138
1291.571289	119.465218
1290.502930	123.640076
1289.433594	118.041618
1288.365234	389.482452
1287.295898	452.531891
1286.226563	86.823082
1285.157227	299.419952
1284.086914	19.697472
1283.017578	19.275377
1281.947266	126.599403
1280.876953	353.841431
1279.805664	79.397072
1278.734375	113.357056
1277.663086	54.397606
1276.591797	117.766228
1275.520508	132.249481
1274.448242	237.193314
1273.375977	383.670654
1272.303711	315.119415
1271.231445	-48.925827
1270.158203	163.552872
1269.085938	253.898819
1268.011719	351.550812
1266.938477	127.053230
1265.865234	307.717957
1264.791016	234.630463
1263.716797	132.338882
1262.641602	164.225632
1261.567383	81.557312
1260.492188	47.694061
1259.416992	16.310848
1258.341797	14.203918
1257.265625	185.051682
1256.190430	287.672211
1255.114258	331.838989
1254.037109	137.468430
1252.960938	254.703644
1251.883789	-85.494232
1250.806641	199.619827
1249.729492	34.727779
1248.652344	317.304565
1247.574219	278.900879
1246.496094	213.802628
1245.417969	68.570694
1244.338867	214.925751
1243.260742	140.229156
1242.181641	162.704208
1241.102539	3.116198
1240.022461	171.266922
1238.943359	2.075233
1237.863281	-53.008904
1236.783203	18.070765
1235.702148	190.976456
1234.622070	189.268448
1233.541016	-13.612874
1232.459961	120.451141
1231.377930	104.249741
1230.296875	255.207336
1229.214844	-0.745329
1228.132813	75.127525
1227.050781	223.595749
1225.967773	33.185951
1224.884766	53.372185
1223.801758	-15.948746
1222.718750	35.694183
1221.634766	-181.079605
1220.550781	27.715639
1219.466797	11.651520
1218.382813	126.082870
1217.298828	30.290291
1216.213867	-191.056931
1215.128906	0.618724
1214.042969	25.624231
1212.958008	-12.129904
1211.872070	97.329346
1210.786133	332.193726
1209.700195	137.607178
1208.613281	193.898193
1207.526367	86.215584
1206.439453	272.653442
1205.352539	271.030548
1204.265625	-128.141022
1203.177734	24.479006
1202.089844	90.327522
1201.001953	-217.062851
1199.913086	-88.619408
1198.824219	-157.587860
1197.735352	-106.225594
1196.646484	50.953163
1195.557617	-414.861694
1194.467773	-151.907059
1193.377930	-427.576019
1192.288086	157.308640
1191.197266	21.038361
1190.106445	-4.672515
1189.015625	-212.924103
1187.924805	39.957916
1186.833984	-228.254486
1185.742188	-251.540359
1184.650391	97.124268
1183.557617	-146.979874
1182.465820	124.720123
1181.373047	-174.466766
1180.280273	-44.372940
1179.187500	-228.362106
1178.093750	-160.660400
1177.000977	-179.254333
1175.907227	41.677715
1174.812500	73.294487
1173.718750	-10.043756
1172.624023	-40.704895
1171.529297	-85.730164
1170.434570	110.908409
1169.338867	175.865524
1168.244141	118.805328
1167.148438	-215.622559
1166.051758	-76.594292
1164.956055	-195.766891
1163.859375	-4.278885
1162.762695	-121.072685
1161.666016	-132.746231
1160.568359	29.872730
1159.470703	-43.949154
1158.373047	252.192169
1157.275391	-14.978923
1156.176758	-100.743340
1155.079102	32.949306
1153.979492	230.932495
1152.880859	47.351860
1151.782227	197.529037
1150.682617	-76.569824
1149.583008	-55.140728
1148.482422	16.269764
1147.382813	90.010208
1146.282227	182.733688
1145.181641	8.793185
1144.080078	99.058090
1142.979492	-219.970505
1141.877930	-8.429623
1140.776367	-1.534567
1139.673828	262.112366
1138.572266	159.545685
1137.469727	109.278625
1136.367188	104.152657
1135.263672	70.493195
1134.161133	129.451141
1133.057617	-75.208420
1131.954102	92.897141
1130.849609	203.934998
1129.745117	219.985077
1128.641602	186.190903
1127.536133	275.704224
1126.431641	315.362732
1125.326172	253.033813
1124.220703	257.071045
1123.115234	242.124893
1122.009766	137.136932
1120.903320	44.008656
1119.796875	242.155228
1118.690430	286.306305
1117.583008	152.890686
1116.475586	320.035583
1115.368164	144.040009
1114.260742	110.016487
1113.152344	85.436775
1112.044922	56.122654
1110.936523	107.157089
1109.827148	42.345959
1108.718750	86.226006
1107.609375	-132.126694
1106.500000	-10.349359
1105.389648	19.268024
1104.280273	268.373688
1103.169922	172.797577
1102.059570	202.288254
1100.948242	262.402466
1099.837891	-52.485859
1098.726563	243.389679
1097.615234	211.464294
1096.502930	212.520279
1095.390625	230.048569
1094.278320	341.773224
1093.166016	232.056931
1092.053711	216.552490
1090.940430	266.941559
1089.827148	317.290405
1088.713867	217.016479
1087.599609	100.300468
1086.485352	392.831726
1085.371094	292.557068
1084.256836	225.223022
1083.141602	195.502502
1082.027344	198.683090
1080.912109	246.475281
1079.795898	411.653015
1078.680664	381.865295
1077.564453	340.336243
1076.448242	585.139160
1075.331055	414.503662
1074.213867	276.778412
1073.096680	232.919067
1071.979492	-89.955627
1070.862305	77.253563
1069.744141	169.372864
1068.625977	214.581161
1067.507813	27.842903
1066.388672	12.150374
1065.270508	-48.023067
1064.151367	175.079956
1063.031250	236.579224
1061.912109	239.555542
1060.791992	-96.687805
1059.671875	243.145294
1058.550781	206.347931
1057.430664	274.772400
1056.309570	195.915421
1055.188477	142.797684
1054.066406	85.027771
1052.945313	309.900330
1051.823242	23.288103
1050.700195	72.975967
1049.578125	108.647217
1048.455078	281.973480
1047.332031	158.947098
1046.208984	96.625458
1045.084961	99.624039
1043.960938	58.334618
1042.836914	59.025471
1041.712891	122.641647
1040.587891	20.825066
1039.462891	203.219421
1038.337891	108.439674
1037.212891	-4.908978
1036.086914	165.756866
1034.960938	122.277138
1033.834961	116.053902
1032.708984	240.097626
1031.582031	-89.349022
1030.455078	-25.733315
1029.328125	63.436672
1028.200195	178.137039
1027.072266	-183.449646
1025.944336	-84.965240
1024.816406	-56.169819
1023.687500	104.956764
1022.558594	184.793274
1021.429688	-85.779724
1020.300781	-96.368950
1019.170898	-65.185654
1018.041016	-152.255463
1016.911133	124.718208
1015.780273	-61.974846
1014.649414	29.514660
1013.518555	-62.031364
1012.387695	89.692429
1011.255859	104.743523
1010.124023	-0.566047
1008.992188	-27.102823
1007.860352	-69.795860
1006.727539	26.367500
1005.594727	147.957947
1004.461914	641.823730
1003.329102	633.817078
1002.195313	669.755371
1001.061523	259.730652
999.927734	360.497406
998.792969	341.142731
997.658203	280.266266
996.523438	76.321739
995.388672	-51.325073
994.252930	188.022369
993.117188	270.420624
991.981445	279.010834
990.844727	400.624390
989.708984	45.006344
988.572266	72.197868
987.434570	290.672241
986.297852	264.890991
985.160156	354.319366
984.022461	-62.845818
982.884766	162.532562
981.746094	-51.766594
980.607422	-65.726334
979.468750	-153.254471
978.329102	-95.798569
977.190430	83.551392
976.050781	157.108856
974.910156	53.696560
973.770508	72.171516
972.629883	265.275116
971.489258	141.381302
970.348633	120.921997
969.207031	-28.042328
968.065430	-20.815651
966.923828	7.106186
965.781250	-111.761185
964.639648	315.344696
963.496094	-151.982819
962.353516	89.339096
961.210938	225.165878
960.067383	122.671516
958.923828	164.598434
957.779297	66.843323
956.635742	-10.203215
955.491211	-66.562332
954.345703	53.383373
953.201172	209.936279
952.055664	-59.035889
950.910156	205.064346
949.764648	-77.397797
948.618164	-110.503868
947.471680	-74.974976
946.325195	-18.848280
945.178711	-6.100394
944.031250	-118.924103
942.883789	110.857674
941.736328	183.070999
940.587891	148.029022
939.439453	-60.353081
938.291016	34.809292
937.142578	196.117523
935.993164	159.029404
934.843750	44.500874
933.694336	41.752392
932.544922	150.699722
931.394531	-113.943375
930.244141	38.358868
929.093750	-132.679031
927.942383	44.690002
926.791016	71.821823
925.639648	208.204346
924.488281	21.553995
923.335938	-99.009033
922.183594	39.732220
921.031250	-39.767612
919.877930	14.898856
918.724609	-112.180511
917.571289	-166.465179
916.417969	-2.662714
915.263672	133.860947
914.109375	188.646545
912.955078	-96.958824
911.800781	-259.865906
910.645508	-5.286255
909.490234	-36.525070
908.334961	-194.672821
907.178711	-37.634392
906.022461	123.904022
904.866211	-15.925452
903.709961	-298.350067
902.552734	-50.696522
901.395508	22.548008
900.238281	109.376907
899.080078	137.362000
897.921875	-192.095413
896.763672	111.970703
895.605469	-56.700245
894.446289	57.346436
893.287109	-29.794758
892.127930	-162.058273
890.967773	232.168839
889.807617	-87.505409
888.647461	-156.345566
887.487305	-73.862305
886.326172	26.664787
885.165039	61.730293
884.003906	49.428986
882.842773	10.091935
881.680664	-205.089706
880.518555	26.228134
879.356445	106.448753
878.193359	-18.404629
877.030273	-55.320084
875.867188	-35.890419
874.703125	55.602901
873.540039	21.002937
872.375977	26.947012
871.210938	129.658722
870.046875	54.615788
868.881836	53.840343
867.716797	86.807037
866.550781	88.293022
865.385742	222.393097
864.219727	300.262268
863.052734	119.762756
861.886719	-20.219711
860.719727	241.790237
859.552734	335.317902
858.384766	379.429565
857.217773	172.219849
856.049805	223.082138
854.880859	242.521179
853.712891	163.293732
852.543945	274.640808
851.375000	372.486145
850.205078	367.212372
849.036133	254.414169
847.866211	7.289565
846.696289	-9.110741
845.525391	119.988472
844.354492	-180.666794
843.183594	87.109894
842.012695	-16.573195
840.840820	-75.495529
839.668945	93.649506
838.497070	83.876465
837.324219	183.593369
836.151367	-112.211494
834.978516	70.115143
833.805664	80.380852
832.631836	115.181122
831.458008	118.691849
830.284180	-54.115307
829.110352	83.252823
827.935547	195.993271
826.760742	177.084778
825.584961	151.468506
824.410156	119.151917
823.234375	-113.733704
822.058594	18.831570
820.881836	-149.388870
819.705078	92.173782
818.528320	-51.557465
817.351563	-137.384201
816.173828	-29.609484
814.996094	-273.424072
813.818359	-41.182209
812.639648	242.055206
811.461914	129.405777
810.283203	36.775852
809.103516	81.918602
807.923828	224.749023
806.745117	100.951805
805.564453	77.091583
804.384766	50.983448
803.204102	29.285492
802.023438	-12.415119
800.842773	203.195602
799.661133	145.863373
798.479492	-77.787346
797.297852	33.364162
796.115234	-6.289915
794.932617	-178.915924
793.750000	16.228022
792.567383	-160.840729
791.383789	-165.163605
790.200195	-196.094177
789.016602	138.115448
787.832031	162.349625
786.648438	204.227982
785.463867	55.839703
784.278320	283.356537
783.092773	103.980042
781.908203	46.195118
780.721680	70.139137
779.536133	-34.092583
778.349609	80.315498
777.163086	97.475441
775.975586	-59.806503
774.789063	30.115776
773.601563	106.710037
772.413086	189.837875
771.225586	-71.141365
770.037109	78.046616
768.848633	458.572998
767.660156	393.715668
766.470703	49.036823
765.281250	365.291809
764.091797	40.520409
762.901367	90.144150
761.710938	71.469444
760.520508	-30.858385
759.330078	-84.774055
758.138672	158.243652
756.947266	214.186981
755.755859	265.674042
754.563477	97.296448
753.371094	19.062233
752.178711	35.306454
750.986328	-91.260796
749.792969	-127.764671
748.599609	-85.245689
747.405273	137.210083
746.211914	256.397583
745.017578	-25.979492
743.823242	93.142044
742.627930	113.502396
741.433594	-59.089558
740.238281	-54.084431
739.041992	-263.851898
737.846680	-230.354385
736.650391	-115.851089
735.454102	51.141453
734.256836	-88.456741
733.059570	-59.464867
731.862305	-30.494583
730.665039	-99.991508
729.466797	123.618736
728.268555	36.612785
727.070313	225.101700
725.872070	251.764954
724.672852	16.200424
723.473633	62.563709
722.273438	65.226173
721.074219	-23.813314
719.874023	33.461643
718.673828	112.546486
717.472656	99.957169
716.271484	11.032858
715.070313	-10.220771
713.869141	123.371864
712.666992	195.875595
711.464844	11.188087
710.262695	153.459503
709.059570	47.336700
707.856445	80.682098
706.653320	-47.090557
705.450195	29.858246
704.246094	4.507403
703.041992	90.174171
701.837891	-59.110653
700.632813	-40.823277
699.428711	-109.479576
698.222656	78.449829
697.017578	122.889374
695.811523	-110.778931
694.605469	-27.131010
693.399414	-95.505615
692.192383	18.585688
690.986328	-234.200119
689.778320	-139.571686
688.571289	-170.787506
687.363281	-201.942230
686.155273	-113.747429
684.947266	95.881332
683.738281	73.504311
682.529297	1.339166
681.320313	26.764845
680.111328	123.716812
678.901367	36.579189
677.691406	77.283722
676.481445	-260.816620
675.270508	-10.031404
674.059570	130.334122
672.848633	63.007431
671.636719	192.565186
670.425781	-142.774918
669.213867	-6.655508
668.000977	47.312256
666.789063	-88.852081
665.576172	129.364639
664.362305	-60.682693
663.149414	79.756981
661.935547	-66.954178
660.721680	-81.921150
659.507813	-193.958176
658.292969	11.186745
657.078125	-27.463440
655.863281	95.631584
654.647461	-61.575981
653.431641	80.867432
652.215820	53.010868
651.000000	-28.702484
649.783203	94.207397
648.566406	365.608582
647.349609	49.146248
646.132813	87.912338
644.915039	-58.444981
643.697266	150.167297
642.478516	182.251770
641.259766	-112.597488
640.041992	1.061037
638.822266	196.239426
637.603516	38.820141
636.383789	152.034943
635.164063	125.458046
633.943359	53.654091
632.723633	-48.330128
631.502930	-15.223110
630.281250	103.510963
629.060547	52.509624
627.838867	63.510250
626.617188	18.517067
625.394531	-78.162964
624.172852	-224.364380
622.950195	40.637981
621.726563	146.669601
620.503906	205.205582
619.280273	32.086334
618.056641	-42.844109
616.832031	-160.952255
615.608398	3.048381
614.383789	46.714966
613.158203	64.214249
611.933594	-66.339836
610.708008	-199.506577
609.482422	96.467850
608.255859	-22.864874
607.030273	-65.836761
605.803711	-109.446556
604.576172	173.007721
