# Supplementary material for: Raman spectroscopy accurately differentiates mucosal healing from non-healing and biochemical changes following biological therapy in inflammatory bowel disease
Source: PLoS One. 2021 Jun 2;16(6):e0252210. doi: 10.1371/journal.pone.0252210 (PMC8172032; doi:10.1371/journal.pone.0252210)
Supplement: S1 Dataset — (ZIP) [file pone.0252210.s003.zip › HC/BRC-ctnf-0008-1_base sub CR removed_19__X_-11648.4__Y_45451.2__Z_88.9946__Time_213.txt]

1714.640625	416.634399
1713.664063	130.775345
1712.687500	67.086174
1711.709961	-142.600601
1710.733398	-85.133141
1709.755859	209.602173
1708.778320	245.773422
1707.799805	-247.140060
1706.821289	-49.988956
1705.843750	-170.063507
1704.864258	-93.393883
1703.885742	-122.331902
1702.907227	-149.871628
1701.927734	-218.923248
1700.948242	-91.334404
1699.968750	-128.278290
1698.988281	-86.446083
1698.007813	-545.869141
1697.028320	198.845810
1696.046875	182.854370
1695.066406	-139.009033
1694.084961	-115.088882
1693.104492	-41.853592
1692.123047	19.103554
1691.140625	254.582291
1690.159180	160.306473
1689.176758	469.924500
1688.194336	25.737028
1687.211914	110.774971
1686.228516	-165.784821
1685.246094	107.919273
1684.262695	33.390869
1683.279297	-197.277512
1682.295898	-51.320068
1681.311523	42.223007
1680.327148	-15.074162
1679.342773	261.281128
1678.358398	56.781712
1677.374023	82.065094
1676.388672	339.557220
1675.403320	579.179565
1674.417969	83.089592
1673.432617	212.686981
1672.446289	874.467957
1671.459961	537.761230
1670.473633	818.228577
1669.487305	1014.344604
1668.500977	544.681458
1667.513672	835.083679
1666.526367	696.130615
1665.539063	1292.890991
1664.550781	966.864197
1663.563477	1076.630371
1662.575195	1232.014648
1661.586914	1146.718506
1660.598633	1207.835083
1659.609375	625.574402
1658.620117	1580.675781
1657.631836	1177.227661
1656.641602	1200.744507
1655.652344	1338.661133
1654.662109	857.629517
1653.672852	1287.665039
1652.681641	1061.785156
1651.691406	881.481384
1650.701172	979.386475
1649.709961	644.049316
1648.718750	549.830383
1647.727539	442.852081
1646.735352	455.180664
1645.744141	285.657379
1644.751953	-216.222748
1643.759766	438.981445
1642.766602	582.080505
1641.774414	543.374329
1640.781250	280.681824
1639.788086	84.369118
1638.794922	-533.568787
1637.801758	46.214851
1636.807617	130.349899
1635.813477	256.873749
1634.819336	-193.518646
1633.825195	-329.956451
1632.830078	184.461395
1631.834961	182.705475
1630.839844	-321.727814
1629.844727	190.318268
1628.849609	320.715424
1627.853516	-269.742828
1626.857422	-260.011932
1625.861328	-260.660980
1624.865234	-113.926979
1623.868164	17.066864
1622.871094	505.564392
1621.874023	84.770561
1620.876953	24.171757
1619.879883	-138.749374
1618.881836	210.518112
1617.883789	-298.809052
1616.885742	144.959351
1615.887695	483.615204
1614.888672	-316.544464
1613.889648	523.123230
1612.890625	163.953674
1611.891602	46.173023
1610.892578	104.089653
1609.892578	-107.994568
1608.892578	-84.170486
1607.892578	-235.887070
1606.892578	-68.026695
1605.891602	502.955322
1604.890625	521.261658
1603.889648	73.615990
1602.888672	178.269287
1601.887695	335.148621
1600.885742	21.037500
1599.883789	400.006805
1598.881836	331.644196
1597.879883	-123.642265
1596.876953	275.743866
1595.874023	-273.606232
1594.871094	-242.885498
1593.868164	-81.696976
1592.864258	-288.889282
1591.861328	-310.725983
1590.857422	-29.938036
1589.853516	15.750781
1588.848633	-290.945526
1587.844727	177.070328
1586.839844	170.098297
1585.834961	56.087505
1584.830078	176.580795
1583.824219	135.264908
1582.819336	182.426605
1581.813477	101.740257
1580.807617	-98.878845
1579.800781	-231.908035
1578.794922	15.062203
1577.788086	136.791580
1576.781250	-522.354309
1575.773438	-247.454422
1574.766602	107.812653
1573.758789	296.276215
1572.750977	120.490509
1571.743164	-117.796738
1570.735352	38.845898
1569.726563	-420.586578
1568.718750	-90.289513
1567.708984	229.206314
1566.700195	-355.192871
1565.691406	26.164461
1564.681641	417.499603
1563.671875	341.388947
1562.662109	291.050079
1561.652344	204.212311
1560.641602	148.288086
1559.630859	413.663574
1558.620117	-363.298737
1557.609375	194.498215
1556.597656	-152.439789
1555.586914	132.651260
1554.575195	422.553070
1553.563477	372.919250
1552.550781	-142.912720
1551.539063	283.397278
1550.526367	165.872055
1549.513672	92.162422
1548.500977	209.674896
1547.487305	660.469177
1546.473633	102.556252
1545.459961	594.116394
1544.446289	-196.556839
1543.432617	529.549011
1542.417969	183.079056
1541.404297	110.339066
1540.389648	-133.029922
1539.374023	423.722595
1538.359375	66.407616
1537.343750	163.153610
1536.328125	102.278984
1535.312500	-263.128937
1534.296875	415.806244
1533.280273	217.623352
1532.263672	442.059753
1531.247070	163.663986
1530.230469	148.000275
1529.212891	93.462463
1528.196289	-102.849075
1527.178711	406.203094
1526.160156	281.522797
1525.142578	64.090538
1524.124023	-217.808655
1523.106445	-211.588028
1522.087891	15.603341
1521.068359	34.181335
1520.049805	525.682983
1519.030273	32.263195
1518.010742	-93.622643
1516.991211	273.695953
1515.971680	370.959778
1514.951172	146.936325
1513.930664	-197.836166
1512.910156	191.586411
1511.889648	-176.469040
1510.868164	-329.020508
1509.846680	-91.697021
1508.826172	-116.212975
1507.803711	46.250328
1506.782227	116.239365
1505.759766	280.859222
1504.737305	-221.061295
1503.714844	-458.991791
1502.692383	63.867653
1501.668945	-69.325905
1500.646484	-13.060990
1499.623047	-69.632088
1498.599609	-469.279846
1497.575195	-172.878708
1496.550781	-424.223785
1495.527344	-181.859756
1494.502930	73.031364
1493.477539	-245.055206
1492.453125	-156.625870
1491.427734	64.515854
1490.402344	150.044266
1489.376953	148.587708
1488.350586	387.075928
1487.325195	781.182922
1486.298828	322.303864
1485.272461	134.097778
1484.245117	303.107513
1483.218750	574.074036
1482.191406	747.872498
1481.164063	197.271652
1480.136719	13.989732
1479.108398	939.561584
1478.080078	564.892883
1477.052734	493.596222
1476.023438	684.581665
1474.995117	1509.676514
1473.965820	1239.368896
1472.937500	768.060425
1471.908203	1905.520386
1470.877930	981.134766
1469.848633	1397.977539
1468.818359	1705.188721
1467.788086	1546.849854
1466.757813	1538.573853
1465.727539	1530.285767
1464.696289	1438.067383
1463.665039	1719.406250
1462.633789	2005.700439
1461.602539	1804.207153
1460.570313	2260.445313
1459.539063	2394.113525
1458.506836	2400.770020
1457.473633	2151.074463
1456.441406	2160.338379
1455.408203	2189.865967
1454.375000	2660.680176
1453.341797	2086.666992
1452.308594	2022.462158
1451.274414	2335.909180
1450.241211	2867.217773
1449.207031	2998.012695
1448.171875	3308.578613
1447.137695	2654.284912
1446.102539	2850.947998
1445.067383	2807.109619
1444.032227	2611.499023
1442.997070	2603.256348
1441.960938	2202.944092
1440.924805	1974.833618
1439.888672	1868.256104
1438.852539	2108.128418
1437.816406	2433.898682
1436.779297	1546.637573
1435.742188	2107.440430
1434.705078	1867.395630
1433.666992	1352.230713
1432.629883	1493.850830
1431.591797	850.418762
1430.553711	744.896118
1429.514648	975.037720
1428.476563	657.818359
1427.437500	550.120056
1426.398438	291.275055
1425.359375	342.719421
1424.320313	205.213333
1423.280273	486.133148
1422.240234	-127.330078
1421.200195	-20.041277
1420.159180	329.028534
1419.119141	-407.035126
1418.078125	357.538422
1417.037109	444.923706
1415.996094	275.747833
1414.954102	-31.627743
1413.912109	146.658569
1412.870117	-117.559273
1411.828125	-29.576221
1410.786133	-162.679489
1409.743164	-114.702377
1408.700195	23.829029
1407.657227	29.318811
1406.614258	-42.907120
1405.570313	-303.306641
1404.527344	-247.123001
1403.483398	253.351456
1402.438477	-167.135178
1401.394531	-185.874100
1400.349609	-159.356049
1399.304688	40.324711
1398.259766	455.669556
1397.214844	354.667999
1396.168945	882.800781
1395.123047	739.433777
1394.077148	-147.646790
1393.031250	20.111053
1391.984375	761.282227
1390.937500	701.266846
1389.890625	819.128479
1388.843750	171.453888
1387.796875	-68.017677
1386.749023	122.926056
1385.701172	-313.679138
1384.653320	-229.934036
1383.604492	396.288086
1382.556641	-679.310913
1381.507813	-32.935101
1380.458984	438.485291
1379.410156	422.903931
1378.360352	57.913082
1377.310547	389.703033
1376.260742	461.969452
1375.210938	454.533020
1374.161133	-96.547356
1373.110352	86.000961
1372.059570	-334.785248
1371.008789	-14.796434
1369.957031	110.783440
1368.906250	-35.099056
1367.854492	327.461548
1366.802734	196.856415
1365.750000	367.777100
1364.698242	583.652893
1363.645508	85.164055
1362.592773	142.048431
1361.540039	-101.987152
1360.486328	343.300385
1359.433594	124.553123
1358.379883	288.968567
1357.326172	-526.001709
1356.271484	78.733566
1355.216797	154.090424
1354.163086	403.530945
1353.107422	272.936279
1352.052734	470.408569
1350.998047	337.754059
1349.942383	21.611797
1348.886719	169.861282
1347.830078	496.829315
1346.774414	543.547729
1345.717773	1255.057739
1344.661133	664.644104
1343.604492	553.114624
1342.546875	778.847595
1341.490234	1790.200928
1340.432617	1235.506592
1339.375000	1010.645874
1338.316406	1231.763306
1337.258789	1517.352173
1336.200195	1087.589233
1335.141602	1286.761353
1334.082031	1231.134521
1333.023438	663.665527
1331.963867	1414.762695
1330.904297	998.614563
1329.844727	1181.047852
1328.784180	1311.626221
1327.723633	728.178223
1326.663086	1424.843018
1325.602539	822.165955
1324.541992	1432.380127
1323.480469	1166.002808
1322.418945	1260.260010
1321.357422	1357.091675
1320.295898	911.226563
1319.233398	1193.354492
1318.170898	1100.638306
1317.108398	889.752075
1316.045898	1610.908936
1314.982422	1284.416382
1313.918945	1598.850586
1312.855469	1824.596558
1311.791992	1540.539185
1310.728516	1458.653198
1309.664063	965.766235
1308.599609	1489.766113
1307.535156	1432.904907
1306.469727	1929.737061
1305.404297	1208.884277
1304.338867	1550.856445
1303.273438	1305.167358
1302.208008	1617.701660
1301.141602	1419.006470
1300.075195	1746.320190
1299.008789	1722.320557
1297.942383	1499.497559
1296.875000	1959.477051
1295.807617	1378.465454
1294.740234	1367.234253
1293.672852	1334.019531
1292.604492	1624.736572
1291.537109	1557.334106
1290.468750	1092.769653
1289.399414	1744.010010
1288.331055	1667.077759
1287.261719	1283.907471
1286.192383	1466.973999
1285.123047	1537.361084
1284.052734	1492.672241
1282.983398	1401.581177
1281.913086	1056.000000
1280.841797	913.758606
1279.771484	1089.772705
1278.700195	1077.392212
1277.628906	1228.954590
1276.557617	1047.957642
1275.486328	1224.043945
1274.414063	1346.317261
1273.341797	855.236145
1272.269531	701.579468
1271.197266	1031.692871
1270.124023	1427.625977
1269.050781	1445.000854
1267.977539	1662.580933
1266.904297	996.664917
1265.830078	1177.720581
1264.756836	1129.466187
1263.681641	830.024536
1262.607422	1267.151489
1261.533203	1528.607788
1260.458008	846.740662
1259.382813	1261.737915
1258.307617	1406.164063
1257.231445	1328.893555
1256.155273	1288.215698
1255.079102	1320.613037
1254.002930	1513.673340
1252.926758	1095.859375
1251.849609	1785.225708
1250.772461	1121.877930
1249.695313	1426.735962
1248.617188	1157.647461
1247.540039	915.454407
1246.461914	928.533569
1245.382813	1301.203491
1244.304688	1190.317749
1243.225586	1358.769043
1242.146484	1296.471436
1241.067383	1503.669434
1239.988281	1317.587524
1238.908203	1201.937012
1237.828125	1197.928955
1236.748047	1344.295898
1235.667969	1296.594727
1234.586914	1025.845337
1233.505859	980.618164
1232.424805	1172.884277
1231.343750	1556.454468
1230.261719	1135.629883
1229.179688	731.926575
1228.097656	1064.420898
1227.015625	1072.380859
1225.932617	1039.150879
1224.850586	1228.533813
1223.767578	1224.266724
1222.683594	1062.750366
1221.600586	1051.213745
1220.516602	1307.960205
1219.432617	805.666138
1218.347656	839.968811
1217.263672	932.222290
1216.178711	555.815979
1215.093750	341.328766
1214.008789	933.239746
1212.922852	856.248962
1211.836914	890.251709
1210.750977	1018.289795
1209.665039	1035.272217
1208.579102	736.299622
1207.492188	893.067993
1206.405273	1047.308838
1205.318359	880.919556
1204.230469	991.612000
1203.142578	61.598274
1202.054688	-126.302216
1200.966797	-393.621552
1199.877930	15.531699
1198.790039	316.169128
1197.701172	496.293213
1196.611328	356.317169
1195.522461	149.030258
1194.432617	374.571533
1193.342773	-150.084503
1192.252930	-477.477539
1191.162109	-206.481735
1190.072266	37.934849
1188.981445	-39.686531
1187.889648	-42.908909
1186.798828	265.928894
1185.707031	-140.717941
1184.615234	-326.468109
1183.523438	130.775742
1182.430664	218.346466
1181.337891	593.586487
1180.245117	158.230026
1179.152344	-226.652756
1178.059570	284.852112
1176.965820	-545.672485
1175.872070	-187.774414
1174.778320	-273.145050
1173.683594	249.595337
1172.588867	302.863983
1171.494141	-24.479612
1170.399414	210.545197
1169.303711	-76.107635
1168.208984	443.310883
1167.113281	-450.721222
1166.016602	-796.996704
1164.920898	-191.930298
1163.824219	-62.723763
1162.727539	-115.189651
1161.630859	-53.050156
1160.533203	-43.550529
1159.435547	-280.007019
1158.337891	-12.801844
1157.240234	402.174988
1156.141602	265.783722
1155.043945	-1.752738
1153.944336	-245.429230
1152.845703	140.375610
1151.747070	-98.536461
1150.647461	-15.711431
1149.547852	-9.211016
1148.447266	-105.210091
1147.347656	498.936829
1146.247070	178.965042
1145.146484	-221.835327
1144.044922	115.204613
1142.944336	-202.218506
1141.842773	255.896194
1140.741211	342.757019
1139.638672	255.954819
1138.537109	64.577126
1137.434570	234.460739
1136.332031	59.708729
1135.228516	153.408096
1134.125977	97.427895
1133.022461	563.776794
1131.917969	-565.364075
1130.814453	330.436951
1129.709961	110.571449
1128.605469	846.791199
1127.500977	885.371216
1126.396484	1089.891235
1125.291016	1488.657104
1124.185547	1188.046021
1123.080078	214.598465
1121.973633	1056.214478
1120.868164	497.693115
1119.761719	386.918427
1118.654297	460.821869
1117.547852	584.405884
1116.440430	59.523296
1115.333008	653.894958
1114.225586	266.405670
1113.117188	226.682007
1112.008789	-39.984699
1110.900391	-235.623749
1109.791992	131.251236
1108.682617	424.688934
1107.573242	-77.988052
1106.463867	135.089508
1105.354492	208.790863
1104.244141	624.703979
1103.133789	389.120209
1102.023438	481.611969
1100.913086	732.111084
1099.801758	475.471375
1098.690430	202.476318
1097.579102	523.628052
1096.467773	521.811707
1095.355469	743.826599
1094.243164	287.377930
1093.130859	382.241425
1092.017578	877.333862
1090.905273	699.039551
1089.791992	94.885155
1088.677734	234.529358
1087.564453	423.575043
1086.450195	502.025696
1085.335938	300.703461
1084.221680	543.798157
1083.106445	533.008423
1081.991211	625.656189
1080.875977	1150.556274
1079.760742	606.695557
1078.644531	795.702576
1077.528320	449.477112
1076.412109	446.131012
1075.295898	156.596359
1074.178711	139.369232
1073.061523	56.560150
1071.944336	447.507446
1070.826172	643.769958
1069.708984	591.620239
1068.590820	117.798592
1067.471680	138.549911
1066.353516	-30.299179
1065.234375	252.921936
1064.115234	819.362122
1062.996094	646.070557
1061.875977	587.591370
1060.755859	438.018341
1059.635742	831.221069
1058.515625	99.647209
1057.394531	268.536530
1056.273438	217.755814
1055.152344	1.229304
1054.031250	123.654663
1052.909180	211.092377
1051.787109	728.260315
1050.665039	122.426353
1049.541992	452.901398
1048.418945	-21.667458
1047.295898	374.276733
1046.172852	308.376892
1045.048828	35.100517
1043.925781	-380.097870
1042.801758	195.581955
1041.676758	69.736313
1040.552734	104.865662
1039.427734	-109.103981
1038.302734	114.949661
1037.176758	117.877846
1036.050781	-102.470901
1034.924805	-285.328918
1033.798828	-44.530128
1032.672852	163.755585
1031.545898	55.856728
1030.418945	129.511520
1029.291992	19.682798
1028.164063	-231.683334
1027.036133	-280.638275
1025.908203	114.233871
1024.780273	-412.776062
1023.651367	-59.494858
1022.522461	-490.709076
1021.393555	-378.534241
1020.264648	-1103.734253
1019.134766	-10.002610
1018.004883	-704.431335
1016.875000	-533.612610
1015.744141	-142.505112
1014.613281	-22.498377
1013.482422	-298.505035
1012.351563	-106.320587
1011.219727	-384.113953
1010.088867	-663.871155
1008.956055	-29.070007
1007.824219	149.785461
1006.691406	638.763000
1005.558594	1308.127563
1004.425781	1815.520630
1003.292969	2292.842041
1002.159180	1986.595581
1001.025391	2124.381348
999.891602	1310.497070
998.756836	663.494019
997.622070	638.166870
996.487305	195.219360
995.352539	278.933563
994.216797	503.580261
993.081055	356.921600
991.945313	228.997284
990.808594	271.984802
989.672852	248.327789
988.536133	135.005798
987.398438	-252.261398
986.261719	-540.047180
985.124023	-99.667770
983.986328	-48.417728
982.847656	90.506523
981.709961	201.975082
980.571289	-98.272171
979.432617	-0.171445
978.292969	199.315796
977.153320	88.502853
976.013672	380.280182
974.874023	389.452271
973.734375	382.753204
972.593750	-67.098053
971.453125	399.905823
970.311523	-90.625328
969.170898	94.243828
968.029297	189.733582
966.886719	221.148605
965.745117	-208.327194
964.602539	527.738464
963.459961	701.897949
962.317383	475.009674
961.173828	314.919159
960.030273	464.466980
958.886719	165.152084
957.743164	111.262482
956.598633	213.323792
955.454102	-137.715027
954.309570	-87.847420
953.165039	-337.535645
952.019531	35.332382
950.874023	179.540573
949.727539	19.771582
948.582031	-189.992737
947.435547	-196.049561
946.289063	33.462166
945.141602	276.772461
943.995117	-80.482277
942.847656	596.987976
941.699219	85.002106
940.551758	429.296844
939.403320	248.842758
938.254883	155.350784
937.105469	586.645508
935.957031	477.547974
934.807617	318.545502
933.658203	123.332474
932.507813	-98.937912
931.357422	239.459488
930.207031	395.686249
929.056641	119.403877
927.906250	583.250427
926.754883	59.348362
925.603516	-27.281384
924.451172	-186.492722
923.298828	254.930191
922.146484	-310.921753
920.994141	110.190727
919.841797	26.749062
918.688477	127.540405
917.535156	-91.853188
916.380859	343.058746
915.227539	319.286041
914.073242	2.844044
912.918945	38.446861
911.763672	-388.664734
910.608398	-82.784760
909.453125	-341.580658
908.297852	243.280106
907.141602	73.179184
905.985352	-94.451508
904.829102	-307.201447
903.672852	-315.871094
902.515625	-197.609772
901.358398	-269.470520
900.201172	199.777328
899.042969	-50.702888
897.884766	126.621330
896.726563	-35.324112
895.568359	4.152269
894.409180	305.963989
893.250000	135.307175
892.090820	-240.822113
890.930664	-4.447710
889.771484	-64.010216
888.611328	41.376282
887.450195	92.598579
886.289063	376.336578
885.128906	118.418411
883.966797	-42.312733
882.805664	257.190247
881.643555	378.470032
880.481445	393.760834
879.319336	183.707001
878.156250	250.941193
876.993164	394.760071
875.830078	94.846924
874.666016	459.357941
873.502930	546.804321
872.338867	476.682190
871.173828	640.620239
870.009766	271.317139
868.844727	52.886192
867.679688	27.920763
866.513672	463.803589
865.348633	867.998962
864.182617	755.198303
863.015625	709.819397
861.849609	592.561035
860.682617	479.825470
859.515625	481.596893
858.347656	797.531372
857.180664	671.242004
856.012695	585.357544
854.843750	423.209900
853.675781	660.193604
852.506836	726.640503
851.337891	860.222473
850.167969	1034.017456
848.999023	629.717407
847.829102	568.192871
846.658203	522.291443
845.488281	659.877563
844.317383	522.055725
843.146484	162.701797
841.975586	371.593384
840.803711	410.331543
839.631836	308.097076
838.459961	214.745911
837.287109	458.777435
836.114258	635.560303
834.941406	754.075684
833.768555	1160.484375
832.594727	805.262146
831.420898	224.645569
830.247070	123.967491
829.072266	324.391113
827.898438	665.112427
826.722656	639.822021
825.547852	255.464294
824.372070	354.821533
823.196289	220.006424
822.020508	-313.671021
820.844727	65.958664
819.667969	-398.707275
818.491211	853.163452
817.313477	406.030487
816.136719	281.616486
814.958984	248.303879
813.781250	-207.738190
812.602539	-259.034576
811.423828	-377.157928
810.245117	-193.125397
809.066406	-291.547882
807.886719	134.190277
806.707031	110.908051
805.527344	-827.380127
804.346680	-506.675812
803.166992	60.052307
801.985352	-343.323792
800.804688	-653.513489
799.623047	-276.198944
798.441406	-262.887573
797.259766	-919.235962
796.078125	-312.173950
794.895508	-37.937775
793.712891	333.458466
792.529297	-72.869926
791.346680	-89.488991
790.163086	77.456863
788.978516	-311.360352
787.794922	518.986755
786.610352	85.657997
785.425781	539.195923
784.241211	333.445404
783.055664	-91.220505
781.870117	12.327546
780.684570	-32.377651
779.498047	-178.845810
778.311523	231.107925
777.125000	168.212097
775.938477	149.328247
774.750977	28.766994
773.563477	47.104977
772.375977	391.743195
771.187500	-238.687271
769.999023	167.273804
768.810547	636.816956
767.622070	195.843857
766.432617	288.118439
765.243164	151.125549
764.053711	489.735962
762.863281	541.823242
761.672852	551.943237
760.482422	537.725098
759.291992	681.805847
758.100586	821.293579
756.909180	982.589050
755.717773	618.259338
754.525391	614.467590
753.333008	902.841614
752.140625	226.519485
750.948242	450.975189
749.754883	240.442383
748.561523	227.526459
747.368164	-4.954329
746.173828	846.648010
744.979492	166.455048
743.785156	466.965210
742.590820	699.309753
741.395508	486.457367
740.200195	170.655441
739.003906	-88.056778
737.808594	-215.214172
736.612305	157.052200
735.416016	-127.783150
734.218750	104.163300
733.021484	283.483490
731.824219	66.677017
730.626953	110.321747
729.428711	256.778290
728.230469	-169.704758
727.032227	191.075729
725.833984	451.205841
724.634766	296.101410
723.435547	359.597260
722.235352	335.773560
721.036133	-24.216352
719.835938	43.944115
718.635742	225.660049
717.434570	756.535767
716.233398	179.062317
715.032227	609.631042
713.831055	154.844238
712.628906	105.900726
711.426758	9.181806
710.224609	708.008667
709.021484	419.830566
707.818359	14.372242
706.615234	286.470520
705.412109	-190.209625
704.208008	-392.233978
703.003906	54.480938
701.799805	-218.845306
700.594727	178.065735
699.389648	120.585922
698.184570	222.083115
696.979492	176.011002
695.773438	-60.984180
694.567383	-91.211388
693.361328	245.907806
692.154297	296.551270
690.947266	147.760620
689.740234	-658.253357
688.533203	-428.561127
687.325195	-92.359436
686.117188	1.126080
684.909180	-115.417877
683.700195	-441.828308
682.491211	-520.652649
681.282227	-547.072021
680.072266	74.608032
678.863281	159.267014
677.653320	-268.892273
676.442383	-257.011993
675.232422	-121.387283
674.021484	-301.322174
672.810547	185.506180
671.598633	259.440704
670.386719	-55.447174
669.174805	352.251953
667.962891	77.228333
666.750000	135.512024
665.537109	-6.703554
664.324219	-364.393646
663.110352	101.174599
661.897461	424.483124
660.683594	50.964745
659.468750	107.440002
658.254883	-8.261318
657.040039	-302.487396
655.824219	-195.083603
654.609375	-238.216324
653.393555	255.750671
652.177734	32.375519
650.960938	22.794304
649.745117	433.585114
648.528320	190.016586
647.311523	749.915833
646.093750	128.362213
644.875977	279.946106
643.658203	455.485138
642.440430	112.967773
641.221680	35.431786
640.002930	123.790627
638.784180	410.154816
637.564453	58.504944
636.344727	46.727058
635.125000	200.592392
633.905273	60.456959
632.684570	506.695923
631.463867	746.885010
630.243164	485.024811
629.021484	577.432434
627.799805	674.210266
626.578125	144.909637
625.356445	970.830322
624.133789	673.322998
622.911133	390.960327
621.688477	393.639160
620.464844	471.252136
619.241211	396.695251
618.017578	7.336833
616.793945	-358.464233
615.569336	302.872467
614.344727	-33.326298
613.120117	-207.105713
611.894531	153.467545
610.668945	17.480568
609.443359	-255.688141
608.216797	105.465569
606.991211	2.271117
605.764648	73.675804
604.537109	-133.241180
