# Supplementary material for: Raman spectroscopy accurately differentiates mucosal healing from non-healing and biochemical changes following biological therapy in inflammatory bowel disease
Source: PLoS One. 2021 Jun 2;16(6):e0252210. doi: 10.1371/journal.pone.0252210 (PMC8172032; doi:10.1371/journal.pone.0252210)
Supplement: S1 Dataset — (ZIP) [file pone.0252210.s003.zip › HC/BRC-ctnf-0005-2 this one++_base sub CR removed_20__X_-5046.14__Y_12459.8__Z_129.729__Time_224.txt]

1714.708984	74.239006
1713.732422	-217.559006
1712.755859	551.731812
1711.779297	145.714249
1710.801758	847.059875
1709.824219	535.065674
1708.846680	944.496765
1707.868164	869.584778
1706.890625	886.710388
1705.912109	1432.665894
1704.933594	1222.200073
1703.954102	1128.706421
1702.975586	1730.339111
1701.996094	1614.248657
1701.016602	1551.503174
1700.037109	1494.158569
1699.056641	1915.667603
1698.077148	2177.070313
1697.096680	1893.838867
1696.116211	1977.654053
1695.134766	1798.035278
1694.154297	1801.394287
1693.172852	2228.050537
1692.191406	2044.858765
1691.209961	2365.315186
1690.227539	2906.381104
1689.245117	2779.790527
1688.263672	2399.601074
1687.280273	2555.265137
1686.297852	2372.330811
1685.314453	2197.554199
1684.332031	2207.051514
1683.347656	2688.388672
1682.364258	2267.222168
1681.380859	2555.258789
1680.396484	2668.222168
1679.412109	2731.517334
1678.427734	2316.868408
1677.442383	3060.830566
1676.458008	2741.894043
1675.472656	2889.821045
1674.487305	2733.461914
1673.500977	2642.526611
1672.515625	2885.624512
1671.529297	3021.434814
1670.542969	3031.606689
1669.556641	3025.196777
1668.569336	3142.950928
1667.583008	2939.062988
1666.595703	3276.204590
1665.608398	2689.520508
1664.620117	2824.340332
1663.632813	2648.711670
1662.644531	2823.003662
1661.656250	2737.398926
1660.667969	3004.377930
1659.678711	2826.096924
1658.689453	2759.326172
1657.700195	2729.885986
1656.710938	2878.155029
1655.721680	2640.155762
1654.731445	2405.209229
1653.742188	2144.403809
1652.750977	2071.879395
1651.760742	2327.970215
1650.770508	2153.439697
1649.779297	1897.544067
1648.788086	1840.643921
1647.796875	1562.439575
1646.804688	1192.505371
1645.813477	1108.829346
1644.821289	1176.417358
1643.829102	716.668213
1642.836914	796.466248
1641.843750	1011.599426
1640.850586	649.617249
1639.857422	687.029846
1638.864258	730.597839
1637.871094	350.507843
1636.876953	414.366882
1635.882813	537.128357
1634.888672	175.914093
1633.894531	-7.651567
1632.899414	99.534790
1631.905273	173.484787
1630.910156	-244.012314
1629.915039	-65.411316
1628.918945	-130.687805
1627.922852	57.675629
1626.927734	73.408073
1625.930664	-151.914352
1624.934570	162.978058
1623.938477	-31.249044
1622.941406	-77.233475
1621.944336	-258.817657
1620.947266	-95.145432
1619.949219	550.091003
1618.952148	119.435768
1617.954102	367.297058
1616.956055	112.073219
1615.957031	138.715546
1614.958984	197.860596
1613.959961	-33.250214
1612.960938	17.327415
1611.961914	247.142181
1610.961914	-290.310120
1609.962891	-160.847137
1608.962891	-75.089989
1607.962891	-237.322754
1606.961914	12.596408
1605.961914	336.656891
1604.960938	268.725250
1603.959961	288.070557
1602.958984	211.440155
1601.957031	-0.391127
1600.956055	126.155083
1599.954102	-42.081234
1598.952148	-243.436722
1597.949219	76.248154
1596.947266	187.507004
1595.944336	-481.811127
1594.941406	-42.474903
1593.938477	238.072876
1592.934570	-227.624985
1591.931641	-84.135033
1590.927734	-409.873627
1589.923828	-236.404907
1588.918945	-148.490768
1587.915039	46.964462
1586.910156	81.230606
1585.905273	322.035461
1584.900391	-17.990808
1583.894531	260.310272
1582.889648	562.485352
1581.883789	117.387581
1580.877930	321.480072
1579.871094	190.044235
1578.865234	613.638306
1577.858398	100.486481
1576.851563	412.868347
1575.844727	327.468719
1574.836914	778.295776
1573.829102	298.315491
1572.822266	437.689606
1571.813477	244.588974
1570.805664	-41.659924
1569.797852	93.426903
1568.789063	-10.264917
1567.780273	-162.997452
1566.770508	-268.691010
1565.761719	-319.588074
1564.751953	-22.470331
1563.742188	126.804008
1562.732422	34.915409
1561.722656	-334.308960
1560.711914	-184.595963
1559.702148	-270.742004
1558.691406	-216.775665
1557.679688	-188.659729
1556.668945	-113.831322
1555.657227	178.619644
1554.645508	-166.117783
1553.633789	-295.757813
1552.622070	201.159378
1551.609375	45.630116
1550.596680	236.904663
1549.583984	179.713104
1548.571289	-6.817749
1547.558594	52.347378
1546.544922	-30.782465
1545.531250	-103.613899
1544.517578	200.807068
1543.503906	427.479645
1542.489258	276.784576
1541.474609	195.756073
1540.459961	-148.748489
1539.445313	-129.258163
1538.429688	284.944305
1537.415039	17.568699
1536.399414	-133.790466
1535.383789	235.749069
1534.367188	-34.626286
1533.351563	205.401215
1532.334961	187.324158
1531.318359	199.944611
1530.301758	132.445038
1529.284180	85.318756
1528.266602	334.131042
1527.249023	240.102325
1526.231445	269.408325
1525.213867	-13.015132
1524.195313	249.909363
1523.177734	141.964218
1522.159180	226.659409
1521.139648	125.833359
1520.121094	83.880409
1519.101563	316.649475
1518.082031	163.494537
1517.062500	22.914194
1516.042969	239.124130
1515.022461	-12.554386
1514.001953	7.703741
1512.981445	-69.955315
1511.960938	-163.344086
1510.939453	122.711975
1509.918945	82.465988
1508.897461	-35.104126
1507.875000	49.577789
1506.853516	151.810715
1505.831055	-141.161194
1504.809570	-129.394424
1503.787109	-125.723854
1502.763672	-301.784973
1501.741211	-283.488800
1500.717773	-319.384521
1499.694336	-276.294861
1498.670898	-609.870789
1497.646484	-667.345337
1496.623047	-351.634583
1495.598633	-200.182678
1494.574219	-15.942117
1493.549805	-62.287373
1492.524414	-193.387756
1491.499023	-0.248706
1490.473633	230.744263
1489.448242	182.791809
1488.422852	338.795929
1487.396484	412.608063
1486.370117	256.233459
1485.343750	648.316956
1484.317383	547.331665
1483.290039	611.819824
1482.262695	607.033020
1481.235352	647.775085
1480.208008	550.447571
1479.180664	1113.022705
1478.152344	1376.780029
1477.124023	1395.438843
1476.095703	1087.651367
1475.067383	1085.277100
1474.038086	1955.954468
1473.008789	1451.123413
1471.979492	1905.768677
1470.950195	2059.590576
1469.919922	2157.008057
1468.890625	2025.150146
1467.860352	2277.010742
1466.830078	2335.207764
1465.798828	2560.808350
1464.768555	2425.132324
1463.737305	2461.971680
1462.706055	2831.294434
1461.674805	3012.215820
1460.642578	2761.040039
1459.610352	2801.658203
1458.578125	3037.431396
1457.545898	3097.729492
1456.513672	2990.281494
1455.480469	3521.832764
1454.447266	3423.939453
1453.414063	3254.850586
1452.380859	3506.412598
1451.346680	3681.569580
1450.313477	3613.195801
1449.279297	3488.864258
1448.244141	3615.096680
1447.209961	3789.218262
1446.174805	3436.417725
1445.139648	3675.894775
1444.104492	3434.246094
1443.069336	3640.370117
1442.033203	2955.764404
1440.998047	3050.291016
1439.961914	3137.000977
1438.924805	2993.436279
1437.888672	2784.120605
1436.851563	2630.314697
1435.814453	2276.864014
1434.777344	2471.561768
1433.740234	1946.348755
1432.702148	1504.538452
1431.664063	1603.008545
1430.625977	1302.606201
1429.587891	1035.053955
1428.548828	1087.880005
1427.509766	769.868286
1426.471680	638.572388
1425.431641	582.838501
1424.392578	771.609070
1423.352539	587.276306
1422.312500	624.702271
1421.272461	468.140717
1420.232422	276.380432
1419.191406	331.402374
1418.150391	3.783561
1417.109375	594.910339
1416.068359	242.243332
1415.027344	161.438278
1413.985352	47.968403
1412.943359	236.332291
1411.901367	22.423904
1410.858398	52.431381
1409.816406	-80.816277
1408.773438	132.733551
1407.730469	381.438232
1406.687500	39.961075
1405.643555	419.271606
1404.599609	-170.429459
1403.555664	-212.662628
1402.511719	76.446053
1401.466797	212.483551
1400.422852	-102.828987
1399.377930	-79.390678
1398.333008	252.533249
1397.287109	225.998810
1396.242188	382.596802
1395.196289	253.636032
1394.150391	463.045685
1393.104492	251.812271
1392.057617	378.820435
1391.010742	368.279816
1389.963867	357.930664
1388.916992	320.255219
1387.870117	195.239563
1386.822266	67.944695
1385.774414	-26.573498
1384.726563	146.662994
1383.677734	355.008453
1382.629883	-281.116516
1381.581055	50.116421
1380.532227	-100.648529
1379.483398	530.562195
1378.433594	-238.986176
1377.383789	-331.466949
1376.333984	-6.863859
1375.284180	80.819717
1374.234375	-332.693176
1373.183594	-82.351410
1372.132813	80.876953
1371.082031	-319.105652
1370.031250	-167.795319
1368.979492	-23.765326
1367.927734	205.202286
1366.875977	-205.791275
1365.824219	-16.137140
1364.771484	-167.392181
1363.718750	-206.261948
1362.666016	63.803524
1361.613281	-16.774832
1360.560547	-136.806671
1359.506836	4.655968
1358.453125	-204.231262
1357.399414	-129.293976
1356.344727	-69.001587
1355.291016	-122.689194
1354.236328	27.678648
1353.181641	86.407791
1352.126953	267.136871
1351.071289	-21.157209
1350.015625	259.462921
1348.959961	254.901138
1347.904297	320.158875
1346.847656	591.608459
1345.791992	632.657898
1344.735352	644.257507
1343.677734	678.491455
1342.621094	683.343384
1341.563477	636.480286
1340.505859	845.175232
1339.448242	821.299866
1338.390625	827.506958
1337.332031	990.022339
1336.273438	533.992249
1335.214844	726.909058
1334.156250	680.100708
1333.097656	561.926453
1332.038086	703.824219
1330.978516	598.754517
1329.917969	563.284546
1328.858398	204.426849
1327.797852	584.906555
1326.737305	772.873718
1325.676758	652.366394
1324.616211	514.981262
1323.554688	627.349426
1322.493164	917.740356
1321.431641	692.582275
1320.370117	618.373779
1319.307617	899.742981
1318.245117	1132.012329
1317.182617	612.492371
1316.120117	768.989929
1315.056641	883.852844
1313.993164	614.604858
1312.929688	885.333618
1311.866211	666.138428
1310.802734	1030.977905
1309.738281	1105.470459
1308.673828	687.977722
1307.609375	829.614136
1306.543945	978.881714
1305.479492	766.827271
1304.414063	1110.965210
1303.347656	1221.684204
1302.282227	1251.556274
1301.215820	1212.902222
1300.150391	889.558411
1299.083008	586.294678
1298.016602	455.396942
1296.949219	1019.758362
1295.882813	999.892334
1294.815430	685.782776
1293.747070	840.790161
1292.679688	699.164246
1291.611328	1524.292847
1290.542969	595.945129
1289.474609	614.660156
1288.405273	822.373108
1287.335938	853.813049
1286.266602	885.503357
1285.197266	981.127319
1284.127930	729.196289
1283.057617	805.724487
1281.987305	625.423889
1280.916992	988.790161
1279.845703	924.009827
1278.775391	759.200623
1277.704102	646.048767
1276.632813	785.042236
1275.560547	938.860474
1274.489258	721.302856
1273.416992	785.080566
1272.344727	1230.172852
1271.271484	1269.790894
1270.199219	1040.958984
1269.125977	1388.631958
1268.052734	1768.073120
1266.979492	1705.801025
1265.905273	1633.973145
1264.831055	1913.633301
1263.756836	2090.901855
1262.682617	2146.339844
1261.607422	2067.835693
1260.533203	2196.687988
1259.458008	2298.830322
1258.381836	1926.008301
1257.306641	2023.578003
1256.230469	1699.958496
1255.154297	1904.922852
1254.078125	1484.364380
1253.001953	2205.442139
1251.924805	2284.002197
1250.847656	1674.250854
1249.770508	1860.116577
1248.692383	2041.133545
1247.615234	2044.714111
1246.537109	2016.791260
1245.458984	2069.148682
1244.379883	1825.191895
1243.300781	1957.872559
1242.222656	1731.188843
1241.142578	1509.528076
1240.063477	1574.422363
1238.983398	1741.262573
1237.904297	1641.210205
1236.823242	1662.524536
1235.743164	2120.361816
1234.662109	1712.512207
1233.582031	1690.273193
1232.500977	1721.380371
1231.418945	1573.207520
1230.337891	1517.161987
1229.255859	1543.487061
1228.173828	1693.294067
1227.090820	1090.204102
1226.008789	1194.058228
1224.925781	1300.275513
1223.842773	1256.451782
1222.759766	1343.230835
1221.675781	1173.640381
1220.591797	1076.624023
1219.507813	723.423279
1218.423828	868.119629
1217.338867	831.521973
1216.254883	447.092865
1215.169922	748.575867
1214.083984	634.630493
1212.999023	769.282227
1211.913086	775.915100
1210.827148	616.008545
1209.741211	899.925659
1208.654297	764.030029
1207.567383	883.688171
1206.480469	1198.454712
1205.393555	855.083740
1204.306641	786.442383
1203.218750	260.058289
1202.130859	174.533005
1201.042969	250.265198
1199.954102	-105.041817
1198.865234	-388.098602
1197.776367	233.579727
1196.687500	-85.736794
1195.598633	54.343060
1194.508789	76.409119
1193.418945	52.665726
1192.329102	115.328529
1191.238281	-19.212006
1190.147461	-290.766632
1189.056641	-84.365570
1187.965820	198.644608
1186.875000	-58.797436
1185.783203	-421.883514
1184.691406	-573.782776
1183.599609	-188.345459
1182.506836	-160.642410
1181.414063	-92.338280
1180.321289	129.220871
1179.228516	-73.760109
1178.135742	-34.767757
1177.041992	-242.744385
1175.948242	23.494110
1174.854492	265.492676
1173.759766	-110.534920
1172.665039	-319.001617
1171.570313	171.282364
1170.475586	10.346682
1169.380859	86.127335
1168.285156	54.064247
1167.189453	-33.164474
1166.093750	328.893066
1164.997070	207.805405
1163.900391	134.376419
1162.803711	509.917603
1161.707031	3.771746
1160.609375	428.932922
1159.512695	567.230713
1158.415039	688.564270
1157.316406	468.409027
1156.218750	231.459106
1155.120117	786.304260
1154.021484	661.078674
1152.922852	454.649231
1151.823242	519.841370
1150.723633	444.207977
1149.624023	542.334961
1148.524414	614.019226
1147.423828	280.624939
1146.323242	175.748932
1145.222656	318.282135
1144.122070	446.275696
1143.020508	269.460602
1141.918945	618.231567
1140.817383	410.147766
1139.715820	211.479492
1138.613281	466.726868
1137.510742	512.523865
1136.408203	674.535522
1135.305664	508.462006
1134.202148	781.635193
1133.098633	866.912659
1131.995117	1156.119873
1130.891602	1307.352051
1129.787109	1425.100586
1128.682617	1635.130371
1127.578125	1645.653931
1126.473633	1615.680664
1125.368164	1265.487061
1124.262695	1476.999023
1123.157227	1531.839355
1122.050781	1456.175049
1120.944336	1610.112183
1119.837891	1129.195923
1118.731445	771.432129
1117.625000	1182.905029
1116.517578	1021.351501
1115.410156	949.613098
1114.302734	1019.660950
1113.194336	957.079346
1112.085938	1282.097168
1110.977539	855.174133
1109.869141	1073.418091
1108.759766	1461.510864
1107.651367	1079.264893
1106.541016	1188.215820
1105.431641	1242.688965
1104.321289	1252.134766
1103.211914	1270.890015
1102.100586	1412.165161
1100.990234	1161.701172
1099.878906	1517.279663
1098.768555	1146.406738
1097.656250	1235.205566
1096.544922	1187.176514
1095.432617	1181.448120
1094.320313	1305.166260
1093.208008	1351.005981
1092.095703	1311.954956
1090.982422	1519.971680
1089.869141	977.057495
1088.755859	961.337158
1087.641602	1046.671143
1086.527344	1207.135498
1085.413086	887.780762
1084.298828	993.973938
1083.183594	1375.000977
1082.069336	1008.601624
1080.954102	1182.582520
1079.837891	950.103516
1078.722656	1271.810791
1077.606445	987.651733
1076.490234	907.746094
1075.373047	867.704163
1074.255859	1104.442871
1073.139648	925.922302
1072.021484	782.582458
1070.904297	805.733215
1069.786133	908.509155
1068.667969	1290.046021
1067.549805	687.480774
1066.430664	993.888184
1065.312500	747.544312
1064.193359	1088.884155
1063.073242	610.872681
1061.954102	500.465485
1060.833984	668.480469
1059.713867	593.178711
1058.592773	920.092346
1057.472656	858.813477
1056.351563	729.785278
1055.230469	626.534241
1054.108398	637.815308
1052.987305	803.278931
1051.865234	548.372375
1050.743164	692.821289
1049.620117	1133.646240
1048.497070	668.932068
1047.374023	766.706177
1046.250977	656.909912
1045.127930	647.484497
1044.003906	265.099213
1042.879883	223.244858
1041.754883	237.387634
1040.630859	507.872040
1039.505859	473.169769
1038.380859	-145.912399
1037.254883	-126.755692
1036.129883	-172.680359
1035.003906	284.121674
1033.876953	-119.994232
1032.750977	50.682308
1031.624023	409.725433
1030.497070	454.847443
1029.370117	228.114227
1028.242188	31.793434
1027.115234	-4.007295
1025.986328	-467.077393
1024.858398	-128.660004
1023.730469	-505.327362
1022.601563	-245.741150
1021.471680	-220.526840
1020.342773	-97.738594
1019.212891	-795.968323
1018.083008	-491.970215
1016.953125	-146.237534
1015.823242	-120.380714
1014.692383	-307.592133
1013.561523	119.373245
1012.430664	124.744629
1011.298828	-217.091980
1010.166992	242.420380
1009.035156	190.362305
1007.903320	240.306534
1006.770508	468.526154
1005.637695	1235.729614
1004.504883	1815.438721
1003.371094	2621.606445
1002.238281	2479.934814
1001.104492	2086.616943
999.969727	1407.178833
998.835938	451.082977
997.701172	382.339539
996.566406	551.608337
995.430664	520.167358
994.295898	544.325256
993.160156	271.046326
992.024414	261.028564
990.887695	193.554184
989.750977	80.199486
988.614258	105.391502
987.477539	236.772049
986.340820	428.185974
985.203125	262.705139
984.065430	707.724915
982.926758	381.500854
981.789063	725.422913
980.650391	514.814026
979.511719	472.455231
978.372070	405.016632
977.233398	395.312134
976.093750	505.361145
974.953125	843.105957
973.813477	774.183289
972.672852	827.258057
971.532227	712.855408
970.390625	855.888550
969.250000	670.785217
968.108398	802.711609
966.966797	989.859741
965.824219	617.365845
964.681641	926.444946
963.539063	721.952087
962.396484	696.582031
961.253906	907.502136
960.110352	850.438843
958.966797	789.023987
957.822266	569.812317
956.678711	275.351868
955.534180	441.374268
954.388672	676.187561
953.244141	593.037659
952.098633	-194.471893
950.953125	230.765411
949.807617	187.255981
948.661133	345.141388
947.514648	347.734406
946.368164	39.767727
945.221680	239.286530
944.074219	356.682831
942.926758	106.596451
941.779297	295.123138
940.630859	668.612244
939.483398	448.863037
938.334961	147.275482
937.185547	327.238434
936.037109	575.698547
934.887695	286.236084
933.737305	42.673363
932.587891	-111.743332
931.437500	437.988861
930.287109	386.382324
929.136719	66.289841
927.985352	235.936646
926.834961	-76.811623
925.682617	-109.390656
924.531250	108.430267
923.378906	-110.352196
922.226563	348.683014
921.074219	-10.689807
919.921875	-142.481598
918.768555	187.166306
917.615234	19.326591
916.460938	90.158852
915.307617	18.052938
914.153320	-310.391357
912.999023	-132.477005
911.843750	-669.216003
910.688477	-168.950790
909.533203	-233.489502
908.377930	-223.062271
907.221680	-264.661377
906.066406	269.472137
904.909180	24.075901
903.752930	-180.333344
902.595703	-160.353439
901.438477	-185.573837
900.281250	-276.338165
899.123047	-151.986008
897.965820	-430.330017
896.807617	191.778687
895.648438	51.586437
894.489258	-18.387432
893.331055	-65.662910
892.170898	9.183280
891.011719	169.899734
889.851563	-87.262497
888.691406	-80.050034
887.531250	116.849594
886.370117	119.593323
885.208984	34.364071
884.047852	-62.068665
882.885742	261.104492
881.724609	-96.856354
880.562500	-107.437859
879.399414	301.238953
878.237305	168.918442
877.074219	-53.432774
875.911133	454.075104
874.747070	80.907875
873.583008	-1.673564
872.418945	-208.008957
871.254883	123.534637
870.089844	448.169159
868.925781	232.842285
867.759766	323.416138
866.594727	332.989960
865.428711	144.753220
864.262695	194.760025
863.096680	348.042023
861.930664	698.857422
860.763672	526.297180
859.596680	230.306290
858.428711	372.053925
857.260742	419.446228
856.092773	650.710388
854.924805	583.522827
853.756836	688.958618
852.587891	924.300110
851.418945	789.676575
850.249023	513.890015
849.080078	625.694824
847.910156	484.303345
846.739258	251.107117
845.569336	132.099457
844.398438	487.512054
843.227539	86.420471
842.056641	166.365173
840.884766	125.417633
839.712891	171.591339
838.541016	371.887939
837.368164	230.070358
836.196289	282.598480
835.022461	506.999603
833.849609	503.398834
832.675781	669.382568
831.501953	379.824890
830.328125	431.728058
829.154297	351.860077
827.979492	182.698685
826.804688	323.478058
825.628906	102.898552
824.454102	194.356491
823.278320	287.882904
822.102539	-140.080215
820.925781	49.022999
819.749023	311.400574
818.572266	215.094849
817.395508	174.359238
816.217773	-24.472969
815.040039	-94.302330
813.862305	-44.109463
812.684570	-481.054596
811.505859	-604.448914
810.327148	-272.266327
809.147461	44.076473
807.968750	-124.152664
806.789063	14.076045
805.609375	-165.413544
804.428711	-87.420853
803.248047	-2.926262
802.067383	45.903252
800.886719	-209.329636
799.705078	-393.588318
798.523438	-462.571014
797.341797	-309.952118
796.160156	-263.901855
794.977539	-658.930420
793.794922	-438.035919
792.611328	-401.177765
791.428711	40.759975
790.245117	-73.252464
789.060547	71.626808
787.876953	377.862213
786.692383	135.244125
785.507813	149.197647
784.323242	-203.989288
783.137695	-187.931931
781.952148	-23.899920
780.766602	-92.026863
779.580078	323.568207
778.393555	122.725609
777.207031	339.210480
776.020508	654.854492
774.833008	-22.824492
773.645508	142.592667
772.458008	-137.710510
771.270508	168.687881
770.082031	175.028656
768.893555	-217.651352
767.704102	-85.697144
766.514648	-79.423180
765.325195	125.057793
764.135742	164.246353
762.946289	386.131500
761.755859	227.091141
760.565430	299.178619
759.374023	487.826721
758.183594	295.848450
756.992188	451.417175
755.799805	189.186432
754.608398	146.895172
753.416016	223.306870
752.223633	115.151093
751.030273	222.325989
749.837891	647.906555
748.644531	291.730865
747.450195	199.155930
746.256836	635.534058
745.062500	284.144958
743.868164	553.706665
742.672852	446.031860
741.477539	338.475220
740.282227	345.022705
739.086914	522.570496
737.890625	-68.853508
736.695313	224.973267
735.498047	188.100266
734.301758	273.946106
733.104492	-93.211990
731.907227	513.687012
730.709961	138.129059
729.511719	64.708939
728.313477	-106.942368
727.115234	93.270294
725.916992	595.149048
724.717773	-72.109467
723.518555	-120.652283
722.318359	27.553284
721.119141	158.386734
719.918945	553.482605
718.718750	243.591385
717.517578	27.851519
716.316406	-63.252571
715.115234	639.771851
713.914063	566.390076
712.711914	451.818634
711.509766	51.982349
710.307617	134.099960
709.104492	266.497498
707.902344	335.877899
706.698242	372.786163
705.495117	46.344070
704.291016	61.977482
703.086914	-120.176376
701.882813	17.767962
700.678711	21.039471
699.473633	-21.121820
698.268555	410.888458
697.062500	180.048538
695.857422	-63.483509
694.651367	-267.550171
693.444336	-238.888168
692.238281	-212.173431
691.031250	-204.755890
689.824219	-95.093010
688.616211	-525.523560
687.409180	-189.737839
686.200195	-111.943268
684.992188	-497.973541
683.784180	-48.969330
682.575195	-250.121643
681.366211	-392.442383
680.156250	-105.521355
678.946289	-63.238796
677.736328	119.995682
676.526367	69.576759
675.315430	105.980148
674.104492	36.557644
672.893555	-54.250458
671.682617	106.073807
670.470703	348.696503
669.258789	420.627106
668.046875	540.257202
666.833984	422.337799
665.621094	699.981934
664.408203	839.431396
663.194336	836.474976
661.981445	660.957275
660.767578	826.674927
659.552734	373.176544
658.338867	834.675293
657.124023	88.287277
655.908203	138.012299
654.693359	-21.325203
653.477539	58.725372
652.261719	11.660492
651.045898	106.844643
649.829102	-84.434830
648.612305	10.769689
647.395508	-57.686985
646.177734	170.886810
644.959961	33.514854
643.742188	208.081284
642.524414	214.727356
641.305664	189.028595
640.086914	219.119537
638.868164	49.174606
637.648438	124.114510
636.429688	-168.526382
635.208984	-113.280586
633.989258	-206.459167
632.768555	105.906502
631.547852	136.677444
630.327148	-206.246460
629.106445	203.670685
627.884766	23.213137
626.663086	198.411728
625.440430	197.321930
624.217773	508.719727
622.995117	438.055267
621.772461	598.297363
620.549805	413.074402
619.326172	165.264023
618.102539	-183.664307
616.877930	183.969193
615.654297	-367.283234
614.429688	-469.713501
613.204102	-97.996582
611.979492	-77.954109
610.753906	-129.301926
609.528320	-213.556625
608.301758	-35.833488
607.075195	241.272522
605.848633	134.911713
604.622070	181.319626
