# Supplementary material for: Raman spectroscopy accurately differentiates mucosal healing from non-healing and biochemical changes following biological therapy in inflammatory bowel disease
Source: PLoS One. 2021 Jun 2;16(6):e0252210. doi: 10.1371/journal.pone.0252210 (PMC8172032; doi:10.1371/journal.pone.0252210)
Supplement: S1 Dataset — (ZIP) [file pone.0252210.s003.zip › HC/BRC-ctnf-0004-1_base sub CR removed_52__X_22757__Y_20915.8__Z_668.338__Time_595.txt]

1714.671875	-1.207970
1713.695313	69.021004
1712.718750	75.694267
1711.742188	-13.370171
1710.764648	-61.433098
1709.787109	-52.420277
1708.809570	53.806644
1707.831055	96.384659
1706.853516	110.228409
1705.875000	-110.921959
1704.896484	-71.592087
1703.916992	-45.026691
1702.938477	70.518471
1701.958984	-115.706810
1700.979492	100.000702
1700.000000	-143.752045
1699.019531	24.913000
1698.040039	47.089687
1697.059570	53.761971
1696.079102	23.576670
1695.097656	-123.615128
1694.117188	-198.083389
1693.135742	-31.727358
1692.154297	-27.780342
1691.172852	152.794724
1690.190430	-71.826981
1689.208008	-223.856155
1688.225586	-204.675919
1687.243164	-14.413311
1686.260742	392.125183
1685.277344	169.888611
1684.293945	257.256897
1683.310547	283.710297
1682.327148	49.524303
1681.343750	39.497952
1680.359375	-44.717495
1679.375000	60.437546
1678.390625	112.673889
1677.405273	66.772316
1676.419922	103.675690
1675.435547	10.595234
1674.449219	130.529022
1673.463867	59.347595
1672.478516	150.596985
1671.492188	154.399780
1670.505859	169.103241
1669.519531	300.920776
1668.532227	451.513367
1667.544922	456.295319
1666.557617	418.858398
1665.570313	379.024078
1664.583008	119.261429
1663.594727	239.084030
1662.607422	743.558350
1661.619141	529.595337
1660.629883	273.512939
1659.641602	507.964630
1658.652344	474.922638
1657.663086	314.945801
1656.673828	420.021912
1655.684570	466.979675
1654.694336	418.785858
1653.704102	574.537170
1652.713867	262.086090
1651.723633	230.304916
1650.732422	402.299072
1649.742188	272.956238
1648.750977	-57.100388
1647.758789	287.013000
1646.767578	52.467785
1645.775391	29.463444
1644.784180	146.565628
1643.791992	-92.744232
1642.798828	336.029449
1641.806641	-69.288307
1640.813477	-15.210232
1639.820313	4.640317
1638.827148	-165.334763
1637.833008	36.647560
1636.839844	-80.372276
1635.845703	37.309166
1634.851563	-200.745926
1633.856445	38.230541
1632.862305	13.767006
1631.867188	387.019958
1630.872070	112.469620
1629.876953	109.220818
1628.881836	-130.836411
1627.885742	-7.650934
1626.889648	-197.518829
1625.893555	20.387686
1624.897461	127.795883
1623.900391	103.738770
1622.903320	-62.208523
1621.906250	18.949074
1620.909180	-133.723007
1619.912109	21.000917
1618.914063	96.886711
1617.916016	238.388626
1616.917969	46.484470
1615.919922	-63.973862
1614.920898	19.769073
1613.921875	121.841522
1612.922852	95.366066
1611.923828	87.255386
1610.924805	131.573593
1609.924805	-251.338608
1608.924805	-73.352715
1607.924805	15.476398
1606.924805	-3.129717
1605.923828	-144.821396
1604.922852	-79.644699
1603.921875	-30.219725
1602.920898	-82.892105
1601.919922	71.123451
1600.917969	-169.932602
1599.916016	-170.315018
1598.914063	14.911053
1597.912109	-48.302917
1596.909180	0.851980
1595.906250	91.758957
1594.903320	33.691887
1593.900391	-32.218849
1592.896484	-105.979729
1591.893555	-23.100622
1590.889648	-219.580307
1589.885742	95.445313
1588.880859	144.174850
1587.876953	57.213161
1586.872070	113.666779
1585.867188	-72.422165
1584.862305	-55.157322
1583.856445	37.621826
1582.851563	65.181839
1581.845703	-79.255737
1580.839844	-59.603470
1579.833008	-6.169636
1578.827148	23.766928
1577.820313	191.573029
1576.813477	-46.684067
1575.806641	19.492868
1574.798828	-99.097107
1573.791992	94.373283
1572.784180	-133.492172
1571.775391	20.779325
1570.767578	268.490051
1569.759766	1.583644
1568.750977	38.651020
1567.742188	-4.868754
1566.732422	21.666937
1565.723633	1.409697
1564.713867	-65.628143
1563.704102	207.228165
1562.694336	153.019196
1561.684570	-12.762273
1560.673828	-186.325378
1559.664063	21.248919
1558.652344	26.467648
1557.641602	114.555580
1556.630859	49.672760
1555.619141	-33.391094
1554.607422	220.195770
1553.595703	-44.253395
1552.583984	100.365730
1551.571289	211.198181
1550.558594	16.575052
1549.545898	-48.677597
1548.533203	-142.423141
1547.519531	-44.844837
1546.506836	215.515350
1545.493164	44.013634
1544.479492	79.260910
1543.464844	155.754425
1542.451172	77.165688
1541.436523	26.940332
1540.421875	214.219849
1539.407227	243.877396
1538.391602	5.022295
1537.375977	-55.750580
1536.361328	-8.199629
1535.344727	155.310303
1534.329102	-101.646606
1533.312500	283.403748
1532.296875	-105.065910
1531.280273	14.242542
1530.262695	-64.973557
1529.246094	33.532333
1528.228516	142.219177
1527.210938	232.769531
1526.193359	323.213989
1525.175781	169.043106
1524.157227	112.643967
1523.138672	112.801956
1522.120117	20.298714
1521.101563	110.352394
1520.082031	120.589180
1519.063477	387.818451
1518.043945	56.060661
1517.024414	166.317474
1516.003906	99.201210
1514.983398	85.986122
1513.963867	121.513084
1512.943359	10.621416
1511.921875	4.935510
1510.901367	-0.795797
1509.879883	237.128845
1508.858398	67.057335
1507.836914	-15.808595
1506.815430	201.278717
1505.792969	87.528862
1504.770508	-54.419971
1503.748047	-119.497826
1502.725586	-210.221649
1501.702148	-108.887833
1500.678711	115.257271
1499.655273	-80.600121
1498.631836	-97.261101
1497.608398	-32.080441
1496.583984	-56.539284
1495.559570	-86.155174
1494.535156	-108.137352
1493.510742	-137.831772
1492.485352	-1.420888
1491.460938	186.010223
1490.435547	15.577374
1489.409180	92.953072
1488.383789	-26.400623
1487.357422	73.838913
1486.331055	237.814758
1485.304688	409.332397
1484.278320	338.303741
1483.250977	183.054932
1482.224609	165.586563
1481.197266	127.667175
1480.168945	79.511375
1479.141602	245.478409
1478.113281	225.273163
1477.084961	329.892609
1476.056641	340.171600
1475.028320	398.802399
1473.999023	584.679260
1472.969727	439.476044
1471.940430	589.560852
1470.911133	625.031189
1469.881836	296.625366
1468.851563	253.210083
1467.821289	611.603943
1466.791016	562.993469
1465.759766	918.552917
1464.729492	595.353394
1463.698242	661.024780
1462.666992	569.132996
1461.635742	665.208252
1460.603516	583.448181
1459.571289	783.509521
1458.539063	798.167664
1457.506836	647.843384
1456.474609	814.713501
1455.441406	608.588928
1454.408203	757.591248
1453.375000	708.735107
1452.341797	910.852539
1451.307617	856.868713
1450.274414	1188.067993
1449.240234	971.879822
1448.205078	821.611816
1447.170898	843.607971
1446.135742	617.453003
1445.100586	728.041016
1444.065430	922.085876
1443.030273	969.289734
1441.994141	867.202759
1440.958984	1045.896484
1439.921875	645.442383
1438.885742	765.937866
1437.849609	711.982971
1436.812500	622.657104
1435.775391	439.891632
1434.738281	494.633728
1433.701172	476.117767
1432.663086	467.695740
1431.625000	466.852539
1430.586914	400.396790
1429.548828	291.079407
1428.509766	318.020966
1427.470703	95.271790
1426.431641	122.256645
1425.392578	358.479431
1424.353516	130.847290
1423.313477	102.381264
1422.273438	179.751709
1421.233398	236.948792
1420.193359	236.214661
1419.152344	185.125076
1418.111328	101.347359
1417.070313	115.771118
1416.029297	-0.634006
1414.987305	232.682419
1413.946289	267.240448
1412.904297	90.569702
1411.862305	-181.536636
1410.819336	69.275650
1409.776367	-44.368317
1408.734375	168.680908
1407.691406	87.763748
1406.647461	192.727829
1405.604492	255.002884
1404.560547	269.569122
1403.516602	-134.959229
1402.472656	-215.607758
1401.427734	-77.958511
1400.382813	190.080093
1399.337891	-141.263580
1398.292969	129.241714
1397.248047	-6.380752
1396.202148	-26.654337
1395.156250	-162.133148
1394.110352	-114.666054
1393.064453	-17.097967
1392.018555	-147.379333
1390.971680	107.915886
1389.924805	40.292892
1388.877930	-122.345238
1387.830078	-109.774529
1386.782227	210.462234
1385.734375	-134.540512
1384.686523	88.144669
1383.638672	-114.130943
1382.589844	-61.401024
1381.541016	43.816765
1380.492188	96.577759
1379.443359	129.381607
1378.394531	-109.931229
1377.344727	-14.611987
1376.294922	-276.173737
1375.245117	-275.582703
1374.194336	-137.752090
1373.143555	-124.636589
1372.092773	88.005592
1371.041992	-93.289871
1369.991211	-57.612274
1368.939453	35.402695
1367.887695	128.429932
1366.835938	121.833229
1365.784180	35.601345
1364.731445	-92.879753
1363.679688	-51.970387
1362.626953	-6.058238
1361.573242	79.686401
1360.520508	-130.569839
1359.466797	114.450729
1358.413086	-118.003403
1357.359375	-61.919136
1356.305664	38.936310
1355.250977	-213.072174
1354.196289	-69.889702
1353.141602	-48.422207
1352.086914	295.930237
1351.031250	16.993681
1349.975586	-157.509354
1348.919922	-36.548325
1347.864258	-34.678608
1346.808594	123.532661
1345.751953	147.795517
1344.695313	110.119255
1343.638672	469.170105
1342.581055	312.580139
1341.523438	193.290039
1340.466797	344.166046
1339.408203	257.233185
1338.350586	81.257759
1337.291992	239.652481
1336.234375	78.733261
1335.174805	365.861755
1334.116211	195.201874
1333.057617	143.415237
1331.998047	183.212524
1330.938477	163.711395
1329.878906	302.495880
1328.818359	347.352966
1327.757813	169.861069
1326.697266	239.559189
1325.636719	62.293026
1324.576172	344.478546
1323.514648	34.061237
1322.453125	269.349518
1321.391602	425.626526
1320.330078	246.349228
1319.267578	170.806961
1318.205078	314.850891
1317.142578	239.451584
1316.080078	119.772926
1315.016602	24.846720
1313.953125	53.226898
1312.889648	229.469910
1311.826172	479.587280
1310.761719	399.677399
1309.698242	93.378784
1308.633789	505.988129
1307.569336	367.250275
1306.503906	558.306763
1305.438477	28.625048
1304.373047	286.193054
1303.307617	184.737076
1302.242188	115.342697
1301.175781	328.655609
1300.109375	335.541290
1299.042969	315.458374
1297.976563	531.222839
1296.909180	226.379059
1295.841797	162.311707
1294.774414	233.323105
1293.707031	-17.098873
1292.638672	282.189850
1291.571289	186.507278
1290.502930	44.321716
1289.433594	412.209045
1288.365234	199.063065
1287.295898	22.815266
1286.226563	184.820465
1285.157227	194.931656
1284.086914	288.353851
1283.017578	247.124710
1281.947266	404.246582
1280.876953	179.548569
1279.805664	-13.197790
1278.734375	58.402863
1277.663086	85.994469
1276.591797	130.742447
1275.520508	89.952812
1274.448242	102.995003
1273.375977	348.230865
1272.303711	11.933165
1271.231445	-167.840118
1270.158203	153.132141
1269.085938	237.185028
1268.011719	423.756805
1266.938477	519.997742
1265.865234	33.091782
1264.791016	-63.257278
1263.716797	323.376343
1262.641602	212.454269
1261.567383	99.187874
1260.492188	134.680801
1259.416992	-68.604233
1258.341797	-25.703123
1257.265625	70.795120
1256.190430	28.490107
1255.114258	59.274918
1254.037109	-7.288611
1252.960938	142.801239
1251.883789	424.236572
1250.806641	401.524658
1249.729492	99.184219
1248.652344	122.814087
1247.574219	88.118484
1246.496094	80.202171
1245.417969	-32.160271
1244.338867	176.208115
1243.260742	403.947083
1242.181641	26.997301
1241.102539	177.033707
1240.022461	-0.633857
1238.943359	185.790375
1237.863281	139.253174
1236.783203	136.419540
1235.702148	68.128738
1234.622070	164.756378
1233.541016	91.684952
1232.459961	333.698517
1231.377930	98.327820
1230.296875	170.711960
1229.214844	-66.905090
1228.132813	177.416901
1227.050781	-57.643253
1225.967773	126.089821
1224.884766	-21.726946
1223.801758	195.809891
1222.718750	115.787361
1221.634766	352.560577
1220.550781	202.450485
1219.466797	-99.848457
1218.382813	235.912872
1217.298828	156.014908
1216.213867	71.320610
1215.128906	78.432129
1214.042969	336.618713
1212.958008	138.517059
1211.872070	-37.780724
1210.786133	-62.002609
1209.700195	48.864239
1208.613281	-11.541727
1207.526367	-2.001230
1206.439453	9.945846
1205.352539	82.132668
1204.265625	9.724432
1203.177734	40.920181
1202.089844	9.482158
1201.001953	-125.479103
1199.913086	127.172935
1198.824219	-169.018204
1197.735352	-190.783768
1196.646484	-174.058136
1195.557617	-229.498322
1194.467773	-63.711910
1193.377930	-10.997130
1192.288086	-100.120361
1191.197266	-155.579803
1190.106445	-9.224445
1189.015625	72.200844
1187.924805	-108.165970
1186.833984	-228.446701
1185.742188	-10.260633
1184.650391	-392.112946
1183.557617	-85.255707
1182.465820	-97.565689
1181.373047	-299.341339
1180.280273	-4.751800
1179.187500	-110.616074
1178.093750	-360.244873
1177.000977	-118.608528
1175.907227	-234.023132
1174.812500	64.899353
1173.718750	-117.590591
1172.624023	-46.283726
1171.529297	91.979118
1170.434570	-64.148315
1169.338867	93.140396
1168.244141	-86.882530
1167.148438	-180.775558
1166.051758	-83.414246
1164.956055	-67.377800
1163.859375	154.113129
1162.762695	2.801940
1161.666016	-60.096992
1160.568359	29.820370
1159.470703	55.209618
1158.373047	121.134789
1157.275391	-30.148666
1156.176758	7.071847
1155.079102	70.485199
1153.979492	40.827557
1152.880859	37.383526
1151.782227	48.209480
1150.682617	256.785553
1149.583008	-44.619087
1148.482422	-7.690322
1147.382813	214.946701
1146.282227	-141.108871
1145.181641	-90.001709
1144.080078	-0.878723
1142.979492	-230.646042
1141.877930	-217.720276
1140.776367	23.468908
1139.673828	33.878067
1138.572266	110.812286
1137.469727	-76.127609
1136.367188	-23.039101
1135.263672	32.356606
1134.161133	59.200806
1133.057617	197.586365
1131.954102	138.843689
1130.849609	-2.982816
1129.745117	118.601395
1128.641602	261.448425
1127.536133	257.136719
1126.431641	231.457031
1125.326172	227.082031
1124.220703	-11.966168
1123.115234	313.013702
1122.009766	166.373291
1120.903320	187.920547
1119.796875	263.884827
1118.690430	342.147125
1117.583008	368.259491
1116.475586	86.701408
1115.368164	58.377369
1114.260742	193.232880
1113.152344	136.444992
1112.044922	46.554829
1110.936523	103.211166
1109.827148	124.353653
1108.718750	102.933792
1107.609375	227.930313
1106.500000	218.229340
1105.389648	229.744141
1104.280273	281.352295
1103.169922	205.467926
1102.059570	42.289818
1100.948242	310.805450
1099.837891	83.941467
1098.726563	203.729080
1097.615234	321.072296
1096.502930	287.501526
1095.390625	48.936501
1094.278320	206.186310
1093.166016	158.446762
1092.053711	478.001617
1090.940430	326.588318
1089.827148	179.923615
1088.713867	150.943649
1087.599609	439.504974
1086.485352	309.295166
1085.371094	378.973053
1084.256836	333.414246
1083.141602	428.852295
1082.027344	82.505707
1080.912109	102.743217
1079.795898	348.403381
1078.680664	345.050537
1077.564453	261.856079
1076.448242	220.927826
1075.331055	393.512939
1074.213867	333.762207
1073.096680	292.783813
1071.979492	270.566803
1070.862305	288.195984
1069.744141	319.858002
1068.625977	236.678391
1067.507813	287.052460
1066.388672	414.672821
1065.270508	261.244720
1064.151367	227.261871
1063.031250	497.535675
1061.912109	283.322235
1060.791992	422.439514
1059.671875	299.534546
1058.550781	288.911285
1057.430664	275.958771
1056.309570	260.662842
1055.188477	259.389435
1054.066406	358.563599
1052.945313	305.882965
1051.823242	404.997528
1050.700195	144.544998
1049.578125	339.347961
1048.455078	81.367096
1047.332031	252.765137
1046.208984	181.521591
1045.084961	66.005020
1043.960938	286.253204
1042.836914	152.136276
1041.712891	-49.487305
1040.587891	142.698334
1039.462891	167.109863
1038.337891	217.134995
1037.212891	15.722053
1036.086914	177.499496
1034.960938	-112.213730
1033.834961	130.975998
1032.708984	-63.197884
1031.582031	149.666641
1030.455078	32.327904
1029.328125	268.353333
1028.200195	69.744637
1027.072266	-3.294635
1025.944336	-324.800537
1024.816406	-151.524002
1023.687500	-40.990574
1022.558594	69.518845
1021.429688	-195.916595
1020.300781	-50.567360
1019.170898	-120.966690
1018.041016	31.307501
1016.911133	81.537483
1015.780273	78.461555
1014.649414	168.111099
1013.518555	81.684380
1012.387695	317.281982
1011.255859	-229.884949
1010.124023	151.595596
1008.992188	137.150391
1007.860352	229.194489
1006.727539	295.784790
1005.594727	431.772644
1004.461914	607.051575
1003.329102	1015.794373
1002.195313	902.022949
1001.061523	460.219360
999.927734	339.792603
998.792969	145.555801
997.658203	-113.200691
996.523438	380.830688
995.388672	168.404663
994.252930	41.502422
993.117188	0.074278
991.981445	180.138641
990.844727	25.807617
989.708984	0.712978
988.572266	148.544952
987.434570	155.794724
986.297852	31.788973
985.160156	-317.822784
984.022461	62.745201
982.884766	-86.301292
981.746094	-44.187737
980.607422	69.301102
979.468750	21.759611
978.329102	-161.400818
977.190430	195.969696
976.050781	84.249939
974.910156	62.280518
973.770508	-3.267605
972.629883	-91.696991
971.489258	-28.431715
970.348633	269.091217
969.207031	66.072594
968.065430	56.011894
966.923828	-197.205673
965.781250	-12.068655
964.639648	-49.417030
963.496094	87.583626
962.353516	57.242176
961.210938	173.671600
960.067383	161.795654
958.923828	310.357269
957.779297	19.174854
956.635742	204.483521
955.491211	-84.103661
954.345703	21.175402
953.201172	50.971394
952.055664	-113.625740
950.910156	-300.944000
949.764648	85.829216
948.618164	-92.159309
947.471680	-110.005409
946.325195	132.716675
945.178711	140.104568
944.031250	90.461502
942.883789	-157.734543
941.736328	-22.227821
940.587891	65.357269
939.439453	182.639069
938.291016	-106.113106
937.142578	198.315369
935.993164	397.784607
934.843750	205.146927
933.694336	83.321968
932.544922	228.213654
931.394531	188.590469
930.244141	-28.582361
929.093750	93.677155
927.942383	104.407127
926.791016	115.203369
925.639648	-53.682686
924.488281	-88.210587
923.335938	-131.750290
922.183594	-111.538383
921.031250	-66.261055
919.877930	144.959869
918.724609	-95.993317
917.571289	-132.328384
916.417969	-198.104691
915.263672	-82.147072
914.109375	22.469383
912.955078	149.794601
911.800781	188.636307
910.645508	34.712734
909.490234	236.966019
908.334961	-61.880180
907.178711	76.951027
906.022461	39.012875
904.866211	-44.164444
903.709961	167.218781
902.552734	133.982529
901.395508	69.119125
900.238281	-43.194820
899.080078	-214.240860
897.921875	-34.478043
896.763672	0.488900
895.605469	-61.751453
894.446289	-1.832137
893.287109	107.832451
892.127930	113.539810
890.967773	1.807335
889.807617	68.607155
888.647461	-0.073855
887.487305	-79.969536
886.326172	-209.447220
885.165039	-49.988129
884.003906	-32.699226
882.842773	-148.458984
881.680664	155.291107
880.518555	48.620384
879.356445	221.513596
878.193359	205.070267
877.030273	321.576416
875.867188	109.217896
874.703125	-89.507309
873.540039	-92.260216
872.375977	-43.226845
871.210938	244.315781
870.046875	99.811951
868.881836	54.351097
867.716797	292.242371
866.550781	179.341202
865.385742	210.341690
864.219727	290.766937
863.052734	-44.429726
861.886719	74.209435
860.719727	64.807114
859.552734	270.914520
858.384766	245.760071
857.217773	-14.983696
856.049805	238.094971
854.880859	230.892685
853.712891	297.677704
852.543945	335.277740
851.375000	287.685394
850.205078	246.824356
849.036133	302.289093
847.866211	234.536179
846.696289	186.944977
845.525391	264.710571
844.354492	275.278778
843.183594	390.973999
842.012695	289.610840
840.840820	109.995682
839.668945	359.713135
838.497070	-16.601851
837.324219	407.271149
836.151367	267.881622
834.978516	175.431030
833.805664	143.278992
832.631836	17.331404
831.458008	148.093048
830.284180	48.896278
829.110352	54.559795
827.935547	236.383942
826.760742	431.453827
825.584961	-4.557222
824.410156	45.493599
823.234375	-176.398972
822.058594	-66.286278
820.881836	-16.422779
819.705078	19.997728
818.528320	87.510986
817.351563	45.869553
816.173828	213.356049
814.996094	67.015251
813.818359	-97.113037
812.639648	34.515453
811.461914	85.982414
810.283203	-40.452477
809.103516	66.420479
807.923828	75.422043
806.745117	-66.677567
805.564453	-88.880447
804.384766	-151.104294
803.204102	15.228532
802.023438	-189.150558
800.842773	110.066284
799.661133	0.972019
798.479492	144.632385
797.297852	88.630806
796.115234	-129.213257
794.932617	-34.611042
793.750000	-115.137184
792.567383	-51.747108
791.383789	-68.181908
790.200195	116.753914
789.016602	66.927368
787.832031	-67.039345
786.648438	119.736000
785.463867	186.910065
784.278320	-0.300451
783.092773	49.021416
781.908203	-10.048831
780.721680	226.896042
779.536133	267.051025
778.349609	22.214960
777.163086	-30.495266
775.975586	-169.353912
774.789063	20.605251
773.601563	-8.037851
772.413086	197.070892
771.225586	29.310427
770.037109	99.670677
768.848633	205.189377
767.660156	138.691833
766.470703	28.083605
765.281250	327.162598
764.091797	207.613724
762.901367	235.559387
761.710938	201.792068
760.520508	229.592590
759.330078	431.126648
758.138672	339.950378
756.947266	132.206314
755.755859	109.179565
754.563477	371.848175
753.371094	142.093445
752.178711	31.030684
750.986328	165.974579
749.792969	-140.584915
748.599609	-113.340324
747.405273	56.514801
746.211914	-61.217010
745.017578	145.758423
743.823242	313.120148
742.627930	-50.307701
741.433594	143.264282
740.238281	207.394028
739.041992	-223.773102
737.846680	-61.048958
736.650391	-49.557190
735.454102	-44.655251
734.256836	-267.456116
733.059570	78.907501
731.862305	59.669300
730.665039	-239.591263
729.466797	-66.281883
728.268555	-65.798714
727.070313	74.603859
725.872070	127.524986
724.672852	-265.339294
723.473633	14.863070
722.273438	-159.345627
721.074219	24.666744
719.874023	95.093674
718.673828	156.789200
717.472656	-32.448795
716.271484	120.940750
715.070313	139.078690
713.869141	233.572220
712.666992	77.365906
711.464844	47.696442
710.262695	120.510849
709.059570	53.927639
707.856445	-221.646759
706.653320	19.035389
705.450195	194.366302
704.246094	78.046661
703.041992	-62.076088
701.837891	235.208511
700.632813	434.566010
699.428711	88.149956
698.222656	-14.543724
697.017578	-282.264374
695.811523	186.837311
694.605469	47.560921
693.399414	286.356537
692.192383	-108.887711
690.986328	30.194756
689.778320	89.016891
688.571289	98.022049
687.363281	81.108727
686.155273	112.035858
684.947266	-175.669357
683.738281	107.011681
682.529297	-323.352417
681.320313	126.325531
680.111328	21.355068
678.901367	-96.437042
677.691406	-29.995226
676.481445	-63.034081
675.270508	-277.729279
674.059570	-267.161133
672.848633	-12.021697
671.636719	-178.612213
670.425781	102.590630
669.213867	102.760063
668.000977	90.083855
666.789063	101.304329
665.576172	142.881271
664.362305	-37.899117
663.149414	21.191929
661.935547	117.064644
660.721680	57.602146
659.507813	123.414658
658.292969	115.945404
657.078125	151.702652
655.863281	23.648592
654.647461	66.033554
653.431641	-238.530624
652.215820	62.590263
651.000000	-13.374469
649.783203	52.885689
648.566406	233.266876
647.349609	99.279549
646.132813	204.263504
644.915039	270.460022
643.697266	300.037537
642.478516	54.266914
641.259766	126.805214
640.041992	315.334167
638.822266	-98.107185
637.603516	75.165596
636.383789	-114.820023
635.164063	-25.641836
633.943359	-248.020462
632.723633	-19.645937
631.502930	219.152542
630.281250	-183.987228
629.060547	75.716919
627.838867	-27.455450
626.617188	210.065308
625.394531	237.043213
624.172852	385.817902
622.950195	4.837567
621.726563	-3.624723
620.503906	103.118050
619.280273	61.552734
618.056641	216.432739
616.832031	13.212605
615.608398	209.641098
614.383789	54.449188
613.158203	-107.798737
611.933594	5.148101
610.708008	-51.659695
609.482422	61.714344
608.255859	157.034622
607.030273	232.141617
605.803711	-50.515011
604.576172	-97.072227
