# Supplementary material for: Raman spectroscopy accurately differentiates mucosal healing from non-healing and biochemical changes following biological therapy in inflammatory bowel disease
Source: PLoS One. 2021 Jun 2;16(6):e0252210. doi: 10.1371/journal.pone.0252210 (PMC8172032; doi:10.1371/journal.pone.0252210)
Supplement: S1 Dataset — (ZIP) [file pone.0252210.s003.zip › HC/BRC-ctnf-0010 base sub CR removed_41__X_-19866.6__Y_20277.6__Z_56.7809__Time_471.txt]

1714.640625	399.068207
1713.664063	407.025208
1712.687500	483.918060
1711.709961	364.159332
1710.733398	165.999252
1709.755859	-110.709419
1708.778320	21.850735
1707.799805	-181.489914
1706.821289	16.135056
1705.843750	-178.141647
1704.864258	-274.378357
1703.885742	-58.297848
1702.907227	-46.696659
1701.927734	-12.118371
1700.948242	-74.898193
1699.968750	-95.936043
1698.988281	-139.518463
1698.007813	-178.856461
1697.028320	37.291748
1696.046875	222.653122
1695.066406	193.100250
1694.084961	-13.978150
1693.104492	-267.539734
1692.123047	99.654068
1691.140625	299.870728
1690.159180	357.322144
1689.176758	314.652161
1688.194336	201.294281
1687.211914	270.582581
1686.228516	365.039551
1685.246094	90.268936
1684.262695	21.957592
1683.279297	445.035217
1682.295898	62.073009
1681.311523	204.949799
1680.327148	362.189819
1679.342773	475.202606
1678.358398	897.909729
1677.374023	823.975037
1676.388672	663.283569
1675.403320	931.802124
1674.417969	847.581909
1673.432617	1080.660522
1672.446289	1062.079834
1671.459961	850.469543
1670.473633	1399.537720
1669.487305	1123.317017
1668.500977	1371.119385
1667.513672	1518.740234
1666.526367	1319.440308
1665.539063	1794.958008
1664.550781	1440.701050
1663.563477	1774.276123
1662.575195	1623.173218
1661.586914	1661.060181
1660.598633	1524.692139
1659.609375	1513.569092
1658.620117	1844.843994
1657.631836	1909.116333
1656.641602	1958.036255
1655.652344	2198.163086
1654.662109	1861.723389
1653.672852	1589.518311
1652.681641	1434.340210
1651.691406	1504.601929
1650.701172	1376.996460
1649.709961	1482.576538
1648.718750	1229.083130
1647.727539	793.801392
1646.735352	567.860291
1645.744141	696.421814
1644.751953	579.697327
1643.759766	782.899170
1642.766602	711.820862
1641.774414	461.670837
1640.781250	301.668396
1639.788086	184.265503
1638.794922	199.097107
1637.801758	-215.609756
1636.807617	158.400558
1635.813477	26.437056
1634.819336	44.987175
1633.825195	153.339401
1632.830078	27.419155
1631.834961	-132.472504
1630.839844	-120.964432
1629.844727	-111.915695
1628.849609	-76.388252
1627.853516	-164.396072
1626.857422	173.926453
1625.861328	136.141068
1624.865234	-264.373871
1623.868164	-25.808670
1622.871094	-50.084538
1621.874023	51.863110
1620.876953	-132.522018
1619.879883	292.592651
1618.881836	126.713577
1617.883789	-12.802459
1616.885742	314.989105
1615.887695	212.275299
1614.888672	445.434509
1613.889648	-11.390572
1612.890625	326.600952
1611.891602	428.444550
1610.892578	-70.089676
1609.892578	-117.675087
1608.892578	109.835968
1607.892578	305.755188
1606.892578	-9.207026
1605.891602	275.530396
1604.890625	164.745071
1603.889648	187.403778
1602.888672	66.028244
1601.887695	329.191162
1600.885742	-135.049210
1599.883789	201.019638
1598.881836	29.590151
1597.879883	-212.477081
1596.876953	-310.852081
1595.874023	-74.885521
1594.871094	-84.731865
1593.868164	-167.861786
1592.864258	-146.685410
1591.861328	-444.170898
1590.857422	-91.818161
1589.853516	-5.964173
1588.848633	259.668488
1587.844727	206.787598
1586.839844	-96.625069
1585.834961	170.872299
1584.830078	307.714935
1583.824219	29.910679
1582.819336	41.236420
1581.813477	273.749084
1580.807617	-137.346008
1579.800781	-280.306824
1578.794922	-56.359989
1577.788086	60.532806
1576.781250	309.851807
1575.773438	41.094666
1574.766602	-76.914017
1573.758789	-205.529663
1572.750977	89.448235
1571.743164	9.744143
1570.735352	205.297501
1569.726563	319.953156
1568.718750	-7.280937
1567.708984	213.326248
1566.700195	-231.115463
1565.691406	100.573112
1564.681641	283.900330
1563.671875	293.035004
1562.662109	218.884445
1561.652344	385.721466
1560.641602	98.395752
1559.630859	-207.219254
1558.620117	477.204254
1557.609375	202.207108
1556.597656	261.277252
1555.586914	382.245178
1554.575195	-191.204208
1553.563477	247.740234
1552.550781	127.042488
1551.539063	241.676147
1550.526367	394.789429
1549.513672	87.075745
1548.500977	415.510620
1547.487305	386.658936
1546.473633	225.701492
1545.459961	-28.501120
1544.446289	314.112946
1543.432617	82.734489
1542.417969	3.582004
1541.404297	143.752167
1540.389648	373.957703
1539.374023	283.678162
1538.359375	22.867445
1537.343750	66.381638
1536.328125	29.652992
1535.312500	253.203140
1534.296875	221.118286
1533.280273	227.451523
1532.263672	171.679306
1531.247070	396.595093
1530.230469	147.095901
1529.212891	90.642509
1528.196289	265.799469
1527.178711	378.829437
1526.160156	396.306824
1525.142578	387.844543
1524.124023	592.713989
1523.106445	-103.129318
1522.087891	129.620575
1521.068359	390.317749
1520.049805	64.528450
1519.030273	337.565460
1518.010742	3.780075
1516.991211	119.579933
1515.971680	-173.310913
1514.951172	-145.263611
1513.930664	39.214741
1512.910156	344.084656
1511.889648	-108.517479
1510.868164	80.388260
1509.846680	107.406944
1508.826172	-363.336182
1507.803711	250.649384
1506.782227	66.868843
1505.759766	-352.855133
1504.737305	-98.541550
1503.714844	-139.149475
1502.692383	107.018303
1501.668945	-138.838501
1500.646484	145.341431
1499.623047	-82.778831
1498.599609	-408.201721
1497.575195	231.080658
1496.550781	-10.133005
1495.527344	-10.895208
1494.502930	23.991224
1493.477539	-23.100826
1492.453125	-123.934280
1491.427734	-84.302742
1490.402344	-3.908817
1489.376953	224.515244
1488.350586	378.644653
1487.325195	790.553284
1486.298828	329.054230
1485.272461	459.826172
1484.245117	707.815491
1483.218750	534.686584
1482.191406	659.968689
1481.164063	853.985413
1480.136719	963.715332
1479.108398	1088.598877
1478.080078	1101.234985
1477.052734	1253.990479
1476.023438	1126.340088
1474.995117	1531.047607
1473.965820	1449.143677
1472.937500	1861.172241
1471.908203	1631.534912
1470.877930	1804.013062
1469.848633	2032.396606
1468.818359	2148.708252
1467.788086	2366.681885
1466.757813	2576.921143
1465.727539	2349.824219
1464.696289	2552.303955
1463.665039	2752.160645
1462.633789	3012.900146
1461.602539	2877.315186
1460.570313	2957.607422
1459.539063	3225.787354
1458.506836	3293.317139
1457.473633	3104.493164
1456.441406	3276.087891
1455.408203	3181.262207
1454.375000	3213.314209
1453.341797	3569.938965
1452.308594	3323.116211
1451.274414	3509.810059
1450.241211	3625.552979
1449.207031	3705.795898
1448.171875	3856.948486
1447.137695	3218.043457
1446.102539	3688.355957
1445.067383	3558.632324
1444.032227	3155.715820
1442.997070	3542.449219
1441.960938	3456.027100
1440.924805	3076.343506
1439.888672	3028.140137
1438.852539	3232.845703
1437.816406	2957.330566
1436.779297	2633.984619
1435.742188	2586.240234
1434.705078	2197.627930
1433.666992	1983.498779
1432.629883	1509.542114
1431.591797	1780.504028
1430.553711	1503.820313
1429.514648	742.897095
1428.476563	794.717529
1427.437500	904.608521
1426.398438	588.435059
1425.359375	617.892822
1424.320313	581.929688
1423.280273	634.276367
1422.240234	195.455185
1421.200195	316.130554
1420.159180	46.525646
1419.119141	494.755615
1418.078125	338.776398
1417.037109	547.919861
1415.996094	125.570923
1414.954102	601.582153
1413.912109	23.734072
1412.870117	-194.145203
1411.828125	-19.600744
1410.786133	-257.179565
1409.743164	-391.501251
1408.700195	1.985225
1407.657227	-162.161865
1406.614258	487.572723
1405.570313	150.446838
1404.527344	270.510010
1403.483398	-163.973572
1402.438477	-31.070374
1401.394531	76.883202
1400.349609	-191.271591
1399.304688	47.373657
1398.259766	123.136513
1397.214844	98.783684
1396.168945	-50.707176
1395.123047	78.137863
1394.077148	227.140045
1393.031250	113.309990
1391.984375	-268.221771
1390.937500	144.109512
1389.890625	-86.746185
1388.843750	78.018417
1387.796875	207.868774
1386.749023	52.703590
1385.701172	227.856033
1384.653320	-89.380470
1383.604492	233.537704
1382.556641	-88.190269
1381.507813	42.585091
1380.458984	43.602013
1379.410156	-95.045570
1378.360352	-138.590698
1377.310547	142.579147
1376.260742	139.303833
1375.210938	146.200546
1374.161133	-193.473022
1373.110352	148.046890
1372.059570	-26.554165
1371.008789	-355.458069
1369.957031	-280.277618
1368.906250	-259.742981
1367.854492	-52.198559
1366.802734	103.133789
1365.750000	161.440598
1364.698242	145.238144
1363.645508	295.985962
1362.592773	150.695694
1361.540039	137.526810
1360.486328	-188.919418
1359.433594	-27.546747
1358.379883	484.523956
1357.326172	89.154686
1356.271484	449.708984
1355.216797	246.200775
1354.163086	507.561157
1353.107422	274.664703
1352.052734	588.396484
1350.998047	427.952148
1349.942383	486.172638
1348.886719	509.801025
1347.830078	853.647156
1346.774414	721.251770
1345.717773	956.122742
1344.661133	831.517761
1343.604492	1074.041016
1342.546875	1046.448364
1341.490234	1224.723999
1340.432617	1412.978638
1339.375000	1318.945801
1338.316406	1467.787964
1337.258789	1421.148071
1336.200195	1424.177124
1335.141602	1474.381226
1334.082031	1480.169434
1333.023438	1357.488159
1331.963867	1304.250977
1330.904297	1444.049316
1329.844727	1141.432129
1328.784180	997.258301
1327.723633	1354.907593
1326.663086	1196.217896
1325.602539	1403.288818
1324.541992	1417.794189
1323.480469	1281.816162
1322.418945	1486.663452
1321.357422	1462.052490
1320.295898	1783.000854
1319.233398	1610.579468
1318.170898	1850.213379
1317.108398	1446.334106
1316.045898	1587.548706
1314.982422	1450.307495
1313.918945	1914.476318
1312.855469	1607.482788
1311.791992	1928.793091
1310.728516	1841.315430
1309.664063	2032.168213
1308.599609	1922.759766
1307.535156	1796.279053
1306.469727	2139.860596
1305.404297	2055.396973
1304.338867	2103.869629
1303.273438	2132.749023
1302.208008	1851.982178
1301.141602	2087.516357
1300.075195	2283.727539
1299.008789	2045.132935
1297.942383	1981.101074
1296.875000	2079.231934
1295.807617	1855.803833
1294.740234	2025.255371
1293.672852	2143.177979
1292.604492	2268.472656
1291.537109	1783.048584
1290.468750	1788.343384
1289.399414	1774.081177
1288.331055	1730.483276
1287.261719	1748.218140
1286.192383	1903.215210
1285.123047	1605.026855
1284.052734	1762.535034
1282.983398	1658.042236
1281.913086	1759.268433
1280.841797	1750.347900
1279.771484	1773.293945
1278.700195	1448.881226
1277.628906	1736.105347
1276.557617	1820.280273
1275.486328	1762.653320
1274.414063	1641.529053
1273.341797	1603.566895
1272.269531	1597.412720
1271.197266	1750.052368
1270.124023	1660.872314
1269.050781	1786.606323
1267.977539	1968.442993
1266.904297	1784.145874
1265.830078	1597.488159
1264.756836	1381.661865
1263.681641	1721.980469
1262.607422	1625.699951
1261.533203	1609.910156
1260.458008	1611.181396
1259.382813	1444.313721
1258.307617	1803.730591
1257.231445	1571.107666
1256.155273	1716.022461
1255.079102	1751.308472
1254.002930	1411.717407
1252.926758	1507.860229
1251.849609	1375.229248
1250.772461	1875.073975
1249.695313	1603.759155
1248.617188	1728.843506
1247.540039	1370.117310
1246.461914	1453.825073
1245.382813	1617.636475
1244.304688	1246.923950
1243.225586	1077.908447
1242.146484	1282.863159
1241.067383	1354.168823
1239.988281	1503.069580
1238.908203	1465.003052
1237.828125	1203.718994
1236.748047	1233.555298
1235.667969	1403.974976
1234.586914	1365.759399
1233.505859	1196.619507
1232.424805	756.088684
1231.343750	955.305664
1230.261719	1338.458130
1229.179688	1164.386108
1228.097656	1055.697388
1227.015625	1331.874756
1225.932617	1131.093750
1224.850586	971.478516
1223.767578	739.284607
1222.683594	461.158722
1221.600586	671.518372
1220.516602	446.567932
1219.432617	796.855408
1218.347656	651.552368
1217.263672	694.678589
1216.178711	517.906799
1215.093750	514.988525
1214.008789	355.070923
1212.922852	627.169250
1211.836914	771.168030
1210.750977	924.667725
1209.665039	988.764832
1208.579102	1127.501221
1207.492188	694.677307
1206.405273	741.627197
1205.318359	766.779724
1204.230469	640.024841
1203.142578	701.119019
1202.054688	357.498993
1200.966797	254.714661
1199.877930	43.538692
1198.790039	128.396164
1197.701172	574.024475
1196.611328	326.528198
1195.522461	341.211945
1194.432617	-57.804447
1193.342773	177.908493
1192.252930	-67.274727
1191.162109	-194.722443
1190.072266	103.019379
1188.981445	100.284836
1187.889648	119.046005
1186.798828	-6.340105
1185.707031	-244.594467
1184.615234	-106.099167
1183.523438	166.583160
1182.430664	-69.478668
1181.337891	-363.096039
1180.245117	-210.741623
1179.152344	-128.075592
1178.059570	-273.215088
1176.965820	307.556976
1175.872070	-122.890511
1174.778320	122.094986
1173.683594	383.617096
1172.588867	395.959229
1171.494141	-63.272903
1170.399414	11.167168
1169.303711	-213.562408
1168.208984	-96.280777
1167.113281	173.863159
1166.016602	130.604034
1164.920898	63.373341
1163.824219	122.701469
1162.727539	136.513550
1161.630859	138.275085
1160.533203	235.432968
1159.435547	537.756409
1158.337891	412.613434
1157.240234	449.692322
1156.141602	419.842194
1155.043945	721.461121
1153.944336	598.356201
1152.845703	367.941071
1151.747070	566.576538
1150.647461	171.642792
1149.547852	227.081985
1148.447266	-62.991405
1147.347656	156.614990
1146.247070	92.691490
1145.146484	-80.784164
1144.044922	-111.494484
1142.944336	-332.601898
1141.842773	-6.605493
1140.741211	-80.374802
1139.638672	371.251312
1138.537109	133.251678
1137.434570	216.103424
1136.332031	434.269440
1135.228516	367.188110
1134.125977	442.577179
1133.022461	589.073547
1131.917969	735.417053
1130.814453	1133.216431
1129.709961	1127.374023
1128.605469	1123.841553
1127.500977	1108.390503
1126.396484	1460.409424
1125.291016	776.230835
1124.185547	1161.217163
1123.080078	1076.796143
1121.973633	1127.374634
1120.868164	614.203064
1119.761719	605.562317
1118.654297	544.778381
1117.547852	734.875549
1116.440430	555.681274
1115.333008	719.562256
1114.225586	703.571411
1113.117188	460.518036
1112.008789	118.245461
1110.900391	494.634827
1109.791992	773.934448
1108.682617	684.500488
1107.573242	663.578857
1106.463867	659.171814
1105.354492	704.320801
1104.244141	938.245178
1103.133789	1018.652039
1102.023438	561.082764
1100.913086	750.012390
1099.801758	837.422180
1098.690430	755.027039
1097.579102	967.305908
1096.467773	840.136292
1095.355469	1203.062012
1094.243164	1042.899658
1093.130859	637.889832
1092.017578	840.502380
1090.905273	805.305237
1089.791992	796.001160
1088.677734	603.178528
1087.564453	591.600647
1086.450195	829.317993
1085.335938	843.580627
1084.221680	1285.684082
1083.106445	893.293640
1081.991211	1224.788208
1080.875977	616.533691
1079.760742	668.528687
1078.644531	884.880188
1077.528320	359.377136
1076.412109	981.795471
1075.295898	749.891724
1074.178711	611.956604
1073.061523	689.903931
1071.944336	383.326050
1070.826172	578.588074
1069.708984	476.190308
1068.590820	718.321350
1067.471680	576.198792
1066.353516	312.439636
1065.234375	599.111877
1064.115234	972.335754
1062.996094	645.668579
1061.875977	817.612610
1060.755859	474.897308
1059.635742	555.744019
1058.515625	741.862183
1057.394531	495.481140
1056.273438	490.032959
1055.152344	304.758514
1054.031250	257.492218
1052.909180	401.846466
1051.787109	69.885864
1050.665039	118.702660
1049.541992	-182.508484
1048.418945	405.558868
1047.295898	454.571167
1046.172852	193.468292
1045.048828	191.413956
1043.925781	105.568237
1042.801758	173.689987
1041.676758	204.609924
1040.552734	307.866302
1039.427734	481.066223
1038.302734	265.436859
1037.176758	287.486389
1036.050781	-67.394241
1034.924805	124.855721
1033.798828	-1.562411
1032.672852	295.525330
1031.545898	511.217438
1030.418945	536.318237
1029.291992	78.110901
1028.164063	-7.954113
1027.036133	-103.123833
1025.908203	-267.771332
1024.780273	-234.816650
1023.651367	16.499714
1022.522461	-217.241852
1021.393555	13.386240
1020.264648	-215.278351
1019.134766	-534.143677
1018.004883	-375.008942
1016.875000	-127.685005
1015.744141	-197.852997
1014.613281	-376.726776
1013.482422	-61.890724
1012.351563	-275.109009
1011.219727	199.679932
1010.088867	222.990280
1008.956055	58.972900
1007.824219	249.264771
1006.691406	964.800659
1005.558594	1127.392578
1004.425781	2041.623535
1003.292969	2823.834717
1002.159180	2632.799561
1001.025391	2310.325195
999.891602	1017.897156
998.756836	555.429749
997.622070	368.163116
996.487305	423.582581
995.352539	192.970184
994.216797	274.166718
993.081055	309.384064
991.945313	111.829979
990.808594	152.068253
989.672852	86.446014
988.536133	106.324661
987.398438	-246.908020
986.261719	68.324303
985.124023	-159.955841
983.986328	-90.882118
982.847656	-0.924965
981.709961	-35.087784
980.571289	223.200043
979.432617	74.374245
978.292969	-32.781189
977.153320	-98.291939
976.013672	296.217010
974.874023	-24.051313
973.734375	85.731133
972.593750	85.391922
971.453125	163.349548
970.311523	161.103729
969.170898	-38.365211
968.029297	-51.631691
966.886719	-122.054985
965.745117	-95.886459
964.602539	-108.519943
963.459961	-24.640160
962.317383	378.056946
961.173828	35.888474
960.030273	326.504974
958.886719	154.436859
957.743164	104.030960
956.598633	49.272831
955.454102	-83.098068
954.309570	144.120346
953.165039	405.747345
952.019531	278.554108
950.874023	78.427620
949.727539	575.987000
948.582031	314.549011
947.435547	156.275055
946.289063	73.664490
945.141602	201.450150
943.995117	203.751999
942.847656	28.138746
941.699219	318.484283
940.551758	401.188721
939.403320	59.641865
938.254883	468.943176
937.105469	565.787109
935.957031	423.345825
934.807617	559.260132
933.658203	114.132614
932.507813	282.298767
931.357422	505.231781
930.207031	170.257736
929.056641	206.741623
927.906250	-141.330429
926.754883	-177.290359
925.603516	148.701233
924.451172	56.144634
923.298828	398.160156
922.146484	-26.055424
920.994141	-113.496727
919.841797	96.962646
918.688477	-12.891443
917.535156	47.818249
916.380859	344.826965
915.227539	-16.597486
914.073242	201.115707
912.918945	-168.910767
911.763672	-50.824181
910.608398	-55.150608
909.453125	54.036789
908.297852	2.324975
907.141602	-232.843201
905.985352	-32.677959
904.829102	335.165344
903.672852	123.082176
902.515625	-260.894562
901.358398	-40.084949
900.201172	-93.164001
899.042969	-109.903275
897.884766	-65.451378
896.726563	-32.237282
895.568359	44.020969
894.409180	75.114525
893.250000	488.269348
892.090820	40.345421
890.930664	331.481720
889.771484	281.488159
888.611328	157.075653
887.450195	380.471497
886.289063	57.612038
885.128906	-3.281400
883.966797	-30.229990
882.805664	249.624405
881.643555	315.184601
880.481445	718.921875
879.319336	784.434265
878.156250	516.470520
876.993164	539.282959
875.830078	377.434540
874.666016	506.174042
873.502930	461.532654
872.338867	795.054321
871.173828	331.899811
870.009766	145.674347
868.844727	301.418152
867.679688	355.918457
866.513672	520.557007
865.348633	426.653839
864.182617	901.280518
863.015625	739.953186
861.849609	810.015320
860.682617	633.054260
859.515625	752.478210
858.347656	1107.489380
857.180664	1199.786865
856.012695	1038.539917
854.843750	1606.221558
853.675781	1299.160400
852.506836	1265.697144
851.337891	1225.486572
850.167969	1041.871460
848.999023	1003.895203
847.829102	1071.156372
846.658203	706.222290
845.488281	580.913940
844.317383	836.064209
843.146484	569.726746
841.975586	605.429932
840.803711	665.660828
839.631836	665.430420
838.459961	772.423401
837.287109	591.017395
836.114258	630.809631
834.941406	621.363831
833.768555	895.454773
832.594727	999.659180
831.420898	478.746643
830.247070	781.437317
829.072266	715.780701
827.898438	759.350342
826.722656	1222.049194
825.547852	921.958008
824.372070	526.072510
823.196289	422.186554
822.020508	728.180847
820.844727	592.905090
819.667969	119.119370
818.491211	208.696335
817.313477	280.317963
816.136719	120.364975
814.958984	271.835968
813.781250	-237.462189
812.602539	-50.628826
811.423828	18.166698
810.245117	129.040253
809.066406	348.619507
807.886719	32.586269
806.707031	45.283630
805.527344	-199.722992
804.346680	-180.564362
803.166992	-330.223907
801.985352	465.321838
800.804688	-135.002747
799.623047	-169.618622
798.441406	-463.779022
797.259766	-372.203094
796.078125	-196.586411
794.895508	-253.833344
793.712891	-171.625992
792.529297	-34.224220
791.346680	-133.936523
790.163086	-74.344994
788.978516	352.464386
787.794922	135.070755
786.610352	81.340897
785.425781	303.957367
784.241211	349.448212
783.055664	248.901123
781.870117	-304.781921
780.684570	169.075760
779.498047	134.526764
778.311523	35.821289
777.125000	277.054352
775.938477	147.211655
774.750977	-75.384705
773.563477	119.008476
772.375977	-97.095444
771.187500	52.863914
769.999023	-83.982933
768.810547	416.151123
767.622070	153.443893
766.432617	454.772156
765.243164	339.540680
764.053711	303.536926
762.863281	353.313507
761.672852	149.830383
760.482422	159.808945
759.291992	233.486237
758.100586	546.793823
756.909180	63.801811
755.717773	150.368576
754.525391	173.070297
753.333008	61.633747
752.140625	218.198883
750.948242	671.143982
749.754883	421.096130
748.561523	599.208435
747.368164	305.261780
746.173828	-135.628418
744.979492	266.081970
743.785156	220.099854
742.590820	101.725922
741.395508	22.825689
740.200195	158.717194
739.003906	22.781622
737.808594	342.561615
736.612305	-143.856247
735.416016	110.065201
734.218750	140.539291
733.021484	184.115021
731.824219	166.386520
730.626953	437.432343
729.428711	356.212067
728.230469	285.962341
727.032227	147.980576
725.833984	567.407898
724.634766	165.047684
723.435547	234.769547
722.235352	232.400375
721.036133	551.049683
719.835938	417.683319
718.635742	360.807404
717.434570	1185.541992
716.233398	522.127380
715.032227	266.927490
713.831055	428.376190
712.628906	-140.492401
711.426758	-18.133448
710.224609	498.625183
709.021484	215.715973
707.818359	139.921722
706.615234	-46.808304
705.412109	212.904755
704.208008	-260.873840
703.003906	-33.693939
701.799805	75.998779
700.594727	-20.875036
699.389648	132.450577
698.184570	9.724894
696.979492	-417.103760
695.773438	-154.829758
694.567383	-85.899063
693.361328	328.433075
692.154297	-23.788158
690.947266	-265.009491
689.740234	-165.256363
688.533203	-306.277008
687.325195	-165.093079
686.117188	0.011439
684.909180	-123.216354
683.700195	63.736599
682.491211	62.178982
681.282227	-88.752312
680.072266	-139.833847
678.863281	-221.083405
677.653320	-120.281067
676.442383	225.224686
675.232422	-178.140244
674.021484	262.675598
672.810547	41.453941
671.598633	-51.939068
670.386719	-240.304764
669.174805	-203.650543
667.962891	142.156372
666.750000	-136.542679
665.537109	90.487778
664.324219	228.957230
663.110352	-217.692749
661.897461	-260.371307
660.683594	316.461945
659.468750	86.112137
658.254883	-223.890610
657.040039	39.996601
655.824219	150.717590
654.609375	121.296448
653.393555	18.637573
652.177734	73.332535
650.960938	67.688118
649.745117	81.413002
648.528320	138.174332
647.311523	332.646576
646.093750	346.184113
644.875977	424.198059
643.658203	545.112976
642.440430	310.989197
641.221680	450.993652
640.002930	266.178741
638.784180	83.426224
637.564453	44.544308
636.344727	48.438221
635.125000	294.791412
633.905273	128.493286
632.684570	-123.879532
631.463867	192.316757
630.243164	134.659607
629.021484	-79.946640
627.799805	134.107742
626.578125	233.982513
625.356445	200.429947
624.133789	464.312714
622.911133	363.256226
621.688477	306.661072
620.464844	399.411743
619.241211	208.798599
618.017578	-5.965644
616.793945	-30.876837
615.569336	-210.636917
614.344727	-190.037598
613.120117	-262.298248
611.894531	-140.862152
610.668945	-24.735069
609.443359	190.768738
608.216797	146.498993
606.991211	128.891479
605.764648	-300.035156
604.537109	-23.187449
