# Supplementary material for: Raman spectroscopy accurately differentiates mucosal healing from non-healing and biochemical changes following biological therapy in inflammatory bowel disease
Source: PLoS One. 2021 Jun 2;16(6):e0252210. doi: 10.1371/journal.pone.0252210 (PMC8172032; doi:10.1371/journal.pone.0252210)
Supplement: S1 Dataset — (ZIP) [file pone.0252210.s003.zip › HC/BRC-ctnf-0008-1_base sub CR removed_28__X_-11640.4__Y_45452.2__Z_88.8315__Time_314.txt]

1714.640625	674.693542
1713.664063	36.349785
1712.687500	9.383114
1711.709961	-82.966263
1710.733398	-4.582644
1709.755859	-240.927826
1708.778320	-105.724449
1707.799805	68.461533
1706.821289	158.443863
1705.843750	-159.688568
1704.864258	-302.285126
1703.885742	-28.347353
1702.907227	161.306015
1701.927734	-453.059204
1700.948242	151.332092
1699.968750	-139.023956
1698.988281	-337.039948
1698.007813	-15.053453
1697.028320	-271.739258
1696.046875	-166.447693
1695.066406	20.268318
1694.084961	-261.940887
1693.104492	-3.395743
1692.123047	229.477737
1691.140625	89.733002
1690.159180	-174.140381
1689.176758	227.412338
1688.194336	101.825073
1687.211914	262.687927
1686.228516	-28.696466
1685.246094	238.175156
1684.262695	258.088837
1683.279297	129.810318
1682.295898	154.384293
1681.311523	339.623810
1680.327148	-211.711548
1679.342773	185.658112
1678.358398	352.239532
1677.374023	644.664673
1676.388672	796.803345
1675.403320	705.071838
1674.417969	491.903809
1673.432617	516.201782
1672.446289	791.035095
1671.459961	620.161499
1670.473633	699.800781
1669.487305	727.028381
1668.500977	1054.982544
1667.513672	1022.436584
1666.526367	1030.399780
1665.539063	1320.272583
1664.550781	1310.874146
1663.563477	1044.887207
1662.575195	1233.014771
1661.586914	1517.095825
1660.598633	1205.297729
1659.609375	960.424194
1658.620117	1518.914551
1657.631836	1375.846558
1656.641602	1175.049805
1655.652344	1170.793457
1654.662109	1280.814819
1653.672852	1288.095947
1652.681641	1015.340576
1651.691406	904.539001
1650.701172	773.066406
1649.709961	845.635803
1648.718750	812.851318
1647.727539	656.269897
1646.735352	476.340729
1645.744141	204.431122
1644.751953	360.824493
1643.759766	467.327057
1642.766602	486.983948
1641.774414	100.535347
1640.781250	157.842438
1639.788086	20.206873
1638.794922	183.597443
1637.801758	270.729218
1636.807617	-61.119358
1635.813477	-94.717392
1634.819336	51.135056
1633.825195	-63.662640
1632.830078	56.216537
1631.834961	-94.985191
1630.839844	-51.078903
1629.844727	-122.824692
1628.849609	47.771412
1627.853516	100.042160
1626.857422	-8.008754
1625.861328	-318.367340
1624.865234	-318.167847
1623.868164	-220.584106
1622.871094	-280.608551
1621.874023	279.648468
1620.876953	469.350128
1619.879883	104.870827
1618.881836	-117.567406
1617.883789	6.730636
1616.885742	280.667084
1615.887695	184.538712
1614.888672	130.474777
1613.889648	-212.051956
1612.890625	-129.529404
1611.891602	-12.910198
1610.892578	-145.346008
1609.892578	-65.425385
1608.892578	-158.452499
1607.892578	186.058090
1606.892578	-153.161926
1605.891602	212.139374
1604.890625	32.732449
1603.889648	117.755661
1602.888672	-32.793140
1601.887695	-123.126900
1600.885742	74.260780
1599.883789	125.078575
1598.881836	-116.999367
1597.879883	-583.818298
1596.876953	15.773131
1595.874023	-296.843964
1594.871094	-160.069168
1593.868164	-318.547974
1592.864258	-195.038956
1591.861328	-189.121262
1590.857422	-240.725098
1589.853516	-73.194809
1588.848633	55.019791
1587.844727	81.375771
1586.839844	230.169357
1585.834961	-64.427422
1584.830078	-46.203560
1583.824219	130.848282
1582.819336	216.542099
1581.813477	62.400322
1580.807617	-52.724319
1579.800781	-32.547138
1578.794922	-22.901270
1577.788086	119.332909
1576.781250	-451.619904
1575.773438	114.407692
1574.766602	227.498047
1573.758789	249.356125
1572.750977	-155.319809
1571.743164	-6.313471
1570.735352	295.810272
1569.726563	39.011677
1568.718750	132.871292
1567.708984	-59.186909
1566.700195	65.475494
1565.691406	23.779896
1564.681641	85.737030
1563.671875	248.699600
1562.662109	131.240204
1561.652344	78.505806
1560.641602	-150.731384
1559.630859	14.034617
1558.620117	-65.095863
1557.609375	-1.834901
1556.597656	211.476151
1555.586914	295.024536
1554.575195	116.761444
1553.563477	181.788071
1552.550781	-40.768494
1551.539063	-126.207664
1550.526367	199.616089
1549.513672	-0.058347
1548.500977	539.913147
1547.487305	-154.053711
1546.473633	331.034607
1545.459961	340.119324
1544.446289	137.106552
1543.432617	352.562714
1542.417969	198.321014
1541.404297	266.090027
1540.389648	276.817383
1539.374023	-339.977570
1538.359375	8.614061
1537.343750	-120.531097
1536.328125	18.500778
1535.312500	371.374268
1534.296875	107.589981
1533.280273	-29.957218
1532.263672	-193.403366
1531.247070	86.299217
1530.230469	221.416977
1529.212891	29.117832
1528.196289	279.724792
1527.178711	-98.251457
1526.160156	182.756104
1525.142578	164.934860
1524.124023	-35.775570
1523.106445	-197.960495
1522.087891	-85.055817
1521.068359	27.599516
1520.049805	26.936895
1519.030273	388.515778
1518.010742	63.605442
1516.991211	-35.233932
1515.971680	-77.676544
1514.951172	-66.360512
1513.930664	-188.734497
1512.910156	-182.855347
1511.889648	-84.740822
1510.868164	36.240135
1509.846680	-76.450249
1508.826172	-312.333527
1507.803711	-120.067795
1506.782227	-43.377728
1505.759766	389.406372
1504.737305	-85.373482
1503.714844	-150.129242
1502.692383	-61.300175
1501.668945	-595.041138
1500.646484	-17.356268
1499.623047	-187.623917
1498.599609	-45.688637
1497.575195	-19.131430
1496.550781	-130.870758
1495.527344	166.605042
1494.502930	72.526016
1493.477539	-208.312759
1492.453125	252.184311
1491.427734	157.758423
1490.402344	334.097412
1489.376953	104.070961
1488.350586	11.917816
1487.325195	259.343964
1486.298828	233.363297
1485.272461	41.382931
1484.245117	415.863983
1483.218750	101.267120
1482.191406	381.004089
1481.164063	387.658203
1480.136719	600.743958
1479.108398	461.835388
1478.080078	853.012268
1477.052734	792.967834
1476.023438	855.082703
1474.995117	1179.470093
1473.965820	823.712830
1472.937500	1035.804077
1471.908203	1499.689819
1470.877930	1207.478027
1469.848633	1284.279785
1468.818359	1332.970337
1467.788086	1201.024292
1466.757813	1681.847290
1465.727539	1803.984863
1464.696289	1364.307617
1463.665039	1715.021240
1462.633789	1900.413574
1461.602539	1879.956421
1460.570313	1765.481079
1459.539063	2163.895996
1458.506836	2171.181641
1457.473633	2548.910645
1456.441406	2109.511475
1455.408203	2304.405518
1454.375000	2324.208740
1453.341797	2407.373047
1452.308594	2368.811768
1451.274414	2416.391113
1450.241211	2263.793213
1449.207031	2445.635010
1448.171875	2551.372314
1447.137695	2811.573730
1446.102539	2562.747070
1445.067383	2488.687256
1444.032227	2682.924805
1442.997070	2153.466553
1441.960938	2656.296143
1440.924805	2620.236328
1439.888672	2500.770264
1438.852539	2179.143066
1437.816406	2001.744141
1436.779297	2342.428467
1435.742188	1422.346802
1434.705078	1800.966553
1433.666992	1583.459473
1432.629883	1550.423828
1431.591797	1169.075439
1430.553711	1201.814453
1429.514648	954.488220
1428.476563	719.964478
1427.437500	639.404419
1426.398438	702.664917
1425.359375	513.857910
1424.320313	-166.291351
1423.280273	411.307159
1422.240234	351.330261
1421.200195	137.799973
1420.159180	493.529205
1419.119141	531.981628
1418.078125	698.835266
1417.037109	508.332825
1415.996094	390.957214
1414.954102	49.798920
1413.912109	433.205811
1412.870117	308.609894
1411.828125	-140.146805
1410.786133	-246.792511
1409.743164	161.814499
1408.700195	35.212856
1407.657227	-18.392195
1406.614258	-305.420410
1405.570313	-150.362595
1404.527344	95.132393
1403.483398	34.420849
1402.438477	-53.787865
1401.394531	119.083115
1400.349609	6.043063
1399.304688	71.199615
1398.259766	98.843697
1397.214844	362.199768
1396.168945	194.523987
1395.123047	-205.955551
1394.077148	-150.260544
1393.031250	130.923157
1391.984375	-208.843185
1390.937500	-70.218849
1389.890625	336.262573
1388.843750	-288.170837
1387.796875	68.419975
1386.749023	259.901428
1385.701172	271.398529
1384.653320	-64.462318
1383.604492	64.826294
1382.556641	206.730255
1381.507813	-81.029816
1380.458984	-133.728302
1379.410156	-143.797577
1378.360352	-18.917156
1377.310547	-71.174461
1376.260742	31.478474
1375.210938	146.710663
1374.161133	-226.890945
1373.110352	23.311140
1372.059570	-172.783188
1371.008789	237.166794
1369.957031	313.076324
1368.906250	177.328552
1367.854492	-209.860107
1366.802734	28.487320
1365.750000	-111.666565
1364.698242	248.876373
1363.645508	41.857082
1362.592773	-130.072449
1361.540039	-87.778893
1360.486328	-224.474792
1359.433594	293.188446
1358.379883	-139.097519
1357.326172	-160.838013
1356.271484	-256.991150
1355.216797	283.214661
1354.163086	276.808105
1353.107422	151.297836
1352.052734	358.800598
1350.998047	226.237305
1349.942383	193.170120
1348.886719	544.955322
1347.830078	591.546021
1346.774414	660.637756
1345.717773	990.257813
1344.661133	717.363281
1343.604492	814.137573
1342.546875	1161.346924
1341.490234	869.274780
1340.432617	644.371948
1339.375000	1524.438110
1338.316406	1272.564087
1337.258789	1184.399292
1336.200195	915.719788
1335.141602	776.011902
1334.082031	1287.234253
1333.023438	1256.687012
1331.963867	902.311401
1330.904297	778.210327
1329.844727	854.570496
1328.784180	1057.093506
1327.723633	644.408752
1326.663086	745.925720
1325.602539	946.362305
1324.541992	650.522400
1323.480469	935.139343
1322.418945	1163.021362
1321.357422	724.659607
1320.295898	1147.725098
1319.233398	1008.330566
1318.170898	970.271667
1317.108398	979.230957
1316.045898	1291.554932
1314.982422	1263.767090
1313.918945	1142.510010
1312.855469	1250.567505
1311.791992	1600.098633
1310.728516	1023.754333
1309.664063	1390.699463
1308.599609	984.762939
1307.535156	1152.529541
1306.469727	1502.410156
1305.404297	1183.229614
1304.338867	1508.646484
1303.273438	1135.796143
1302.208008	1434.329468
1301.141602	1150.392334
1300.075195	1387.625122
1299.008789	1271.143311
1297.942383	906.792969
1296.875000	1134.490112
1295.807617	1381.854736
1294.740234	1319.990723
1293.672852	895.107300
1292.604492	1206.519165
1291.537109	867.947144
1290.468750	902.374207
1289.399414	1103.611450
1288.331055	905.351379
1287.261719	1050.374634
1286.192383	977.389648
1285.123047	1294.035278
1284.052734	721.634888
1282.983398	1231.856323
1281.913086	713.797607
1280.841797	445.699280
1279.771484	929.037048
1278.700195	463.061981
1277.628906	809.407227
1276.557617	1136.141113
1275.486328	998.324036
1274.414063	902.202087
1273.341797	1126.341675
1272.269531	715.252502
1271.197266	834.479126
1270.124023	1058.740723
1269.050781	953.380676
1267.977539	1763.529419
1266.904297	1511.798218
1265.830078	1055.289185
1264.756836	947.904968
1263.681641	994.265015
1262.607422	1443.015015
1261.533203	1182.245239
1260.458008	1128.808472
1259.382813	1068.152344
1258.307617	824.876404
1257.231445	1227.200439
1256.155273	1534.443115
1255.079102	1442.332886
1254.002930	1308.941528
1252.926758	1360.610718
1251.849609	1288.216675
1250.772461	1040.765503
1249.695313	907.770447
1248.617188	1142.002686
1247.540039	1189.010986
1246.461914	715.945190
1245.382813	741.217407
1244.304688	1172.200317
1243.225586	643.692444
1242.146484	970.152588
1241.067383	779.418335
1239.988281	564.522583
1238.908203	832.615723
1237.828125	743.996094
1236.748047	1509.192749
1235.667969	1376.852051
1234.586914	1358.518799
1233.505859	688.190613
1232.424805	602.189575
1231.343750	782.743958
1230.261719	1062.523804
1229.179688	882.061951
1228.097656	1166.551392
1227.015625	845.755615
1225.932617	1248.696533
1224.850586	952.214783
1223.767578	890.492798
1222.683594	589.352844
1221.600586	805.787964
1220.516602	144.582169
1219.432617	619.588501
1218.347656	553.098389
1217.263672	385.167419
1216.178711	627.876648
1215.093750	418.903381
1214.008789	634.894043
1212.922852	425.952667
1211.836914	591.108154
1210.750977	671.721863
1209.665039	904.225647
1208.579102	126.172272
1207.492188	705.798584
1206.405273	793.399353
1205.318359	524.257874
1204.230469	606.950928
1203.142578	402.917816
1202.054688	598.707642
1200.966797	238.174286
1199.877930	-1.894742
1198.790039	-121.559898
1197.701172	276.083710
1196.611328	199.585205
1195.522461	67.763313
1194.432617	-131.391251
1193.342773	147.877838
1192.252930	-72.954285
1191.162109	-106.326691
1190.072266	-168.564636
1188.981445	-603.130798
1187.889648	-283.573547
1186.798828	-365.135651
1185.707031	-79.506607
1184.615234	-324.402100
1183.523438	-130.210037
1182.430664	-408.713379
1181.337891	-109.229156
1180.245117	-32.922497
1179.152344	-196.419418
1178.059570	196.060303
1176.965820	-89.770264
1175.872070	134.666809
1174.778320	315.823761
1173.683594	185.546356
1172.588867	81.580803
1171.494141	20.660709
1170.399414	-21.171701
1169.303711	-29.590279
1168.208984	28.891191
1167.113281	211.589783
1166.016602	-112.686684
1164.920898	-291.096039
1163.824219	192.358231
1162.727539	-41.166634
1161.630859	-143.311676
1160.533203	-54.481411
1159.435547	337.411407
1158.337891	402.054016
1157.240234	371.129700
1156.141602	-148.949722
1155.043945	194.557892
1153.944336	211.103058
1152.845703	101.211594
1151.747070	229.635223
1150.647461	129.133286
1149.547852	28.583031
1148.447266	66.130470
1147.347656	-46.438053
1146.247070	33.790470
1145.146484	-12.263270
1144.044922	-236.883072
1142.944336	-28.449848
1141.842773	-22.406429
1140.741211	-220.972305
1139.638672	193.881119
1138.537109	-92.769325
1137.434570	433.390991
1136.332031	89.607819
1135.228516	230.476120
1134.125977	285.713989
1133.022461	195.987305
1131.917969	502.640320
1130.814453	559.887756
1129.709961	526.848328
1128.605469	484.252960
1127.500977	752.286133
1126.396484	1390.026855
1125.291016	1043.569824
1124.185547	588.169861
1123.080078	654.199158
1121.973633	606.396790
1120.868164	279.076691
1119.761719	856.368591
1118.654297	443.738342
1117.547852	471.476837
1116.440430	501.483093
1115.333008	353.973633
1114.225586	580.168518
1113.117188	269.396729
1112.008789	-5.835915
1110.900391	494.257202
1109.791992	452.919739
1108.682617	482.398712
1107.573242	490.547821
1106.463867	510.442963
1105.354492	329.597443
1104.244141	616.121521
1103.133789	376.213043
1102.023438	221.303421
1100.913086	1059.453003
1099.801758	821.807312
1098.690430	735.115112
1097.579102	782.780701
1096.467773	1063.684814
1095.355469	955.652771
1094.243164	510.792816
1093.130859	810.278992
1092.017578	478.580994
1090.905273	589.562439
1089.791992	589.836487
1088.677734	742.999023
1087.564453	315.066193
1086.450195	458.768372
1085.335938	503.636322
1084.221680	694.203491
1083.106445	776.549133
1081.991211	626.227539
1080.875977	952.826904
1079.760742	699.181641
1078.644531	405.710999
1077.528320	309.559052
1076.412109	192.325958
1075.295898	262.857880
1074.178711	326.308533
1073.061523	110.646378
1071.944336	-104.911278
1070.826172	268.023804
1069.708984	713.467896
1068.590820	273.007568
1067.471680	357.489105
1066.353516	285.053772
1065.234375	172.850754
1064.115234	582.766418
1062.996094	676.561157
1061.875977	555.061096
1060.755859	461.718903
1059.635742	663.150513
1058.515625	775.675049
1057.394531	631.021179
1056.273438	678.133545
1055.152344	372.432892
1054.031250	480.417938
1052.909180	532.337219
1051.787109	684.693787
1050.665039	479.865387
1049.541992	419.878021
1048.418945	565.328430
1047.295898	638.457520
1046.172852	123.869667
1045.048828	66.614510
1043.925781	405.792206
1042.801758	-201.398880
1041.676758	74.895760
1040.552734	15.693724
1039.427734	161.553238
1038.302734	-58.152317
1037.176758	-33.235950
1036.050781	257.101288
1034.924805	82.010513
1033.798828	400.299011
1032.672852	30.086563
1031.545898	336.806732
1030.418945	229.683701
1029.291992	-307.268250
1028.164063	-86.337929
1027.036133	-299.828888
1025.908203	-668.715149
1024.780273	-336.037140
1023.651367	-723.083435
1022.522461	-817.376709
1021.393555	-716.574707
1020.264648	-420.815704
1019.134766	-208.567383
1018.004883	-3.235954
1016.875000	-180.385468
1015.744141	-630.823242
1014.613281	-242.061279
1013.482422	-43.304474
1012.351563	-32.101353
1011.219727	115.862343
1010.088867	-159.742294
1008.956055	212.988358
1007.824219	252.498627
1006.691406	713.192749
1005.558594	1257.100342
1004.425781	1932.723145
1003.292969	2774.653076
1002.159180	2095.506104
1001.025391	1777.326538
999.891602	958.143494
998.756836	682.288147
997.622070	194.300400
996.487305	-136.298615
995.352539	-23.413479
994.216797	204.971024
993.081055	343.460297
991.945313	-16.123831
990.808594	-119.406410
989.672852	162.558487
988.536133	227.913956
987.398438	16.907890
986.261719	-131.593094
985.124023	275.234650
983.986328	157.061203
982.847656	112.797539
981.709961	232.175812
980.571289	47.950596
979.432617	75.658188
978.292969	262.249115
977.153320	-73.018089
976.013672	435.775238
974.874023	165.383698
973.734375	111.323502
972.593750	199.924744
971.453125	125.616547
970.311523	203.096420
969.170898	379.470795
968.029297	386.122528
966.886719	-224.275696
965.745117	83.459373
964.602539	-255.522842
963.459961	75.419914
962.317383	321.596222
961.173828	402.845154
960.030273	-3.801182
958.886719	584.184326
957.743164	262.852203
956.598633	276.182587
955.454102	-3.305112
954.309570	74.583878
953.165039	-206.592407
952.019531	54.732605
950.874023	-31.489128
949.727539	259.813110
948.582031	203.714371
947.435547	31.286612
946.289063	231.590134
945.141602	-84.272659
943.995117	353.896576
942.847656	301.143585
941.699219	285.143372
940.551758	308.147705
939.403320	472.808655
938.254883	436.844910
937.105469	49.879124
935.957031	274.356689
934.807617	172.942474
933.658203	224.467499
932.507813	226.027451
931.357422	492.019257
930.207031	-366.969238
929.056641	51.962257
927.906250	220.479538
926.754883	95.522522
925.603516	-265.825531
924.451172	205.726974
923.298828	-64.155083
922.146484	-44.982014
920.994141	-387.076691
919.841797	-97.062828
918.688477	211.160172
917.535156	-205.216568
916.380859	175.884232
915.227539	-262.676971
914.073242	-169.711502
912.918945	-242.302505
911.763672	-230.763031
910.608398	-225.887558
909.453125	-134.694916
908.297852	-59.278198
907.141602	-178.692413
905.985352	-191.408569
904.829102	221.948822
903.672852	173.161423
902.515625	183.397079
901.358398	146.207581
900.201172	127.257217
899.042969	-65.813347
897.884766	-441.941101
896.726563	157.084991
895.568359	-125.996735
894.409180	-17.717346
893.250000	-13.373768
892.090820	-112.887962
890.930664	-81.232300
889.771484	-20.149866
888.611328	11.633440
887.450195	5.098042
886.289063	50.547871
885.128906	-70.947792
883.966797	152.855026
882.805664	-45.167282
881.643555	-114.509644
880.481445	75.490807
879.319336	411.942963
878.156250	162.413757
876.993164	-201.852173
875.830078	-47.890476
874.666016	9.201669
873.502930	394.960724
872.338867	420.454590
871.173828	461.706177
870.009766	329.724457
868.844727	47.124268
867.679688	194.130478
866.513672	696.251404
865.348633	123.827950
864.182617	281.928101
863.015625	534.285583
861.849609	204.815704
860.682617	596.234680
859.515625	657.451172
858.347656	415.629456
857.180664	566.532776
856.012695	558.057007
854.843750	800.721008
853.675781	682.225708
852.506836	590.630859
851.337891	693.993774
850.167969	801.728760
848.999023	705.490356
847.829102	526.365417
846.658203	524.130676
845.488281	611.347595
844.317383	700.676819
843.146484	601.930298
841.975586	178.791489
840.803711	739.736938
839.631836	48.270393
838.459961	492.540314
837.287109	435.905945
836.114258	256.305084
834.941406	324.605103
833.768555	491.009491
832.594727	284.365662
831.420898	383.483124
830.247070	645.327209
829.072266	420.546143
827.898438	184.575974
826.722656	167.117416
825.547852	216.401184
824.372070	405.937469
823.196289	35.900455
822.020508	325.334290
820.844727	66.548874
819.667969	-78.706352
818.491211	512.845276
817.313477	120.167953
816.136719	270.463135
814.958984	-309.186035
813.781250	-156.978439
812.602539	-69.500732
811.423828	148.923721
810.245117	78.125404
809.066406	-177.244736
807.886719	27.183599
806.707031	-237.302444
805.527344	-544.031982
804.346680	-113.775414
803.166992	-212.135193
801.985352	-383.854401
800.804688	-138.624512
799.623047	-483.649628
798.441406	-227.796753
797.259766	-271.526764
796.078125	-430.663666
794.895508	-233.180908
793.712891	-310.663025
792.529297	-138.036530
791.346680	-424.008728
790.163086	-110.128479
788.978516	-93.145035
787.794922	-255.568939
786.610352	-117.258041
785.425781	-61.013371
784.241211	79.042015
783.055664	296.224030
781.870117	53.451336
780.684570	267.984283
779.498047	111.142792
778.311523	135.299683
777.125000	42.262711
775.938477	202.960876
774.750977	-336.152832
773.563477	73.565247
772.375977	-229.541260
771.187500	221.562912
769.999023	376.869995
768.810547	256.435150
767.622070	160.165314
766.432617	246.678055
765.243164	260.337982
764.053711	-12.408402
762.863281	430.396698
761.672852	509.696777
760.482422	863.935120
759.291992	531.484680
758.100586	148.503052
756.909180	431.934723
755.717773	427.145569
754.525391	253.039459
753.333008	127.296135
752.140625	166.328827
750.948242	247.027496
749.754883	351.796570
748.561523	146.926010
747.368164	-53.486671
746.173828	11.697768
744.979492	250.152679
743.785156	378.823700
742.590820	71.066673
741.395508	322.505890
740.200195	260.420776
739.003906	255.361633
737.808594	57.562519
736.612305	-416.071747
735.416016	146.324600
734.218750	-228.470856
733.021484	-163.080536
731.824219	136.500977
730.626953	77.255745
729.428711	-220.264557
728.230469	239.056000
727.032227	-47.190945
725.833984	294.109711
724.634766	246.436111
723.435547	305.985992
722.235352	-182.539536
721.036133	-161.884430
719.835938	210.414276
718.635742	443.045990
717.434570	204.450760
716.233398	-53.451897
715.032227	175.355438
713.831055	711.741699
712.628906	319.436493
711.426758	380.901276
710.224609	4.629735
709.021484	271.445526
707.818359	144.207611
706.615234	435.389679
705.412109	19.230860
704.208008	73.680122
703.003906	-113.104439
701.799805	-190.704636
700.594727	69.168449
699.389648	398.839355
698.184570	293.932526
696.979492	-32.256092
695.773438	170.077972
694.567383	109.831093
693.361328	121.657532
692.154297	-87.615005
690.947266	-489.603973
689.740234	-313.711121
688.533203	-363.166718
687.325195	-169.233582
686.117188	-176.684708
684.909180	267.275299
683.700195	106.629021
682.491211	-118.551643
681.282227	107.472115
680.072266	-56.118858
678.863281	81.809021
677.653320	27.382050
676.442383	-368.639496
675.232422	-184.059967
674.021484	3.008125
672.810547	4.342626
671.598633	-177.758087
670.386719	-387.499207
669.174805	-445.443359
667.962891	309.630859
666.750000	-138.809250
665.537109	-128.724487
664.324219	-103.189796
663.110352	41.419407
661.897461	48.100842
660.683594	247.161880
659.468750	470.151886
658.254883	-63.909630
657.040039	-28.101110
655.824219	-58.928604
654.609375	16.067022
653.393555	108.444115
652.177734	-238.651443
650.960938	-66.296150
649.745117	108.195656
648.528320	121.172760
647.311523	213.804474
646.093750	463.491028
644.875977	689.331177
643.658203	699.834839
642.440430	656.412292
641.221680	335.446655
640.002930	401.340515
638.784180	797.903137
637.564453	386.005890
636.344727	167.243469
635.125000	238.073746
633.905273	151.604263
632.684570	384.467346
631.463867	766.818298
630.243164	362.904388
629.021484	256.589417
627.799805	625.606873
626.578125	253.714172
625.356445	702.052063
624.133789	909.014832
622.911133	683.962097
621.688477	234.906860
620.464844	596.432434
619.241211	476.620453
618.017578	211.824203
616.793945	1.084271
615.569336	779.392334
614.344727	-186.095413
613.120117	-143.628372
611.894531	-374.967377
610.668945	-41.965137
609.443359	-53.572308
608.216797	133.082474
606.991211	-74.058144
605.764648	153.859665
604.537109	-187.321472
