# Supplementary material for: Raman spectroscopy accurately differentiates mucosal healing from non-healing and biochemical changes following biological therapy in inflammatory bowel disease
Source: PLoS One. 2021 Jun 2;16(6):e0252210. doi: 10.1371/journal.pone.0252210 (PMC8172032; doi:10.1371/journal.pone.0252210)
Supplement: S1 Dataset — (ZIP) [file pone.0252210.s003.zip › HC/BRC-ctnf-0005-2 this one++_base sub CR removed_66__X_-5040.74__Y_12463.4__Z_129.001__Time_751.txt]

1714.708984	10.121887
1713.732422	-13.289895
1712.755859	345.361938
1711.779297	451.918701
1710.801758	596.572754
1709.824219	613.342102
1708.846680	789.396118
1707.868164	1041.998657
1706.890625	1298.932251
1705.912109	1442.855835
1704.933594	1385.726440
1703.954102	1427.835083
1702.975586	1724.515381
1701.996094	1965.633423
1701.016602	1795.705444
1700.037109	2084.427979
1699.056641	2059.093994
1698.077148	2361.675049
1697.096680	2206.538574
1696.116211	2417.162842
1695.134766	2387.166260
1694.154297	2747.230713
1693.172852	2383.906982
1692.191406	2651.320557
1691.209961	2769.970703
1690.227539	2817.522217
1689.245117	2810.262695
1688.263672	2857.816650
1687.280273	3101.559570
1686.297852	2984.502441
1685.314453	2850.810303
1684.332031	2780.705078
1683.347656	3208.412842
1682.364258	2911.398193
1681.380859	3013.989258
1680.396484	3183.239014
1679.412109	2849.722168
1678.427734	3198.097412
1677.442383	2950.971191
1676.458008	3486.823486
1675.472656	3422.317871
1674.487305	3393.479492
1673.500977	3336.552979
1672.515625	3647.784912
1671.529297	3575.012207
1670.542969	3586.185303
1669.556641	3468.907227
1668.569336	3618.914307
1667.583008	3473.521240
1666.595703	3630.012695
1665.608398	3504.627197
1664.620117	3662.606689
1663.632813	3467.488525
1662.644531	3346.347900
1661.656250	3574.998535
1660.667969	3395.276611
1659.678711	3024.737061
1658.689453	3504.809326
1657.700195	3327.922119
1656.710938	3119.523193
1655.721680	2990.894043
1654.731445	2936.675293
1653.742188	2811.484863
1652.750977	2702.507568
1651.760742	2416.925781
1650.770508	2113.500244
1649.779297	1786.937012
1648.788086	1971.329956
1647.796875	1699.130371
1646.804688	1546.609375
1645.813477	1387.077759
1644.821289	866.534973
1643.829102	954.376465
1642.836914	871.469788
1641.843750	884.460083
1640.850586	674.103027
1639.857422	929.123352
1638.864258	612.685242
1637.871094	663.949036
1636.876953	262.713562
1635.882813	186.930969
1634.888672	370.523865
1633.894531	117.788132
1632.899414	177.045471
1631.905273	-17.977003
1630.910156	109.394089
1629.915039	111.516571
1628.918945	-135.263885
1627.922852	-125.530151
1626.927734	-138.238358
1625.930664	-26.241224
1624.934570	-18.224680
1623.938477	69.853859
1622.941406	59.173378
1621.944336	191.597275
1620.947266	-89.928452
1619.949219	71.095749
1618.952148	-81.830139
1617.954102	249.544403
1616.956055	122.612572
1615.957031	233.069992
1614.958984	224.006866
1613.959961	210.837708
1612.960938	-16.212734
1611.961914	109.341980
1610.961914	-81.238434
1609.962891	224.775009
1608.962891	36.515350
1607.962891	135.002640
1606.961914	284.283417
1605.961914	426.760681
1604.960938	489.065948
1603.959961	170.261276
1602.958984	383.866364
1601.957031	25.416466
1600.956055	-25.798075
1599.954102	253.500702
1598.952148	-80.769432
1597.949219	61.809784
1596.947266	6.671543
1595.944336	20.406576
1594.941406	-87.730873
1593.938477	-103.511841
1592.934570	-128.868790
1591.931641	-98.517677
1590.927734	-158.706131
1589.923828	183.816315
1588.918945	65.193695
1587.915039	62.187035
1586.910156	88.614868
1585.905273	-103.235260
1584.900391	104.541527
1583.894531	354.615570
1582.889648	438.515411
1581.883789	280.765320
1580.877930	420.627319
1579.871094	128.799377
1578.865234	202.162170
1577.858398	36.611900
1576.851563	228.187332
1575.844727	303.140594
1574.836914	342.158630
1573.829102	158.009109
1572.822266	-87.985550
1571.813477	360.607056
1570.805664	-32.576241
1569.797852	-100.399971
1568.789063	414.079681
1567.780273	170.341080
1566.770508	108.819153
1565.761719	265.717529
1564.751953	4.989727
1563.742188	9.341757
1562.732422	-30.142841
1561.722656	-90.110802
1560.711914	-30.530865
1559.702148	-90.031693
1558.691406	-22.300159
1557.679688	-3.661377
1556.668945	-124.791374
1555.657227	18.493750
1554.645508	-27.225323
1553.633789	54.050896
1552.622070	83.599480
1551.609375	58.849319
1550.596680	347.264435
1549.583984	120.753540
1548.571289	31.438467
1547.558594	19.740189
1546.544922	424.284241
1545.531250	422.793671
1544.517578	-87.858582
1543.503906	122.511292
1542.489258	95.057060
1541.474609	83.014755
1540.459961	-99.553993
1539.445313	-49.829430
1538.429688	188.147598
1537.415039	-15.387493
1536.399414	276.337830
1535.383789	129.269089
1534.367188	51.701954
1533.351563	244.673233
1532.334961	228.554886
1531.318359	364.263153
1530.301758	203.366730
1529.284180	225.185135
1528.266602	125.681145
1527.249023	476.557190
1526.231445	551.541443
1525.213867	296.749023
1524.195313	347.980225
1523.177734	200.776108
1522.159180	225.647293
1521.139648	317.035522
1520.121094	156.080338
1519.101563	364.998505
1518.082031	357.594788
1517.062500	313.856049
1516.042969	87.376999
1515.022461	114.875648
1514.001953	278.069580
1512.981445	40.316055
1511.960938	23.000076
1510.939453	77.136314
1509.918945	5.132426
1508.897461	76.382713
1507.875000	285.658905
1506.853516	-41.430801
1505.831055	-217.575607
1504.809570	-94.217857
1503.787109	-255.768463
1502.763672	-69.298019
1501.741211	183.250610
1500.717773	212.462906
1499.694336	18.487986
1498.670898	-116.980614
1497.646484	-170.964859
1496.623047	-82.093445
1495.598633	136.728043
1494.574219	83.923706
1493.549805	102.278267
1492.524414	314.433044
1491.499023	393.144318
1490.473633	502.027618
1489.448242	150.575821
1488.422852	204.918701
1487.396484	636.692749
1486.370117	649.140137
1485.343750	694.311157
1484.317383	746.668701
1483.290039	869.975525
1482.262695	926.462524
1481.235352	977.378479
1480.208008	1140.019043
1479.180664	1228.225098
1478.152344	1433.174438
1477.124023	1232.456665
1476.095703	1772.727783
1475.067383	1836.054199
1474.038086	2092.438965
1473.008789	2149.712402
1471.979492	2323.632813
1470.950195	2059.359131
1469.919922	2148.421387
1468.890625	2590.646484
1467.860352	2421.896240
1466.830078	2730.842285
1465.798828	2701.144287
1464.768555	2612.645264
1463.737305	3029.444580
1462.706055	3178.944580
1461.674805	3386.432129
1460.642578	3362.361328
1459.610352	3233.854736
1458.578125	3473.108154
1457.545898	3437.839111
1456.513672	3397.175293
1455.480469	3693.552002
1454.447266	3647.101807
1453.414063	3633.316162
1452.380859	4164.266602
1451.346680	3992.601074
1450.313477	4028.526123
1449.279297	3848.778564
1448.244141	3785.312988
1447.209961	4114.145996
1446.174805	3893.139404
1445.139648	3740.314941
1444.104492	3559.466064
1443.069336	3459.420654
1442.033203	3733.540039
1440.998047	3306.782227
1439.961914	3448.886475
1438.924805	3390.975830
1437.888672	2875.440918
1436.851563	3135.672852
1435.814453	2771.587402
1434.777344	2495.884033
1433.740234	2131.740967
1432.702148	2252.321289
1431.664063	1751.730469
1430.625977	1554.053467
1429.587891	1621.257568
1428.548828	1511.690796
1427.509766	1129.664673
1426.471680	1057.871704
1425.431641	678.379517
1424.392578	641.772400
1423.352539	773.897461
1422.312500	852.982605
1421.272461	934.481750
1420.232422	766.575195
1419.191406	696.846741
1418.150391	944.278381
1417.109375	814.062195
1416.068359	419.681213
1415.027344	231.729828
1413.985352	511.619659
1412.943359	710.924561
1411.901367	12.652849
1410.858398	219.509125
1409.816406	-13.430134
1408.773438	185.859085
1407.730469	154.014709
1406.687500	185.013596
1405.643555	-32.545078
1404.599609	76.386497
1403.555664	79.933434
1402.511719	-184.919876
1401.466797	252.808716
1400.422852	379.475220
1399.377930	9.664949
1398.333008	191.665070
1397.287109	373.674713
1396.242188	703.611145
1395.196289	514.894348
1394.150391	491.718964
1393.104492	621.463196
1392.057617	678.668335
1391.010742	756.038025
1389.963867	485.667053
1388.916992	190.566177
1387.870117	446.134705
1386.822266	426.633057
1385.774414	442.343689
1384.726563	220.751526
1383.677734	1.931801
1382.629883	13.356714
1381.581055	-15.005383
1380.532227	104.249443
1379.483398	313.590027
1378.433594	48.664440
1377.383789	23.738949
1376.333984	-135.690628
1375.284180	59.521812
1374.234375	182.569138
1373.183594	198.559174
1372.132813	167.441879
1371.082031	-40.389053
1370.031250	-28.506842
1368.979492	-73.678032
1367.927734	215.315338
1366.875977	53.634045
1365.824219	265.880157
1364.771484	124.764435
1363.718750	237.930893
1362.666016	20.362097
1361.613281	-82.332550
1360.560547	66.598785
1359.506836	59.084557
1358.453125	-94.803650
1357.399414	2.804763
1356.344727	339.301758
1355.291016	402.671295
1354.236328	260.129608
1353.181641	594.912048
1352.126953	535.048706
1351.071289	485.477570
1350.015625	309.692261
1348.959961	821.794800
1347.904297	599.596130
1346.847656	712.738037
1345.791992	883.261658
1344.735352	736.673523
1343.677734	979.724365
1342.621094	821.536865
1341.563477	881.843750
1340.505859	840.929382
1339.448242	1092.691406
1338.390625	998.031433
1337.332031	1109.276855
1336.273438	933.721985
1335.214844	887.318542
1334.156250	908.125793
1333.097656	1008.472290
1332.038086	1044.846924
1330.978516	789.820801
1329.917969	681.139038
1328.858398	639.637878
1327.797852	709.729675
1326.737305	975.352600
1325.676758	870.754272
1324.616211	724.610046
1323.554688	803.576721
1322.493164	722.455750
1321.431641	760.214966
1320.370117	911.841736
1319.307617	713.499756
1318.245117	582.217041
1317.182617	853.285217
1316.120117	917.546570
1315.056641	987.085754
1313.993164	423.704315
1312.929688	1016.353516
1311.866211	924.406494
1310.802734	1081.585815
1309.738281	1199.672852
1308.673828	806.111023
1307.609375	868.351379
1306.543945	1110.535156
1305.479492	1045.509399
1304.414063	1030.055420
1303.347656	1032.179199
1302.282227	1145.284302
1301.215820	951.487610
1300.150391	895.730103
1299.083008	1007.391052
1298.016602	706.737183
1296.949219	806.809631
1295.882813	995.559998
1294.815430	1012.755066
1293.747070	576.304382
1292.679688	481.397644
1291.611328	347.617767
1290.542969	756.178528
1289.474609	865.767578
1288.405273	639.811218
1287.335938	566.211670
1286.266602	664.466797
1285.197266	792.381042
1284.127930	771.149414
1283.057617	904.484558
1281.987305	617.001587
1280.916992	900.196228
1279.845703	821.408569
1278.775391	823.667664
1277.704102	674.562805
1276.632813	1029.535645
1275.560547	993.458435
1274.489258	1008.988831
1273.416992	1327.797852
1272.344727	1116.548706
1271.271484	1399.065552
1270.199219	1290.960938
1269.125977	1437.073608
1268.052734	1605.329224
1266.979492	1441.832153
1265.905273	1986.231445
1264.831055	2040.286255
1263.756836	2128.680420
1262.682617	2180.668701
1261.607422	2059.762207
1260.533203	2338.819580
1259.458008	2267.063721
1258.381836	2387.999268
1257.306641	2314.204590
1256.230469	2423.266846
1255.154297	1918.933350
1254.078125	2337.506836
1253.001953	2203.646484
1251.924805	2379.002686
1250.847656	2374.433594
1249.770508	2418.654541
1248.692383	2197.984375
1247.615234	2045.604248
1246.537109	2316.306885
1245.458984	2122.929688
1244.379883	2141.111084
1243.300781	2137.541504
1242.222656	1604.733887
1241.142578	2230.268555
1240.063477	1969.723877
1238.983398	1881.683105
1237.904297	1932.044067
1236.823242	2181.376465
1235.743164	1967.499634
1234.662109	2020.484131
1233.582031	2303.773926
1232.500977	1939.972778
1231.418945	1557.016602
1230.337891	1811.329712
1229.255859	1760.444092
1228.173828	1624.881348
1227.090820	1661.288940
1226.008789	1346.780029
1224.925781	1298.599976
1223.842773	1134.346558
1222.759766	1127.381958
1221.675781	1275.189209
1220.591797	992.630310
1219.507813	763.365967
1218.423828	756.500488
1217.338867	807.618835
1216.254883	875.592468
1215.169922	716.535950
1214.083984	801.368042
1212.999023	591.651917
1211.913086	924.960999
1210.827148	867.235657
1209.741211	983.156738
1208.654297	1000.113831
1207.567383	759.028137
1206.480469	1031.418335
1205.393555	918.031921
1204.306641	397.438538
1203.218750	811.648926
1202.130859	746.338623
1201.042969	223.495422
1199.954102	297.801971
1198.865234	189.074768
1197.776367	251.137756
1196.687500	132.648926
1195.598633	28.537825
1194.508789	-97.267052
1193.418945	337.006653
1192.329102	97.993782
1191.238281	116.091415
1190.147461	-118.197083
1189.056641	-16.248428
1187.965820	-46.550591
1186.875000	-240.228180
1185.783203	24.498480
1184.691406	113.782089
1183.599609	-27.441198
1182.506836	-79.993462
1181.414063	217.448517
1180.321289	325.192230
1179.228516	164.260010
1178.135742	182.975128
1177.041992	-52.449665
1175.948242	210.311859
1174.854492	245.268738
1173.759766	83.707687
1172.665039	29.762289
1171.570313	332.258209
1170.475586	521.978210
1169.380859	476.992218
1168.285156	410.322937
1167.189453	384.140259
1166.093750	429.496826
1164.997070	522.446228
1163.900391	275.846710
1162.803711	404.229553
1161.707031	400.991547
1160.609375	216.076523
1159.512695	444.050690
1158.415039	452.133514
1157.316406	1037.489014
1156.218750	799.290283
1155.120117	606.312439
1154.021484	689.830200
1152.922852	949.524048
1151.823242	732.172974
1150.723633	352.657928
1149.624023	435.306091
1148.524414	615.362915
1147.423828	699.864746
1146.323242	455.546997
1145.222656	684.813538
1144.122070	668.634705
1143.020508	483.317841
1141.918945	652.294861
1140.817383	661.635864
1139.715820	578.024475
1138.613281	449.064453
1137.510742	1075.696655
1136.408203	924.856689
1135.305664	1001.912109
1134.202148	1083.462402
1133.098633	1245.484497
1131.995117	1359.736816
1130.891602	1255.368286
1129.787109	1409.462280
1128.682617	1629.692383
1127.578125	1581.596436
1126.473633	1853.417480
1125.368164	1883.088135
1124.262695	1917.271118
1123.157227	1889.612061
1122.050781	1731.453491
1120.944336	1819.476440
1119.837891	1784.113892
1118.731445	1502.343750
1117.625000	1568.425415
1116.517578	1461.520996
1115.410156	1650.186035
1114.302734	1377.332153
1113.194336	1539.504272
1112.085938	1278.211548
1110.977539	1402.112183
1109.869141	1733.712036
1108.759766	1883.041626
1107.651367	1717.961792
1106.541016	1888.087158
1105.431641	1833.658936
1104.321289	1882.917480
1103.211914	2106.605713
1102.100586	1678.817505
1100.990234	1861.977539
1099.878906	1747.727539
1098.768555	1557.909668
1097.656250	1716.856201
1096.544922	1901.486206
1095.432617	1796.055542
1094.320313	1765.883789
1093.208008	1646.067505
1092.095703	1698.025513
1090.982422	1450.839722
1089.869141	1351.875122
1088.755859	1262.216919
1087.641602	1546.460205
1086.527344	1480.010010
1085.413086	1342.906250
1084.298828	1610.048950
1083.183594	1526.743652
1082.069336	1401.058228
1080.954102	1319.921509
1079.837891	1379.600098
1078.722656	1537.750488
1077.606445	1585.365356
1076.490234	1377.022705
1075.373047	1393.905029
1074.255859	1363.752441
1073.139648	1333.511230
1072.021484	1101.509766
1070.904297	1071.127808
1069.786133	951.591370
1068.667969	1042.899170
1067.549805	1234.806763
1066.430664	1337.529419
1065.312500	1266.856689
1064.193359	1067.369385
1063.073242	1413.217529
1061.954102	1176.201172
1060.833984	967.285278
1059.713867	901.071167
1058.592773	1260.388794
1057.472656	929.847107
1056.351563	1069.178589
1055.230469	888.267883
1054.108398	1268.059937
1052.987305	1259.929932
1051.865234	859.463318
1050.743164	1115.148438
1049.620117	1433.692139
1048.497070	835.012207
1047.374023	899.132141
1046.250977	585.356384
1045.127930	917.628235
1044.003906	1025.918091
1042.879883	884.755188
1041.754883	466.348267
1040.630859	681.814697
1039.505859	475.597321
1038.380859	686.303589
1037.254883	459.233887
1036.129883	818.827759
1035.003906	619.785889
1033.876953	627.899170
1032.750977	803.509216
1031.624023	830.230896
1030.497070	824.425354
1029.370117	430.498383
1028.242188	94.879532
1027.115234	310.066223
1025.986328	195.361267
1024.858398	261.894592
1023.730469	91.646393
1022.601563	-36.695995
1021.471680	76.402229
1020.342773	-49.435291
1019.212891	-142.684799
1018.083008	-89.732101
1016.953125	-59.915771
1015.823242	67.312317
1014.692383	134.301880
1013.561523	300.963562
1012.430664	194.321899
1011.298828	451.367371
1010.166992	502.340363
1009.035156	451.542633
1007.903320	812.766174
1006.770508	1141.525024
1005.637695	1361.524048
1004.504883	2612.871338
1003.371094	3107.749023
1002.238281	2779.676025
1001.104492	2572.023926
999.969727	1572.156738
998.835938	1069.477539
997.701172	832.703735
996.566406	575.388550
995.430664	445.261444
994.295898	827.614807
993.160156	420.907166
992.024414	575.005432
990.887695	496.260498
989.750977	532.962708
988.614258	685.035950
987.477539	648.224487
986.340820	588.537964
985.203125	586.604980
984.065430	285.466949
982.926758	516.422546
981.789063	560.994995
980.650391	536.664612
979.511719	852.987671
978.372070	920.911621
977.233398	864.798096
976.093750	903.126465
974.953125	927.802734
973.813477	1274.341919
972.672852	823.704468
971.532227	1039.517334
970.390625	979.841980
969.250000	1076.480835
968.108398	1063.071289
966.966797	941.991211
965.824219	1013.843445
964.681641	1072.076050
963.539063	816.308777
962.396484	1019.339233
961.253906	1181.195190
960.110352	1017.767029
958.966797	820.232117
957.822266	760.385071
956.678711	515.274597
955.534180	620.714172
954.388672	870.472229
953.244141	468.158508
952.098633	695.319885
950.953125	213.548370
949.807617	377.000061
948.661133	122.208733
947.514648	644.789063
946.368164	566.357971
945.221680	447.026550
944.074219	357.619843
942.926758	412.286896
941.779297	334.704926
940.630859	588.269653
939.483398	479.096313
938.334961	655.304993
937.185547	674.243225
936.037109	713.868652
934.887695	600.921509
933.737305	515.551697
932.587891	421.284332
931.437500	454.801575
930.287109	426.988434
929.136719	201.267593
927.985352	276.307312
926.834961	255.896622
925.682617	353.984314
924.531250	167.847504
923.378906	150.257965
922.226563	262.446930
921.074219	302.004761
919.921875	282.617371
918.768555	183.881561
917.615234	8.121514
916.460938	-37.946701
915.307617	56.929401
914.153320	-20.593708
912.999023	167.594574
911.843750	-63.892868
910.688477	149.474167
909.533203	-79.329666
908.377930	-151.439102
907.221680	32.776699
906.066406	-190.869659
904.909180	86.450188
903.752930	119.142067
902.595703	84.022797
901.438477	-52.827938
900.281250	-209.849792
899.123047	-233.145706
897.965820	164.511093
896.807617	-59.915100
895.648438	-1.430127
894.489258	-110.154358
893.331055	131.639069
892.170898	84.195862
891.011719	77.552750
889.851563	263.022766
888.691406	-118.284592
887.531250	207.341156
886.370117	95.045967
885.208984	23.528835
884.047852	-133.581802
882.885742	25.260578
881.724609	37.547428
880.562500	25.130209
879.399414	98.467613
878.237305	268.751740
877.074219	168.709518
875.911133	316.552887
874.747070	131.157013
873.583008	-101.348358
872.418945	278.530396
871.254883	71.011475
870.089844	-3.601961
868.925781	5.105705
867.759766	-17.589622
866.594727	254.281204
865.428711	135.026489
864.262695	164.193512
863.096680	81.082550
861.930664	453.990021
860.763672	602.246887
859.596680	382.329926
858.428711	656.324158
857.260742	512.893799
856.092773	600.634216
854.924805	858.822327
853.756836	942.039795
852.587891	812.305420
851.418945	675.947571
850.249023	768.237000
849.080078	623.060852
847.910156	569.812805
846.739258	713.658691
845.569336	311.266876
844.398438	65.751915
843.227539	180.602203
842.056641	302.130127
840.884766	38.970234
839.712891	292.429321
838.541016	-6.338369
837.368164	206.819443
836.196289	283.590576
835.022461	233.027481
833.849609	178.023254
832.675781	339.622711
831.501953	380.615295
830.328125	292.157440
829.154297	252.825638
827.979492	391.959900
826.804688	439.595886
825.628906	554.097107
824.454102	378.767059
823.278320	147.807037
822.102539	215.487305
820.925781	358.862885
819.749023	250.526367
818.572266	-116.025505
817.395508	56.221611
816.217773	1.404945
815.040039	-82.326080
813.862305	125.335999
812.684570	97.171349
811.505859	62.336815
810.327148	103.067993
809.147461	57.103821
807.968750	173.305389
806.789063	220.583221
805.609375	32.438797
804.428711	86.343536
803.248047	-110.601326
802.067383	74.177727
800.886719	-100.542610
799.705078	-175.396317
798.523438	-17.418600
797.341797	-43.545547
796.160156	-136.176086
794.977539	-113.567154
793.794922	10.904477
792.611328	279.251404
791.428711	44.802826
790.245117	219.976929
789.060547	-60.873116
787.876953	-71.685394
786.692383	397.514862
785.507813	406.445068
784.323242	101.366890
783.137695	174.410141
781.952148	145.726059
780.766602	448.449402
779.580078	108.186600
778.393555	306.917175
777.207031	452.531860
776.020508	85.921356
774.833008	328.565155
773.645508	240.103134
772.458008	204.590210
771.270508	102.903519
770.082031	-245.700165
768.893555	-76.160759
767.704102	75.641739
766.514648	315.472565
765.325195	315.060547
764.135742	184.689194
762.946289	415.425232
761.755859	302.646484
760.565430	438.563660
759.374023	525.992004
758.183594	690.329407
756.992188	792.993164
755.799805	752.678833
754.608398	692.567688
753.416016	353.375702
752.223633	717.362610
751.030273	753.878662
749.837891	1040.685425
748.644531	848.727051
747.450195	937.792969
746.256836	605.455322
745.062500	876.580139
743.868164	818.544434
742.672852	907.438477
741.477539	698.108154
740.282227	903.108398
739.086914	689.445313
737.890625	637.986389
736.695313	606.235718
735.498047	655.509827
734.301758	332.555054
733.104492	473.752319
731.907227	568.908386
730.709961	698.999939
729.511719	542.489807
728.313477	431.950348
727.115234	817.703918
725.916992	825.133179
724.717773	773.544556
723.518555	507.860046
722.318359	572.088928
721.119141	640.624207
719.918945	630.519775
718.718750	607.301025
717.517578	553.524048
716.316406	826.983643
715.115234	823.298706
713.914063	673.492249
712.711914	656.719604
711.509766	594.158447
710.307617	808.335693
709.104492	560.549072
707.902344	802.890747
706.698242	485.493286
705.495117	634.078369
704.291016	375.575836
703.086914	354.338989
701.882813	426.626892
700.678711	533.647705
699.473633	612.323792
698.268555	553.973267
697.062500	321.748871
695.857422	211.276230
694.651367	257.234497
693.444336	229.296494
692.238281	66.703262
691.031250	103.870064
689.824219	34.634735
688.616211	-95.362091
687.409180	-51.795135
686.200195	215.106934
684.992188	-75.423172
683.784180	377.698547
682.575195	46.001297
681.366211	204.112305
680.156250	149.808823
678.946289	-157.916534
677.736328	103.927757
676.526367	-56.535912
675.315430	192.081070
674.104492	-44.154011
672.893555	67.955704
671.682617	346.497772
670.470703	348.091492
669.258789	513.927734
668.046875	783.377625
666.833984	868.988403
665.621094	770.885071
664.408203	977.304443
663.194336	725.819519
661.981445	936.370422
660.767578	766.927002
659.552734	578.099731
658.338867	538.159790
657.124023	355.852783
655.908203	333.157196
654.693359	549.716248
653.477539	5.334800
652.261719	-21.685183
651.045898	311.038391
649.829102	135.293961
648.612305	99.570099
647.395508	384.609467
646.177734	359.574677
644.959961	442.133392
643.742188	505.289337
642.524414	194.181549
641.305664	173.519485
640.086914	137.834213
638.868164	20.518328
637.648438	249.249893
636.429688	-16.197748
635.208984	-199.844910
633.989258	-41.926498
632.768555	21.539000
631.547852	-9.379636
630.327148	26.336185
629.106445	44.983223
627.884766	130.246063
626.663086	-48.147114
625.440430	-237.013489
624.217773	-50.525455
622.995117	264.643921
621.772461	153.547241
620.549805	158.398392
619.326172	7.187211
618.102539	63.994236
616.877930	-152.890823
615.654297	60.778671
614.429688	26.535521
613.204102	-20.132111
611.979492	17.030851
610.753906	110.219749
609.528320	60.636631
608.301758	-22.593761
607.075195	-86.004959
605.848633	-215.010056
604.622070	237.546066
