# Supplementary material for: Raman spectroscopy accurately differentiates mucosal healing from non-healing and biochemical changes following biological therapy in inflammatory bowel disease
Source: PLoS One. 2021 Jun 2;16(6):e0252210. doi: 10.1371/journal.pone.0252210 (PMC8172032; doi:10.1371/journal.pone.0252210)
Supplement: S1 Dataset — (ZIP) [file pone.0252210.s003.zip › HC/brc-ctnf-0012_base sub cr removed_52__X_-7821.56__Y_51229.5__Z_679.85__Time_589.txt]

1714.774414	-217.009567
1713.797852	38.004452
1712.820313	-281.940277
1711.843750	373.509125
1710.866211	6.525925
1709.888672	167.172714
1708.911133	118.275078
1707.933594	152.129044
1706.955078	102.732895
1705.976563	562.072998
1704.998047	231.406387
1704.019531	487.222412
1703.040039	446.106018
1702.061523	375.917908
1701.082031	421.219482
1700.101563	547.259949
1699.122070	526.831299
1698.141602	737.017212
1697.161133	667.313782
1696.180664	724.129700
1695.200195	805.957825
1694.218750	707.204163
1693.238281	844.642883
1692.256836	988.580261
1691.274414	840.171631
1690.292969	933.391113
1689.310547	1004.003052
1688.328125	889.424866
1687.345703	1203.142212
1686.363281	1078.523438
1685.379883	1112.922729
1684.396484	1250.366089
1683.413086	1152.507690
1682.429688	1330.955078
1681.445313	1111.837036
1680.461914	1251.632935
1679.477539	1249.691772
1678.493164	1164.738647
1677.507813	1276.197998
1676.523438	1139.850952
1675.538086	1505.770264
1674.552734	1517.590332
1673.566406	1204.797729
1672.581055	1776.901611
1671.594727	1495.640381
1670.608398	1538.422974
1669.622070	1533.264648
1668.634766	1788.198486
1667.648438	1525.367920
1666.661133	1562.508179
1665.673828	1896.834106
1664.685547	1634.149658
1663.698242	1422.093994
1662.709961	1584.089478
1661.721680	1669.275513
1660.733398	1826.153320
1659.744141	1720.784180
1658.755859	1832.956543
1657.766602	1892.311646
1656.777344	1605.004517
1655.787109	1680.783325
1654.797852	1322.773926
1653.807617	1446.845947
1652.817383	1243.132324
1651.827148	1267.352173
1650.835938	1016.868591
1649.844727	1025.998291
1648.853516	824.057129
1647.862305	701.907593
1646.871094	577.601074
1645.878906	363.945709
1644.886719	443.997864
1643.894531	535.041687
1642.902344	586.919189
1641.910156	388.518250
1640.916992	385.934753
1639.923828	69.906357
1638.930664	94.770142
1637.936523	138.564636
1636.943359	56.331100
1635.949219	66.881721
1634.955078	-111.789894
1633.960938	-166.026672
1632.965820	-43.248585
1631.970703	-191.248566
1630.975586	-93.786285
1629.980469	14.696411
1628.985352	-181.624695
1627.989258	-53.706684
1626.993164	-204.160248
1625.997070	16.824697
1625.000977	-132.516434
1624.003906	-7.874856
1623.007813	-35.185585
1622.010742	116.708099
1621.012695	85.135254
1620.015625	69.870415
1619.017578	157.525391
1618.020508	229.914948
1617.021484	137.375153
1616.023438	-22.840744
1615.025391	-132.640945
1614.026367	164.676437
1613.027344	58.463829
1612.028320	-5.272541
1611.028320	-115.709114
1610.029297	238.279068
1609.029297	42.289158
1608.029297	77.374077
1607.028320	131.209808
1606.028320	295.451996
1605.027344	4.498379
1604.026367	93.627800
1603.025391	279.956909
1602.023438	66.299545
1601.022461	-47.462162
1600.020508	-50.955563
1599.018555	50.517311
1598.016602	-247.638550
1597.013672	-87.945961
1596.010742	108.610886
1595.007813	-55.081863
1594.004883	-150.462387
1593.001953	-31.355619
1591.998047	38.406235
1590.994141	-149.956039
1589.990234	249.207031
1588.986328	-121.165108
1587.981445	98.399048
1586.976563	234.685303
1585.971680	232.984604
1584.966797	359.261688
1583.961914	256.381683
1582.956055	36.521317
1581.950195	429.157440
1580.944336	371.261627
1579.938477	212.037949
1578.931641	131.171722
1577.924805	263.950562
1576.917969	81.975029
1575.911133	-34.719627
1574.904297	43.871548
1573.896484	135.572571
1572.888672	232.567856
1571.880859	272.457275
1570.873047	211.089767
1569.864258	-148.951172
1568.855469	-35.953060
1567.846680	-146.273758
1566.837891	-238.292542
1565.829102	173.431717
1564.819336	-4.139778
1563.809570	-51.836552
1562.799805	-89.092201
1561.790039	44.893177
1560.779297	-67.514412
1559.768555	100.155518
1558.757813	205.550827
1557.747070	-80.430481
1556.736328	79.361633
1555.724609	138.038849
1554.712891	85.300659
1553.701172	81.751579
1552.689453	287.857574
1551.676758	242.766800
1550.664063	117.422485
1549.651367	-28.627947
1548.638672	156.398376
1547.625977	175.763016
1546.612305	179.522598
1545.598633	72.039322
1544.584961	313.393494
1543.571289	-0.977014
1542.556641	-7.917739
1541.541992	52.179531
1540.527344	68.232582
1539.512695	-32.021305
1538.498047	-163.338867
1537.482422	-88.302818
1536.466797	32.994186
1535.451172	-132.221710
1534.434570	6.775343
1533.418945	184.228149
1532.402344	235.127884
1531.385742	133.782761
1530.369141	107.026146
1529.351563	51.761539
1528.334961	50.423569
1527.317383	36.020077
1526.299805	-48.079556
1525.281250	-62.849873
1524.263672	-98.397163
1523.245117	218.329483
1522.226563	40.848244
1521.208008	86.966469
1520.188477	-49.703720
1519.168945	34.534630
1518.150391	139.081589
1517.129883	197.099136
1516.110352	-35.414726
1515.089844	-62.595741
1514.070313	92.323547
1513.049805	-148.419159
1512.028320	-88.996315
1511.007813	-9.300829
1509.986328	-94.084175
1508.964844	-132.900696
1507.943359	46.040298
1506.921875	163.126328
1505.899414	-158.434891
1504.876953	122.169029
1503.854492	-202.300964
1502.832031	29.024643
1501.808594	-108.822578
1500.786133	-167.469803
1499.762695	-267.312378
1498.739258	-195.869705
1497.714844	-86.331367
1496.691406	-43.601433
1495.666992	-1.149838
1494.642578	0.116751
1493.617188	-62.799263
1492.592773	-23.674595
1491.567383	176.186432
1490.541992	143.191055
1489.516602	235.141098
1488.491211	122.477142
1487.464844	397.746826
1486.438477	414.800140
1485.412109	503.072205
1484.385742	614.033325
1483.358398	492.517761
1482.331055	442.240204
1481.303711	585.570679
1480.276367	690.358826
1479.249023	611.325562
1478.220703	802.241028
1477.192383	1104.964111
1476.164063	785.720764
1475.135742	1266.159912
1474.106445	1122.266357
1473.077148	1067.322754
1472.047852	1299.817261
1471.018555	1262.242065
1469.989258	1377.131104
1468.958984	1451.046753
1467.928711	1796.850464
1466.898438	1918.547119
1465.868164	1879.837402
1464.836914	1881.594360
1463.805664	1888.240356
1462.774414	1915.018799
1461.743164	2060.976318
1460.710938	2173.657471
1459.679688	2113.483398
1458.647461	2327.284180
1457.615234	2261.661133
1456.582031	2251.697266
1455.549805	2261.884033
1454.516602	2398.696533
1453.483398	2398.367676
1452.449219	2590.533691
1451.416016	2658.291748
1450.381836	2591.554443
1449.347656	2598.172119
1448.313477	2356.420898
1447.279297	2613.521484
1446.244141	2591.859131
1445.208984	2630.830566
1444.173828	2621.578613
1443.138672	2485.701172
1442.102539	2367.458740
1441.066406	2416.079834
1440.030273	1890.582642
1438.994141	1982.057861
1437.958008	1823.171753
1436.920898	1714.783813
1435.883789	1924.686035
1434.846680	1285.711060
1433.808594	1419.673218
1432.771484	1078.857910
1431.733398	1235.383301
1430.695313	1028.356201
1429.657227	1073.679688
1428.618164	1136.566284
1427.579102	601.629822
1426.540039	641.797913
1425.500977	533.164856
1424.461914	525.361267
1423.421875	817.384705
1422.381836	522.226135
1421.341797	461.428345
1420.301758	367.898102
1419.260742	485.868317
1418.219727	349.533203
1417.178711	480.025146
1416.137695	147.480576
1415.096680	202.491821
1414.054688	310.284851
1413.012695	-34.580940
1411.970703	-72.568924
1410.928711	17.669065
1409.885742	-171.065765
1408.842773	-45.637096
1407.799805	32.047302
1406.756836	-221.761185
1405.712891	-10.939030
1404.668945	79.347107
1403.625000	-31.131958
1402.581055	56.717800
1401.537109	124.520645
1400.492188	117.094604
1399.447266	297.808685
1398.402344	287.983337
1397.357422	135.365692
1396.311523	286.098206
1395.265625	151.230072
1394.219727	272.007355
1393.173828	247.572571
1392.126953	353.423798
1391.081055	224.039108
1390.034180	295.014465
1388.986328	8.231777
1387.939453	64.431030
1386.891602	298.283875
1385.843750	52.038445
1384.795898	258.532135
1383.748047	27.647243
1382.699219	204.304352
1381.651367	-236.079590
1380.602539	-19.207748
1379.552734	-27.070684
1378.503906	110.046394
1377.454102	-74.791428
1376.404297	-124.629684
1375.354492	80.216202
1374.303711	80.548363
1373.253906	-81.064713
1372.203125	-85.369240
1371.152344	0.242501
1370.100586	-150.823456
1369.049805	134.458878
1367.998047	-81.009232
1366.946289	-19.720543
1365.894531	-52.914883
1364.841797	-3.767708
1363.789063	110.262657
1362.736328	122.387375
1361.683594	122.249161
1360.630859	331.268036
1359.577148	149.884354
1358.523438	-41.173946
1357.469727	-202.123764
1356.415039	67.180672
1355.361328	244.634872
1354.306641	280.581421
1353.251953	274.487213
1352.197266	375.385040
1351.141602	481.395905
1350.085938	381.532806
1349.030273	554.920105
1347.974609	482.795288
1346.918945	450.602905
1345.862305	545.114990
1344.805664	805.935059
1343.749023	496.657776
1342.691406	879.245056
1341.634766	761.324585
1340.577148	633.753052
1339.519531	962.218506
1338.460938	773.169678
1337.403320	836.978516
1336.344727	769.772522
1335.286133	628.570679
1334.226563	695.482544
1333.167969	535.008789
1332.108398	466.327332
1331.048828	570.985229
1329.989258	505.242340
1328.928711	541.078003
1327.869141	616.664368
1326.808594	588.671204
1325.748047	489.279114
1324.686523	609.930847
1323.625977	350.540802
1322.564453	585.159058
1321.502930	545.965088
1320.440430	815.417847
1319.378906	529.951233
1318.316406	609.827820
1317.253906	800.848816
1316.190430	779.991516
1315.127930	882.601929
1314.064453	820.283752
1313.000977	570.973938
1311.937500	686.521179
1310.873047	1001.692261
1309.809570	856.553650
1308.745117	869.220520
1307.679688	872.242920
1306.615234	774.603760
1305.549805	950.255310
1304.484375	1123.577637
1303.418945	847.077209
1302.353516	688.898743
1301.287109	926.677734
1300.220703	940.951538
1299.154297	812.937134
1298.087891	734.298828
1297.020508	582.223206
1295.954102	864.950623
1294.886719	497.305634
1293.818359	691.966431
1292.750977	562.884949
1291.682617	603.291016
1290.614258	312.801910
1289.545898	471.304138
1288.476563	678.942383
1287.407227	700.413513
1286.338867	503.985748
1285.268555	699.764648
1284.199219	471.932861
1283.128906	881.003662
1282.058594	533.614258
1280.988281	619.754272
1279.917969	583.671082
1278.846680	608.926453
1277.775391	524.262268
1276.704102	566.951172
1275.632813	817.586182
1274.560547	789.612305
1273.488281	693.372131
1272.416016	770.790649
1271.343750	950.909912
1270.270508	881.989807
1269.197266	832.772583
1268.124023	1054.669556
1267.050781	1149.693237
1265.977539	1430.242920
1264.903320	1196.067383
1263.829102	1523.074097
1262.753906	1355.062744
1261.679688	1406.647705
1260.604492	1453.450806
1259.529297	1419.929688
1258.454102	1505.905762
1257.378906	1168.135376
1256.302734	1517.338623
1255.226563	1333.296997
1254.150391	1521.851074
1253.073242	1700.683960
1251.997070	1458.605469
1250.919922	1423.486816
1249.841797	1283.893433
1248.764648	1458.091675
1247.686523	1323.568359
1246.608398	1300.975586
1245.530273	1587.048218
1244.452148	1401.777222
1243.373047	1160.795410
1242.293945	1051.101929
1241.214844	1062.896606
1240.135742	1409.686035
1239.055664	1278.333618
1237.975586	1329.039551
1236.895508	1260.915771
1235.815430	1074.037109
1234.734375	1330.958618
1233.654297	1364.794556
1232.573242	1238.705322
1231.491211	1015.787170
1230.410156	940.750183
1229.328125	889.987183
1228.246094	1163.709839
1227.163086	1233.989014
1226.081055	883.134216
1224.998047	837.319702
1223.915039	856.845032
1222.832031	965.849548
1221.748047	745.955017
1220.664063	787.240234
1219.580078	596.473633
1218.496094	541.095337
1217.412109	514.719482
1216.327148	386.895355
1215.242188	416.069336
1214.157227	657.660156
1213.071289	527.404785
1211.985352	592.646057
1210.899414	633.697327
1209.813477	503.434601
1208.727539	662.577515
1207.640625	556.398071
1206.553711	681.626221
1205.466797	611.544128
1204.378906	375.193390
1203.291016	281.018890
1202.203125	278.345947
1201.115234	244.312424
1200.027344	340.224213
1198.938477	46.140251
1197.849609	151.546890
1196.760742	-116.040901
1195.670898	-186.361145
1194.582031	87.128571
1193.492188	196.945099
1192.401367	-44.281471
1191.311523	-323.933960
1190.220703	-286.421661
1189.129883	-13.628481
1188.039063	23.617064
1186.947266	-47.284653
1185.856445	-94.246735
1184.764648	-52.495468
1183.671875	-212.394592
1182.580078	-14.922977
1181.487305	72.042305
1180.394531	24.594877
1179.301758	25.002289
1178.208984	128.348541
1177.115234	37.461285
1176.021484	164.487442
1174.927734	142.852951
1173.833008	123.506386
1172.738281	357.794312
1171.643555	62.933861
1170.548828	339.954651
1169.454102	21.058229
1168.358398	-10.818824
1167.262695	52.836861
1166.166992	97.209427
1165.070313	277.662964
1163.973633	154.430069
1162.876953	7.230220
1161.780273	-292.904602
1160.683594	75.581093
1159.585938	329.166290
1158.488281	279.365723
1157.389648	296.263641
1156.291992	425.145477
1155.193359	429.792114
1154.094727	267.363525
1152.996094	28.569820
1151.896484	330.819214
1150.796875	282.473328
1149.697266	5.277661
1148.597656	52.010937
1147.498047	265.278107
1146.397461	383.061188
1145.296875	131.679779
1144.195313	403.826660
1143.094727	147.496017
1141.993164	321.685059
1140.891602	369.596954
1139.789063	338.869507
1138.687500	433.996155
1137.584961	464.756531
1136.482422	357.538147
1135.379883	418.878174
1134.276367	401.662079
1133.172852	562.385315
1132.069336	739.501343
1130.964844	1042.172607
1129.861328	981.510437
1128.756836	1017.986084
1127.652344	1312.816650
1126.546875	1310.955566
1125.442383	1154.853027
1124.336914	1257.014648
1123.230469	1143.341309
1122.125000	1048.526367
1121.018555	1225.984985
1119.912109	1005.392700
1118.805664	1040.437744
1117.699219	848.097778
1116.591797	1072.180664
1115.484375	908.017090
1114.376953	954.297424
1113.268555	964.936951
1112.160156	949.424866
1111.051758	905.416687
1109.943359	984.173462
1108.833984	972.971558
1107.725586	1157.695801
1106.616211	1172.165039
1105.505859	943.306274
1104.396484	1318.702393
1103.286133	1051.890503
1102.175781	964.386719
1101.064453	1119.746094
1099.954102	1270.201172
1098.842773	849.876099
1097.731445	827.992737
1096.619141	1051.084473
1095.507813	974.734436
1094.395508	1063.185303
1093.282227	948.934998
1092.169922	1034.768188
1091.056641	892.105225
1089.943359	822.354187
1088.830078	848.997742
1087.716797	819.065308
1086.602539	883.109375
1085.488281	855.320007
1084.373047	961.431274
1083.258789	855.884033
1082.143555	764.380554
1081.028320	907.740173
1079.913086	834.873474
1078.796875	963.875610
1077.680664	773.470642
1076.564453	566.641418
1075.448242	648.437439
1074.331055	744.186096
1073.213867	823.394958
1072.096680	675.047058
1070.979492	709.551331
1069.861328	767.401123
1068.743164	504.137482
1067.625000	725.864746
1066.505859	511.785095
1065.386719	744.988770
1064.267578	783.724609
1063.148438	625.786316
1062.029297	793.127930
1060.909180	749.787476
1059.789063	533.343811
1058.667969	665.364258
1057.547852	360.124847
1056.426758	541.134521
1055.305664	411.241669
1054.183594	442.566467
1053.062500	623.340210
1051.940430	472.411560
1050.818359	405.576355
1049.695313	450.778870
1048.572266	642.953674
1047.449219	613.398682
1046.326172	434.569916
1045.203125	57.610901
1044.079102	58.487457
1042.955078	341.390076
1041.830078	218.688812
1040.706055	426.880859
1039.581055	299.572601
1038.456055	351.640076
1037.331055	366.447510
1036.205078	181.083832
1035.079102	470.540222
1033.953125	436.503204
1032.826172	497.862549
1031.700195	366.224365
1030.573242	448.554810
1029.445313	489.034546
1028.318359	153.089844
1027.190430	-140.848190
1026.062500	-234.855087
1024.934570	-94.234665
1023.805664	-178.835220
1022.676758	-402.611359
1021.547852	-352.404053
1020.418945	-267.360962
1019.289063	-84.888779
1018.159180	-164.479553
1017.029297	6.420210
1015.898438	-172.695709
1014.767578	-103.702377
1013.636719	122.871574
1012.505859	120.108826
1011.375000	235.527557
1010.243164	339.391296
1009.111328	133.131195
1007.978516	489.366333
1006.846680	713.662842
1005.713867	1025.832642
1004.581055	1298.640503
1003.447266	2006.049316
1002.313477	2100.712402
1001.179688	1444.407227
1000.045898	786.202515
998.912109	456.397339
997.777344	371.627014
996.642578	113.854477
995.506836	364.099915
994.372070	32.835163
993.236328	114.799683
992.100586	275.268372
990.963867	216.706970
989.828125	199.803116
988.691406	289.050842
987.553711	71.893715
986.416992	-36.743195
985.279297	172.650345
984.141602	85.021973
983.003906	319.881104
981.865234	163.475327
980.726563	182.165802
979.587891	131.969666
978.448242	127.935440
977.309570	429.886322
976.169922	442.164154
975.030273	201.748398
973.889648	285.596130
972.749023	479.825165
971.608398	212.448288
970.467773	528.607178
969.326172	399.388092
968.184570	568.759644
967.042969	469.728607
965.901367	318.131683
964.758789	370.891418
963.616211	215.110443
962.473633	424.074554
961.330078	293.878357
960.186523	427.418884
959.042969	274.692627
957.899414	177.166809
956.754883	-20.911249
955.610352	200.210068
954.465820	146.736084
953.321289	59.123966
952.175781	-167.835663
951.030273	179.547485
949.884766	209.091721
948.738281	71.896523
947.591797	72.059746
946.445313	102.092911
945.298828	-34.494480
944.151367	9.573110
943.003906	-39.835762
941.856445	262.497192
940.708008	-60.505726
939.559570	82.287064
938.411133	129.361267
937.262695	137.798218
936.113281	296.883759
934.964844	146.020599
933.814453	79.712585
932.665039	369.049744
931.514648	318.977997
930.364258	55.002369
929.213867	-97.124321
928.062500	-62.357910
926.912109	-43.389809
925.759766	-158.524323
924.608398	-141.516449
923.456055	157.643692
922.303711	61.178547
921.151367	-176.032547
919.999023	-103.907188
918.845703	181.909882
917.692383	136.079865
916.539063	31.362728
915.384766	-41.376312
914.230469	-123.025429
913.076172	-118.262299
911.920898	-374.291840
910.766602	-208.155365
909.611328	-1.143516
908.455078	-7.226851
907.299805	-121.990440
906.143555	-118.730316
904.987305	-26.988287
903.830078	-129.972794
902.673828	-185.238663
901.516602	135.477295
900.359375	-64.464989
899.201172	39.046577
898.042969	63.426338
896.884766	74.327988
895.726563	137.340714
894.567383	-93.491562
893.408203	141.516464
892.249023	290.633575
891.088867	254.515121
889.929688	-43.517178
888.769531	-287.120575
887.608398	-88.018372
886.448242	2.725824
885.287109	-1.269506
884.125977	55.725018
882.963867	225.546646
881.801758	-44.372311
880.639648	118.763969
879.477539	-26.903006
878.315430	-37.237621
877.152344	-79.045052
875.989258	23.370302
874.825195	211.361511
873.661133	45.860386
872.497070	114.561058
871.333008	-107.006409
870.168945	-233.942825
869.003906	219.499496
867.838867	144.336151
866.672852	-54.401951
865.506836	122.320221
864.340820	254.042450
863.174805	118.390465
862.008789	216.398209
860.841797	163.934555
859.674805	246.198547
858.506836	160.109848
857.339844	282.737549
856.171875	367.176239
855.003906	364.105316
853.834961	432.786377
852.666016	266.049286
851.497070	469.172211
850.328125	522.060303
849.158203	548.029785
847.988281	123.812988
846.818359	416.266327
845.647461	184.747086
844.477539	67.441963
843.306641	225.371231
842.134766	226.610031
840.963867	-132.256165
839.791992	-19.218916
838.619141	104.902496
837.447266	179.746567
836.274414	200.888062
835.101563	143.786575
833.928711	229.584045
832.754883	172.395538
831.581055	150.887955
830.407227	365.883057
829.232422	89.870941
828.058594	324.721710
826.883789	510.333954
825.708008	200.838058
824.533203	192.323471
823.357422	355.333130
822.181641	63.689098
821.004883	-87.565819
819.828125	61.795044
818.651367	66.289383
817.474609	21.727943
816.296875	70.565620
815.119141	83.693695
813.941406	14.429008
812.763672	-30.434967
811.584961	102.486343
810.406250	-293.745239
809.226563	-83.237289
808.047852	15.989353
806.868164	-147.015549
805.688477	-425.513733
804.507813	-60.167458
803.327148	-207.800613
802.146484	-18.183395
800.965820	-316.818329
799.784180	-147.430176
798.603516	-248.750519
797.420898	-115.134384
796.239258	-147.916687
795.056641	-78.857033
793.874023	-94.115723
792.691406	-330.952423
791.507813	-240.068314
790.324219	-67.425880
789.140625	-18.907516
787.956055	62.676254
786.772461	-39.495220
785.586914	-62.096848
784.402344	5.864298
783.216797	38.323261
782.032227	57.405815
780.845703	299.545868
779.660156	146.058060
778.473633	-93.583672
777.287109	28.902498
776.100586	160.065079
774.913086	54.933685
773.725586	-41.412384
772.538086	-25.301243
771.349609	220.076141
770.161133	-22.018740
768.972656	84.203514
767.784180	55.862495
766.594727	89.152184
765.405273	153.188293
764.215820	118.024330
763.026367	107.024452
761.835938	181.812531
760.645508	155.268616
759.454102	130.878021
758.262695	524.376587
757.072266	361.256226
755.879883	413.624878
754.688477	327.444153
753.496094	439.041077
752.303711	177.046707
751.110352	380.806183
749.917969	382.406403
748.724609	203.944092
747.530273	418.444733
746.336914	643.798340
745.142578	423.658478
743.948242	354.957703
742.752930	316.982971
741.558594	241.755600
740.363281	436.165588
739.166992	336.846466
737.971680	123.663383
736.775391	-58.737526
735.579102	155.324829
734.381836	25.591028
733.185547	71.053284
731.988281	254.389282
730.790039	113.893044
729.592773	-24.306589
728.394531	-11.504312
727.196289	222.154846
725.997070	119.167793
724.797852	127.737083
723.598633	-138.894043
722.399414	90.478569
721.199219	339.479004
719.999023	151.819305
718.798828	84.385216
717.598633	213.466721
716.397461	130.973221
715.196289	382.329224
713.994141	173.578949
712.792969	-72.021950
711.590820	120.704041
710.388672	91.200310
709.185547	183.837326
707.982422	-78.453613
706.779297	14.450745
705.576172	98.743866
704.372070	-78.033875
703.167969	-23.924807
701.963867	-91.515205
700.759766	-78.444244
699.554688	-71.742012
698.349609	-49.660988
697.143555	-192.604416
695.938477	-13.720292
694.732422	-30.265507
693.525391	111.924614
692.319336	-82.346352
691.112305	-50.573483
689.905273	-114.132988
688.697266	-147.102722
687.490234	-205.909927
686.282227	-25.928635
685.073242	-58.345840
683.865234	76.354652
682.656250	128.818115
681.447266	-85.083069
680.237305	-294.369659
679.028320	-243.483276
677.818359	-181.615082
676.607422	-162.894379
675.397461	-55.280609
674.186523	-129.305389
672.975586	-27.905260
671.763672	-108.068199
670.551758	-71.273109
669.339844	-122.984886
668.127930	-5.948305
666.915039	392.075256
665.703125	262.922638
664.489258	146.914658
663.276367	102.322365
662.062500	51.377846
660.848633	-8.087468
659.634766	159.122162
658.419922	158.053421
657.205078	180.765656
655.990234	-40.159161
654.775391	-4.415249
653.559570	-177.736588
652.343750	174.784103
651.126953	173.819138
649.911133	0.500322
648.694336	44.689518
647.477539	-124.352455
646.259766	141.352966
645.041992	146.437576
643.824219	465.463776
642.606445	52.887386
641.387695	94.023643
640.168945	-24.173693
638.950195	-155.469269
637.730469	-9.786599
636.511719	43.127151
635.291016	-80.446823
634.071289	-120.607582
632.850586	-174.046722
631.629883	-41.183640
630.409180	151.207321
629.188477	89.819046
627.966797	210.201843
626.745117	10.392532
625.522461	307.397980
624.300781	342.057343
623.078125	350.227448
621.854492	254.743500
620.631836	182.005478
619.408203	127.653786
618.184570	417.050629
616.960938	-5.355237
615.736328	-86.263130
614.511719	310.958862
613.287109	157.055984
612.061523	100.306038
610.835938	27.260939
609.610352	-66.412888
608.384766	176.114746
607.158203	-147.107040
605.931641	-288.130890
604.705078	-54.958042
