# Supplementary material for: Raman spectroscopy accurately differentiates mucosal healing from non-healing and biochemical changes following biological therapy in inflammatory bowel disease
Source: PLoS One. 2021 Jun 2;16(6):e0252210. doi: 10.1371/journal.pone.0252210 (PMC8172032; doi:10.1371/journal.pone.0252210)
Supplement: S1 Dataset — (ZIP) [file pone.0252210.s003.zip › HC/BRC-ctnf-0005-2 this one++_base sub CR removed_28__X_-5038.94__Y_12459.8__Z_129.8__Time_315.txt]

1714.708984	-64.726234
1713.732422	3.483509
1712.755859	-86.388420
1711.779297	-124.740166
1710.801758	86.985657
1709.824219	109.180588
1708.846680	81.492210
1707.868164	339.022858
1706.890625	458.503204
1705.912109	600.883057
1704.933594	0.580649
1703.954102	355.271088
1702.975586	425.425903
1701.996094	511.024719
1701.016602	868.987244
1700.037109	921.624939
1699.056641	736.096619
1698.077148	930.204834
1697.096680	886.442139
1696.116211	987.180725
1695.134766	1245.774658
1694.154297	1026.667847
1693.172852	1011.101746
1692.191406	892.089966
1691.209961	1235.599243
1690.227539	1166.204346
1689.245117	735.003601
1688.263672	1262.560425
1687.280273	1270.994385
1686.297852	1379.345093
1685.314453	1249.061890
1684.332031	1474.697510
1683.347656	1485.850952
1682.364258	1160.367188
1681.380859	1427.840332
1680.396484	1353.447388
1679.412109	1131.840576
1678.427734	1188.960815
1677.442383	1367.667847
1676.458008	1646.774780
1675.472656	1802.794800
1674.487305	1599.302002
1673.500977	1594.740356
1672.515625	1502.133667
1671.529297	1735.966919
1670.542969	1807.368286
1669.556641	1567.778809
1668.569336	1795.349854
1667.583008	2017.425903
1666.595703	2056.130615
1665.608398	2073.538574
1664.620117	1788.463379
1663.632813	1681.297852
1662.644531	1969.282959
1661.656250	2135.307129
1660.667969	1781.925903
1659.678711	1868.697632
1658.689453	1900.013062
1657.700195	1788.534790
1656.710938	1767.417603
1655.721680	1892.227539
1654.731445	1577.879883
1653.742188	1631.921021
1652.750977	1498.371582
1651.760742	1330.953857
1650.770508	1161.396729
1649.779297	1034.619019
1648.788086	1101.334473
1647.796875	1094.510620
1646.804688	538.570129
1645.813477	1092.930786
1644.821289	466.989777
1643.829102	211.542496
1642.836914	394.992310
1641.843750	130.214401
1640.850586	206.536789
1639.857422	-88.552338
1638.864258	-119.145737
1637.871094	130.408981
1636.876953	166.889847
1635.882813	-35.874958
1634.888672	-140.407440
1633.894531	-207.367126
1632.899414	-99.841919
1631.905273	-162.851944
1630.910156	77.567017
1629.915039	-21.036793
1628.918945	12.607903
1627.922852	-189.908371
1626.927734	18.734064
1625.930664	-100.887047
1624.934570	250.913513
1623.938477	135.270462
1622.941406	143.828430
1621.944336	110.986885
1620.947266	-23.650558
1619.949219	165.449783
1618.952148	-20.380087
1617.954102	138.403870
1616.956055	-1.486169
1615.957031	21.986179
1614.958984	145.794571
1613.959961	-170.556564
1612.960938	-63.929443
1611.961914	-22.304331
1610.961914	-433.641754
1609.962891	-10.755128
1608.962891	11.588845
1607.962891	73.787033
1606.961914	-277.338776
1605.961914	-135.443649
1604.960938	17.377142
1603.959961	199.452698
1602.958984	-47.199692
1601.957031	-42.090797
1600.956055	78.631676
1599.954102	152.694916
1598.952148	-232.964188
1597.949219	-411.497742
1596.947266	-90.302078
1595.944336	-341.045319
1594.941406	-121.021477
1593.938477	-279.376831
1592.934570	-238.814667
1591.931641	47.550907
1590.927734	-174.797974
1589.923828	422.715118
1588.918945	-138.051361
1587.915039	84.312515
1586.910156	228.676437
1585.905273	355.058472
1584.900391	155.872452
1583.894531	225.497833
1582.889648	331.884125
1581.883789	84.218597
1580.877930	79.144669
1579.871094	139.419907
1578.865234	54.147896
1577.858398	297.086487
1576.851563	279.928955
1575.844727	164.134171
1574.836914	40.777443
1573.829102	123.108124
1572.822266	200.396347
1571.813477	119.236504
1570.805664	191.610840
1569.797852	-203.582336
1568.789063	14.575505
1567.780273	118.491348
1566.770508	35.511883
1565.761719	-122.600960
1564.751953	93.183739
1563.742188	-101.037659
1562.732422	203.009399
1561.722656	130.888657
1560.711914	100.332733
1559.702148	-153.129044
1558.691406	70.485054
1557.679688	-118.041824
1556.668945	-47.365723
1555.657227	-129.564850
1554.645508	-237.635910
1553.633789	-73.799179
1552.622070	-36.909531
1551.609375	194.034592
1550.596680	-170.324203
1549.583984	-123.232880
1548.571289	151.393768
1547.558594	345.664581
1546.544922	87.314095
1545.531250	-139.994507
1544.517578	79.787567
1543.503906	-214.796539
1542.489258	48.599319
1541.474609	244.615952
1540.459961	133.152451
1539.445313	24.186251
1538.429688	-108.110062
1537.415039	249.800461
1536.399414	-89.177307
1535.383789	221.825760
1534.367188	215.328110
1533.351563	51.403717
1532.334961	217.304657
1531.318359	225.747116
1530.301758	123.206245
1529.284180	-74.809196
1528.266602	38.693382
1527.249023	100.449486
1526.231445	190.288574
1525.213867	279.876190
1524.195313	158.189774
1523.177734	98.093979
1522.159180	246.130035
1521.139648	-58.743412
1520.121094	3.959196
1519.101563	176.917053
1518.082031	20.605108
1517.062500	-187.266663
1516.042969	-446.673615
1515.022461	-138.634720
1514.001953	151.049210
1512.981445	-101.325195
1511.960938	41.419773
1510.939453	-195.955811
1509.918945	-22.979612
1508.897461	113.735710
1507.875000	9.053343
1506.853516	-29.167643
1505.831055	-72.783058
1504.809570	-1.297769
1503.787109	-306.781128
1502.763672	-7.853470
1501.741211	-213.853668
1500.717773	-82.049316
1499.694336	-339.704285
1498.670898	-285.250092
1497.646484	-133.867111
1496.623047	-213.057007
1495.598633	-182.510941
1494.574219	-149.688080
1493.549805	-78.790634
1492.524414	-8.212415
1491.499023	-37.602814
1490.473633	218.935974
1489.448242	7.608522
1488.422852	110.260170
1487.396484	281.531769
1486.370117	77.183990
1485.343750	245.324310
1484.317383	303.405975
1483.290039	315.262787
1482.262695	717.139282
1481.235352	656.998901
1480.208008	525.246582
1479.180664	678.814636
1478.152344	623.065674
1477.124023	737.822083
1476.095703	826.821289
1475.067383	1160.062500
1474.038086	1187.333740
1473.008789	1265.284790
1471.979492	1294.616211
1470.950195	1697.808350
1469.919922	1914.851685
1468.890625	1767.863525
1467.860352	1902.995483
1466.830078	2114.145264
1465.798828	1582.682007
1464.768555	2027.236450
1463.737305	2118.177979
1462.706055	1987.869873
1461.674805	2489.875244
1460.642578	2298.205322
1459.610352	2210.529053
1458.578125	2386.706299
1457.545898	2400.218262
1456.513672	2629.229736
1455.480469	3032.985840
1454.447266	2893.680176
1453.414063	2716.247070
1452.380859	2972.242432
1451.346680	2893.399170
1450.313477	2842.358887
1449.279297	3092.661621
1448.244141	3114.737793
1447.209961	2865.749512
1446.174805	3011.688721
1445.139648	2613.227539
1444.104492	2903.190918
1443.069336	2400.978760
1442.033203	2475.612793
1440.998047	2400.939941
1439.961914	2164.354004
1438.924805	2395.442139
1437.888672	2085.504639
1436.851563	2217.813965
1435.814453	2031.671875
1434.777344	1676.321411
1433.740234	1788.248657
1432.702148	1362.271851
1431.664063	1398.368408
1430.625977	1018.002502
1429.587891	852.232300
1428.548828	878.192505
1427.509766	740.184692
1426.471680	302.184418
1425.431641	572.700439
1424.392578	694.416199
1423.352539	443.097778
1422.312500	534.529175
1421.272461	505.022339
1420.232422	236.305054
1419.191406	-90.220284
1418.150391	283.210663
1417.109375	586.044434
1416.068359	131.418991
1415.027344	-18.582449
1413.985352	-337.014465
1412.943359	-147.323959
1411.901367	152.956940
1410.858398	146.494476
1409.816406	-136.290604
1408.773438	-21.957483
1407.730469	115.007339
1406.687500	18.442659
1405.643555	102.749359
1404.599609	-292.346558
1403.555664	228.860809
1402.511719	165.307693
1401.466797	-3.503193
1400.422852	-11.588775
1399.377930	168.477524
1398.333008	506.528229
1397.287109	330.699158
1396.242188	280.395996
1395.196289	307.882050
1394.150391	-70.292084
1393.104492	551.055481
1392.057617	408.598022
1391.010742	166.221512
1389.963867	319.527557
1388.916992	180.172424
1387.870117	323.718567
1386.822266	357.290955
1385.774414	183.467804
1384.726563	-20.106630
1383.677734	-40.982803
1382.629883	-89.134842
1381.581055	-104.632065
1380.532227	204.790009
1379.483398	-27.658281
1378.433594	-112.522903
1377.383789	-154.723740
1376.333984	-26.995975
1375.284180	265.561859
1374.234375	-462.109802
1373.183594	30.330425
1372.132813	-120.566017
1371.082031	107.754356
1370.031250	241.481689
1368.979492	93.750923
1367.927734	-3.860360
1366.875977	35.794796
1365.824219	-235.636749
1364.771484	197.875046
1363.718750	-190.026993
1362.666016	111.854530
1361.613281	-36.525238
1360.560547	-117.433884
1359.506836	354.057831
1358.453125	-2.451808
1357.399414	71.531105
1356.344727	593.100342
1355.291016	322.003021
1354.236328	11.499407
1353.181641	131.104172
1352.126953	310.506073
1351.071289	532.276367
1350.015625	332.217682
1348.959961	355.858490
1347.904297	893.363831
1346.847656	778.457825
1345.791992	939.175476
1344.735352	507.436951
1343.677734	1013.224121
1342.621094	619.363159
1341.563477	719.041199
1340.505859	821.421204
1339.448242	1080.066162
1338.390625	739.577698
1337.332031	966.459045
1336.273438	846.957825
1335.214844	690.659912
1334.156250	774.694214
1333.097656	777.330078
1332.038086	641.716003
1330.978516	788.308960
1329.917969	838.679688
1328.858398	577.888794
1327.797852	720.246338
1326.737305	509.520264
1325.676758	536.272522
1324.616211	526.232727
1323.554688	871.972778
1322.493164	709.345337
1321.431641	623.548706
1320.370117	789.718506
1319.307617	571.247559
1318.245117	1016.549866
1317.182617	778.917114
1316.120117	369.086243
1315.056641	674.419556
1313.993164	563.446960
1312.929688	674.494934
1311.866211	716.780701
1310.802734	783.927612
1309.738281	627.244141
1308.673828	650.563293
1307.609375	1006.336365
1306.543945	1276.075439
1305.479492	1130.246704
1304.414063	984.712585
1303.347656	913.233276
1302.282227	1289.421875
1301.215820	938.208313
1300.150391	1331.895996
1299.083008	956.720337
1298.016602	994.558533
1296.949219	958.931702
1295.882813	1031.575073
1294.815430	1104.401245
1293.747070	1032.626953
1292.679688	647.075867
1291.611328	521.903809
1290.542969	649.583618
1289.474609	750.452332
1288.405273	858.825623
1287.335938	812.968445
1286.266602	919.241211
1285.197266	1045.262085
1284.127930	664.465515
1283.057617	817.804688
1281.987305	704.433960
1280.916992	701.440125
1279.845703	522.444702
1278.775391	757.156372
1277.704102	908.782166
1276.632813	943.139709
1275.560547	862.745361
1274.489258	902.326111
1273.416992	700.125244
1272.344727	1028.346191
1271.271484	836.295105
1270.199219	1008.365356
1269.125977	1334.324951
1268.052734	1548.005493
1266.979492	1273.637817
1265.905273	1570.481812
1264.831055	1372.130249
1263.756836	1613.005249
1262.682617	1629.576172
1261.607422	2075.325684
1260.533203	1726.445435
1259.458008	1553.287598
1258.381836	1801.790283
1257.306641	2111.191406
1256.230469	1651.058594
1255.154297	1512.608276
1254.078125	1544.704102
1253.001953	1625.557373
1251.924805	1820.827271
1250.847656	1804.476318
1249.770508	1615.555420
1248.692383	1723.431274
1247.615234	1578.539185
1246.537109	1876.104614
1245.458984	1498.132446
1244.379883	1696.134155
1243.300781	1755.676880
1242.222656	1497.167480
1241.142578	1362.644287
1240.063477	1606.866333
1238.983398	1295.348877
1237.904297	1427.983398
1236.823242	1276.820557
1235.743164	1254.294434
1234.662109	1248.788086
1233.582031	1206.958130
1232.500977	1368.742432
1231.418945	1343.930542
1230.337891	1268.284180
1229.255859	1132.147949
1228.173828	1088.096069
1227.090820	1017.453613
1226.008789	1077.540771
1224.925781	1060.182617
1223.842773	1129.922485
1222.759766	1069.030396
1221.675781	647.885986
1220.591797	780.516907
1219.507813	579.544800
1218.423828	825.681213
1217.338867	718.977783
1216.254883	749.977722
1215.169922	541.877380
1214.083984	773.236145
1212.999023	541.034729
1211.913086	366.821167
1210.827148	870.592224
1209.741211	715.606567
1208.654297	579.943176
1207.567383	815.587341
1206.480469	684.688416
1205.393555	640.559875
1204.306641	468.695038
1203.218750	631.684509
1202.130859	529.627319
1201.042969	191.594788
1199.954102	96.775352
1198.865234	62.104084
1197.776367	-8.718521
1196.687500	-36.277065
1195.598633	-196.179535
1194.508789	156.082626
1193.418945	-102.512009
1192.329102	45.116207
1191.238281	-191.879700
1190.147461	-27.653641
1189.056641	107.585106
1187.965820	-446.509430
1186.875000	-388.247925
1185.783203	104.338829
1184.691406	-183.300842
1183.599609	-94.243156
1182.506836	-233.198639
1181.414063	-300.253754
1180.321289	220.019363
1179.228516	133.505600
1178.135742	10.968877
1177.041992	269.335205
1175.948242	-49.828835
1174.854492	155.518158
1173.759766	159.528625
1172.665039	46.121159
1171.570313	169.579514
1170.475586	89.480461
1169.380859	415.967255
1168.285156	364.297516
1167.189453	59.070396
1166.093750	131.562057
1164.997070	41.369888
1163.900391	-216.176102
1162.803711	-115.393242
1161.707031	214.506607
1160.609375	-19.422361
1159.512695	295.716736
1158.415039	114.122955
1157.316406	342.908539
1156.218750	318.572845
1155.120117	329.884674
1154.021484	603.370911
1152.922852	414.074127
1151.823242	489.297974
1150.723633	697.804260
1149.624023	572.526306
1148.524414	494.803802
1147.423828	488.420685
1146.323242	224.760468
1145.222656	330.034088
1144.122070	239.979904
1143.020508	556.678467
1141.918945	502.010101
1140.817383	475.764160
1139.715820	359.042389
1138.613281	489.448608
1137.510742	707.590454
1136.408203	550.081604
1135.305664	606.301453
1134.202148	515.103577
1133.098633	438.057251
1131.995117	980.495056
1130.891602	1240.124878
1129.787109	1084.249023
1128.682617	1146.558838
1127.578125	1246.656494
1126.473633	1420.082031
1125.368164	1242.430786
1124.262695	1477.128662
1123.157227	1173.696533
1122.050781	1476.740967
1120.944336	929.227722
1119.837891	1009.345520
1118.731445	1094.036987
1117.625000	956.076965
1116.517578	903.239868
1115.410156	1070.320313
1114.302734	1220.651855
1113.194336	1068.098511
1112.085938	934.412476
1110.977539	973.220276
1109.869141	992.988403
1108.759766	960.647339
1107.651367	441.642029
1106.541016	1674.979004
1105.431641	1054.296021
1104.321289	780.764465
1103.211914	1234.111450
1102.100586	1613.987183
1100.990234	1097.253418
1099.878906	1389.529907
1098.768555	1155.818481
1097.656250	841.951660
1096.544922	895.784668
1095.432617	965.983887
1094.320313	1238.647217
1093.208008	1002.409607
1092.095703	1145.269531
1090.982422	1036.102051
1089.869141	995.150024
1088.755859	947.087585
1087.641602	764.875793
1086.527344	759.062317
1085.413086	753.180969
1084.298828	1222.077881
1083.183594	1375.764893
1082.069336	1226.226074
1080.954102	712.572144
1079.837891	560.766663
1078.722656	709.536255
1077.606445	642.206299
1076.490234	1138.122070
1075.373047	901.677856
1074.255859	913.957336
1073.139648	855.845154
1072.021484	720.319641
1070.904297	828.634460
1069.786133	686.075623
1068.667969	1005.160583
1067.549805	539.290588
1066.430664	813.699890
1065.312500	657.127747
1064.193359	1053.074829
1063.073242	444.751190
1061.954102	856.915588
1060.833984	550.678162
1059.713867	546.287109
1058.592773	951.085938
1057.472656	939.583618
1056.351563	388.175507
1055.230469	689.922180
1054.108398	356.093048
1052.987305	942.669678
1051.865234	686.016235
1050.743164	380.470612
1049.620117	625.900024
1048.497070	360.208740
1047.374023	451.602722
1046.250977	323.737244
1045.127930	578.384705
1044.003906	152.201477
1042.879883	315.931519
1041.754883	288.535980
1040.630859	531.448730
1039.505859	636.866699
1038.380859	525.721008
1037.254883	638.164429
1036.129883	150.114807
1035.003906	55.601315
1033.876953	207.783157
1032.750977	108.769180
1031.624023	321.456085
1030.497070	752.645691
1029.370117	109.883675
1028.242188	-109.594902
1027.115234	63.739906
1025.986328	-352.907745
1024.858398	-172.482910
1023.730469	-66.348167
1022.601563	51.419365
1021.471680	-257.763489
1020.342773	-334.703888
1019.212891	-351.214600
1018.083008	-587.920715
1016.953125	-314.374542
1015.823242	-140.523010
1014.692383	-91.790405
1013.561523	70.545326
1012.430664	202.806732
1011.298828	177.643906
1010.166992	196.591003
1009.035156	211.017349
1007.903320	605.057800
1006.770508	844.023010
1005.637695	1062.180786
1004.504883	1671.158203
1003.371094	2032.601807
1002.238281	2202.169678
1001.104492	1803.324829
999.969727	924.249268
998.835938	738.646851
997.701172	562.497070
996.566406	218.035355
995.430664	783.264465
994.295898	536.109741
993.160156	286.899078
992.024414	607.656433
990.887695	647.076172
989.750977	631.295044
988.614258	348.302643
987.477539	120.897156
986.340820	356.814148
985.203125	401.596100
984.065430	151.765625
982.926758	51.841900
981.789063	695.563171
980.650391	648.798889
979.511719	119.094353
978.372070	496.008148
977.233398	516.492004
976.093750	587.697571
974.953125	553.297852
973.813477	776.450562
972.672852	671.132202
971.532227	798.011719
970.390625	693.066284
969.250000	615.889709
968.108398	541.205627
966.966797	599.814819
965.824219	571.382507
964.681641	520.197266
963.539063	881.950623
962.396484	792.080139
961.253906	640.538940
960.110352	466.316772
958.966797	638.267700
957.822266	691.209839
956.678711	661.861938
955.534180	669.321411
954.388672	264.975006
953.244141	373.540466
952.098633	420.455658
950.953125	321.139618
949.807617	-24.916056
948.661133	486.626923
947.514648	168.452606
946.368164	-197.389023
945.221680	-133.426132
944.074219	270.976807
942.926758	216.393631
941.779297	314.948334
940.630859	466.108734
939.483398	416.565002
938.334961	280.515564
937.185547	290.654907
936.037109	727.328491
934.887695	559.860291
933.737305	340.206482
932.587891	638.035645
931.437500	395.992859
930.287109	302.251373
929.136719	181.375977
927.985352	-119.125572
926.834961	-21.070551
925.682617	-145.893097
924.531250	145.767029
923.378906	166.798462
922.226563	131.119308
921.074219	156.965927
919.921875	151.117508
918.768555	99.969078
917.615234	407.879517
916.460938	182.091583
915.307617	-27.574175
914.153320	162.494995
912.999023	164.239349
911.843750	59.468346
910.688477	-147.210083
909.533203	-365.013184
908.377930	-312.791046
907.221680	-373.819977
906.066406	-128.773560
904.909180	-1.545736
903.752930	-62.282890
902.595703	-412.753510
901.438477	108.703972
900.281250	7.539976
899.123047	123.771568
897.965820	70.352585
896.807617	145.976151
895.648438	-99.457993
894.489258	44.171989
893.331055	120.003235
892.170898	177.804230
891.011719	-91.941498
889.851563	76.705940
888.691406	-14.346933
887.531250	-206.884338
886.370117	-51.670036
885.208984	-67.965691
884.047852	55.678795
882.885742	-37.207260
881.724609	75.202957
880.562500	-13.036667
879.399414	25.039658
878.237305	322.270203
877.074219	331.044952
875.911133	243.000275
874.747070	339.681244
873.583008	416.083496
872.418945	321.426544
871.254883	123.328438
870.089844	-209.626587
868.925781	53.598518
867.759766	51.399506
866.594727	350.440857
865.428711	204.347397
864.262695	269.548187
863.096680	507.696472
861.930664	233.660248
860.763672	765.852051
859.596680	431.271240
858.428711	56.443695
857.260742	390.821960
856.092773	368.348389
854.924805	574.629395
853.756836	899.623047
852.587891	637.128601
851.418945	372.489410
850.249023	847.352417
849.080078	564.809814
847.910156	591.423950
846.739258	593.363831
845.569336	102.792221
844.398438	239.040955
843.227539	99.977226
842.056641	265.145325
840.884766	387.699982
839.712891	355.868042
838.541016	484.940002
837.368164	504.390869
836.196289	481.314148
835.022461	295.135712
833.849609	240.733673
832.675781	400.626801
831.501953	488.944977
830.328125	458.873535
829.154297	413.125305
827.979492	704.140076
826.804688	392.833344
825.628906	364.738617
824.454102	414.587860
823.278320	72.129791
822.102539	264.440521
820.925781	-98.036247
819.749023	-32.880356
818.572266	-21.272993
817.395508	-143.313232
816.217773	-214.205917
815.040039	-13.745097
813.862305	-187.139038
812.684570	-153.748230
811.505859	-80.453339
810.327148	-102.864204
809.147461	-203.134918
807.968750	-110.186607
806.789063	-195.068649
805.609375	-0.226196
804.428711	14.600716
803.248047	-150.458511
802.067383	-93.654312
800.886719	-356.432312
799.705078	276.838501
798.523438	-74.805534
797.341797	-379.841034
796.160156	-288.111725
794.977539	-276.303009
793.794922	-362.077057
792.611328	-86.912193
791.428711	75.090500
790.245117	-35.373486
789.060547	-161.381973
787.876953	194.921753
786.692383	201.440002
785.507813	97.269661
784.323242	240.688995
783.137695	34.672848
781.952148	299.388977
780.766602	232.455750
779.580078	328.922302
778.393555	491.499847
777.207031	455.189911
776.020508	89.896400
774.833008	-288.554169
773.645508	100.901711
772.458008	-30.495811
771.270508	-120.018227
770.082031	-39.815464
768.893555	150.485214
767.704102	177.538620
766.514648	34.846748
765.325195	427.411987
764.135742	148.045502
762.946289	463.195160
761.755859	137.586243
760.565430	175.174637
759.374023	181.877075
758.183594	584.450745
756.992188	733.882690
755.799805	322.550812
754.608398	671.892578
753.416016	223.312958
752.223633	644.921082
751.030273	196.477768
749.837891	141.288223
748.644531	637.155884
747.450195	318.432037
746.256836	581.355835
745.062500	508.465179
743.868164	613.256714
742.672852	143.448654
741.477539	294.291718
740.282227	140.391525
739.086914	304.303070
737.890625	251.248688
736.695313	53.667454
735.498047	118.964317
734.301758	33.188343
733.104492	247.327255
731.907227	216.311859
730.709961	-280.650146
729.511719	-226.164078
728.313477	359.701019
727.115234	-93.104919
725.916992	265.235291
724.717773	431.163574
723.518555	326.177246
722.318359	413.503510
721.119141	389.495239
719.918945	404.863983
718.718750	206.407654
717.517578	163.056976
716.316406	431.773834
715.115234	220.629532
713.914063	321.492126
712.711914	383.171509
711.509766	133.258270
710.307617	116.725922
709.104492	196.173660
707.902344	114.534729
706.698242	248.628632
705.495117	189.043732
704.291016	229.735748
703.086914	105.181122
701.882813	-332.431976
700.678711	104.627563
699.473633	0.209507
698.268555	-8.347087
697.062500	-257.985260
695.857422	-277.008942
694.651367	119.070374
693.444336	-51.711552
692.238281	-22.468290
691.031250	-73.374840
689.824219	-265.140533
688.616211	-588.981384
687.409180	-561.043884
686.200195	-175.057632
684.992188	-27.563383
683.784180	-424.050964
682.575195	-317.325989
681.366211	77.751770
680.156250	-101.201370
678.946289	34.188637
677.736328	102.615761
676.526367	-8.444939
675.315430	-229.595856
674.104492	-402.808044
672.893555	-78.153862
671.682617	-73.506615
670.470703	-187.546814
669.258789	70.530319
668.046875	140.698502
666.833984	476.851410
665.621094	203.898071
664.408203	369.745148
663.194336	410.524445
661.981445	375.964996
660.767578	365.415955
659.552734	277.435883
658.338867	30.099531
657.124023	132.518112
655.908203	101.448616
654.693359	197.815399
653.477539	-138.828690
652.261719	85.158669
651.045898	156.321777
649.829102	104.928154
648.612305	-53.881371
647.395508	22.256847
646.177734	18.957535
644.959961	188.016205
643.742188	355.057190
642.524414	253.380280
641.305664	218.618958
640.086914	-54.558395
638.868164	-39.411709
637.648438	248.820709
636.429688	-139.630585
635.208984	148.852219
633.989258	138.874756
632.768555	94.719765
631.547852	46.438538
630.327148	-68.200462
629.106445	-446.542480
627.884766	114.870941
626.663086	30.682673
625.440430	98.858215
624.217773	158.515884
622.995117	374.651886
621.772461	25.164360
620.549805	305.603241
619.326172	324.717041
618.102539	-22.253595
616.877930	14.095097
615.654297	-199.961945
614.429688	-236.354202
613.204102	-1.097308
611.979492	56.492424
610.753906	-44.207668
609.528320	0.402769
608.301758	-166.663223
607.075195	-77.384392
605.848633	-11.783376
604.622070	207.390091
