# Supplementary material for: Raman spectroscopy accurately differentiates mucosal healing from non-healing and biochemical changes following biological therapy in inflammatory bowel disease
Source: PLoS One. 2021 Jun 2;16(6):e0252210. doi: 10.1371/journal.pone.0252210 (PMC8172032; doi:10.1371/journal.pone.0252210)
Supplement: S1 Dataset — (ZIP) [file pone.0252210.s003.zip › HC/BRC-ctnf-0015-1_base sub CR removed_11__X_17198.7__Y_10394.1__Z_2222.4__Time_125.txt]

1714.774414	116.734077
1713.797852	282.702301
1712.820313	125.404510
1711.843750	-105.645370
1710.866211	-27.187824
1709.888672	234.675156
1708.911133	76.872177
1707.933594	83.741348
1706.955078	-280.614716
1705.976563	-116.082924
1704.998047	-41.479412
1704.019531	-190.593613
1703.040039	-467.008087
1702.061523	-437.052063
1701.082031	-365.913086
1700.101563	233.108994
1699.122070	25.617683
1698.141602	-271.600281
1697.161133	-158.662308
1696.180664	-122.139290
1695.200195	-188.704132
1694.218750	-147.370926
1693.238281	196.830139
1692.256836	-120.139030
1691.274414	92.487862
1690.292969	-88.752983
1689.310547	312.637115
1688.328125	168.144211
1687.345703	262.065063
1686.363281	330.317291
1685.379883	316.865936
1684.396484	11.308852
1683.413086	79.855690
1682.429688	253.219818
1681.445313	134.502121
1680.461914	291.058960
1679.477539	469.727081
1678.493164	167.581284
1677.507813	350.647186
1676.523438	561.179077
1675.538086	535.770508
1674.552734	1415.214355
1673.566406	870.320374
1672.581055	842.116455
1671.594727	889.104858
1670.608398	857.199463
1669.622070	908.431824
1668.634766	1414.419922
1667.648438	1148.510864
1666.661133	1199.261475
1665.673828	1118.053833
1664.685547	846.571167
1663.698242	1490.970825
1662.709961	1329.643188
1661.721680	1047.123779
1660.733398	1014.533081
1659.744141	810.327332
1658.755859	1467.895020
1657.766602	1643.695923
1656.777344	1536.671875
1655.787109	1390.535400
1654.797852	988.322327
1653.807617	1237.806030
1652.817383	1043.234741
1651.827148	1031.791748
1650.835938	513.075256
1649.844727	806.788818
1648.853516	558.955933
1647.862305	649.979004
1646.871094	601.369934
1645.878906	275.819366
1644.886719	209.653778
1643.894531	125.440025
1642.902344	115.573151
1641.910156	24.268642
1640.916992	-3.331299
1639.923828	122.438126
1638.930664	-516.414307
1637.936523	-165.815445
1636.943359	-44.407990
1635.949219	-59.854671
1634.955078	-264.757446
1633.960938	-719.606873
1632.965820	-112.480141
1631.970703	-182.206177
1630.975586	-428.087677
1629.980469	-481.485809
1628.985352	194.340042
1627.989258	-382.435486
1626.993164	-269.555847
1625.997070	-277.553406
1625.000977	64.316917
1624.003906	-27.620550
1623.007813	88.260757
1622.010742	-245.174408
1621.012695	-368.215118
1620.015625	131.413467
1619.017578	84.659225
1618.020508	258.543091
1617.021484	167.241684
1616.023438	5.184809
1615.025391	-91.183929
1614.026367	161.372391
1613.027344	167.294724
1612.028320	354.131226
1611.028320	97.822517
1610.029297	-35.199379
1609.029297	-328.058319
1608.029297	419.210938
1607.028320	52.920731
1606.028320	189.523621
1605.027344	103.439140
1604.026367	171.742844
1603.025391	-76.722412
1602.023438	1.840591
1601.022461	85.518936
1600.020508	-333.103607
1599.018555	108.553726
1598.016602	66.283997
1597.013672	81.365303
1596.010742	240.004333
1595.007813	-286.020935
1594.004883	123.048111
1593.001953	61.743767
1591.998047	-156.370514
1590.994141	-63.969204
1589.990234	-99.663994
1588.986328	-159.019501
1587.981445	125.738701
1586.976563	-187.031158
1585.971680	-51.428326
1584.966797	102.147400
1583.961914	-2.574692
1582.956055	317.207092
1581.950195	245.864594
1580.944336	218.588562
1579.938477	102.550438
1578.931641	119.059570
1577.924805	-2.635624
1576.917969	75.836037
1575.911133	-43.712688
1574.904297	112.249901
1573.896484	283.450806
1572.888672	-338.683716
1571.880859	-17.234718
1570.873047	231.033279
1569.864258	-227.848328
1568.855469	141.860855
1567.846680	150.123444
1566.837891	51.632618
1565.829102	-88.640884
1564.819336	-107.181839
1563.809570	159.432007
1562.799805	135.070297
1561.790039	157.110626
1560.779297	-36.428326
1559.768555	-414.263214
1558.757813	146.124603
1557.747070	73.621216
1556.736328	-268.617706
1555.724609	26.211054
1554.712891	364.642944
1553.701172	-32.751873
1552.689453	118.546204
1551.676758	367.796844
1550.664063	236.248123
1549.651367	210.525436
1548.638672	412.129395
1547.625977	465.943481
1546.612305	250.507919
1545.598633	148.600159
1544.584961	209.252502
1543.571289	217.903671
1542.556641	-272.348114
1541.541992	-230.653549
1540.527344	-16.268871
1539.512695	179.663040
1538.498047	-128.086487
1537.482422	180.705002
1536.466797	60.802788
1535.451172	343.052734
1534.434570	-92.057556
1533.418945	-112.125740
1532.402344	460.375824
1531.385742	117.456467
1530.369141	34.642174
1529.351563	59.747952
1528.334961	-260.504517
1527.317383	-29.890320
1526.299805	76.788979
1525.281250	147.086060
1524.263672	178.529556
1523.245117	384.612335
1522.226563	402.580963
1521.208008	-29.748634
1520.188477	334.859039
1519.168945	64.143661
1518.150391	237.951401
1517.129883	-248.987869
1516.110352	-67.994370
1515.089844	-172.437546
1514.070313	54.224083
1513.049805	82.843056
1512.028320	31.621939
1511.007813	0.779342
1509.986328	241.647278
1508.964844	25.620459
1507.943359	-90.496208
1506.921875	-147.796204
1505.899414	-438.580994
1504.876953	-621.794861
1503.854492	-108.167885
1502.832031	-281.496460
1501.808594	-52.863823
1500.786133	-170.153015
1499.762695	-226.163849
1498.739258	-612.503418
1497.714844	-407.747650
1496.691406	-128.993134
1495.666992	-6.595331
1494.642578	199.999405
1493.617188	291.253906
1492.592773	-192.794571
1491.567383	-2.096131
1490.541992	-39.022335
1489.516602	15.904128
1488.491211	114.109802
1487.464844	464.912476
1486.438477	460.581665
1485.412109	384.672882
1484.385742	122.401680
1483.358398	316.796570
1482.331055	508.463318
1481.303711	432.176178
1480.276367	391.533569
1479.249023	817.333191
1478.220703	1102.653931
1477.192383	967.336304
1476.164063	1191.220947
1475.135742	1142.413940
1474.106445	849.060608
1473.077148	1429.040527
1472.047852	1469.096680
1471.018555	1343.674927
1469.989258	1793.283936
1468.958984	1708.427856
1467.928711	2119.506104
1466.898438	1892.167725
1465.868164	2173.335205
1464.836914	2294.196045
1463.805664	2003.341431
1462.774414	2271.517578
1461.743164	2201.760254
1460.710938	2342.753174
1459.679688	2242.548096
1458.647461	2505.328613
1457.615234	1882.317993
1456.582031	2497.731201
1455.549805	2592.916504
1454.516602	2578.987061
1453.483398	2638.626953
1452.449219	2614.571045
1451.416016	2408.123535
1450.381836	2374.070068
1449.347656	2598.492920
1448.313477	2848.200195
1447.279297	3183.957764
1446.244141	2866.364014
1445.208984	2645.156006
1444.173828	2904.955322
1443.138672	2542.272949
1442.102539	2200.016113
1441.066406	2083.074219
1440.030273	2532.665527
1438.994141	2602.942139
1437.958008	2458.438721
1436.920898	1988.058472
1435.883789	1722.615967
1434.846680	1477.590942
1433.808594	1662.035400
1432.771484	1702.640381
1431.733398	1437.846313
1430.695313	772.002014
1429.657227	558.212097
1428.618164	738.118652
1427.579102	829.792664
1426.540039	-34.130241
1425.500977	221.786255
1424.461914	-89.392654
1423.421875	-77.797897
1422.381836	382.386627
1421.341797	-79.406876
1420.301758	438.777161
1419.260742	405.433136
1418.219727	480.489624
1417.178711	173.120789
1416.137695	95.000648
1415.096680	409.506378
1414.054688	467.449280
1413.012695	22.604452
1411.970703	-185.576920
1410.928711	31.274239
1409.885742	97.375916
1408.842773	75.674179
1407.799805	-21.212105
1406.756836	-12.410208
1405.712891	-176.732925
1404.668945	-4.438274
1403.625000	-173.372482
1402.581055	-50.995106
1401.537109	3.773265
1400.492188	-81.805344
1399.447266	-259.947205
1398.402344	186.415207
1397.357422	43.739948
1396.311523	404.965332
1395.265625	172.428772
1394.219727	145.576416
1393.173828	71.334869
1392.126953	34.826508
1391.081055	78.664314
1390.034180	137.647110
1388.986328	-101.009140
1387.939453	-394.372498
1386.891602	-104.701744
1385.843750	340.072601
1384.795898	267.333679
1383.748047	57.339489
1382.699219	224.936279
1381.651367	-42.044346
1380.602539	-68.956886
1379.552734	-195.601547
1378.503906	224.844086
1377.454102	-405.680511
1376.404297	14.973910
1375.354492	233.521927
1374.303711	-109.173485
1373.253906	52.321106
1372.203125	-100.295341
1371.152344	-83.128761
1370.100586	68.782005
1369.049805	-167.900894
1367.998047	467.682953
1366.946289	-381.413177
1365.894531	-266.174469
1364.841797	294.849213
1363.789063	275.808014
1362.736328	172.337738
1361.683594	19.331955
1360.630859	428.793549
1359.577148	99.540482
1358.523438	-55.325153
1357.469727	23.746252
1356.415039	-130.708160
1355.361328	-105.969330
1354.306641	15.800059
1353.251953	517.739990
1352.197266	311.860718
1351.141602	766.657104
1350.085938	677.795837
1349.030273	524.615173
1347.974609	183.090073
1346.918945	896.195496
1345.862305	403.747223
1344.805664	625.820984
1343.749023	1023.981445
1342.691406	1184.150146
1341.634766	739.795105
1340.577148	1878.894287
1339.519531	1095.518311
1338.460938	1196.694946
1337.403320	941.476440
1336.344727	1226.123291
1335.286133	1322.705322
1334.226563	1092.754639
1333.167969	907.607361
1332.108398	838.892090
1331.048828	940.963318
1329.989258	1243.373535
1328.928711	1120.639526
1327.869141	775.720947
1326.808594	843.638367
1325.748047	953.647644
1324.686523	1357.574829
1323.625977	1260.284302
1322.564453	1343.325195
1321.502930	1382.026855
1320.440430	1556.504639
1319.378906	1269.759033
1318.316406	758.792603
1317.253906	1453.903198
1316.190430	1125.737793
1315.127930	1152.756592
1314.064453	1593.811035
1313.000977	985.287964
1311.937500	1256.438721
1310.873047	1534.930420
1309.809570	1289.015015
1308.745117	1547.869141
1307.679688	1661.478760
1306.615234	2053.173096
1305.549805	1928.184448
1304.484375	1589.375000
1303.418945	1526.171875
1302.353516	1617.943604
1301.287109	1908.791504
1300.220703	1695.866821
1299.154297	1630.498779
1298.087891	1351.544312
1297.020508	1843.792358
1295.954102	1550.305054
1294.886719	1514.698853
1293.818359	1484.045166
1292.750977	1517.269165
1291.682617	1079.549927
1290.614258	1257.608398
1289.545898	1214.965210
1288.476563	1363.562500
1287.407227	1458.210693
1286.338867	1151.048340
1285.268555	1735.684326
1284.199219	1465.367798
1283.128906	1324.954346
1282.058594	1272.754517
1280.988281	1159.413940
1279.917969	1239.449463
1278.846680	1373.268555
1277.775391	1074.118774
1276.704102	968.294617
1275.632813	1309.933960
1274.560547	1340.979248
1273.488281	1274.264404
1272.416016	1688.896118
1271.343750	1358.324951
1270.270508	966.817810
1269.197266	1090.657593
1268.124023	1050.880859
1267.050781	1321.063354
1265.977539	1298.311890
1264.903320	1421.901367
1263.829102	1518.587280
1262.753906	1151.894653
1261.679688	1192.485229
1260.604492	1208.634033
1259.529297	1419.694092
1258.454102	1201.850830
1257.378906	1393.273682
1256.302734	1567.507324
1255.226563	1201.131714
1254.150391	1195.132935
1253.073242	1184.203857
1251.997070	1353.303833
1250.919922	1712.000488
1249.841797	1163.338745
1248.764648	1755.238892
1247.686523	1087.596924
1246.608398	738.571106
1245.530273	1135.604980
1244.452148	1078.126221
1243.373047	1214.890259
1242.293945	1205.841187
1241.214844	1342.395020
1240.135742	879.319580
1239.055664	1501.049927
1237.975586	991.889587
1236.895508	676.926880
1235.815430	1310.206909
1234.734375	1189.098389
1233.654297	1244.945190
1232.573242	1324.896362
1231.491211	1157.579102
1230.410156	1142.888550
1229.328125	718.817322
1228.246094	895.318176
1227.163086	800.517273
1226.081055	257.962921
1224.998047	550.311279
1223.915039	779.550659
1222.832031	137.914352
1221.748047	142.059723
1220.664063	888.280151
1219.580078	611.707397
1218.496094	808.777893
1217.412109	314.729034
1216.327148	835.221924
1215.242188	341.167694
1214.157227	216.620163
1213.071289	263.377136
1211.985352	447.568787
1210.899414	351.709991
1209.813477	588.663391
1208.727539	345.502563
1207.640625	478.450897
1206.553711	495.529785
1205.466797	808.922302
1204.378906	485.957275
1203.291016	478.593872
1202.203125	396.472351
1201.115234	-111.903694
1200.027344	-167.589279
1198.938477	-165.619064
1197.849609	-67.509773
1196.760742	-318.370972
1195.670898	-145.952255
1194.582031	204.249084
1193.492188	-22.812933
1192.401367	-60.029156
1191.311523	-222.267349
1190.220703	-598.382446
1189.129883	-1.663634
1188.039063	-315.442780
1186.947266	-237.876053
1185.856445	-297.240356
1184.764648	48.847073
1183.671875	-329.922241
1182.580078	-96.933998
1181.487305	111.834862
1180.394531	-10.466396
1179.301758	46.963509
1178.208984	202.519653
1177.115234	108.690086
1176.021484	-40.297340
1174.927734	-107.891174
1173.833008	20.751993
1172.738281	335.958008
1171.643555	-359.057465
1170.548828	-120.680344
1169.454102	21.801165
1168.358398	-48.765774
1167.262695	-57.234436
1166.166992	-304.853851
1165.070313	-781.937073
1163.973633	-47.403503
1162.876953	-15.658285
1161.780273	-74.786232
1160.683594	-549.477600
1159.585938	4.891898
1158.488281	200.891678
1157.389648	12.489739
1156.291992	265.484344
1155.193359	-636.205444
1154.094727	-521.693359
1152.996094	-30.618664
1151.896484	131.185730
1150.796875	-157.569489
1149.697266	113.625023
1148.597656	-103.694077
1147.498047	-273.357239
1146.397461	-66.865486
1145.296875	53.769684
1144.195313	376.535522
1143.094727	-86.061005
1141.993164	-13.320450
1140.891602	-421.086060
1139.789063	160.363724
1138.687500	132.966019
1137.584961	388.302856
1136.482422	322.695343
1135.379883	504.114044
1134.276367	583.241455
1133.172852	441.453522
1132.069336	306.795166
1130.964844	402.339447
1129.861328	414.774139
1128.756836	1020.200562
1127.652344	531.924561
1126.546875	1061.054443
1125.442383	575.274353
1124.336914	454.650238
1123.230469	649.176392
1122.125000	715.677734
1121.018555	400.751587
1119.912109	407.989136
1118.805664	228.162109
1117.699219	412.897675
1116.591797	261.472137
1115.484375	488.625305
1114.376953	455.476532
1113.268555	247.298340
1112.160156	760.291443
1111.051758	289.743256
1109.943359	318.027100
1108.833984	369.880402
1107.725586	265.843018
1106.616211	350.739014
1105.505859	494.590271
1104.396484	621.885803
1103.286133	713.695923
1102.175781	309.998718
1101.064453	946.715332
1099.954102	842.674438
1098.842773	792.891968
1097.731445	561.638733
1096.619141	238.570557
1095.507813	561.281433
1094.395508	217.201553
1093.282227	316.028687
1092.169922	944.633972
1091.056641	631.354126
1089.943359	186.455887
1088.830078	120.617409
1087.716797	537.079224
1086.602539	174.903748
1085.488281	421.919983
1084.373047	278.608368
1083.258789	93.136116
1082.143555	626.770386
1081.028320	239.347778
1079.913086	561.429199
1078.796875	456.046082
1077.680664	444.663788
1076.564453	731.417358
1075.448242	637.976990
1074.331055	751.050110
1073.213867	183.988510
1072.096680	555.181091
1070.979492	152.661194
1069.861328	-90.253990
1068.743164	194.236115
1067.625000	328.746887
1066.505859	416.400391
1065.386719	122.418739
1064.267578	378.804016
1063.148438	845.800476
1062.029297	341.585846
1060.909180	469.309967
1059.789063	122.272491
1058.667969	252.482742
1057.547852	233.139038
1056.426758	700.031494
1055.305664	154.998367
1054.183594	70.525894
1053.062500	266.502838
1051.940430	245.298187
1050.818359	79.472397
1049.695313	420.289307
1048.572266	306.031799
1047.449219	-141.673492
1046.326172	299.593140
1045.203125	-96.369812
1044.079102	30.162931
1042.955078	105.481270
1041.830078	528.072388
1040.706055	461.372955
1039.581055	185.180038
1038.456055	214.290771
1037.331055	-66.117645
1036.205078	-611.631775
1035.079102	-281.802643
1033.953125	94.539055
1032.826172	63.771912
1031.700195	156.431839
1030.573242	-199.541656
1029.445313	-67.123520
1028.318359	-608.501404
1027.190430	-194.656967
1026.062500	-326.697266
1024.934570	-941.543091
1023.805664	-251.225220
1022.676758	-907.312195
1021.547852	-590.638916
1020.418945	-436.364777
1019.289063	-367.855927
1018.159180	-744.462891
1017.029297	-670.977844
1015.898438	-458.321442
1014.767578	-570.036133
1013.636719	-28.214922
1012.505859	-408.349457
1011.375000	124.228897
1010.243164	411.287537
1009.111328	-42.306808
1007.978516	133.877625
1006.846680	287.021881
1005.713867	870.449890
1004.581055	1955.574585
1003.447266	2094.750000
1002.313477	1982.079956
1001.179688	1120.912354
1000.045898	1219.083374
998.912109	344.956329
997.777344	231.116379
996.642578	-175.712509
995.506836	-74.417686
994.372070	-118.364891
993.236328	33.952457
992.100586	-23.535404
990.963867	-279.168518
989.828125	698.920410
988.691406	300.656891
987.553711	17.943558
986.416992	-31.771418
985.279297	15.422762
984.141602	118.021378
983.003906	71.086487
981.865234	307.427368
980.726563	106.597359
979.587891	117.681786
978.448242	18.498106
977.309570	195.480057
976.169922	218.489731
975.030273	636.981812
973.889648	375.235138
972.749023	290.664886
971.608398	-18.800055
970.467773	466.558136
969.326172	35.819530
968.184570	394.992310
967.042969	-90.295586
965.901367	530.579773
964.758789	-167.531601
963.616211	430.424622
962.473633	317.564514
961.330078	67.371147
960.186523	328.433502
959.042969	573.488647
957.899414	218.492233
956.754883	5.759856
955.610352	303.789948
954.465820	36.495155
953.321289	48.627964
952.175781	131.797241
951.030273	169.325012
949.884766	369.322998
948.738281	-41.037136
947.591797	-96.812775
946.445313	160.615540
945.298828	328.960999
944.151367	58.825310
943.003906	-370.892517
941.856445	249.833130
940.708008	151.447968
939.559570	-231.993195
938.411133	254.019547
937.262695	676.066345
936.113281	639.702637
934.964844	457.589355
933.814453	421.510101
932.665039	574.696838
931.514648	213.071396
930.364258	-79.949226
929.213867	62.171997
928.062500	240.741058
926.912109	-233.836670
925.759766	-193.884964
924.608398	-185.689728
923.456055	-302.499817
922.303711	-7.613935
921.151367	-217.424835
919.999023	-63.423019
918.845703	-113.903473
917.692383	67.424545
916.539063	-246.335724
915.384766	157.602921
914.230469	186.886429
913.076172	-1.635941
911.920898	148.061523
910.766602	-92.384071
909.611328	-380.282288
908.455078	-49.014103
907.299805	288.975098
906.143555	-66.608261
904.987305	60.635014
903.830078	-126.995575
902.673828	-364.289642
901.516602	218.178436
900.359375	220.948212
899.201172	196.600632
898.042969	-230.406937
896.884766	-139.182327
895.726563	-357.770874
894.567383	-280.048492
893.408203	-68.964256
892.249023	-174.313492
891.088867	34.445999
889.929688	-115.988190
888.769531	88.209038
887.608398	174.926041
886.448242	-273.307739
885.287109	52.704094
884.125977	89.801247
882.963867	435.901154
881.801758	64.757576
880.639648	-4.096666
879.477539	346.328308
878.315430	439.709900
877.152344	431.661041
875.989258	238.931442
874.825195	-5.506558
873.661133	231.944489
872.497070	397.258911
871.333008	182.203995
870.168945	144.969009
869.003906	222.440384
867.838867	376.317169
866.672852	350.251526
865.506836	97.180740
864.340820	484.614471
863.174805	413.562347
862.008789	798.451965
860.841797	525.216797
859.674805	541.677185
858.506836	1076.539917
857.339844	1238.654785
856.171875	702.984558
855.003906	950.263672
853.834961	979.882629
852.666016	915.302612
851.497070	660.213135
850.328125	644.952271
849.158203	882.777710
847.988281	318.678162
846.818359	175.741699
845.647461	455.894012
844.477539	337.516937
843.306641	429.451813
842.134766	346.802399
840.963867	534.751587
839.791992	680.066467
838.619141	259.702301
837.447266	241.756500
836.274414	739.867004
835.101563	545.218445
833.928711	547.122070
832.754883	761.054138
831.581055	539.551270
830.407227	483.225311
829.232422	518.322205
828.058594	136.225403
826.883789	177.935669
825.708008	368.924377
824.533203	700.188660
823.357422	213.361893
822.181641	183.418793
821.004883	385.054291
819.828125	519.708069
818.651367	-53.757446
817.474609	-471.226013
816.296875	126.149590
815.119141	193.668823
813.941406	-139.294083
812.763672	510.705444
811.584961	50.928581
810.406250	-106.430305
809.226563	-288.254639
808.047852	-554.490417
806.868164	-620.798340
805.688477	-143.120361
804.507813	-458.324402
803.327148	-564.828735
802.146484	-87.782265
800.965820	-152.349365
799.784180	-248.038681
798.603516	-110.931625
797.420898	-215.643417
796.239258	-1027.399170
795.056641	-598.008972
793.874023	-11.620800
792.691406	-156.484772
791.507813	-68.879272
790.324219	-379.881653
789.140625	-124.245857
787.956055	80.277000
786.772461	499.200928
785.586914	75.178558
784.402344	-25.895668
783.216797	381.409332
782.032227	249.186340
780.845703	90.395958
779.660156	-192.097748
778.473633	221.112473
777.287109	-286.686371
776.100586	-187.283051
774.913086	388.668610
773.725586	-136.743362
772.538086	313.012726
771.349609	80.993774
770.161133	325.245209
768.972656	348.861206
767.784180	-125.681122
766.594727	325.284393
765.405273	661.405029
764.215820	244.114929
763.026367	238.660828
761.835938	646.939209
760.645508	317.707031
759.454102	520.977905
758.262695	620.688721
757.072266	522.362427
755.879883	318.440643
754.688477	323.369934
753.496094	-115.710182
752.303711	-62.518711
751.110352	372.754547
749.917969	214.831314
748.724609	386.221832
747.530273	160.145493
746.336914	337.898651
745.142578	528.643555
743.948242	311.247650
742.752930	477.630157
741.558594	393.943390
740.363281	-200.498398
739.166992	-242.522598
737.971680	-4.148494
736.775391	-158.038651
735.579102	-117.032280
734.381836	-413.276764
733.185547	266.767578
731.988281	195.836304
730.790039	-426.456482
729.592773	71.370621
728.394531	428.931793
727.196289	322.786652
725.997070	212.248459
724.797852	248.107376
723.598633	386.575317
722.399414	275.926758
721.199219	617.275635
719.999023	458.470825
718.798828	413.185242
717.598633	311.134796
716.397461	224.335632
715.196289	113.535263
713.994141	576.210815
712.792969	229.836929
711.590820	251.905853
710.388672	648.712097
709.185547	-165.990005
707.982422	265.473114
706.779297	437.567383
705.576172	148.016556
704.372070	206.785858
703.167969	413.451355
701.963867	78.291504
700.759766	328.315308
699.554688	280.273102
698.349609	473.522369
697.143555	158.051743
695.938477	-37.776440
694.732422	-68.458748
693.525391	257.021698
692.319336	-179.824158
691.112305	-184.496750
689.905273	-397.552399
688.697266	-369.693726
687.490234	-291.956421
686.282227	184.780212
685.073242	75.802872
683.865234	-163.197357
682.656250	-402.119202
681.447266	-374.420898
680.237305	-273.109497
679.028320	-351.602936
677.818359	-280.674774
676.607422	-400.311310
675.397461	-180.074829
674.186523	5.413748
672.975586	115.106880
671.763672	-177.552643
670.551758	-208.428574
669.339844	78.501190
668.127930	-49.659126
666.915039	-82.688896
665.703125	50.670540
664.489258	15.493773
663.276367	230.849152
662.062500	38.105511
660.848633	177.857025
659.634766	-129.087952
658.419922	163.859619
657.205078	10.255313
655.990234	-283.388885
654.775391	-365.580292
653.559570	101.911728
652.343750	-376.716003
651.126953	-32.126781
649.911133	-350.982452
648.694336	23.733490
647.477539	508.152252
646.259766	323.049347
645.041992	454.446991
643.824219	200.797165
642.606445	147.399811
641.387695	81.227310
640.168945	-25.638533
638.950195	-145.220978
637.730469	85.641258
636.511719	262.854279
635.291016	238.214600
634.071289	200.885818
632.850586	225.997009
631.629883	238.409317
630.409180	-141.678833
629.188477	60.021294
627.966797	62.359413
626.745117	60.651157
625.522461	318.587555
624.300781	85.845825
623.078125	367.776886
621.854492	150.669647
620.631836	679.385376
619.408203	608.563477
618.184570	452.479462
616.960938	181.240646
615.736328	-6.048422
614.511719	8.264139
613.287109	-458.290222
612.061523	-92.318398
610.835938	-134.413071
609.610352	-205.930893
608.384766	109.897339
607.158203	-41.803513
605.931641	80.543991
604.705078	-142.545853
