# Supplementary material for: Raman spectroscopy accurately differentiates mucosal healing from non-healing and biochemical changes following biological therapy in inflammatory bowel disease
Source: PLoS One. 2021 Jun 2;16(6):e0252210. doi: 10.1371/journal.pone.0252210 (PMC8172032; doi:10.1371/journal.pone.0252210)
Supplement: S1 Dataset — (ZIP) [file pone.0252210.s003.zip › HC/brc-ctnf-0012_base sub cr removed_5__X_-7823.56__Y_51224.5__Z_680.6__Time_55.txt]

1714.774414	-142.129181
1713.797852	-0.319630
1712.820313	-131.991348
1711.843750	-71.748955
1710.866211	67.666473
1709.888672	-13.910413
1708.911133	-83.139145
1707.933594	-64.954094
1706.955078	-90.653526
1705.976563	-149.407623
1704.998047	-88.535576
1704.019531	362.278809
1703.040039	322.330353
1702.061523	169.327576
1701.082031	-27.143465
1700.101563	190.294876
1699.122070	62.158169
1698.141602	166.023209
1697.161133	92.922890
1696.180664	-23.385044
1695.200195	151.070862
1694.218750	244.865005
1693.238281	236.812836
1692.256836	473.961395
1691.274414	470.441010
1690.292969	461.347290
1689.310547	395.937256
1688.328125	429.013397
1687.345703	731.197083
1686.363281	579.880188
1685.379883	575.036194
1684.396484	769.935303
1683.413086	850.105286
1682.429688	557.291809
1681.445313	610.700928
1680.461914	831.845337
1679.477539	930.416077
1678.493164	893.254761
1677.507813	1010.423523
1676.523438	1103.720703
1675.538086	1202.338379
1674.552734	1239.870728
1673.566406	1288.098022
1672.581055	1227.537109
1671.594727	1084.751587
1670.608398	1167.995972
1669.622070	1190.310303
1668.634766	1783.634766
1667.648438	1145.238525
1666.661133	1361.894653
1665.673828	1313.359253
1664.685547	1278.318726
1663.698242	1275.434448
1662.709961	1519.383301
1661.721680	1466.597534
1660.733398	1713.631470
1659.744141	1889.269531
1658.755859	1678.397705
1657.766602	1642.708740
1656.777344	1641.792969
1655.787109	1339.352173
1654.797852	1238.595581
1653.807617	1162.005981
1652.817383	1318.630981
1651.827148	1155.479004
1650.835938	773.222351
1649.844727	1261.373047
1648.853516	835.061157
1647.862305	1099.088501
1646.871094	689.599854
1645.878906	375.732056
1644.886719	540.417175
1643.894531	16.242243
1642.902344	73.464066
1641.910156	62.419025
1640.916992	43.810410
1639.923828	-103.677620
1638.930664	-129.385422
1637.936523	-28.158381
1636.943359	118.260162
1635.949219	-275.388275
1634.955078	-212.581192
1633.960938	-291.695648
1632.965820	35.220352
1631.970703	-61.633007
1630.975586	-258.125732
1629.980469	-40.876133
1628.985352	-28.639450
1627.989258	-10.814607
1626.993164	-305.684998
1625.997070	-260.789764
1625.000977	-446.961151
1624.003906	-146.380768
1623.007813	57.194176
1622.010742	-9.673220
1621.012695	-36.799332
1620.015625	167.589172
1619.017578	57.056942
1618.020508	479.897156
1617.021484	267.580750
1616.023438	24.199781
1615.025391	-129.561493
1614.026367	168.201050
1613.027344	-58.396843
1612.028320	69.369102
1611.028320	-132.975372
1610.029297	401.542572
1609.029297	87.078400
1608.029297	126.683388
1607.028320	142.926926
1606.028320	101.826225
1605.027344	-190.371613
1604.026367	269.008301
1603.025391	343.732483
1602.023438	248.558670
1601.022461	498.946716
1600.020508	-50.846474
1599.018555	-283.823151
1598.016602	189.290726
1597.013672	-48.511890
1596.010742	-74.378563
1595.007813	-181.050934
1594.004883	80.756752
1593.001953	16.205170
1591.998047	-76.911201
1590.994141	153.813797
1589.990234	-205.181824
1588.986328	169.227493
1587.981445	149.707870
1586.976563	534.528137
1585.971680	24.993589
1584.966797	305.612610
1583.961914	263.045990
1582.956055	85.069847
1581.950195	209.433029
1580.944336	68.159676
1579.938477	-59.968193
1578.931641	218.122833
1577.924805	45.861095
1576.917969	76.692795
1575.911133	19.091509
1574.904297	65.593391
1573.896484	-106.368301
1572.888672	-104.041031
1571.880859	-5.525195
1570.873047	85.160896
1569.864258	-84.049202
1568.855469	61.136272
1567.846680	37.421864
1566.837891	52.648918
1565.829102	-313.774750
1564.819336	93.358177
1563.809570	108.441383
1562.799805	97.531364
1561.790039	39.883930
1560.779297	-118.957535
1559.768555	85.190193
1558.757813	304.727692
1557.747070	249.391602
1556.736328	-49.557949
1555.724609	115.207718
1554.712891	269.454590
1553.701172	-94.338165
1552.689453	124.406395
1551.676758	221.282593
1550.664063	328.357910
1549.651367	34.260342
1548.638672	-34.796055
1547.625977	-21.198675
1546.612305	-18.103243
1545.598633	444.972809
1544.584961	-149.291245
1543.571289	0.690317
1542.556641	258.933533
1541.541992	-64.195320
1540.527344	-41.332897
1539.512695	-111.576698
1538.498047	-1.281913
1537.482422	113.934540
1536.466797	321.807343
1535.451172	62.551975
1534.434570	-189.061935
1533.418945	85.244827
1532.402344	341.182770
1531.385742	504.046539
1530.369141	25.071678
1529.351563	43.261890
1528.334961	213.230698
1527.317383	310.808533
1526.299805	42.572712
1525.281250	245.241516
1524.263672	146.567047
1523.245117	166.046722
1522.226563	46.411354
1521.208008	60.338886
1520.188477	-116.237923
1519.168945	43.787628
1518.150391	121.316101
1517.129883	64.925484
1516.110352	329.480652
1515.089844	-15.023230
1514.070313	-18.059526
1513.049805	-21.344561
1512.028320	-263.578888
1511.007813	-133.816437
1509.986328	-245.532181
1508.964844	-342.034363
1507.943359	-84.819366
1506.921875	215.647736
1505.899414	-219.971130
1504.876953	-237.881378
1503.854492	-122.774307
1502.832031	-299.985687
1501.808594	-359.561005
1500.786133	-322.002228
1499.762695	96.743904
1498.739258	-81.299698
1497.714844	-446.335175
1496.691406	50.805470
1495.666992	-184.099182
1494.642578	-237.548431
1493.617188	-132.705795
1492.592773	17.915112
1491.567383	119.661949
1490.541992	-67.596222
1489.516602	20.911549
1488.491211	121.932884
1487.464844	133.287979
1486.438477	427.811890
1485.412109	499.928284
1484.385742	331.924103
1483.358398	648.509827
1482.331055	571.923950
1481.303711	388.051300
1480.276367	622.214417
1479.249023	723.517090
1478.220703	732.790344
1477.192383	971.191895
1476.164063	1028.419556
1475.135742	912.233582
1474.106445	1531.804565
1473.077148	1035.799072
1472.047852	1532.532104
1471.018555	1479.174683
1469.989258	1779.323242
1468.958984	1926.503418
1467.928711	2167.546875
1466.898438	2075.222168
1465.868164	2310.708496
1464.836914	2268.854980
1463.805664	2366.615234
1462.774414	2111.043457
1461.743164	2480.260010
1460.710938	2323.465576
1459.679688	2621.085449
1458.647461	2824.478271
1457.615234	2233.309814
1456.582031	2312.050049
1455.549805	2951.277588
1454.516602	2811.456055
1453.483398	2755.239746
1452.449219	2833.242920
1451.416016	2974.494629
1450.381836	2963.489014
1449.347656	3038.513672
1448.313477	2819.576904
1447.279297	2451.213379
1446.244141	3024.717041
1445.208984	2871.391846
1444.173828	2723.096924
1443.138672	2554.531982
1442.102539	2747.662354
1441.066406	2255.225830
1440.030273	2200.371094
1438.994141	2127.770264
1437.958008	2267.438965
1436.920898	2111.288086
1435.883789	2015.774536
1434.846680	1680.281372
1433.808594	1817.082275
1432.771484	1466.525269
1431.733398	1449.235718
1430.695313	1139.158936
1429.657227	1240.459717
1428.618164	779.091003
1427.579102	628.112061
1426.540039	335.960663
1425.500977	409.469177
1424.461914	651.805908
1423.421875	392.510101
1422.381836	304.640839
1421.341797	259.624207
1420.301758	-4.469101
1419.260742	360.970490
1418.219727	247.982468
1417.178711	177.840561
1416.137695	306.521637
1415.096680	249.014221
1414.054688	2.881200
1413.012695	156.704819
1411.970703	-124.432671
1410.928711	-76.144333
1409.885742	193.269577
1408.842773	58.113693
1407.799805	71.267075
1406.756836	76.932976
1405.712891	107.729317
1404.668945	28.120537
1403.625000	11.356700
1402.581055	97.547203
1401.537109	181.266266
1400.492188	91.932899
1399.447266	413.960205
1398.402344	139.262177
1397.357422	534.006653
1396.311523	262.054321
1395.265625	188.243576
1394.219727	487.792938
1393.173828	319.006805
1392.126953	310.609558
1391.081055	232.272766
1390.034180	-178.812378
1388.986328	-11.630277
1387.939453	233.189041
1386.891602	302.919434
1385.843750	382.749420
1384.795898	-99.833298
1383.748047	-37.177036
1382.699219	-99.388649
1381.651367	275.829590
1380.602539	46.506855
1379.552734	134.560791
1378.503906	-291.579163
1377.454102	-263.086121
1376.404297	-246.929581
1375.354492	363.248840
1374.303711	-91.934174
1373.253906	-147.656555
1372.203125	-317.925934
1371.152344	-69.107437
1370.100586	5.267728
1369.049805	-206.753464
1367.998047	-47.310234
1366.946289	231.817307
1365.894531	35.346386
1364.841797	-225.620743
1363.789063	26.517862
1362.736328	-77.153542
1361.683594	-51.195305
1360.630859	2.316539
1359.577148	36.078697
1358.523438	-59.276909
1357.469727	-136.982742
1356.415039	-20.603380
1355.361328	220.218674
1354.306641	408.942352
1353.251953	-194.582993
1352.197266	200.702805
1351.141602	34.868774
1350.085938	-356.564728
1349.030273	537.970093
1347.974609	233.880905
1346.918945	-7.834989
1345.862305	524.575806
1344.805664	454.421326
1343.749023	768.788574
1342.691406	1147.665894
1341.634766	1145.013428
1340.577148	850.216980
1339.519531	699.446472
1338.460938	771.827454
1337.403320	651.314270
1336.344727	800.880127
1335.286133	750.150757
1334.226563	902.549255
1333.167969	693.969360
1332.108398	839.366272
1331.048828	334.618439
1329.989258	604.112793
1328.928711	760.007690
1327.869141	617.100403
1326.808594	560.934143
1325.748047	581.604553
1324.686523	708.665283
1323.625977	631.016724
1322.564453	620.258606
1321.502930	772.625916
1320.440430	853.590881
1319.378906	907.645691
1318.316406	902.703979
1317.253906	678.550476
1316.190430	799.837708
1315.127930	1034.708130
1314.064453	1062.702026
1313.000977	1051.505127
1311.937500	799.167419
1310.873047	975.627502
1309.809570	876.528992
1308.745117	984.445496
1307.679688	1370.607056
1306.615234	1434.546265
1305.549805	937.822388
1304.484375	1260.493774
1303.418945	1644.719360
1302.353516	1200.579834
1301.287109	1061.597168
1300.220703	1335.699829
1299.154297	833.612915
1298.087891	1076.159058
1297.020508	736.837402
1295.954102	729.328125
1294.886719	1036.194214
1293.818359	992.207703
1292.750977	909.215393
1291.682617	1000.609375
1290.614258	866.557861
1289.545898	1132.414307
1288.476563	1023.304138
1287.407227	816.414490
1286.338867	585.329956
1285.268555	773.408936
1284.199219	924.878296
1283.128906	968.726746
1282.058594	579.444702
1280.988281	469.537567
1279.917969	641.272461
1278.846680	1018.604248
1277.775391	1151.362305
1276.704102	462.602692
1275.632813	825.600098
1274.560547	682.630249
1273.488281	833.150574
1272.416016	905.591919
1271.343750	1080.764038
1270.270508	738.271179
1269.197266	1099.281006
1268.124023	1172.243774
1267.050781	1157.476685
1265.977539	1503.988647
1264.903320	1465.048584
1263.829102	1565.295776
1262.753906	1409.601074
1261.679688	1468.662964
1260.604492	1096.417480
1259.529297	1501.808105
1258.454102	1402.850952
1257.378906	1457.519531
1256.302734	1234.665771
1255.226563	1637.743896
1254.150391	1417.629517
1253.073242	1229.354492
1251.997070	1097.251709
1250.919922	1157.473877
1249.841797	1446.369873
1248.764648	1706.079956
1247.686523	1601.128906
1246.608398	1226.556030
1245.530273	1483.994629
1244.452148	1391.597290
1243.373047	1343.033569
1242.293945	1012.904541
1241.214844	1362.749756
1240.135742	989.233704
1239.055664	1142.518188
1237.975586	1031.364136
1236.895508	1150.752441
1235.815430	1180.429688
1234.734375	1244.084961
1233.654297	849.657410
1232.573242	1124.302612
1231.491211	1292.263428
1230.410156	922.450867
1229.328125	1250.310181
1228.246094	670.093811
1227.163086	1010.034607
1226.081055	981.996399
1224.998047	545.077087
1223.915039	727.661804
1222.832031	653.821350
1221.748047	693.671387
1220.664063	419.245514
1219.580078	937.712097
1218.496094	305.743378
1217.412109	490.628937
1216.327148	199.597855
1215.242188	396.488373
1214.157227	178.031372
1213.071289	353.088898
1211.985352	532.885864
1210.899414	613.664978
1209.813477	349.458069
1208.727539	492.906342
1207.640625	566.328735
1206.553711	832.536438
1205.466797	594.904907
1204.378906	306.737701
1203.291016	66.838051
1202.203125	164.171555
1201.115234	261.418610
1200.027344	74.513573
1198.938477	-93.115173
1197.849609	1.550829
1196.760742	141.828827
1195.670898	19.807312
1194.582031	135.847076
1193.492188	345.514862
1192.401367	-223.735397
1191.311523	-211.269043
1190.220703	91.800735
1189.129883	-412.385864
1188.039063	-378.519135
1186.947266	-219.920929
1185.856445	-296.697998
1184.764648	-119.170959
1183.671875	202.129959
1182.580078	33.872005
1181.487305	-148.812653
1180.394531	119.240463
1179.301758	-51.600018
1178.208984	295.186920
1177.115234	-343.060730
1176.021484	384.282959
1174.927734	93.344559
1173.833008	46.637730
1172.738281	148.253616
1171.643555	144.397141
1170.548828	228.952911
1169.454102	112.399368
1168.358398	98.601456
1167.262695	-271.598938
1166.166992	316.874451
1165.070313	-244.691788
1163.973633	-19.978697
1162.876953	266.613586
1161.780273	130.177094
1160.683594	476.026672
1159.585938	188.909592
1158.488281	648.860474
1157.389648	485.622467
1156.291992	699.275146
1155.193359	325.903961
1154.094727	441.411499
1152.996094	299.233978
1151.896484	442.985474
1150.796875	588.904907
1149.697266	446.315430
1148.597656	-34.608055
1147.498047	139.434250
1146.397461	667.985718
1145.296875	-165.444183
1144.195313	438.761963
1143.094727	521.476318
1141.993164	470.770569
1140.891602	389.010254
1139.789063	257.175842
1138.687500	843.156555
1137.584961	544.593323
1136.482422	728.348755
1135.379883	985.496887
1134.276367	1038.095825
1133.172852	879.184509
1132.069336	959.942566
1130.964844	1087.955444
1129.861328	1052.036621
1128.756836	1115.587524
1127.652344	1226.382080
1126.546875	1344.056396
1125.442383	1245.800293
1124.336914	1401.014160
1123.230469	1617.584839
1122.125000	988.152405
1121.018555	1031.491699
1119.912109	1176.472046
1118.805664	1041.863647
1117.699219	1212.491699
1116.591797	1049.202148
1115.484375	918.951172
1114.376953	1169.411621
1113.268555	1031.765381
1112.160156	938.941895
1111.051758	983.098389
1109.943359	615.896362
1108.833984	848.790955
1107.725586	857.047424
1106.616211	1179.215454
1105.505859	1033.593018
1104.396484	1220.727661
1103.286133	1032.387207
1102.175781	969.033813
1101.064453	846.575378
1099.954102	794.798828
1098.842773	1183.787720
1097.731445	1023.227722
1096.619141	1395.198242
1095.507813	1121.295898
1094.395508	656.560730
1093.282227	1086.814819
1092.169922	810.401672
1091.056641	1073.032715
1089.943359	1102.429688
1088.830078	1014.044312
1087.716797	666.816223
1086.602539	1039.269897
1085.488281	1030.526367
1084.373047	998.148804
1083.258789	1405.182129
1082.143555	949.570801
1081.028320	1069.600464
1079.913086	971.051147
1078.796875	1137.759521
1077.680664	1093.015259
1076.564453	1102.172852
1075.448242	759.274231
1074.331055	1413.425537
1073.213867	819.460022
1072.096680	727.474304
1070.979492	977.717529
1069.861328	1026.182617
1068.743164	1060.492188
1067.625000	492.649231
1066.505859	1037.486572
1065.386719	1087.931641
1064.267578	848.003479
1063.148438	1080.912354
1062.029297	927.559937
1060.909180	1038.560181
1059.789063	765.883972
1058.667969	1026.410767
1057.547852	844.946594
1056.426758	406.411041
1055.305664	421.365112
1054.183594	954.895447
1053.062500	801.487732
1051.940430	1012.386047
1050.818359	375.713867
1049.695313	616.893860
1048.572266	731.940308
1047.449219	891.247498
1046.326172	385.737000
1045.203125	547.373413
1044.079102	613.329468
1042.955078	879.709351
1041.830078	507.459290
1040.706055	335.772186
1039.581055	392.419617
1038.456055	640.005737
1037.331055	414.897614
1036.205078	532.049438
1035.079102	777.166809
1033.953125	342.866760
1032.826172	462.365448
1031.700195	705.112915
1030.573242	619.971375
1029.445313	200.190735
1028.318359	189.666122
1027.190430	146.658417
1026.062500	180.380661
1024.934570	-573.061890
1023.805664	-239.585480
1022.676758	-419.157013
1021.547852	-266.725891
1020.418945	-436.765106
1019.289063	-124.217972
1018.159180	-87.680611
1017.029297	-118.301788
1015.898438	-7.442579
1014.767578	-186.207260
1013.636719	251.477997
1012.505859	749.288574
1011.375000	179.438858
1010.243164	376.263519
1009.111328	318.505280
1007.978516	540.877869
1006.846680	721.643738
1005.713867	1383.535645
1004.581055	1668.319214
1003.447266	2302.185059
1002.313477	2395.027100
1001.179688	1730.009155
1000.045898	1111.649780
998.912109	643.858154
997.777344	268.786499
996.642578	575.105469
995.506836	122.037659
994.372070	-39.880543
993.236328	292.133026
992.100586	697.967041
990.963867	681.762390
989.828125	552.784668
988.691406	539.270081
987.553711	376.139709
986.416992	268.571991
985.279297	50.659489
984.141602	-134.726273
983.003906	37.006905
981.865234	-88.088913
980.726563	196.673492
979.587891	177.815842
978.448242	175.249893
977.309570	494.834381
976.169922	584.554810
975.030273	704.312073
973.889648	497.905060
972.749023	448.019348
971.608398	515.508240
970.467773	831.174011
969.326172	662.484253
968.184570	-343.665802
967.042969	91.932411
965.901367	488.545807
964.758789	116.814125
963.616211	676.471558
962.473633	353.456726
961.330078	553.382385
960.186523	888.634216
959.042969	209.072495
957.899414	333.987000
956.754883	65.198044
955.610352	231.734711
954.465820	508.285034
953.321289	84.732262
952.175781	400.526062
951.030273	169.768616
949.884766	-97.231361
948.738281	-32.406601
947.591797	98.898827
946.445313	17.872332
945.298828	-346.158112
944.151367	71.304848
943.003906	-276.130859
941.856445	-93.547760
940.708008	604.973816
939.559570	139.689224
938.411133	236.039200
937.262695	437.487793
936.113281	148.826111
934.964844	211.598206
933.814453	240.367249
932.665039	-54.197834
931.514648	250.713379
930.364258	163.978943
929.213867	753.761475
928.062500	193.891907
926.912109	-324.522736
925.759766	-34.740028
924.608398	14.001864
923.456055	-219.078323
922.303711	-272.213928
921.151367	-131.887497
919.999023	419.937836
918.845703	267.339905
917.692383	194.529572
916.539063	-71.081566
915.384766	140.436172
914.230469	190.882675
913.076172	-112.529945
911.920898	-0.403026
910.766602	-183.018768
909.611328	36.044010
908.455078	-12.357868
907.299805	-250.960983
906.143555	174.734695
904.987305	24.913761
903.830078	-441.786346
902.673828	-253.615463
901.516602	-67.635170
900.359375	30.142860
899.201172	-274.788177
898.042969	-294.346649
896.884766	-297.907532
895.726563	-265.138824
894.567383	174.718521
893.408203	189.561707
892.249023	3.413923
891.088867	172.186691
889.929688	-173.979065
888.769531	-4.990480
887.608398	60.183510
886.448242	-32.555279
885.287109	-41.644802
884.125977	48.646648
882.963867	48.769913
881.801758	-138.172516
880.639648	240.939606
879.477539	4.632734
878.315430	156.109055
877.152344	109.339073
875.989258	438.803528
874.825195	468.691711
873.661133	250.991974
872.497070	472.347656
871.333008	119.847443
870.168945	462.712769
869.003906	366.879059
867.838867	621.912354
866.672852	155.224655
865.506836	623.764648
864.340820	528.105286
863.174805	365.116150
862.008789	709.803772
860.841797	546.865356
859.674805	790.335266
858.506836	887.801270
857.339844	374.896118
856.171875	806.644409
855.003906	780.643066
853.834961	904.862610
852.666016	921.392151
851.497070	1166.476440
850.328125	860.207764
849.158203	657.083984
847.988281	857.127930
846.818359	575.627441
845.647461	403.884796
844.477539	643.947632
843.306641	516.882996
842.134766	400.982483
840.963867	718.922913
839.791992	616.279053
838.619141	397.350281
837.447266	692.439087
836.274414	390.729126
835.101563	703.338135
833.928711	490.882416
832.754883	588.753906
831.581055	244.488647
830.407227	513.960999
829.232422	707.312866
828.058594	699.692322
826.883789	647.332947
825.708008	857.933228
824.533203	482.064209
823.357422	402.607361
822.181641	389.865875
821.004883	178.731369
819.828125	-1.289401
818.651367	143.651459
817.474609	-637.586304
816.296875	110.142639
815.119141	100.920311
813.941406	31.466135
812.763672	126.413750
811.584961	-36.767330
810.406250	2.205119
809.226563	127.620872
808.047852	228.345428
806.868164	46.746304
805.688477	242.520950
804.507813	-234.669861
803.327148	11.715721
802.146484	-303.628815
800.965820	-634.556702
799.784180	-295.735260
798.603516	-152.408508
797.420898	-264.321899
796.239258	-254.485992
795.056641	-145.167908
793.874023	-306.389526
792.691406	-15.932591
791.507813	-146.550430
790.324219	145.501724
789.140625	109.638031
787.956055	-141.062820
786.772461	667.769958
785.586914	0.820967
784.402344	156.516464
783.216797	57.693176
782.032227	-28.025967
780.845703	387.628357
779.660156	190.979767
778.473633	378.489441
777.287109	-147.480438
776.100586	410.455200
774.913086	343.351990
773.725586	119.420845
772.538086	-157.542328
771.349609	593.119812
770.161133	-268.509521
768.972656	313.913025
767.784180	867.223267
766.594727	201.660828
765.405273	439.372894
764.215820	201.109955
763.026367	246.814148
761.835938	664.327026
760.645508	654.551025
759.454102	765.617004
758.262695	491.549164
757.072266	373.610748
755.879883	697.492188
754.688477	308.917419
753.496094	612.623535
752.303711	955.616943
751.110352	112.193138
749.917969	509.824249
748.724609	577.829468
747.530273	312.063568
746.336914	210.937073
745.142578	430.085846
743.948242	738.994629
742.752930	508.225677
741.558594	332.339081
740.363281	114.830360
739.166992	92.411110
737.971680	-120.615669
736.775391	-129.871323
735.579102	-132.564896
734.381836	-30.180101
733.185547	227.586655
731.988281	469.915405
730.790039	254.909485
729.592773	411.884430
728.394531	205.829376
727.196289	144.215637
725.997070	-288.876892
724.797852	47.495876
723.598633	396.906494
722.399414	230.790863
721.199219	254.827072
719.999023	80.310661
718.798828	266.134644
717.598633	288.356079
716.397461	70.731697
715.196289	217.607407
713.994141	220.662048
712.792969	239.166031
711.590820	133.607605
710.388672	697.265503
709.185547	-61.505383
707.982422	-48.680702
706.779297	3.565483
705.576172	-172.554291
704.372070	193.592545
703.167969	198.614777
701.963867	58.150131
700.759766	355.199402
699.554688	60.934238
698.349609	195.367828
697.143555	108.343628
695.938477	-297.739563
694.732422	-12.495967
693.525391	127.417847
692.319336	148.175354
691.112305	-171.571686
689.905273	-41.556629
688.697266	-100.038506
687.490234	-318.668274
686.282227	111.651421
685.073242	-784.911133
683.865234	229.196625
682.656250	-115.736572
681.447266	-11.602487
680.237305	-4.631061
679.028320	-135.903778
677.818359	-388.007385
676.607422	-109.247368
675.397461	-302.064911
674.186523	-65.996742
672.975586	-15.723787
671.763672	-304.683014
670.551758	340.957703
669.339844	325.132416
668.127930	-38.327606
666.915039	-131.190735
665.703125	85.225662
664.489258	-229.467575
663.276367	-55.719345
662.062500	-259.572449
660.848633	134.777679
659.634766	-439.663177
658.419922	-32.046463
657.205078	190.099091
655.990234	-44.811401
654.775391	-184.602768
653.559570	-177.639587
652.343750	64.299690
651.126953	269.577362
649.911133	104.347229
648.694336	-183.538986
647.477539	-94.571068
646.259766	383.858978
645.041992	386.409271
643.824219	259.736877
642.606445	259.828613
641.387695	184.423157
640.168945	-41.725082
638.950195	142.417801
637.730469	147.722504
636.511719	43.011036
635.291016	726.091736
634.071289	330.310150
632.850586	578.124329
631.629883	206.954498
630.409180	142.028931
629.188477	314.412537
627.966797	266.986023
626.745117	74.881226
625.522461	398.427032
624.300781	407.690826
623.078125	794.935364
621.854492	687.841187
620.631836	613.571777
619.408203	586.972778
618.184570	348.854431
616.960938	156.098801
615.736328	128.378754
614.511719	-12.661011
613.287109	49.500065
612.061523	169.144302
610.835938	-23.769068
609.610352	3.085970
608.384766	527.217834
607.158203	-225.245392
605.931641	-158.072464
604.705078	-326.974518
