# Supplementary material for: Raman spectroscopy accurately differentiates mucosal healing from non-healing and biochemical changes following biological therapy in inflammatory bowel disease
Source: PLoS One. 2021 Jun 2;16(6):e0252210. doi: 10.1371/journal.pone.0252210 (PMC8172032; doi:10.1371/journal.pone.0252210)
Supplement: S1 Dataset — (ZIP) [file pone.0252210.s003.zip › HC/BRC-ctnf-0010 base sub CR removed_87__X_-19860.6__Y_20281.6__Z_58.9959__Time_999.txt]

1714.640625	169.040741
1713.664063	84.639473
1712.687500	252.615295
1711.709961	62.425358
1710.733398	-83.439178
1709.755859	-2.890513
1708.778320	6.512809
1707.799805	357.325287
1706.821289	-0.607725
1705.843750	-89.346092
1704.864258	18.460239
1703.885742	-25.142647
1702.907227	-214.769089
1701.927734	-197.231766
1700.948242	-20.785631
1699.968750	-49.245739
1698.988281	40.965569
1698.007813	78.730934
1697.028320	112.214012
1696.046875	298.905396
1695.066406	-213.298904
1694.084961	76.852676
1693.104492	140.935104
1692.123047	-31.678638
1691.140625	52.889816
1690.159180	517.262756
1689.176758	427.432495
1688.194336	823.925049
1687.211914	711.831360
1686.228516	456.657135
1685.246094	410.360138
1684.262695	386.192047
1683.279297	818.391968
1682.295898	449.508484
1681.311523	552.854736
1680.327148	853.927429
1679.342773	844.207153
1678.358398	715.481201
1677.374023	861.556580
1676.388672	816.741028
1675.403320	1357.668823
1674.417969	981.801392
1673.432617	1040.028442
1672.446289	1218.442261
1671.459961	1378.813232
1670.473633	1518.486450
1669.487305	1597.623291
1668.500977	1794.145386
1667.513672	1927.431763
1666.526367	1819.723145
1665.539063	1744.456909
1664.550781	1603.428223
1663.563477	1781.268311
1662.575195	1999.298950
1661.586914	2056.025879
1660.598633	2105.270264
1659.609375	2324.539551
1658.620117	2128.252441
1657.631836	2067.603760
1656.641602	2285.431641
1655.652344	1905.290771
1654.662109	1576.009644
1653.672852	1972.369263
1652.681641	1972.067017
1651.691406	1763.202026
1650.701172	1684.379028
1649.709961	1431.441040
1648.718750	1252.973877
1647.727539	1180.636108
1646.735352	1032.019897
1645.744141	920.778809
1644.751953	994.751526
1643.759766	630.675293
1642.766602	673.569885
1641.774414	595.321106
1640.781250	535.833191
1639.788086	334.164917
1638.794922	362.294403
1637.801758	377.459625
1636.807617	232.014603
1635.813477	102.662163
1634.819336	86.884842
1633.825195	10.712142
1632.830078	45.382156
1631.834961	-175.234604
1630.839844	188.915207
1629.844727	118.732681
1628.849609	59.257755
1627.853516	-60.572803
1626.857422	-56.582050
1625.861328	284.172638
1624.865234	162.114548
1623.868164	284.693085
1622.871094	102.438713
1621.874023	-263.582397
1620.876953	27.420710
1619.879883	47.838688
1618.881836	152.340790
1617.883789	293.615784
1616.885742	-79.585892
1615.887695	156.249954
1614.888672	216.230774
1613.889648	134.569000
1612.890625	37.234310
1611.891602	44.837101
1610.892578	178.278931
1609.892578	12.886667
1608.892578	237.984573
1607.892578	253.402283
1606.892578	148.319153
1605.891602	373.195343
1604.890625	275.935638
1603.889648	372.376007
1602.888672	330.045929
1601.887695	-104.749672
1600.885742	-306.612701
1599.883789	-171.088852
1598.881836	165.638916
1597.879883	-25.872009
1596.876953	-123.289764
1595.874023	-249.481628
1594.871094	-276.430878
1593.868164	-112.794533
1592.864258	-246.996445
1591.861328	-83.618507
1590.857422	-249.279175
1589.853516	-18.330906
1588.848633	-405.904541
1587.844727	-18.735081
1586.839844	91.720795
1585.834961	298.476685
1584.830078	134.880447
1583.824219	-70.476082
1582.819336	331.222565
1581.813477	156.911652
1580.807617	-178.933167
1579.800781	172.633331
1578.794922	-22.771196
1577.788086	268.461761
1576.781250	143.076340
1575.773438	103.437523
1574.766602	84.480896
1573.758789	36.763481
1572.750977	-237.286072
1571.743164	8.492035
1570.735352	186.429535
1569.726563	-2.231925
1568.718750	-74.075844
1567.708984	435.671600
1566.700195	15.476950
1565.691406	335.142578
1564.681641	231.431305
1563.671875	176.889252
1562.662109	-137.238953
1561.652344	-77.913696
1560.641602	20.090399
1559.630859	-71.392387
1558.620117	119.515724
1557.609375	-86.346451
1556.597656	-20.269526
1555.586914	37.832592
1554.575195	-20.833261
1553.563477	262.119537
1552.550781	498.151947
1551.539063	270.619415
1550.526367	293.979614
1549.513672	402.510803
1548.500977	151.279175
1547.487305	388.690430
1546.473633	302.633087
1545.459961	92.345284
1544.446289	155.889587
1543.432617	144.281723
1542.417969	168.637878
1541.404297	94.661591
1540.389648	66.987411
1539.374023	-77.052780
1538.359375	26.564213
1537.343750	-4.254501
1536.328125	-61.049599
1535.312500	121.861221
1534.296875	170.406433
1533.280273	337.322327
1532.263672	-132.702255
1531.247070	296.689056
1530.230469	63.538265
1529.212891	170.313675
1528.196289	418.521179
1527.178711	277.611908
1526.160156	226.662720
1525.142578	270.799866
1524.124023	222.079117
1523.106445	273.553223
1522.087891	70.166100
1521.068359	108.395287
1520.049805	231.294754
1519.030273	107.182533
1518.010742	167.983063
1516.991211	69.284004
1515.971680	147.704300
1514.951172	-7.810750
1513.930664	-55.581978
1512.910156	150.652283
1511.889648	-77.127472
1510.868164	-89.439270
1509.846680	-1.851185
1508.826172	-42.688519
1507.803711	29.130653
1506.782227	-68.430275
1505.759766	-163.560471
1504.737305	151.245178
1503.714844	-87.675110
1502.692383	-285.651062
1501.668945	-48.312824
1500.646484	-103.104027
1499.623047	-242.513992
1498.599609	-343.608887
1497.575195	8.121387
1496.550781	-93.271851
1495.527344	-97.529755
1494.502930	-142.851654
1493.477539	271.919037
1492.453125	315.758789
1491.427734	52.756744
1490.402344	183.240494
1489.376953	-26.205214
1488.350586	252.126282
1487.325195	522.593445
1486.298828	501.778748
1485.272461	386.430237
1484.245117	720.135193
1483.218750	826.555664
1482.191406	700.693359
1481.164063	620.693237
1480.136719	793.058289
1479.108398	1034.066772
1478.080078	1348.797729
1477.052734	1472.232544
1476.023438	1399.331177
1474.995117	1255.094604
1473.965820	1485.146729
1472.937500	1776.156982
1471.908203	1954.957886
1470.877930	1963.093262
1469.848633	2072.957520
1468.818359	2297.162354
1467.788086	2320.304688
1466.757813	2574.764648
1465.727539	2435.047363
1464.696289	2496.098145
1463.665039	2844.214111
1462.633789	3004.147949
1461.602539	3130.957520
1460.570313	2765.018066
1459.539063	3247.195801
1458.506836	3071.700684
1457.473633	2908.920898
1456.441406	3522.593018
1455.408203	3522.092041
1454.375000	3605.267334
1453.341797	3285.239014
1452.308594	3563.602051
1451.274414	3557.954102
1450.241211	3567.534180
1449.207031	3635.351563
1448.171875	3923.477783
1447.137695	3791.143799
1446.102539	3833.544434
1445.067383	3703.814209
1444.032227	3232.510742
1442.997070	3075.162354
1441.960938	3274.552734
1440.924805	3134.986084
1439.888672	3159.859863
1438.852539	3260.590820
1437.816406	2719.338379
1436.779297	2830.268799
1435.742188	2491.496826
1434.705078	2312.036865
1433.666992	2150.348633
1432.629883	1799.444824
1431.591797	1357.841919
1430.553711	1368.218384
1429.514648	1126.305420
1428.476563	803.855774
1427.437500	822.053894
1426.398438	567.986267
1425.359375	636.774719
1424.320313	629.988220
1423.280273	711.448059
1422.240234	480.545227
1421.200195	383.315369
1420.159180	605.999939
1419.119141	279.828644
1418.078125	374.227203
1417.037109	232.105515
1415.996094	228.518692
1414.954102	340.716339
1413.912109	261.816925
1412.870117	142.812988
1411.828125	-104.256126
1410.786133	96.271950
1409.743164	-22.343067
1408.700195	-65.434486
1407.657227	-35.558781
1406.614258	345.991211
1405.570313	222.809479
1404.527344	142.487671
1403.483398	49.743080
1402.438477	278.304565
1401.394531	25.257067
1400.349609	-47.001808
1399.304688	191.822220
1398.259766	129.834457
1397.214844	255.980042
1396.168945	136.601852
1395.123047	-70.281898
1394.077148	181.435928
1393.031250	67.553848
1391.984375	154.135788
1390.937500	75.605591
1389.890625	-45.296978
1388.843750	229.328003
1387.796875	201.282745
1386.749023	-61.723766
1385.701172	150.625946
1384.653320	-4.469545
1383.604492	-406.812622
1382.556641	-116.618835
1381.507813	-6.300766
1380.458984	-3.284091
1379.410156	-82.528633
1378.360352	-139.133102
1377.310547	24.111040
1376.260742	-246.810837
1375.210938	143.758453
1374.161133	-224.047363
1373.110352	-7.937753
1372.059570	-100.959061
1371.008789	-9.297997
1369.957031	169.705460
1368.906250	166.899612
1367.854492	109.431976
1366.802734	236.475922
1365.750000	244.078659
1364.698242	102.473770
1363.645508	-275.397156
1362.592773	1.589641
1361.540039	-42.348671
1360.486328	25.829893
1359.433594	-50.092159
1358.379883	237.212982
1357.326172	0.010572
1356.271484	83.694656
1355.216797	75.569145
1354.163086	268.868927
1353.107422	-54.420750
1352.052734	519.101685
1350.998047	526.467102
1349.942383	466.964752
1348.886719	601.233337
1347.830078	494.925629
1346.774414	884.981812
1345.717773	1131.178467
1344.661133	856.725647
1343.604492	961.857422
1342.546875	1280.252686
1341.490234	1417.800903
1340.432617	1280.449951
1339.375000	1343.957764
1338.316406	1306.064209
1337.258789	1072.774414
1336.200195	1451.145020
1335.141602	1302.392090
1334.082031	1277.570313
1333.023438	1225.728394
1331.963867	1065.244385
1330.904297	981.645935
1329.844727	1039.158813
1328.784180	1398.328735
1327.723633	1394.266846
1326.663086	1180.378418
1325.602539	1063.072754
1324.541992	1291.696411
1323.480469	1130.289795
1322.418945	1183.855713
1321.357422	1605.260254
1320.295898	1362.945557
1319.233398	1520.491699
1318.170898	1678.125122
1317.108398	1887.622070
1316.045898	1369.969482
1314.982422	1202.657959
1313.918945	1661.436646
1312.855469	1585.583740
1311.791992	1694.634766
1310.728516	1471.353882
1309.664063	1812.085938
1308.599609	1473.473633
1307.535156	1647.005737
1306.469727	1764.009766
1305.404297	2109.860352
1304.338867	1909.749390
1303.273438	1990.153687
1302.208008	2087.864746
1301.141602	2008.710083
1300.075195	1870.753418
1299.008789	2047.424683
1297.942383	1799.255127
1296.875000	1958.926758
1295.807617	1787.234619
1294.740234	2028.083374
1293.672852	1859.150757
1292.604492	1594.724243
1291.537109	1725.439941
1290.468750	1691.906250
1289.399414	1398.613647
1288.331055	1701.207397
1287.261719	1508.739502
1286.192383	1850.592285
1285.123047	1736.779053
1284.052734	1451.681885
1282.983398	1509.608887
1281.913086	1403.591675
1280.841797	1743.150024
1279.771484	1688.708374
1278.700195	1438.670166
1277.628906	1430.972900
1276.557617	1773.046387
1275.486328	1467.194702
1274.414063	1481.753784
1273.341797	1686.998779
1272.269531	1765.191162
1271.197266	1530.771973
1270.124023	1557.833130
1269.050781	1667.969727
1267.977539	1538.911865
1266.904297	1502.719727
1265.830078	1491.006958
1264.756836	1586.703613
1263.681641	1487.305542
1262.607422	1495.302246
1261.533203	1574.049805
1260.458008	1477.333740
1259.382813	1490.367676
1258.307617	1564.354370
1257.231445	1385.046387
1256.155273	1456.680664
1255.079102	1357.911011
1254.002930	1682.748657
1252.926758	1489.146484
1251.849609	1667.911865
1250.772461	1345.550903
1249.695313	1290.873901
1248.617188	1547.465576
1247.540039	1684.863892
1246.461914	1183.059448
1245.382813	1420.143799
1244.304688	1302.480591
1243.225586	1301.463135
1242.146484	1120.780884
1241.067383	1530.101440
1239.988281	1220.840332
1238.908203	1363.057373
1237.828125	1299.010376
1236.748047	936.665771
1235.667969	1192.839478
1234.586914	1291.312134
1233.505859	1038.282837
1232.424805	1231.249268
1231.343750	1220.611572
1230.261719	1159.099609
1229.179688	976.519714
1228.097656	1072.442139
1227.015625	747.114502
1225.932617	891.411255
1224.850586	747.697937
1223.767578	512.100586
1222.683594	578.892334
1221.600586	686.733887
1220.516602	700.217957
1219.432617	583.155273
1218.347656	574.841980
1217.263672	624.480164
1216.178711	442.189667
1215.093750	407.238464
1214.008789	488.143982
1212.922852	400.010986
1211.836914	456.656372
1210.750977	742.425781
1209.665039	716.864197
1208.579102	739.491028
1207.492188	648.735168
1206.405273	623.046692
1205.318359	537.064270
1204.230469	598.029175
1203.142578	430.065491
1202.054688	399.386261
1200.966797	313.278748
1199.877930	318.611053
1198.790039	59.141712
1197.701172	-92.008591
1196.611328	-142.134689
1195.522461	132.375961
1194.432617	50.815632
1193.342773	-76.462311
1192.252930	236.067917
1191.162109	-76.382149
1190.072266	-93.277321
1188.981445	31.453463
1187.889648	-218.562546
1186.798828	-180.459534
1185.707031	-132.864059
1184.615234	-6.189539
1183.523438	235.496323
1182.430664	-31.528879
1181.337891	-58.721207
1180.245117	26.689625
1179.152344	35.259075
1178.059570	122.812180
1176.965820	126.364571
1175.872070	211.259598
1174.778320	178.666168
1173.683594	588.927856
1172.588867	443.548584
1171.494141	389.072327
1170.399414	-91.384621
1169.303711	-71.775734
1168.208984	72.086563
1167.113281	187.077377
1166.016602	67.629326
1164.920898	0.711864
1163.824219	-28.060076
1162.727539	72.072433
1161.630859	164.882263
1160.533203	486.765106
1159.435547	397.773254
1158.337891	738.328125
1157.240234	486.827728
1156.141602	492.974243
1155.043945	594.416870
1153.944336	748.147278
1152.845703	744.351074
1151.747070	626.029114
1150.647461	364.654907
1149.547852	486.861908
1148.447266	420.719116
1147.347656	294.959442
1146.247070	221.511826
1145.146484	433.617828
1144.044922	505.098083
1142.944336	336.131836
1141.842773	41.045822
1140.741211	376.191528
1139.638672	173.717529
1138.537109	570.251221
1137.434570	465.030884
1136.332031	635.359741
1135.228516	646.329468
1134.125977	704.685669
1133.022461	962.341675
1131.917969	1198.393555
1130.814453	1128.075684
1129.709961	1171.559082
1128.605469	1193.559814
1127.500977	1433.635498
1126.396484	1369.981934
1125.291016	1313.348755
1124.185547	1119.165527
1123.080078	1379.913818
1121.973633	920.247009
1120.868164	846.753296
1119.761719	960.240906
1118.654297	758.698853
1117.547852	774.905396
1116.440430	720.000305
1115.333008	766.744507
1114.225586	522.443848
1113.117188	918.976196
1112.008789	932.233582
1110.900391	718.479126
1109.791992	823.743408
1108.682617	1027.961914
1107.573242	1321.241211
1106.463867	1312.648560
1105.354492	1099.331787
1104.244141	1294.116089
1103.133789	1198.557251
1102.023438	1130.985840
1100.913086	1210.659668
1099.801758	1379.011963
1098.690430	1671.059204
1097.579102	1359.889771
1096.467773	1209.965088
1095.355469	1232.848145
1094.243164	1339.681152
1093.130859	1430.010498
1092.017578	1303.075317
1090.905273	1240.876465
1089.791992	1322.873291
1088.677734	948.305969
1087.564453	1284.252197
1086.450195	1300.130249
1085.335938	1292.432617
1084.221680	1077.819458
1083.106445	1248.660156
1081.991211	1198.507568
1080.875977	1207.055420
1079.760742	1004.180969
1078.644531	1125.364746
1077.528320	727.662048
1076.412109	914.481384
1075.295898	1108.213745
1074.178711	1203.283203
1073.061523	1019.186523
1071.944336	1041.476807
1070.826172	995.736450
1069.708984	1053.120728
1068.590820	585.580811
1067.471680	999.037048
1066.353516	913.436157
1065.234375	1087.754395
1064.115234	1023.198059
1062.996094	1092.062622
1061.875977	847.328735
1060.755859	1012.089355
1059.635742	1022.405640
1058.515625	934.508850
1057.394531	900.408997
1056.273438	833.609253
1055.152344	843.954041
1054.031250	714.137451
1052.909180	423.224487
1051.787109	966.071655
1050.665039	500.179779
1049.541992	657.678284
1048.418945	217.773346
1047.295898	386.977539
1046.172852	553.801392
1045.048828	368.464386
1043.925781	535.278137
1042.801758	499.268677
1041.676758	507.577545
1040.552734	732.594299
1039.427734	768.882385
1038.302734	621.245239
1037.176758	487.684021
1036.050781	519.490417
1034.924805	316.315643
1033.798828	501.807007
1032.672852	712.857910
1031.545898	361.135712
1030.418945	507.150574
1029.291992	464.903290
1028.164063	369.291901
1027.036133	76.334137
1025.908203	269.021057
1024.780273	-56.127068
1023.651367	-25.850637
1022.522461	83.412727
1021.393555	-405.967102
1020.264648	-159.604660
1019.134766	-77.949043
1018.004883	-230.436295
1016.875000	-169.466141
1015.744141	-252.133942
1014.613281	142.696198
1013.482422	-104.273949
1012.351563	98.319504
1011.219727	106.408882
1010.088867	593.846130
1008.956055	555.755615
1007.824219	337.322540
1006.691406	921.878357
1005.558594	1726.020752
1004.425781	2421.234619
1003.292969	3345.131836
1002.159180	2951.273926
1001.025391	2067.854004
999.891602	1127.228027
998.756836	711.477600
997.622070	148.279541
996.487305	218.052048
995.352539	-99.814087
994.216797	168.724289
993.081055	-208.666458
991.945313	159.259842
990.808594	236.620865
989.672852	318.722473
988.536133	-34.674526
987.398438	181.414566
986.261719	-40.140896
985.124023	-61.050079
983.986328	143.885132
982.847656	68.027336
981.709961	-115.790672
980.571289	-165.890289
979.432617	246.619171
978.292969	-7.893377
977.153320	75.917427
976.013672	42.625298
974.874023	-31.836742
973.734375	250.085388
972.593750	403.409576
971.453125	-5.857747
970.311523	450.930481
969.170898	299.341278
968.029297	-150.359726
966.886719	-19.120234
965.745117	144.371719
964.602539	99.267357
963.459961	1.641900
962.317383	89.949295
961.173828	217.374634
960.030273	150.172134
958.886719	41.965504
957.743164	7.302197
956.598633	140.008408
955.454102	311.771027
954.309570	321.160767
953.165039	-53.663788
952.019531	290.206055
950.874023	174.415207
949.727539	468.173401
948.582031	167.638016
947.435547	127.993988
946.289063	214.244675
945.141602	24.248693
943.995117	254.778946
942.847656	332.423889
941.699219	232.181854
940.551758	282.820587
939.403320	269.755585
938.254883	498.705292
937.105469	328.642426
935.957031	567.001038
934.807617	103.348213
933.658203	123.270531
932.507813	519.338806
931.357422	22.467350
930.207031	38.450165
929.056641	127.487480
927.906250	150.668121
926.754883	142.180603
925.603516	206.703644
924.451172	-122.132584
923.298828	-123.134232
922.146484	-94.378807
920.994141	95.946747
919.841797	-115.871933
918.688477	-218.337006
917.535156	-13.908111
916.380859	-102.341110
915.227539	-52.049038
914.073242	189.079117
912.918945	-25.866369
911.763672	-213.297256
910.608398	-271.164734
909.453125	52.158089
908.297852	-452.035980
907.141602	139.003799
905.985352	-42.825035
904.829102	-115.645821
903.672852	-129.371048
902.515625	-104.421562
901.358398	144.818161
900.201172	167.753815
899.042969	-132.757858
897.884766	159.780884
896.726563	-124.443169
895.568359	186.354355
894.409180	234.905518
893.250000	-236.284897
892.090820	-146.692398
890.930664	15.301945
889.771484	152.506226
888.611328	181.395645
887.450195	269.108093
886.289063	-26.794014
885.128906	345.499237
883.966797	295.881226
882.805664	70.473633
881.643555	242.164764
880.481445	-18.958353
879.319336	612.688782
878.156250	581.669189
876.993164	485.436554
875.830078	-11.555508
874.666016	171.818542
873.502930	470.004089
872.338867	588.091736
871.173828	573.460876
870.009766	378.941101
868.844727	168.857712
867.679688	431.146088
866.513672	524.787476
865.348633	807.233948
864.182617	916.606079
863.015625	698.017395
861.849609	665.989929
860.682617	652.001892
859.515625	707.660034
858.347656	1097.746460
857.180664	1225.159912
856.012695	1164.130615
854.843750	1109.899048
853.675781	1367.377197
852.506836	1185.408936
851.337891	860.118103
850.167969	853.171997
848.999023	1003.035095
847.829102	722.863892
846.658203	577.177917
845.488281	581.533569
844.317383	550.087280
843.146484	603.672058
841.975586	391.035919
840.803711	346.222931
839.631836	654.671509
838.459961	520.369995
837.287109	634.172974
836.114258	850.667419
834.941406	544.347656
833.768555	1133.631714
832.594727	510.292267
831.420898	697.453491
830.247070	913.492615
829.072266	857.199707
827.898438	872.247498
826.722656	1005.439026
825.547852	705.981750
824.372070	861.312866
823.196289	486.143097
822.020508	302.678101
820.844727	145.951660
819.667969	-86.480614
818.491211	101.883514
817.313477	292.308594
816.136719	119.834190
814.958984	229.896881
813.781250	344.261139
812.602539	136.052795
811.423828	170.165497
810.245117	79.694138
809.066406	111.372353
807.886719	271.784851
806.707031	549.726379
805.527344	-176.239212
804.346680	-22.865097
803.166992	148.068710
801.985352	130.205566
800.804688	-158.420593
799.623047	-313.956604
798.441406	-165.770569
797.259766	-99.805740
796.078125	-308.821716
794.895508	-145.618713
793.712891	-290.542542
792.529297	-145.401276
791.346680	6.170717
790.163086	-12.913807
788.978516	167.058487
787.794922	284.844879
786.610352	466.592102
785.425781	258.871948
784.241211	-154.519455
783.055664	37.826534
781.870117	48.718700
780.684570	388.670349
779.498047	14.828376
778.311523	-93.972321
777.125000	397.684265
775.938477	171.559982
774.750977	33.676697
773.563477	34.710144
772.375977	207.653000
771.187500	285.544739
769.999023	-68.883492
768.810547	-222.699173
767.622070	88.403381
766.432617	211.946091
765.243164	-127.278336
764.053711	484.860382
762.863281	570.378357
761.672852	541.260437
760.482422	483.410797
759.291992	456.258942
758.100586	882.102417
756.909180	601.718018
755.717773	655.518188
754.525391	438.812164
753.333008	417.662628
752.140625	247.009750
750.948242	364.057495
749.754883	331.611328
748.561523	454.945770
747.368164	259.851044
746.173828	159.103470
744.979492	339.118805
743.785156	236.006027
742.590820	-0.914826
741.395508	303.689270
740.200195	272.715393
739.003906	182.508362
737.808594	120.743904
736.612305	131.211395
735.416016	54.013668
734.218750	64.355095
733.021484	210.330978
731.824219	161.428284
730.626953	5.298088
729.428711	282.254303
728.230469	292.261932
727.032227	376.556213
725.833984	585.356934
724.634766	184.382401
723.435547	286.029663
722.235352	304.616730
721.036133	683.468018
719.835938	396.298584
718.635742	547.952942
717.434570	649.350830
716.233398	482.377747
715.032227	439.814362
713.831055	410.368896
712.628906	328.640869
711.426758	164.156403
710.224609	431.219452
709.021484	308.247864
707.818359	157.064484
706.615234	280.357880
705.412109	273.029480
704.208008	389.817352
703.003906	395.641571
701.799805	251.428665
700.594727	142.152924
699.389648	69.968307
698.184570	365.283417
696.979492	112.856323
695.773438	-128.497223
694.567383	69.168861
693.361328	21.418760
692.154297	140.987823
690.947266	-199.612289
689.740234	-32.093441
688.533203	-94.542770
687.325195	-185.049759
686.117188	-331.789673
684.909180	-46.854370
683.700195	-215.001953
682.491211	-83.863976
681.282227	-37.173969
680.072266	-53.204472
678.863281	-105.926872
677.653320	29.876225
676.442383	-111.350357
675.232422	35.451332
674.021484	-8.107583
672.810547	67.448456
671.598633	37.109947
670.386719	9.058194
669.174805	22.197493
667.962891	279.650269
666.750000	-184.602829
665.537109	109.692833
664.324219	282.989746
663.110352	-172.049759
661.897461	-0.780496
660.683594	466.151398
659.468750	162.609512
658.254883	-56.623009
657.040039	-36.321568
655.824219	458.359131
654.609375	-118.585770
653.393555	52.594845
652.177734	126.706413
650.960938	80.111435
649.745117	371.611603
648.528320	-174.706589
647.311523	191.893539
646.093750	106.238373
644.875977	308.818085
643.658203	642.369263
642.440430	545.427856
641.221680	351.558655
640.002930	383.262512
638.784180	324.413055
637.564453	370.583527
636.344727	513.071716
635.125000	373.767914
633.905273	354.375427
632.684570	-2.491390
631.463867	-22.704544
630.243164	340.676117
629.021484	98.348076
627.799805	-11.496784
626.578125	98.925522
625.356445	399.397003
624.133789	313.173248
622.911133	481.184052
621.688477	663.255676
620.464844	383.818573
619.241211	276.985016
618.017578	179.863358
616.793945	-93.833054
615.569336	192.076660
614.344727	25.192041
613.120117	-172.877106
611.894531	-47.213116
610.668945	-21.423014
609.443359	-1.473841
608.216797	-124.224113
606.991211	16.298895
605.764648	35.311195
604.537109	-37.307720
