# Supplementary material for: Raman spectroscopy accurately differentiates mucosal healing from non-healing and biochemical changes following biological therapy in inflammatory bowel disease
Source: PLoS One. 2021 Jun 2;16(6):e0252210. doi: 10.1371/journal.pone.0252210 (PMC8172032; doi:10.1371/journal.pone.0252210)
Supplement: S1 Dataset — (ZIP) [file pone.0252210.s003.zip › HC/BRC-ctnf-0008-1_base sub CR removed_9__X_-11639.4__Y_45450.2__Z_89.2__Time_100.txt]

1714.640625	223.613525
1713.664063	-271.269958
1712.687500	94.056824
1711.709961	353.738464
1710.733398	143.516373
1709.755859	12.879513
1708.778320	-271.254272
1707.799805	477.914154
1706.821289	-670.451965
1705.843750	307.193207
1704.864258	-9.857727
1703.885742	31.137394
1702.907227	-54.574776
1701.927734	-304.521881
1700.948242	41.180725
1699.968750	198.549179
1698.988281	127.466545
1698.007813	-147.751053
1697.028320	-161.880402
1696.046875	63.173908
1695.066406	-207.027954
1694.084961	-403.545502
1693.104492	13.098137
1692.123047	-70.876961
1691.140625	246.884430
1690.159180	-92.955147
1689.176758	-348.612122
1688.194336	-69.326988
1687.211914	587.195801
1686.228516	-48.212559
1685.246094	-436.685730
1684.262695	12.933311
1683.279297	-551.329895
1682.295898	-240.461243
1681.311523	388.314484
1680.327148	245.995239
1679.342773	33.087425
1678.358398	313.753693
1677.374023	-77.624435
1676.388672	330.163971
1675.403320	499.563995
1674.417969	717.832275
1673.432617	-152.727600
1672.446289	264.271820
1671.459961	578.497925
1670.473633	869.668579
1669.487305	688.970642
1668.500977	1082.809570
1667.513672	1352.562866
1666.526367	1161.322998
1665.539063	1042.698853
1664.550781	473.938110
1663.563477	1579.843262
1662.575195	1763.262207
1661.586914	1138.853882
1660.598633	658.610840
1659.609375	1130.527710
1658.620117	1433.417725
1657.631836	1037.716187
1656.641602	706.285156
1655.652344	1495.593384
1654.662109	1398.439697
1653.672852	942.113281
1652.681641	1348.953491
1651.691406	1362.132935
1650.701172	1063.815918
1649.709961	435.614716
1648.718750	529.837769
1647.727539	489.738098
1646.735352	843.750427
1645.744141	218.094009
1644.751953	-87.348465
1643.759766	67.206497
1642.766602	-12.920932
1641.774414	416.806244
1640.781250	305.720367
1639.788086	144.901001
1638.794922	-81.451340
1637.801758	494.223480
1636.807617	663.889832
1635.813477	-215.287201
1634.819336	-89.817062
1633.825195	-475.271393
1632.830078	-275.629089
1631.834961	-605.193970
1630.839844	-763.286926
1629.844727	194.966751
1628.849609	-91.854858
1627.853516	-281.103394
1626.857422	-407.004303
1625.861328	156.318192
1624.865234	-150.838028
1623.868164	-47.729317
1622.871094	-359.861877
1621.874023	295.195770
1620.876953	-208.546417
1619.879883	-252.398590
1618.881836	184.298615
1617.883789	216.485214
1616.885742	127.922211
1615.887695	228.316162
1614.888672	45.225971
1613.889648	368.436371
1612.890625	628.506287
1611.891602	151.635529
1610.892578	-81.327316
1609.892578	201.982437
1608.892578	-120.203728
1607.892578	-319.239594
1606.892578	141.716660
1605.891602	293.296021
1604.890625	67.692245
1603.889648	143.044815
1602.888672	118.766861
1601.887695	154.514008
1600.885742	132.464752
1599.883789	-195.716492
1598.881836	-510.865540
1597.879883	-0.052326
1596.876953	-132.621429
1595.874023	-409.055267
1594.871094	-612.438660
1593.868164	-243.981186
1592.864258	56.136883
1591.861328	-113.961182
1590.857422	-72.871681
1589.853516	-465.222870
1588.848633	-774.226196
1587.844727	12.213072
1586.839844	-67.791283
1585.834961	94.438980
1584.830078	107.751137
1583.824219	323.988403
1582.819336	607.663025
1581.813477	283.918793
1580.807617	-125.923050
1579.800781	-593.222534
1578.794922	-545.105225
1577.788086	-338.608093
1576.781250	-17.994015
1575.773438	-69.920128
1574.766602	-166.282410
1573.758789	238.919891
1572.750977	128.855453
1571.743164	390.233673
1570.735352	97.646980
1569.726563	-356.280945
1568.718750	127.488113
1567.708984	402.834808
1566.700195	-340.029083
1565.691406	277.403381
1564.681641	349.138214
1563.671875	342.684265
1562.662109	162.096329
1561.652344	-23.922117
1560.641602	-54.646736
1559.630859	-106.426285
1558.620117	-70.369324
1557.609375	-76.107674
1556.597656	-128.862747
1555.586914	121.225662
1554.575195	96.315170
1553.563477	-50.604427
1552.550781	545.127808
1551.539063	374.265411
1550.526367	420.456696
1549.513672	455.974304
1548.500977	418.750305
1547.487305	497.538696
1546.473633	713.019592
1545.459961	137.148941
1544.446289	246.062302
1543.432617	-12.245143
1542.417969	374.987823
1541.404297	441.599365
1540.389648	244.452667
1539.374023	279.378510
1538.359375	-209.853409
1537.343750	425.837677
1536.328125	281.869934
1535.312500	328.567505
1534.296875	-84.034409
1533.280273	439.097717
1532.263672	423.016205
1531.247070	125.787758
1530.230469	165.971344
1529.212891	208.396912
1528.196289	461.816010
1527.178711	439.313812
1526.160156	578.699097
1525.142578	120.763748
1524.124023	-622.907837
1523.106445	-720.663574
1522.087891	-636.036804
1521.068359	304.609589
1520.049805	46.624424
1519.030273	17.254642
1518.010742	213.853088
1516.991211	106.995224
1515.971680	-251.743408
1514.951172	-484.737396
1513.930664	175.765335
1512.910156	276.176361
1511.889648	-301.201996
1510.868164	-719.479126
1509.846680	-383.456848
1508.826172	-706.850769
1507.803711	-266.187561
1506.782227	40.898617
1505.759766	-139.387039
1504.737305	-455.548920
1503.714844	191.715408
1502.692383	72.638191
1501.668945	-146.460739
1500.646484	-429.501129
1499.623047	-113.536385
1498.599609	225.234283
1497.575195	-150.252258
1496.550781	-221.210632
1495.527344	-128.425674
1494.502930	-613.779419
1493.477539	-672.086548
1492.453125	51.851055
1491.427734	95.549713
1490.402344	-55.017574
1489.376953	-346.056091
1488.350586	-578.340088
1487.325195	239.016159
1486.298828	-174.604019
1485.272461	-225.626083
1484.245117	34.613243
1483.218750	42.226013
1482.191406	610.931641
1481.164063	230.718491
1480.136719	215.271774
1479.108398	-172.393600
1478.080078	729.710632
1477.052734	21.158295
1476.023438	489.741425
1474.995117	112.647430
1473.965820	471.588501
1472.937500	476.628479
1471.908203	1390.323486
1470.877930	1374.764893
1469.848633	1438.218872
1468.818359	1249.812622
1467.788086	1849.939209
1466.757813	1504.033325
1465.727539	1755.748535
1464.696289	1476.178467
1463.665039	1791.418945
1462.633789	2068.513916
1461.602539	2218.600586
1460.570313	1764.289185
1459.539063	1881.584961
1458.506836	2267.929199
1457.473633	1763.412964
1456.441406	2489.853271
1455.408203	1998.442139
1454.375000	2985.929932
1453.341797	2499.961670
1452.308594	2620.220947
1451.274414	2355.263672
1450.241211	2881.233154
1449.207031	2436.760010
1448.171875	2415.560059
1447.137695	2627.571289
1446.102539	3183.910645
1445.067383	2350.529297
1444.032227	2423.672852
1442.997070	2448.892090
1441.960938	2641.165771
1440.924805	2269.553467
1439.888672	1840.144653
1438.852539	2419.770752
1437.816406	2059.130127
1436.779297	2067.710205
1435.742188	1710.163086
1434.705078	1310.030884
1433.666992	1826.887207
1432.629883	2053.460693
1431.591797	1338.552246
1430.553711	962.343628
1429.514648	745.401611
1428.476563	480.913208
1427.437500	-106.131317
1426.398438	-266.559357
1425.359375	339.686096
1424.320313	-130.314682
1423.280273	302.170135
1422.240234	-338.531921
1421.200195	293.276459
1420.159180	28.483810
1419.119141	114.084473
1418.078125	167.095993
1417.037109	260.602051
1415.996094	384.510468
1414.954102	-140.461121
1413.912109	441.652740
1412.870117	126.095581
1411.828125	-136.271988
1410.786133	-260.034760
1409.743164	33.588379
1408.700195	43.443951
1407.657227	106.306320
1406.614258	-332.847107
1405.570313	-166.523529
1404.527344	-539.643555
1403.483398	-638.847229
1402.438477	-45.289455
1401.394531	-593.064636
1400.349609	-746.639404
1399.304688	35.423244
1398.259766	759.756348
1397.214844	80.438248
1396.168945	-157.333359
1395.123047	58.728764
1394.077148	-50.664524
1393.031250	5.549104
1391.984375	89.482330
1390.937500	-79.180634
1389.890625	248.036392
1388.843750	42.414207
1387.796875	202.389786
1386.749023	259.959625
1385.701172	-474.896912
1384.653320	200.819427
1383.604492	444.051086
1382.556641	260.184357
1381.507813	84.105133
1380.458984	-179.068405
1379.410156	140.006439
1378.360352	179.515320
1377.310547	116.919189
1376.260742	-37.728558
1375.210938	960.703552
1374.161133	609.378174
1373.110352	-327.697693
1372.059570	-176.939743
1371.008789	-143.162109
1369.957031	-166.529022
1368.906250	-339.091766
1367.854492	-57.958282
1366.802734	101.243134
1365.750000	537.005310
1364.698242	355.399597
1363.645508	89.437157
1362.592773	182.199326
1361.540039	-279.706635
1360.486328	-106.880661
1359.433594	364.605255
1358.379883	221.889404
1357.326172	-201.456116
1356.271484	-70.178963
1355.216797	242.675156
1354.163086	267.465729
1353.107422	143.338745
1352.052734	359.744751
1350.998047	395.037933
1349.942383	624.088989
1348.886719	771.358337
1347.830078	571.349792
1346.774414	66.571136
1345.717773	1032.868896
1344.661133	759.163330
1343.604492	879.935974
1342.546875	1526.254028
1341.490234	663.443359
1340.432617	1438.735107
1339.375000	1346.954590
1338.316406	1772.919678
1337.258789	1711.188965
1336.200195	1416.932373
1335.141602	1160.099487
1334.082031	1888.251099
1333.023438	1527.873535
1331.963867	1113.364990
1330.904297	1309.931763
1329.844727	955.305115
1328.784180	1176.804199
1327.723633	1166.095947
1326.663086	1795.387695
1325.602539	1488.449829
1324.541992	1396.622681
1323.480469	1011.132385
1322.418945	1228.230835
1321.357422	1914.242676
1320.295898	1859.914551
1319.233398	1739.082642
1318.170898	1500.060547
1317.108398	1801.235474
1316.045898	1249.463257
1314.982422	2041.205688
1313.918945	1997.392822
1312.855469	2347.873047
1311.791992	2151.525391
1310.728516	1731.283936
1309.664063	1185.712769
1308.599609	1890.858398
1307.535156	2236.506592
1306.469727	2232.674316
1305.404297	2529.033203
1304.338867	2707.290771
1303.273438	2074.177979
1302.208008	2621.331787
1301.141602	2539.129639
1300.075195	2764.156250
1299.008789	2524.869141
1297.942383	1986.108887
1296.875000	1361.651367
1295.807617	1729.323364
1294.740234	1711.543457
1293.672852	2685.183105
1292.604492	1752.151855
1291.537109	2487.519775
1290.468750	2325.030273
1289.399414	1767.875854
1288.331055	2110.618408
1287.261719	1943.470825
1286.192383	1999.376709
1285.123047	1981.793701
1284.052734	1932.358032
1282.983398	1239.037842
1281.913086	2139.624512
1280.841797	2028.989990
1279.771484	1360.563232
1278.700195	741.307861
1277.628906	1597.167114
1276.557617	1853.552246
1275.486328	1574.413330
1274.414063	2165.488770
1273.341797	1619.979614
1272.269531	2135.023926
1271.197266	1641.017212
1270.124023	1696.635498
1269.050781	2177.041016
1267.977539	1920.020020
1266.904297	1931.538818
1265.830078	2518.804688
1264.756836	1544.598145
1263.681641	1875.499878
1262.607422	1518.642822
1261.533203	1432.492310
1260.458008	1704.584351
1259.382813	1871.721802
1258.307617	2089.894775
1257.231445	1387.209106
1256.155273	1181.546509
1255.079102	1630.811035
1254.002930	1768.266113
1252.926758	2341.198730
1251.849609	2050.066406
1250.772461	2279.548096
1249.695313	738.430847
1248.617188	1468.781738
1247.540039	1207.000000
1246.461914	1795.823242
1245.382813	1934.765259
1244.304688	2054.178711
1243.225586	1801.832275
1242.146484	1219.288452
1241.067383	1782.756592
1239.988281	906.633545
1238.908203	1244.049072
1237.828125	1481.753296
1236.748047	2017.604126
1235.667969	1813.522339
1234.586914	1868.809326
1233.505859	1846.418823
1232.424805	1261.740479
1231.343750	858.929138
1230.261719	2452.091309
1229.179688	1726.884277
1228.097656	1326.330322
1227.015625	1584.272461
1225.932617	1950.863892
1224.850586	1344.569214
1223.767578	1316.547241
1222.683594	1409.320557
1221.600586	1047.424805
1220.516602	1031.229248
1219.432617	1565.986084
1218.347656	916.356262
1217.263672	1025.516602
1216.178711	1465.367554
1215.093750	1134.622559
1214.008789	1197.437622
1212.922852	1359.036377
1211.836914	1477.015137
1210.750977	1107.499146
1209.665039	1203.566406
1208.579102	1335.662598
1207.492188	1614.620117
1206.405273	1117.184937
1205.318359	1436.825928
1204.230469	1524.875732
1203.142578	709.479065
1202.054688	672.214355
1200.966797	439.832184
1199.877930	691.258911
1198.790039	230.143524
1197.701172	486.111694
1196.611328	-347.906311
1195.522461	525.973328
1194.432617	288.438660
1193.342773	-316.903778
1192.252930	104.204758
1191.162109	-318.442108
1190.072266	-339.748810
1188.981445	-308.347839
1187.889648	-399.566376
1186.798828	-164.284805
1185.707031	-654.112427
1184.615234	-570.285645
1183.523438	-241.873276
1182.430664	-407.855225
1181.337891	59.243481
1180.245117	-205.192825
1179.152344	-280.232819
1178.059570	-295.413879
1176.965820	-476.028351
1175.872070	-72.163315
1174.778320	-99.621628
1173.683594	-187.054932
1172.588867	-226.636017
1171.494141	506.738678
1170.399414	641.539917
1169.303711	309.701996
1168.208984	-184.637527
1167.113281	483.208344
1166.016602	-412.773865
1164.920898	-474.243317
1163.824219	-617.036377
1162.727539	408.370239
1161.630859	344.158478
1160.533203	623.739563
1159.435547	127.261810
1158.337891	662.055908
1157.240234	-275.742828
1156.141602	144.261276
1155.043945	296.948730
1153.944336	127.517021
1152.845703	-115.725990
1151.747070	115.435799
1150.647461	-37.242393
1149.547852	308.060089
1148.447266	-683.112366
1147.347656	-35.418091
1146.247070	161.947647
1145.146484	178.305618
1144.044922	358.809784
1142.944336	-184.018570
1141.842773	-417.413422
1140.741211	-106.108665
1139.638672	162.229568
1138.537109	-16.400957
1137.434570	-142.702637
1136.332031	374.965607
1135.228516	457.664520
1134.125977	-15.350625
1133.022461	257.397980
1131.917969	881.327759
1130.814453	109.537529
1129.709961	460.411713
1128.605469	517.013062
1127.500977	132.485565
1126.396484	717.980896
1125.291016	125.013733
1124.185547	878.576294
1123.080078	387.835999
1121.973633	382.979584
1120.868164	785.604797
1119.761719	477.691223
1118.654297	657.617493
1117.547852	499.121521
1116.440430	243.714630
1115.333008	409.607300
1114.225586	145.029556
1113.117188	-403.151367
1112.008789	-662.561218
1110.900391	-245.766846
1109.791992	189.836761
1108.682617	-232.304535
1107.573242	-224.262238
1106.463867	102.678047
1105.354492	-103.988029
1104.244141	45.928062
1103.133789	-235.958176
1102.023438	-121.229218
1100.913086	123.305862
1099.801758	-16.577938
1098.690430	551.039001
1097.579102	284.097687
1096.467773	213.023285
1095.355469	561.458618
1094.243164	222.064819
1093.130859	410.493744
1092.017578	660.162048
1090.905273	752.207581
1089.791992	441.897858
1088.677734	-604.583618
1087.564453	31.517246
1086.450195	448.742340
1085.335938	440.376404
1084.221680	742.477417
1083.106445	144.478867
1081.991211	355.211792
1080.875977	516.695007
1079.760742	805.119080
1078.644531	527.699524
1077.528320	372.664917
1076.412109	344.643341
1075.295898	-53.893471
1074.178711	-130.690292
1073.061523	334.511841
1071.944336	429.247101
1070.826172	681.177551
1069.708984	607.472290
1068.590820	658.179199
1067.471680	390.458038
1066.353516	558.750000
1065.234375	144.119751
1064.115234	420.496155
1062.996094	521.452148
1061.875977	44.620029
1060.755859	277.068420
1059.635742	366.987366
1058.515625	288.762115
1057.394531	245.846115
1056.273438	574.822449
1055.152344	403.865417
1054.031250	-528.343079
1052.909180	429.604340
1051.787109	425.328705
1050.665039	573.066528
1049.541992	-7.227272
1048.418945	759.403320
1047.295898	233.538406
1046.172852	482.531525
1045.048828	-347.974091
1043.925781	614.959778
1042.801758	246.852188
1041.676758	14.315072
1040.552734	397.238007
1039.427734	100.133690
1038.302734	66.588165
1037.176758	-45.831974
1036.050781	-53.174179
1034.924805	-102.101105
1033.798828	-211.197357
1032.672852	-559.508484
1031.545898	-400.459015
1030.418945	349.308197
1029.291992	-77.041664
1028.164063	-749.229248
1027.036133	-138.406387
1025.908203	-312.611115
1024.780273	-1138.936401
1023.651367	-831.679993
1022.522461	-675.120178
1021.393555	-994.021790
1020.264648	-1567.649902
1019.134766	-1034.379639
1018.004883	-1502.787476
1016.875000	-1112.880615
1015.744141	-509.635101
1014.613281	-645.550415
1013.482422	-222.766846
1012.351563	-381.213989
1011.219727	-328.577820
1010.088867	-30.220228
1008.956055	328.441986
1007.824219	148.114517
1006.691406	921.317139
1005.558594	1222.641235
1004.425781	2227.110107
1003.292969	2977.121826
1002.159180	2661.562256
1001.025391	2390.381104
999.891602	1907.093140
998.756836	666.749512
997.622070	752.759338
996.487305	375.004730
995.352539	387.820709
994.216797	304.001190
993.081055	317.430664
991.945313	451.100189
990.808594	47.726299
989.672852	262.716614
988.536133	-139.807129
987.398438	-85.587639
986.261719	791.366821
985.124023	265.546631
983.986328	424.169312
982.847656	608.335632
981.709961	389.948914
980.571289	395.157684
979.432617	879.178101
978.292969	551.361877
977.153320	493.025879
976.013672	637.324524
974.874023	363.536926
973.734375	106.262573
972.593750	729.244690
971.453125	738.994019
970.311523	544.652588
969.170898	538.937378
968.029297	634.486450
966.886719	438.845123
965.745117	-8.771486
964.602539	225.276154
963.459961	104.066803
962.317383	437.097717
961.173828	543.332886
960.030273	583.326599
958.886719	330.341614
957.743164	205.984390
956.598633	725.367981
955.454102	111.592499
954.309570	-293.376465
953.165039	-263.151398
952.019531	39.529835
950.874023	-55.647835
949.727539	-109.390648
948.582031	-160.569382
947.435547	-181.796173
946.289063	-540.949707
945.141602	299.600311
943.995117	-56.760876
942.847656	-26.854925
941.699219	389.041687
940.551758	583.578369
939.403320	-132.174744
938.254883	459.729980
937.105469	-252.966690
935.957031	389.258057
934.807617	37.475571
933.658203	713.898254
932.507813	157.517487
931.357422	250.802994
930.207031	-63.428944
929.056641	380.856659
927.906250	517.811951
926.754883	-483.047729
925.603516	-975.878540
924.451172	-531.125793
923.298828	-0.008576
922.146484	114.937584
920.994141	-522.432190
919.841797	547.362122
918.688477	-194.046082
917.535156	768.677979
916.380859	302.628754
915.227539	-587.637878
914.073242	277.274597
912.918945	43.520725
911.763672	-539.414063
910.608398	3.116786
909.453125	-450.047546
908.297852	126.424446
907.141602	353.651367
905.985352	245.474548
904.829102	67.201965
903.672852	-206.030258
902.515625	143.693665
901.358398	131.081863
900.201172	-69.315491
899.042969	393.495697
897.884766	-469.628204
896.726563	465.909821
895.568359	340.488068
894.409180	95.350899
893.250000	266.260651
892.090820	188.572189
890.930664	142.576889
889.771484	541.592712
888.611328	95.909943
887.450195	458.672729
886.289063	-323.044250
885.128906	398.481995
883.966797	553.408447
882.805664	207.561523
881.643555	-347.838318
880.481445	343.721039
879.319336	739.680664
878.156250	211.566559
876.993164	125.250351
875.830078	83.993423
874.666016	272.407837
873.502930	467.459961
872.338867	212.253189
871.173828	938.189575
870.009766	-90.943962
868.844727	1219.393433
867.679688	136.620529
866.513672	463.802643
865.348633	793.023926
864.182617	423.231384
863.015625	756.678772
861.849609	1047.224243
860.682617	908.697266
859.515625	880.157959
858.347656	1080.468384
857.180664	1381.573242
856.012695	1471.590698
854.843750	1029.946899
853.675781	996.501099
852.506836	1500.957397
851.337891	877.806152
850.167969	1395.292236
848.999023	1280.736694
847.829102	1385.600830
846.658203	558.881531
845.488281	627.814392
844.317383	1419.446655
843.146484	1067.277466
841.975586	654.749451
840.803711	714.161804
839.631836	853.897095
838.459961	716.257385
837.287109	1497.026123
836.114258	726.742737
834.941406	1339.334473
833.768555	1053.760010
832.594727	355.146240
831.420898	324.103729
830.247070	346.481873
829.072266	964.384216
827.898438	859.160034
826.722656	802.873718
825.547852	739.777649
824.372070	-18.872717
823.196289	-19.676395
822.020508	271.208801
820.844727	51.726711
819.667969	224.097687
818.491211	-129.182785
817.313477	225.324280
816.136719	-335.075256
814.958984	-962.127136
813.781250	-7.663129
812.602539	-161.205368
811.423828	-277.061737
810.245117	-659.748474
809.066406	64.163490
807.886719	303.253418
806.707031	-239.746536
805.527344	-605.024231
804.346680	-528.547363
803.166992	-97.162308
801.985352	-81.108139
800.804688	-482.286316
799.623047	-377.796570
798.441406	-512.998840
797.259766	-1116.064697
796.078125	-149.892014
794.895508	-1154.167725
793.712891	-148.930450
792.529297	-238.414093
791.346680	-266.023743
790.163086	-28.165178
788.978516	12.427862
787.794922	364.820129
786.610352	267.808441
785.425781	-4.034905
784.241211	-96.825653
783.055664	53.405262
781.870117	-408.761353
780.684570	647.035645
779.498047	982.046509
778.311523	245.641724
777.125000	1330.956177
775.938477	967.562500
774.750977	661.554443
773.563477	739.436279
772.375977	761.991760
771.187500	592.525635
769.999023	802.206909
768.810547	482.632111
767.622070	720.616577
766.432617	537.527588
765.243164	361.003723
764.053711	221.868408
762.863281	1135.059204
761.672852	925.113831
760.482422	1007.824646
759.291992	1061.789063
758.100586	1251.975952
756.909180	1389.181396
755.717773	1249.206055
754.525391	812.456604
753.333008	1096.596680
752.140625	86.482140
750.948242	8.054606
749.754883	1299.845703
748.561523	1045.363525
747.368164	753.620728
746.173828	865.687744
744.979492	747.292236
743.785156	306.462372
742.590820	690.289001
741.395508	-101.211708
740.200195	663.805542
739.003906	337.138458
737.808594	-4.730358
736.612305	122.234764
735.416016	-35.557964
734.218750	472.228485
733.021484	84.572838
731.824219	480.472992
730.626953	414.575317
729.428711	206.537506
728.230469	-71.364426
727.032227	-180.788513
725.833984	96.724464
724.634766	24.496735
723.435547	212.312393
722.235352	-60.779545
721.036133	310.478058
719.835938	227.520889
718.635742	31.180084
717.434570	-110.471283
716.233398	679.538635
715.032227	424.552734
713.831055	407.445129
712.628906	335.937988
711.426758	704.823547
710.224609	537.616943
709.021484	455.556519
707.818359	349.707916
706.615234	749.211487
705.412109	-57.354805
704.208008	253.099777
703.003906	176.258057
701.799805	297.581055
700.594727	373.339935
699.389648	66.545547
698.184570	220.956070
696.979492	744.962585
695.773438	112.970161
694.567383	265.700348
693.361328	-539.197693
692.154297	324.096130
690.947266	-644.946899
689.740234	-473.864746
688.533203	-239.679581
687.325195	257.148590
686.117188	88.200150
684.909180	4.195426
683.700195	-244.238510
682.491211	86.423706
681.282227	-185.105026
680.072266	-265.555847
678.863281	-811.264526
677.653320	-717.608887
676.442383	-266.460571
675.232422	-42.391056
674.021484	78.099075
672.810547	-75.809570
671.598633	-532.016785
670.386719	841.657654
669.174805	-264.391998
667.962891	-472.568481
666.750000	-31.972559
665.537109	-461.690155
664.324219	-221.209290
663.110352	-150.933655
661.897461	444.395508
660.683594	241.420319
659.468750	-120.610725
658.254883	-486.229736
657.040039	149.599289
655.824219	-738.749329
654.609375	-546.075317
653.393555	-53.307793
652.177734	92.941795
650.960938	73.878372
649.745117	621.910400
648.528320	461.934082
647.311523	169.251404
646.093750	452.054993
644.875977	808.599548
643.658203	722.550049
642.440430	-164.935837
641.221680	473.299255
640.002930	-225.131424
638.784180	601.399658
637.564453	61.763924
636.344727	352.464722
635.125000	23.177715
633.905273	343.414978
632.684570	-172.830215
631.463867	112.663383
630.243164	280.956207
629.021484	360.061005
627.799805	-53.184376
626.578125	113.750885
625.356445	628.960693
624.133789	264.104065
622.911133	140.510239
621.688477	695.087463
620.464844	363.843231
619.241211	560.715515
618.017578	450.411621
616.793945	-165.876068
615.569336	43.272861
614.344727	-30.915152
613.120117	-371.104736
611.894531	-427.479187
610.668945	265.859314
609.443359	-155.446564
608.216797	66.035408
606.991211	13.279981
605.764648	-339.059204
604.537109	-155.738159
