# Supplementary material for: Raman spectroscopy accurately differentiates mucosal healing from non-healing and biochemical changes following biological therapy in inflammatory bowel disease
Source: PLoS One. 2021 Jun 2;16(6):e0252210. doi: 10.1371/journal.pone.0252210 (PMC8172032; doi:10.1371/journal.pone.0252210)
Supplement: S1 Dataset — (ZIP) [file pone.0252210.s003.zip › HC/BRC-ctnf-0008-1_base sub CR removed_39__X_-11648.4__Y_45453.2__Z_88.3792__Time_440.txt]

1714.640625	45.405231
1713.664063	158.103714
1712.687500	-35.636982
1711.709961	-92.821693
1710.733398	61.630825
1709.755859	-25.448336
1708.778320	-59.059490
1707.799805	-205.356461
1706.821289	202.740982
1705.843750	10.763775
1704.864258	27.548292
1703.885742	-204.605698
1702.907227	-158.366348
1701.927734	133.948898
1700.948242	166.692932
1699.968750	277.012146
1698.988281	-93.954056
1698.007813	27.158482
1697.028320	-6.650474
1696.046875	42.408482
1695.066406	238.529282
1694.084961	-321.120575
1693.104492	128.937698
1692.123047	290.624756
1691.140625	174.825317
1690.159180	475.552216
1689.176758	386.840698
1688.194336	415.736176
1687.211914	586.163330
1686.228516	674.075623
1685.246094	903.490356
1684.262695	517.498901
1683.279297	459.617371
1682.295898	609.783203
1681.311523	387.331390
1680.327148	527.328430
1679.342773	406.720093
1678.358398	555.230957
1677.374023	701.321472
1676.388672	882.198975
1675.403320	808.027466
1674.417969	1122.373657
1673.432617	501.270508
1672.446289	696.577148
1671.459961	634.411987
1670.473633	1071.990234
1669.487305	1090.112915
1668.500977	930.674438
1667.513672	1156.518188
1666.526367	1523.260864
1665.539063	1133.989136
1664.550781	1095.363037
1663.563477	1489.427124
1662.575195	1273.774048
1661.586914	1389.929443
1660.598633	1448.072266
1659.609375	1148.780640
1658.620117	1422.189453
1657.631836	1256.178223
1656.641602	1622.774170
1655.652344	1290.653198
1654.662109	1480.415527
1653.672852	1360.842285
1652.681641	1567.014526
1651.691406	1202.113159
1650.701172	808.610962
1649.709961	738.134155
1648.718750	628.360962
1647.727539	555.947876
1646.735352	544.625122
1645.744141	491.376007
1644.751953	507.096497
1643.759766	335.641998
1642.766602	130.216049
1641.774414	305.252045
1640.781250	258.825592
1639.788086	59.692661
1638.794922	45.553455
1637.801758	2.688132
1636.807617	94.543419
1635.813477	-29.512953
1634.819336	365.880920
1633.825195	121.141533
1632.830078	-107.459473
1631.834961	-319.915131
1630.839844	-73.916611
1629.844727	-288.448059
1628.849609	47.373493
1627.853516	-171.923599
1626.857422	153.621170
1625.861328	100.511726
1624.865234	181.732422
1623.868164	58.046646
1622.871094	147.497879
1621.874023	229.214935
1620.876953	179.721069
1619.879883	330.043488
1618.881836	160.079239
1617.883789	255.521133
1616.885742	316.956848
1615.887695	0.622576
1614.888672	57.119049
1613.889648	79.630615
1612.890625	228.149292
1611.891602	38.495232
1610.892578	-35.609035
1609.892578	42.424301
1608.892578	-31.441753
1607.892578	-16.099852
1606.892578	-29.475813
1605.891602	-21.821152
1604.890625	-226.138046
1603.889648	35.614563
1602.888672	-69.030014
1601.887695	192.721344
1600.885742	-102.737770
1599.883789	-65.888290
1598.881836	83.426315
1597.879883	-128.008469
1596.876953	70.984581
1595.874023	-27.938808
1594.871094	-116.336739
1593.868164	-215.116852
1592.864258	-3.121117
1591.861328	49.570698
1590.857422	-135.280472
1589.853516	-304.387878
1588.848633	-280.378357
1587.844727	-219.849091
1586.839844	195.285416
1585.834961	140.929306
1584.830078	258.618896
1583.824219	113.003120
1582.819336	-19.534372
1581.813477	100.619545
1580.807617	-39.753601
1579.800781	-206.162918
1578.794922	-224.142166
1577.788086	137.816376
1576.781250	288.791534
1575.773438	-189.954178
1574.766602	181.995377
1573.758789	-2.797431
1572.750977	-96.581406
1571.743164	20.149574
1570.735352	149.745438
1569.726563	136.289185
1568.718750	416.305573
1567.708984	202.632507
1566.700195	-452.431885
1565.691406	182.892929
1564.681641	117.068878
1563.671875	95.284096
1562.662109	11.145086
1561.652344	-3.034522
1560.641602	104.548958
1559.630859	-101.733971
1558.620117	-131.782318
1557.609375	216.428833
1556.597656	-34.156273
1555.586914	-59.372623
1554.575195	-27.743372
1553.563477	146.157806
1552.550781	-19.285467
1551.539063	294.044220
1550.526367	193.072357
1549.513672	9.222206
1548.500977	425.386627
1547.487305	313.681519
1546.473633	385.450623
1545.459961	289.034363
1544.446289	76.224396
1543.432617	227.669937
1542.417969	278.144806
1541.404297	23.722919
1540.389648	133.314453
1539.374023	206.550949
1538.359375	-76.543465
1537.343750	391.214325
1536.328125	110.461182
1535.312500	252.686813
1534.296875	165.189590
1533.280273	-224.089142
1532.263672	389.349701
1531.247070	164.818375
1530.230469	125.740578
1529.212891	55.596478
1528.196289	196.534790
1527.178711	164.721054
1526.160156	19.477272
1525.142578	8.000072
1524.124023	-101.428429
1523.106445	-223.804260
1522.087891	116.681641
1521.068359	58.252014
1520.049805	300.529053
1519.030273	-74.385857
1518.010742	236.880417
1516.991211	116.209488
1515.971680	-66.212250
1514.951172	118.537819
1513.930664	-97.504288
1512.910156	-146.734055
1511.889648	173.507828
1510.868164	13.585119
1509.846680	-143.846283
1508.826172	44.946259
1507.803711	-30.669506
1506.782227	75.667915
1505.759766	30.559353
1504.737305	-335.016144
1503.714844	47.603146
1502.692383	-20.930832
1501.668945	15.411128
1500.646484	-148.094452
1499.623047	-357.765839
1498.599609	-291.046783
1497.575195	-163.095840
1496.550781	-35.321278
1495.527344	261.119080
1494.502930	15.134620
1493.477539	-87.708496
1492.453125	116.147606
1491.427734	-142.804169
1490.402344	318.792450
1489.376953	151.650543
1488.350586	158.118835
1487.325195	72.580574
1486.298828	-38.583412
1485.272461	128.411514
1484.245117	103.816208
1483.218750	451.655365
1482.191406	306.922546
1481.164063	180.010269
1480.136719	540.051819
1479.108398	542.944275
1478.080078	285.791504
1477.052734	652.965088
1476.023438	838.973389
1474.995117	765.059265
1473.965820	545.928162
1472.937500	991.319336
1471.908203	990.986877
1470.877930	914.214600
1469.848633	974.825989
1468.818359	1012.426514
1467.788086	1528.064209
1466.757813	1239.956421
1465.727539	1617.939819
1464.696289	1413.669067
1463.665039	1768.455811
1462.633789	1716.568604
1461.602539	1403.048950
1460.570313	1917.426392
1459.539063	1804.482422
1458.506836	1947.890137
1457.473633	1591.238159
1456.441406	1950.222290
1455.408203	2128.898193
1454.375000	2304.933838
1453.341797	1775.984009
1452.308594	2276.457764
1451.274414	1952.966431
1450.241211	2035.053589
1449.207031	2228.536377
1448.171875	2356.046875
1447.137695	2513.909668
1446.102539	1937.457764
1445.067383	2267.432861
1444.032227	1944.349854
1442.997070	1909.847656
1441.960938	2158.651123
1440.924805	1800.384888
1439.888672	1697.660889
1438.852539	1862.966187
1437.816406	2061.072754
1436.779297	1513.647095
1435.742188	1646.074951
1434.705078	1637.023071
1433.666992	1476.458496
1432.629883	1353.888672
1431.591797	1102.647217
1430.553711	894.448059
1429.514648	799.887207
1428.476563	730.663086
1427.437500	764.887024
1426.398438	864.702393
1425.359375	354.447479
1424.320313	431.722443
1423.280273	372.916412
1422.240234	508.180237
1421.200195	459.570923
1420.159180	380.794220
1419.119141	455.722961
1418.078125	324.246796
1417.037109	416.879333
1415.996094	283.087677
1414.954102	-82.033546
1413.912109	154.167679
1412.870117	-19.519444
1411.828125	101.081024
1410.786133	80.959412
1409.743164	-47.154591
1408.700195	-49.509914
1407.657227	-16.616322
1406.614258	-207.147659
1405.570313	-23.436483
1404.527344	172.863831
1403.483398	258.726959
1402.438477	-154.692627
1401.394531	-352.076385
1400.349609	-100.356361
1399.304688	314.342316
1398.259766	393.033051
1397.214844	501.869812
1396.168945	-20.741024
1395.123047	328.840485
1394.077148	447.940094
1393.031250	-84.011078
1391.984375	-49.801579
1390.937500	239.836823
1389.890625	331.753143
1388.843750	-99.195824
1387.796875	383.237335
1386.749023	160.264420
1385.701172	25.027905
1384.653320	534.962585
1383.604492	439.917175
1382.556641	100.166428
1381.507813	132.922455
1380.458984	-281.321564
1379.410156	-13.498190
1378.360352	324.226196
1377.310547	337.426300
1376.260742	71.239746
1375.210938	202.022797
1374.161133	36.030178
1373.110352	-117.314148
1372.059570	-53.518368
1371.008789	194.871323
1369.957031	236.388580
1368.906250	-133.117844
1367.854492	202.715652
1366.802734	396.563599
1365.750000	144.674896
1364.698242	346.201691
1363.645508	-77.042175
1362.592773	-188.875137
1361.540039	169.746124
1360.486328	155.188202
1359.433594	-147.706940
1358.379883	-122.120392
1357.326172	206.894196
1356.271484	-135.198502
1355.216797	104.485001
1354.163086	585.210388
1353.107422	79.735428
1352.052734	53.927334
1350.998047	-108.284294
1349.942383	298.140076
1348.886719	391.836761
1347.830078	123.357185
1346.774414	596.875366
1345.717773	812.381165
1344.661133	832.049316
1343.604492	613.859802
1342.546875	832.110840
1341.490234	688.642761
1340.432617	624.634155
1339.375000	944.719727
1338.316406	915.619873
1337.258789	787.658020
1336.200195	731.658386
1335.141602	950.520569
1334.082031	771.059021
1333.023438	1012.361755
1331.963867	694.742004
1330.904297	948.579285
1329.844727	851.403992
1328.784180	843.363342
1327.723633	751.449341
1326.663086	644.887878
1325.602539	881.830261
1324.541992	785.427917
1323.480469	662.031677
1322.418945	874.511780
1321.357422	551.515564
1320.295898	1242.835083
1319.233398	1102.680786
1318.170898	1046.566772
1317.108398	993.070068
1316.045898	703.068481
1314.982422	982.620605
1313.918945	747.189087
1312.855469	814.995422
1311.791992	860.725830
1310.728516	909.019714
1309.664063	1137.115723
1308.599609	875.417419
1307.535156	727.145935
1306.469727	1130.149780
1305.404297	1306.792847
1304.338867	1276.894043
1303.273438	1185.655029
1302.208008	1404.289185
1301.141602	1207.590820
1300.075195	1131.477661
1299.008789	915.479553
1297.942383	1181.059814
1296.875000	918.688721
1295.807617	1277.631348
1294.740234	905.100952
1293.672852	1001.525635
1292.604492	1034.200317
1291.537109	627.921021
1290.468750	658.404236
1289.399414	610.496155
1288.331055	903.426025
1287.261719	929.184082
1286.192383	1288.233765
1285.123047	549.799683
1284.052734	977.505615
1282.983398	773.403931
1281.913086	664.931030
1280.841797	527.202637
1279.771484	485.051971
1278.700195	971.400208
1277.628906	948.877930
1276.557617	950.889465
1275.486328	803.835510
1274.414063	749.789429
1273.341797	747.146912
1272.269531	769.003906
1271.197266	935.030518
1270.124023	932.530701
1269.050781	790.923462
1267.977539	1096.140625
1266.904297	913.184265
1265.830078	774.272705
1264.756836	1079.452026
1263.681641	555.314758
1262.607422	940.967957
1261.533203	999.829102
1260.458008	1075.765381
1259.382813	976.261536
1258.307617	1120.468140
1257.231445	835.963257
1256.155273	1126.309814
1255.079102	737.314514
1254.002930	1083.608398
1252.926758	646.193542
1251.849609	447.425598
1250.772461	766.878967
1249.695313	1037.583130
1248.617188	960.499268
1247.540039	1068.226929
1246.461914	1039.819336
1245.382813	1111.060059
1244.304688	992.813904
1243.225586	673.048523
1242.146484	756.513794
1241.067383	1024.450195
1239.988281	751.043518
1238.908203	810.196716
1237.828125	908.144104
1236.748047	513.688660
1235.667969	825.066956
1234.586914	1027.201660
1233.505859	1032.916748
1232.424805	929.581848
1231.343750	581.589844
1230.261719	829.609436
1229.179688	825.656189
1228.097656	1180.033203
1227.015625	638.614075
1225.932617	721.797852
1224.850586	362.164368
1223.767578	883.193359
1222.683594	538.148926
1221.600586	522.091309
1220.516602	317.457367
1219.432617	526.184692
1218.347656	493.153137
1217.263672	191.969879
1216.178711	344.958557
1215.093750	249.142776
1214.008789	438.212646
1212.922852	706.817566
1211.836914	36.571068
1210.750977	440.190704
1209.665039	778.476013
1208.579102	540.226501
1207.492188	393.661926
1206.405273	350.774994
1205.318359	544.041077
1204.230469	802.226807
1203.142578	465.282074
1202.054688	207.920609
1200.966797	237.156982
1199.877930	437.242157
1198.790039	-24.629654
1197.701172	413.548431
1196.611328	38.384701
1195.522461	98.667419
1194.432617	-108.034164
1193.342773	182.933426
1192.252930	81.963875
1191.162109	-254.504410
1190.072266	-264.139771
1188.981445	170.509659
1187.889648	-182.724945
1186.798828	-235.745987
1185.707031	-55.984562
1184.615234	174.037537
1183.523438	-23.145161
1182.430664	151.479874
1181.337891	21.418402
1180.245117	-281.267639
1179.152344	-111.660751
1178.059570	-174.648178
1176.965820	-172.983063
1175.872070	-121.069443
1174.778320	12.182104
1173.683594	87.842613
1172.588867	-193.261292
1171.494141	-7.614295
1170.399414	-178.626816
1169.303711	143.154892
1168.208984	306.892883
1167.113281	-103.372276
1166.016602	304.042755
1164.920898	-29.680145
1163.824219	50.054161
1162.727539	261.084686
1161.630859	202.067642
1160.533203	-12.203480
1159.435547	-135.721466
1158.337891	125.025444
1157.240234	-29.615000
1156.141602	111.572495
1155.043945	52.294361
1153.944336	-61.889732
1152.845703	-135.542984
1151.747070	72.034340
1150.647461	17.319191
1149.547852	-142.262573
1148.447266	55.445641
1147.347656	5.350328
1146.247070	138.537811
1145.146484	-9.276687
1144.044922	68.985245
1142.944336	-471.437408
1141.842773	82.521912
1140.741211	357.926361
1139.638672	447.678558
1138.537109	271.115540
1137.434570	189.627914
1136.332031	345.720490
1135.228516	209.495026
1134.125977	517.398438
1133.022461	461.817139
1131.917969	199.669754
1130.814453	300.719879
1129.709961	368.443665
1128.605469	545.205750
1127.500977	451.468018
1126.396484	879.379639
1125.291016	702.522827
1124.185547	819.594543
1123.080078	621.416016
1121.973633	804.678711
1120.868164	289.127533
1119.761719	588.328125
1118.654297	435.160370
1117.547852	646.533447
1116.440430	259.075409
1115.333008	368.573456
1114.225586	409.388092
1113.117188	126.171715
1112.008789	119.653122
1110.900391	498.376465
1109.791992	309.753082
1108.682617	522.802612
1107.573242	327.097687
1106.463867	181.041977
1105.354492	556.792969
1104.244141	408.323486
1103.133789	644.549988
1102.023438	304.973938
1100.913086	569.377869
1099.801758	633.172058
1098.690430	640.335754
1097.579102	654.546082
1096.467773	600.394409
1095.355469	986.818237
1094.243164	678.171997
1093.130859	362.589935
1092.017578	459.154236
1090.905273	680.435425
1089.791992	494.459778
1088.677734	134.439743
1087.564453	499.098175
1086.450195	764.801270
1085.335938	891.657349
1084.221680	508.351501
1083.106445	567.040405
1081.991211	1018.090088
1080.875977	592.732727
1079.760742	656.067566
1078.644531	587.884033
1077.528320	529.126404
1076.412109	120.722137
1075.295898	153.629837
1074.178711	364.807098
1073.061523	754.147339
1071.944336	918.226379
1070.826172	531.349609
1069.708984	357.954376
1068.590820	512.688660
1067.471680	526.808228
1066.353516	348.910339
1065.234375	569.166748
1064.115234	665.279236
1062.996094	520.311951
1061.875977	536.883118
1060.755859	490.319336
1059.635742	649.626221
1058.515625	591.442200
1057.394531	647.858215
1056.273438	351.372589
1055.152344	597.170715
1054.031250	611.621338
1052.909180	474.292175
1051.787109	605.599426
1050.665039	442.747833
1049.541992	121.305252
1048.418945	308.746277
1047.295898	-194.376633
1046.172852	270.711548
1045.048828	5.778031
1043.925781	123.363602
1042.801758	136.059708
1041.676758	272.305603
1040.552734	205.879974
1039.427734	193.112885
1038.302734	-306.252075
1037.176758	354.033142
1036.050781	115.668991
1034.924805	77.606224
1033.798828	51.268204
1032.672852	41.297047
1031.545898	522.042664
1030.418945	451.669983
1029.291992	434.867920
1028.164063	-290.587646
1027.036133	-132.821198
1025.908203	34.250751
1024.780273	-160.913437
1023.651367	-230.549286
1022.522461	-7.613720
1021.393555	-346.246033
1020.264648	-199.761307
1019.134766	-215.621399
1018.004883	-284.713318
1016.875000	-165.891296
1015.744141	-406.296631
1014.613281	76.491913
1013.482422	552.205994
1012.351563	198.612396
1011.219727	11.999771
1010.088867	566.415344
1008.956055	345.285583
1007.824219	471.475250
1006.691406	509.795258
1005.558594	897.455017
1004.425781	1421.474976
1003.292969	1566.215576
1002.159180	2113.165283
1001.025391	1340.513184
999.891602	1000.354248
998.756836	577.309814
997.622070	122.248528
996.487305	154.632141
995.352539	639.504395
994.216797	51.256603
993.081055	93.210030
991.945313	305.943451
990.808594	636.289917
989.672852	316.495453
988.536133	262.018585
987.398438	235.336716
986.261719	82.089706
985.124023	-121.642326
983.986328	112.359131
982.847656	178.314392
981.709961	400.877899
980.571289	322.017273
979.432617	542.387939
978.292969	272.874603
977.153320	497.999573
976.013672	612.802185
974.874023	500.134064
973.734375	325.608765
972.593750	91.556671
971.453125	475.569672
970.311523	280.880676
969.170898	132.328766
968.029297	420.051666
966.886719	253.428574
965.745117	405.891510
964.602539	622.629578
963.459961	465.635895
962.317383	849.867371
961.173828	459.370056
960.030273	632.867126
958.886719	355.112213
957.743164	508.194794
956.598633	143.840973
955.454102	473.425690
954.309570	38.557819
953.165039	-82.497437
952.019531	318.201141
950.874023	362.055237
949.727539	243.666367
948.582031	422.642273
947.435547	18.858576
946.289063	223.185074
945.141602	-13.354486
943.995117	140.881744
942.847656	386.504456
941.699219	344.493652
940.551758	519.443542
939.403320	388.676270
938.254883	447.431824
937.105469	221.195343
935.957031	398.759308
934.807617	533.048157
933.658203	311.859802
932.507813	134.179764
931.357422	476.071320
930.207031	273.611420
929.056641	32.650414
927.906250	-283.203522
926.754883	-77.640404
925.603516	-95.042900
924.451172	-85.034492
923.298828	45.607368
922.146484	164.924271
920.994141	91.074944
919.841797	-69.000633
918.688477	7.398574
917.535156	249.678101
916.380859	312.535187
915.227539	246.043488
914.073242	68.450600
912.918945	-99.885277
911.763672	-336.114319
910.608398	171.859726
909.453125	-188.871078
908.297852	287.265778
907.141602	-82.219528
905.985352	-186.301468
904.829102	-47.829487
903.672852	-13.535853
902.515625	342.382782
901.358398	-21.743784
900.201172	10.484960
899.042969	257.755280
897.884766	118.103798
896.726563	10.255118
895.568359	6.547153
894.409180	93.342125
893.250000	94.270073
892.090820	-110.381950
890.930664	33.049187
889.771484	13.840606
888.611328	51.152618
887.450195	-40.180748
886.289063	-20.822847
885.128906	255.820587
883.966797	108.255295
882.805664	148.010406
881.643555	7.395150
880.481445	-36.172085
879.319336	668.607361
878.156250	253.186020
876.993164	335.864960
875.830078	98.712372
874.666016	593.524597
873.502930	219.163391
872.338867	256.883850
871.173828	182.105743
870.009766	201.866501
868.844727	262.124420
867.679688	286.395172
866.513672	128.584595
865.348633	370.913635
864.182617	201.950027
863.015625	102.719055
861.849609	679.554810
860.682617	232.240036
859.515625	438.384064
858.347656	386.345978
857.180664	282.721619
856.012695	724.246887
854.843750	376.134521
853.675781	949.710876
852.506836	556.860352
851.337891	816.348511
850.167969	907.663513
848.999023	434.424683
847.829102	554.867981
846.658203	1020.038269
845.488281	291.871521
844.317383	286.880920
843.146484	257.254272
841.975586	397.618561
840.803711	381.344635
839.631836	403.061798
838.459961	221.322922
837.287109	513.405090
836.114258	371.875244
834.941406	199.106659
833.768555	749.921814
832.594727	585.996277
831.420898	183.272141
830.247070	325.197083
829.072266	431.317719
827.898438	648.860229
826.722656	701.237122
825.547852	686.654053
824.372070	174.979172
823.196289	-71.325317
822.020508	-65.823280
820.844727	-67.059006
819.667969	-112.884354
818.491211	-76.375870
817.313477	-80.006508
816.136719	-70.345665
814.958984	-274.322388
813.781250	148.951950
812.602539	-164.065918
811.423828	-181.323074
810.245117	101.413948
809.066406	-47.133095
807.886719	-69.050476
806.707031	79.992470
805.527344	131.194244
804.346680	2.488079
803.166992	6.935192
801.985352	-232.772842
800.804688	-266.125549
799.623047	-233.001984
798.441406	-237.656616
797.259766	-160.363235
796.078125	-36.641651
794.895508	-172.293045
793.712891	-192.758957
792.529297	322.667267
791.346680	-54.541260
790.163086	-11.053129
788.978516	63.326859
787.794922	-61.537003
786.610352	-292.598633
785.425781	223.888748
784.241211	291.210663
783.055664	11.378407
781.870117	-213.145966
780.684570	163.345062
779.498047	287.761292
778.311523	135.990906
777.125000	165.272873
775.938477	258.486877
774.750977	-8.136989
773.563477	-14.350645
772.375977	69.807793
771.187500	19.338011
769.999023	74.656387
768.810547	184.986740
767.622070	101.275566
766.432617	103.464058
765.243164	341.281525
764.053711	34.991131
762.863281	224.159058
761.672852	496.819672
760.482422	525.033203
759.291992	707.184082
758.100586	284.315186
756.909180	303.605835
755.717773	373.405548
754.525391	511.261139
753.333008	308.399170
752.140625	263.770844
750.948242	225.714172
749.754883	352.330841
748.561523	204.425842
747.368164	-37.826691
746.173828	411.237488
744.979492	383.993896
743.785156	268.995819
742.590820	136.491776
741.395508	-52.978821
740.200195	-77.989349
739.003906	181.859039
737.808594	148.014862
736.612305	26.558432
735.416016	185.440048
734.218750	74.968872
733.021484	41.146103
731.824219	-64.865211
730.626953	74.195679
729.428711	305.056061
728.230469	266.861816
727.032227	1.338663
725.833984	48.501347
724.634766	242.061737
723.435547	68.540787
722.235352	-17.513613
721.036133	121.413788
719.835938	262.489929
718.635742	76.149803
717.434570	77.589935
716.233398	299.405487
715.032227	451.369171
713.831055	300.222565
712.628906	79.435799
711.426758	453.803070
710.224609	224.483917
709.021484	178.319656
707.818359	177.979416
706.615234	266.981995
705.412109	273.291565
704.208008	-218.730881
703.003906	44.599144
701.799805	83.819878
700.594727	138.331573
699.389648	155.939468
698.184570	371.451263
696.979492	-8.544198
695.773438	276.626953
694.567383	-107.320374
693.361328	101.929092
692.154297	70.166466
690.947266	-358.733643
689.740234	-21.198296
688.533203	29.876560
687.325195	-125.042122
686.117188	-299.287415
684.909180	-345.400024
683.700195	-350.182556
682.491211	-44.910019
681.282227	-296.518005
680.072266	80.339363
678.863281	433.331299
677.653320	60.924854
676.442383	268.985107
675.232422	9.606028
674.021484	233.004898
672.810547	103.826675
671.598633	264.655273
670.386719	423.388977
669.174805	359.532196
667.962891	239.651688
666.750000	152.385773
665.537109	-139.923126
664.324219	-58.322117
663.110352	-134.235641
661.897461	154.851578
660.683594	-115.038040
659.468750	81.411079
658.254883	109.638641
657.040039	-110.032242
655.824219	17.693716
654.609375	72.192291
653.393555	-218.037781
652.177734	-210.650162
650.960938	-80.348122
649.745117	78.007774
648.528320	283.786957
647.311523	28.900507
646.093750	187.472412
644.875977	253.557434
643.658203	139.002151
642.440430	-168.968338
641.221680	293.085205
640.002930	-128.538116
638.784180	-38.368301
637.564453	124.896187
636.344727	120.584236
635.125000	116.328712
633.905273	116.418320
632.684570	43.559204
631.463867	-5.624822
630.243164	37.501202
629.021484	42.009228
627.799805	85.119186
626.578125	241.851257
625.356445	329.885254
624.133789	278.529266
622.911133	130.723785
621.688477	87.900887
620.464844	122.132431
619.241211	-100.705215
618.017578	21.138556
616.793945	230.562210
615.569336	101.654305
614.344727	-46.601601
613.120117	-280.519928
611.894531	139.848755
610.668945	42.427727
609.443359	-8.146364
608.216797	-99.551773
606.991211	-107.861084
605.764648	-131.404373
604.537109	75.380997
