# Supplementary material for: Raman spectroscopy accurately differentiates mucosal healing from non-healing and biochemical changes following biological therapy in inflammatory bowel disease
Source: PLoS One. 2021 Jun 2;16(6):e0252210. doi: 10.1371/journal.pone.0252210 (PMC8172032; doi:10.1371/journal.pone.0252210)
Supplement: S1 Dataset — (ZIP) [file pone.0252210.s003.zip › HC/BRC-ctnf-0015-1_base sub CR removed_97__X_17192.7__Y_10402.1__Z_2222.6__Time_1102.txt]

1714.774414	45.096123
1713.797852	103.755005
1712.820313	-8.517259
1711.843750	-98.899788
1710.866211	105.989883
1709.888672	-200.791992
1708.911133	-276.583496
1707.933594	-151.001755
1706.955078	15.077928
1705.976563	47.612659
1704.998047	-23.846874
1704.019531	-132.300461
1703.040039	72.824043
1702.061523	-96.213882
1701.082031	-66.792702
1700.101563	155.614105
1699.122070	177.917542
1698.141602	8.212023
1697.161133	82.283722
1696.180664	164.847794
1695.200195	58.227276
1694.218750	189.832626
1693.238281	345.963776
1692.256836	86.081612
1691.274414	432.652313
1690.292969	275.325684
1689.310547	233.285095
1688.328125	325.154236
1687.345703	444.185974
1686.363281	417.079010
1685.379883	361.179199
1684.396484	684.230408
1683.413086	480.187042
1682.429688	612.373230
1681.445313	550.623779
1680.461914	643.876343
1679.477539	724.289124
1678.493164	802.539124
1677.507813	833.373108
1676.523438	888.684082
1675.538086	925.857910
1674.552734	1043.300659
1673.566406	929.932983
1672.581055	1221.096558
1671.594727	1106.110107
1670.608398	1326.383301
1669.622070	1438.174194
1668.634766	1253.018677
1667.648438	1140.129395
1666.661133	1348.894287
1665.673828	1271.482178
1664.685547	1544.737061
1663.698242	1372.786621
1662.709961	1795.326660
1661.721680	1449.339844
1660.733398	1657.903442
1659.744141	1596.522949
1658.755859	1543.571899
1657.766602	1673.824829
1656.777344	1634.969482
1655.787109	1376.798706
1654.797852	1428.855713
1653.807617	1309.274414
1652.817383	1094.897827
1651.827148	1045.009033
1650.835938	1011.383789
1649.844727	1046.895630
1648.853516	921.512207
1647.862305	725.190247
1646.871094	666.705872
1645.878906	431.593201
1644.886719	648.548584
1643.894531	501.348999
1642.902344	423.174622
1641.910156	297.840424
1640.916992	188.694305
1639.923828	280.395691
1638.930664	119.137405
1637.936523	148.092346
1636.943359	-52.056541
1635.949219	-143.786789
1634.955078	12.496050
1633.960938	66.206406
1632.965820	-8.942477
1631.970703	-33.786613
1630.975586	-16.268951
1629.980469	-122.264069
1628.985352	-159.578140
1627.989258	-88.797569
1626.993164	-246.723236
1625.997070	-272.891724
1625.000977	-241.024109
1624.003906	-148.538971
1623.007813	107.025978
1622.010742	152.405472
1621.012695	-12.267447
1620.015625	-90.052742
1619.017578	155.328293
1618.020508	1.650289
1617.021484	94.892433
1616.023438	125.215279
1615.025391	-146.109955
1614.026367	-5.386786
1613.027344	164.207565
1612.028320	-169.630249
1611.028320	264.836731
1610.029297	30.846048
1609.029297	72.144806
1608.029297	205.165176
1607.028320	-107.097603
1606.028320	-165.184326
1605.027344	104.036560
1604.026367	98.323555
1603.025391	-169.065369
1602.023438	-206.095367
1601.022461	-44.309902
1600.020508	-107.509438
1599.018555	-275.281769
1598.016602	171.308350
1597.013672	-145.467529
1596.010742	-85.873589
1595.007813	-60.303436
1594.004883	-165.379074
1593.001953	-45.890354
1591.998047	-15.272423
1590.994141	41.372334
1589.990234	-50.816925
1588.986328	-171.736084
1587.981445	51.631058
1586.976563	144.426895
1585.971680	158.877960
1584.966797	217.545807
1583.961914	153.602509
1582.956055	-1.611434
1581.950195	82.799301
1580.944336	122.788345
1579.938477	227.743042
1578.931641	176.331039
1577.924805	366.878204
1576.917969	117.440201
1575.911133	115.137207
1574.904297	115.301476
1573.896484	312.966797
1572.888672	136.008057
1571.880859	42.161144
1570.873047	-25.804733
1569.864258	-91.298279
1568.855469	97.658913
1567.846680	3.285612
1566.837891	-65.243263
1565.829102	40.030540
1564.819336	-228.664215
1563.809570	57.905109
1562.799805	-11.251145
1561.790039	241.081558
1560.779297	104.135674
1559.768555	153.745499
1558.757813	190.191345
1557.747070	3.562214
1556.736328	65.568283
1555.724609	111.812759
1554.712891	178.567871
1553.701172	115.637894
1552.689453	218.226593
1551.676758	185.983719
1550.664063	73.342819
1549.651367	126.131004
1548.638672	183.874725
1547.625977	60.374966
1546.612305	332.299591
1545.598633	293.719269
1544.584961	84.389404
1543.571289	99.739250
1542.556641	78.709755
1541.541992	26.495794
1540.527344	77.389229
1539.512695	-73.304306
1538.498047	-25.395290
1537.482422	-8.682535
1536.466797	87.799767
1535.451172	57.650570
1534.434570	14.408659
1533.418945	-18.691854
1532.402344	15.032612
1531.385742	33.079506
1530.369141	50.920280
1529.351563	-39.650948
1528.334961	137.483078
1527.317383	69.712479
1526.299805	156.239166
1525.281250	129.273819
1524.263672	60.962830
1523.245117	23.351397
1522.226563	-24.725702
1521.208008	-121.833450
1520.188477	-51.978474
1519.168945	-257.391663
1518.150391	-87.669380
1517.129883	-162.327499
1516.110352	-116.385750
1515.089844	44.917606
1514.070313	-35.387993
1513.049805	117.770134
1512.028320	-119.466843
1511.007813	-120.675743
1509.986328	-145.160660
1508.964844	-100.548599
1507.943359	18.246635
1506.921875	-88.802948
1505.899414	-178.041351
1504.876953	-105.941444
1503.854492	-303.075989
1502.832031	-520.777466
1501.808594	-29.095387
1500.786133	-42.214306
1499.762695	-232.141022
1498.739258	-45.875591
1497.714844	-54.335022
1496.691406	-211.311096
1495.666992	51.128963
1494.642578	-65.175354
1493.617188	-71.634575
1492.592773	-70.537376
1491.567383	12.199535
1490.541992	104.996368
1489.516602	97.998657
1488.491211	118.979919
1487.464844	96.408043
1486.438477	359.671600
1485.412109	298.546082
1484.385742	576.746521
1483.358398	614.875305
1482.331055	517.691589
1481.303711	476.556946
1480.276367	458.291931
1479.249023	592.894836
1478.220703	719.688416
1477.192383	879.466553
1476.164063	914.261780
1475.135742	849.628113
1474.106445	1011.565918
1473.077148	1211.549927
1472.047852	1340.105957
1471.018555	1320.939453
1469.989258	1243.197144
1468.958984	1335.842163
1467.928711	1792.073242
1466.898438	1815.797852
1465.868164	1969.110352
1464.836914	1967.254639
1463.805664	2145.770508
1462.774414	1882.118408
1461.743164	2045.257690
1460.710938	2467.296387
1459.679688	2145.246094
1458.647461	2226.884766
1457.615234	2229.791992
1456.582031	2288.477783
1455.549805	2352.211426
1454.516602	2111.542969
1453.483398	2248.775635
1452.449219	2487.326660
1451.416016	2677.632568
1450.381836	2632.172363
1449.347656	2756.475830
1448.313477	2609.705566
1447.279297	2647.870361
1446.244141	2559.418213
1445.208984	2607.707520
1444.173828	2628.155029
1443.138672	2342.455566
1442.102539	2271.905273
1441.066406	2120.479980
1440.030273	2176.492676
1438.994141	2229.984619
1437.958008	2000.406006
1436.920898	2114.615967
1435.883789	1349.614014
1434.846680	1625.656738
1433.808594	1563.209717
1432.771484	1213.027222
1431.733398	946.330383
1430.695313	775.704285
1429.657227	698.568604
1428.618164	417.172302
1427.579102	610.118591
1426.540039	601.322144
1425.500977	635.456543
1424.461914	548.662048
1423.421875	431.721954
1422.381836	516.462585
1421.341797	213.337616
1420.301758	162.257645
1419.260742	38.250366
1418.219727	302.042999
1417.178711	205.918106
1416.137695	235.734436
1415.096680	107.145569
1414.054688	79.295685
1413.012695	325.644775
1411.970703	-21.325602
1410.928711	104.493111
1409.885742	154.958237
1408.842773	311.029175
1407.799805	-40.259926
1406.756836	-12.073139
1405.712891	154.291855
1404.668945	74.693268
1403.625000	123.242256
1402.581055	96.611458
1401.537109	-128.071472
1400.492188	53.763367
1399.447266	-7.591061
1398.402344	-131.471085
1397.357422	5.504679
1396.311523	137.524612
1395.265625	244.562668
1394.219727	279.044037
1393.173828	-82.045570
1392.126953	-74.798691
1391.081055	22.711962
1390.034180	-47.379612
1388.986328	338.085358
1387.939453	35.577183
1386.891602	158.518600
1385.843750	71.499153
1384.795898	2.159446
1383.748047	-102.000580
1382.699219	333.796509
1381.651367	40.018044
1380.602539	68.729820
1379.552734	90.072632
1378.503906	-237.991074
1377.454102	113.215546
1376.404297	-59.688408
1375.354492	17.154043
1374.303711	-95.493538
1373.253906	-155.552216
1372.203125	38.903145
1371.152344	106.280716
1370.100586	-312.274689
1369.049805	146.699310
1367.998047	-39.671009
1366.946289	359.560822
1365.894531	-10.757380
1364.841797	84.832184
1363.789063	-65.908180
1362.736328	-151.720673
1361.683594	78.666122
1360.630859	85.213051
1359.577148	248.595261
1358.523438	285.243011
1357.469727	307.112152
1356.415039	495.650574
1355.361328	254.360138
1354.306641	328.848938
1353.251953	371.168396
1352.197266	386.304352
1351.141602	513.308777
1350.085938	364.870209
1349.030273	447.455780
1347.974609	545.045410
1346.918945	799.029968
1345.862305	673.576233
1344.805664	654.951843
1343.749023	629.047668
1342.691406	848.677185
1341.634766	550.452148
1340.577148	708.359985
1339.519531	1116.520874
1338.460938	1086.312256
1337.403320	900.283997
1336.344727	897.652100
1335.286133	845.667847
1334.226563	900.235413
1333.167969	999.454407
1332.108398	925.636169
1331.048828	1074.532471
1329.989258	1020.782654
1328.928711	811.474976
1327.869141	1002.714294
1326.808594	924.708740
1325.748047	933.319519
1324.686523	927.235840
1323.625977	1101.522461
1322.564453	1140.094238
1321.502930	1242.939941
1320.440430	1118.867065
1319.378906	1197.254761
1318.316406	1061.159546
1317.253906	1053.463867
1316.190430	1048.351685
1315.127930	1252.859253
1314.064453	1154.301758
1313.000977	1299.798462
1311.937500	1181.796509
1310.873047	1285.581299
1309.809570	1182.626099
1308.745117	1293.966675
1307.679688	1437.352661
1306.615234	1391.334717
1305.549805	1350.356567
1304.484375	1095.536377
1303.418945	1308.091919
1302.353516	1314.158813
1301.287109	1367.013184
1300.220703	1284.792236
1299.154297	1330.444092
1298.087891	1422.829102
1297.020508	1326.182495
1295.954102	1273.853760
1294.886719	1184.812744
1293.818359	1346.192139
1292.750977	938.390137
1291.682617	1009.151978
1290.614258	1185.409058
1289.545898	1126.287964
1288.476563	1162.861450
1287.407227	1219.093872
1286.338867	959.294617
1285.268555	1005.877686
1284.199219	976.581055
1283.128906	739.225403
1282.058594	1172.798950
1280.988281	1393.303345
1279.917969	830.732605
1278.846680	1088.015991
1277.775391	1181.361572
1276.704102	1286.938721
1275.632813	1130.917236
1274.560547	1170.550781
1273.488281	1100.237671
1272.416016	986.014465
1271.343750	1140.575317
1270.270508	1107.054077
1269.197266	1244.493164
1268.124023	1235.436157
1267.050781	1216.647461
1265.977539	1185.693237
1264.903320	1240.155762
1263.829102	1165.350586
1262.753906	1444.165649
1261.679688	1508.341064
1260.604492	1511.569946
1259.529297	1317.427490
1258.454102	1176.978149
1257.378906	1092.619019
1256.302734	1156.848511
1255.226563	1099.320190
1254.150391	1302.269165
1253.073242	1237.432129
1251.997070	1284.541138
1250.919922	1265.945679
1249.841797	1142.775757
1248.764648	1335.736694
1247.686523	1241.753662
1246.608398	1174.532837
1245.530273	1253.115112
1244.452148	1154.306030
1243.373047	1011.802246
1242.293945	1296.704834
1241.214844	1304.702271
1240.135742	1293.252319
1239.055664	1179.861328
1237.975586	1173.236816
1236.895508	1086.539917
1235.815430	917.397766
1234.734375	1051.350586
1233.654297	1136.728882
1232.573242	897.294128
1231.491211	1031.042358
1230.410156	936.990906
1229.328125	835.668579
1228.246094	961.941589
1227.163086	734.684143
1226.081055	713.193298
1224.998047	752.147949
1223.915039	1006.330627
1222.832031	670.216187
1221.748047	498.617310
1220.664063	452.744354
1219.580078	452.752960
1218.496094	435.784180
1217.412109	254.478104
1216.327148	379.934235
1215.242188	623.591980
1214.157227	418.020172
1213.071289	427.288940
1211.985352	590.925842
1210.899414	558.992004
1209.813477	693.433289
1208.727539	444.298279
1207.640625	612.305359
1206.553711	589.728638
1205.466797	588.771851
1204.378906	751.573364
1203.291016	246.956284
1202.203125	448.128479
1201.115234	254.245102
1200.027344	-60.002495
1198.938477	-51.696037
1197.849609	-9.793076
1196.760742	169.124374
1195.670898	-130.752090
1194.582031	120.070442
1193.492188	38.925274
1192.401367	-251.385925
1191.311523	-354.225128
1190.220703	-171.225220
1189.129883	-303.051849
1188.039063	-269.221344
1186.947266	16.580568
1185.856445	-57.883072
1184.764648	-101.218483
1183.671875	49.700497
1182.580078	75.723473
1181.487305	111.224274
1180.394531	-9.236186
1179.301758	121.949097
1178.208984	272.145966
1177.115234	228.093033
1176.021484	116.885834
1174.927734	29.574903
1173.833008	121.773674
1172.738281	189.889603
1171.643555	159.745789
1170.548828	354.432922
1169.454102	-1.285407
1168.358398	295.979370
1167.262695	-19.128334
1166.166992	-107.090919
1165.070313	-89.959435
1163.973633	75.211685
1162.876953	94.474327
1161.780273	127.955635
1160.683594	46.697788
1159.585938	-122.966728
1158.488281	232.449295
1157.389648	279.760620
1156.291992	219.594467
1155.193359	328.697235
1154.094727	285.028320
1152.996094	362.868439
1151.896484	104.475502
1150.796875	79.639328
1149.697266	-169.244995
1148.597656	98.777237
1147.498047	366.579712
1146.397461	167.492294
1145.296875	-148.243378
1144.195313	111.984726
1143.094727	-22.962320
1141.993164	103.713036
1140.891602	118.458900
1139.789063	211.559021
1138.687500	128.621338
1137.584961	112.164558
1136.482422	411.643127
1135.379883	364.063904
1134.276367	333.032623
1133.172852	323.297058
1132.069336	588.852417
1130.964844	381.886353
1129.861328	692.218262
1128.756836	731.871765
1127.652344	1075.010132
1126.546875	1066.958618
1125.442383	1011.422058
1124.336914	896.568176
1123.230469	921.486877
1122.125000	759.165710
1121.018555	800.528015
1119.912109	581.315918
1118.805664	466.297333
1117.699219	637.656433
1116.591797	629.012024
1115.484375	660.520569
1114.376953	524.009827
1113.268555	359.108368
1112.160156	551.215027
1111.051758	464.255310
1109.943359	741.197632
1108.833984	781.683044
1107.725586	455.978333
1106.616211	550.708679
1105.505859	668.941162
1104.396484	768.191833
1103.286133	761.138428
1102.175781	671.458923
1101.064453	843.594055
1099.954102	933.072937
1098.842773	725.376953
1097.731445	859.530762
1096.619141	852.170532
1095.507813	679.851990
1094.395508	698.370789
1093.282227	808.681885
1092.169922	723.493652
1091.056641	723.045837
1089.943359	866.127319
1088.830078	740.884583
1087.716797	690.948547
1086.602539	784.463928
1085.488281	1084.827148
1084.373047	830.243408
1083.258789	686.229187
1082.143555	544.605103
1081.028320	468.807770
1079.913086	430.610596
1078.796875	685.919189
1077.680664	492.724792
1076.564453	400.534302
1075.448242	702.584229
1074.331055	539.997009
1073.213867	454.880951
1072.096680	576.150330
1070.979492	495.761383
1069.861328	492.750610
1068.743164	510.837708
1067.625000	533.613708
1066.505859	680.516541
1065.386719	391.831299
1064.267578	517.661682
1063.148438	634.091919
1062.029297	446.294952
1060.909180	452.772339
1059.789063	620.654846
1058.667969	482.155853
1057.547852	507.408600
1056.426758	453.205078
1055.305664	326.621246
1054.183594	333.288666
1053.062500	391.384155
1051.940430	318.719513
1050.818359	316.169373
1049.695313	-64.457840
1048.572266	82.509262
1047.449219	285.448700
1046.326172	486.013916
1045.203125	390.392456
1044.079102	182.958481
1042.955078	339.282410
1041.830078	290.522705
1040.706055	265.154694
1039.581055	309.727631
1038.456055	352.019684
1037.331055	296.579681
1036.205078	120.193214
1035.079102	304.648987
1033.953125	454.197937
1032.826172	313.002777
1031.700195	211.489853
1030.573242	189.141953
1029.445313	132.013840
1028.318359	-127.164879
1027.190430	201.635818
1026.062500	5.439269
1024.934570	-60.535011
1023.805664	-63.710758
1022.676758	-533.331543
1021.547852	-380.730621
1020.418945	-383.545044
1019.289063	-154.319366
1018.159180	-231.199951
1017.029297	-303.306274
1015.898438	-90.185684
1014.767578	-138.916473
1013.636719	55.744041
1012.505859	67.438950
1011.375000	120.920677
1010.243164	37.889343
1009.111328	302.200562
1007.978516	355.916931
1006.846680	784.523865
1005.713867	1000.244812
1004.581055	1595.227783
1003.447266	2164.616943
1002.313477	1964.169067
1001.179688	1629.909058
1000.045898	840.796936
998.912109	273.915894
997.777344	180.812576
996.642578	67.102776
995.506836	-27.966455
994.372070	140.210587
993.236328	36.200264
992.100586	79.989853
990.963867	-150.527771
989.828125	-161.781174
988.691406	-83.006935
987.553711	14.296063
986.416992	-17.320126
985.279297	-7.330723
984.141602	-126.160652
983.003906	171.905533
981.865234	274.323883
980.726563	-5.157220
979.587891	102.138535
978.448242	184.218216
977.309570	-85.423103
976.169922	208.454895
975.030273	210.433823
973.889648	306.767151
972.749023	210.217819
971.608398	168.983276
970.467773	40.651600
969.326172	229.337952
968.184570	117.404190
967.042969	40.090599
965.901367	151.076859
964.758789	158.943344
963.616211	50.004345
962.473633	145.294907
961.330078	93.999161
960.186523	157.444580
959.042969	154.568420
957.899414	37.319618
956.754883	359.919739
955.610352	-88.984085
954.465820	16.349905
953.321289	57.708382
952.175781	-31.208244
951.030273	1.277735
949.884766	-107.879181
948.738281	103.211128
947.591797	174.923126
946.445313	-25.171600
945.298828	81.086342
944.151367	98.360832
943.003906	81.515938
941.856445	-49.326176
940.708008	287.908783
939.559570	-36.595345
938.411133	70.344093
937.262695	-57.545425
936.113281	168.189575
934.964844	209.297241
933.814453	230.009491
932.665039	257.678040
931.514648	91.832367
930.364258	131.168808
929.213867	-250.622543
928.062500	-261.049591
926.912109	54.101727
925.759766	-179.124039
924.608398	-32.225445
923.456055	-153.638519
922.303711	-11.119136
921.151367	133.722763
919.999023	1.349473
918.845703	-158.107758
917.692383	171.015579
916.539063	111.746109
915.384766	91.217232
914.230469	-56.312214
913.076172	-151.467056
911.920898	-226.047318
910.766602	198.550461
909.611328	56.094284
908.455078	-4.566909
907.299805	-357.518738
906.143555	1.394924
904.987305	-158.612000
903.830078	-33.034451
902.673828	126.540207
901.516602	43.873119
900.359375	4.340882
899.201172	-48.660645
898.042969	111.118965
896.884766	19.826977
895.726563	53.036400
894.567383	-275.430969
893.408203	94.780441
892.249023	96.538483
891.088867	26.073282
889.929688	-5.895620
888.769531	-134.882248
887.608398	61.367085
886.448242	142.465118
885.287109	45.316040
884.125977	295.706451
882.963867	246.050278
881.801758	182.938705
880.639648	304.775574
879.477539	255.302597
878.315430	370.394379
877.152344	411.137817
875.989258	578.033020
874.825195	416.125916
873.661133	342.133362
872.497070	310.970856
871.333008	412.618347
870.168945	433.256989
869.003906	264.987579
867.838867	220.497437
866.672852	472.801422
865.506836	356.405212
864.340820	262.550476
863.174805	507.973053
862.008789	495.006470
860.841797	497.778900
859.674805	413.006927
858.506836	638.004333
857.339844	598.120605
856.171875	811.751526
855.003906	814.461121
853.834961	720.750854
852.666016	687.604797
851.497070	647.739441
850.328125	657.175781
849.158203	536.671082
847.988281	416.207642
846.818359	629.398376
845.647461	470.879364
844.477539	462.350189
843.306641	212.158554
842.134766	384.842163
840.963867	349.424133
839.791992	313.994171
838.619141	139.960205
837.447266	274.370972
836.274414	355.060242
835.101563	406.632935
833.928711	422.404388
832.754883	453.758698
831.581055	768.534363
830.407227	690.344666
829.232422	652.306091
828.058594	674.451599
826.883789	504.754272
825.708008	513.446472
824.533203	461.887848
823.357422	323.388123
822.181641	302.973022
821.004883	280.281342
819.828125	188.502045
818.651367	161.263489
817.474609	91.679428
816.296875	35.414024
815.119141	188.232803
813.941406	2.820951
812.763672	202.126404
811.584961	-45.594967
810.406250	211.269501
809.226563	-167.592682
808.047852	246.755463
806.868164	-100.999329
805.688477	159.761917
804.507813	-141.346603
803.327148	-273.712524
802.146484	-197.516312
800.965820	-94.819298
799.784180	-258.403809
798.603516	-155.912369
797.420898	-355.045197
796.239258	-157.447906
795.056641	-279.107452
793.874023	-130.530548
792.691406	-292.182373
791.507813	-188.132492
790.324219	-59.871552
789.140625	10.695984
787.956055	-71.531708
786.772461	14.309860
785.586914	-107.867897
784.402344	90.531555
783.216797	-14.100739
782.032227	95.599602
780.845703	-53.353146
779.660156	113.563522
778.473633	6.459068
777.287109	18.548466
776.100586	10.676996
774.913086	-30.381290
773.725586	188.850723
772.538086	-103.874275
771.349609	42.323238
770.161133	-74.009888
768.972656	71.943703
767.784180	72.293434
766.594727	121.034988
765.405273	323.867157
764.215820	112.500099
763.026367	152.151901
761.835938	174.099533
760.645508	288.389893
759.454102	237.539246
758.262695	325.218750
757.072266	146.688858
755.879883	210.022430
754.688477	400.745605
753.496094	186.960571
752.303711	228.069580
751.110352	154.876984
749.917969	112.400841
748.724609	166.489197
747.530273	363.168365
746.336914	327.086792
745.142578	179.077698
743.948242	160.500198
742.752930	172.583450
741.558594	20.184412
740.363281	-46.702633
739.166992	107.727318
737.971680	-33.719215
736.775391	221.314270
735.579102	-23.085043
734.381836	25.965424
733.185547	-115.460823
731.988281	213.630341
730.790039	10.918224
729.592773	145.115250
728.394531	62.743793
727.196289	161.850433
725.997070	206.255310
724.797852	241.886902
723.598633	343.034088
722.399414	151.451584
721.199219	558.276001
719.999023	303.419342
718.798828	266.948730
717.598633	372.337769
716.397461	318.430023
715.196289	430.321106
713.994141	450.589966
712.792969	78.455086
711.590820	68.320724
710.388672	117.047928
709.185547	252.918854
707.982422	99.077637
706.779297	113.007416
705.576172	146.557449
704.372070	-24.462812
703.167969	-82.212181
701.963867	162.495407
700.759766	-58.308369
699.554688	-81.087547
698.349609	144.021149
697.143555	43.060452
695.938477	-40.416660
694.732422	-204.179596
693.525391	-50.709641
692.319336	-190.392822
691.112305	-236.600098
689.905273	-83.048180
688.697266	-139.980774
687.490234	-133.910690
686.282227	-151.633743
685.073242	-212.645645
683.865234	-223.701096
682.656250	-243.347946
681.447266	-132.904739
680.237305	-31.104996
679.028320	-230.332413
677.818359	-22.309799
676.607422	40.646740
675.397461	84.166290
674.186523	-77.822784
672.975586	171.367157
671.763672	-70.444565
670.551758	33.896931
669.339844	32.331970
668.127930	37.321159
666.915039	-35.411579
665.703125	-108.047424
664.489258	69.956284
663.276367	-86.755096
662.062500	-182.886307
660.848633	-166.684311
659.634766	-94.333931
658.419922	62.168396
657.205078	-5.661687
655.990234	-131.638824
654.775391	24.889772
653.559570	-29.838165
652.343750	169.753998
651.126953	93.527344
649.911133	51.811260
648.694336	206.077728
647.477539	172.982849
646.259766	264.735718
645.041992	210.111725
643.824219	469.588318
642.606445	399.840698
641.387695	54.849602
640.168945	154.988251
638.950195	100.273262
637.730469	183.046051
636.511719	59.461617
635.291016	137.748047
634.071289	222.340729
632.850586	100.684128
631.629883	131.351318
630.409180	181.179428
629.188477	67.783264
627.966797	14.329128
626.745117	-0.683188
625.522461	-37.325321
624.300781	-14.151956
623.078125	460.935608
621.854492	440.653229
620.631836	325.864288
619.408203	367.164154
618.184570	-43.608120
616.960938	-9.303380
615.736328	-283.526093
614.511719	-136.517914
613.287109	-56.285294
612.061523	49.149876
610.835938	47.186001
609.610352	113.151047
608.384766	-67.175697
607.158203	10.573414
605.931641	-46.843899
604.705078	-57.837578
