# Supplementary material for: Raman spectroscopy accurately differentiates mucosal healing from non-healing and biochemical changes following biological therapy in inflammatory bowel disease
Source: PLoS One. 2021 Jun 2;16(6):e0252210. doi: 10.1371/journal.pone.0252210 (PMC8172032; doi:10.1371/journal.pone.0252210)
Supplement: S1 Dataset — (ZIP) [file pone.0252210.s003.zip › HC/BRC-ctnf-0007-2_base sub CR removed_86__X_-21393.3__Y_39791.2__Time_958.txt]

1714.793945	-109.096619
1713.817383	101.277306
1712.840820	-25.839844
1711.864258	-48.600872
1710.886719	-229.819977
1709.909180	84.687790
1708.931641	26.366457
1707.953125	37.519665
1706.975586	-296.973450
1705.997070	-114.628281
1705.018555	88.959328
1704.040039	105.008308
1703.060547	-63.688179
1702.081055	51.267921
1701.101563	118.018921
1700.122070	171.382126
1699.142578	53.636951
1698.162109	227.328720
1697.181641	-50.638542
1696.201172	125.830757
1695.220703	395.819794
1694.239258	174.365692
1693.257813	43.931831
1692.276367	525.019287
1691.294922	563.023132
1690.313477	398.401978
1689.331055	420.747375
1688.348633	517.966064
1687.366211	418.038361
1686.383789	254.405106
1685.400391	738.711060
1684.416992	333.045319
1683.433594	242.182907
1682.450195	532.509705
1681.465820	303.683136
1680.482422	618.389771
1679.498047	520.648376
1678.512695	404.587799
1677.528320	799.741028
1676.542969	724.189697
1675.558594	670.298523
1674.572266	486.414276
1673.586914	653.846436
1672.601563	818.879089
1671.615234	609.514282
1670.628906	783.101685
1669.642578	1100.367188
1668.655273	613.291016
1667.668945	753.293640
1666.681641	774.127686
1665.694336	967.779968
1664.706055	949.445740
1663.718750	1135.730713
1662.730469	919.213196
1661.742188	1015.975037
1660.753906	861.260376
1659.764648	1011.680908
1658.775391	1106.761597
1657.787109	1125.373779
1656.796875	1009.230652
1655.807617	1253.583374
1654.818359	1188.494141
1653.828125	853.836731
1652.837891	826.587769
1651.846680	1088.004150
1650.856445	810.180725
1649.865234	868.590576
1648.874023	668.266602
1647.882813	439.299408
1646.891602	567.476868
1645.899414	162.293182
1644.907227	114.167717
1643.915039	267.071350
1642.922852	-49.675575
1641.930664	95.924805
1640.937500	-125.030884
1639.944336	39.598946
1638.951172	-83.033936
1637.957031	-44.467152
1636.963867	-5.599999
1635.969727	-261.688629
1634.975586	-224.857254
1633.981445	-261.527008
1632.986328	-126.699387
1631.991211	66.283318
1630.996094	-67.035370
1630.000977	115.858665
1629.005859	119.967751
1628.009766	-291.419678
1627.013672	71.035942
1626.017578	178.459808
1625.021484	-118.866730
1624.024414	-171.357651
1623.028320	20.858381
1622.031250	89.689781
1621.033203	-203.862854
1620.036133	332.955109
1619.038086	87.162636
1618.041016	172.503723
1617.041992	61.103142
1616.043945	54.925568
1615.045898	62.050201
1614.046875	-164.130524
1613.047852	244.633423
1612.048828	24.087921
1611.048828	-133.299927
1610.049805	5.706953
1609.049805	157.888901
1608.049805	53.405300
1607.048828	77.430878
1606.048828	305.838318
1605.047852	282.922821
1604.046875	254.897888
1603.045898	-107.972900
1602.044922	275.081818
1601.042969	113.972000
1600.041016	329.615906
1599.039063	-11.668138
1598.037109	81.213676
1597.034180	-21.892708
1596.031250	-101.370026
1595.028320	203.272110
1594.025391	-45.864544
1593.022461	-164.279739
1592.018555	-303.492218
1591.014648	-79.796951
1590.010742	248.220535
1589.006836	-73.511551
1588.001953	264.841888
1586.997070	104.968391
1585.992188	91.184982
1584.987305	429.328308
1583.982422	459.801483
1582.976563	188.000549
1581.970703	205.470642
1580.964844	152.603378
1579.958984	370.550171
1578.952148	106.752228
1577.945313	139.760834
1576.938477	157.114365
1575.931641	7.917661
1574.924805	365.965088
1573.916992	247.903183
1572.909180	153.246582
1571.901367	-73.991348
1570.893555	96.437218
1569.884766	74.450371
1568.876953	73.199768
1567.868164	331.590240
1566.858398	127.588455
1565.849609	-11.489246
1564.839844	-72.730370
1563.830078	122.871178
1562.820313	14.757226
1561.810547	-254.214279
1560.799805	-33.048977
1559.790039	71.266197
1558.779297	4.340556
1557.767578	-127.458130
1556.756836	-124.561317
1555.745117	222.747437
1554.733398	-199.412933
1553.721680	-150.240448
1552.709961	-44.251366
1551.697266	113.323929
1550.685547	193.090912
1549.672852	295.968384
1548.659180	155.524078
1547.646484	115.879997
1546.632813	171.768997
1545.619141	243.010971
1544.605469	314.084503
1543.591797	421.165466
1542.577148	117.306435
1541.562500	167.267578
1540.547852	217.064926
1539.533203	-27.605743
1538.518555	-27.118887
1537.502930	375.761383
1536.487305	417.130341
1535.471680	306.145050
1534.456055	256.948975
1533.439453	315.894958
1532.422852	341.149445
1531.406250	85.328873
1530.389648	102.582840
1529.373047	-114.749443
1528.355469	188.092758
1527.337891	166.202805
1526.320313	28.314674
1525.302734	-261.530975
1524.284180	112.486893
1523.265625	295.800415
1522.247070	-69.006531
1521.228516	-48.066792
1520.208984	204.086868
1519.190430	317.180206
1518.170898	355.516754
1517.151367	118.744858
1516.130859	-77.000587
1515.111328	-157.226776
1514.090820	-27.035286
1513.070313	-76.767204
1512.049805	60.734337
1511.028320	64.560913
1510.006836	19.481466
1508.986328	23.019472
1507.963867	298.201569
1506.942383	-14.018576
1505.919922	-169.908325
1504.898438	-177.219437
1503.875977	-71.956062
1502.852539	-120.615479
1501.830078	-397.335144
1500.806641	152.997345
1499.783203	-239.183014
1498.759766	-93.827934
1497.736328	-38.246483
1496.711914	9.472176
1495.687500	5.869264
1494.663086	101.864380
1493.638672	-55.447044
1492.613281	-138.716949
1491.587891	-119.856544
1490.563477	24.088739
1489.537109	80.938354
1488.511719	132.546570
1487.485352	-145.427979
1486.458984	189.317230
1485.432617	166.446350
1484.406250	253.195847
1483.379883	383.161621
1482.352539	2.759381
1481.325195	326.288513
1480.297852	468.532501
1479.269531	521.358093
1478.241211	1231.611938
1477.213867	675.051270
1476.184570	760.573975
1475.156250	1016.628784
1474.127930	1007.637024
1473.098633	1062.177979
1472.069336	1215.870728
1471.040039	1211.623779
1470.009766	1235.248779
1468.979492	1421.579834
1467.950195	1467.888794
1466.918945	1272.491577
1465.888672	1260.155640
1464.857422	1336.678955
1463.827148	1677.390015
1462.795898	1575.805542
1461.763672	1578.310791
1460.732422	1608.703613
1459.700195	1936.046997
1458.667969	1872.281250
1457.635742	2176.466064
1456.603516	2049.125244
1455.570313	1865.955200
1454.537109	1979.546509
1453.503906	2202.072021
1452.470703	2356.009277
1451.436523	2078.938477
1450.403320	1961.611938
1449.369141	2226.830078
1448.333984	2038.480225
1447.299805	2212.336426
1446.264648	2089.837402
1445.230469	2202.801758
1444.194336	2163.799316
1443.159180	1656.724854
1442.124023	2063.069336
1441.087891	1965.899048
1440.051758	2048.290039
1439.015625	1667.999023
1437.978516	1714.993042
1436.941406	1660.885010
1435.904297	1528.478516
1434.867188	1201.637695
1433.830078	1119.902466
1432.791992	1055.859131
1431.754883	880.808533
1430.715820	630.087830
1429.677734	828.646606
1428.639648	570.533997
1427.600586	723.639221
1426.561523	586.721130
1425.522461	245.683014
1424.482422	-9.505939
1423.443359	234.427048
1422.403320	188.533035
1421.363281	112.471191
1420.322266	101.935501
1419.282227	66.292046
1418.241211	579.455444
1417.200195	337.426483
1416.159180	241.492767
1415.117188	213.551666
1414.076172	142.947083
1413.034180	-73.437119
1411.992188	-241.899460
1410.949219	-8.087394
1409.907227	84.988846
1408.864258	-45.536400
1407.821289	102.887558
1406.777344	186.002167
1405.734375	153.685104
1404.690430	-240.043961
1403.646484	-352.429688
1402.602539	-173.618332
1401.557617	-145.338821
1400.513672	349.549194
1399.468750	-96.053070
1398.423828	346.124786
1397.377930	392.156769
1396.333008	287.928436
1395.287109	321.621002
1394.241211	706.086304
1393.195313	53.681801
1392.148438	145.278717
1391.101563	-186.115204
1390.054688	108.431526
1389.007813	365.428558
1387.960938	179.631500
1386.913086	214.105438
1385.865234	66.138573
1384.817383	273.361450
1383.769531	458.119476
1382.720703	-59.316967
1381.671875	-96.707108
1380.623047	128.325546
1379.574219	-118.615997
1378.524414	351.246887
1377.475586	27.234379
1376.425781	107.783188
1375.375977	138.527588
1374.325195	-262.212402
1373.274414	83.109215
1372.224609	-75.274582
1371.172852	-16.593096
1370.122070	37.236778
1369.070313	-110.690361
1368.019531	-146.277847
1366.967773	-52.198189
1365.915039	116.678886
1364.863281	390.216675
1363.810547	-88.010544
1362.757813	46.354000
1361.705078	330.104034
1360.651367	-52.847286
1359.598633	99.275688
1358.544922	-17.092096
1357.491211	55.684475
1356.436523	-172.192001
1355.382813	236.367279
1354.328125	239.913513
1353.273438	126.862282
1352.217773	93.467422
1351.163086	65.220650
1350.107422	193.514053
1349.051758	41.459724
1347.996094	83.165321
1346.939453	325.934052
1345.883789	432.355530
1344.827148	672.774353
1343.769531	479.380432
1342.712891	796.832703
1341.655273	819.398376
1340.598633	668.698547
1339.540039	684.148865
1338.482422	722.052185
1337.423828	670.946411
1336.366211	555.673828
1335.307617	371.296295
1334.248047	585.507324
1333.189453	594.468506
1332.129883	465.066772
1331.070313	580.674500
1330.010742	587.611633
1328.950195	683.665710
1327.890625	621.693909
1326.830078	589.537537
1325.768555	485.903381
1324.708008	681.288330
1323.646484	735.999268
1322.585938	660.022644
1321.523438	774.232117
1320.461914	891.023926
1319.400391	620.623779
1318.337891	700.689331
1317.275391	798.127808
1316.211914	723.097290
1315.149414	665.507568
1314.085938	630.255798
1313.022461	1016.439880
1311.958984	754.814575
1310.894531	742.151672
1309.831055	973.381104
1308.766602	736.965576
1307.701172	591.837891
1306.636719	752.008972
1305.571289	875.338806
1304.505859	917.595886
1303.440430	1176.341309
1302.375000	1213.868652
1301.308594	968.864929
1300.242188	1060.732422
1299.175781	712.954346
1298.109375	920.533020
1297.041992	912.052185
1295.975586	744.133179
1294.908203	789.942932
1293.839844	958.546692
1292.772461	722.393127
1291.704102	1001.559998
1290.635742	692.163269
1289.567383	900.349854
1288.498047	603.590820
1287.428711	1130.523315
1286.360352	1015.395264
1285.290039	483.969635
1284.220703	606.810181
1283.150391	786.017639
1282.080078	835.503906
1281.009766	953.605042
1279.939453	682.686401
1278.868164	558.766846
1277.796875	796.997925
1276.725586	839.590637
1275.654297	1002.058838
1274.582031	900.558228
1273.509766	747.876709
1272.437500	722.399048
1271.365234	872.894897
1270.291992	1003.869873
1269.218750	900.474670
1268.145508	1043.758179
1267.072266	940.564148
1265.999023	1052.216675
1264.924805	1015.081299
1263.850586	617.075745
1262.776367	1214.188232
1261.701172	1204.075439
1260.625977	1308.588501
1259.550781	1176.754761
1258.475586	1069.408081
1257.400391	1093.700562
1256.324219	1108.297119
1255.248047	925.739929
1254.171875	1468.688965
1253.094727	1403.051270
1252.018555	1228.014526
1250.941406	1196.621338
1249.864258	1303.911865
1248.786133	1068.365479
1247.708008	1007.992859
1246.630859	1049.769165
1245.551758	1234.920532
1244.473633	992.476440
1243.394531	1027.050659
1242.316406	1066.507568
1241.236328	1042.849243
1240.157227	1201.272705
1239.077148	971.393860
1237.998047	1406.393311
1236.917969	1259.088501
1235.836914	1058.520142
1234.756836	1039.898315
1233.675781	1149.768799
1232.594727	813.702271
1231.512695	1088.356567
1230.431641	1038.314453
1229.349609	961.661011
1228.267578	519.441467
1227.185547	396.958618
1226.102539	1007.844910
1225.019531	778.846741
1223.936523	697.518860
1222.853516	277.624878
1221.769531	602.664612
1220.686523	398.128845
1219.602539	341.105011
1218.517578	156.024796
1217.433594	229.521683
1216.348633	387.505341
1215.263672	569.552368
1214.178711	309.690216
1213.092773	387.844513
1212.007813	132.928162
1210.921875	261.714142
1209.834961	233.624481
1208.749023	424.984344
1207.662109	457.095947
1206.575195	539.788086
1205.488281	338.033630
1204.400391	495.342255
1203.313477	623.642883
1202.225586	241.274765
1201.136719	-13.349719
1200.048828	-113.826729
1198.959961	-67.492943
1197.871094	46.154583
1196.782227	181.358505
1195.692383	-130.900940
1194.603516	49.880112
1193.513672	-161.334442
1192.423828	-74.465172
1191.333008	-170.317093
1190.242188	149.447174
1189.151367	65.492310
1188.060547	29.551407
1186.969727	-133.675613
1185.877930	-224.882523
1184.786133	-282.508942
1183.694336	257.238892
1182.601563	-138.809433
1181.509766	268.644287
1180.416992	69.250755
1179.323242	78.422768
1178.230469	85.134727
1177.136719	-1.671931
1176.042969	-105.274117
1174.949219	-24.489185
1173.854492	82.524025
1172.760742	-102.626602
1171.666016	-91.517593
1170.570313	323.887177
1169.475586	169.686218
1168.379883	32.216862
1167.284180	332.318085
1166.188477	8.256811
1165.091797	-251.208099
1163.996094	12.684808
1162.899414	-50.919056
1161.801758	40.670959
1160.705078	268.261688
1159.607422	228.275604
1158.509766	161.974365
1157.412109	131.416107
1156.313477	422.865356
1155.215820	0.920783
1154.117188	590.195740
1153.017578	277.898773
1151.918945	61.013786
1150.819336	335.056183
1149.719727	241.975967
1148.620117	329.890106
1147.519531	55.689808
1146.418945	-23.233273
1145.318359	69.185249
1144.217773	228.115265
1143.116211	129.914642
1142.014648	312.373840
1140.913086	249.705856
1139.811523	-36.522831
1138.708984	416.588501
1137.606445	622.240845
1136.503906	347.746979
1135.401367	401.120789
1134.297852	283.378021
1133.194336	429.173309
1132.090820	676.899536
1130.987305	233.771988
1129.882813	649.731995
1128.778320	851.913147
1127.673828	377.962311
1126.569336	665.315613
1125.463867	954.822571
1124.358398	694.238098
1123.252930	1023.730774
1122.146484	571.187195
1121.041016	853.031433
1119.934570	746.307434
1118.828125	627.717834
1117.720703	636.912842
1116.613281	629.462463
1115.505859	768.625366
1114.398438	538.660217
1113.291016	464.804230
1112.182617	754.994446
1111.074219	120.772079
1109.964844	398.941376
1108.856445	343.793304
1107.747070	548.423584
1106.637695	384.492859
1105.528320	874.566772
1104.417969	814.355591
1103.307617	673.869934
1102.197266	750.448792
1101.086914	746.732117
1099.975586	891.518005
1098.864258	710.807495
1097.752930	711.627380
1096.641602	766.594116
1095.529297	446.841736
1094.416992	635.994690
1093.304688	841.491821
1092.191406	696.010071
1091.079102	870.695801
1089.965820	852.260925
1088.852539	586.730591
1087.738281	681.178162
1086.624023	693.224548
1085.509766	613.521729
1084.395508	820.606384
1083.280273	644.460083
1082.166016	592.899780
1081.050781	583.601929
1079.934570	595.398071
1078.819336	452.193359
1077.703125	543.765625
1076.586914	433.425751
1075.469727	412.260712
1074.353516	468.503906
1073.236328	782.677307
1072.119141	273.646576
1071.000977	343.858063
1069.882813	139.798584
1068.765625	844.992126
1067.646484	460.479431
1066.528320	364.223358
1065.409180	363.993866
1064.290039	614.244629
1063.170898	740.325195
1062.050781	353.875366
1060.930664	901.032471
1059.810547	561.491760
1058.690430	404.497253
1057.569336	226.526794
1056.449219	347.821899
1055.327148	539.146118
1054.206055	391.647888
1053.083984	561.866882
1051.961914	428.452240
1050.839844	120.015190
1049.717773	437.258850
1048.594727	402.002930
1047.471680	98.490189
1046.348633	126.339783
1045.224609	422.355865
1044.101563	366.236694
1042.976563	429.017975
1041.852539	191.204956
1040.728516	521.982727
1039.603516	258.688782
1038.478516	321.557922
1037.352539	-62.572296
1036.227539	128.433411
1035.101563	98.310860
1033.974609	272.964447
1032.848633	3.333836
1031.721680	368.700043
1030.594727	499.133392
1029.467773	332.038147
1028.340820	11.703259
1027.212891	37.724514
1026.084961	-77.898262
1024.956055	-181.809433
1023.828125	-278.638580
1022.699219	-305.738678
1021.570313	-481.280090
1020.440430	-118.440239
1019.311523	-268.300354
1018.181641	-343.824341
1017.050781	-101.633324
1015.920898	87.214439
1014.790039	-113.269989
1013.659180	279.510040
1012.528320	257.575745
1011.396484	249.615417
1010.265625	195.444962
1009.132813	90.440628
1008.000977	149.879776
1006.868164	114.510704
1005.736328	666.757996
1004.602539	897.385498
1003.469727	1396.189087
1002.335938	1652.147949
1001.202148	1730.142944
1000.068359	1087.378662
998.933594	766.061646
997.799805	500.421692
996.665039	43.374443
995.529297	237.534805
994.394531	25.571459
993.258789	344.431763
992.123047	271.138123
990.986328	380.149475
989.849609	231.005585
988.712891	-26.290472
987.576172	6.994866
986.439453	208.557999
985.301758	396.311371
984.164063	130.444443
983.025391	88.125671
981.887695	255.404022
980.749023	247.826370
979.610352	532.546509
978.470703	131.824890
977.332031	186.723267
976.192383	-34.167854
975.051758	687.529602
973.912109	462.270996
972.771484	349.807678
971.630859	632.577515
970.490234	536.448303
969.348633	-27.852020
968.207031	259.770233
967.065430	354.628113
965.923828	266.036469
964.781250	269.352417
963.638672	311.778503
962.496094	255.734940
961.352539	172.336914
960.208984	274.716125
959.065430	342.812225
957.921875	445.363708
956.777344	307.558258
955.632813	165.370743
954.488281	265.988708
953.343750	412.457062
952.198242	291.321259
951.052734	373.932495
949.907227	145.651932
948.760742	59.347523
947.614258	194.910965
946.467773	280.271698
945.321289	84.732178
944.173828	21.879364
943.026367	194.379715
941.878906	209.408615
940.730469	286.182129
939.582031	77.825218
938.433594	389.819794
937.285156	697.233643
936.135742	487.029114
934.987305	375.078430
933.836914	634.795776
932.687500	336.271301
931.537109	-18.942118
930.386719	247.894470
929.236328	291.586823
928.084961	46.275604
926.934570	40.170910
925.783203	20.537430
924.630859	3.308014
923.478516	-66.101532
922.327148	-242.227036
921.173828	-168.098434
920.021484	122.012985
918.868164	284.865082
917.714844	111.558479
916.561523	-70.640579
915.407227	-102.784126
914.252930	17.284681
913.098633	-50.959049
911.944336	171.360138
910.789063	309.748993
909.633789	-195.890030
908.478516	-213.714813
907.322266	83.650688
906.166016	-74.537949
905.009766	-309.585205
903.853516	-0.785772
902.696289	-40.790764
901.539063	-98.794334
900.381836	-188.370590
899.223633	-96.770126
898.065430	-86.574127
896.907227	16.441992
895.749023	-154.137802
894.589844	159.277878
893.430664	-196.441452
892.271484	-52.493141
891.112305	190.872635
889.952148	-193.733047
888.791992	15.824593
887.630859	-226.179260
886.470703	-36.889389
885.309570	152.381546
884.148438	233.332428
882.986328	-199.956741
881.825195	223.923416
880.663086	45.715244
879.500000	-1.624440
878.337891	104.342644
877.174805	70.632545
876.011719	120.322540
874.847656	106.986969
873.684570	258.042206
872.520508	359.551483
871.355469	47.014355
870.191406	182.345047
869.026367	18.509230
867.861328	117.872902
866.695313	421.795654
865.530273	244.619186
864.364258	146.201920
863.197266	436.496490
862.031250	450.414734
860.864258	367.793701
859.697266	363.796051
858.530273	537.116516
857.362305	501.689026
856.194336	538.070740
855.026367	605.837219
853.857422	534.557190
852.688477	700.930420
851.519531	768.608643
850.350586	769.030762
849.180664	628.316284
848.010742	337.606384
846.840820	279.882965
845.670898	663.159241
844.500000	632.208923
843.329102	473.716278
842.157227	207.904297
840.986328	342.507324
839.814453	362.991272
838.642578	86.134346
837.469727	128.956345
836.296875	533.676880
835.124023	301.547668
833.951172	395.539063
832.777344	192.499039
831.603516	132.368134
830.429688	418.124664
829.255859	493.971649
828.081055	380.135864
826.906250	542.827698
825.731445	464.599792
824.555664	479.970032
823.379883	100.836487
822.204102	58.240253
821.027344	180.433487
819.851563	-220.816330
818.674805	150.604446
817.497070	36.553284
816.320313	24.848948
815.142578	228.884155
813.963867	205.877869
812.786133	202.819275
811.607422	-100.444038
810.428711	92.014526
809.250000	13.201447
808.070313	-265.598022
806.890625	13.144654
805.710938	154.000580
804.531250	-49.402435
803.350586	-6.425629
802.169922	-167.702072
800.988281	-182.569595
799.807617	-315.070068
798.625977	-205.897720
797.444336	-156.722168
796.261719	-85.496483
795.079102	-116.323586
793.896484	3.415196
792.713867	-78.540298
791.530273	49.806080
790.346680	-54.444862
789.163086	82.503578
787.979492	-121.461945
786.794922	-126.327713
785.610352	-184.363373
784.425781	98.048416
783.240234	280.757355
782.054688	-38.400284
780.869141	-23.857670
779.682617	279.971252
778.496094	-6.107996
777.309570	58.928692
776.123047	-118.976509
774.935547	-76.192551
773.748047	-13.661323
772.560547	-21.832958
771.373047	91.207733
770.184570	129.144608
768.996094	-44.635441
767.806641	52.651108
766.618164	110.152382
765.428711	37.582581
764.239258	134.544083
763.048828	367.888885
761.858398	365.520447
760.667969	352.075500
759.477539	107.550255
758.286133	366.790985
757.094727	419.125610
755.903320	139.378693
754.710938	160.842010
753.518555	223.988419
752.326172	405.691620
751.133789	503.786346
749.940430	131.834030
748.747070	466.960480
747.553711	114.852219
746.359375	124.955666
745.166016	279.816925
743.970703	548.624634
742.776367	312.903687
741.581055	230.729645
740.385742	216.518127
739.190430	112.446541
737.994141	253.778091
736.797852	405.979553
735.601563	113.564476
734.405273	-34.225002
733.208008	-190.705444
732.010742	27.084368
730.813477	-57.134689
729.615234	-178.489502
728.416992	102.582893
727.218750	213.018417
726.020508	104.852631
724.821289	324.540985
723.622070	188.054840
722.422852	-72.829849
721.222656	55.135578
720.022461	355.555359
718.822266	186.617691
717.621094	404.046082
716.420898	126.210220
715.218750	-131.806534
714.017578	484.779266
712.815430	205.140900
711.614258	191.618362
710.411133	112.811440
709.208984	308.625946
708.005859	460.878296
706.802734	77.488724
705.599609	-98.801682
704.395508	-46.374020
703.191406	62.717106
701.987305	-232.763870
700.782227	159.304138
699.577148	225.145416
698.372070	267.174713
697.166992	-18.871094
695.960938	-102.560112
694.754883	0.762968
693.548828	30.342670
692.341797	-18.109705
691.135742	-98.943520
689.927734	2.734459
688.720703	-12.642692
687.512695	4.697177
686.304688	-181.668350
685.096680	-350.425140
683.888672	94.586411
682.679688	231.808273
681.470703	130.803207
680.260742	-184.432205
679.050781	-226.429565
677.840820	-218.408981
676.630859	-132.256775
675.419922	-320.812439
674.209961	-149.882797
672.998047	53.626587
671.787109	185.876343
670.575195	82.579712
669.363281	150.326965
668.151367	71.282768
666.938477	290.683167
665.725586	317.925568
664.512695	366.962830
663.299805	81.497368
662.085938	435.385681
660.872070	310.173523
659.658203	174.439209
658.443359	118.796364
657.228516	-111.318367
656.013672	3.883020
654.797852	160.193008
653.583008	-215.741852
652.366211	-87.076767
651.150391	254.984543
649.934570	58.611668
648.717773	260.872650
647.500000	331.892212
646.283203	60.812088
645.065430	224.686981
643.847656	162.739182
642.629883	-66.807831
641.411133	226.413803
640.192383	343.331055
638.973633	41.177124
637.753906	-22.215233
636.534180	13.326578
635.314453	-202.376633
634.094727	286.407257
632.874023	36.490494
631.653320	127.985580
630.432617	240.907303
629.211914	248.642609
627.990234	-63.238102
626.768555	171.801773
625.545898	57.215385
624.324219	409.853210
623.101563	387.211884
621.877930	368.738556
620.655273	337.255707
619.431641	384.845917
618.208008	271.628693
616.983398	171.074066
615.759766	-49.547634
614.535156	326.558685
613.310547	101.102180
612.084961	-98.949326
610.859375	128.302521
609.633789	55.759762
608.408203	328.983246
607.181641	-169.726364
605.955078	-100.557144
604.728516	-83.267136
