# Supplementary material for: Raman spectroscopy accurately differentiates mucosal healing from non-healing and biochemical changes following biological therapy in inflammatory bowel disease
Source: PLoS One. 2021 Jun 2;16(6):e0252210. doi: 10.1371/journal.pone.0252210 (PMC8172032; doi:10.1371/journal.pone.0252210)
Supplement: S1 Dataset — (ZIP) [file pone.0252210.s003.zip › HC/BRC-ctnf-0004-1_base sub CR removed_3__X_22753__Y_20910.8__Z_667.213__Time_34.txt]

1714.671875	216.656570
1713.695313	-1.225824
1712.718750	-113.986450
1711.742188	-409.980713
1710.764648	507.527222
1709.787109	957.236938
1708.809570	132.818604
1707.831055	593.538574
1706.853516	-211.206818
1705.875000	437.228424
1704.896484	685.257690
1703.916992	5.695182
1702.938477	29.091652
1701.958984	216.943741
1700.979492	106.458206
1700.000000	-216.602844
1699.019531	183.522354
1698.040039	119.709824
1697.059570	-15.128800
1696.079102	134.482956
1695.097656	501.446899
1694.117188	-14.524698
1693.135742	-430.477051
1692.154297	-396.733093
1691.172852	83.724487
1690.190430	-433.038025
1689.208008	-540.454712
1688.225586	78.548027
1687.243164	-53.736816
1686.260742	126.835770
1685.277344	481.339294
1684.293945	418.181030
1683.310547	347.882507
1682.327148	222.473480
1681.343750	300.257690
1680.359375	51.221359
1679.375000	-266.183258
1678.390625	-204.877655
1677.405273	-299.965881
1676.419922	267.940887
1675.435547	67.791603
1674.449219	59.613644
1673.463867	41.478081
1672.478516	-87.684425
1671.492188	-333.221649
1670.505859	99.245926
1669.519531	534.691223
1668.532227	625.198914
1667.544922	896.663513
1666.557617	653.598206
1665.570313	596.828979
1664.583008	-212.864761
1663.594727	1134.332397
1662.607422	816.223816
1661.619141	1301.809937
1660.629883	743.216431
1659.641602	574.815674
1658.652344	560.408264
1657.663086	1062.801880
1656.673828	1160.130127
1655.684570	495.238129
1654.694336	278.173981
1653.704102	193.776413
1652.713867	548.852295
1651.723633	652.724365
1650.732422	727.614868
1649.742188	432.596008
1648.750977	34.758682
1647.758789	144.622803
1646.767578	423.783478
1645.775391	-158.244461
1644.784180	142.305786
1643.791992	168.192551
1642.798828	-149.047516
1641.806641	-246.897903
1640.813477	106.557686
1639.820313	140.744553
1638.827148	-597.784485
1637.833008	51.057663
1636.839844	599.584351
1635.845703	409.839203
1634.851563	59.482452
1633.856445	-572.639709
1632.862305	120.551910
1631.867188	-39.842918
1630.872070	-218.577454
1629.876953	926.840576
1628.881836	411.138123
1627.885742	-125.454384
1626.889648	-380.345825
1625.893555	185.425629
1624.897461	-158.857666
1623.900391	70.012177
1622.903320	582.603455
1621.906250	511.574066
1620.909180	440.535248
1619.912109	721.434265
1618.914063	983.706421
1617.916016	-200.805603
1616.917969	50.931915
1615.919922	-337.843933
1614.920898	532.779114
1613.921875	445.503906
1612.922852	617.810181
1611.923828	144.943466
1610.924805	201.704071
1609.924805	769.348511
1608.924805	492.900970
1607.924805	122.162209
1606.924805	222.917572
1605.923828	24.923775
1604.922852	-259.489441
1603.921875	348.635498
1602.920898	427.756348
1601.919922	12.244991
1600.917969	125.084915
1599.916016	80.825722
1598.914063	112.277191
1597.912109	326.553925
1596.909180	313.147278
1595.906250	-126.290695
1594.903320	-753.777893
1593.900391	-749.105408
1592.896484	-496.586700
1591.893555	-267.765106
1590.889648	-297.663666
1589.885742	-202.457123
1588.880859	-783.224548
1587.876953	-257.898438
1586.872070	102.677147
1585.867188	-465.234070
1584.862305	-298.000458
1583.856445	-8.584046
1582.851563	322.295319
1581.845703	66.675591
1580.839844	-27.537745
1579.833008	-184.439728
1578.827148	184.485611
1577.820313	620.673950
1576.813477	291.469147
1575.806641	-243.301071
1574.798828	-148.630447
1573.791992	117.522217
1572.784180	29.724432
1571.775391	-422.196167
1570.767578	14.763641
1569.759766	214.922699
1568.750977	-219.095932
1567.742188	479.248840
1566.732422	-17.381039
1565.723633	296.058502
1564.713867	622.086426
1563.704102	-59.020992
1562.694336	199.143066
1561.684570	54.985477
1560.673828	167.363068
1559.664063	-376.342133
1558.652344	-484.662811
1557.641602	-175.799026
1556.630859	117.207741
1555.619141	-328.418854
1554.607422	300.763306
1553.595703	-25.940027
1552.583984	-210.293320
1551.571289	529.168945
1550.558594	-243.024460
1549.545898	568.237183
1548.533203	0.369195
1547.519531	880.649353
1546.506836	516.877747
1545.493164	416.686615
1544.479492	781.558899
1543.464844	438.084473
1542.451172	515.744385
1541.436523	249.646500
1540.421875	670.344849
1539.407227	323.997284
1538.391602	-502.486237
1537.375977	77.565796
1536.361328	226.458252
1535.344727	318.244843
1534.329102	157.203751
1533.312500	859.714844
1532.296875	505.027344
1531.280273	271.395813
1530.262695	720.439209
1529.246094	800.868164
1528.228516	708.491638
1527.210938	886.396545
1526.193359	667.647461
1525.175781	487.465424
1524.157227	214.532730
1523.138672	173.132187
1522.120117	-130.733978
1521.101563	146.600540
1520.082031	421.052338
1519.063477	304.630981
1518.043945	537.581360
1517.024414	639.288452
1516.003906	90.856071
1514.983398	115.270927
1513.963867	18.973082
1512.943359	61.167805
1511.921875	100.607361
1510.901367	304.240021
1509.879883	243.356674
1508.858398	-58.696129
1507.836914	116.279404
1506.815430	332.121704
1505.792969	255.489014
1504.770508	232.618683
1503.748047	79.013268
1502.725586	519.706604
1501.702148	-56.713596
1500.678711	288.857513
1499.655273	88.922539
1498.631836	-34.211296
1497.608398	19.216444
1496.583984	-654.112793
1495.559570	41.257542
1494.535156	-442.662140
1493.510742	-136.377029
1492.485352	-487.307251
1491.460938	-301.354675
1490.435547	-263.807526
1489.409180	606.399353
1488.383789	-732.979614
1487.357422	55.165817
1486.331055	-132.285858
1485.304688	-460.082001
1484.278320	284.030060
1483.250977	343.958374
1482.224609	865.605652
1481.197266	757.019836
1480.168945	209.836319
1479.141602	608.684387
1478.113281	438.924500
1477.084961	279.419434
1476.056641	647.312439
1475.028320	228.028000
1473.999023	903.810303
1472.969727	950.459473
1471.940430	887.642212
1470.911133	1122.603271
1469.881836	1181.915649
1468.851563	1472.604736
1467.821289	1658.916016
1466.791016	2086.711182
1465.759766	1830.445923
1464.729492	1554.052856
1463.698242	1259.932495
1462.666992	968.501648
1461.635742	1373.161377
1460.603516	1074.187622
1459.571289	1570.036133
1458.539063	1743.334106
1457.506836	772.084351
1456.474609	1615.382813
1455.441406	1595.818481
1454.408203	2086.072998
1453.375000	1409.789429
1452.341797	1671.813965
1451.307617	1611.821655
1450.274414	1759.766357
1449.240234	2188.832031
1448.205078	2288.427002
1447.170898	2081.708496
1446.135742	1913.039795
1445.100586	1653.383301
1444.065430	1738.077148
1443.030273	1331.959595
1441.994141	989.245422
1440.958984	2055.535156
1439.921875	1846.898682
1438.885742	1390.770386
1437.849609	1319.091675
1436.812500	1505.195068
1435.775391	1001.596313
1434.738281	1314.156738
1433.701172	1773.136230
1432.663086	1100.844360
1431.625000	898.436646
1430.586914	746.688721
1429.548828	663.227417
1428.509766	834.604858
1427.470703	1154.819946
1426.431641	559.687073
1425.392578	68.270638
1424.353516	353.470856
1423.313477	-694.440918
1422.273438	394.627258
1421.233398	-60.697868
1420.193359	-62.422398
1419.152344	303.491150
1418.111328	228.852737
1417.070313	151.851532
1416.029297	789.582886
1414.987305	-353.946411
1413.946289	-928.385559
1412.904297	-486.652283
1411.862305	580.992004
1410.819336	582.546753
1409.776367	250.007965
1408.734375	-34.441479
1407.691406	-100.178802
1406.647461	160.641602
1405.604492	931.242859
1404.560547	-70.626450
1403.516602	-90.643227
1402.472656	-318.767181
1401.427734	-265.755432
1400.382813	50.722252
1399.337891	-186.950165
1398.292969	826.611267
1397.248047	125.478043
1396.202148	800.463989
1395.156250	498.218658
1394.110352	-176.960052
1393.064453	560.717896
1392.018555	-123.894905
1390.971680	100.539543
1389.924805	237.443207
1388.877930	51.668495
1387.830078	531.483643
1386.782227	315.966217
1385.734375	-56.844002
1384.686523	-189.329041
1383.638672	265.777405
1382.589844	403.424072
1381.541016	131.437347
1380.492188	331.825714
1379.443359	97.761612
1378.394531	93.659653
1377.344727	281.875580
1376.294922	-296.007477
1375.245117	194.464111
1374.194336	-220.728470
1373.143555	-104.330856
1372.092773	-149.897369
1371.041992	61.501999
1369.991211	-242.960571
1368.939453	-116.076485
1367.887695	-233.233139
1366.835938	-656.555359
1365.784180	-661.136658
1364.731445	-175.127197
1363.679688	106.797279
1362.626953	194.578705
1361.573242	384.452087
1360.520508	581.943542
1359.466797	-362.128906
1358.413086	32.157795
1357.359375	-401.407349
1356.305664	-648.199524
1355.250977	114.124924
1354.196289	-55.371315
1353.141602	-396.008728
1352.086914	-420.943817
1351.031250	8.605140
1349.975586	-390.948456
1348.919922	-301.245514
1347.864258	-213.895798
1346.808594	121.655006
1345.751953	427.408142
1344.695313	-288.395935
1343.638672	300.265717
1342.581055	635.980774
1341.523438	196.098465
1340.466797	556.865540
1339.408203	768.898621
1338.350586	983.556458
1337.291992	873.883240
1336.234375	442.700256
1335.174805	615.595032
1334.116211	157.705124
1333.057617	318.611267
1331.998047	-49.714405
1330.938477	133.692230
1329.878906	631.135010
1328.818359	589.664673
1327.757813	276.565033
1326.697266	467.741425
1325.636719	261.325653
1324.576172	55.168385
1323.514648	-116.241470
1322.453125	-351.589844
1321.391602	-221.448105
1320.330078	685.995178
1319.267578	914.776428
1318.205078	1133.755737
1317.142578	768.424255
1316.080078	881.640137
1315.016602	1071.307495
1313.953125	760.832703
1312.889648	288.042511
1311.826172	889.482605
1310.761719	808.643677
1309.698242	587.712463
1308.633789	1125.078125
1307.569336	929.012817
1306.503906	223.828232
1305.438477	576.804077
1304.373047	1539.657593
1303.307617	722.121887
1302.242188	1512.726685
1301.175781	1332.299927
1300.109375	1262.651611
1299.042969	1642.717773
1297.976563	1676.450073
1296.909180	993.239502
1295.841797	774.442200
1294.774414	708.041077
1293.707031	1169.378174
1292.638672	730.204590
1291.571289	774.599670
1290.502930	399.707489
1289.433594	826.761353
1288.365234	942.495972
1287.295898	1121.962646
1286.226563	965.789551
1285.157227	1302.178101
1284.086914	793.544250
1283.017578	329.363586
1281.947266	386.868347
1280.876953	650.045349
1279.805664	-488.931213
1278.734375	505.940948
1277.663086	722.699097
1276.591797	406.388336
1275.520508	823.741272
1274.448242	434.354553
1273.375977	741.690735
1272.303711	179.216690
1271.231445	257.055664
1270.158203	420.367249
1269.085938	537.358154
1268.011719	1044.839233
1266.938477	710.269531
1265.865234	439.363312
1264.791016	280.827606
1263.716797	202.912918
1262.641602	932.154541
1261.567383	281.406128
1260.492188	479.130920
1259.416992	645.164856
1258.341797	143.678024
1257.265625	85.721817
1256.190430	208.109879
1255.114258	359.665710
1254.037109	304.278412
1252.960938	650.557861
1251.883789	276.523560
1250.806641	488.940338
1249.729492	-329.818542
1248.652344	366.588867
1247.574219	506.027222
1246.496094	390.276825
1245.417969	330.507751
1244.338867	-168.930679
1243.260742	-133.734573
1242.181641	-453.078400
1241.102539	-599.877563
1240.022461	-399.540222
1238.943359	909.721375
1237.863281	323.678558
1236.783203	458.298615
1235.702148	956.587646
1234.622070	-50.831047
1233.541016	966.119080
1232.459961	39.131653
1231.377930	127.681824
1230.296875	591.712708
1229.214844	750.387390
1228.132813	691.094604
1227.050781	1125.668579
1225.967773	415.303741
1224.884766	276.294769
1223.801758	-53.750439
1222.718750	29.939983
1221.634766	-4.931643
1220.550781	177.796600
1219.466797	838.998230
1218.382813	28.351410
1217.298828	295.518799
1216.213867	323.421753
1215.128906	387.534546
1214.042969	21.848946
1212.958008	-63.646122
1211.872070	569.963989
1210.786133	812.450500
1209.700195	-375.523926
1208.613281	-212.568787
1207.526367	-413.748932
1206.439453	190.239120
1205.352539	466.198822
1204.265625	185.464905
1203.177734	133.639038
1202.089844	300.976685
1201.001953	253.945511
1199.913086	-226.438690
1198.824219	-222.873520
1197.735352	-431.063171
1196.646484	-76.266403
1195.557617	-748.617065
1194.467773	-420.442810
1193.377930	-767.956848
1192.288086	-531.300781
1191.197266	233.830765
1190.106445	-301.095764
1189.015625	-35.987408
1187.924805	-133.626175
1186.833984	-476.122192
1185.742188	-691.326294
1184.650391	-572.896790
1183.557617	-1061.590698
1182.465820	-636.161682
1181.373047	191.877197
1180.280273	-522.109009
1179.187500	84.949486
1178.093750	126.092796
1177.000977	-19.651278
1175.907227	210.672958
1174.812500	368.971375
1173.718750	156.084396
1172.624023	354.959991
1171.529297	-678.817688
1170.434570	-211.936325
1169.338867	534.542847
1168.244141	441.241547
1167.148438	225.951843
1166.051758	-249.888916
1164.956055	-680.096313
1163.859375	-178.292404
1162.762695	-183.197388
1161.666016	160.571548
1160.568359	196.070724
1159.470703	-83.607552
1158.373047	784.857178
1157.275391	-566.323914
1156.176758	630.975891
1155.079102	530.206909
1153.979492	93.124023
1152.880859	114.004242
1151.782227	-215.541168
1150.682617	-39.814926
1149.583008	-47.646271
1148.482422	349.380920
1147.382813	-446.845367
1146.282227	-249.962021
1145.181641	-357.884125
1144.080078	374.242157
1142.979492	132.937714
1141.877930	1000.159546
1140.776367	283.086578
1139.673828	353.268005
1138.572266	649.263916
1137.469727	201.195648
1136.367188	304.539001
1135.263672	381.640320
1134.161133	643.981628
1133.057617	583.215698
1131.954102	446.498138
1130.849609	108.042709
1129.745117	208.684753
1128.641602	190.704910
1127.536133	658.828369
1126.431641	391.707367
1125.326172	-15.215796
1124.220703	582.956787
1123.115234	751.960876
1122.009766	101.196220
1120.903320	400.431763
1119.796875	640.338928
1118.690430	899.059814
1117.583008	684.254211
1116.475586	587.851318
1115.368164	70.391739
1114.260742	38.041183
1113.152344	410.029968
1112.044922	-598.769531
1110.936523	-687.702820
1109.827148	-292.189972
1108.718750	37.047527
1107.609375	675.523865
1106.500000	-53.566132
1105.389648	-277.116577
1104.280273	-252.653931
1103.169922	95.070862
1102.059570	-102.348969
1100.948242	198.013062
1099.837891	5.434921
1098.726563	34.548992
1097.615234	-117.817223
1096.502930	886.974060
1095.390625	-156.093521
1094.278320	549.169678
1093.166016	267.398682
1092.053711	167.087723
1090.940430	584.695435
1089.827148	362.025513
1088.713867	812.431824
1087.599609	140.576355
1086.485352	659.090820
1085.371094	413.258789
1084.256836	480.246674
1083.141602	791.638672
1082.027344	95.007759
1080.912109	277.270264
1079.795898	825.850647
1078.680664	1651.352783
1077.564453	798.068420
1076.448242	433.410034
1075.331055	545.275208
1074.213867	929.287048
1073.096680	508.760681
1071.979492	409.745331
1070.862305	-404.115784
1069.744141	99.591019
1068.625977	73.605705
1067.507813	-132.647308
1066.388672	157.761703
1065.270508	47.785713
1064.151367	972.641113
1063.031250	366.479340
1061.912109	273.182312
1060.791992	79.412498
1059.671875	0.448067
1058.550781	1195.961914
1057.430664	649.467590
1056.309570	867.566406
1055.188477	877.731140
1054.066406	974.416504
1052.945313	947.439819
1051.823242	1172.762695
1050.700195	380.216125
1049.578125	94.694778
1048.455078	-146.252991
1047.332031	-13.686507
1046.208984	394.185852
1045.084961	256.335510
1043.960938	-39.828568
1042.836914	88.493027
1041.712891	11.857491
1040.587891	-153.145905
1039.462891	-252.687042
1038.337891	698.166260
1037.212891	421.869568
1036.086914	162.130005
1034.960938	866.042542
1033.834961	236.773743
1032.708984	121.989990
1031.582031	-446.038422
1030.455078	-92.998550
1029.328125	353.041656
1028.200195	-558.029846
1027.072266	-206.994476
1025.944336	-634.021790
1024.816406	523.031006
1023.687500	-535.072388
1022.558594	-292.700195
1021.429688	-790.475281
1020.300781	-633.582947
1019.170898	-420.930756
1018.041016	-627.872192
1016.911133	-206.241211
1015.780273	73.984955
1014.649414	370.530182
1013.518555	-146.017654
1012.387695	477.460541
1011.255859	98.167892
1010.124023	244.803864
1008.992188	-150.012589
1007.860352	471.446869
1006.727539	572.284546
1005.594727	849.089478
1004.461914	1280.941406
1003.329102	2246.857666
1002.195313	1273.339355
1001.061523	1037.654541
999.927734	1063.374878
998.792969	119.228882
997.658203	420.405304
996.523438	-125.571167
995.388672	2.910149
994.252930	523.844238
993.117188	751.801453
991.981445	193.384460
990.844727	101.268517
989.708984	1003.098572
988.572266	1077.294678
987.434570	347.475494
986.297852	417.698517
985.160156	653.963135
984.022461	155.805969
982.884766	905.930847
981.746094	330.194275
980.607422	194.499146
979.468750	-486.091522
978.329102	-46.017586
977.190430	495.320801
976.050781	105.574921
974.910156	934.402039
973.770508	-121.107582
972.629883	406.979980
971.489258	-47.942688
970.348633	739.897827
969.207031	845.781982
968.065430	984.015442
966.923828	138.058884
965.781250	320.505859
964.639648	-63.354839
963.496094	-254.194641
962.353516	440.242828
961.210938	-114.488022
960.067383	270.761841
958.923828	21.537790
957.779297	189.512650
956.635742	169.932190
955.491211	487.127411
954.345703	28.543356
953.201172	218.009995
952.055664	188.023636
950.910156	-47.521046
949.764648	-170.656662
948.618164	140.845703
947.471680	-390.878082
946.325195	62.725082
945.178711	141.723907
944.031250	-160.488022
942.883789	-172.315155
941.736328	119.725037
940.587891	361.651611
939.439453	-51.143974
938.291016	129.609665
937.142578	198.777527
935.993164	327.418335
934.843750	226.008316
933.694336	-43.775265
932.544922	306.565125
931.394531	-185.887787
930.244141	96.450394
929.093750	-370.219910
927.942383	119.621933
926.791016	-152.948364
925.639648	-272.722809
924.488281	-251.188766
923.335938	-36.153225
922.183594	-105.213463
921.031250	-515.005554
919.877930	-299.445404
918.724609	-694.967163
917.571289	-345.035156
916.417969	36.722069
915.263672	84.724945
914.109375	225.960236
912.955078	-100.177322
911.800781	-137.839981
910.645508	139.986832
909.490234	-235.257965
908.334961	67.749779
907.178711	-78.037613
906.022461	161.654037
904.866211	-291.882568
903.709961	-425.675140
902.552734	321.658691
901.395508	253.736008
900.238281	25.278923
899.080078	-168.994034
897.921875	-349.466400
896.763672	-414.369324
895.605469	45.526894
894.446289	21.503548
893.287109	22.465435
892.127930	-78.139130
890.967773	67.650993
889.807617	206.701050
888.647461	390.943573
887.487305	238.811096
886.326172	-247.219452
885.165039	-333.525574
884.003906	-282.088989
882.842773	-521.563293
881.680664	-32.518188
880.518555	176.816681
879.356445	462.740784
878.193359	266.356262
877.030273	-177.699539
875.867188	15.896152
874.703125	-121.574760
873.540039	105.760925
872.375977	1228.777100
871.210938	328.382446
870.046875	544.254578
868.881836	397.931641
867.716797	959.972229
866.550781	1099.103760
865.385742	1116.815918
864.219727	1640.068848
863.052734	563.583679
861.886719	359.014252
860.719727	1102.039429
859.552734	688.600403
858.384766	1321.143311
857.217773	1051.369141
856.049805	999.253235
854.880859	1160.157349
853.712891	944.243469
852.543945	1194.627686
851.375000	1509.806274
850.205078	1495.389038
849.036133	1308.421509
847.866211	747.448975
846.696289	417.264923
845.525391	901.932190
844.354492	1084.142944
843.183594	1192.329468
842.012695	372.049194
840.840820	972.099060
839.668945	525.390503
838.497070	1422.168457
837.324219	973.050293
836.151367	-30.075773
834.978516	720.582336
833.805664	986.137146
832.631836	1360.799316
831.458008	871.301636
830.284180	1466.428711
829.110352	956.730713
827.935547	757.129150
826.760742	1007.912354
825.584961	649.743835
824.410156	246.986862
823.234375	55.925983
822.058594	-92.907425
820.881836	-172.834366
819.705078	341.637939
818.528320	466.060577
817.351563	-865.437256
816.173828	257.917084
814.996094	25.672077
813.818359	-84.347336
812.639648	381.373383
811.461914	226.413116
810.283203	-248.774048
809.103516	715.933655
807.923828	-379.429016
806.745117	-541.670349
805.564453	50.874809
804.384766	-265.056824
803.204102	686.214111
802.023438	334.278595
800.842773	-82.068161
799.661133	574.969116
798.479492	-436.001892
797.297852	-216.412079
796.115234	36.057148
794.932617	223.897354
793.750000	-162.360916
792.567383	-68.085403
791.383789	-310.691986
790.200195	442.718658
789.016602	155.333954
787.832031	363.441162
786.648438	571.208496
785.463867	975.444763
784.278320	972.376709
783.092773	1035.366821
781.908203	618.528503
780.721680	1080.971313
779.536133	944.338623
778.349609	1072.508301
777.163086	725.672852
775.975586	502.354034
774.789063	826.218079
773.601563	889.321777
772.413086	-216.957535
771.225586	1076.454346
770.037109	834.465332
768.848633	1465.255249
767.660156	1324.202637
766.470703	1513.469971
765.281250	1156.144409
764.091797	675.464478
762.901367	712.163086
761.710938	882.914490
760.520508	538.434448
759.330078	1452.384277
758.138672	1061.333130
756.947266	1457.550415
755.755859	1297.166748
754.563477	1833.439209
753.371094	1123.302124
752.178711	1237.215210
750.986328	272.442505
749.792969	98.499290
748.599609	54.032326
747.405273	-115.685303
746.211914	706.446777
745.017578	836.975708
743.823242	719.479248
742.627930	1167.660645
741.433594	385.660736
740.238281	655.995605
739.041992	-68.748352
737.846680	74.351921
736.650391	-211.999786
735.454102	-55.934944
734.256836	-311.585266
733.059570	-59.363037
731.862305	227.725616
730.665039	444.659088
729.466797	-193.725021
728.268555	-125.510185
727.070313	250.930817
725.872070	-308.227783
724.672852	398.078857
723.473633	-75.599579
722.273438	543.036438
721.074219	-332.103882
719.874023	15.747930
718.673828	167.094833
717.472656	194.065170
716.271484	212.419678
715.070313	924.450562
713.869141	299.621826
712.666992	-115.507805
711.464844	215.095520
710.262695	349.614655
709.059570	527.788330
707.856445	638.556335
706.653320	85.343613
705.450195	-208.339050
704.246094	129.489868
703.041992	665.401978
701.837891	542.157776
700.632813	282.184509
699.428711	548.823364
698.222656	504.710297
697.017578	297.924866
695.811523	221.889526
694.605469	952.134277
693.399414	266.309143
692.192383	-312.486450
690.986328	-241.580307
689.778320	-335.340393
688.571289	617.172791
687.363281	1.164902
686.155273	392.146332
684.947266	726.944580
683.738281	337.908844
682.529297	174.844254
681.320313	-1023.469910
680.111328	40.784203
678.901367	52.361488
677.691406	-522.444092
676.481445	111.386833
675.270508	273.514648
674.059570	526.871155
672.848633	-956.565369
671.636719	-864.408936
670.425781	-133.983322
669.213867	-45.518829
668.000977	82.218712
666.789063	661.932129
665.576172	-134.289017
664.362305	-111.181946
663.149414	65.646584
661.935547	134.855637
660.721680	364.144989
659.507813	-439.829407
658.292969	5.983754
657.078125	285.904816
655.863281	-561.648132
654.647461	-2.923598
653.431641	-476.480957
652.215820	-305.218658
651.000000	122.627449
649.783203	539.788757
648.566406	72.042572
647.349609	1096.625000
646.132813	304.450409
644.915039	797.431702
643.697266	520.213745
642.478516	744.393738
641.259766	639.596741
640.041992	500.547119
638.822266	419.619568
637.603516	961.899597
636.383789	369.600494
635.164063	879.336548
633.943359	254.932495
632.723633	598.888000
631.502930	1021.890747
630.281250	-214.289886
629.060547	795.964050
627.838867	409.089203
626.617188	630.972046
625.394531	1617.612671
624.172852	275.573608
622.950195	1648.542725
621.726563	766.401306
620.503906	406.533661
619.280273	729.083557
618.056641	1209.004883
616.832031	591.794189
615.608398	427.445190
614.383789	1025.769043
613.158203	202.254333
611.933594	-325.001740
610.708008	59.403763
609.482422	176.997940
608.255859	164.594208
607.030273	-293.997986
605.803711	-203.239029
604.576172	-684.796448
