# Supplementary material for: Raman spectroscopy accurately differentiates mucosal healing from non-healing and biochemical changes following biological therapy in inflammatory bowel disease
Source: PLoS One. 2021 Jun 2;16(6):e0252210. doi: 10.1371/journal.pone.0252210 (PMC8172032; doi:10.1371/journal.pone.0252210)
Supplement: S1 Dataset — (ZIP) [file pone.0252210.s003.zip › HC/BRC-ctnf-0015-1_base sub CR removed_68__X_17198.7__Y_10399.1__Z_2222.4__Time_774.txt]

1714.774414	141.549393
1713.797852	106.012680
1712.820313	-60.234131
1711.843750	107.421432
1710.866211	93.865387
1709.888672	-33.716080
1708.911133	11.480487
1707.933594	261.478027
1706.955078	-157.141190
1705.976563	-325.335632
1704.998047	-109.420975
1704.019531	102.202980
1703.040039	-249.831757
1702.061523	52.308544
1701.082031	-35.147812
1700.101563	301.042633
1699.122070	-129.119003
1698.141602	-76.883484
1697.161133	29.857574
1696.180664	116.241043
1695.200195	-4.720356
1694.218750	-71.215233
1693.238281	130.396973
1692.256836	4.546574
1691.274414	63.868999
1690.292969	81.499298
1689.310547	158.747574
1688.328125	20.890354
1687.345703	134.692459
1686.363281	462.647186
1685.379883	546.136414
1684.396484	518.578003
1683.413086	606.481689
1682.429688	647.281860
1681.445313	475.867767
1680.461914	643.521057
1679.477539	479.195740
1678.493164	794.764038
1677.507813	765.109558
1676.523438	789.485718
1675.538086	785.353027
1674.552734	1034.566772
1673.566406	992.005676
1672.581055	944.907288
1671.594727	1153.599609
1670.608398	1086.646606
1669.622070	1174.451538
1668.634766	1281.467041
1667.648438	1253.736328
1666.661133	1255.844238
1665.673828	1473.515747
1664.685547	1269.903564
1663.698242	1451.578979
1662.709961	1458.745483
1661.721680	1426.727051
1660.733398	1541.066040
1659.744141	1435.955444
1658.755859	1728.838013
1657.766602	1600.964233
1656.777344	1423.345093
1655.787109	1264.826416
1654.797852	1413.919312
1653.807617	1346.407959
1652.817383	1321.719727
1651.827148	1376.840942
1650.835938	1006.586609
1649.844727	721.521790
1648.853516	1031.759888
1647.862305	789.900879
1646.871094	331.868164
1645.878906	516.322205
1644.886719	619.176880
1643.894531	410.749329
1642.902344	355.860870
1641.910156	362.019409
1640.916992	212.788956
1639.923828	74.470871
1638.930664	63.100792
1637.936523	-8.650636
1636.943359	109.715294
1635.949219	-35.312725
1634.955078	12.332521
1633.960938	-68.919159
1632.965820	242.556839
1631.970703	277.576416
1630.975586	60.007305
1629.980469	-46.727005
1628.985352	94.143837
1627.989258	29.871969
1626.993164	44.695885
1625.997070	-85.003304
1625.000977	-140.893173
1624.003906	-102.002716
1623.007813	21.088343
1622.010742	-189.508270
1621.012695	2.034888
1620.015625	30.723900
1619.017578	322.071838
1618.020508	245.785980
1617.021484	33.085281
1616.023438	40.965046
1615.025391	295.506470
1614.026367	-121.577187
1613.027344	174.887909
1612.028320	-53.177940
1611.028320	-34.729935
1610.029297	216.963425
1609.029297	248.419220
1608.029297	285.075653
1607.028320	28.331528
1606.028320	72.801949
1605.027344	216.689941
1604.026367	247.908005
1603.025391	331.388580
1602.023438	-121.590096
1601.022461	-103.605026
1600.020508	296.107544
1599.018555	44.511936
1598.016602	109.232773
1597.013672	-218.204346
1596.010742	-101.407616
1595.007813	-360.957092
1594.004883	-22.409174
1593.001953	117.412224
1591.998047	45.574890
1590.994141	-115.111107
1589.990234	-377.641052
1588.986328	53.785751
1587.981445	349.234222
1586.976563	261.043823
1585.971680	217.054825
1584.966797	209.414246
1583.961914	50.450905
1582.956055	133.698334
1581.950195	159.422318
1580.944336	127.655212
1579.938477	306.632660
1578.931641	97.440796
1577.924805	463.361267
1576.917969	235.622330
1575.911133	457.868347
1574.904297	214.221405
1573.896484	459.367920
1572.888672	345.404633
1571.880859	259.873962
1570.873047	296.312531
1569.864258	355.896729
1568.855469	-13.388641
1567.846680	256.169220
1566.837891	57.998138
1565.829102	124.485962
1564.819336	76.508842
1563.809570	243.704620
1562.799805	-48.606827
1561.790039	154.397446
1560.779297	123.678154
1559.768555	113.479935
1558.757813	302.646606
1557.747070	271.211517
1556.736328	71.135880
1555.724609	251.698242
1554.712891	273.960358
1553.701172	363.296844
1552.689453	284.084442
1551.676758	401.360931
1550.664063	158.660110
1549.651367	311.653961
1548.638672	200.510574
1547.625977	190.029053
1546.612305	326.674347
1545.598633	294.999481
1544.584961	322.542084
1543.571289	336.912262
1542.556641	392.359528
1541.541992	-68.997353
1540.527344	293.313293
1539.512695	255.085434
1538.498047	-173.097778
1537.482422	12.809448
1536.466797	-59.590145
1535.451172	81.900116
1534.434570	-109.586472
1533.418945	268.593994
1532.402344	30.294447
1531.385742	26.392576
1530.369141	236.124512
1529.351563	-46.498199
1528.334961	118.934479
1527.317383	5.963256
1526.299805	-9.349200
1525.281250	5.998353
1524.263672	52.021389
1523.245117	54.060051
1522.226563	84.181992
1521.208008	-130.225632
1520.188477	66.615105
1519.168945	134.639816
1518.150391	-46.836147
1517.129883	316.253479
1516.110352	131.835983
1515.089844	80.838814
1514.070313	219.709518
1513.049805	-47.312557
1512.028320	-142.453552
1511.007813	-227.454208
1509.986328	113.275528
1508.964844	130.484116
1507.943359	-142.278519
1506.921875	-61.267075
1505.899414	-70.197472
1504.876953	-71.601685
1503.854492	-247.402283
1502.832031	-72.324539
1501.808594	-273.998840
1500.786133	95.314110
1499.762695	-165.493591
1498.739258	-103.827866
1497.714844	-62.823387
1496.691406	85.502472
1495.666992	182.449127
1494.642578	-9.765687
1493.617188	91.990570
1492.592773	173.148849
1491.567383	34.331921
1490.541992	296.625305
1489.516602	24.764996
1488.491211	480.834686
1487.464844	385.007416
1486.438477	230.394562
1485.412109	711.318115
1484.385742	533.535645
1483.358398	554.723816
1482.331055	540.099854
1481.303711	811.028748
1480.276367	854.830688
1479.249023	648.710449
1478.220703	585.305420
1477.192383	893.883850
1476.164063	1176.783569
1475.135742	1243.000488
1474.106445	1082.466553
1473.077148	1283.467896
1472.047852	1400.330688
1471.018555	1494.191284
1469.989258	1712.635376
1468.958984	1597.684692
1467.928711	1587.016357
1466.898438	1901.782349
1465.868164	1672.359253
1464.836914	2083.469971
1463.805664	2016.658813
1462.774414	2122.608887
1461.743164	2035.458862
1460.710938	2232.724121
1459.679688	2079.552002
1458.647461	2314.781006
1457.615234	2405.251953
1456.582031	2551.478760
1455.549805	2304.479736
1454.516602	2481.110352
1453.483398	2700.782227
1452.449219	2641.489502
1451.416016	2582.261963
1450.381836	2654.826660
1449.347656	2653.912842
1448.313477	2642.895020
1447.279297	2809.180908
1446.244141	2780.452148
1445.208984	2491.049316
1444.173828	2614.324951
1443.138672	2279.618652
1442.102539	2448.488770
1441.066406	2500.996338
1440.030273	2449.861328
1438.994141	2209.198242
1437.958008	2160.791260
1436.920898	2276.697021
1435.883789	1702.900146
1434.846680	1553.766846
1433.808594	1505.762207
1432.771484	1215.491943
1431.733398	1074.332642
1430.695313	1092.309448
1429.657227	1085.129883
1428.618164	523.029114
1427.579102	263.914276
1426.540039	307.590820
1425.500977	507.645233
1424.461914	163.283188
1423.421875	481.896240
1422.381836	253.758148
1421.341797	290.304901
1420.301758	306.794739
1419.260742	137.047180
1418.219727	319.901794
1417.178711	429.806183
1416.137695	225.256607
1415.096680	237.255249
1414.054688	-143.006912
1413.012695	135.834290
1411.970703	2.378537
1410.928711	72.698082
1409.885742	-47.886826
1408.842773	-138.141617
1407.799805	103.343727
1406.756836	81.166687
1405.712891	-186.942001
1404.668945	-30.562922
1403.625000	95.772346
1402.581055	156.956009
1401.537109	-50.170567
1400.492188	234.510544
1399.447266	-14.902476
1398.402344	-111.128975
1397.357422	-144.503540
1396.311523	258.307007
1395.265625	59.794544
1394.219727	352.477875
1393.173828	-30.985649
1392.126953	144.206345
1391.081055	156.782593
1390.034180	237.067459
1388.986328	142.306488
1387.939453	107.801582
1386.891602	-104.122116
1385.843750	124.308685
1384.795898	-92.204109
1383.748047	-58.509411
1382.699219	-7.186718
1381.651367	-130.596497
1380.602539	-248.808456
1379.552734	100.190102
1378.503906	-202.452652
1377.454102	-115.389572
1376.404297	218.883148
1375.354492	16.707598
1374.303711	-190.217438
1373.253906	-139.970276
1372.203125	-126.995354
1371.152344	-21.612183
1370.100586	4.120665
1369.049805	79.867500
1367.998047	367.511200
1366.946289	-119.477592
1365.894531	128.580688
1364.841797	274.602661
1363.789063	141.931427
1362.736328	11.972925
1361.683594	-142.640320
1360.630859	108.478027
1359.577148	105.954201
1358.523438	250.313797
1357.469727	11.917642
1356.415039	111.818092
1355.361328	211.856232
1354.306641	401.447906
1353.251953	439.604004
1352.197266	167.480087
1351.141602	518.834167
1350.085938	341.461670
1349.030273	298.346130
1347.974609	677.230835
1346.918945	614.544556
1345.862305	556.995056
1344.805664	802.152283
1343.749023	737.470154
1342.691406	945.612000
1341.634766	1062.144653
1340.577148	1250.622314
1339.519531	1293.031982
1338.460938	1189.458862
1337.403320	972.201294
1336.344727	903.702942
1335.286133	944.280151
1334.226563	1252.208252
1333.167969	874.924500
1332.108398	740.319275
1331.048828	924.899292
1329.989258	642.303833
1328.928711	1027.306763
1327.869141	1105.877197
1326.808594	1122.781372
1325.748047	1048.427856
1324.686523	1174.266724
1323.625977	1112.550903
1322.564453	1018.901245
1321.502930	1261.057617
1320.440430	1199.747925
1319.378906	958.526672
1318.316406	1013.482483
1317.253906	1132.649292
1316.190430	951.126648
1315.127930	1186.340942
1314.064453	1199.797729
1313.000977	1119.749023
1311.937500	1655.615112
1310.873047	1302.390015
1309.809570	1308.883911
1308.745117	1468.093384
1307.679688	1430.462280
1306.615234	1452.010498
1305.549805	1230.124146
1304.484375	1239.611084
1303.418945	1131.176147
1302.353516	1487.490967
1301.287109	1374.324219
1300.220703	1494.733154
1299.154297	1273.709839
1298.087891	1460.583862
1297.020508	1360.159424
1295.954102	1593.753540
1294.886719	1387.972534
1293.818359	1199.536987
1292.750977	1477.415894
1291.682617	1389.768677
1290.614258	1022.667419
1289.545898	1055.443848
1288.476563	1083.369385
1287.407227	1204.480469
1286.338867	980.130127
1285.268555	1307.105957
1284.199219	1327.865601
1283.128906	1419.681030
1282.058594	1117.377441
1280.988281	1143.226196
1279.917969	1279.230591
1278.846680	1295.347900
1277.775391	1162.303833
1276.704102	985.347961
1275.632813	1209.464111
1274.560547	1604.621704
1273.488281	1017.250916
1272.416016	1265.757813
1271.343750	1475.106567
1270.270508	990.819519
1269.197266	1332.041748
1268.124023	1184.923096
1267.050781	1340.523804
1265.977539	1361.874756
1264.903320	1392.992310
1263.829102	1231.437500
1262.753906	1279.668091
1261.679688	1310.828003
1260.604492	1653.962036
1259.529297	1378.004395
1258.454102	1345.802124
1257.378906	1126.066162
1256.302734	1305.797119
1255.226563	1234.677368
1254.150391	1078.391846
1253.073242	1635.207275
1251.997070	1345.072144
1250.919922	1266.681885
1249.841797	1382.866333
1248.764648	1406.595581
1247.686523	1515.375610
1246.608398	1276.548950
1245.530273	1261.349487
1244.452148	1275.285156
1243.373047	1549.063843
1242.293945	984.959595
1241.214844	1239.202881
1240.135742	1085.541504
1239.055664	1060.523438
1237.975586	1098.559570
1236.895508	1393.645996
1235.815430	1174.464355
1234.734375	1112.925659
1233.654297	1116.819336
1232.573242	958.295288
1231.491211	840.980591
1230.410156	1004.660950
1229.328125	974.470703
1228.246094	786.860474
1227.163086	838.926636
1226.081055	1021.603760
1224.998047	671.820923
1223.915039	849.495789
1222.832031	964.146240
1221.748047	880.403687
1220.664063	501.697723
1219.580078	502.554169
1218.496094	645.910828
1217.412109	412.258453
1216.327148	876.665833
1215.242188	587.375427
1214.157227	631.309692
1213.071289	539.974792
1211.985352	653.722961
1210.899414	670.836060
1209.813477	740.927856
1208.727539	733.737488
1207.640625	909.700562
1206.553711	564.831848
1205.466797	714.075500
1204.378906	581.257690
1203.291016	638.713867
1202.203125	416.685150
1201.115234	110.391098
1200.027344	8.762363
1198.938477	133.316360
1197.849609	-71.931290
1196.760742	59.614185
1195.670898	85.173203
1194.582031	-52.883327
1193.492188	-29.908632
1192.401367	-175.294373
1191.311523	164.694244
1190.220703	-141.831543
1189.129883	0.834261
1188.039063	-0.746487
1186.947266	-48.051041
1185.856445	-33.021290
1184.764648	-58.906078
1183.671875	75.860237
1182.580078	-137.341324
1181.487305	-2.828384
1180.394531	11.637298
1179.301758	-14.757127
1178.208984	18.665766
1177.115234	107.068871
1176.021484	-1.102027
1174.927734	-37.483849
1173.833008	299.558807
1172.738281	404.140045
1171.643555	240.515686
1170.548828	86.427834
1169.454102	-3.109852
1168.358398	22.080723
1167.262695	-91.538010
1166.166992	-88.071411
1165.070313	-127.745857
1163.973633	59.497173
1162.876953	26.759460
1161.780273	56.027573
1160.683594	197.409225
1159.585938	252.664093
1158.488281	455.771271
1157.389648	250.613403
1156.291992	365.141174
1155.193359	66.859703
1154.094727	593.709473
1152.996094	490.800476
1151.896484	528.456421
1150.796875	434.920959
1149.697266	-20.822803
1148.597656	54.723824
1147.498047	-155.641556
1146.397461	117.304985
1145.296875	-50.346611
1144.195313	212.723190
1143.094727	373.272278
1141.993164	376.640076
1140.891602	332.344666
1139.789063	83.478912
1138.687500	153.180344
1137.584961	362.963654
1136.482422	254.163849
1135.379883	425.633606
1134.276367	592.174438
1133.172852	708.682251
1132.069336	566.291016
1130.964844	732.403809
1129.861328	874.636169
1128.756836	936.048706
1127.652344	1042.410889
1126.546875	1075.121704
1125.442383	702.353943
1124.336914	941.165955
1123.230469	817.226929
1122.125000	825.944580
1121.018555	637.980408
1119.912109	561.321289
1118.805664	943.912231
1117.699219	514.399170
1116.591797	842.243408
1115.484375	535.820801
1114.376953	529.863525
1113.268555	694.096191
1112.160156	749.432251
1111.051758	608.494385
1109.943359	592.805908
1108.833984	671.556274
1107.725586	832.897156
1106.616211	783.920593
1105.505859	834.061951
1104.396484	1101.301392
1103.286133	898.730591
1102.175781	809.453125
1101.064453	727.234497
1099.954102	569.555115
1098.842773	767.913025
1097.731445	643.200745
1096.619141	1190.148682
1095.507813	938.085327
1094.395508	782.670532
1093.282227	768.585938
1092.169922	669.724670
1091.056641	460.228973
1089.943359	624.999573
1088.830078	796.729980
1087.716797	594.330444
1086.602539	580.136841
1085.488281	841.030518
1084.373047	554.050293
1083.258789	744.294739
1082.143555	939.124695
1081.028320	830.816162
1079.913086	969.150513
1078.796875	935.994995
1077.680664	569.504333
1076.564453	768.801941
1075.448242	672.356812
1074.331055	810.536011
1073.213867	608.578430
1072.096680	575.550842
1070.979492	540.201477
1069.861328	392.368286
1068.743164	502.368225
1067.625000	565.482849
1066.505859	345.177094
1065.386719	541.795227
1064.267578	595.540649
1063.148438	478.431213
1062.029297	625.818787
1060.909180	567.285645
1059.789063	291.295044
1058.667969	492.478180
1057.547852	312.553955
1056.426758	235.579483
1055.305664	537.232666
1054.183594	18.773758
1053.062500	388.157684
1051.940430	673.346069
1050.818359	451.848785
1049.695313	314.519897
1048.572266	401.324158
1047.449219	217.523529
1046.326172	218.125992
1045.203125	260.762573
1044.079102	361.715424
1042.955078	297.200867
1041.830078	127.911354
1040.706055	436.372681
1039.581055	353.450012
1038.456055	279.953125
1037.331055	334.614563
1036.205078	368.367218
1035.079102	357.971802
1033.953125	235.992783
1032.826172	372.324188
1031.700195	483.109711
1030.573242	252.166702
1029.445313	179.464157
1028.318359	85.984993
1027.190430	-93.327927
1026.062500	-260.847534
1024.934570	-240.095413
1023.805664	-207.653580
1022.676758	-149.594513
1021.547852	-235.332474
1020.418945	-295.402832
1019.289063	-218.500626
1018.159180	13.844221
1017.029297	-171.118637
1015.898438	-96.292931
1014.767578	18.007778
1013.636719	130.052612
1012.505859	29.071621
1011.375000	64.880745
1010.243164	367.029755
1009.111328	153.001312
1007.978516	675.064087
1006.846680	560.794373
1005.713867	955.556274
1004.581055	1870.566284
1003.447266	2105.566162
1002.313477	1864.441650
1001.179688	1544.993164
1000.045898	846.938477
998.912109	565.099121
997.777344	380.510071
996.642578	-46.267555
995.506836	60.467537
994.372070	176.528824
993.236328	-219.498505
992.100586	-54.712223
990.963867	248.493591
989.828125	65.255470
988.691406	89.684883
987.553711	197.200928
986.416992	136.636520
985.279297	-154.087646
984.141602	82.806435
983.003906	-101.569305
981.865234	25.012878
980.726563	158.588287
979.587891	147.315613
978.448242	57.991238
977.309570	70.045242
976.169922	91.437225
975.030273	331.324677
973.889648	258.730865
972.749023	119.703598
971.608398	300.153168
970.467773	402.601227
969.326172	112.573380
968.184570	155.645981
967.042969	331.944031
965.901367	157.311203
964.758789	136.582169
963.616211	47.225075
962.473633	251.511230
961.330078	281.660309
960.186523	195.087204
959.042969	106.418549
957.899414	205.755569
956.754883	135.749939
955.610352	49.907608
954.465820	16.899988
953.321289	25.248032
952.175781	262.513916
951.030273	83.558357
949.884766	-86.013817
948.738281	151.564896
947.591797	-38.214436
946.445313	23.596611
945.298828	103.803841
944.151367	63.073544
943.003906	111.560150
941.856445	30.051760
940.708008	-10.193295
939.559570	-45.710552
938.411133	-51.409313
937.262695	216.722961
936.113281	151.966415
934.964844	110.177208
933.814453	177.944534
932.665039	248.098511
931.514648	277.351440
930.364258	72.146927
929.213867	151.792130
928.062500	31.212290
926.912109	76.958878
925.759766	15.875192
924.608398	-81.447693
923.456055	-55.784428
922.303711	-18.637804
921.151367	-160.966553
919.999023	246.877975
918.845703	-351.897156
917.692383	-182.471161
916.539063	-221.945450
915.384766	-252.198730
914.230469	-162.014114
913.076172	-103.532204
911.920898	-208.324905
910.766602	-117.881241
909.611328	-283.637939
908.455078	-100.042099
907.299805	-256.448669
906.143555	-29.682529
904.987305	-260.596161
903.830078	-8.819680
902.673828	77.611542
901.516602	96.173897
900.359375	-36.839024
899.201172	-2.234845
898.042969	104.838402
896.884766	-235.920471
895.726563	111.035011
894.567383	98.428627
893.408203	131.111969
892.249023	35.043549
891.088867	113.062515
889.929688	-64.126167
888.769531	219.513763
887.608398	277.319824
886.448242	-30.499529
885.287109	124.496559
884.125977	308.805511
882.963867	378.053894
881.801758	390.947968
880.639648	160.399185
879.477539	146.387375
878.315430	157.214600
877.152344	346.060272
875.989258	219.528824
874.825195	361.063416
873.661133	286.444183
872.497070	353.686035
871.333008	200.407471
870.168945	362.181976
869.003906	168.542557
867.838867	166.150162
866.672852	438.045654
865.506836	329.995361
864.340820	541.084473
863.174805	336.484253
862.008789	610.377563
860.841797	273.397125
859.674805	291.272186
858.506836	547.045593
857.339844	497.529938
856.171875	537.768799
855.003906	665.450317
853.834961	539.691711
852.666016	490.198730
851.497070	640.179871
850.328125	577.208679
849.158203	724.824280
847.988281	720.054810
846.818359	563.007202
845.647461	544.800598
844.477539	300.529236
843.306641	430.002197
842.134766	474.379120
840.963867	415.820953
839.791992	442.216736
838.619141	385.855072
837.447266	365.229248
836.274414	219.450836
835.101563	486.937256
833.928711	432.662964
832.754883	621.727478
831.581055	567.341370
830.407227	727.162842
829.232422	619.117493
828.058594	662.740601
826.883789	391.844482
825.708008	613.741577
824.533203	505.571075
823.357422	557.834534
822.181641	462.960205
821.004883	87.408730
819.828125	246.411285
818.651367	338.474091
817.474609	58.701031
816.296875	170.638733
815.119141	148.956268
813.941406	138.324142
812.763672	16.426550
811.584961	-152.180206
810.406250	-11.844118
809.226563	146.118027
808.047852	-291.476196
806.868164	348.276001
805.688477	-11.617396
804.507813	214.659592
803.327148	-147.431625
802.146484	-45.678951
800.965820	-48.335087
799.784180	-179.722794
798.603516	-264.579407
797.420898	-185.440338
796.239258	-277.095398
795.056641	-320.054810
793.874023	-188.080627
792.691406	-107.208267
791.507813	-88.469574
790.324219	40.848476
789.140625	116.890358
787.956055	15.782397
786.772461	157.963409
785.586914	87.661842
784.402344	-135.274185
783.216797	-126.088219
782.032227	101.792274
780.845703	216.782578
779.660156	-4.150724
778.473633	75.279694
777.287109	-26.477097
776.100586	28.448811
774.913086	58.978600
773.725586	343.137970
772.538086	-120.726387
771.349609	176.388733
770.161133	10.255596
768.972656	79.973045
767.784180	45.991581
766.594727	36.175743
765.405273	79.144081
764.215820	269.560181
763.026367	142.753754
761.835938	196.423309
760.645508	335.816895
759.454102	519.068604
758.262695	145.647415
757.072266	282.526550
755.879883	225.790161
754.688477	439.375671
753.496094	439.627594
752.303711	224.501862
751.110352	253.228333
749.917969	154.510223
748.724609	253.375427
747.530273	507.978546
746.336914	202.818161
745.142578	117.144730
743.948242	180.616119
742.752930	156.290436
741.558594	-122.382057
740.363281	-37.115856
739.166992	4.242091
737.971680	-243.644714
736.775391	-5.197866
735.579102	106.098503
734.381836	-148.298981
733.185547	111.763756
731.988281	148.476410
730.790039	132.646637
729.592773	245.856384
728.394531	92.219208
727.196289	262.204376
725.997070	239.758881
724.797852	129.914536
723.598633	352.190094
722.399414	198.688232
721.199219	298.566895
719.999023	511.932159
718.798828	159.908173
717.598633	279.400391
716.397461	344.314758
715.196289	359.054138
713.994141	310.573334
712.792969	340.626038
711.590820	427.362946
710.388672	254.784378
709.185547	295.819672
707.982422	97.291267
706.779297	123.182381
705.576172	-3.283632
704.372070	59.709225
703.167969	-114.460381
701.963867	85.684608
700.759766	296.668030
699.554688	309.731506
698.349609	272.846893
697.143555	133.890518
695.938477	-31.013016
694.732422	19.294815
693.525391	130.460388
692.319336	-55.841560
691.112305	55.428242
689.905273	-265.191223
688.697266	-166.800797
687.490234	-85.738556
686.282227	-136.940048
685.073242	35.298611
683.865234	-284.570557
682.656250	-114.393471
681.447266	-132.736359
680.237305	-73.005722
679.028320	-39.217693
677.818359	-150.447128
676.607422	-40.739769
675.397461	-69.528885
674.186523	-16.006958
672.975586	-165.791260
671.763672	175.518875
670.551758	201.037857
669.339844	-65.237053
668.127930	-71.971062
666.915039	176.327179
665.703125	46.510101
664.489258	132.782562
663.276367	301.112671
662.062500	255.680527
660.848633	102.390236
659.634766	-65.908485
658.419922	50.657906
657.205078	-318.093811
655.990234	-104.467598
654.775391	-28.910500
653.559570	57.380779
652.343750	-63.243801
651.126953	-330.331635
649.911133	141.424423
648.694336	154.263718
647.477539	517.948120
646.259766	125.935654
645.041992	345.141327
643.824219	398.499817
642.606445	516.255676
641.387695	741.352356
640.168945	327.712250
638.950195	159.136520
637.730469	246.185226
636.511719	262.115234
635.291016	5.060494
634.071289	97.925537
632.850586	166.893295
631.629883	259.182648
630.409180	181.624451
629.188477	326.921783
627.966797	111.485916
626.745117	-187.830154
625.522461	-174.371475
624.300781	183.776794
623.078125	483.475922
621.854492	390.516022
620.631836	365.666443
619.408203	507.347687
618.184570	222.370773
616.960938	-26.658968
615.736328	113.292564
614.511719	291.051849
613.287109	40.252071
612.061523	86.103760
610.835938	67.044586
609.610352	42.928608
608.384766	50.051987
607.158203	17.834419
605.931641	-235.298996
604.705078	-224.462357
