# Supplementary material for: Raman spectroscopy accurately differentiates mucosal healing from non-healing and biochemical changes following biological therapy in inflammatory bowel disease
Source: PLoS One. 2021 Jun 2;16(6):e0252210. doi: 10.1371/journal.pone.0252210 (PMC8172032; doi:10.1371/journal.pone.0252210)
Supplement: S1 Dataset — (ZIP) [file pone.0252210.s003.zip › HC/BRC-ctnf-0005-2 this one++_base sub CR removed_18__X_-5045.24__Y_12458.9__Z_129.75__Time_202.txt]

1714.708984	-218.604675
1713.732422	-106.446869
1712.755859	-142.463730
1711.779297	-4.198746
1710.801758	-59.090717
1709.824219	-223.826004
1708.846680	-50.787037
1707.868164	98.076859
1706.890625	-232.412674
1705.912109	-0.323324
1704.933594	140.786224
1703.954102	-57.991455
1702.975586	-117.261581
1701.996094	-18.490412
1701.016602	-74.666656
1700.037109	40.596367
1699.056641	123.944984
1698.077148	114.058105
1697.096680	363.657654
1696.116211	-38.451698
1695.134766	99.499680
1694.154297	-104.030006
1693.172852	157.438904
1692.191406	10.757495
1691.209961	158.118134
1690.227539	159.019424
1689.245117	221.705688
1688.263672	196.848495
1687.280273	326.992798
1686.297852	588.222473
1685.314453	476.614563
1684.332031	112.447868
1683.347656	164.415298
1682.364258	224.895203
1681.380859	301.826935
1680.396484	682.674805
1679.412109	435.713470
1678.427734	415.572815
1677.442383	318.760193
1676.458008	573.668640
1675.472656	746.509216
1674.487305	813.459717
1673.500977	415.705383
1672.515625	885.058960
1671.529297	873.800415
1670.542969	1035.750000
1669.556641	860.896973
1668.569336	1241.542358
1667.583008	743.962097
1666.595703	1207.830322
1665.608398	1279.343384
1664.620117	1009.123840
1663.632813	1312.478394
1662.644531	1316.570801
1661.656250	1146.240356
1660.667969	1003.029602
1659.678711	1014.067749
1658.689453	1298.508057
1657.700195	1437.681152
1656.710938	1230.425293
1655.721680	1082.031494
1654.731445	1312.692993
1653.742188	1427.370728
1652.750977	1008.007202
1651.760742	946.466858
1650.770508	777.032471
1649.779297	772.064636
1648.788086	490.038666
1647.796875	438.552490
1646.804688	260.713654
1645.813477	189.131531
1644.821289	213.099594
1643.829102	97.580009
1642.836914	106.648293
1641.843750	-60.697773
1640.850586	-319.874817
1639.857422	67.846512
1638.864258	-198.279175
1637.871094	-337.286438
1636.876953	-217.470856
1635.882813	-197.455109
1634.888672	-195.486954
1633.894531	-646.281128
1632.899414	-208.827240
1631.905273	-529.602478
1630.910156	-397.021606
1629.915039	-137.776688
1628.918945	-257.283966
1627.922852	-429.007904
1626.927734	-226.736618
1625.930664	-108.425507
1624.934570	78.553764
1623.938477	-480.829865
1622.941406	-251.184280
1621.944336	-8.195028
1620.947266	-46.118546
1619.949219	-230.847092
1618.952148	-299.646545
1617.954102	-55.736084
1616.956055	59.714714
1615.957031	-150.062317
1614.958984	306.949890
1613.959961	-22.963766
1612.960938	17.281919
1611.961914	-57.633976
1610.961914	-226.693253
1609.962891	73.685272
1608.962891	408.175568
1607.962891	423.105927
1606.961914	249.614624
1605.961914	408.953217
1604.960938	555.279785
1603.959961	722.642639
1602.958984	-25.823689
1601.957031	283.146942
1600.956055	351.490265
1599.954102	383.299713
1598.952148	33.484516
1597.949219	-2.403305
1596.947266	262.397369
1595.944336	365.158936
1594.941406	49.993465
1593.938477	132.033966
1592.934570	-33.971378
1591.931641	155.228195
1590.927734	203.443390
1589.923828	426.524506
1588.918945	432.995667
1587.915039	176.070343
1586.910156	805.927185
1585.905273	241.416611
1584.900391	618.178223
1583.894531	770.643005
1582.889648	761.516663
1581.883789	468.431793
1580.877930	383.815247
1579.871094	624.686218
1578.865234	430.696228
1577.858398	473.593353
1576.851563	500.822479
1575.844727	449.951813
1574.836914	466.665009
1573.829102	582.137756
1572.822266	739.118286
1571.813477	266.882263
1570.805664	457.496521
1569.797852	237.428375
1568.789063	617.426208
1567.780273	516.701782
1566.770508	39.409809
1565.761719	208.653671
1564.751953	16.937283
1563.742188	-63.222073
1562.732422	139.327286
1561.722656	276.828949
1560.711914	-3.372885
1559.702148	317.936401
1558.691406	-40.169483
1557.679688	-56.187061
1556.668945	101.280930
1555.657227	139.362549
1554.645508	301.598511
1553.633789	171.024353
1552.622070	211.214783
1551.609375	18.273666
1550.596680	270.334534
1549.583984	30.579826
1548.571289	176.157013
1547.558594	135.315216
1546.544922	306.304596
1545.531250	-83.868950
1544.517578	479.565552
1543.503906	394.054932
1542.489258	3.560109
1541.474609	108.922066
1540.459961	121.095802
1539.445313	143.405563
1538.429688	-231.977020
1537.415039	223.534851
1536.399414	191.038239
1535.383789	-1.557772
1534.367188	58.431850
1533.351563	342.527374
1532.334961	342.737030
1531.318359	-28.361006
1530.301758	226.607315
1529.284180	311.225098
1528.266602	143.208145
1527.249023	-73.864128
1526.231445	252.144501
1525.213867	-256.108185
1524.195313	252.069931
1523.177734	-264.093079
1522.159180	228.023651
1521.139648	107.653893
1520.121094	385.669769
1519.101563	-123.240387
1518.082031	210.810028
1517.062500	-5.342656
1516.042969	191.977798
1515.022461	-83.586121
1514.001953	43.902092
1512.981445	-203.681793
1511.960938	-263.997101
1510.939453	-342.475922
1509.918945	-236.376358
1508.897461	36.176693
1507.875000	-50.640354
1506.853516	8.552511
1505.831055	129.016235
1504.809570	-145.415161
1503.787109	-273.903168
1502.763672	-92.585358
1501.741211	-126.649895
1500.717773	-283.829346
1499.694336	-674.097595
1498.670898	-624.144043
1497.646484	-687.023254
1496.623047	-427.663422
1495.598633	-432.087524
1494.574219	-526.197876
1493.549805	-42.607483
1492.524414	36.683502
1491.499023	-344.257843
1490.473633	-9.765047
1489.448242	388.289459
1488.422852	106.619133
1487.396484	-445.799988
1486.370117	-301.177185
1485.343750	152.072388
1484.317383	411.029602
1483.290039	238.513901
1482.262695	374.570740
1481.235352	285.996033
1480.208008	630.769409
1479.180664	549.542236
1478.152344	633.844666
1477.124023	1123.117432
1476.095703	674.555237
1475.067383	1216.837036
1474.038086	1142.488647
1473.008789	1518.674194
1471.979492	1181.877563
1470.950195	1313.356079
1469.919922	1668.529785
1468.890625	1636.826538
1467.860352	1729.614258
1466.830078	1903.628296
1465.798828	1960.495605
1464.768555	1928.320557
1463.737305	2203.501953
1462.706055	2348.908203
1461.674805	2494.167969
1460.642578	2324.368896
1459.610352	2654.715820
1458.578125	2555.876709
1457.545898	2675.253418
1456.513672	2654.966797
1455.480469	2982.116455
1454.447266	2857.637939
1453.414063	2690.046387
1452.380859	2778.517822
1451.346680	2925.166748
1450.313477	2975.447266
1449.279297	3367.647461
1448.244141	2979.478027
1447.209961	3328.389160
1446.174805	3294.786133
1445.139648	2813.135986
1444.104492	2908.677002
1443.069336	2680.295898
1442.033203	2666.982422
1440.998047	2676.463867
1439.961914	2701.071533
1438.924805	2652.321045
1437.888672	2259.888672
1436.851563	2378.035400
1435.814453	1955.493896
1434.777344	2157.033691
1433.740234	1807.982910
1432.702148	1585.307861
1431.664063	1145.666992
1430.625977	1269.032715
1429.587891	1276.307373
1428.548828	915.281555
1427.509766	302.238586
1426.471680	32.465202
1425.431641	143.459549
1424.392578	279.695648
1423.352539	95.865036
1422.312500	189.305161
1421.272461	343.218811
1420.232422	26.207235
1419.191406	-129.496933
1418.150391	14.490237
1417.109375	384.992554
1416.068359	574.255615
1415.027344	-54.056953
1413.985352	-25.606722
1412.943359	5.431059
1411.901367	-111.776222
1410.858398	37.559334
1409.816406	-438.753113
1408.773438	-402.265991
1407.730469	-307.917023
1406.687500	-25.148298
1405.643555	86.851875
1404.599609	-293.088959
1403.555664	-416.756836
1402.511719	-334.500336
1401.466797	-104.175293
1400.422852	271.681183
1399.377930	3.034104
1398.333008	233.534225
1397.287109	318.669830
1396.242188	729.707153
1395.196289	717.268555
1394.150391	108.828171
1393.104492	207.013611
1392.057617	420.454346
1391.010742	478.752838
1389.963867	459.603027
1388.916992	345.534668
1387.870117	546.886047
1386.822266	598.216858
1385.774414	69.566162
1384.726563	-71.185005
1383.677734	-294.218719
1382.629883	67.800735
1381.581055	72.538277
1380.532227	262.293488
1379.483398	-2.369129
1378.433594	90.282982
1377.383789	265.451080
1376.333984	420.769745
1375.284180	404.037659
1374.234375	100.619774
1373.183594	66.858749
1372.132813	-221.037582
1371.082031	-52.387985
1370.031250	-38.151924
1368.979492	-3.810400
1367.927734	-245.832352
1366.875977	132.681992
1365.824219	481.351044
1364.771484	645.799866
1363.718750	307.550720
1362.666016	16.940592
1361.613281	-459.951355
1360.560547	103.418846
1359.506836	-57.026157
1358.453125	170.718948
1357.399414	430.897125
1356.344727	131.912033
1355.291016	375.017395
1354.236328	342.433868
1353.181641	143.661499
1352.126953	883.903931
1351.071289	467.018646
1350.015625	412.950226
1348.959961	302.038879
1347.904297	303.050507
1346.847656	897.147949
1345.791992	863.744629
1344.735352	1061.162231
1343.677734	1258.690552
1342.621094	737.593018
1341.563477	1017.325378
1340.505859	1081.610840
1339.448242	1222.875122
1338.390625	1176.090698
1337.332031	1084.964600
1336.273438	922.309204
1335.214844	1170.760742
1334.156250	892.307007
1333.097656	1363.732666
1332.038086	1021.476318
1330.978516	1228.512695
1329.917969	1047.538574
1328.858398	926.193848
1327.797852	802.630432
1326.737305	1170.970581
1325.676758	731.682190
1324.616211	1218.838501
1323.554688	1518.348022
1322.493164	1040.398438
1321.431641	1100.859619
1320.370117	895.039246
1319.307617	1140.916504
1318.245117	1357.303101
1317.182617	1263.127441
1316.120117	1198.778809
1315.056641	922.694275
1313.993164	1346.735229
1312.929688	1149.978271
1311.866211	963.359375
1310.802734	1190.720825
1309.738281	1218.750488
1308.673828	1106.667603
1307.609375	1240.912231
1306.543945	1269.488770
1305.479492	1315.476807
1304.414063	1548.527954
1303.347656	1447.265991
1302.282227	1390.495728
1301.215820	1665.705566
1300.150391	1085.918579
1299.083008	1400.736816
1298.016602	1202.296265
1296.949219	1279.125732
1295.882813	1361.023804
1294.815430	853.977112
1293.747070	1198.823730
1292.679688	1151.161865
1291.611328	1081.600220
1290.542969	1370.272339
1289.474609	1097.527466
1288.405273	864.271179
1287.335938	891.050476
1286.266602	883.675598
1285.197266	996.491577
1284.127930	1106.957031
1283.057617	1526.036255
1281.987305	1085.822754
1280.916992	1353.270752
1279.845703	1011.446777
1278.775391	806.921204
1277.704102	1182.282715
1276.632813	1222.608032
1275.560547	1214.139771
1274.489258	1401.357422
1273.416992	1258.705933
1272.344727	1143.120850
1271.271484	1406.310181
1270.199219	1410.646606
1269.125977	1673.896484
1268.052734	1688.158936
1266.979492	1780.622314
1265.905273	1626.709839
1264.831055	1836.446045
1263.756836	1655.968628
1262.682617	2270.575439
1261.607422	2426.693848
1260.533203	2170.940674
1259.458008	2305.263916
1258.381836	1884.152832
1257.306641	2327.985596
1256.230469	2686.472168
1255.154297	2095.377930
1254.078125	2132.614258
1253.001953	2138.275635
1251.924805	2406.759033
1250.847656	1770.313965
1249.770508	1999.984375
1248.692383	2032.667236
1247.615234	1897.668945
1246.537109	2025.255493
1245.458984	2019.203247
1244.379883	1899.022949
1243.300781	1708.506714
1242.222656	1962.485474
1241.142578	1823.102783
1240.063477	1734.795044
1238.983398	2119.735107
1237.904297	1961.115234
1236.823242	1819.559814
1235.743164	1719.325195
1234.662109	1759.768066
1233.582031	1725.080566
1232.500977	1867.326416
1231.418945	1614.596680
1230.337891	1606.649658
1229.255859	1342.002319
1228.173828	1530.247314
1227.090820	1084.188721
1226.008789	1473.280151
1224.925781	1100.019287
1223.842773	1109.131592
1222.759766	1040.836914
1221.675781	612.279175
1220.591797	836.609619
1219.507813	811.880188
1218.423828	767.810852
1217.338867	953.240845
1216.254883	1203.780396
1215.169922	1101.622437
1214.083984	946.362000
1212.999023	931.136780
1211.913086	508.057770
1210.827148	903.003052
1209.741211	762.251282
1208.654297	894.016907
1207.567383	811.099976
1206.480469	908.958984
1205.393555	676.564209
1204.306641	692.385864
1203.218750	43.298359
1202.130859	333.684235
1201.042969	103.799004
1199.954102	143.563904
1198.865234	-194.610992
1197.776367	-0.934925
1196.687500	430.742279
1195.598633	75.691956
1194.508789	295.405518
1193.418945	-126.925232
1192.329102	-505.880463
1191.238281	-447.418030
1190.147461	-588.463074
1189.056641	-374.048676
1187.965820	-109.391655
1186.875000	6.213238
1185.783203	-286.375580
1184.691406	-631.715576
1183.599609	-262.038849
1182.506836	-617.018433
1181.414063	-271.691742
1180.321289	-108.830032
1179.228516	8.315234
1178.135742	-298.870728
1177.041992	-538.943909
1175.948242	229.457245
1174.854492	190.335266
1173.759766	230.126266
1172.665039	329.637451
1171.570313	-107.097275
1170.475586	171.678757
1169.380859	263.624542
1168.285156	-32.034939
1167.189453	-155.523087
1166.093750	12.584922
1164.997070	1.236519
1163.900391	-167.931839
1162.803711	154.985245
1161.707031	-66.923180
1160.609375	279.458099
1159.512695	234.040878
1158.415039	169.419617
1157.316406	-33.707352
1156.218750	97.146706
1155.120117	189.646133
1154.021484	-66.180672
1152.922852	419.443237
1151.823242	408.925629
1150.723633	236.244583
1149.624023	256.493622
1148.524414	467.168610
1147.423828	58.434925
1146.323242	361.646271
1145.222656	138.537003
1144.122070	239.056305
1143.020508	367.943573
1141.918945	66.092186
1140.817383	201.842148
1139.715820	168.588196
1138.613281	282.589020
1137.510742	298.976929
1136.408203	30.099907
1135.305664	830.200562
1134.202148	625.189758
1133.098633	916.399597
1131.995117	815.658752
1130.891602	593.799866
1129.787109	1017.311768
1128.682617	1013.499756
1127.578125	1078.345093
1126.473633	1114.582886
1125.368164	1430.412842
1124.262695	1513.703247
1123.157227	952.310608
1122.050781	1239.160889
1120.944336	1111.271362
1119.837891	917.022034
1118.731445	834.011841
1117.625000	897.675476
1116.517578	464.247223
1115.410156	821.088989
1114.302734	1132.713745
1113.194336	798.500244
1112.085938	823.689636
1110.977539	782.580200
1109.869141	951.696960
1108.759766	789.859924
1107.651367	1088.605591
1106.541016	1056.476563
1105.431641	797.625122
1104.321289	989.619019
1103.211914	1190.882446
1102.100586	1177.234375
1100.990234	1066.801025
1099.878906	1218.079346
1098.768555	1201.818481
1097.656250	1121.801758
1096.544922	1128.948975
1095.432617	1044.104614
1094.320313	1065.222656
1093.208008	1331.172485
1092.095703	796.401428
1090.982422	836.147095
1089.869141	899.332520
1088.755859	816.546021
1087.641602	896.025024
1086.527344	977.751465
1085.413086	739.610596
1084.298828	840.014893
1083.183594	1158.873779
1082.069336	843.137634
1080.954102	713.056274
1079.837891	803.737549
1078.722656	687.714294
1077.606445	1221.935425
1076.490234	739.645142
1075.373047	696.295715
1074.255859	1007.151184
1073.139648	513.401428
1072.021484	573.182922
1070.904297	511.020844
1069.786133	493.375641
1068.667969	785.011475
1067.549805	308.110901
1066.430664	735.442627
1065.312500	577.188538
1064.193359	641.371704
1063.073242	913.807495
1061.954102	570.720825
1060.833984	337.720673
1059.713867	588.973755
1058.592773	863.479431
1057.472656	450.572052
1056.351563	612.806030
1055.230469	676.836304
1054.108398	324.994446
1052.987305	246.618561
1051.865234	149.603104
1050.743164	335.130371
1049.620117	506.578857
1048.497070	379.294922
1047.374023	424.738586
1046.250977	302.264435
1045.127930	399.074677
1044.003906	486.544159
1042.879883	480.784668
1041.754883	97.565643
1040.630859	-68.752136
1039.505859	240.191528
1038.380859	27.437864
1037.254883	-136.282501
1036.129883	-241.660049
1035.003906	23.052589
1033.876953	264.432800
1032.750977	-3.589240
1031.624023	140.163925
1030.497070	404.818939
1029.370117	130.199066
1028.242188	-279.003632
1027.115234	-281.355927
1025.986328	-406.744202
1024.858398	-580.733337
1023.730469	-571.143005
1022.601563	-412.921356
1021.471680	-500.662964
1020.342773	-653.205322
1019.212891	-135.263809
1018.083008	-359.501953
1016.953125	-421.241272
1015.823242	-689.119690
1014.692383	-317.198151
1013.561523	-251.136765
1012.430664	-2.007183
1011.298828	-139.592682
1010.166992	-186.698395
1009.035156	233.900848
1007.903320	277.242676
1006.770508	445.622284
1005.637695	886.991760
1004.504883	1975.775391
1003.371094	2606.432617
1002.238281	2381.754639
1001.104492	2034.845581
999.969727	905.056091
998.835938	718.328430
997.701172	37.666100
996.566406	525.660461
995.430664	385.767883
994.295898	183.808395
993.160156	49.005249
992.024414	66.656036
990.887695	349.647247
989.750977	166.979141
988.614258	196.618378
987.477539	-91.581802
986.340820	452.204468
985.203125	136.790024
984.065430	-10.200881
982.926758	54.849457
981.789063	336.421173
980.650391	187.724792
979.511719	333.758759
978.372070	323.504456
977.233398	561.795959
976.093750	404.739441
974.953125	381.246674
973.813477	741.713013
972.672852	994.222046
971.532227	599.110413
970.390625	583.258850
969.250000	585.982849
968.108398	761.035156
966.966797	757.224121
965.824219	281.020813
964.681641	523.127563
963.539063	299.841705
962.396484	801.288696
961.253906	248.402496
960.110352	495.678070
958.966797	168.031433
957.822266	266.742981
956.678711	301.502502
955.534180	167.034760
954.388672	140.406570
953.244141	475.533081
952.098633	-31.157022
950.953125	-20.511171
949.807617	29.204683
948.661133	241.404602
947.514648	513.134949
946.368164	156.574875
945.221680	234.426895
944.074219	-308.777344
942.926758	-221.316635
941.779297	432.444885
940.630859	-68.738144
939.483398	288.454437
938.334961	339.993835
937.185547	464.687988
936.037109	224.699585
934.887695	247.172470
933.737305	338.203522
932.587891	272.168945
931.437500	37.783783
930.287109	47.391449
929.136719	16.197378
927.985352	14.801063
926.834961	-138.892014
925.682617	71.724983
924.531250	116.369652
923.378906	49.735355
922.226563	-164.472824
921.074219	-187.460068
919.921875	214.720673
918.768555	-176.068695
917.615234	-255.303650
916.460938	326.541931
915.307617	-313.243500
914.153320	227.812622
912.999023	-227.492584
911.843750	-301.249878
910.688477	-381.619629
909.533203	-198.733414
908.377930	-405.746429
907.221680	-186.362396
906.066406	-132.373718
904.909180	-60.131775
903.752930	-132.752121
902.595703	-8.178079
901.438477	-363.509033
900.281250	53.326057
899.123047	-600.298035
897.965820	-586.066345
896.807617	-313.854919
895.648438	-270.049744
894.489258	11.245008
893.331055	9.971445
892.170898	-208.117233
891.011719	-412.449310
889.851563	-79.001541
888.691406	-75.304688
887.531250	269.387543
886.370117	151.305893
885.208984	69.477821
884.047852	64.473709
882.885742	-420.862305
881.724609	-360.194916
880.562500	-466.304657
879.399414	29.503899
878.237305	279.518707
877.074219	18.088438
875.911133	4.591293
874.747070	54.211437
873.583008	-71.743393
872.418945	-62.546848
871.254883	-35.312454
870.089844	90.936981
868.925781	127.187752
867.759766	199.438370
866.594727	148.033493
865.428711	78.697334
864.262695	288.038025
863.096680	328.805298
861.930664	659.287842
860.763672	262.115234
859.596680	361.243225
858.428711	330.156860
857.260742	352.925140
856.092773	95.262611
854.924805	571.079102
853.756836	896.421265
852.587891	735.145142
851.418945	744.245667
850.249023	999.778137
849.080078	475.600006
847.910156	558.548645
846.739258	683.959778
845.569336	254.112915
844.398438	471.185242
843.227539	296.550934
842.056641	374.706024
840.884766	170.979172
839.712891	134.967453
838.541016	20.663141
837.368164	13.609644
836.196289	-127.580238
835.022461	-9.671213
833.849609	664.152710
832.675781	321.708557
831.501953	441.383240
830.328125	172.603027
829.154297	276.434845
827.979492	105.757835
826.804688	325.307220
825.628906	406.411316
824.454102	231.028931
823.278320	499.069946
822.102539	392.578796
820.925781	475.336853
819.749023	99.201462
818.572266	-165.572281
817.395508	5.899730
816.217773	535.422241
815.040039	-81.181847
813.862305	-210.531998
812.684570	-199.872620
811.505859	-131.563171
810.327148	-58.986828
809.147461	-179.913239
807.968750	-714.152649
806.789063	-231.050812
805.609375	47.380981
804.428711	-34.115177
803.248047	112.875786
802.067383	-161.963745
800.886719	-352.533264
799.705078	-489.946289
798.523438	-188.415558
797.341797	-166.516022
796.160156	-827.416199
794.977539	36.297802
793.794922	-376.558411
792.611328	-118.317085
791.428711	-103.927467
790.245117	275.551758
789.060547	57.124416
787.876953	301.080719
786.692383	44.814758
785.507813	241.886322
784.323242	80.503334
783.137695	148.931335
781.952148	172.965347
780.766602	68.677048
779.580078	-121.874962
778.393555	-151.277603
777.207031	59.845951
776.020508	-144.279617
774.833008	-10.806505
773.645508	-93.773590
772.458008	154.032578
771.270508	242.794312
770.082031	55.762012
768.893555	-323.090363
767.704102	5.507226
766.514648	-100.224586
765.325195	-40.829163
764.135742	317.912018
762.946289	702.784058
761.755859	281.721375
760.565430	25.793636
759.374023	660.927612
758.183594	992.111084
756.992188	384.021545
755.799805	262.003510
754.608398	630.123779
753.416016	314.548279
752.223633	429.653137
751.030273	748.900940
749.837891	286.164429
748.644531	337.316650
747.450195	886.636902
746.256836	617.123718
745.062500	-45.017712
743.868164	633.277832
742.672852	442.837097
741.477539	408.116150
740.282227	474.219574
739.086914	240.068451
737.890625	-101.330261
736.695313	435.746033
735.498047	120.749428
734.301758	94.902969
733.104492	171.963959
731.907227	362.811493
730.709961	-21.761372
729.511719	-12.410725
728.313477	-20.503321
727.115234	146.375305
725.916992	-51.762657
724.717773	-133.912521
723.518555	4.715371
722.318359	246.032257
721.119141	402.182770
719.918945	-48.526691
718.718750	-9.997972
717.517578	299.223785
716.316406	473.185852
715.115234	71.424370
713.914063	337.256744
712.711914	317.548615
711.509766	199.952271
710.307617	239.492142
709.104492	141.960068
707.902344	90.423859
706.698242	226.382523
705.495117	166.580978
704.291016	442.215881
703.086914	73.879562
701.882813	-278.802399
700.678711	212.811096
699.473633	17.348829
698.268555	-171.227081
697.062500	-307.264221
695.857422	-151.781876
694.651367	-291.510590
693.444336	-244.086807
692.238281	-176.828659
691.031250	-552.133850
689.824219	-356.129089
688.616211	-424.595306
687.409180	-453.642792
686.200195	94.588028
684.992188	-29.266602
683.784180	-152.703339
682.575195	-221.526642
681.366211	-370.121307
680.156250	-175.987228
678.946289	-232.799713
677.736328	-193.926590
676.526367	-182.829910
675.315430	-392.100006
674.104492	-306.606659
672.893555	322.225555
671.682617	64.416916
670.470703	637.446472
669.258789	341.569702
668.046875	139.160522
666.833984	457.989960
665.621094	411.974670
664.408203	476.517670
663.194336	375.158234
661.981445	509.524017
660.767578	242.774429
659.552734	211.716415
658.338867	168.086548
657.124023	163.660522
655.908203	185.465073
654.693359	-117.939606
653.477539	-108.353416
652.261719	7.123349
651.045898	15.133513
649.829102	-161.791260
648.612305	156.885147
647.395508	2.059837
646.177734	245.722290
644.959961	433.537018
643.742188	94.397148
642.524414	144.878082
641.305664	-84.039574
640.086914	-138.596100
638.868164	245.423950
637.648438	-84.054031
636.429688	-9.471300
635.208984	232.638397
633.989258	-176.041397
632.768555	10.092012
631.547852	-20.741215
630.327148	19.115335
629.106445	215.382553
627.884766	-60.513744
626.663086	17.267977
625.440430	349.832397
624.217773	103.165443
622.995117	250.492981
621.772461	446.554169
620.549805	181.492081
619.326172	138.683044
618.102539	339.309814
616.877930	29.718998
615.654297	-145.695602
614.429688	-443.823792
613.204102	-225.098862
611.979492	-125.088356
610.753906	-282.757599
609.528320	-97.368797
608.301758	-169.745758
607.075195	15.102486
605.848633	70.281075
604.622070	83.344994
