# Supplementary material for: Raman spectroscopy accurately differentiates mucosal healing from non-healing and biochemical changes following biological therapy in inflammatory bowel disease
Source: PLoS One. 2021 Jun 2;16(6):e0252210. doi: 10.1371/journal.pone.0252210 (PMC8172032; doi:10.1371/journal.pone.0252210)
Supplement: S1 Dataset — (ZIP) [file pone.0252210.s003.zip › HC/BRC-ctnf-0007-2_base sub CR removed_5__X_-21394.3__Y_39783.2__Time_55.txt]

1714.793945	373.779022
1713.817383	88.168549
1712.840820	303.927216
1711.864258	114.650803
1710.886719	405.260406
1709.909180	-336.113892
1708.931641	295.061279
1707.953125	-504.666962
1706.975586	-232.185043
1705.997070	-74.809044
1705.018555	347.913971
1704.040039	-602.306885
1703.060547	-478.660370
1702.081055	6.619027
1701.101563	-53.469120
1700.122070	-337.599182
1699.142578	-174.486557
1698.162109	-406.569214
1697.181641	-832.969360
1696.201172	-285.900360
1695.220703	240.274399
1694.239258	262.058136
1693.257813	1.592079
1692.276367	-55.078308
1691.294922	11.872114
1690.313477	-43.108105
1689.331055	588.261963
1688.348633	316.072357
1687.366211	164.900070
1686.383789	25.359688
1685.400391	-430.496246
1684.416992	-256.352509
1683.433594	256.987518
1682.450195	-384.905792
1681.465820	375.003448
1680.482422	334.311829
1679.498047	20.317427
1678.512695	777.081299
1677.528320	188.386093
1676.542969	454.642151
1675.558594	727.196350
1674.572266	245.294357
1673.586914	216.578781
1672.601563	417.410492
1671.615234	929.864502
1670.628906	332.704041
1669.642578	700.822510
1668.655273	472.209656
1667.668945	1094.228394
1666.681641	265.082153
1665.694336	814.353638
1664.706055	693.049194
1663.718750	1633.724487
1662.730469	1710.361694
1661.742188	1217.896240
1660.753906	363.434570
1659.764648	493.227173
1658.775391	1556.392700
1657.787109	1274.522217
1656.796875	998.714417
1655.807617	1089.328979
1654.818359	521.647156
1653.828125	666.797119
1652.837891	1405.327148
1651.846680	781.960083
1650.856445	955.761230
1649.865234	553.745789
1648.874023	720.988708
1647.882813	458.099152
1646.891602	-348.259399
1645.899414	-231.720642
1644.907227	207.653595
1643.915039	-369.090973
1642.922852	219.270966
1641.930664	61.066032
1640.937500	-154.594833
1639.944336	-279.871460
1638.951172	-1641.539185
1637.957031	-394.126099
1636.963867	125.715752
1635.969727	-266.239624
1634.975586	-172.616486
1633.981445	-853.143494
1632.986328	-998.252869
1631.991211	-695.140747
1630.996094	374.479614
1630.000977	-48.518913
1629.005859	102.814629
1628.009766	-345.535522
1627.013672	-75.142906
1626.017578	-680.337646
1625.021484	-141.090485
1624.024414	-416.806061
1623.028320	-247.828598
1622.031250	431.066132
1621.033203	90.494644
1620.036133	-388.802887
1619.038086	185.313934
1618.041016	-251.337433
1617.041992	13.100994
1616.043945	235.698944
1615.045898	-263.172028
1614.046875	342.618378
1613.047852	292.626709
1612.048828	179.844894
1611.048828	253.263580
1610.049805	-197.356201
1609.049805	-178.751358
1608.049805	-346.091797
1607.048828	154.504929
1606.048828	364.323303
1605.047852	291.237274
1604.046875	760.007141
1603.045898	469.650055
1602.044922	234.339828
1601.042969	234.429047
1600.041016	-291.188416
1599.039063	-413.986572
1598.037109	87.951378
1597.034180	-116.146103
1596.031250	56.006535
1595.028320	-187.407516
1594.025391	256.068665
1593.022461	54.235958
1592.018555	-30.262325
1591.014648	200.931335
1590.010742	-74.396988
1589.006836	-535.023438
1588.001953	31.984726
1586.997070	311.681976
1585.992188	145.199173
1584.987305	588.534668
1583.982422	570.148010
1582.976563	619.198975
1581.970703	282.423889
1580.964844	310.165924
1579.958984	676.135742
1578.952148	802.071350
1577.945313	159.851715
1576.938477	727.649170
1575.931641	-807.238586
1574.924805	326.955109
1573.916992	916.749695
1572.909180	1326.573486
1571.901367	171.045578
1570.893555	83.808701
1569.884766	-3.813093
1568.876953	-169.585617
1567.868164	360.324493
1566.858398	-323.049194
1565.849609	-523.540222
1564.839844	-85.902214
1563.830078	841.626282
1562.820313	82.033859
1561.810547	178.364151
1560.799805	681.323486
1559.790039	-405.556915
1558.779297	-481.501740
1557.767578	-135.459610
1556.756836	-61.927807
1555.745117	205.383331
1554.733398	332.334167
1553.721680	-84.943825
1552.709961	406.243622
1551.697266	666.375427
1550.685547	224.826950
1549.672852	-248.075684
1548.659180	-162.560287
1547.646484	514.813782
1546.632813	891.488403
1545.619141	269.813416
1544.605469	645.578613
1543.591797	669.386414
1542.577148	129.542892
1541.562500	186.134430
1540.547852	162.264160
1539.533203	594.949463
1538.518555	-26.010876
1537.502930	52.125935
1536.487305	315.589661
1535.471680	356.726563
1534.456055	394.890869
1533.439453	177.301361
1532.422852	441.463318
1531.406250	736.059570
1530.389648	605.015503
1529.373047	-505.243591
1528.355469	439.766052
1527.337891	91.372360
1526.320313	347.759094
1525.302734	55.446011
1524.284180	467.892792
1523.265625	447.593323
1522.247070	-270.111877
1521.228516	20.242916
1520.208984	243.187073
1519.190430	-313.065918
1518.170898	402.639465
1517.151367	567.862061
1516.130859	-125.423935
1515.111328	157.356903
1514.090820	-66.243080
1513.070313	462.156769
1512.049805	150.718567
1511.028320	-171.232651
1510.006836	-737.065125
1508.986328	349.072510
1507.963867	649.525574
1506.942383	349.719025
1505.919922	34.304016
1504.898438	-191.427643
1503.875977	-627.520874
1502.852539	-420.766418
1501.830078	-1302.746216
1500.806641	-604.740234
1499.783203	-639.457886
1498.759766	-702.525024
1497.736328	-596.872253
1496.711914	-1128.636963
1495.687500	-739.503967
1494.663086	-690.856873
1493.638672	-793.266846
1492.613281	157.292709
1491.587891	-257.503174
1490.563477	-107.463196
1489.537109	-335.944763
1488.511719	-283.411987
1487.485352	476.196014
1486.458984	242.219025
1485.432617	-137.265289
1484.406250	299.914429
1483.379883	-857.828247
1482.352539	461.602905
1481.325195	778.102783
1480.297852	515.577209
1479.269531	451.825317
1478.241211	421.164154
1477.213867	785.512268
1476.184570	841.182251
1475.156250	1492.891724
1474.127930	1912.541382
1473.098633	2097.649170
1472.069336	2208.828857
1471.040039	2162.165771
1470.009766	1901.670044
1468.979492	1875.306885
1467.950195	2273.783447
1466.918945	3193.139648
1465.888672	2696.247803
1464.857422	2496.840576
1463.827148	2396.761963
1462.795898	2914.002197
1461.763672	2831.521240
1460.732422	2365.772217
1459.700195	2682.151855
1458.667969	3389.374512
1457.635742	3144.673096
1456.603516	3648.647949
1455.570313	3789.637939
1454.537109	3514.716309
1453.503906	2666.951416
1452.470703	2993.404541
1451.436523	3712.579102
1450.403320	3820.971436
1449.369141	3729.183594
1448.333984	3500.675537
1447.299805	3753.660889
1446.264648	3854.656982
1445.230469	3398.970703
1444.194336	2677.695801
1443.159180	3472.593750
1442.124023	3217.488281
1441.087891	3412.751221
1440.051758	3471.561279
1439.015625	3664.501709
1437.978516	2735.226074
1436.941406	2809.748047
1435.904297	2773.267822
1434.867188	2491.993896
1433.830078	1748.899414
1432.791992	1556.638672
1431.754883	673.128967
1430.715820	711.174744
1429.677734	951.394775
1428.639648	548.450562
1427.600586	377.848511
1426.561523	225.208420
1425.522461	115.737465
1424.482422	346.723785
1423.443359	-336.787415
1422.403320	40.823082
1421.363281	582.266968
1420.322266	408.426880
1419.282227	-203.084442
1418.241211	353.862000
1417.200195	-2.734630
1416.159180	536.863159
1415.117188	-314.757935
1414.076172	-310.488678
1413.034180	191.857117
1411.992188	-47.371899
1410.949219	10.294641
1409.907227	-386.529175
1408.864258	-499.076965
1407.821289	-596.204895
1406.777344	-504.730774
1405.734375	433.245514
1404.690430	196.219070
1403.646484	-366.667969
1402.602539	-600.296753
1401.557617	29.367592
1400.513672	-318.997467
1399.468750	336.043549
1398.423828	-350.150757
1397.377930	1154.861694
1396.333008	1005.700439
1395.287109	1109.873535
1394.241211	477.886383
1393.195313	-48.322887
1392.148438	69.407722
1391.101563	467.777435
1390.054688	475.872589
1389.007813	148.990372
1387.960938	232.849731
1386.913086	677.074829
1385.865234	-338.918640
1384.817383	235.892624
1383.769531	-86.554054
1382.720703	-136.227295
1381.671875	241.685226
1380.623047	40.237667
1379.574219	-115.844002
1378.524414	200.285095
1377.475586	-99.902634
1376.425781	-12.872805
1375.375977	832.981079
1374.325195	47.192497
1373.274414	703.679504
1372.224609	108.483765
1371.172852	867.443848
1370.122070	93.569885
1369.070313	252.267685
1368.019531	578.221375
1366.967773	1098.564453
1365.915039	306.467834
1364.863281	-225.956757
1363.810547	466.832092
1362.757813	-204.228333
1361.705078	-153.101105
1360.651367	-74.405884
1359.598633	138.941742
1358.544922	-500.506042
1357.491211	-313.993713
1356.436523	-554.858704
1355.382813	-318.128754
1354.328125	-391.851105
1353.273438	-30.560791
1352.217773	459.913483
1351.163086	237.947449
1350.107422	83.308556
1349.051758	484.929016
1347.996094	777.477661
1346.939453	794.736206
1345.883789	1023.147461
1344.827148	1167.325317
1343.769531	1889.282837
1342.712891	1818.101440
1341.655273	996.271667
1340.598633	1540.248657
1339.540039	2059.310791
1338.482422	1243.672363
1337.423828	1312.435303
1336.366211	1648.833618
1335.307617	1846.657715
1334.248047	693.576233
1333.189453	1532.681030
1332.129883	1038.498169
1331.070313	1113.469849
1330.010742	1529.779419
1328.950195	1913.915649
1327.890625	1178.764526
1326.830078	1422.401123
1325.768555	1295.556396
1324.708008	2119.786865
1323.646484	1785.856079
1322.585938	2175.554443
1321.523438	2150.530762
1320.461914	1819.815186
1319.400391	2338.006348
1318.337891	1519.345093
1317.275391	1840.379395
1316.211914	1902.522095
1315.149414	2349.356689
1314.085938	2231.791504
1313.022461	1510.857910
1311.958984	2310.083008
1310.894531	1796.505371
1309.831055	2199.222412
1308.766602	2594.440674
1307.701172	2804.984375
1306.636719	2799.121826
1305.571289	2498.123047
1304.505859	2831.862305
1303.440430	3185.256836
1302.375000	2184.099365
1301.308594	2230.414063
1300.242188	2991.823975
1299.175781	2930.028564
1298.109375	2337.851074
1297.041992	2919.691650
1295.975586	2561.143799
1294.908203	1886.152100
1293.839844	2840.884521
1292.772461	3007.778076
1291.704102	2784.590576
1290.635742	2257.475830
1289.567383	2152.366943
1288.498047	2407.617920
1287.428711	2405.475830
1286.360352	2356.891113
1285.290039	1877.090088
1284.220703	1941.306763
1283.150391	2478.050537
1282.080078	3004.787354
1281.009766	2679.575195
1279.939453	1779.488770
1278.868164	2376.976318
1277.796875	2656.237549
1276.725586	1935.222046
1275.654297	1808.629150
1274.582031	2097.563477
1273.509766	1682.553589
1272.437500	1780.798584
1271.365234	2680.201172
1270.291992	2133.351074
1269.218750	1845.557495
1268.145508	2173.004395
1267.072266	2075.641602
1265.999023	1761.121948
1264.924805	2129.691406
1263.850586	1934.675293
1262.776367	1481.226563
1261.701172	3095.200928
1260.625977	2977.892334
1259.550781	2110.063477
1258.475586	2957.695557
1257.400391	2626.004395
1256.324219	1768.330444
1255.248047	2646.889648
1254.171875	2794.741699
1253.094727	2409.461670
1252.018555	2829.688232
1250.941406	2536.855225
1249.864258	2261.101318
1248.786133	2221.173340
1247.708008	1758.209717
1246.630859	1859.287231
1245.551758	2431.479248
1244.473633	1992.817139
1243.394531	1969.500122
1242.316406	2179.293457
1241.236328	1995.473389
1240.157227	1493.743896
1239.077148	2372.819824
1237.998047	2654.654541
1236.917969	2397.728271
1235.836914	2322.617676
1234.756836	2359.026123
1233.675781	2737.028076
1232.594727	2741.544678
1231.512695	2004.495361
1230.431641	1953.240723
1229.349609	2127.057861
1228.267578	2128.759277
1227.185547	1890.703613
1226.102539	1287.122070
1225.019531	1269.249878
1223.936523	1764.117188
1222.853516	1460.504517
1221.769531	670.830933
1220.686523	1655.880859
1219.602539	2219.759277
1218.517578	755.808655
1217.433594	1512.658325
1216.348633	1384.975098
1215.263672	1102.667114
1214.178711	820.343628
1213.092773	1636.220459
1212.007813	998.927734
1210.921875	1575.288330
1209.834961	1080.223877
1208.749023	1004.943176
1207.662109	1206.769043
1206.575195	1217.938721
1205.488281	1537.468262
1204.400391	1035.042480
1203.313477	679.715027
1202.225586	683.214417
1201.136719	457.775513
1200.048828	851.046265
1198.959961	288.489471
1197.871094	-326.890625
1196.782227	522.953735
1195.692383	131.160599
1194.603516	278.144501
1193.513672	143.586746
1192.423828	-178.492142
1191.333008	88.108353
1190.242188	311.252747
1189.151367	-87.932549
1188.060547	-583.086609
1186.969727	-722.817322
1185.877930	-221.783325
1184.786133	180.536652
1183.694336	9.160051
1182.601563	-788.368713
1181.509766	-506.414215
1180.416992	199.626251
1179.323242	-221.432892
1178.230469	-373.924530
1177.136719	-248.574112
1176.042969	77.843735
1174.949219	-326.418732
1173.854492	-682.754395
1172.760742	-124.511047
1171.666016	-222.445511
1170.570313	-66.836594
1169.475586	-688.781738
1168.379883	-153.006561
1167.284180	107.465141
1166.188477	23.511055
1165.091797	-354.527069
1163.996094	-390.699371
1162.899414	-460.403168
1161.801758	-128.963684
1160.705078	25.647303
1159.607422	51.141926
1158.509766	530.090576
1157.412109	-170.081772
1156.313477	-27.845505
1155.215820	996.874695
1154.117188	242.041183
1153.017578	-38.092678
1151.918945	370.798462
1150.819336	-226.260300
1149.719727	-175.010803
1148.620117	600.331665
1147.519531	1110.890869
1146.418945	147.409439
1145.318359	-272.921600
1144.217773	-29.067450
1143.116211	31.377266
1142.014648	807.811340
1140.913086	297.285339
1139.811523	348.131042
1138.708984	353.722870
1137.606445	83.647079
1136.503906	-126.889473
1135.401367	228.085739
1134.297852	715.853760
1133.194336	115.922493
1132.090820	624.936462
1130.987305	186.758820
1129.882813	999.264771
1128.778320	1752.133911
1127.673828	1185.995117
1126.569336	1070.727295
1125.463867	1337.174683
1124.358398	1823.985596
1123.252930	1848.569824
1122.146484	1143.459839
1121.041016	128.540527
1119.934570	418.872498
1118.828125	846.462646
1117.720703	776.828003
1116.613281	387.850281
1115.505859	474.689697
1114.398438	-538.290527
1113.291016	-143.664520
1112.182617	14.413470
1111.074219	-496.409882
1109.964844	11.570900
1108.856445	332.862946
1107.747070	1091.060913
1106.637695	1497.154663
1105.528320	658.960449
1104.417969	213.043900
1103.307617	838.878601
1102.197266	421.734070
1101.086914	497.910889
1099.975586	-8.352880
1098.864258	655.228210
1097.752930	939.142151
1096.641602	648.064636
1095.529297	453.828033
1094.416992	-124.126816
1093.304688	219.203720
1092.191406	414.152557
1091.079102	274.986603
1089.965820	423.133911
1088.852539	150.221741
1087.738281	-374.135040
1086.624023	656.518433
1085.509766	280.826202
1084.395508	791.729065
1083.280273	700.905151
1082.166016	763.117615
1081.050781	928.813354
1079.934570	902.011841
1078.819336	1171.349731
1077.703125	499.368896
1076.586914	39.162483
1075.469727	135.456833
1074.353516	370.386505
1073.236328	49.542027
1072.119141	371.577820
1071.000977	799.142944
1069.882813	565.813171
1068.765625	49.366238
1067.646484	1161.448242
1066.528320	938.324524
1065.409180	722.526306
1064.290039	631.159058
1063.170898	750.756409
1062.050781	334.640930
1060.930664	814.995239
1059.810547	879.071533
1058.690430	732.934448
1057.569336	135.907486
1056.449219	906.772095
1055.327148	403.948303
1054.206055	-107.667519
1053.083984	502.304962
1051.961914	180.576843
1050.839844	400.899841
1049.717773	282.994415
1048.594727	697.404419
1047.471680	463.355316
1046.348633	113.082802
1045.224609	784.600342
1044.101563	-75.552040
1042.976563	153.398254
1041.852539	445.493500
1040.728516	707.481506
1039.603516	440.876862
1038.478516	344.683167
1037.352539	558.446655
1036.227539	116.077713
1035.101563	-207.128754
1033.974609	-76.264923
1032.848633	324.702484
1031.721680	293.226288
1030.594727	487.588715
1029.467773	-219.662994
1028.340820	144.987076
1027.212891	-212.787720
1026.084961	-1666.394165
1024.956055	-998.924072
1023.828125	-1141.646484
1022.699219	-740.885620
1021.570313	-1727.690308
1020.440430	-1375.120239
1019.311523	-1228.791138
1018.181641	-1576.181030
1017.050781	-986.508240
1015.920898	-656.343689
1014.790039	-235.695129
1013.659180	141.057617
1012.528320	-1033.929932
1011.396484	-286.059235
1010.265625	-38.264000
1009.132813	66.144318
1008.000977	710.037659
1006.868164	872.693176
1005.736328	1026.362061
1004.602539	1046.079712
1003.469727	2994.276855
1002.335938	3367.779785
1001.202148	2971.891602
1000.068359	2939.220703
998.933594	1089.039551
997.799805	819.579102
996.665039	1420.886841
995.529297	1239.711914
994.394531	338.970551
993.258789	1289.196289
992.123047	857.658508
990.986328	781.694092
989.849609	1102.603149
988.712891	-81.460403
987.576172	477.423035
986.439453	-9.608270
985.301758	609.424194
984.164063	1283.709473
983.025391	917.320129
981.887695	1101.509521
980.749023	1016.629150
979.610352	987.272583
978.470703	1001.857300
977.332031	1039.743530
976.192383	1512.347168
975.051758	821.931274
973.912109	738.792358
972.771484	1878.128418
971.630859	1742.421875
970.490234	1184.513428
969.348633	966.852905
968.207031	258.359344
967.065430	943.326355
965.923828	990.437988
964.781250	1173.035767
963.638672	1745.615601
962.496094	1485.970825
961.352539	779.693420
960.208984	1618.419189
959.065430	1038.894531
957.921875	1330.193726
956.777344	288.847229
955.632813	225.739609
954.488281	796.851501
953.343750	443.460388
952.198242	493.034576
951.052734	453.582886
949.907227	526.382690
948.760742	55.215256
947.614258	-580.098755
946.467773	199.483551
945.321289	633.911316
944.173828	-544.174072
943.026367	283.297058
941.878906	672.226990
940.730469	832.882446
939.582031	402.629486
938.433594	212.260986
937.285156	1292.507202
936.135742	1421.510376
934.987305	807.458191
933.836914	886.645447
932.687500	1626.722290
931.537109	1220.712280
930.386719	222.870895
929.236328	200.162827
928.084961	18.199926
926.934570	-124.847633
925.783203	155.482544
924.630859	-160.250809
923.478516	358.941406
922.327148	-63.342823
921.173828	746.710938
920.021484	695.155029
918.868164	1259.437622
917.714844	1428.281616
916.561523	502.464325
915.407227	162.926819
914.252930	706.641907
913.098633	971.042969
911.944336	-146.405136
910.789063	-349.135895
909.633789	-16.489292
908.478516	152.796341
907.322266	376.428467
906.166016	874.223145
905.009766	152.864090
903.853516	-432.215088
902.696289	455.021515
901.539063	-1049.031982
900.381836	-80.535576
899.223633	760.765564
898.065430	823.390625
896.907227	1085.070190
895.749023	1195.097534
894.589844	249.227936
893.430664	230.558472
892.271484	-70.570580
891.112305	175.181107
889.952148	628.584534
888.791992	-207.669342
887.630859	767.096863
886.470703	138.831131
885.309570	305.141449
884.148438	-85.890327
882.986328	362.272675
881.825195	260.000458
880.663086	516.182495
879.500000	713.581482
878.337891	1050.583130
877.174805	-117.563461
876.011719	1147.333130
874.847656	977.169617
873.684570	800.285034
872.520508	1467.459839
871.355469	534.332031
870.191406	125.787964
869.026367	1590.904785
867.861328	1586.921631
866.695313	1607.578857
865.530273	1493.325806
864.364258	1534.067871
863.197266	1808.349731
862.031250	896.589722
860.864258	1393.036987
859.697266	1417.743652
858.530273	1855.332520
857.362305	1516.232056
856.194336	1471.088135
855.026367	1468.492798
853.857422	1804.374268
852.688477	2243.128906
851.519531	2643.474121
850.350586	2236.907959
849.180664	2589.827637
848.010742	2387.067383
846.840820	2302.969727
845.670898	873.470886
844.500000	964.123962
843.329102	1267.201294
842.157227	1585.662354
840.986328	1626.569336
839.814453	1141.920410
838.642578	827.269531
837.469727	1495.966797
836.296875	1867.082153
835.124023	1188.052368
833.951172	1407.001709
832.777344	821.936401
831.603516	1098.645508
830.429688	980.128662
829.255859	1292.166504
828.081055	1755.593262
826.906250	1458.245483
825.731445	1040.544678
824.555664	197.153320
823.379883	278.876953
822.204102	1044.418457
821.027344	223.549561
819.851563	251.413879
818.674805	601.961121
817.497070	184.300278
816.320313	300.825745
815.142578	190.221207
813.963867	-632.232300
812.786133	86.672699
811.607422	-90.864922
810.428711	-390.663147
809.250000	-908.206116
808.070313	93.949158
806.890625	-512.546204
805.710938	-66.332527
804.531250	-748.206360
803.350586	-20.506088
802.169922	-473.752106
800.988281	-875.907837
799.807617	-1100.513916
798.625977	-759.700989
797.444336	-835.942017
796.261719	-584.247559
795.079102	-1068.450073
793.896484	-529.048950
792.713867	-107.387360
791.530273	-485.413605
790.346680	84.118454
789.163086	239.412521
787.979492	-85.640198
786.794922	567.121216
785.610352	-428.197388
784.425781	381.107666
783.240234	-423.818481
782.054688	289.864563
780.869141	-563.467590
779.682617	587.064392
778.496094	325.707336
777.309570	472.868103
776.123047	1085.641113
774.935547	-182.328918
773.748047	427.876923
772.560547	267.837402
771.373047	425.365662
770.184570	362.199921
768.996094	554.681213
767.806641	290.750702
766.618164	762.793457
765.428711	749.878723
764.239258	1487.847656
763.048828	1128.891357
761.858398	1425.960571
760.667969	835.946472
759.477539	1244.990356
758.286133	1622.923462
757.094727	626.134277
755.903320	265.139069
754.710938	361.394073
753.518555	321.272247
752.326172	727.086731
751.133789	897.603760
749.940430	1370.966797
748.747070	531.127258
747.553711	218.398239
746.359375	419.204437
745.166016	896.307861
743.970703	392.574768
742.776367	687.249634
741.581055	957.571594
740.385742	955.898804
739.190430	-51.705502
737.994141	325.698853
736.797852	-81.295380
735.601563	-104.952896
734.405273	429.586670
733.208008	311.529083
732.010742	812.733154
730.813477	208.825027
729.615234	348.760590
728.416992	-381.772888
727.218750	-117.273972
726.020508	446.461975
724.821289	-76.187065
723.622070	305.794861
722.422852	-380.512268
721.222656	18.707325
720.022461	5.048201
718.822266	-484.456085
717.621094	60.510574
716.420898	511.401581
715.218750	-239.808060
714.017578	252.256210
712.815430	815.959229
711.614258	1514.536621
710.411133	946.651550
709.208984	1359.398438
708.005859	787.424255
706.802734	263.607422
705.599609	-159.828598
704.395508	320.138031
703.191406	762.886658
701.987305	172.079239
700.782227	1010.488770
699.577148	35.026794
698.372070	638.325317
697.166992	-536.498962
695.960938	-52.811916
694.754883	667.487244
693.548828	186.438492
692.341797	1030.208862
691.135742	-190.835281
689.927734	-87.335129
688.720703	-864.737549
687.512695	-472.386902
686.304688	360.180603
685.096680	437.899750
683.888672	119.002975
682.679688	8.475798
681.470703	-546.028076
680.260742	-967.974304
679.050781	308.526520
677.840820	-875.164124
676.630859	-726.683777
675.419922	237.928131
674.209961	745.841431
672.998047	736.745667
671.787109	518.214294
670.575195	248.232910
669.363281	486.791016
668.151367	-564.663330
666.938477	-11.878191
665.725586	26.951349
664.512695	55.464725
663.299805	-530.900391
662.085938	-153.619110
660.872070	578.055054
659.658203	496.517426
658.443359	-37.341450
657.228516	40.119011
656.013672	-77.919548
654.797852	-180.012634
653.583008	-449.324615
652.366211	491.195282
651.150391	193.528961
649.934570	-663.011169
648.717773	-516.826111
647.500000	388.172943
646.283203	204.856064
645.065430	-293.481171
643.847656	-63.151989
642.629883	-98.279350
641.411133	508.818787
640.192383	-230.806610
638.973633	-332.332977
637.753906	549.855774
636.534180	-38.246780
635.314453	329.362610
634.094727	35.174732
632.874023	123.089691
631.653320	47.780033
630.432617	-244.206589
629.211914	757.727844
627.990234	296.629517
626.768555	-166.055649
625.545898	173.761642
624.324219	629.721069
623.101563	220.417923
621.877930	217.074493
620.655273	364.595215
619.431641	275.430756
618.208008	765.588501
616.983398	-429.778503
615.759766	-185.049408
614.535156	345.814209
613.310547	-548.468018
612.084961	-20.335333
610.859375	293.764862
609.633789	291.566162
608.408203	14.057870
607.181641	8.634847
605.955078	-10.984372
604.728516	-648.948547
