# Supplementary material for: Raman spectroscopy accurately differentiates mucosal healing from non-healing and biochemical changes following biological therapy in inflammatory bowel disease
Source: PLoS One. 2021 Jun 2;16(6):e0252210. doi: 10.1371/journal.pone.0252210 (PMC8172032; doi:10.1371/journal.pone.0252210)
Supplement: S2 Dataset — (ZIP) [file pone.0252210.s004.zip]

Archive with 901 entries (900 files):
- Export UC MH/
- Export UC MH/OC029-1 pre treatment_base sub CR removed_57__X_-2901.93__Y_35434.1__Z_227.897__Time_650.txt
- Export UC MH/OC029-1 pre treatment_base sub CR removed_55__X_-2899.93__Y_35434.1__Z_228.092__Time_627.txt
- Export UC MH/EC037-1_base sub CR removed_22__X_-13701.7__Y_37029__Z_158.124__Time_249.txt
- Export UC MH/OC001 post treatment-1 proper_BL sub CR removed_24__X_-19539__Y_4417.06__Z_1220.57__Time_276.txt
- Export UC MH/OC029-1 pre treatment_base sub CR removed_99__X_-2903.93__Y_35438.1__Z_227.87__Time_1127.txt
- Export UC MH/EC037-1_base sub CR removed_36__X_-13700.7__Y_37030__Z_158.059__Time_410.txt
- Export UC MH/EC032-1_base sub CR removed_3__X_28952.3__Y_-63877__Z_2398.09__Time_34.txt
- Export UC MH/OC018-1b pre treatment_BL sub CR removed_65__X_-16606.3__Y_-559.454__Z_-4118.99__Time_740.txt
- Export UC MH/OC018-2 post treatment_base sub CR removed_12__X_-28740.5__Y_36555.2__Z_-5.2__Time_136.txt
- Export UC MH/OC018-1b pre treatment_BL sub CR removed_68__X_-16603.3__Y_-559.454__Z_-4118.98__Time_773.txt
- Export UC MH/OC031 post-1_base sub cr removed_45__X_-17042.7__Y_32921.8__Z_-383.104__Time_517.txt
- Export UC MH/OC029-1 pre treatment_base sub CR removed_60__X_-2903.93__Y_35435.1__Z_228.267__Time_685.txt
- Export UC MH/EC032-1_base sub CR removed_80__X_28949.3__Y_-63869__Z_2397.98__Time_916.txt
- Export UC MH/EC038-2_CR removed and BL sub_58__X_-3732.94__Y_63160.1__Z_-458.265__Time_661.txt
- Export UC MH/EC032-1_base sub CR removed_59__X_28949.3__Y_-63872__Z_2398.56__Time_677.txt
- Export UC MH/EC037-1_base sub CR removed_41__X_-13702.7__Y_37031__Z_157.665__Time_467.txt
- Export UC MH/EC038-2_CR removed and BL sub_61__X_-3732.94__Y_63161.1__Z_-458.263__Time_696.txt
- Export UC MH/EC032-1_base sub CR removed_16__X_28952.3__Y_-63876__Z_2398.01__Time_183.txt
- Export UC MH/OC031 post-1_base sub cr removed_56__X_-17044.7__Y_32922.8__Z_-382.489__Time_643.txt
- Export UC MH/EC037-1_base sub CR removed_13__X_-13697.7__Y_37028__Z_158.606__Time_147.txt
- Export UC MH/OC001 post treatment-1 proper_BL sub CR removed_82__X_-19542__Y_4426.06__Z_1226.35__Time_941.txt
- Export UC MH/EC038-2_CR removed and BL sub_17__X_-3731.94__Y_63156.1__Z_-459.622__Time_194.txt
- Export UC MH/OC031 post-1_base sub cr removed_88__X_-17039.7__Y_32925.8__Z_-382.754__Time_1011.txt
- Export UC MH/OC018-2 post treatment_base sub CR removed_54__X_-28742.5__Y_36559.2__Z_-5.59571__Time_615.txt
- Export UC MH/OC029-1 pre treatment_base sub CR removed_61__X_-2902.93__Y_35435.1__Z_227.8__Time_697.txt
- Export UC MH/OC031 post-1_base sub cr removed_10__X_-17038.7__Y_32918.8__Z_-383.131__Time_115.txt
- Export UC MH/OC031 post-1_base sub cr removed_74__X_-17042.7__Y_32924.8__Z_-382.678__Time_850.txt
- Export UC MH/EC038-2_CR removed and BL sub_95__X_-3729.94__Y_63164.1__Z_-457.81__Time_1084.txt
- Export UC MH/OC018-1b pre treatment_BL sub CR removed_15__X_-16607.3__Y_-564.454__Z_-4118.53__Time_169.txt
- Export UC MH/OC029-1 pre treatment_base sub CR removed_49__X_-2894.93__Y_35433.1__Z_228.165__Time_559.txt
- Export UC MH/EC035-1_base sub CR removed_24__X_-21098.9__Y_35976.1__Z_152.884__Time_272.txt
- Export UC MH/EC038-2_CR removed and BL sub_52__X_-3726.94__Y_63160.1__Z_-458.185__Time_593.txt
- Export UC MH/EC037-1_base sub CR removed_81__X_-13702.7__Y_37035__Z_156.709__Time_925.txt
- Export UC MH/EC035-1_base sub CR removed_44__X_-21098.9__Y_35978.1__Z_153.811__Time_500.txt
- Export UC MH/OC029-1 pre treatment_base sub CR removed_4__X_-2899.93__Y_35429.1__Z_229__Time_44.txt
- Export UC MH/EC032-1_base sub CR removed_38__X_28950.3__Y_-63874__Z_2398.02__Time_437.txt
- Export UC MH/EC032-1_base sub CR removed_22__X_28951.3__Y_-63875__Z_2397.61__Time_253.txt
- Export UC MH/EC035-1_base sub CR removed_46__X_-21096.9__Y_35978.1__Z_153.941__Time_523.txt
- Export UC MH/OC018-2 post treatment_base sub CR removed_18__X_-28746.5__Y_36555.2__Z_-6.08251__Time_204.txt
- Export UC MH/OC029-1 pre treatment_base sub CR removed_65__X_-2898.93__Y_35435.1__Z_228.08__Time_741.txt
- Export UC MH/OC029-1 pre treatment_base sub CR removed_2__X_-2901.93__Y_35429.1__Z_229__Time_22.txt
- Export UC MH/OC001 post treatment-1 proper_BL sub CR removed_88__X_-19533__Y_4426.06__Z_1226.33__Time_1010.txt
- Export UC MH/OC029-1 pre treatment_base sub CR removed_59__X_-2903.93__Y_35434.1__Z_228.4__Time_673.txt
- Export UC MH/EC037-1_base sub CR removed_86__X_-13697.7__Y_37035__Z_157.538__Time_982.txt
- Export UC MH/OC018-1b pre treatment_BL sub CR removed_7__X_-16604.3__Y_-565.454__Z_-4118.46__Time_79.txt
- Export UC MH/EC037-1_base sub CR removed_38__X_-13702.7__Y_37030__Z_157.841__Time_433.txt
- Export UC MH/OC029-1 pre treatment_base sub CR removed_85__X_-2898.93__Y_35437.1__Z_227.86__Time_969.txt
- Export UC MH/EC032-1_base sub CR removed_18__X_28950.3__Y_-63876__Z_2397.68__Time_206.txt
- Export UC MH/EC032-1_base sub CR removed_75__X_28953.3__Y_-63870__Z_2397.6__Time_858.txt
- Export UC MH/OC031 post-1_base sub cr removed_35__X_-17043.7__Y_32920.8__Z_-383.024__Time_402.txt
- Export UC MH/OC031 post-1_base sub cr removed_92__X_-17040.7__Y_32926.8__Z_-382.548__Time_1057.txt
- Export UC MH/OC018-2 post treatment_base sub CR removed_66__X_-28741.5__Y_36560.2__Z_-5.50041__Time_752.txt
- Export UC MH/EC035-1_base sub CR removed_69__X_-21093.9__Y_35980.1__Z_153.772__Time_786.txt
- Export UC MH/OC001 post treatment-1 proper_BL sub CR removed_41__X_-19543.5__Y_4420.06__Z_1220.3__Time_472.txt
- Export UC MH/OC001 post treatment-1 proper_BL sub CR removed_99__X_-19545__Y_4427.56__Z_1225.43__Time_1135.txt
- Export UC MH/EC032-1_base sub CR removed_2__X_28951.3__Y_-63877__Z_2397.91__Time_23.txt
- Export UC MH/OC029-1 pre treatment_base sub CR removed_82__X_-2901.93__Y_35437.1__Z_227.8__Time_935.txt
- Export UC MH/EC038-2_CR removed and BL sub_82__X_-3731.94__Y_63163.1__Z_-458.12__Time_936.txt
- Export UC MH/OC029-1 pre treatment_base sub CR removed_52__X_-2896.93__Y_35434.1__Z_228.353__Time_593.txt
- Export UC MH/EC038-2_CR removed and BL sub_33__X_-3727.94__Y_63158.1__Z_-458.722__Time_376.txt
- Export UC MH/EC037-1_base sub CR removed_84__X_-13699.7__Y_37035__Z_157.212__Time_959.txt
- Export UC MH/EC035-1_base sub CR removed_57__X_-21100.9__Y_35979.1__Z_153.996__Time_649.txt
- Export UC MH/OC018-1b pre treatment_BL sub CR removed_71__X_-16603.3__Y_-558.454__Z_-4119.08__Time_808.txt
- Export UC MH/OC018-1b pre treatment_BL sub CR removed_55__X_-16607.3__Y_-560.454__Z_-4118.86__Time_625.txt
- Export UC MH/EC037-1_base sub CR removed_7__X_-13696.7__Y_37027__Z_159.231__Time_78.txt
- Export UC MH/EC032-1_base sub CR removed_66__X_28955.3__Y_-63871__Z_2397.6__Time_757.txt
- Export UC MH/OC018-1b pre treatment_BL sub CR removed_98__X_-16610.3__Y_-556.454__Z_-4118.65__Time_1114.txt
- Export UC MH/EC032-1_base sub CR removed_9__X_28958.3__Y_-63877__Z_2398__Time_103.txt
- Export UC MH/OC001 post treatment-1 proper_BL sub CR removed_18__X_-19543.5__Y_4415.56__Z_1218.77__Time_207.txt
- Export UC MH/EC037-1_base sub CR removed_82__X_-13701.7__Y_37035__Z_156.877__Time_936.txt
- Export UC MH/OC001 post treatment-1 proper_BL sub CR removed_40__X_-19545__Y_4420.06__Z_1219.8__Time_460.txt
- Export UC MH/OC018-2 post treatment_base sub CR removed_96__X_-28744.5__Y_36563.2__Z_-5.76139__Time_1094.txt
- Export UC MH/OC018-1b pre treatment_BL sub CR removed_54__X_-16606.3__Y_-560.454__Z_-4118.9__Time_614.txt
- Export UC MH/OC001 post treatment-1 proper_BL sub CR removed_39__X_-19545__Y_4418.56__Z_1218.69__Time_449.txt
- Export UC MH/OC018-1b pre treatment_BL sub CR removed_11__X_-16603.3__Y_-564.454__Z_-4118.55__Time_124.txt
- Export UC MH/OC018-1b pre treatment_BL sub CR removed_5__X_-16606.3__Y_-565.454__Z_-4118.45__Time_56.txt
- Export UC MH/OC018-1b pre treatment_BL sub CR removed_93__X_-16605.3__Y_-556.454__Z_-4118.93__Time_1058.txt
- Export UC MH/OC031 post-1_base sub cr removed_46__X_-17041.7__Y_32921.8__Z_-383.264__Time_529.txt
- Export UC MH/OC001 post treatment-1 proper_BL sub CR removed_85__X_-19537.5__Y_4426.06__Z_1226.44__Time_975.txt
- Export UC MH/EC037-1_base sub CR removed_79__X_-13703.7__Y_37034__Z_156.852__Time_902.txt
- Export UC MH/EC038-2_CR removed and BL sub_20__X_-3733.94__Y_63157.1__Z_-459.274__Time_228.txt
- Export UC MH/OC018-1b pre treatment_BL sub CR removed_20__X_-16611.3__Y_-563.454__Z_-4118.44__Time_225.txt
- Export UC MH/OC001 post treatment-1 proper_BL sub CR removed_62__X_-19542__Y_4423.06__Z_1224.81__Time_713.txt
- Export UC MH/EC038-2_CR removed and BL sub_16__X_-3730.94__Y_63156.1__Z_-459.614__Time_182.txt
- Export UC MH/EC035-1_base sub CR removed_74__X_-21097.9__Y_35981.1__Z_154.173__Time_843.txt
- Export UC MH/OC018-2 post treatment_base sub CR removed_60__X_-28747.5__Y_36560.2__Z_-6.06164__Time_684.txt
- Export UC MH/OC018-2 post treatment_base sub CR removed_51__X_-28739.5__Y_36559.2__Z_-5.30302__Time_581.txt
- Export UC MH/OC031 post-1_base sub cr removed_96__X_-17044.7__Y_32926.8__Z_-382.207__Time_1102.txt
- Export UC MH/OC029-1 pre treatment_base sub CR removed_11__X_-2895.93__Y_35430.1__Z_228.193__Time_123.txt
- Export UC MH/OC029-1 pre treatment_base sub CR removed_88__X_-2895.93__Y_35437.1__Z_228.044__Time_1003.txt
- Export UC MH/OC018-2 post treatment_base sub CR removed_76__X_-28744.5__Y_36561.2__Z_-5.76663__Time_866.txt
- Export UC MH/OC001 post treatment-1 proper_BL sub CR removed_37__X_-19542__Y_4418.56__Z_1219.74__Time_426.txt
- Export UC MH/EC037-1_base sub CR removed_96__X_-13700.7__Y_37036__Z_156.993__Time_1097.txt
- Export UC MH/EC037-1_base sub CR removed_78__X_-13702.7__Y_37034__Z_156.951__Time_890.txt
- Export UC MH/EC037-1_base sub CR removed_35__X_-13699.7__Y_37030__Z_158.234__Time_398.txt
- Export UC MH/EC032-1_base sub CR removed_57__X_28951.3__Y_-63872__Z_2398.26__Time_654.txt
- Export UC MH/EC037-1_base sub CR removed_24__X_-13699.7__Y_37029__Z_158.244__Time_272.txt
- Export UC MH/EC038-2_CR removed and BL sub_56__X_-3730.94__Y_63160.1__Z_-458.244__Time_639.txt
- Export UC MH/EC035-1_base sub CR removed_37__X_-21100.9__Y_35977.1__Z_153.249__Time_421.txt
- Export UC MH/EC038-2_CR removed and BL sub_36__X_-3730.94__Y_63158.1__Z_-458.85__Time_410.txt
- Export UC MH/OC018-1b pre treatment_BL sub CR removed_39__X_-16611.3__Y_-562.454__Z_-4118.47__Time_442.txt
- Export UC MH/EC037-1_base sub CR removed_9__X_-13694.7__Y_37027__Z_159.424__Time_101.txt
- Export UC MH/OC031 post-1_base sub cr removed_27__X_-17040.7__Y_32919.8__Z_-383.53__Time_310.txt
- Export UC MH/EC035-1_base sub CR removed_56__X_-21099.9__Y_35979.1__Z_154.09__Time_637.txt
- Export UC MH/EC032-1_base sub CR removed_0__X_28949.3__Y_-63877__Z_2397.6__Time_0.txt
- Export UC MH/OC001 post treatment-1 proper_BL sub CR removed_33__X_-19536__Y_4418.56__Z_1221.85__Time_380.txt
- Export UC MH/EC032-1_base sub CR removed_10__X_28958.3__Y_-63876__Z_2397.86__Time_114.txt
- Export UC MH/EC037-1_base sub CR removed_73__X_-13697.7__Y_37034__Z_157.798__Time_833.txt
- Export UC MH/OC018-2 post treatment_base sub CR removed_42__X_-28745.5__Y_36558.2__Z_-5.87524__Time_479.txt
- Export UC MH/EC037-1_base sub CR removed_21__X_-13702.7__Y_37029__Z_158.119__Time_238.txt
- Export UC MH/EC035-1_base sub CR removed_60__X_-21102.9__Y_35980.1__Z_154.123__Time_683.txt
- Export UC MH/EC035-1_base sub CR removed_52__X_-21095.9__Y_35979.1__Z_154.039__Time_591.txt
- Export UC MH/OC029-1 pre treatment_base sub CR removed_86__X_-2897.93__Y_35437.1__Z_227.958__Time_980.txt
- Export UC MH/OC018-2 post treatment_base sub CR removed_67__X_-28740.5__Y_36560.2__Z_-5.40285__Time_763.txt
- Export UC MH/OC031 post-1_base sub cr removed_72__X_-17040.7__Y_32924.8__Z_-382.967__Time_827.txt
- Export UC MH/EC035-1_base sub CR removed_77__X_-21100.9__Y_35981.1__Z_154.105__Time_877.txt
- Export UC MH/OC018-2 post treatment_base sub CR removed_59__X_-28747.5__Y_36559.2__Z_-6.08727__Time_673.txt
- Export UC MH/EC037-1_base sub CR removed_34__X_-13698.7__Y_37030__Z_158.41__Time_387.txt
- Export UC MH/OC029-1 pre treatment_base sub CR removed_71__X_-2895.93__Y_35436.1__Z_228.159__Time_810.txt
- Export UC MH/EC037-1_base sub CR removed_92__X_-13696.7__Y_37036__Z_157.603__Time_1051.txt
- Export UC MH/OC018-1b pre treatment_BL sub CR removed_87__X_-16604.3__Y_-557.454__Z_-4119.16__Time_990.txt
- Export UC MH/OC018-1b pre treatment_BL sub CR removed_14__X_-16606.3__Y_-564.454__Z_-4118.55__Time_158.txt
- Export UC MH/OC018-2 post treatment_base sub CR removed_93__X_-28741.5__Y_36563.2__Z_-5.55328__Time_1059.txt
- Export UC MH/OC018-1b pre treatment_BL sub CR removed_53__X_-16605.3__Y_-560.454__Z_-4118.91__Time_603.txt
- Export UC MH/EC037-1_base sub CR removed_71__X_-13695.7__Y_37034__Z_157.928__Time_810.txt
- Export UC MH/OC018-1b pre treatment_BL sub CR removed_84__X_-16607.3__Y_-557.454__Z_-4119.06__Time_956.txt
- Export UC MH/OC018-1b pre treatment_BL sub CR removed_77__X_-16609.3__Y_-558.454__Z_-4118.82__Time_875.txt
- Export UC MH/EC032-1_base sub CR removed_35__X_28953.3__Y_-63874__Z_2397.71__Time_402.txt
- Export UC MH/EC037-1_base sub CR removed_76__X_-13700.7__Y_37034__Z_157.294__Time_867.txt
- Export UC MH/OC029-1 pre treatment_base sub CR removed_25__X_-2898.93__Y_35431.1__Z_227.982__Time_284.txt
- Export UC MH/OC029-1 pre treatment_base sub CR removed_70__X_-2894.93__Y_35436.1__Z_228.193__Time_798.txt
- Export UC MH/EC032-1_base sub CR removed_65__X_28954.3__Y_-63871__Z_2397.6__Time_746.txt
- Export UC MH/EC035-1_base sub CR removed_87__X_-21095.9__Y_35982.1__Z_154.105__Time_992.txt
- Export UC MH/OC018-2 post treatment_base sub CR removed_34__X_-28742.5__Y_36557.2__Z_-5.45523__Time_387.txt
- Export UC MH/OC018-1b pre treatment_BL sub CR removed_61__X_-16610.3__Y_-559.454__Z_-4118.7__Time_694.txt
- Export UC MH/OC018-1b pre treatment_BL sub CR removed_63__X_-16608.3__Y_-559.454__Z_-4118.9__Time_717.txt
- Export UC MH/EC035-1_base sub CR removed_97__X_-21100.9__Y_35983.1__Z_154.577__Time_1106.txt
- Export UC MH/OC031 post-1_base sub cr removed_5__X_-17042.7__Y_32917.8__Z_-383.449__Time_57.txt
- Export UC MH/EC035-1_base sub CR removed_76__X_-21099.9__Y_35981.1__Z_154.103__Time_866.txt
- Export UC MH/OC031 post-1_base sub cr removed_14__X_-17042.7__Y_32918.8__Z_-383.383__Time_160.txt
- Export UC MH/OC029-1 pre treatment_base sub CR removed_67__X_-2896.93__Y_35435.1__Z_228.239__Time_764.txt
- Export UC MH/OC018-2 post treatment_base sub CR removed_48__X_-28739.5__Y_36558.2__Z_-5.26095__Time_546.txt
- Export UC MH/OC018-1b pre treatment_BL sub CR removed_25__X_-16606.3__Y_-563.454__Z_-4118.64__Time_283.txt
- Export UC MH/OC018-1b pre treatment_BL sub CR removed_32__X_-16604.3__Y_-562.454__Z_-4118.52__Time_363.txt
- Export UC MH/EC032-1_base sub CR removed_76__X_28952.3__Y_-63870__Z_2397.71__Time_870.txt
- Export UC MH/OC018-1b pre treatment_BL sub CR removed_13__X_-16605.3__Y_-564.454__Z_-4118.55__Time_146.txt
- Export UC MH/OC018-2 post treatment_base sub CR removed_28__X_-28739.5__Y_36556.2__Z_-5.2__Time_319.txt
- Export UC MH/OC031 post-1_base sub cr removed_61__X_-17046.7__Y_32923.8__Z_-381.94__Time_701.txt
- Export UC MH/OC018-1b pre treatment_BL sub CR removed_89__X_-16602.3__Y_-557.454__Z_-4119.16__Time_1012.txt
- Export UC MH/EC035-1_base sub CR removed_83__X_-21099.9__Y_35982.1__Z_154.199__Time_946.txt
- Export UC MH/OC001 post treatment-1 proper_BL sub CR removed_58__X_-19543.5__Y_4421.56__Z_1222.3__Time_667.txt
- Export UC MH/EC032-1_base sub CR removed_61__X_28950.3__Y_-63871__Z_2398.25__Time_700.txt
- Export UC MH/EC038-2_CR removed and BL sub_83__X_-3730.94__Y_63163.1__Z_-457.969__Time_947.txt
- Export UC MH/OC029-1 pre treatment_base sub CR removed_66__X_-2897.93__Y_35435.1__Z_228.178__Time_753.txt
- Export UC MH/EC037-1_base sub CR removed_25__X_-13698.7__Y_37029__Z_158.42__Time_283.txt
- Export UC MH/OC018-2 post treatment_base sub CR removed_22__X_-28745.5__Y_36556.2__Z_-5.97295__Time_250.txt
- Export UC MH/OC031 post-1_base sub cr removed_32__X_-17040.7__Y_32920.8__Z_-383.437__Time_367.txt
- Export UC MH/OC018-2 post treatment_base sub CR removed_70__X_-28738.5__Y_36561.2__Z_-5.32561__Time_797.txt
- Export UC MH/OC018-2 post treatment_base sub CR removed_32__X_-28740.5__Y_36557.2__Z_-5.25838__Time_364.txt
- Export UC MH/EC032-1_base sub CR removed_92__X_28956.3__Y_-63868__Z_2397.6__Time_1051.txt
- Export UC MH/OC001 post treatment-1 proper_BL sub CR removed_60__X_-19545__Y_4423.06__Z_1223.8__Time_690.txt
- Export UC MH/EC038-2_CR removed and BL sub_62__X_-3731.94__Y_63161.1__Z_-458.111__Time_707.txt
- Export UC MH/EC037-1_base sub CR removed_11__X_-13695.7__Y_37028__Z_159.014__Time_124.txt
- Export UC MH/EC038-2_CR removed and BL sub_27__X_-3726.94__Y_63157.1__Z_-458.881__Time_307.txt
- Export UC MH/EC035-1_base sub CR removed_35__X_-21098.9__Y_35977.1__Z_153.397__Time_398.txt
- Export UC MH/OC031 post-1_base sub cr removed_4__X_-17043.7__Y_32917.8__Z_-383.27__Time_46.txt
- Export UC MH/EC038-2_CR removed and BL sub_91__X_-3725.94__Y_63164.1__Z_-457.37__Time_1038.txt
- Export UC MH/EC037-1_base sub CR removed_99__X_-13703.7__Y_37036__Z_156.6__Time_1132.txt
- Export UC MH/OC031 post-1_base sub cr removed_86__X_-17041.7__Y_32925.8__Z_-382.757__Time_988.txt
- Export UC MH/OC029-1 pre treatment_base sub CR removed_20__X_-2903.93__Y_35431.1__Z_228.797__Time_227.txt
- Export UC MH/OC018-2 post treatment_base sub CR removed_68__X_-28739.5__Y_36560.2__Z_-5.32675__Time_774.txt
- Export UC MH/EC038-2_CR removed and BL sub_51__X_-3725.94__Y_63160.1__Z_-458.296__Time_581.txt
- Export UC MH/OC018-1b pre treatment_BL sub CR removed_26__X_-16605.3__Y_-563.454__Z_-4118.64__Time_294.txt
- Export UC MH/OC001 post treatment-1 proper_BL sub CR removed_21__X_-19543.5__Y_4417.06__Z_1218.99__Time_241.txt
- Export UC MH/OC018-1b pre treatment_BL sub CR removed_27__X_-16604.3__Y_-563.454__Z_-4118.65__Time_305.txt
- Export UC MH/EC035-1_base sub CR removed_15__X_-21098.9__Y_35975.1__Z_152.371__Time_170.txt
- Export UC MH/EC038-2_CR removed and BL sub_99__X_-3733.94__Y_63164.1__Z_-458.4__Time_1130.txt
- Export UC MH/OC018-2 post treatment_base sub CR removed_31__X_-28739.5__Y_36557.2__Z_-5.2__Time_352.txt
- Export UC MH/EC038-2_CR removed and BL sub_44__X_-3729.94__Y_63159.1__Z_-458.457__Time_501.txt
- Export UC MH/EC032-1_base sub CR removed_30__X_28958.3__Y_-63874__Z_2397.6__Time_345.txt
- Export UC MH/OC029-1 pre treatment_base sub CR removed_5__X_-2898.93__Y_35429.1__Z_229__Time_55.txt
- Export UC MH/EC032-1_base sub CR removed_53__X_28955.3__Y_-63872__Z_2397.6__Time_608.txt
- Export UC MH/EC035-1_base sub CR removed_99__X_-21102.9__Y_35983.1__Z_154.82__Time_1129.txt
- Export UC MH/OC001 post treatment-1 proper_BL sub CR removed_6__X_-19536__Y_4414.06__Z_1221.77__Time_69.txt
- Export UC MH/EC038-2_CR removed and BL sub_28__X_-3725.94__Y_63157.1__Z_-458.753__Time_318.txt
- Export UC MH/OC018-1b pre treatment_BL sub CR removed_88__X_-16603.3__Y_-557.454__Z_-4119.16__Time_1001.txt
- Export UC MH/OC031 post-1_base sub cr removed_60__X_-17047.7__Y_32923.8__Z_-381.807__Time_689.txt
- Export UC MH/EC037-1_base sub CR removed_12__X_-13696.7__Y_37028__Z_158.81__Time_136.txt
- Export UC MH/EC038-2_CR removed and BL sub_31__X_-3725.94__Y_63158.1__Z_-458.753__Time_353.txt
- Export UC MH/OC001 post treatment-1 proper_BL sub CR removed_90__X_-19531.5__Y_4427.56__Z_1227.14__Time_1033.txt
- Export UC MH/OC001 post treatment-1 proper_BL sub CR removed_55__X_-19539__Y_4421.56__Z_1223.81__Time_632.txt
- Export UC MH/OC031 post-1_base sub cr removed_78__X_-17046.7__Y_32924.8__Z_-381.94__Time_896.txt
- Export UC MH/OC029-1 pre treatment_base sub CR removed_3__X_-2900.93__Y_35429.1__Z_229__Time_33.txt
- Export UC MH/EC032-1_base sub CR removed_93__X_28955.3__Y_-63868__Z_2397.6__Time_1062.txt
- Export UC MH/EC032-1_base sub CR removed_25__X_28954.3__Y_-63875__Z_2398.11__Time_287.txt
- Export UC MH/EC032-1_base sub CR removed_95__X_28953.3__Y_-63868__Z_2397.6__Time_1085.txt
- Export UC MH/OC018-1b pre treatment_BL sub CR removed_56__X_-16608.3__Y_-560.454__Z_-4118.81__Time_637.txt
- Export UC MH/OC031 post-1_base sub cr removed_44__X_-17043.7__Y_32921.8__Z_-382.874__Time_506.txt
- Export UC MH/EC032-1_base sub CR removed_68__X_28957.3__Y_-63871__Z_2397.6__Time_780.txt
- Export UC MH/OC031 post-1_base sub cr removed_49__X_-17038.7__Y_32921.8__Z_-383.503__Time_563.txt
- Export UC MH/EC038-2_CR removed and BL sub_94__X_-3728.94__Y_63164.1__Z_-457.66__Time_1073.txt
- Export UC MH/OC029-1 pre treatment_base sub CR removed_10__X_-2894.93__Y_35430.1__Z_228.372__Time_112.txt
- Export UC MH/EC038-2_CR removed and BL sub_84__X_-3729.94__Y_63163.1__Z_-457.818__Time_959.txt
- Export UC MH/OC001 post treatment-1 proper_BL sub CR removed_72__X_-19534.5__Y_4424.56__Z_1225.52__Time_827.txt
- Export UC MH/EC038-2_CR removed and BL sub_86__X_-3727.94__Y_63163.1__Z_-457.588__Time_982.txt
- Export UC MH/OC001 post treatment-1 proper_BL sub CR removed_31__X_-19533__Y_4418.56__Z_1222.93__Time_356.txt
- Export UC MH/EC032-1_base sub CR removed_28__X_28957.3__Y_-63875__Z_2397.83__Time_322.txt
- Export UC MH/OC018-1b pre treatment_BL sub CR removed_21__X_-16610.3__Y_-563.454__Z_-4118.53__Time_237.txt
- Export UC MH/OC029-1 pre treatment_base sub CR removed_12__X_-2896.93__Y_35430.1__Z_228.014__Time_135.txt
- Export UC MH/EC038-2_CR removed and BL sub_48__X_-3725.94__Y_63159.1__Z_-458.686__Time_547.txt
- Export UC MH/OC001 post treatment-1 proper_BL sub CR removed_68__X_-19533__Y_4423.06__Z_1225__Time_782.txt
- Export UC MH/EC032-1_base sub CR removed_5__X_28954.3__Y_-63877__Z_2398.46__Time_57.txt
- Export UC MH/OC031 post-1_base sub cr removed_63__X_-17044.7__Y_32923.8__Z_-382.352__Time_724.txt
- Export UC MH/EC037-1_base sub CR removed_97__X_-13701.7__Y_37036__Z_156.841__Time_1109.txt
- Export UC MH/EC037-1_base sub CR removed_68__X_-13695.7__Y_37033__Z_158.087__Time_775.txt
- Export UC MH/OC029-1 pre treatment_base sub CR removed_80__X_-2903.93__Y_35437.1__Z_228.002__Time_913.txt
- Export UC MH/EC035-1_base sub CR removed_59__X_-21102.9__Y_35979.1__Z_153.824__Time_672.txt
- Export UC MH/EC037-1_base sub CR removed_98__X_-13702.7__Y_37036__Z_156.689__Time_1120.txt
- Export UC MH/EC032-1_base sub CR removed_73__X_28955.3__Y_-63870__Z_2397.6__Time_836.txt
- Export UC MH/OC031 post-1_base sub cr removed_82__X_-17045.7__Y_32925.8__Z_-382.073__Time_942.txt
- Export UC MH/OC018-2 post treatment_base sub CR removed_23__X_-28744.5__Y_36556.2__Z_-5.76887__Time_262.txt
- Export UC MH/OC001 post treatment-1 proper_BL sub CR removed_7__X_-19534.5__Y_4414.06__Z_1222.39__Time_80.txt
- Export UC MH/EC037-1_base sub CR removed_48__X_-13695.7__Y_37031__Z_158.575__Time_547.txt
- Export UC MH/EC035-1_base sub CR removed_39__X_-21102.9__Y_35977.1__Z_153.074__Time_444.txt
- Export UC MH/EC035-1_base sub CR removed_31__X_-21094.9__Y_35977.1__Z_153.788__Time_352.txt
- Export UC MH/EC035-1_base sub CR removed_63__X_-21099.9__Y_35980.1__Z_154.1__Time_717.txt
- Export UC MH/EC035-1_base sub CR removed_95__X_-21098.9__Y_35983.1__Z_154.293__Time_1083.txt
- Export UC MH/OC031 post-1_base sub cr removed_55__X_-17043.7__Y_32922.8__Z_-382.721__Time_632.txt
- Export UC MH/EC032-1_base sub CR removed_91__X_28957.3__Y_-63868__Z_2397.6__Time_1040.txt
- Export UC MH/OC029-1 pre treatment_base sub CR removed_51__X_-2895.93__Y_35434.1__Z_228.283__Time_582.txt
- Export UC MH/OC018-1b pre treatment_BL sub CR removed_83__X_-16608.3__Y_-557.454__Z_-4118.94__Time_944.txt
- Export UC MH/EC032-1_base sub CR removed_78__X_28950.3__Y_-63870__Z_2398.06__Time_893.txt
- Export UC MH/OC018-1b pre treatment_BL sub CR removed_37__X_-16609.3__Y_-562.454__Z_-4118.62__Time_419.txt
- Export UC MH/OC001 post treatment-1 proper_BL sub CR removed_75__X_-19539__Y_4424.56__Z_1225.63__Time_861.txt
- Export UC MH/OC018-2 post treatment_base sub CR removed_63__X_-28744.5__Y_36560.2__Z_-5.7647__Time_718.txt
- Export UC MH/OC001 post treatment-1 proper_BL sub CR removed_61__X_-19543.5__Y_4423.06__Z_1224.3__Time_701.txt
- Export UC MH/EC037-1_base sub CR removed_5__X_-13698.7__Y_37027__Z_159.039__Time_56.txt
- Export UC MH/EC032-1_base sub CR removed_89__X_28958.3__Y_-63869__Z_2397.6__Time_1017.txt
- Export UC MH/OC031 post-1_base sub cr removed_21__X_-17046.7__Y_32919.8__Z_-382.508__Time_241.txt
- Export UC MH/OC001 post treatment-1 proper_BL sub CR removed_73__X_-19536__Y_4424.56__Z_1225.56__Time_839.txt
- Export UC MH/EC038-2_CR removed and BL sub_78__X_-3732.94__Y_63162.1__Z_-458.267__Time_890.txt
- Export UC MH/OC001 post treatment-1 proper_BL sub CR removed_96__X_-19540.5__Y_4427.56__Z_1226.5__Time_1101.txt
- Export UC MH/EC035-1_base sub CR removed_25__X_-21097.9__Y_35976.1__Z_152.884__Time_283.txt
- Export UC MH/EC032-1_base sub CR removed_83__X_28952.3__Y_-63869__Z_2397.6__Time_950.txt
- Export UC MH/OC029-1 pre treatment_base sub CR removed_36__X_-2900.93__Y_35432.1__Z_227.912__Time_409.txt
- Export UC MH/OC001 post treatment-1 proper_BL sub CR removed_15__X_-19539__Y_4415.56__Z_1220.49__Time_172.txt
- Export UC MH/EC037-1_base sub CR removed_56__X_-13700.7__Y_37032__Z_157.778__Time_638.txt
- Export UC MH/OC001 post treatment-1 proper_BL sub CR removed_87__X_-19534.5__Y_4426.06__Z_1226.37__Time_998.txt
- Export UC MH/OC029-1 pre treatment_base sub CR removed_42__X_-2901.93__Y_35433.1__Z_227.861__Time_479.txt
- Export UC MH/OC001 post treatment-1 proper_BL sub CR removed_89__X_-19531.5__Y_4426.06__Z_1226.3__Time_1021.txt
- Export UC MH/OC029-1 pre treatment_base sub CR removed_47__X_-2896.93__Y_35433.1__Z_228.316__Time_536.txt
- Export UC MH/EC032-1_base sub CR removed_23__X_28952.3__Y_-63875__Z_2397.78__Time_264.txt
- Export UC MH/OC018-2 post treatment_base sub CR removed_9__X_-28738.5__Y_36554.2__Z_-5.2__Time_102.txt
- Export UC MH/EC038-2_CR removed and BL sub_53__X_-3727.94__Y_63160.1__Z_-458.185__Time_604.txt
- Export UC MH/OC031 post-1_base sub cr removed_91__X_-17039.7__Y_32926.8__Z_-382.449__Time_1045.txt
- Export UC MH/OC018-1b pre treatment_BL sub CR removed_40__X_-16611.3__Y_-561.454__Z_-4118.49__Time_454.txt
- Export UC MH/OC029-1 pre treatment_base sub CR removed_76__X_-2900.93__Y_35436.1__Z_227.8__Time_867.txt
- Export UC MH/EC038-2_CR removed and BL sub_40__X_-3733.94__Y_63159.1__Z_-458.533__Time_456.txt
- Export UC MH/EC032-1_base sub CR removed_87__X_28956.3__Y_-63869__Z_2397.6__Time_995.txt
- Export UC MH/EC032-1_base sub CR removed_4__X_28953.3__Y_-63877__Z_2398.28__Time_46.txt
- Export UC MH/EC035-1_base sub CR removed_92__X_-21095.9__Y_35983.1__Z_154.101__Time_1049.txt
- Export UC MH/OC029-1 pre treatment_base sub CR removed_16__X_-2900.93__Y_35430.1__Z_228.434__Time_181.txt
- Export UC MH/EC035-1_base sub CR removed_34__X_-21097.9__Y_35977.1__Z_153.397__Time_386.txt
- Export UC MH/OC029-1 pre treatment_base sub CR removed_43__X_-2900.93__Y_35433.1__Z_227.969__Time_490.txt
- Export UC MH/EC032-1_base sub CR removed_60__X_28949.3__Y_-63871__Z_2398.37__Time_689.txt
- Export UC MH/EC035-1_base sub CR removed_48__X_-21094.9__Y_35978.1__Z_153.793__Time_545.txt
- Export UC MH/OC018-2 post treatment_base sub CR removed_92__X_-28740.5__Y_36563.2__Z_-5.5045__Time_1048.txt
- Export UC MH/EC035-1_base sub CR removed_71__X_-21094.9__Y_35981.1__Z_154.037__Time_809.txt
- Export UC MH/OC018-2 post treatment_base sub CR removed_46__X_-28741.5__Y_36558.2__Z_-5.45607__Time_524.txt
- Export UC MH/OC031 post-1_base sub cr removed_29__X_-17038.7__Y_32919.8__Z_-383.37__Time_333.txt
- Export UC MH/OC018-2 post treatment_base sub CR removed_3__X_-28744.5__Y_36554.2__Z_-5.63718__Time_34.txt
- Export UC MH/OC001 post treatment-1 proper_BL sub CR removed_42__X_-19542__Y_4420.06__Z_1220.81__Time_483.txt
- Export UC MH/EC035-1_base sub CR removed_80__X_-21102.9__Y_35982.1__Z_154.588__Time_912.txt
- Export UC MH/EC035-1_base sub CR removed_12__X_-21095.9__Y_35975.1__Z_152.65__Time_136.txt
- Export UC MH/OC018-1b pre treatment_BL sub CR removed_59__X_-16611.3__Y_-560.454__Z_-4118.51__Time_670.txt
- Export UC MH/EC032-1_base sub CR removed_96__X_28952.3__Y_-63868__Z_2397.6__Time_1096.txt
- Export UC MH/OC018-2 post treatment_base sub CR removed_71__X_-28739.5__Y_36561.2__Z_-5.3744__Time_809.txt
- Export UC MH/EC037-1_base sub CR removed_14__X_-13698.7__Y_37028__Z_158.43__Time_159.txt
- Export UC MH/EC035-1_base sub CR removed_68__X_-21094.9__Y_35980.1__Z_153.96__Time_774.txt
- Export UC MH/OC018-2 post treatment_base sub CR removed_55__X_-28743.5__Y_36559.2__Z_-5.67955__Time_627.txt
- Export UC MH/OC018-1b pre treatment_BL sub CR removed_45__X_-16606.3__Y_-561.454__Z_-4118.82__Time_511.txt
- Export UC MH/OC031 post-1_base sub cr removed_73__X_-17041.7__Y_32924.8__Z_-382.888__Time_839.txt
- Export UC MH/OC001 post treatment-1 proper_BL sub CR removed_98__X_-19543.5__Y_4427.56__Z_1225.79__Time_1124.txt
- Export UC MH/EC032-1_base sub CR removed_97__X_28951.3__Y_-63868__Z_2397.6__Time_1107.txt
- Export UC MH/EC037-1_base sub CR removed_89__X_-13694.7__Y_37035__Z_157.966__Time_1017.txt
- Export UC MH/EC038-2_CR removed and BL sub_90__X_-3724.94__Y_63164.1__Z_-457.281__Time_1027.txt
- Export UC MH/EC035-1_base sub CR removed_50__X_-21093.9__Y_35979.1__Z_153.663__Time_568.txt
- Export UC MH/OC031 post-1_base sub cr removed_11__X_-17039.7__Y_32918.8__Z_-383.335__Time_126.txt
- Export UC MH/OC001 post treatment-1 proper_BL sub CR removed_93__X_-19536__Y_4427.56__Z_1227.25__Time_1066.txt
- Export UC MH/EC037-1_base sub CR removed_88__X_-13695.7__Y_37035__Z_157.832__Time_1005.txt
- Export UC MH/EC032-1_base sub CR removed_27__X_28956.3__Y_-63875__Z_2398.02__Time_310.txt
- Export UC MH/OC018-1b pre treatment_BL sub CR removed_72__X_-16604.3__Y_-558.454__Z_-4119.08__Time_819.txt
- Export UC MH/EC035-1_base sub CR removed_98__X_-21101.9__Y_35983.1__Z_154.719__Time_1117.txt
- Export UC MH/OC018-1b pre treatment_BL sub CR removed_0__X_-16611.3__Y_-565.454__Z_-4118.4__Time_0.txt
- Export UC MH/OC018-1b pre treatment_BL sub CR removed_12__X_-16604.3__Y_-564.454__Z_-4118.55__Time_135.txt
- Export UC MH/OC018-2 post treatment_base sub CR removed_52__X_-28740.5__Y_36559.2__Z_-5.40058__Time_592.txt
- Export UC MH/EC038-2_CR removed and BL sub_76__X_-3730.94__Y_63162.1__Z_-457.964__Time_867.txt
- Export UC MH/OC001 post treatment-1 proper_BL sub CR removed_74__X_-19537.5__Y_4424.56__Z_1225.6__Time_850.txt
- Export UC MH/OC001 post treatment-1 proper_BL sub CR removed_3__X_-19540.5__Y_4414.06__Z_1219.9__Time_34.txt
[truncated: 601 more entries]
