# Supplementary material for: Raman spectroscopy accurately differentiates mucosal healing from non-healing and biochemical changes following biological therapy in inflammatory bowel disease
Source: PLoS One. 2021 Jun 2;16(6):e0252210. doi: 10.1371/journal.pone.0252210 (PMC8172032; doi:10.1371/journal.pone.0252210)
Supplement: S2 Dataset — (ZIP) [file pone.0252210.s004.zip › Export UC MH/OC029-1 pre treatment_base sub CR removed_57__X_-2901.93__Y_35434.1__Z_227.897__Time_650.txt]

1714.640625	204.332504
1713.664063	302.195404
1712.687500	246.296768
1711.709961	254.046188
1710.733398	-12.284311
1709.755859	138.826614
1708.778320	-102.140762
1707.799805	-126.868347
1706.821289	-139.036957
1705.843750	51.498741
1704.864258	34.756153
1703.885742	-124.732239
1702.907227	-81.758163
1701.927734	61.783684
1700.948242	-95.375275
1699.968750	-373.892303
1698.988281	-11.785682
1698.007813	127.144180
1697.028320	-189.434097
1696.046875	-55.647018
1695.066406	111.607025
1694.084961	77.167923
1693.104492	6.771535
1692.123047	-62.305031
1691.140625	110.105713
1690.159180	153.011230
1689.176758	175.763290
1688.194336	234.393616
1687.211914	446.171021
1686.228516	323.090790
1685.246094	166.585892
1684.262695	136.461716
1683.279297	440.433563
1682.295898	497.626862
1681.311523	422.654755
1680.327148	646.889648
1679.342773	781.509888
1678.358398	701.481445
1677.374023	595.816345
1676.388672	735.784973
1675.403320	1078.678467
1674.417969	824.085510
1673.432617	1118.002075
1672.446289	1008.649475
1671.459961	1155.199829
1670.473633	1305.113281
1669.487305	1402.598145
1668.500977	1450.322266
1667.513672	1379.266602
1666.526367	1369.971802
1665.539063	1600.147949
1664.550781	1708.832397
1663.563477	1884.416870
1662.575195	2007.487793
1661.586914	2033.014282
1660.598633	2059.102295
1659.609375	2146.666748
1658.620117	2089.026367
1657.631836	2331.234131
1656.641602	2311.664307
1655.652344	2247.593262
1654.662109	2062.255127
1653.672852	2131.501709
1652.681641	1947.153564
1651.691406	1985.503662
1650.701172	1609.053711
1649.709961	1267.525146
1648.718750	1307.161255
1647.727539	1106.650024
1646.735352	927.703796
1645.744141	825.779541
1644.751953	679.314819
1643.759766	530.577087
1642.766602	466.663666
1641.774414	218.312302
1640.781250	308.078247
1639.788086	390.140747
1638.794922	29.302368
1637.801758	304.349335
1636.807617	94.394707
1635.813477	-36.193810
1634.819336	144.418549
1633.825195	264.531616
1632.830078	-41.958637
1631.834961	-0.541836
1630.839844	4.140152
1629.844727	-154.248657
1628.849609	248.113205
1627.853516	-94.206673
1626.857422	-94.299080
1625.861328	45.091656
1624.865234	131.915771
1623.868164	-33.594891
1622.871094	166.360886
1621.874023	8.917518
1620.876953	-22.307943
1619.879883	-129.651367
1618.881836	146.471848
1617.883789	233.467102
1616.885742	92.077217
1615.887695	100.336212
1614.888672	210.910507
1613.889648	40.753036
1612.890625	-71.651451
1611.891602	-168.300446
1610.892578	-152.220551
1609.892578	2.716356
1608.892578	39.628193
1607.892578	-28.315825
1606.892578	11.093728
1605.891602	68.748093
1604.890625	73.947693
1603.889648	-15.160087
1602.888672	238.494202
1601.887695	329.739929
1600.885742	88.654251
1599.883789	-0.747392
1598.881836	-105.903748
1597.879883	-208.510239
1596.876953	-130.863541
1595.874023	-144.821289
1594.871094	-166.734711
1593.868164	-251.449051
1592.864258	-234.427917
1591.861328	-243.654373
1590.857422	-130.351013
1589.853516	-163.372940
1588.848633	-188.708191
1587.844727	-276.781555
1586.839844	127.891754
1585.834961	81.180397
1584.830078	42.145607
1583.824219	15.986692
1582.819336	18.333780
1581.813477	166.378723
1580.807617	12.074553
1579.800781	-108.498726
1578.794922	101.419716
1577.788086	128.867523
1576.781250	210.761765
1575.773438	63.486855
1574.766602	17.529140
1573.758789	143.021942
1572.750977	60.274109
1571.743164	122.926498
1570.735352	84.000923
1569.726563	156.606888
1568.718750	-147.673615
1567.708984	134.902725
1566.700195	128.943558
1565.691406	102.012733
1564.681641	82.663582
1563.671875	37.164612
1562.662109	-114.891266
1561.652344	103.813568
1560.641602	3.241198
1559.630859	-6.757644
1558.620117	84.124176
1557.609375	37.402859
1556.597656	-152.024399
1555.586914	137.648529
1554.575195	147.269012
1553.563477	-29.757746
1552.550781	220.204193
1551.539063	239.507843
1550.526367	25.690678
1549.513672	243.788879
1548.500977	262.417023
1547.487305	99.794441
1546.473633	296.395630
1545.459961	73.954514
1544.446289	223.531296
1543.432617	104.122749
1542.417969	72.367439
1541.404297	35.260834
1540.389648	10.856614
1539.374023	-31.832172
1538.359375	-123.738365
1537.343750	-192.604202
1536.328125	164.026993
1535.312500	241.733551
1534.296875	-119.186409
1533.280273	-209.460724
1532.263672	99.633881
1531.247070	112.028542
1530.230469	168.017670
1529.212891	131.032089
1528.196289	279.309357
1527.178711	259.943817
1526.160156	176.016724
1525.142578	274.685822
1524.124023	476.032806
1523.106445	296.362732
1522.087891	106.276222
1521.068359	78.075470
1520.049805	62.573528
1519.030273	113.709961
1518.010742	252.018921
1516.991211	163.984924
1515.971680	209.389359
1514.951172	54.255013
1513.930664	291.874664
1512.910156	54.293518
1511.889648	-29.358227
1510.868164	-161.915695
1509.846680	126.165649
1508.826172	190.824524
1507.803711	91.135155
1506.782227	52.880688
1505.759766	4.214876
1504.737305	75.865768
1503.714844	-262.623077
1502.692383	-209.177872
1501.668945	-263.490143
1500.646484	-243.645721
1499.623047	-21.727654
1498.599609	-227.480560
1497.575195	6.839135
1496.550781	-158.188660
1495.527344	11.824087
1494.502930	-33.200947
1493.477539	-88.579712
1492.453125	-13.670301
1491.427734	7.396586
1490.402344	357.948761
1489.376953	77.250725
1488.350586	118.348999
1487.325195	210.410980
1486.298828	233.376358
1485.272461	240.913345
1484.245117	319.775116
1483.218750	510.784210
1482.191406	461.821014
1481.164063	315.876434
1480.136719	376.429962
1479.108398	612.738342
1478.080078	797.890442
1477.052734	679.682312
1476.023438	775.395630
1474.995117	1016.190247
1473.965820	991.959106
1472.937500	1347.026245
1471.908203	1292.052002
1470.877930	1567.839966
1469.848633	1807.849243
1468.818359	1521.130493
1467.788086	1633.753540
1466.757813	2094.614258
1465.727539	2026.478882
1464.696289	2070.129150
1463.665039	2040.027588
1462.633789	2337.616699
1461.602539	2688.378174
1460.570313	2853.559814
1459.539063	2655.607666
1458.506836	2752.130615
1457.473633	2825.723389
1456.441406	3081.960693
1455.408203	2939.791260
1454.375000	3041.132568
1453.341797	2868.573975
1452.308594	3170.125732
1451.274414	3172.447998
1450.241211	3527.004883
1449.207031	3207.498047
1448.171875	3463.065674
1447.137695	3369.086914
1446.102539	3497.928467
1445.067383	3439.411865
1444.032227	3256.925293
1442.997070	3302.244385
1441.960938	3160.348145
1440.924805	3150.042480
1439.888672	2990.578369
1438.852539	2879.239746
1437.816406	3091.488281
1436.779297	3013.060303
1435.742188	2421.844238
1434.705078	2361.342285
1433.666992	2207.443359
1432.629883	1864.317383
1431.591797	1594.563477
1430.553711	1524.338867
1429.514648	1063.085449
1428.476563	718.140076
1427.437500	539.829163
1426.398438	588.586914
1425.359375	410.495972
1424.320313	456.859467
1423.280273	430.166168
1422.240234	567.311096
1421.200195	570.964478
1420.159180	534.375122
1419.119141	404.739960
1418.078125	441.347168
1417.037109	176.016968
1415.996094	295.847260
1414.954102	211.924957
1413.912109	211.116837
1412.870117	117.360558
1411.828125	-44.144554
1410.786133	-283.406219
1409.743164	-160.637985
1408.700195	-27.778372
1407.657227	-80.753143
1406.614258	-48.224449
1405.570313	-23.159475
1404.527344	-88.350525
1403.483398	52.361874
1402.438477	45.063831
1401.394531	-90.041603
1400.349609	254.037628
1399.304688	126.668480
1398.259766	197.520569
1397.214844	153.159973
1396.168945	23.715937
1395.123047	-98.037003
1394.077148	126.047218
1393.031250	-25.486942
1391.984375	-79.203255
1390.937500	-335.530914
1389.890625	-36.031052
1388.843750	-6.762839
1387.796875	165.214478
1386.749023	-2.914357
1385.701172	-53.313725
1384.653320	-53.558594
1383.604492	-143.667053
1382.556641	-108.636414
1381.507813	-145.955154
1380.458984	64.166595
1379.410156	-2.863902
1378.360352	-84.720474
1377.310547	138.136200
1376.260742	11.646488
1375.210938	-142.093033
1374.161133	-153.431122
1373.110352	12.447181
1372.059570	-95.890388
1371.008789	-4.593494
1369.957031	131.660965
1368.906250	71.158646
1367.854492	25.763889
1366.802734	-36.895939
1365.750000	64.967560
1364.698242	69.851585
1363.645508	99.764091
1362.592773	60.132496
1361.540039	62.970856
1360.486328	133.111084
1359.433594	178.519409
1358.379883	137.019547
1357.326172	43.485229
1356.271484	79.377747
1355.216797	162.625153
1354.163086	226.129440
1353.107422	374.188934
1352.052734	390.735931
1350.998047	303.153687
1349.942383	573.199097
1348.886719	567.812683
1347.830078	664.300476
1346.774414	530.214478
1345.717773	649.303345
1344.661133	674.272644
1343.604492	778.717834
1342.546875	803.947327
1341.490234	911.109070
1340.432617	929.179749
1339.375000	1036.565063
1338.316406	787.450867
1337.258789	1011.495483
1336.200195	1072.215698
1335.141602	826.192322
1334.082031	921.863586
1333.023438	1081.972412
1331.963867	796.985779
1330.904297	1024.106812
1329.844727	742.030090
1328.784180	756.801941
1327.723633	1367.234131
1326.663086	878.187317
1325.602539	908.187805
1324.541992	948.201721
1323.480469	1042.652710
1322.418945	1070.562622
1321.357422	1241.737305
1320.295898	1356.236206
1319.233398	1127.944458
1318.170898	1324.080566
1317.108398	1517.807373
1316.045898	1206.239258
1314.982422	1427.290894
1313.918945	1315.736694
1312.855469	1470.428955
1311.791992	1174.464355
1310.728516	1403.263062
1309.664063	1508.994751
1308.599609	1363.751099
1307.535156	1526.308228
1306.469727	1649.552612
1305.404297	1681.862671
1304.338867	1576.567261
1303.273438	1670.598267
1302.208008	1612.307983
1301.141602	1536.956055
1300.075195	1655.867676
1299.008789	1632.369507
1297.942383	1469.006836
1296.875000	1598.030029
1295.807617	1395.693359
1294.740234	1392.368286
1293.672852	1460.318726
1292.604492	1265.838379
1291.537109	1356.080933
1290.468750	982.910950
1289.399414	1161.643311
1288.331055	646.717957
1287.261719	977.592041
1286.192383	950.706116
1285.123047	1026.814209
1284.052734	885.013489
1282.983398	1086.168579
1281.913086	871.169006
1280.841797	857.040344
1279.771484	791.629272
1278.700195	1085.944824
1277.628906	1028.018555
1276.557617	1168.270386
1275.486328	1076.290161
1274.414063	1099.306274
1273.341797	1400.971191
1272.269531	1502.241821
1271.197266	1351.951904
1270.124023	1104.113525
1269.050781	1457.073975
1267.977539	1277.809692
1266.904297	1396.426025
1265.830078	1256.419312
1264.756836	1009.204407
1263.681641	1171.882690
1262.607422	1166.305542
1261.533203	1433.818970
1260.458008	1262.558594
1259.382813	1293.673828
1258.307617	1419.834106
1257.231445	1280.499512
1256.155273	1309.293823
1255.079102	1213.954834
1254.002930	1276.912354
1252.926758	1254.706787
1251.849609	1062.237915
1250.772461	1263.941528
1249.695313	1190.786377
1248.617188	1093.374878
1247.540039	1068.962158
1246.461914	1161.237915
1245.382813	803.987366
1244.304688	757.859680
1243.225586	1178.076172
1242.146484	1122.207520
1241.067383	988.694885
1239.988281	1214.457886
1238.908203	1042.179443
1237.828125	901.523926
1236.748047	1095.649170
1235.667969	811.982849
1234.586914	783.002686
1233.505859	1093.373047
1232.424805	1003.755859
1231.343750	766.385193
1230.261719	594.510498
1229.179688	698.776611
1228.097656	832.040649
1227.015625	488.366974
1225.932617	672.409241
1224.850586	672.467102
1223.767578	454.791382
1222.683594	430.667114
1221.600586	99.452583
1220.516602	370.291229
1219.432617	568.476440
1218.347656	254.278992
1217.263672	275.985199
1216.178711	213.113358
1215.093750	309.603455
1214.008789	439.812958
1212.922852	441.996948
1211.836914	376.572174
1210.750977	467.948822
1209.665039	549.591858
1208.579102	708.317688
1207.492188	736.729065
1206.405273	309.504700
1205.318359	540.318542
1204.230469	313.195068
1203.142578	117.428459
1202.054688	176.968109
1200.966797	-1.945511
1199.877930	28.583076
1198.790039	-123.869156
1197.701172	130.312698
1196.611328	148.562393
1195.522461	-206.046585
1194.432617	-113.329323
1193.342773	20.141829
1192.252930	-139.740143
1191.162109	128.085999
1190.072266	40.170998
1188.981445	19.461054
1187.889648	15.487744
1186.798828	-79.789467
1185.707031	-71.903244
1184.615234	-44.905704
1183.523438	-65.989563
1182.430664	-178.302933
1181.337891	-29.264799
1180.245117	9.332589
1179.152344	-242.217026
1178.059570	136.524673
1176.965820	-321.180511
1175.872070	-45.784241
1174.778320	210.231949
1173.683594	250.543793
1172.588867	37.000713
1171.494141	393.045135
1170.399414	119.549194
1169.303711	393.875885
1168.208984	129.866776
1167.113281	210.184341
1166.016602	201.907578
1164.920898	212.656052
1163.824219	-3.710968
1162.727539	133.473465
1161.630859	275.267303
1160.533203	395.394440
1159.435547	376.893280
1158.337891	508.659821
1157.240234	704.685669
1156.141602	409.052032
1155.043945	449.757294
1153.944336	480.779877
1152.845703	607.048889
1151.747070	378.000885
1150.647461	561.197205
1149.547852	305.821960
1148.447266	531.594543
1147.347656	73.698547
1146.247070	113.488968
1145.146484	41.273468
1144.044922	218.845428
1142.944336	-246.165283
1141.842773	-228.207047
1140.741211	153.487350
1139.638672	118.802826
1138.537109	262.309631
1137.434570	15.875191
1136.332031	-164.031586
1135.228516	397.169342
1134.125977	461.648712
1133.022461	490.363190
1131.917969	746.832458
1130.814453	561.645874
1129.709961	779.794861
1128.605469	1083.133911
1127.500977	1222.577881
1126.396484	1020.398560
1125.291016	1055.255737
1124.185547	895.641235
1123.080078	738.358459
1121.973633	1095.105957
1120.868164	622.627563
1119.761719	810.901611
1118.654297	646.233276
1117.547852	538.347534
1116.440430	626.802368
1115.333008	367.342651
1114.225586	604.600220
1113.117188	612.261536
1112.008789	527.616638
1110.900391	674.545715
1109.791992	873.295837
1108.682617	783.617859
1107.573242	821.433228
1106.463867	828.438477
1105.354492	1061.994263
1104.244141	1038.058228
1103.133789	1113.153809
1102.023438	980.507080
1100.913086	1001.152588
1099.801758	1125.454224
1098.690430	1265.091309
1097.579102	884.887329
1096.467773	1014.397644
1095.355469	1140.591064
1094.243164	1085.271362
1093.130859	1008.703918
1092.017578	1252.291260
1090.905273	1149.674927
1089.791992	1079.970825
1088.677734	1104.328735
1087.564453	956.898621
1086.450195	1406.803833
1085.335938	1193.393677
1084.221680	1320.865234
1083.106445	1506.957031
1081.991211	1481.440308
1080.875977	1307.885376
1079.760742	1162.536621
1078.644531	1284.856934
1077.528320	951.666565
1076.412109	1188.875977
1075.295898	984.811646
1074.178711	1050.551392
1073.061523	1245.211060
1071.944336	961.408020
1070.826172	635.489868
1069.708984	912.020020
1068.590820	869.709106
1067.471680	738.354248
1066.353516	1070.767090
1065.234375	850.390625
1064.115234	1088.921021
1062.996094	634.547913
1061.875977	781.705139
1060.755859	1052.762573
1059.635742	926.078125
1058.515625	839.191406
1057.394531	579.325073
1056.273438	889.849243
1055.152344	824.020264
1054.031250	547.967651
1052.909180	442.525452
1051.787109	341.802155
1050.665039	483.919373
1049.541992	324.881226
1048.418945	653.612549
1047.295898	426.977264
1046.172852	424.364685
1045.048828	454.403900
1043.925781	498.447906
1042.801758	512.180176
1041.676758	558.542908
1040.552734	297.408356
1039.427734	232.057922
1038.302734	355.385101
1037.176758	271.482178
1036.050781	220.240662
1034.924805	694.954163
1033.798828	548.338196
1032.672852	232.047699
1031.545898	460.067749
1030.418945	543.897034
1029.291992	374.395599
1028.164063	167.837753
1027.036133	-29.272121
1025.908203	50.162300
1024.780273	143.559586
1023.651367	-153.055710
1022.522461	167.927963
1021.393555	-135.373611
1020.264648	-285.344574
1019.134766	-129.018814
1018.004883	143.255981
1016.875000	144.244003
1015.744141	96.630363
1014.613281	93.154945
1013.482422	105.988167
1012.351563	297.251587
1011.219727	391.253662
1010.088867	564.033142
1008.956055	405.831238
1007.824219	655.079468
1006.691406	855.724731
1005.558594	1368.629150
1004.425781	2165.826172
1003.292969	2084.259521
1002.159180	2157.693359
1001.025391	1410.885742
999.891602	724.608276
998.756836	468.367676
997.622070	339.372742
996.487305	104.367729
995.352539	153.493378
994.216797	-60.343006
993.081055	92.865685
991.945313	68.539391
990.808594	-38.662369
989.672852	-25.787163
988.536133	-91.150597
987.398438	-78.002426
986.261719	-122.303200
985.124023	-60.496769
983.986328	1.426590
982.847656	-28.620970
981.709961	-88.417618
980.571289	-143.439514
979.432617	66.283340
978.292969	-96.545532
977.153320	-26.892033
976.013672	-170.912949
974.874023	78.318863
973.734375	334.490295
972.593750	71.506546
971.453125	-18.929310
970.311523	338.601807
969.170898	179.609161
968.029297	7.084075
966.886719	353.387421
965.745117	25.246122
964.602539	-13.587934
963.459961	-63.694324
962.317383	255.484436
961.173828	68.169014
960.030273	451.673767
958.886719	269.335358
957.743164	556.775452
956.598633	452.703400
955.454102	211.507019
954.309570	52.997261
953.165039	-2.290300
952.019531	111.910759
950.874023	146.192383
949.727539	-9.147534
948.582031	366.126129
947.435547	389.440948
946.289063	353.520874
945.141602	205.861389
943.995117	314.250824
942.847656	226.404938
941.699219	321.404083
940.551758	208.859665
939.403320	409.146393
938.254883	274.187775
937.105469	401.747681
935.957031	353.863678
934.807617	479.431030
933.658203	500.284546
932.507813	22.321194
931.357422	289.654602
930.207031	-148.958191
929.056641	89.050293
927.906250	133.634232
926.754883	-12.791339
925.603516	-131.666611
924.451172	13.560334
923.298828	8.794593
922.146484	304.331818
920.994141	6.614030
919.841797	-133.981171
918.688477	136.903244
917.535156	139.790451
916.380859	22.484917
915.227539	-314.835846
914.073242	-29.873789
912.918945	227.883621
911.763672	-20.266605
910.608398	-79.870911
909.453125	-184.644089
908.297852	55.407990
907.141602	148.168549
905.985352	-89.819786
904.829102	-130.436111
903.672852	-5.532212
902.515625	-172.667984
901.358398	126.811760
900.201172	107.139015
899.042969	-52.685349
897.884766	373.672974
896.726563	302.348206
895.568359	-87.658363
894.409180	65.248123
893.250000	435.196228
892.090820	194.964462
890.930664	196.708374
889.771484	99.184746
888.611328	-9.460539
887.450195	94.277710
886.289063	310.933380
885.128906	92.077034
883.966797	284.031647
882.805664	300.067719
881.643555	304.925659
880.481445	228.718842
879.319336	269.842407
878.156250	484.550049
876.993164	485.224243
875.830078	319.314728
874.666016	536.366272
873.502930	343.663971
872.338867	432.468719
871.173828	660.814331
870.009766	373.952179
868.844727	404.414948
867.679688	648.535461
866.513672	323.854736
865.348633	255.586609
864.182617	337.951447
863.015625	388.877350
861.849609	520.667664
860.682617	564.871094
859.515625	548.478149
858.347656	577.014465
857.180664	715.501709
856.012695	652.062988
854.843750	660.446533
853.675781	875.113464
852.506836	811.735718
851.337891	842.520447
850.167969	655.967773
848.999023	751.741882
847.829102	780.288147
846.658203	708.065674
845.488281	353.814789
844.317383	487.590332
843.146484	516.126770
841.975586	370.154755
840.803711	331.572723
839.631836	456.193451
838.459961	357.194794
837.287109	233.629578
836.114258	726.724670
834.941406	272.458801
833.768555	613.363586
832.594727	552.188904
831.420898	520.003784
830.247070	572.576050
829.072266	473.354919
827.898438	300.501953
826.722656	529.068604
825.547852	416.342255
824.372070	238.960831
823.196289	444.865021
822.020508	356.512543
820.844727	138.927490
819.667969	148.498260
818.491211	13.261739
817.313477	27.123808
816.136719	183.290909
814.958984	-41.136967
813.781250	-0.887978
812.602539	99.277641
811.423828	81.460144
810.245117	-9.807969
809.066406	-38.931599
807.886719	-137.022644
806.707031	-10.866879
805.527344	28.507946
804.346680	-140.935898
803.166992	-101.803543
801.985352	-204.822983
800.804688	-119.367958
799.623047	-446.605621
798.441406	-321.488403
797.259766	-156.666473
796.078125	-198.176575
794.895508	-248.669907
793.712891	-115.416405
792.529297	81.858505
791.346680	26.472849
790.163086	156.918564
788.978516	21.579065
787.794922	118.476578
786.610352	166.512787
785.425781	285.147888
784.241211	304.076660
783.055664	364.847046
781.870117	558.035156
780.684570	278.152618
779.498047	212.518738
778.311523	157.804214
777.125000	65.427246
775.938477	103.179176
774.750977	145.174332
773.563477	72.269920
772.375977	105.124908
771.187500	80.478630
769.999023	-147.144897
768.810547	105.716400
767.622070	336.276703
766.432617	42.212910
765.243164	241.550079
764.053711	196.205902
762.863281	245.414001
761.672852	342.883789
760.482422	354.345917
759.291992	458.072144
758.100586	502.225861
756.909180	251.552704
755.717773	38.246708
754.525391	24.934305
753.333008	211.477051
752.140625	261.600677
750.948242	384.066223
749.754883	249.433868
748.561523	174.030960
747.368164	291.710724
746.173828	481.644836
744.979492	136.083160
743.785156	301.644958
742.590820	478.000397
741.395508	92.948326
740.200195	38.958176
739.003906	239.104309
737.808594	285.730133
736.612305	27.815977
735.416016	107.181618
734.218750	-133.180374
733.021484	-29.854158
731.824219	62.433022
730.626953	115.256760
729.428711	340.799347
728.230469	238.205673
727.032227	520.395386
725.833984	328.147491
724.634766	706.287170
723.435547	411.381592
722.235352	448.590027
721.036133	359.136932
719.835938	387.616364
718.635742	492.486328
717.434570	226.375137
716.233398	501.436218
715.032227	525.581909
713.831055	309.900330
712.628906	360.318817
711.426758	136.150940
710.224609	232.453552
709.021484	239.454910
707.818359	244.343369
706.615234	5.433587
705.412109	149.854614
704.208008	133.239044
703.003906	440.933044
701.799805	169.928757
700.594727	249.309982
699.389648	120.023926
698.184570	125.697205
696.979492	400.985565
695.773438	15.720798
694.567383	-56.410557
693.361328	-41.499287
692.154297	-132.846603
690.947266	-382.475769
689.740234	-321.482117
688.533203	-375.359558
687.325195	-86.304276
686.117188	-90.006966
684.909180	40.893089
683.700195	-51.380756
682.491211	-91.422874
681.282227	-152.939911
680.072266	45.703033
678.863281	77.669609
677.653320	23.189878
676.442383	-165.295486
675.232422	-130.595673
674.021484	222.345093
672.810547	562.324524
671.598633	91.295654
670.386719	14.195494
669.174805	153.482727
667.962891	262.621307
666.750000	268.168091
665.537109	-69.597313
664.324219	72.418022
663.110352	5.081749
661.897461	48.020409
660.683594	-81.571480
659.468750	-12.453306
658.254883	-240.937164
657.040039	283.505585
655.824219	-5.084408
654.609375	198.063477
653.393555	306.375977
652.177734	-78.723412
650.960938	324.867218
649.745117	276.025177
648.528320	302.601135
647.311523	217.228821
646.093750	422.443085
644.875977	177.818573
643.658203	671.134644
642.440430	428.589355
641.221680	254.870270
640.002930	152.050613
638.784180	178.081924
637.564453	285.578644
636.344727	177.988617
635.125000	179.743057
633.905273	54.531296
632.684570	-79.518188
631.463867	65.167213
630.243164	509.812531
629.021484	222.272171
627.799805	170.326752
626.578125	272.281403
625.356445	493.681366
624.133789	328.566498
622.911133	465.007446
621.688477	399.287018
620.464844	358.524384
619.241211	342.646088
618.017578	17.593796
616.793945	-100.644424
615.569336	-33.683079
614.344727	32.156570
613.120117	-283.928650
611.894531	102.437630
610.668945	237.170395
609.443359	-187.434799
608.216797	100.417686
606.991211	-117.628761
605.764648	81.414223
604.537109	13.794229
