# Supplementary material for: Raman spectroscopy accurately differentiates mucosal healing from non-healing and biochemical changes following biological therapy in inflammatory bowel disease
Source: PLoS One. 2021 Jun 2;16(6):e0252210. doi: 10.1371/journal.pone.0252210 (PMC8172032; doi:10.1371/journal.pone.0252210)
Supplement: S2 Dataset — (ZIP) [file pone.0252210.s004.zip › Export UC MH/OC029-1 pre treatment_base sub CR removed_55__X_-2899.93__Y_35434.1__Z_228.092__Time_627.txt]

1714.640625	57.232727
1713.664063	108.715324
1712.687500	70.116661
1711.709961	-28.815186
1710.733398	34.576935
1709.755859	42.940426
1708.778320	-11.688573
1707.799805	-97.192741
1706.821289	-55.482765
1705.843750	-44.607201
1704.864258	18.272791
1703.885742	-182.586121
1702.907227	48.696487
1701.927734	184.697479
1700.948242	40.948570
1699.968750	-29.379736
1698.988281	-21.055300
1698.007813	-238.825928
1697.028320	186.018112
1696.046875	53.254089
1695.066406	-19.583210
1694.084961	258.461548
1693.104492	225.051178
1692.123047	179.274414
1691.140625	233.215271
1690.159180	64.007492
1689.176758	143.879990
1688.194336	368.669495
1687.211914	292.971283
1686.228516	482.090118
1685.246094	608.073914
1684.262695	409.755310
1683.279297	611.975952
1682.295898	639.155090
1681.311523	616.518555
1680.327148	767.736755
1679.342773	866.440369
1678.358398	925.953552
1677.374023	839.868164
1676.388672	1140.211548
1675.403320	1148.626465
1674.417969	1080.642700
1673.432617	1135.651611
1672.446289	1146.113525
1671.459961	1515.909180
1670.473633	1360.243774
1669.487305	1340.719116
1668.500977	1560.777344
1667.513672	1555.689941
1666.526367	1930.701538
1665.539063	1971.801270
1664.550781	1902.014038
1663.563477	1896.469604
1662.575195	2135.385498
1661.586914	2218.308105
1660.598633	2407.713135
1659.609375	2321.935791
1658.620117	2249.921143
1657.631836	2332.034424
1656.641602	2348.338867
1655.652344	2325.373535
1654.662109	2265.781250
1653.672852	2100.786865
1652.681641	2002.390747
1651.691406	1901.789673
1650.701172	1738.143066
1649.709961	1408.357666
1648.718750	1311.684326
1647.727539	1410.958862
1646.735352	1206.661499
1645.744141	1018.629150
1644.751953	762.313843
1643.759766	627.865845
1642.766602	752.458923
1641.774414	454.996185
1640.781250	590.663147
1639.788086	441.608612
1638.794922	459.023865
1637.801758	318.446198
1636.807617	568.325989
1635.813477	306.966888
1634.819336	53.828396
1633.825195	-1.412056
1632.830078	193.781265
1631.834961	136.247833
1630.839844	276.368622
1629.844727	5.939795
1628.849609	77.897316
1627.853516	157.846710
1626.857422	11.656601
1625.861328	28.706728
1624.865234	43.227543
1623.868164	39.435890
1622.871094	56.761990
1621.874023	58.396652
1620.876953	39.087486
1619.879883	208.964066
1618.881836	210.759903
1617.883789	118.089035
1616.885742	96.372475
1615.887695	-135.241119
1614.888672	249.836899
1613.889648	2.597901
1612.890625	-118.640121
1611.891602	216.404831
1610.892578	53.236580
1609.892578	-102.008652
1608.892578	376.901276
1607.892578	48.717632
1606.892578	-9.581609
1605.891602	89.221230
1604.890625	276.951630
1603.889648	-106.040009
1602.888672	241.179886
1601.887695	-44.945248
1600.885742	-312.704193
1599.883789	-78.308762
1598.881836	-45.412746
1597.879883	31.827181
1596.876953	40.996433
1595.874023	-33.540806
1594.871094	-61.119537
1593.868164	10.458559
1592.864258	-301.943665
1591.861328	-76.533699
1590.857422	-78.412102
1589.853516	-20.391159
1588.848633	55.740623
1587.844727	-58.693588
1586.839844	22.370220
1585.834961	-214.816818
1584.830078	45.829422
1583.824219	-3.908355
1582.819336	139.041946
1581.813477	57.748455
1580.807617	28.424456
1579.800781	160.388626
1578.794922	255.695129
1577.788086	103.533417
1576.781250	253.120712
1575.773438	-29.394419
1574.766602	91.204018
1573.758789	-186.301636
1572.750977	282.306885
1571.743164	-94.252037
1570.735352	124.288841
1569.726563	272.392120
1568.718750	72.166138
1567.708984	100.366867
1566.700195	-198.791870
1565.691406	-119.002525
1564.681641	111.084747
1563.671875	58.036423
1562.662109	103.395935
1561.652344	112.224403
1560.641602	-19.194109
1559.630859	82.579056
1558.620117	-295.429840
1557.609375	142.845535
1556.597656	-22.975218
1555.586914	33.851223
1554.575195	134.463333
1553.563477	271.072968
1552.550781	249.491669
1551.539063	75.016396
1550.526367	76.352776
1549.513672	217.178619
1548.500977	290.482941
1547.487305	391.977081
1546.473633	-44.547058
1545.459961	374.485748
1544.446289	250.425156
1543.432617	92.617050
1542.417969	115.473297
1541.404297	-29.750217
1540.389648	-136.406754
1539.374023	76.865837
1538.359375	88.532883
1537.343750	53.523327
1536.328125	-61.658180
1535.312500	65.452965
1534.296875	-13.999871
1533.280273	-29.186989
1532.263672	275.050629
1531.247070	151.154434
1530.230469	222.920380
1529.212891	212.003845
1528.196289	100.460632
1527.178711	393.001648
1526.160156	216.672516
1525.142578	210.100739
1524.124023	-7.687359
1523.106445	157.762695
1522.087891	-3.731382
1521.068359	179.223053
1520.049805	127.956757
1519.030273	246.154678
1518.010742	441.207794
1516.991211	21.907019
1515.971680	275.629181
1514.951172	79.591377
1513.930664	4.136677
1512.910156	185.248535
1511.889648	-75.358101
1510.868164	38.596848
1509.846680	267.775696
1508.826172	-116.331459
1507.803711	173.963211
1506.782227	-2.646643
1505.759766	-35.821613
1504.737305	2.610400
1503.714844	-133.371658
1502.692383	107.112579
1501.668945	-123.937103
1500.646484	-165.540375
1499.623047	-240.581024
1498.599609	75.862175
1497.575195	243.580612
1496.550781	-105.718956
1495.527344	-107.124168
1494.502930	70.319839
1493.477539	250.086121
1492.453125	56.450348
1491.427734	146.421417
1490.402344	310.321259
1489.376953	83.170288
1488.350586	361.671173
1487.325195	445.882080
1486.298828	514.600037
1485.272461	366.213959
1484.245117	424.457520
1483.218750	439.210144
1482.191406	423.219208
1481.164063	453.030487
1480.136719	763.191895
1479.108398	670.335144
1478.080078	850.117554
1477.052734	731.630615
1476.023438	781.192444
1474.995117	937.639465
1473.965820	1152.479492
1472.937500	1018.380920
1471.908203	1660.564331
1470.877930	1299.729736
1469.848633	1501.274658
1468.818359	1712.815552
1467.788086	1799.583008
1466.757813	2135.425781
1465.727539	2227.023193
1464.696289	1990.646240
1463.665039	2425.133301
1462.633789	2549.448730
1461.602539	2478.089355
1460.570313	2602.223389
1459.539063	2713.590820
1458.506836	2756.313232
1457.473633	2991.825439
1456.441406	2813.666504
1455.408203	2988.121582
1454.375000	3182.766113
1453.341797	3090.782471
1452.308594	2872.068359
1451.274414	3061.455811
1450.241211	3349.594971
1449.207031	3683.177734
1448.171875	3687.314209
1447.137695	3605.368408
1446.102539	3596.851807
1445.067383	3768.058105
1444.032227	3374.849609
1442.997070	3366.399414
1441.960938	3024.029297
1440.924805	3078.884521
1439.888672	3366.354736
1438.852539	3312.442627
1437.816406	3281.321533
1436.779297	3085.965576
1435.742188	2706.296875
1434.705078	2796.625000
1433.666992	2177.319092
1432.629883	1884.028687
1431.591797	1537.871582
1430.553711	1366.037231
1429.514648	1050.480957
1428.476563	1143.789063
1427.437500	894.087646
1426.398438	1030.335571
1425.359375	553.986572
1424.320313	629.873474
1423.280273	713.326538
1422.240234	562.509216
1421.200195	668.742432
1420.159180	367.014832
1419.119141	455.761230
1418.078125	645.210266
1417.037109	414.372528
1415.996094	206.359833
1414.954102	292.819305
1413.912109	213.333466
1412.870117	267.236725
1411.828125	155.285339
1410.786133	131.444534
1409.743164	-80.780861
1408.700195	327.732086
1407.657227	98.169205
1406.614258	-38.275925
1405.570313	66.448723
1404.527344	-69.723099
1403.483398	7.572244
1402.438477	27.214100
1401.394531	34.436230
1400.349609	61.813793
1399.304688	-48.615528
1398.259766	222.179474
1397.214844	26.780769
1396.168945	-40.629997
1395.123047	345.581909
1394.077148	60.463161
1393.031250	-34.080196
1391.984375	-63.375912
1390.937500	-42.463737
1389.890625	303.919647
1388.843750	-75.329613
1387.796875	31.030214
1386.749023	307.537140
1385.701172	-91.078011
1384.653320	50.617867
1383.604492	-92.561562
1382.556641	-65.589035
1381.507813	-73.479126
1380.458984	-46.249908
1379.410156	63.527569
1378.360352	265.769073
1377.310547	213.461838
1376.260742	301.085480
1375.210938	176.738678
1374.161133	109.973267
1373.110352	-6.503433
1372.059570	-62.929760
1371.008789	207.408066
1369.957031	11.682574
1368.906250	5.602144
1367.854492	27.075510
1366.802734	-150.568283
1365.750000	72.953110
1364.698242	142.188461
1363.645508	-12.489502
1362.592773	196.415405
1361.540039	280.985748
1360.486328	-47.276772
1359.433594	62.512665
1358.379883	43.105137
1357.326172	138.232162
1356.271484	362.714294
1355.216797	376.048309
1354.163086	-22.855751
1353.107422	-51.346485
1352.052734	258.091064
1350.998047	294.455292
1349.942383	368.194458
1348.886719	732.432922
1347.830078	689.755981
1346.774414	853.172852
1345.717773	952.193909
1344.661133	942.239685
1343.604492	910.147766
1342.546875	1054.203247
1341.490234	1148.816040
1340.432617	1124.628662
1339.375000	1217.035156
1338.316406	982.678467
1337.258789	726.318604
1336.200195	945.486023
1335.141602	1330.534912
1334.082031	1161.346924
1333.023438	863.776306
1331.963867	996.819519
1330.904297	909.909973
1329.844727	1065.464966
1328.784180	880.034851
1327.723633	1043.261353
1326.663086	1073.174927
1325.602539	1019.261108
1324.541992	1227.288452
1323.480469	1161.331299
1322.418945	841.325378
1321.357422	1528.480713
1320.295898	1282.868530
1319.233398	1111.514771
1318.170898	1226.469604
1317.108398	974.148010
1316.045898	1328.509766
1314.982422	1145.583008
1313.918945	1413.808105
1312.855469	1531.795166
1311.791992	1573.525024
1310.728516	1029.326660
1309.664063	1393.947510
1308.599609	1441.039917
1307.535156	1776.172729
1306.469727	1348.603516
1305.404297	1656.831787
1304.338867	1822.432007
1303.273438	1678.303223
1302.208008	1568.789307
1301.141602	1452.078369
1300.075195	1446.123779
1299.008789	1646.654541
1297.942383	1579.522217
1296.875000	1804.745483
1295.807617	1494.822021
1294.740234	1312.789185
1293.672852	1292.914551
1292.604492	1123.513916
1291.537109	1476.759155
1290.468750	1290.467041
1289.399414	1182.823364
1288.331055	1219.968140
1287.261719	1178.785156
1286.192383	1223.487671
1285.123047	1150.698853
1284.052734	1141.721313
1282.983398	890.455383
1281.913086	1045.764404
1280.841797	1066.494141
1279.771484	798.583496
1278.700195	995.695068
1277.628906	1065.633057
1276.557617	1292.133545
1275.486328	1291.262939
1274.414063	1407.802734
1273.341797	1045.416260
1272.269531	1355.140381
1271.197266	1303.304932
1270.124023	1254.014038
1269.050781	1434.327271
1267.977539	1250.927612
1266.904297	1389.826660
1265.830078	1457.976563
1264.756836	1452.985596
1263.681641	1416.355713
1262.607422	1484.656494
1261.533203	1389.658447
1260.458008	1324.009521
1259.382813	1433.889160
1258.307617	1485.310791
1257.231445	1383.314941
1256.155273	1493.270386
1255.079102	1045.708008
1254.002930	1255.582397
1252.926758	1107.682251
1251.849609	1195.886108
1250.772461	928.955322
1249.695313	1168.016235
1248.617188	1407.002319
1247.540039	1125.723267
1246.461914	1116.788452
1245.382813	1110.312622
1244.304688	992.125000
1243.225586	917.725647
1242.146484	1086.195923
1241.067383	1215.767700
1239.988281	801.634033
1238.908203	868.150269
1237.828125	1060.800049
1236.748047	1100.571045
1235.667969	1133.054810
1234.586914	1109.765015
1233.505859	904.700745
1232.424805	961.443604
1231.343750	960.010925
1230.261719	796.283447
1229.179688	605.983154
1228.097656	732.927917
1227.015625	658.894714
1225.932617	572.776306
1224.850586	614.917114
1223.767578	678.790344
1222.683594	737.774475
1221.600586	690.321655
1220.516602	212.565109
1219.432617	440.717041
1218.347656	460.931824
1217.263672	225.030853
1216.178711	107.547668
1215.093750	499.587219
1214.008789	324.079041
1212.922852	428.587524
1211.836914	356.850586
1210.750977	721.776306
1209.665039	705.388000
1208.579102	742.011719
1207.492188	773.743042
1206.405273	675.244019
1205.318359	567.092712
1204.230469	605.900269
1203.142578	254.401184
1202.054688	216.073959
1200.966797	115.098381
1199.877930	67.058067
1198.790039	28.602381
1197.701172	163.332092
1196.611328	245.004990
1195.522461	4.292358
1194.432617	-229.176041
1193.342773	59.047920
1192.252930	-208.131195
1191.162109	-61.975761
1190.072266	-81.725815
1188.981445	-137.582184
1187.889648	-152.681427
1186.798828	2.598272
1185.707031	-139.911072
1184.615234	-181.658997
1183.523438	69.214394
1182.430664	99.208069
1181.337891	23.577900
1180.245117	173.254166
1179.152344	116.622284
1178.059570	170.157516
1176.965820	60.639858
1175.872070	257.679260
1174.778320	423.395630
1173.683594	418.934021
1172.588867	416.762146
1171.494141	239.777420
1170.399414	218.291275
1169.303711	289.997375
1168.208984	253.940842
1167.113281	193.875244
1166.016602	128.940033
1164.920898	123.675163
1163.824219	242.548569
1162.727539	387.531097
1161.630859	138.246994
1160.533203	280.563263
1159.435547	188.742233
1158.337891	366.550812
1157.240234	455.869263
1156.141602	511.622955
1155.043945	459.906738
1153.944336	367.542480
1152.845703	513.514038
1151.747070	211.190186
1150.647461	495.097534
1149.547852	371.351227
1148.447266	552.419128
1147.347656	76.024696
1146.247070	294.926300
1145.146484	78.007149
1144.044922	272.756378
1142.944336	-27.579996
1141.842773	238.220459
1140.741211	192.236908
1139.638672	43.905499
1138.537109	-59.311947
1137.434570	576.493896
1136.332031	316.131226
1135.228516	640.121887
1134.125977	576.735413
1133.022461	408.772949
1131.917969	672.797058
1130.814453	929.468628
1129.709961	922.512146
1128.605469	913.065063
1127.500977	846.580994
1126.396484	1237.640625
1125.291016	1348.657715
1124.185547	1028.149170
1123.080078	1281.096313
1121.973633	984.191895
1120.868164	1144.427246
1119.761719	1006.103516
1118.654297	874.818970
1117.547852	712.717773
1116.440430	1293.589111
1115.333008	710.120728
1114.225586	912.061829
1113.117188	560.450562
1112.008789	842.481262
1110.900391	802.820923
1109.791992	864.683655
1108.682617	876.783386
1107.573242	983.254150
1106.463867	1058.868774
1105.354492	1004.493896
1104.244141	780.083313
1103.133789	1176.310791
1102.023438	1123.990234
1100.913086	1022.058838
1099.801758	1283.233765
1098.690430	1204.685425
1097.579102	1406.577515
1096.467773	1219.444946
1095.355469	1444.606323
1094.243164	1459.933716
1093.130859	1614.108643
1092.017578	1485.580444
1090.905273	1389.992554
1089.791992	1364.955078
1088.677734	1685.704224
1087.564453	1234.682495
1086.450195	1388.181519
1085.335938	1221.767456
1084.221680	1579.559326
1083.106445	1448.272217
1081.991211	1582.482300
1080.875977	1242.051025
1079.760742	1237.548828
1078.644531	1282.280518
1077.528320	1399.701416
1076.412109	1225.993408
1075.295898	1263.479004
1074.178711	970.119324
1073.061523	967.658875
1071.944336	904.184082
1070.826172	997.741760
1069.708984	1238.872314
1068.590820	1264.268433
1067.471680	893.702087
1066.353516	958.901428
1065.234375	1124.707642
1064.115234	934.576721
1062.996094	1205.566162
1061.875977	1179.222412
1060.755859	1075.668091
1059.635742	843.501282
1058.515625	1029.970703
1057.394531	884.367432
1056.273438	893.067627
1055.152344	728.839722
1054.031250	728.203796
1052.909180	557.052490
1051.787109	687.193909
1050.665039	476.435455
1049.541992	375.458740
1048.418945	533.540710
1047.295898	735.879333
1046.172852	590.614136
1045.048828	676.264771
1043.925781	363.255219
1042.801758	425.641663
1041.676758	648.788269
1040.552734	694.814270
1039.427734	493.943878
1038.302734	614.539917
1037.176758	367.268799
1036.050781	511.163116
1034.924805	352.524445
1033.798828	480.146637
1032.672852	556.583252
1031.545898	333.049805
1030.418945	597.873596
1029.291992	623.227295
1028.164063	569.603882
1027.036133	158.293503
1025.908203	-127.345680
1024.780273	81.816101
1023.651367	-43.368603
1022.522461	240.071671
1021.393555	-140.207993
1020.264648	66.709229
1019.134766	46.293324
1018.004883	-208.240402
1016.875000	107.733788
1015.744141	-70.052162
1014.613281	41.985912
1013.482422	100.778419
1012.351563	388.935425
1011.219727	213.919632
1010.088867	448.864410
1008.956055	514.816895
1007.824219	430.442169
1006.691406	903.749329
1005.558594	1633.679077
1004.425781	2129.829834
1003.292969	2685.969482
1002.159180	2393.705811
1001.025391	1775.877808
999.891602	908.956482
998.756836	520.659424
997.622070	451.334534
996.487305	269.048737
995.352539	232.388290
994.216797	214.330811
993.081055	-52.737152
991.945313	120.993263
990.808594	193.312469
989.672852	295.722473
988.536133	-164.162872
987.398438	-142.091064
986.261719	105.897995
985.124023	38.371975
983.986328	-134.891312
982.847656	115.672684
981.709961	-144.674438
980.571289	57.770702
979.432617	333.902405
978.292969	60.361790
977.153320	-10.533373
976.013672	463.618988
974.874023	172.357651
973.734375	12.383406
972.593750	238.597717
971.453125	-24.331095
970.311523	241.168564
969.170898	-7.508759
968.029297	214.612671
966.886719	234.880356
965.745117	71.801010
964.602539	230.073853
963.459961	-10.524838
962.317383	416.281433
961.173828	217.377640
960.030273	259.351898
958.886719	310.662231
957.743164	492.686462
956.598633	244.335388
955.454102	85.577133
954.309570	50.676102
953.165039	235.650528
952.019531	191.970291
950.874023	54.735394
949.727539	219.585846
948.582031	199.393616
947.435547	87.987099
946.289063	125.352119
945.141602	158.330307
943.995117	301.120117
942.847656	277.359711
941.699219	452.411011
940.551758	253.295441
939.403320	316.868835
938.254883	323.586029
937.105469	478.740601
935.957031	504.057465
934.807617	260.577118
933.658203	286.335510
932.507813	335.068085
931.357422	33.173538
930.207031	218.987274
929.056641	-230.335114
927.906250	199.422470
926.754883	71.603401
925.603516	-194.750229
924.451172	64.685608
923.298828	169.548233
922.146484	13.088570
920.994141	195.590668
919.841797	-44.499378
918.688477	8.810950
917.535156	114.534744
916.380859	36.451817
915.227539	-86.817871
914.073242	-46.404701
912.918945	-214.607056
911.763672	-155.658401
910.608398	3.253728
909.453125	-37.294281
908.297852	-36.829659
907.141602	-142.720306
905.985352	216.181320
904.829102	-41.163914
903.672852	68.730194
902.515625	108.546844
901.358398	64.745224
900.201172	55.082825
899.042969	127.061440
897.884766	384.684570
896.726563	106.281746
895.568359	90.483292
894.409180	120.070557
893.250000	276.370483
892.090820	202.253372
890.930664	345.209808
889.771484	27.467222
888.611328	340.044647
887.450195	819.681702
886.289063	245.174835
885.128906	278.076019
883.966797	293.057098
882.805664	308.152832
881.643555	427.099976
880.481445	225.985306
879.319336	466.842590
878.156250	493.641449
876.993164	567.847046
875.830078	371.854401
874.666016	597.139038
873.502930	327.149445
872.338867	379.236786
871.173828	604.661377
870.009766	353.146332
868.844727	173.814713
867.679688	745.665833
866.513672	458.591461
865.348633	506.597321
864.182617	626.560730
863.015625	463.495483
861.849609	486.971252
860.682617	629.510132
859.515625	704.690796
858.347656	678.903259
857.180664	527.519348
856.012695	836.119995
854.843750	987.634827
853.675781	737.757690
852.506836	900.499268
851.337891	937.689697
850.167969	582.793274
848.999023	584.243896
847.829102	818.626465
846.658203	817.821533
845.488281	635.704346
844.317383	536.484863
843.146484	737.119995
841.975586	512.652283
840.803711	453.776398
839.631836	598.371094
838.459961	599.820740
837.287109	592.313965
836.114258	490.948425
834.941406	581.692444
833.768555	569.635437
832.594727	452.614441
831.420898	574.440125
830.247070	763.104248
829.072266	759.765991
827.898438	667.141174
826.722656	445.174652
825.547852	633.459961
824.372070	520.686829
823.196289	525.998230
822.020508	580.239746
820.844727	349.274475
819.667969	140.606995
818.491211	428.408112
817.313477	308.670624
816.136719	415.856049
814.958984	565.164795
813.781250	202.734955
812.602539	-17.313892
811.423828	-39.515270
810.245117	291.566589
809.066406	364.609680
807.886719	259.774384
806.707031	208.164490
805.527344	140.901566
804.346680	31.358719
803.166992	-33.886494
801.985352	-26.010963
800.804688	-75.969231
799.623047	-37.334316
798.441406	-103.087051
797.259766	-293.105408
796.078125	-164.046539
794.895508	-254.569046
793.712891	84.542412
792.529297	155.349838
791.346680	-8.755280
790.163086	134.748306
788.978516	118.666389
787.794922	323.670929
786.610352	227.556000
785.425781	215.345215
784.241211	448.380371
783.055664	760.701599
781.870117	471.565674
780.684570	376.810852
779.498047	487.342346
778.311523	416.538849
777.125000	252.838531
775.938477	325.212921
774.750977	46.463543
773.563477	61.093254
772.375977	514.474304
771.187500	197.790970
769.999023	236.025452
768.810547	463.607025
767.622070	316.244476
766.432617	629.221497
765.243164	518.929626
764.053711	234.515625
762.863281	429.995453
761.672852	750.646484
760.482422	657.227051
759.291992	695.655823
758.100586	956.023071
756.909180	549.751770
755.717773	583.182983
754.525391	772.457520
753.333008	521.946777
752.140625	636.058594
750.948242	765.298584
749.754883	584.655273
748.561523	489.528564
747.368164	370.115967
746.173828	584.120850
744.979492	514.828796
743.785156	337.916260
742.590820	470.098999
741.395508	503.387024
740.200195	194.563248
739.003906	455.452179
737.808594	98.254448
736.612305	98.071106
735.416016	349.551422
734.218750	62.203632
733.021484	173.185379
731.824219	391.190308
730.626953	414.246185
729.428711	329.976624
728.230469	394.305969
727.032227	517.500671
725.833984	577.130127
724.634766	429.023193
723.435547	658.806335
722.235352	490.861267
721.036133	536.889832
719.835938	504.201080
718.635742	635.127441
717.434570	541.148499
716.233398	582.390015
715.032227	638.801575
713.831055	422.555237
712.628906	239.044907
711.426758	382.483063
710.224609	447.362549
709.021484	475.130157
707.818359	193.576859
706.615234	308.422363
705.412109	50.933289
704.208008	222.298828
703.003906	143.345627
701.799805	192.776016
700.594727	92.115364
699.389648	167.639709
698.184570	384.448029
696.979492	-81.253220
695.773438	66.036171
694.567383	-8.280749
693.361328	78.199783
692.154297	-52.439823
690.947266	62.345966
689.740234	10.035110
688.533203	-120.285080
687.325195	-246.127716
686.117188	135.681290
684.909180	-120.067787
683.700195	-41.755146
682.491211	-58.724716
681.282227	-118.903236
680.072266	-5.627928
678.863281	31.932585
677.653320	219.014954
676.442383	66.286041
675.232422	-107.855545
674.021484	6.018507
672.810547	-33.584160
671.598633	294.666992
670.386719	164.546478
669.174805	255.166931
667.962891	144.939514
666.750000	125.702202
665.537109	-165.516235
664.324219	120.249214
663.110352	-138.040863
661.897461	1.207275
660.683594	0.316801
659.468750	159.310410
658.254883	-89.265266
657.040039	-5.372386
655.824219	-37.733662
654.609375	-11.652525
653.393555	141.799149
652.177734	-284.223419
650.960938	296.204529
649.745117	131.391266
648.528320	238.182053
647.311523	334.377533
646.093750	28.273729
644.875977	232.487991
643.658203	202.328293
642.440430	602.535522
641.221680	402.831207
640.002930	98.073128
638.784180	-90.304939
637.564453	39.600094
636.344727	75.084335
635.125000	115.002716
633.905273	-59.683388
632.684570	135.093750
631.463867	40.147289
630.243164	198.554626
629.021484	24.454733
627.799805	47.830929
626.578125	56.241554
625.356445	-31.791443
624.133789	544.672791
622.911133	520.864319
621.688477	284.943756
620.464844	316.812531
619.241211	-64.699936
618.017578	-139.998001
616.793945	-48.446510
615.569336	-44.837963
614.344727	82.654884
613.120117	-40.400234
611.894531	244.778534
610.668945	-111.869156
609.443359	7.955319
608.216797	182.898483
606.991211	58.221283
605.764648	-92.508171
604.537109	144.972244
