# Supplementary material for: Raman spectroscopy accurately differentiates mucosal healing from non-healing and biochemical changes following biological therapy in inflammatory bowel disease
Source: PLoS One. 2021 Jun 2;16(6):e0252210. doi: 10.1371/journal.pone.0252210 (PMC8172032; doi:10.1371/journal.pone.0252210)
Supplement: S2 Dataset — (ZIP) [file pone.0252210.s004.zip › Export UC MH/EC037-1_base sub CR removed_22__X_-13701.7__Y_37029__Z_158.124__Time_249.txt]

1714.640625	180.708008
1713.664063	112.190361
1712.687500	108.612007
1711.709961	141.379608
1710.733398	307.074677
1709.755859	-8.333676
1708.778320	195.043427
1707.799805	59.455982
1706.821289	29.794443
1705.843750	-193.909576
1704.864258	-290.442139
1703.885742	-251.725143
1702.907227	138.826050
1701.927734	78.266548
1700.948242	-248.509659
1699.968750	-188.836426
1698.988281	-349.958710
1698.007813	-42.067307
1697.028320	-83.222679
1696.046875	98.427345
1695.066406	14.002679
1694.084961	-162.831009
1693.104492	3.253341
1692.123047	34.098217
1691.140625	-150.286285
1690.159180	-98.779472
1689.176758	81.657555
1688.194336	81.582123
1687.211914	34.414669
1686.228516	57.427734
1685.246094	283.874908
1684.262695	-24.557522
1683.279297	238.063675
1682.295898	133.810867
1681.311523	56.979816
1680.327148	74.119286
1679.342773	20.120916
1678.358398	206.357132
1677.374023	180.370605
1676.388672	285.382019
1675.403320	380.369568
1674.417969	343.025146
1673.432617	556.173828
1672.446289	628.967773
1671.459961	386.151123
1670.473633	497.295898
1669.487305	375.243896
1668.500977	670.632141
1667.513672	629.267273
1666.526367	742.352905
1665.539063	593.196716
1664.550781	802.677979
1663.563477	540.461182
1662.575195	681.819763
1661.586914	667.134033
1660.598633	663.468933
1659.609375	1100.048706
1658.620117	1044.069580
1657.631836	1001.737976
1656.641602	930.625061
1655.652344	558.092590
1654.662109	757.754395
1653.672852	920.609619
1652.681641	879.950928
1651.691406	583.037659
1650.701172	619.740967
1649.709961	368.492004
1648.718750	524.679260
1647.727539	387.692993
1646.735352	97.737305
1645.744141	317.964996
1644.751953	345.497650
1643.759766	180.463928
1642.766602	28.876104
1641.774414	286.622620
1640.781250	106.389969
1639.788086	79.400589
1638.794922	52.564381
1637.801758	155.086365
1636.807617	28.315022
1635.813477	-153.638367
1634.819336	-40.261509
1633.825195	49.450256
1632.830078	10.133713
1631.834961	-73.853432
1630.839844	44.999943
1629.844727	-120.425720
1628.849609	-109.396263
1627.853516	-93.070496
1626.857422	-226.654617
1625.861328	-68.218590
1624.865234	274.234192
1623.868164	103.920753
1622.871094	238.572952
1621.874023	-65.655815
1620.876953	-75.514320
1619.879883	103.733208
1618.881836	190.970657
1617.883789	57.616253
1616.885742	31.910170
1615.887695	103.280251
1614.888672	140.466400
1613.889648	-40.128086
1612.890625	120.239578
1611.891602	293.591614
1610.892578	327.874237
1609.892578	-80.849884
1608.892578	42.446602
1607.892578	47.731827
1606.892578	202.226028
1605.891602	364.416016
1604.890625	-94.009872
1603.889648	102.024467
1602.888672	-73.711311
1601.887695	-186.677917
1600.885742	-161.073853
1599.883789	-284.649139
1598.881836	-78.844582
1597.879883	304.510529
1596.876953	-130.428680
1595.874023	-29.659407
1594.871094	-305.225433
1593.868164	-256.941895
1592.864258	-75.643921
1591.861328	-145.163010
1590.857422	-157.371796
1589.853516	-62.719204
1588.848633	-4.780594
1587.844727	-4.376285
1586.839844	342.712311
1585.834961	272.355621
1584.830078	27.239464
1583.824219	251.167267
1582.819336	99.670189
1581.813477	-28.477375
1580.807617	54.238735
1579.800781	74.262390
1578.794922	174.841080
1577.788086	163.293411
1576.781250	-74.789360
1575.773438	118.927048
1574.766602	28.906509
1573.758789	84.378922
1572.750977	7.077107
1571.743164	85.611977
1570.735352	13.225395
1569.726563	-43.711617
1568.718750	177.179169
1567.708984	-30.731144
1566.700195	15.762409
1565.691406	243.796646
1564.681641	204.230499
1563.671875	45.158211
1562.662109	88.353485
1561.652344	-236.943100
1560.641602	-72.158058
1559.630859	-148.717789
1558.620117	199.698578
1557.609375	379.359192
1556.597656	-70.832657
1555.586914	-0.300704
1554.575195	-194.133682
1553.563477	-178.307526
1552.550781	145.402939
1551.539063	-95.385574
1550.526367	204.573242
1549.513672	113.606949
1548.500977	198.410034
1547.487305	81.308800
1546.473633	279.525909
1545.459961	156.992340
1544.446289	-208.558182
1543.432617	141.596375
1542.417969	313.201813
1541.404297	-19.002781
1540.389648	-69.777275
1539.374023	137.463455
1538.359375	-68.456635
1537.343750	-109.298050
1536.328125	79.351128
1535.312500	383.853882
1534.296875	64.036148
1533.280273	53.592152
1532.263672	125.508659
1531.247070	230.769882
1530.230469	250.834686
1529.212891	255.293457
1528.196289	298.279480
1527.178711	117.092712
1526.160156	365.758240
1525.142578	102.040878
1524.124023	82.757660
1523.106445	-80.679649
1522.087891	-79.559853
1521.068359	114.300430
1520.049805	-31.387543
1519.030273	-48.610371
1518.010742	26.587322
1516.991211	-1.122435
1515.971680	251.082794
1514.951172	-174.961517
1513.930664	-264.543762
1512.910156	5.223027
1511.889648	164.419144
1510.868164	28.340702
1509.846680	48.730988
1508.826172	-161.797302
1507.803711	-100.530472
1506.782227	-44.474655
1505.759766	26.836737
1504.737305	-132.606537
1503.714844	2.602039
1502.692383	-269.625122
1501.668945	-175.584183
1500.646484	-166.127289
1499.623047	-123.479965
1498.599609	-45.077835
1497.575195	-7.736814
1496.550781	-187.931503
1495.527344	13.037473
1494.502930	-16.313658
1493.477539	-25.267931
1492.453125	236.711914
1491.427734	145.829376
1490.402344	164.811203
1489.376953	-20.625483
1488.350586	97.888588
1487.325195	124.408577
1486.298828	316.801666
1485.272461	197.685410
1484.245117	37.737591
1483.218750	-83.881035
1482.191406	184.774658
1481.164063	73.304703
1480.136719	242.324509
1479.108398	283.773468
1478.080078	424.579773
1477.052734	30.241858
1476.023438	267.796204
1474.995117	278.579681
1473.965820	806.248169
1472.937500	488.474121
1471.908203	483.884094
1470.877930	792.278992
1469.848633	927.553894
1468.818359	1027.138062
1467.788086	742.662598
1466.757813	796.481140
1465.727539	1180.751709
1464.696289	1267.486084
1463.665039	1295.748779
1462.633789	1288.445801
1461.602539	1108.446533
1460.570313	1311.959595
1459.539063	1373.252808
1458.506836	1513.200684
1457.473633	1526.203613
1456.441406	1435.220581
1455.408203	1199.688843
1454.375000	1362.453857
1453.341797	1575.888428
1452.308594	1363.377197
1451.274414	1761.777344
1450.241211	1939.607788
1449.207031	1757.632446
1448.171875	1783.446655
1447.137695	1766.256592
1446.102539	1650.355347
1445.067383	1807.916260
1444.032227	1507.397705
1442.997070	1538.502319
1441.960938	1491.199219
1440.924805	1299.807495
1439.888672	1432.197754
1438.852539	1390.148682
1437.816406	1583.222290
1436.779297	1452.801636
1435.742188	1304.807129
1434.705078	1144.300781
1433.666992	1360.169556
1432.629883	909.488831
1431.591797	736.703491
1430.553711	707.901489
1429.514648	489.919342
1428.476563	395.720367
1427.437500	498.326080
1426.398438	275.677612
1425.359375	118.736977
1424.320313	403.007141
1423.280273	387.336639
1422.240234	439.765839
1421.200195	154.721420
1420.159180	136.788452
1419.119141	285.125885
1418.078125	312.629456
1417.037109	342.710022
1415.996094	0.470032
1414.954102	128.846298
1413.912109	149.099030
1412.870117	41.180157
1411.828125	167.186096
1410.786133	36.846058
1409.743164	9.653833
1408.700195	-57.642643
1407.657227	133.884979
1406.614258	265.145508
1405.570313	17.291134
1404.527344	126.093414
1403.483398	-83.811707
1402.438477	-168.103149
1401.394531	-76.656502
1400.349609	-42.864639
1399.304688	-207.093918
1398.259766	-77.851776
1397.214844	-239.323395
1396.168945	32.862785
1395.123047	79.539154
1394.077148	386.786072
1393.031250	62.908504
1391.984375	-93.006905
1390.937500	-116.095009
1389.890625	-226.677887
1388.843750	55.711403
1387.796875	72.899193
1386.749023	45.134583
1385.701172	-177.567474
1384.653320	2.412214
1383.604492	154.895248
1382.556641	-9.941044
1381.507813	-19.732780
1380.458984	-16.942162
1379.410156	38.381935
1378.360352	-28.583086
1377.310547	9.411164
1376.260742	-132.209656
1375.210938	-61.590202
1374.161133	46.509579
1373.110352	-94.771614
1372.059570	-210.965256
1371.008789	41.944050
1369.957031	-126.406746
1368.906250	51.797615
1367.854492	-71.457718
1366.802734	333.490509
1365.750000	133.189713
1364.698242	-4.674581
1363.645508	-112.536507
1362.592773	6.210131
1361.540039	-19.321810
1360.486328	-87.059181
1359.433594	-124.821358
1358.379883	51.350914
1357.326172	83.342575
1356.271484	-232.575699
1355.216797	-71.161758
1354.163086	216.988281
1353.107422	112.615654
1352.052734	179.737778
1350.998047	572.162476
1349.942383	237.180450
1348.886719	56.292934
1347.830078	433.821930
1346.774414	141.502487
1345.717773	164.354248
1344.661133	623.682861
1343.604492	336.698456
1342.546875	758.758667
1341.490234	566.187317
1340.432617	683.446350
1339.375000	758.622070
1338.316406	992.316345
1337.258789	515.432556
1336.200195	553.679260
1335.141602	549.911926
1334.082031	523.939697
1333.023438	636.589111
1331.963867	492.041962
1330.904297	518.237305
1329.844727	613.711426
1328.784180	560.906616
1327.723633	661.394592
1326.663086	603.797485
1325.602539	600.630066
1324.541992	686.428467
1323.480469	838.902893
1322.418945	574.224182
1321.357422	682.362244
1320.295898	186.036682
1319.233398	580.463867
1318.170898	627.048706
1317.108398	710.655457
1316.045898	915.076233
1314.982422	818.773438
1313.918945	858.093262
1312.855469	870.353088
1311.791992	742.270691
1310.728516	720.184753
1309.664063	757.234009
1308.599609	833.701721
1307.535156	649.338806
1306.469727	1013.741028
1305.404297	1188.630981
1304.338867	824.923584
1303.273438	891.690186
1302.208008	975.681580
1301.141602	1098.991821
1300.075195	969.212463
1299.008789	1198.187988
1297.942383	763.981934
1296.875000	978.241150
1295.807617	929.769836
1294.740234	935.352051
1293.672852	970.418457
1292.604492	549.172668
1291.537109	562.303772
1290.468750	781.442993
1289.399414	679.333435
1288.331055	788.113098
1287.261719	688.561951
1286.192383	799.794312
1285.123047	803.225037
1284.052734	561.767273
1282.983398	851.781189
1281.913086	757.349854
1280.841797	797.585510
1279.771484	605.381531
1278.700195	709.285889
1277.628906	710.441956
1276.557617	484.204224
1275.486328	661.471985
1274.414063	914.443726
1273.341797	593.053711
1272.269531	547.898621
1271.197266	847.188354
1270.124023	855.744507
1269.050781	878.960205
1267.977539	899.736938
1266.904297	847.302185
1265.830078	653.375977
1264.756836	744.964478
1263.681641	977.956482
1262.607422	676.869446
1261.533203	802.536743
1260.458008	879.399231
1259.382813	978.164551
1258.307617	813.781006
1257.231445	1102.496216
1256.155273	1016.078186
1255.079102	1092.815186
1254.002930	612.126099
1252.926758	924.969177
1251.849609	558.865356
1250.772461	723.192261
1249.695313	653.980286
1248.617188	601.807129
1247.540039	598.276367
1246.461914	742.979980
1245.382813	863.305908
1244.304688	356.843994
1243.225586	749.199951
1242.146484	876.706421
1241.067383	399.671204
1239.988281	393.689209
1238.908203	424.086395
1237.828125	687.353577
1236.748047	841.345581
1235.667969	696.991272
1234.586914	673.895935
1233.505859	713.816101
1232.424805	814.286255
1231.343750	636.075195
1230.261719	460.339050
1229.179688	182.951584
1228.097656	644.123108
1227.015625	466.026825
1225.932617	154.873413
1224.850586	61.606758
1223.767578	411.031769
1222.683594	513.587219
1221.600586	342.853851
1220.516602	305.122864
1219.432617	342.309265
1218.347656	393.942230
1217.263672	385.141602
1216.178711	137.200485
1215.093750	154.963776
1214.008789	356.171234
1212.922852	477.601898
1211.836914	118.741386
1210.750977	100.186913
1209.665039	-79.993591
1208.579102	282.467041
1207.492188	104.670128
1206.405273	218.583847
1205.318359	166.137527
1204.230469	-57.391769
1203.142578	369.530670
1202.054688	278.449402
1200.966797	-89.510841
1199.877930	110.753143
1198.790039	24.510597
1197.701172	12.854976
1196.611328	-200.907394
1195.522461	138.567108
1194.432617	25.797659
1193.342773	-173.499100
1192.252930	67.092651
1191.162109	180.178040
1190.072266	-83.982994
1188.981445	-153.521835
1187.889648	-189.454315
1186.798828	-388.647247
1185.707031	-146.154007
1184.615234	-45.384567
1183.523438	91.293808
1182.430664	-67.164223
1181.337891	213.261139
1180.245117	-108.254318
1179.152344	-94.081726
1178.059570	-427.435913
1176.965820	-305.459930
1175.872070	-8.711878
1174.778320	-52.197582
1173.683594	-100.499557
1172.588867	-208.658234
1171.494141	46.971004
1170.399414	199.562119
1169.303711	-171.840515
1168.208984	-62.385868
1167.113281	-63.014561
1166.016602	-15.874936
1164.920898	-114.572815
1163.824219	-53.173916
1162.727539	84.609795
1161.630859	19.284409
1160.533203	25.579790
1159.435547	184.627853
1158.337891	131.147598
1157.240234	134.930328
1156.141602	31.311346
1155.043945	178.161926
1153.944336	162.737396
1152.845703	32.861187
1151.747070	-375.859833
1150.647461	-81.449806
1149.547852	-101.690552
1148.447266	-26.684315
1147.347656	-308.938354
1146.247070	-14.938783
1145.146484	38.485813
1144.044922	1.416767
1142.944336	-178.406906
1141.842773	-205.949890
1140.741211	177.914383
1139.638672	36.111004
1138.537109	41.738544
1137.434570	280.226746
1136.332031	95.653496
1135.228516	167.678223
1134.125977	372.655518
1133.022461	107.372505
1131.917969	129.413666
1130.814453	291.459869
1129.709961	303.915405
1128.605469	399.371948
1127.500977	494.763733
1126.396484	575.864807
1125.291016	272.857971
1124.185547	365.774597
1123.080078	323.566437
1121.973633	79.982758
1120.868164	196.511383
1119.761719	95.111130
1118.654297	-15.740775
1117.547852	112.507988
1116.440430	-69.314621
1115.333008	252.842331
1114.225586	390.350647
1113.117188	95.033859
1112.008789	76.446831
1110.900391	185.492645
1109.791992	25.088055
1108.682617	124.617157
1107.573242	51.664158
1106.463867	212.522797
1105.354492	288.309052
1104.244141	305.032074
1103.133789	121.156944
1102.023438	373.830933
1100.913086	338.617340
1099.801758	173.703033
1098.690430	600.643005
1097.579102	233.025879
1096.467773	341.612305
1095.355469	315.841156
1094.243164	443.193146
1093.130859	556.358521
1092.017578	365.739197
1090.905273	370.598389
1089.791992	194.237000
1088.677734	410.874664
1087.564453	142.856659
1086.450195	164.224167
1085.335938	493.600433
1084.221680	326.839844
1083.106445	312.914642
1081.991211	439.981262
1080.875977	609.286621
1079.760742	501.398041
1078.644531	487.481140
1077.528320	398.465759
1076.412109	396.342957
1075.295898	443.508148
1074.178711	511.771637
1073.061523	216.500641
1071.944336	305.924500
1070.826172	341.396637
1069.708984	374.540955
1068.590820	135.875900
1067.471680	386.935608
1066.353516	284.261810
1065.234375	603.119202
1064.115234	327.249786
1062.996094	297.275452
1061.875977	241.592804
1060.755859	326.324554
1059.635742	249.666870
1058.515625	189.440872
1057.394531	320.957306
1056.273438	155.618103
1055.152344	434.351776
1054.031250	229.413071
1052.909180	134.362808
1051.787109	237.870361
1050.665039	299.342773
1049.541992	526.522644
1048.418945	237.948273
1047.295898	325.140045
1046.172852	391.336975
1045.048828	256.996643
1043.925781	236.999207
1042.801758	23.593069
1041.676758	145.863068
1040.552734	32.833652
1039.427734	-105.730957
1038.302734	-155.701019
1037.176758	-98.524948
1036.050781	75.046013
1034.924805	327.696167
1033.798828	-87.401924
1032.672852	28.035639
1031.545898	362.041077
1030.418945	158.913696
1029.291992	346.404114
1028.164063	71.429497
1027.036133	-142.964981
1025.908203	-20.425182
1024.780273	-95.268829
1023.651367	-281.469269
1022.522461	-388.614349
1021.393555	-198.635117
1020.264648	-266.200958
1019.134766	-426.466614
1018.004883	-554.135498
1016.875000	-88.199181
1015.744141	-262.140503
1014.613281	275.452209
1013.482422	96.991608
1012.351563	-190.185883
1011.219727	-9.424225
1010.088867	143.542145
1008.956055	289.536072
1007.824219	504.952393
1006.691406	449.645966
1005.558594	894.020081
1004.425781	1187.944336
1003.292969	1516.471924
1002.159180	1211.600830
1001.025391	853.789063
999.891602	618.650024
998.756836	360.580627
997.622070	84.223892
996.487305	-115.755806
995.352539	-117.078880
994.216797	297.013000
993.081055	-15.728080
991.945313	153.795807
990.808594	39.671265
989.672852	110.104736
988.536133	-36.090149
987.398438	9.102614
986.261719	-14.763285
985.124023	14.417130
983.986328	16.020332
982.847656	-97.423370
981.709961	-206.136261
980.571289	12.020283
979.432617	-48.224052
978.292969	133.124115
977.153320	17.825544
976.013672	394.620514
974.874023	86.391823
973.734375	148.328949
972.593750	315.976288
971.453125	79.385239
970.311523	469.838562
969.170898	403.342865
968.029297	17.914970
966.886719	174.262009
965.745117	-24.971216
964.602539	140.625061
963.459961	269.527435
962.317383	304.446655
961.173828	431.091675
960.030273	110.925179
958.886719	343.071960
957.743164	-52.364735
956.598633	101.992249
955.454102	27.423588
954.309570	245.911438
953.165039	91.392982
952.019531	-202.533752
950.874023	537.509277
949.727539	332.920898
948.582031	-45.234329
947.435547	175.642517
946.289063	275.382294
945.141602	16.485579
943.995117	225.973404
942.847656	156.857208
941.699219	74.136719
940.551758	290.500488
939.403320	392.735657
938.254883	394.615875
937.105469	4.284694
935.957031	268.594177
934.807617	311.718567
933.658203	181.677353
932.507813	306.948181
931.357422	122.417572
930.207031	-59.688557
929.056641	293.420166
927.906250	75.057587
926.754883	143.605804
925.603516	-72.230637
924.451172	-35.415249
923.298828	231.133301
922.146484	-59.435303
920.994141	248.020767
919.841797	21.328871
918.688477	62.894867
917.535156	34.079037
916.380859	82.539246
915.227539	192.334381
914.073242	-76.949486
912.918945	-12.458180
911.763672	-217.943863
910.608398	-262.234100
909.453125	104.012001
908.297852	43.891251
907.141602	128.911362
905.985352	136.887100
904.829102	79.200371
903.672852	-492.591156
902.515625	-343.944519
901.358398	12.964645
900.201172	-157.645889
899.042969	115.399765
897.884766	349.894531
896.726563	312.890167
895.568359	264.633698
894.409180	376.951508
893.250000	132.126572
892.090820	-22.156578
890.930664	-165.042221
889.771484	-11.938289
888.611328	260.805237
887.450195	294.140533
886.289063	318.459717
885.128906	297.666443
883.966797	80.635147
882.805664	93.791985
881.643555	-35.095547
880.481445	277.964111
879.319336	225.772614
878.156250	146.584290
876.993164	89.982430
875.830078	121.264732
874.666016	312.423889
873.502930	267.133240
872.338867	336.664490
871.173828	329.668854
870.009766	336.192596
868.844727	-46.367466
867.679688	149.142044
866.513672	364.797882
865.348633	225.261459
864.182617	312.740173
863.015625	258.658661
861.849609	103.545464
860.682617	191.006454
859.515625	352.509430
858.347656	444.363617
857.180664	204.101349
856.012695	569.621582
854.843750	609.776672
853.675781	555.739624
852.506836	551.040161
851.337891	696.493774
850.167969	649.181091
848.999023	554.843628
847.829102	444.866486
846.658203	270.000549
845.488281	222.799728
844.317383	374.783997
843.146484	374.542267
841.975586	132.706253
840.803711	293.507050
839.631836	324.539459
838.459961	304.130493
837.287109	201.026917
836.114258	269.985626
834.941406	-315.574463
833.768555	30.343626
832.594727	322.492432
831.420898	54.224705
830.247070	98.478882
829.072266	428.257507
827.898438	111.009468
826.722656	164.056870
825.547852	92.202614
824.372070	22.581615
823.196289	-15.839877
822.020508	121.728210
820.844727	-54.855667
819.667969	-71.059769
818.491211	19.570587
817.313477	43.348377
816.136719	144.965302
814.958984	-4.895160
813.781250	154.438629
812.602539	-93.273117
811.423828	32.578804
810.245117	-177.279816
809.066406	-151.539185
807.886719	-105.862984
806.707031	84.117966
805.527344	-163.472031
804.346680	-397.669739
803.166992	-352.147827
801.985352	-16.023125
800.804688	-194.764023
799.623047	-262.576294
798.441406	-263.883331
797.259766	-203.164230
796.078125	14.832487
794.895508	-305.754303
793.712891	-265.154388
792.529297	-98.387108
791.346680	-69.026489
790.163086	-130.491577
788.978516	-273.866852
787.794922	242.135254
786.610352	-78.330185
785.425781	220.542618
784.241211	205.255341
783.055664	103.706535
781.870117	167.905350
780.684570	57.472706
779.498047	218.736786
778.311523	24.314384
777.125000	256.056976
775.938477	83.685188
774.750977	156.300644
773.563477	407.541870
772.375977	272.592560
771.187500	34.001472
769.999023	-28.147255
768.810547	341.714874
767.622070	105.320442
766.432617	-20.857885
765.243164	106.281845
764.053711	259.735992
762.863281	221.516296
761.672852	13.777647
760.482422	-22.266663
759.291992	405.874023
758.100586	224.477051
756.909180	249.826523
755.717773	64.055824
754.525391	109.110222
753.333008	160.690094
752.140625	124.315674
750.948242	-65.838539
749.754883	143.707916
748.561523	61.118637
747.368164	-352.908295
746.173828	207.523621
744.979492	102.902420
743.785156	-41.190865
742.590820	275.238892
741.395508	192.473007
740.200195	466.970520
739.003906	-62.907181
737.808594	77.809959
736.612305	56.341728
735.416016	-219.161118
734.218750	72.440231
733.021484	-1.644732
731.824219	46.815853
730.626953	-11.973444
729.428711	-186.686188
728.230469	-9.290379
727.032227	39.014412
725.833984	281.796204
724.634766	-30.581314
723.435547	102.828178
722.235352	22.111094
721.036133	179.432007
719.835938	74.690552
718.635742	135.862610
717.434570	175.169510
716.233398	196.999374
715.032227	308.235138
713.831055	120.685509
712.628906	129.415802
711.426758	-29.675884
710.224609	181.736908
709.021484	125.098557
707.818359	286.289703
706.615234	371.205383
705.412109	12.000344
704.208008	66.494255
703.003906	390.794495
701.799805	-190.004532
700.594727	203.838913
699.389648	60.451828
698.184570	84.547966
696.979492	-106.496803
695.773438	119.766586
694.567383	26.625437
693.361328	155.098373
692.154297	-87.750023
690.947266	-59.081615
689.740234	-115.020187
688.533203	-316.255890
687.325195	3.287990
686.117188	-180.417557
684.909180	39.328125
683.700195	44.424320
682.491211	-69.611053
681.282227	-300.526398
680.072266	90.462669
678.863281	-38.430233
677.653320	-351.227600
676.442383	-172.394196
675.232422	-290.048737
674.021484	-35.388832
672.810547	-40.336140
671.598633	-45.179508
670.386719	60.364479
669.174805	-11.287951
667.962891	-97.917793
666.750000	94.346870
665.537109	55.504158
664.324219	120.480293
663.110352	330.225800
661.897461	32.718243
660.683594	126.129883
659.468750	-330.575348
658.254883	-81.494690
657.040039	204.289230
655.824219	-102.857140
654.609375	-398.912445
653.393555	76.916595
652.177734	14.022038
650.960938	0.887586
649.745117	132.252396
648.528320	-171.204010
647.311523	-65.297005
646.093750	-2.280252
644.875977	168.509216
643.658203	193.150986
642.440430	187.894592
641.221680	60.303738
640.002930	227.525330
638.784180	364.820831
637.564453	169.239059
636.344727	130.825012
635.125000	163.564957
633.905273	-258.671967
632.684570	60.201237
631.463867	-7.128389
630.243164	-205.037613
629.021484	-44.297913
627.799805	-74.222717
626.578125	99.877800
625.356445	-53.796692
624.133789	172.288269
622.911133	338.593964
621.688477	134.523376
620.464844	164.350235
619.241211	-13.206902
618.017578	0.208268
616.793945	191.627914
615.569336	122.260796
614.344727	-171.343353
613.120117	-207.761520
611.894531	49.196632
610.668945	-157.503799
609.443359	454.943237
608.216797	362.323029
606.991211	-31.090498
605.764648	133.606277
604.537109	-160.470703
