# Supplementary material for: Raman spectroscopy accurately differentiates mucosal healing from non-healing and biochemical changes following biological therapy in inflammatory bowel disease
Source: PLoS One. 2021 Jun 2;16(6):e0252210. doi: 10.1371/journal.pone.0252210 (PMC8172032; doi:10.1371/journal.pone.0252210)
Supplement: S2 Dataset — (ZIP) [file pone.0252210.s004.zip › Export UC MH/OC001 post treatment-1 proper_BL sub CR removed_24__X_-19539__Y_4417.06__Z_1220.57__Time_276.txt]

1714.846680	10.117913
1713.870117	-51.569435
1712.893555	107.790283
1711.916016	-24.975676
1710.939453	-15.251451
1709.961914	-141.952515
1708.984375	187.302460
1708.005859	109.481918
1707.028320	-77.730431
1706.049805	91.653961
1705.071289	55.189724
1704.091797	-87.962685
1703.113281	-29.894186
1702.133789	-70.459549
1701.154297	25.846565
1700.174805	-37.910248
1699.195313	53.886734
1698.214844	-11.646258
1697.234375	-108.755226
1696.253906	-12.969791
1695.273438	-44.972488
1694.291992	35.663105
1693.310547	234.236618
1692.329102	94.187927
1691.347656	40.104794
1690.366211	69.265915
1689.383789	122.901390
1688.401367	193.023621
1687.418945	300.955780
1686.435547	470.643005
1685.453125	259.653473
1684.469727	385.002686
1683.486328	372.277344
1682.502930	290.821960
1681.518555	446.894775
1680.534180	385.104156
1679.550781	478.256348
1678.565430	502.648712
1677.581055	546.186157
1676.595703	539.654236
1675.610352	807.545776
1674.625000	682.326477
1673.639648	948.415039
1672.654297	1004.935730
1671.667969	1173.502197
1670.681641	1225.604370
1669.695313	1163.972046
1668.708008	1129.387817
1667.721680	1020.985229
1666.734375	1332.424438
1665.747070	1283.329346
1664.758789	1354.084717
1663.771484	1175.971069
1662.783203	1430.597778
1661.794922	1356.827148
1660.806641	1585.687256
1659.817383	1663.825928
1658.829102	1450.950928
1657.839844	1601.455444
1656.850586	1492.796631
1655.860352	1392.528564
1654.871094	1433.008667
1653.880859	1338.894409
1652.890625	1179.067505
1651.900391	1159.890747
1650.909180	1138.446899
1649.917969	874.131042
1648.926758	882.569214
1647.935547	743.357056
1646.944336	570.204651
1645.952148	600.872009
1644.960938	494.525543
1643.968750	597.145691
1642.975586	325.158905
1641.983398	483.822266
1640.990234	183.563309
1639.997070	242.523804
1639.003906	391.423126
1638.010742	134.428848
1637.016602	123.003571
1636.022461	51.219521
1635.028320	-49.269447
1634.034180	29.691504
1633.039063	-75.538559
1632.044922	88.133682
1631.049805	-174.593491
1630.054688	50.004017
1629.058594	-41.115211
1628.062500	-137.260696
1627.067383	-225.280792
1626.071289	-142.126434
1625.074219	-156.130386
1624.078125	-246.202271
1623.081055	110.747131
1622.083984	107.679886
1621.086914	91.618355
1620.089844	59.937508
1619.091797	-18.872822
1618.093750	54.748646
1617.095703	52.325481
1616.097656	-31.349148
1615.098633	89.765038
1614.099609	8.926390
1613.100586	117.034706
1612.101563	-71.125351
1611.102539	79.036613
1610.102539	71.937569
1609.102539	135.644424
1608.102539	26.460695
1607.102539	90.232964
1606.101563	28.313246
1605.101563	-80.680153
1604.100586	59.056629
1603.099609	36.493095
1602.097656	-124.722435
1601.095703	-84.452332
1600.094727	-154.048141
1599.092773	-69.361725
1598.089844	-70.995926
1597.087891	34.498371
1596.084961	-231.126038
1595.082031	-68.238716
1594.079102	63.192734
1593.075195	-27.440538
1592.072266	-204.243225
1591.068359	26.153778
1590.064453	-103.735542
1589.059570	-84.926117
1588.055664	-102.718994
1587.050781	176.712845
1586.045898	20.516888
1585.041016	-57.500080
1584.036133	75.523529
1583.030273	127.613930
1582.024414	296.806122
1581.018555	82.954170
1580.012695	12.298073
1579.005859	97.757599
1577.999023	71.138107
1576.992188	174.516800
1575.985352	158.044250
1574.978516	268.900421
1573.970703	-31.318207
1572.962891	87.054245
1571.955078	106.452972
1570.947266	26.938274
1569.938477	46.043018
1568.929688	-51.912590
1567.920898	29.224850
1566.912109	76.411591
1565.903320	-89.462402
1564.893555	30.075941
1563.883789	-29.656761
1562.874023	50.565708
1561.864258	143.550735
1560.853516	174.079773
1559.843750	72.193008
1558.833008	86.817757
1557.821289	256.748627
1556.810547	366.834747
1555.798828	287.578918
1554.787109	350.618530
1553.775391	100.128998
1552.763672	186.107162
1551.750977	173.499802
1550.739258	217.642242
1549.726563	308.139221
1548.712891	121.629967
1547.700195	121.209961
1546.686523	262.792725
1545.672852	174.059189
1544.659180	111.011856
1543.645508	27.124950
1542.630859	-75.011925
1541.617188	3.495372
1540.602539	-98.986214
1539.586914	2.319120
1538.572266	77.579391
1537.556641	-17.710428
1536.541016	-4.799505
1535.525391	170.412125
1534.509766	61.677818
1533.493164	130.687851
1532.477539	-99.537430
1531.460938	-38.645386
1530.443359	-8.903380
1529.426758	-15.424486
1528.409180	-73.655754
1527.391602	37.893330
1526.374023	149.204315
1525.356445	36.347660
1524.337891	41.712910
1523.320313	-174.362167
1522.301758	-205.340988
1521.282227	84.957024
1520.263672	-44.137867
1519.244141	99.109291
1518.224609	-17.459152
1517.205078	169.039352
1516.185547	-30.059452
1515.165039	140.585144
1514.144531	-17.702126
1513.124023	119.142181
1512.103516	76.084892
1511.083008	-105.697151
1510.061523	-236.269989
1509.040039	-59.142769
1508.018555	-61.772282
1506.996094	-103.035408
1505.974609	-52.144424
1504.952148	-19.384672
1503.929688	15.766949
1502.907227	63.559937
1501.883789	39.452873
1500.861328	-128.177963
1499.837891	-178.129852
1498.813477	-20.888861
1497.790039	-147.898117
1496.765625	-98.468262
1495.742188	-182.195145
1494.717773	38.300583
1493.692383	-150.545059
1492.667969	-27.549784
1491.642578	33.914196
1490.617188	123.336998
1489.591797	41.437328
1488.566406	2.876296
1487.540039	137.848602
1486.513672	63.299980
1485.487305	149.484390
1484.460938	268.701721
1483.433594	387.749878
1482.406250	254.111206
1481.378906	400.969452
1480.351563	453.329590
1479.324219	520.872498
1478.295898	506.723846
1477.267578	454.274719
1476.239258	445.076111
1475.210938	685.416260
1474.181641	660.723389
1473.153320	776.013672
1472.124023	865.714600
1471.093750	1163.976685
1470.064453	1062.601563
1469.034180	1304.607178
1468.003906	1391.314087
1466.973633	1526.240845
1465.943359	1539.035400
1464.912109	1798.299316
1463.881836	1818.562256
1462.850586	1991.191406
1461.818359	1950.330322
1460.787109	2041.521851
1459.754883	1939.666992
1458.722656	1825.135254
1457.690430	1933.956055
1456.658203	2126.438232
1455.625000	2222.405029
1454.591797	2384.256104
1453.558594	2074.390137
1452.525391	2312.232910
1451.491211	2344.648682
1450.458008	2402.403564
1449.423828	2353.708008
1448.388672	2378.474365
1447.354492	2613.442383
1446.319336	2440.666992
1445.285156	2338.871826
1444.249023	2401.600830
1443.213867	2132.871094
1442.178711	2218.437500
1441.142578	2225.567383
1440.106445	2182.146240
1439.070313	2363.770752
1438.033203	1999.380493
1436.996094	1885.353882
1435.959961	1930.596191
1434.921875	1665.134399
1433.884766	1586.723267
1432.846680	1475.549927
1431.809570	1129.726318
1430.771484	925.414368
1429.732422	1041.676514
1428.694336	857.758545
1427.655273	671.438293
1426.616211	407.085968
1425.577148	458.043793
1424.538086	365.373688
1423.498047	229.953720
1422.458008	439.826660
1421.417969	410.383362
1420.377930	287.846802
1419.336914	117.583496
1418.295898	387.999969
1417.254883	212.912766
1416.213867	98.372818
1415.172852	-187.100266
1414.130859	-14.623155
1413.088867	-5.580912
1412.046875	11.090874
1411.004883	133.415558
1409.961914	137.657593
1408.918945	46.520203
1407.875977	53.484661
1406.833008	-147.897522
1405.789063	-77.935898
1404.745117	-63.126976
1403.702148	-98.400352
1402.657227	4.426754
1401.613281	-38.171093
1400.568359	-63.097332
1399.523438	-158.114838
1398.478516	70.433029
1397.433594	45.837650
1396.387695	134.125031
1395.341797	29.571718
1394.295898	-44.760540
1393.250000	36.331554
1392.204102	84.959465
1391.157227	21.026527
1390.110352	-65.281357
1389.063477	98.795578
1388.015625	-52.298069
1386.968750	64.435165
1385.920898	118.717567
1384.873047	68.100410
1383.824219	-27.368855
1382.776367	-57.681229
1381.727539	-27.898762
1380.678711	19.487146
1379.629883	-40.402809
1378.580078	-105.139893
1377.530273	-39.906448
1376.480469	0.474731
1375.430664	118.325333
1374.380859	29.199419
1373.330078	-109.648643
1372.279297	55.924114
1371.228516	-182.322327
1370.177734	-141.162201
1369.125977	131.865265
1368.074219	-11.166984
1367.022461	-4.544071
1365.970703	-45.104851
1364.918945	24.043230
1363.866211	-58.560490
1362.813477	-6.595904
1361.760742	18.111631
1360.707031	-81.450020
1359.654297	177.334702
1358.600586	92.974983
1357.545898	160.432800
1356.492188	111.184151
1355.438477	72.033348
1354.383789	244.210007
1353.329102	83.594223
1352.273438	305.625732
1351.218750	281.894257
1350.163086	295.535767
1349.107422	433.396423
1348.051758	348.012665
1346.995117	389.310089
1345.939453	557.220703
1344.882813	596.237915
1343.825195	570.903320
1342.768555	788.620728
1341.710938	751.123535
1340.654297	879.772949
1339.595703	953.985718
1338.538086	770.744568
1337.479492	884.815918
1336.421875	946.983704
1335.363281	702.358582
1334.303711	740.028564
1333.245117	1027.664551
1332.185547	652.455017
1331.125977	799.272644
1330.066406	773.090820
1329.005859	766.804382
1327.946289	983.043823
1326.885742	739.768005
1325.825195	933.910583
1324.763672	839.142090
1323.703125	818.599792
1322.641602	795.701416
1321.580078	713.691467
1320.517578	915.567017
1319.456055	841.177368
1318.393555	1035.746582
1317.331055	996.085999
1316.268555	1092.129761
1315.205078	998.445313
1314.141602	880.258057
1313.078125	900.180542
1312.014648	1129.551025
1310.951172	913.192810
1309.886719	908.748230
1308.822266	897.012268
1307.757813	1055.172607
1306.692383	1068.183228
1305.627930	1014.859497
1304.562500	1045.255615
1303.497070	1085.554688
1302.430664	939.084106
1301.365234	1176.163330
1300.298828	1108.519043
1299.232422	1181.008789
1298.165039	1091.430664
1297.098633	1075.633057
1296.031250	966.615662
1294.963867	1024.619385
1293.896484	959.962524
1292.828125	843.873352
1291.759766	830.916809
1290.691406	908.761841
1289.623047	675.248291
1288.554688	797.329346
1287.485352	777.263489
1286.416016	896.920166
1285.346680	759.356995
1284.276367	700.272095
1283.207031	692.681213
1282.136719	658.206299
1281.066406	594.417725
1279.995117	675.068420
1278.924805	719.025452
1277.853516	736.091614
1276.782227	907.244385
1275.709961	902.321838
1274.638672	943.875244
1273.566406	706.843445
1272.494141	882.851257
1271.420898	985.523010
1270.348633	768.246643
1269.275391	995.464172
1268.202148	1156.689941
1267.128906	1181.187622
1266.054688	793.319885
1264.981445	1010.633789
1263.906250	969.328735
1262.832031	935.365479
1261.757813	1025.757080
1260.682617	1035.677979
1259.607422	914.008423
1258.532227	916.643066
1257.456055	846.201599
1256.380859	1352.935059
1255.304688	895.305298
1254.228516	1126.732056
1253.151367	954.067200
1252.074219	825.263672
1250.998047	903.270325
1249.919922	905.832703
1248.842773	922.968201
1247.764648	1010.573364
1246.686523	952.296326
1245.608398	1088.410767
1244.530273	862.473511
1243.451172	872.200867
1242.372070	765.340881
1241.292969	830.866394
1240.213867	714.295227
1239.133789	643.846741
1238.054688	818.433838
1236.973633	597.537842
1235.893555	786.533569
1234.813477	604.459717
1233.732422	676.939758
1232.651367	397.950470
1231.569336	656.918152
1230.488281	612.936035
1229.406250	752.981079
1228.324219	566.044922
1227.242188	826.977844
1226.159180	676.309448
1225.076172	685.351868
1223.993164	624.182007
1222.910156	495.264252
1221.827148	494.503632
1220.743164	254.350510
1219.659180	379.207367
1218.574219	436.285248
1217.490234	336.246185
1216.405273	366.615143
1215.320313	430.713837
1214.235352	279.847778
1213.149414	249.666382
1212.064453	535.566772
1210.978516	423.174957
1209.891602	438.605103
1208.805664	545.601318
1207.718750	413.779755
1206.631836	414.522278
1205.544922	422.421814
1204.458008	374.826111
1203.370117	577.700684
1202.282227	187.945480
1201.194336	226.883926
1200.105469	229.614258
1199.016602	229.857956
1197.927734	51.960049
1196.838867	23.215784
1195.750000	88.203659
1194.660156	102.581291
1193.570313	18.302092
1192.480469	-188.602234
1191.389648	22.621536
1190.299805	-76.246437
1189.208984	-43.052780
1188.118164	-74.796684
1187.026367	-3.378435
1185.934570	-148.107574
1184.842773	55.112305
1183.750977	-135.322601
1182.659180	-105.077538
1181.566406	-94.122353
1180.473633	-52.090252
1179.380859	-192.342697
1178.287109	-35.452198
1177.194336	142.849930
1176.100586	194.018387
1175.005859	41.501202
1173.912109	87.705269
1172.817383	148.158203
1171.722656	335.343842
1170.627930	113.188103
1169.533203	223.569061
1168.437500	-10.599818
1167.341797	197.616898
1166.246094	27.931391
1165.149414	-70.068214
1164.052734	-22.345566
1162.956055	252.225662
1161.859375	180.256195
1160.762695	273.002319
1159.665039	255.794128
1158.567383	274.311096
1157.469727	364.325195
1156.371094	175.068802
1155.272461	357.915955
1154.173828	147.117294
1153.075195	17.393150
1151.975586	-21.782089
1150.876953	217.808823
1149.777344	111.732124
1148.676758	-44.407127
1147.577148	54.271881
1146.476563	-18.608269
1145.375977	77.475838
1144.275391	171.060211
1143.173828	-92.382996
1142.072266	84.295868
1140.970703	25.372168
1139.869141	194.664261
1138.766602	0.088492
1137.664063	-87.521523
1136.561523	166.998352
1135.458984	207.530060
1134.355469	357.220306
1133.251953	262.200836
1132.148438	634.827393
1131.044922	364.022980
1129.940430	679.371643
1128.835938	754.906982
1127.731445	702.267822
1126.626953	697.018005
1125.521484	788.902649
1124.416016	518.048279
1123.310547	597.968018
1122.204102	682.526917
1121.098633	591.726440
1119.992188	500.905731
1118.885742	357.989655
1117.778320	468.345184
1116.670898	379.823029
1115.563477	423.783020
1114.456055	484.234497
1113.348633	426.373352
1112.240234	385.038208
1111.131836	284.587799
1110.023438	557.525696
1108.914063	456.995117
1107.804688	254.902847
1106.695313	451.973206
1105.585938	559.200989
1104.475586	541.234253
1103.365234	773.398987
1102.254883	760.052246
1101.144531	692.430176
1100.033203	719.137939
1098.922852	524.187073
1097.810547	675.802734
1096.699219	612.876587
1095.586914	630.061584
1094.474609	779.138855
1093.362305	753.856262
1092.250000	761.536926
1091.136719	611.473511
1090.023438	461.470642
1088.910156	852.705017
1087.795898	387.472229
1086.682617	769.127930
1085.568359	847.277100
1084.453125	864.260620
1083.338867	782.537476
1082.223633	595.110352
1081.108398	379.583679
1079.993164	741.926208
1078.876953	568.738281
1077.760742	646.829590
1076.644531	875.106140
1075.528320	530.754517
1074.411133	587.722778
1073.293945	370.273621
1072.176758	368.670624
1071.059570	444.453705
1069.941406	553.030151
1068.823242	260.890045
1067.705078	575.669983
1066.585938	323.526337
1065.467773	326.774078
1064.348633	552.447693
1063.228516	314.619415
1062.109375	212.665588
1060.989258	450.011475
1059.869141	415.975067
1058.749023	339.906738
1057.627930	217.153580
1056.506836	61.781422
1055.385742	196.288147
1054.264648	281.722412
1053.142578	133.593536
1052.020508	249.458328
1050.898438	220.580276
1049.775391	72.727600
1048.653320	286.707977
1047.530273	92.370598
1046.407227	131.430176
1045.283203	172.861191
1044.159180	198.019806
1043.035156	57.746532
1041.911133	-19.474550
1040.786133	196.953293
1039.661133	96.582207
1038.536133	80.164764
1037.411133	17.268946
1036.285156	19.646008
1035.159180	89.587006
1034.033203	136.311234
1032.907227	222.639526
1031.780273	153.200333
1030.653320	146.652496
1029.526367	112.304092
1028.398438	136.148972
1027.271484	-32.752289
1026.143555	-196.843063
1025.014648	-205.183258
1023.886719	120.900383
1022.757813	10.552854
1021.628906	-364.190887
1020.499023	-328.020142
1019.370117	-180.424545
1018.240234	-262.377655
1017.109375	-137.855515
1015.979492	-66.593559
1014.848633	-145.890991
1013.717773	-81.402161
1012.586914	98.977539
1011.455078	-93.455284
1010.324219	193.561905
1009.192383	235.198486
1008.059570	320.891266
1006.927734	695.859131
1005.794922	1096.205566
1004.661133	1366.976563
1003.528320	1880.497925
1002.394531	1947.789551
1001.260742	1444.382202
1000.126953	747.261169
998.993164	327.760010
997.858398	30.963428
996.723633	-46.245834
995.587891	-153.306442
994.453125	42.111118
993.317383	62.217777
992.181641	114.731697
991.044922	114.303368
989.909180	26.397047
988.772461	-91.309769
987.634766	-19.875917
986.498047	30.918909
985.360352	-125.483543
984.222656	-19.166904
983.084961	-62.418026
981.946289	-57.186363
980.807617	90.845375
979.668945	84.794540
978.530273	-107.431526
977.390625	-83.281952
976.250977	265.149780
975.111328	114.777794
973.970703	93.288887
972.830078	131.674133
971.689453	-160.577301
970.548828	208.782516
969.407227	66.136032
968.266602	-44.178547
967.124023	157.768982
965.982422	169.335999
964.839844	277.359314
963.697266	78.186195
962.554688	51.178589
961.412109	212.259918
960.268555	48.001736
959.125000	239.046631
957.980469	45.341316
956.836914	284.641296
955.692383	201.159897
954.547852	35.447292
953.402344	69.017899
952.256836	324.608154
951.111328	186.808136
949.965820	101.789963
948.820313	-15.070213
947.673828	87.663261
946.527344	53.369675
945.379883	279.646912
944.233398	90.257530
943.085938	177.371872
941.937500	253.151367
940.790039	235.435944
939.641602	272.612305
938.493164	243.728714
937.344727	221.817230
936.195313	225.114975
935.045898	376.702026
933.896484	291.299835
932.747070	231.114151
931.596680	341.923401
930.446289	197.706543
929.295898	283.639984
928.144531	292.242493
926.993164	307.773010
925.841797	359.806244
924.690430	43.393509
923.538086	-8.947170
922.385742	166.212555
921.233398	-31.421797
920.081055	64.310303
918.927734	103.291382
917.774414	53.755016
916.621094	13.417345
915.466797	-133.521576
914.312500	-41.952499
913.158203	115.475388
912.002930	109.555077
910.848633	-64.145378
909.693359	-74.390793
908.537109	-32.397606
907.381836	-94.623627
906.225586	-34.359699
905.069336	7.823951
903.913086	185.972321
902.755859	-104.671066
901.598633	-62.282154
900.441406	-53.798424
899.283203	181.056000
898.125000	6.347113
896.966797	216.320999
895.808594	200.110397
894.649414	233.710083
893.490234	79.739510
892.331055	244.533539
891.171875	366.374298
890.011719	246.524246
888.851563	226.140671
887.691406	255.483231
886.530273	228.430664
885.369141	93.114716
884.208008	305.342865
883.046875	370.896149
881.884766	382.338043
880.722656	312.645782
879.560547	463.907074
878.397461	630.906128
877.234375	619.873047
876.071289	259.753876
874.908203	600.149109
873.744141	409.100647
872.580078	715.582764
871.416016	441.374512
870.250977	284.300171
869.085938	412.957916
867.920898	271.727448
866.755859	503.758942
865.589844	376.078827
864.423828	403.508911
863.257813	401.722839
862.090820	231.493179
860.924805	375.700012
859.756836	405.352783
858.589844	470.889984
857.421875	614.927246
856.253906	754.398621
855.085938	485.601929
853.917969	741.606323
852.749023	800.205872
851.580078	614.466614
850.411133	820.910950
849.241211	599.372925
848.071289	442.863068
846.901367	534.937012
845.730469	450.097626
844.559570	360.791168
843.388672	211.081116
842.217773	300.760437
841.045898	191.323288
839.875000	511.185822
838.702148	517.913330
837.530273	408.379150
836.357422	307.794159
835.184570	406.015045
834.011719	506.375000
832.837891	595.477417
831.664063	592.966370
830.490234	525.683838
829.315430	607.867981
828.141602	451.276794
826.966797	635.907715
825.791016	459.207245
824.616211	220.112518
823.440430	310.887299
822.264648	339.171387
821.087891	213.686081
819.911133	299.748047
818.734375	419.095215
817.557617	97.596268
816.379883	165.612106
815.203125	39.961929
814.024414	54.432011
812.846680	55.471867
811.667969	-114.750313
810.489258	-0.465911
809.310547	280.346436
808.130859	143.279785
806.951172	97.261292
805.771484	168.871994
804.591797	169.322830
803.411133	87.568108
802.230469	-3.110131
801.048828	30.404448
799.868164	68.248726
798.686523	-162.320374
797.504883	-213.301559
796.322266	-93.684135
795.139648	-428.465607
793.957031	-306.822357
792.774414	-48.010765
791.590820	20.158453
790.408203	-135.389145
789.223633	-45.284061
788.040039	-112.421967
786.855469	-84.496246
785.670898	18.518015
784.486328	267.322754
783.300781	140.110886
782.115234	114.526909
780.929688	183.870499
779.743164	436.437073
778.557617	370.758667
777.371094	271.894897
776.183594	95.721573
774.997070	202.024338
773.809570	36.790150
772.621094	158.307098
771.433594	220.124100
770.245117	211.261002
769.056641	173.649750
767.868164	113.922592
766.678711	406.659698
765.489258	403.988678
764.299805	222.840775
763.109375	231.036255
761.919922	280.957703
760.728516	379.179962
759.538086	631.277039
758.346680	544.413086
757.155273	299.161041
755.963867	399.121277
754.772461	265.944092
753.580078	427.220032
752.387695	452.113220
751.194336	208.927994
750.001953	429.137665
748.808594	401.063873
747.614258	247.804230
746.420898	461.015137
745.226563	66.312866
744.032227	285.883759
742.836914	285.978271
741.642578	314.497620
740.447266	198.259903
739.250977	121.446907
738.055664	145.376389
736.859375	245.884674
735.663086	127.289597
734.465820	37.141258
733.269531	139.584152
732.072266	71.223770
730.874023	282.865234
729.676758	170.628082
728.478516	137.104843
727.280273	433.658905
726.081055	456.797180
724.882813	390.275421
723.683594	441.701538
722.483398	460.284119
721.284180	463.523376
720.083984	433.960602
718.883789	637.906921
717.682617	357.273315
716.481445	654.857361
715.280273	550.934265
714.079102	479.726563
712.876953	602.537781
711.674805	332.930298
710.472656	446.928406
709.270508	297.233154
708.067383	267.366730
706.864258	281.033234
705.660156	209.758743
704.457031	332.202637
703.252930	369.696442
702.048828	141.739273
700.843750	277.087555
699.638672	197.080246
698.433594	193.180069
697.228516	137.102692
696.022461	117.974586
694.816406	131.429626
693.610352	-89.702309
692.403320	171.314529
691.197266	-169.140533
689.990234	-233.802826
688.782227	37.894726
687.574219	-83.199219
686.366211	131.941330
685.158203	-114.885162
683.950195	-110.119553
682.741211	115.716881
681.532227	-104.921928
680.322266	-136.980164
679.112305	-23.902390
677.902344	-240.003677
676.692383	-235.177246
675.482422	-33.385708
674.271484	86.096504
673.060547	19.489582
671.848633	-174.680206
670.636719	-154.672256
669.424805	85.852303
668.212891	12.888571
667.000977	-21.125055
665.788086	130.682205
664.574219	-121.449547
663.361328	-153.188263
662.147461	145.407822
660.933594	-132.384171
659.719727	133.747757
658.504883	17.932913
657.290039	182.582870
656.075195	69.015312
654.860352	-111.304718
653.644531	-15.636813
652.428711	86.477097
651.212891	-61.333130
649.996094	30.024300
648.779297	-72.436226
647.562500	105.044792
646.344727	131.802109
645.127930	38.070313
643.909180	307.979309
642.691406	87.394119
641.472656	281.950195
640.254883	136.762451
639.035156	-44.881138
637.816406	78.720764
636.596680	-132.864990
635.376953	10.065187
634.157227	101.408463
632.936523	63.908894
631.715820	174.542206
630.495117	-36.749825
629.273438	80.311745
628.051758	47.183762
626.830078	-39.533142
625.608398	109.626823
624.385742	57.236160
623.163086	7.012022
621.940430	66.074173
620.717773	227.919250
619.494141	-17.199036
618.270508	20.396038
617.045898	-53.345734
615.822266	-146.327286
614.597656	-59.566437
613.372070	27.132004
612.147461	-82.977882
610.921875	-152.442627
609.696289	47.426559
608.469727	71.929245
607.244141	-16.855478
606.017578	103.697159
604.791016	-76.973335
