# Supplementary material for: Raman spectroscopy accurately differentiates mucosal healing from non-healing and biochemical changes following biological therapy in inflammatory bowel disease
Source: PLoS One. 2021 Jun 2;16(6):e0252210. doi: 10.1371/journal.pone.0252210 (PMC8172032; doi:10.1371/journal.pone.0252210)
Supplement: S2 Dataset — (ZIP) [file pone.0252210.s004.zip › Export UC MH/OC029-1 pre treatment_base sub CR removed_99__X_-2903.93__Y_35438.1__Z_227.87__Time_1127.txt]

1714.640625	156.334503
1713.664063	292.045746
1712.687500	120.914207
1711.709961	-134.717926
1710.733398	45.396561
1709.755859	44.365398
1708.778320	-14.385211
1707.799805	11.108324
1706.821289	-114.883591
1705.843750	57.654636
1704.864258	-95.441437
1703.885742	33.774323
1702.907227	83.777962
1701.927734	-287.891205
1700.948242	-174.152191
1699.968750	-43.340435
1698.988281	-18.511795
1698.007813	-112.934143
1697.028320	31.595100
1696.046875	24.703617
1695.066406	-53.277485
1694.084961	70.015762
1693.104492	31.376730
1692.123047	116.457687
1691.140625	237.091858
1690.159180	-28.273676
1689.176758	286.213593
1688.194336	238.727798
1687.211914	325.445404
1686.228516	146.365067
1685.246094	157.451859
1684.262695	353.179810
1683.279297	363.140106
1682.295898	528.356445
1681.311523	481.219666
1680.327148	437.520020
1679.342773	554.275635
1678.358398	530.665894
1677.374023	744.552124
1676.388672	1022.850647
1675.403320	886.862366
1674.417969	863.260315
1673.432617	1055.619019
1672.446289	913.667542
1671.459961	979.635254
1670.473633	1237.429077
1669.487305	1455.862305
1668.500977	1555.296143
1667.513672	1562.325928
1666.526367	1686.672363
1665.539063	1564.741089
1664.550781	1767.004272
1663.563477	1853.002319
1662.575195	2244.372070
1661.586914	1957.404663
1660.598633	2195.805176
1659.609375	2257.008545
1658.620117	2117.287598
1657.631836	2298.547607
1656.641602	2210.029053
1655.652344	2185.498779
1654.662109	2317.526855
1653.672852	2089.992676
1652.681641	1833.807739
1651.691406	1779.124756
1650.701172	1814.722290
1649.709961	1567.729004
1648.718750	1278.871826
1647.727539	1355.148804
1646.735352	1011.579468
1645.744141	993.366638
1644.751953	698.127197
1643.759766	743.894836
1642.766602	708.054993
1641.774414	627.610779
1640.781250	309.948090
1639.788086	443.760468
1638.794922	437.936859
1637.801758	223.997208
1636.807617	297.703186
1635.813477	44.720634
1634.819336	73.986908
1633.825195	82.324318
1632.830078	185.633453
1631.834961	28.327026
1630.839844	10.765880
1629.844727	24.925232
1628.849609	-52.917778
1627.853516	-191.137634
1626.857422	23.299549
1625.861328	87.820740
1624.865234	39.330597
1623.868164	-69.529816
1622.871094	158.140747
1621.874023	-8.385449
1620.876953	-145.891647
1619.879883	29.262880
1618.881836	-21.459564
1617.883789	-9.123140
1616.885742	360.203339
1615.887695	-42.151371
1614.888672	12.195596
1613.889648	179.311371
1612.890625	21.150160
1611.891602	46.580349
1610.892578	-22.391825
1609.892578	10.848517
1608.892578	151.471771
1607.892578	-132.396271
1606.892578	131.208160
1605.891602	77.800720
1604.890625	97.661842
1603.889648	350.400238
1602.888672	-25.081253
1601.887695	31.211109
1600.885742	-64.313179
1599.883789	-89.271164
1598.881836	-195.359131
1597.879883	-217.848419
1596.876953	2.621763
1595.874023	-213.456390
1594.871094	-14.193692
1593.868164	77.790367
1592.864258	-211.615997
1591.861328	-221.680069
1590.857422	-203.157318
1589.853516	-38.640144
1588.848633	-64.779388
1587.844727	86.327065
1586.839844	-70.492775
1585.834961	56.798565
1584.830078	-136.728836
1583.824219	110.103165
1582.819336	75.283600
1581.813477	160.147446
1580.807617	143.245178
1579.800781	-58.686630
1578.794922	121.989197
1577.788086	102.008217
1576.781250	162.534256
1575.773438	-8.682658
1574.766602	72.304962
1573.758789	184.282578
1572.750977	7.446335
1571.743164	210.010300
1570.735352	173.218933
1569.726563	-81.995567
1568.718750	358.893158
1567.708984	183.882782
1566.700195	325.544312
1565.691406	25.639284
1564.681641	96.812408
1563.671875	-32.040447
1562.662109	-2.776610
1561.652344	-54.125374
1560.641602	-175.668961
1559.630859	135.614609
1558.620117	-56.292797
1557.609375	-155.019516
1556.597656	209.873337
1555.586914	-36.913052
1554.575195	182.372437
1553.563477	113.955544
1552.550781	309.411438
1551.539063	144.839630
1550.526367	73.285004
1549.513672	107.633522
1548.500977	322.824951
1547.487305	74.832336
1546.473633	147.337402
1545.459961	80.033051
1544.446289	193.461868
1543.432617	71.526863
1542.417969	-68.644165
1541.404297	-276.086914
1540.389648	68.917282
1539.374023	59.902008
1538.359375	-83.500137
1537.343750	-216.721771
1536.328125	96.237701
1535.312500	-91.511131
1534.296875	-21.492411
1533.280273	-67.721954
1532.263672	71.473679
1531.247070	86.723846
1530.230469	83.748795
1529.212891	-4.427715
1528.196289	185.413025
1527.178711	122.643097
1526.160156	214.168015
1525.142578	176.802368
1524.124023	262.780701
1523.106445	317.690796
1522.087891	164.050797
1521.068359	244.306564
1520.049805	136.690491
1519.030273	396.519775
1518.010742	422.210083
1516.991211	326.967682
1515.971680	85.184364
1514.951172	59.066914
1513.930664	130.379456
1512.910156	1.268802
1511.889648	38.893494
1510.868164	91.734344
1509.846680	211.108932
1508.826172	-59.571857
1507.803711	-35.401188
1506.782227	-13.928459
1505.759766	53.522667
1504.737305	28.549858
1503.714844	-116.970314
1502.692383	-14.073360
1501.668945	-1.004891
1500.646484	-259.473999
1499.623047	-233.804626
1498.599609	37.445496
1497.575195	-39.572113
1496.550781	-68.061401
1495.527344	128.458694
1494.502930	-184.138489
1493.477539	27.413193
1492.453125	-32.172642
1491.427734	-160.854218
1490.402344	-54.507629
1489.376953	-63.258976
1488.350586	-18.481817
1487.325195	319.856750
1486.298828	157.565277
1485.272461	273.472290
1484.245117	363.709778
1483.218750	400.271271
1482.191406	441.824158
1481.164063	490.935547
1480.136719	557.804565
1479.108398	433.372620
1478.080078	637.698181
1477.052734	508.097717
1476.023438	786.057190
1474.995117	977.264465
1473.965820	679.404663
1472.937500	1058.843384
1471.908203	1130.068481
1470.877930	1168.116821
1469.848633	1463.094604
1468.818359	1564.566406
1467.788086	1790.574463
1466.757813	1886.778076
1465.727539	1896.479858
1464.696289	2261.944824
1463.665039	2256.244629
1462.633789	2387.708252
1461.602539	2394.641602
1460.570313	2426.929443
1459.539063	3007.592285
1458.506836	2950.871094
1457.473633	2868.770752
1456.441406	3073.420166
1455.408203	2945.660645
1454.375000	2965.047363
1453.341797	2951.467773
1452.308594	2988.600586
1451.274414	3233.532471
1450.241211	3374.500244
1449.207031	3502.733398
1448.171875	3511.865967
1447.137695	3541.290039
1446.102539	3282.081543
1445.067383	3329.287598
1444.032227	3414.461182
1442.997070	3309.864990
1441.960938	3369.752197
1440.924805	3482.757324
1439.888672	3178.543213
1438.852539	3319.426514
1437.816406	3116.556152
1436.779297	2815.250244
1435.742188	2766.756104
1434.705078	2299.043213
1433.666992	2308.844238
1432.629883	2106.632813
1431.591797	1604.165771
1430.553711	1460.332642
1429.514648	1089.522095
1428.476563	809.763672
1427.437500	923.613220
1426.398438	795.415222
1425.359375	768.180542
1424.320313	564.599792
1423.280273	610.629944
1422.240234	349.356293
1421.200195	410.680237
1420.159180	421.675171
1419.119141	495.707977
1418.078125	597.464600
1417.037109	256.331421
1415.996094	280.269318
1414.954102	276.598053
1413.912109	192.538681
1412.870117	168.957184
1411.828125	188.216568
1410.786133	96.974739
1409.743164	-109.739204
1408.700195	-82.615997
1407.657227	19.951391
1406.614258	39.705681
1405.570313	99.712379
1404.527344	102.081314
1403.483398	-86.192711
1402.438477	174.840256
1401.394531	97.228722
1400.349609	-170.864960
1399.304688	-40.035107
1398.259766	163.554459
1397.214844	91.465469
1396.168945	154.828598
1395.123047	183.208069
1394.077148	81.444809
1393.031250	49.965664
1391.984375	6.088136
1390.937500	-72.691536
1389.890625	31.381489
1388.843750	57.969246
1387.796875	19.630211
1386.749023	-183.648712
1385.701172	-11.634802
1384.653320	-119.564590
1383.604492	45.108646
1382.556641	-129.997345
1381.507813	-174.993851
1380.458984	-54.982937
1379.410156	-94.717941
1378.360352	52.942085
1377.310547	25.936569
1376.260742	76.442726
1375.210938	-17.655241
1374.161133	-106.589371
1373.110352	-18.281723
1372.059570	-19.643311
1371.008789	11.541954
1369.957031	70.255630
1368.906250	-145.019302
1367.854492	110.798294
1366.802734	-44.348015
1365.750000	-114.630547
1364.698242	-10.447438
1363.645508	51.500164
1362.592773	14.011624
1361.540039	153.337860
1360.486328	-62.999622
1359.433594	29.305597
1358.379883	134.130676
1357.326172	-29.440716
1356.271484	232.205124
1355.216797	379.568512
1354.163086	338.200012
1353.107422	324.290497
1352.052734	139.183563
1350.998047	316.783966
1349.942383	333.086914
1348.886719	349.519409
1347.830078	306.523163
1346.774414	263.690979
1345.717773	672.386230
1344.661133	902.508911
1343.604492	946.738098
1342.546875	1251.316650
1341.490234	926.498230
1340.432617	938.876709
1339.375000	938.997742
1338.316406	1139.828369
1337.258789	1031.229248
1336.200195	989.634155
1335.141602	1190.712280
1334.082031	1035.535278
1333.023438	1053.718750
1331.963867	1044.809570
1330.904297	1125.042725
1329.844727	926.020630
1328.784180	999.073425
1327.723633	842.411987
1326.663086	799.582275
1325.602539	956.958130
1324.541992	929.178955
1323.480469	1261.981567
1322.418945	1241.783203
1321.357422	1456.153198
1320.295898	1214.099854
1319.233398	1085.729614
1318.170898	1344.720703
1317.108398	1369.474487
1316.045898	1547.165161
1314.982422	1697.772461
1313.918945	1252.120850
1312.855469	1567.995972
1311.791992	1470.058594
1310.728516	1458.453857
1309.664063	1636.518921
1308.599609	1484.782959
1307.535156	1480.863525
1306.469727	1696.006592
1305.404297	1756.185913
1304.338867	1688.556274
1303.273438	1807.910889
1302.208008	1900.265991
1301.141602	1717.412598
1300.075195	1741.124756
1299.008789	1629.803345
1297.942383	1449.848877
1296.875000	1633.463135
1295.807617	1689.423584
1294.740234	1804.347778
1293.672852	1607.659790
1292.604492	1048.037842
1291.537109	1146.091064
1290.468750	1253.980469
1289.399414	1160.851074
1288.331055	1129.117798
1287.261719	1161.182739
1286.192383	1237.400757
1285.123047	1078.494751
1284.052734	1147.479248
1282.983398	1133.249390
1281.913086	1094.603760
1280.841797	1141.693359
1279.771484	1005.303040
1278.700195	947.310303
1277.628906	1356.549927
1276.557617	1269.266357
1275.486328	1245.635254
1274.414063	1160.955200
1273.341797	1433.136841
1272.269531	1514.678345
1271.197266	1503.406128
1270.124023	1345.653809
1269.050781	1463.902222
1267.977539	1667.573486
1266.904297	1446.546509
1265.830078	1598.959839
1264.756836	1656.202637
1263.681641	1547.600586
1262.607422	1478.091797
1261.533203	1342.818848
1260.458008	1573.217041
1259.382813	1128.562256
1258.307617	1390.618042
1257.231445	1547.841431
1256.155273	1649.006226
1255.079102	1321.655396
1254.002930	1043.140503
1252.926758	1105.451904
1251.849609	1386.710938
1250.772461	1169.204712
1249.695313	1289.831787
1248.617188	1242.645142
1247.540039	1280.560669
1246.461914	1371.926392
1245.382813	972.435791
1244.304688	1105.120117
1243.225586	987.583252
1242.146484	1032.778320
1241.067383	1058.523926
1239.988281	839.111267
1238.908203	976.483887
1237.828125	1041.001465
1236.748047	814.417908
1235.667969	670.366455
1234.586914	848.800354
1233.505859	961.688721
1232.424805	870.947754
1231.343750	731.767212
1230.261719	701.619934
1229.179688	732.002502
1228.097656	750.235413
1227.015625	715.174622
1225.932617	735.757690
1224.850586	729.684631
1223.767578	423.618530
1222.683594	308.708130
1221.600586	295.366516
1220.516602	344.840576
1219.432617	413.585205
1218.347656	160.880737
1217.263672	340.674774
1216.178711	281.229645
1215.093750	330.425232
1214.008789	328.850952
1212.922852	416.530243
1211.836914	431.724945
1210.750977	386.545074
1209.665039	365.451294
1208.579102	402.186401
1207.492188	573.859619
1206.405273	550.153137
1205.318359	307.095947
1204.230469	377.300110
1203.142578	413.687286
1202.054688	209.165466
1200.966797	-29.037916
1199.877930	134.800354
1198.790039	81.900414
1197.701172	-43.231594
1196.611328	-72.155449
1195.522461	86.460716
1194.432617	88.638405
1193.342773	-39.073074
1192.252930	-315.815277
1191.162109	-85.497047
1190.072266	115.818680
1188.981445	-14.488661
1187.889648	-255.278488
1186.798828	-56.696228
1185.707031	16.903820
1184.615234	-231.166595
1183.523438	36.611336
1182.430664	-137.160828
1181.337891	-63.935722
1180.245117	25.957916
1179.152344	-28.092810
1178.059570	-228.386322
1176.965820	60.088863
1175.872070	183.068115
1174.778320	138.267761
1173.683594	203.535095
1172.588867	256.718079
1171.494141	58.499912
1170.399414	66.055054
1169.303711	116.573380
1168.208984	59.362556
1167.113281	128.811447
1166.016602	26.016273
1164.920898	-33.797775
1163.824219	49.689449
1162.727539	-98.677040
1161.630859	185.232513
1160.533203	115.515823
1159.435547	432.485016
1158.337891	400.752380
1157.240234	438.143066
1156.141602	446.793701
1155.043945	250.230911
1153.944336	358.886719
1152.845703	503.171112
1151.747070	535.270508
1150.647461	362.323303
1149.547852	241.776245
1148.447266	149.770584
1147.347656	262.523651
1146.247070	48.952263
1145.146484	-64.639816
1144.044922	-187.794220
1142.944336	41.152420
1141.842773	39.166286
1140.741211	-10.469959
1139.638672	63.456753
1138.537109	301.291199
1137.434570	20.834007
1136.332031	220.372192
1135.228516	179.804184
1134.125977	158.176605
1133.022461	326.417603
1131.917969	257.104797
1130.814453	598.333130
1129.709961	500.349823
1128.605469	525.686584
1127.500977	629.195862
1126.396484	955.468262
1125.291016	897.461487
1124.185547	777.779968
1123.080078	743.379700
1121.973633	616.517029
1120.868164	700.437866
1119.761719	561.650024
1118.654297	460.720856
1117.547852	186.992279
1116.440430	488.323517
1115.333008	444.040436
1114.225586	666.978149
1113.117188	537.396667
1112.008789	348.702209
1110.900391	604.388123
1109.791992	602.313110
1108.682617	720.655029
1107.573242	678.263733
1106.463867	716.119019
1105.354492	824.724121
1104.244141	895.442444
1103.133789	697.047974
1102.023438	866.737366
1100.913086	908.922119
1099.801758	906.215637
1098.690430	1030.770874
1097.579102	917.146179
1096.467773	1147.588989
1095.355469	1062.153809
1094.243164	964.931702
1093.130859	952.486694
1092.017578	1166.021606
1090.905273	1301.746704
1089.791992	1223.200928
1088.677734	1156.405396
1087.564453	1108.429810
1086.450195	1025.155029
1085.335938	991.256226
1084.221680	1037.264526
1083.106445	1214.816284
1081.991211	1185.493286
1080.875977	1123.265991
1079.760742	960.056030
1078.644531	1069.251831
1077.528320	960.060364
1076.412109	688.961731
1075.295898	955.287903
1074.178711	984.532715
1073.061523	729.967651
1071.944336	923.354248
1070.826172	682.950134
1069.708984	911.390076
1068.590820	699.195374
1067.471680	735.398987
1066.353516	907.426941
1065.234375	536.134399
1064.115234	740.888550
1062.996094	795.761597
1061.875977	801.464417
1060.755859	732.309448
1059.635742	670.210815
1058.515625	631.529724
1057.394531	646.635315
1056.273438	381.281525
1055.152344	403.474121
1054.031250	528.461182
1052.909180	436.189972
1051.787109	430.377289
1050.665039	513.300476
1049.541992	591.531860
1048.418945	273.069427
1047.295898	407.362366
1046.172852	473.984894
1045.048828	428.673584
1043.925781	518.638855
1042.801758	326.568756
1041.676758	456.184052
1040.552734	275.943024
1039.427734	282.147186
1038.302734	239.493378
1037.176758	103.773155
1036.050781	470.900055
1034.924805	528.422852
1033.798828	460.343475
1032.672852	578.417664
1031.545898	331.407867
1030.418945	430.963715
1029.291992	511.936676
1028.164063	18.968245
1027.036133	155.869934
1025.908203	41.930702
1024.780273	174.251953
1023.651367	-180.956223
1022.522461	-222.591599
1021.393555	0.400361
1020.264648	7.607347
1019.134766	3.282631
1018.004883	-96.036316
1016.875000	-21.357538
1015.744141	-57.890476
1014.613281	81.784889
1013.482422	198.312805
1012.351563	250.021118
1011.219727	382.833435
1010.088867	381.405518
1008.956055	437.919281
1007.824219	547.727234
1006.691406	722.351135
1005.558594	1031.139893
1004.425781	2003.538452
1003.292969	2332.888184
1002.159180	1982.652100
1001.025391	1198.256958
999.891602	668.458069
998.756836	300.683716
997.622070	108.684418
996.487305	258.559143
995.352539	76.111984
994.216797	-205.371063
993.081055	-253.600967
991.945313	78.872765
990.808594	-123.673393
989.672852	-42.439026
988.536133	-83.288376
987.398438	-209.262955
986.261719	19.727959
985.124023	-287.923462
983.986328	-97.927284
982.847656	29.940807
981.709961	38.196301
980.571289	-144.418259
979.432617	149.390411
978.292969	176.386017
977.153320	217.295120
976.013672	147.968201
974.874023	110.982216
973.734375	16.699270
972.593750	207.455734
971.453125	141.020432
970.311523	74.745522
969.170898	-2.834901
968.029297	243.369598
966.886719	269.309143
965.745117	8.616631
964.602539	115.150673
963.459961	451.071594
962.317383	103.823174
961.173828	373.400848
960.030273	219.085526
958.886719	122.256447
957.743164	55.388485
956.598633	9.297733
955.454102	315.914856
954.309570	379.929504
953.165039	199.220673
952.019531	366.458313
950.874023	195.271652
949.727539	195.797668
948.582031	372.491089
947.435547	329.838684
946.289063	333.049133
945.141602	251.876907
943.995117	152.617401
942.847656	231.644928
941.699219	406.654938
940.551758	453.922394
939.403320	79.191444
938.254883	494.066071
937.105469	468.723175
935.957031	511.940552
934.807617	290.845917
933.658203	63.161766
932.507813	419.018463
931.357422	109.687004
930.207031	183.244843
929.056641	336.599457
927.906250	134.910263
926.754883	22.210354
925.603516	198.662506
924.451172	15.758945
923.298828	3.642612
922.146484	212.210983
920.994141	234.420105
919.841797	186.300201
918.688477	6.558703
917.535156	208.648331
916.380859	70.126282
915.227539	27.156034
914.073242	63.782856
912.918945	-115.070442
911.763672	-182.539734
910.608398	-63.850952
909.453125	-233.101166
908.297852	-80.203903
907.141602	-29.255707
905.985352	-152.707687
904.829102	-22.231272
903.672852	-86.499901
902.515625	96.216293
901.358398	177.080917
900.201172	85.990723
899.042969	-72.828117
897.884766	89.797340
896.726563	243.408310
895.568359	286.243225
894.409180	89.520676
893.250000	250.116211
892.090820	3.983039
890.930664	241.537140
889.771484	223.843201
888.611328	113.670654
887.450195	224.894684
886.289063	63.048405
885.128906	239.846252
883.966797	231.662033
882.805664	453.619690
881.643555	364.379974
880.481445	534.518494
879.319336	319.242096
878.156250	512.002319
876.993164	551.556091
875.830078	555.125854
874.666016	509.231598
873.502930	330.599823
872.338867	557.243713
871.173828	390.073151
870.009766	346.767365
868.844727	589.175720
867.679688	442.529144
866.513672	388.179932
865.348633	659.785400
864.182617	472.939362
863.015625	376.090607
861.849609	306.277008
860.682617	236.543701
859.515625	638.295105
858.347656	698.766418
857.180664	893.862488
856.012695	790.556396
854.843750	799.466675
853.675781	830.816406
852.506836	723.199768
851.337891	850.972107
850.167969	705.357117
848.999023	613.585388
847.829102	519.636047
846.658203	461.572998
845.488281	553.517395
844.317383	269.460236
843.146484	327.862122
841.975586	256.499878
840.803711	381.972168
839.631836	453.722076
838.459961	375.670990
837.287109	295.417542
836.114258	416.270111
834.941406	409.732086
833.768555	358.519745
832.594727	492.624329
831.420898	470.399231
830.247070	459.318573
829.072266	425.912720
827.898438	392.488708
826.722656	457.181366
825.547852	379.118713
824.372070	396.906708
823.196289	129.412720
822.020508	29.097292
820.844727	160.428879
819.667969	153.597855
818.491211	148.948364
817.313477	-2.641763
816.136719	123.936302
814.958984	232.608414
813.781250	-16.917725
812.602539	-75.145187
811.423828	-146.745026
810.245117	-138.357925
809.066406	265.488770
807.886719	89.260681
806.707031	130.706985
805.527344	-38.881161
804.346680	26.858238
803.166992	-220.450760
801.985352	-254.693237
800.804688	-31.669149
799.623047	-274.574707
798.441406	-453.144318
797.259766	-139.578751
796.078125	-169.768173
794.895508	-38.274559
793.712891	144.019684
792.529297	-185.453339
791.346680	-202.663437
790.163086	-135.834885
788.978516	-73.549149
787.794922	57.199162
786.610352	-31.201218
785.425781	57.268604
784.241211	225.199478
783.055664	-71.252075
781.870117	80.966469
780.684570	80.561371
779.498047	270.028931
778.311523	114.791245
777.125000	45.634834
775.938477	91.191986
774.750977	258.005798
773.563477	-25.456118
772.375977	-143.449951
771.187500	115.616150
769.999023	19.485643
768.810547	137.111526
767.622070	93.702736
766.432617	39.196762
765.243164	178.448990
764.053711	297.711517
762.863281	104.181587
761.672852	220.998230
760.482422	88.986038
759.291992	335.348572
758.100586	348.339600
756.909180	337.030457
755.717773	220.097580
754.525391	265.771271
753.333008	144.312790
752.140625	400.691742
750.948242	156.057465
749.754883	115.665649
748.561523	132.276184
747.368164	256.333557
746.173828	439.485992
744.979492	429.398132
743.785156	377.547882
742.590820	90.997215
741.395508	120.185295
740.200195	199.685577
739.003906	-117.564713
737.808594	369.265930
736.612305	76.050446
735.416016	87.265137
734.218750	-85.500420
733.021484	326.124878
731.824219	260.451599
730.626953	129.102875
729.428711	268.955383
728.230469	268.724426
727.032227	323.078217
725.833984	287.731903
724.634766	274.187164
723.435547	463.757385
722.235352	360.508698
721.036133	285.640228
719.835938	481.451813
718.635742	528.706421
717.434570	438.421326
716.233398	293.592102
715.032227	489.026062
713.831055	307.098907
712.628906	310.517303
711.426758	263.769287
710.224609	238.798950
709.021484	80.924339
707.818359	42.879681
706.615234	222.573959
705.412109	-96.355316
704.208008	-101.754250
703.003906	90.841980
701.799805	144.106018
700.594727	486.594055
699.389648	67.878349
698.184570	262.385376
696.979492	17.777977
695.773438	-39.852631
694.567383	58.954388
693.361328	-48.607021
692.154297	71.878502
690.947266	83.775932
689.740234	-15.008048
688.533203	-265.617615
687.325195	-164.668823
686.117188	79.390457
684.909180	-43.084137
683.700195	-109.117111
682.491211	-14.717146
681.282227	-89.343376
680.072266	-96.754906
678.863281	-117.125824
677.653320	-44.351261
676.442383	-105.793106
675.232422	131.493149
674.021484	33.323048
672.810547	84.495262
671.598633	-43.826286
670.386719	-185.024963
669.174805	-23.479338
667.962891	-209.929535
666.750000	27.248669
665.537109	11.604571
664.324219	-241.565460
663.110352	30.108257
661.897461	256.360413
660.683594	-80.758774
659.468750	106.639877
658.254883	287.510742
657.040039	-96.739166
655.824219	120.803787
654.609375	-26.049637
653.393555	-69.363991
652.177734	-41.536736
650.960938	76.769737
649.745117	70.114677
648.528320	63.465363
647.311523	121.401283
646.093750	233.112000
644.875977	161.857803
643.658203	185.277023
642.440430	279.634491
641.221680	156.740891
640.002930	143.501205
638.784180	44.251038
637.564453	301.686157
636.344727	-177.922760
635.125000	120.111763
633.905273	-0.796781
632.684570	77.904221
631.463867	-144.020630
630.243164	-84.864754
629.021484	6.310902
627.799805	-18.523746
626.578125	233.111237
625.356445	177.886475
624.133789	255.380234
622.911133	223.343231
621.688477	229.656662
620.464844	90.075623
619.241211	153.723831
618.017578	30.804287
616.793945	48.901905
615.569336	-132.347900
614.344727	-33.599449
613.120117	-65.743256
611.894531	79.219521
610.668945	148.862885
609.443359	87.640991
608.216797	-119.349945
606.991211	-49.001122
605.764648	-233.411774
604.537109	53.638062
