# Supplementary material for: Raman spectroscopy accurately differentiates mucosal healing from non-healing and biochemical changes following biological therapy in inflammatory bowel disease
Source: PLoS One. 2021 Jun 2;16(6):e0252210. doi: 10.1371/journal.pone.0252210 (PMC8172032; doi:10.1371/journal.pone.0252210)
Supplement: S2 Dataset — (ZIP) [file pone.0252210.s004.zip › Export UC MH/EC037-1_base sub CR removed_36__X_-13700.7__Y_37030__Z_158.059__Time_410.txt]

1714.640625	4.683846
1713.664063	224.517288
1712.687500	190.445343
1711.709961	31.534594
1710.733398	-118.005684
1709.755859	23.129187
1708.778320	79.612679
1707.799805	113.052177
1706.821289	-133.641571
1705.843750	127.036530
1704.864258	120.861320
1703.885742	0.693369
1702.907227	-24.721754
1701.927734	-57.175037
1700.948242	10.352273
1699.968750	-22.794212
1698.988281	-242.157730
1698.007813	-209.218979
1697.028320	150.694992
1696.046875	-68.505394
1695.066406	7.142405
1694.084961	-79.319618
1693.104492	230.295090
1692.123047	54.735588
1691.140625	-130.640182
1690.159180	-40.285767
1689.176758	10.759496
1688.194336	30.535555
1687.211914	-7.616878
1686.228516	264.177917
1685.246094	128.808472
1684.262695	191.345581
1683.279297	78.705414
1682.295898	219.797150
1681.311523	60.548798
1680.327148	96.340904
1679.342773	311.056885
1678.358398	183.002289
1677.374023	154.020920
1676.388672	317.108307
1675.403320	371.645813
1674.417969	235.274780
1673.432617	107.461906
1672.446289	216.711487
1671.459961	371.574371
1670.473633	444.506195
1669.487305	531.151184
1668.500977	719.106995
1667.513672	665.845032
1666.526367	748.386475
1665.539063	863.145813
1664.550781	705.014343
1663.563477	658.746521
1662.575195	634.078003
1661.586914	819.212280
1660.598633	903.905701
1659.609375	925.298462
1658.620117	830.448914
1657.631836	757.161438
1656.641602	941.051758
1655.652344	600.978516
1654.662109	682.181335
1653.672852	792.743652
1652.681641	861.172180
1651.691406	763.195740
1650.701172	721.042908
1649.709961	610.393494
1648.718750	391.642639
1647.727539	498.262848
1646.735352	248.341415
1645.744141	207.421265
1644.751953	301.390198
1643.759766	303.081543
1642.766602	175.583908
1641.774414	222.501953
1640.781250	74.283134
1639.788086	195.359375
1638.794922	-47.457401
1637.801758	121.321678
1636.807617	150.413956
1635.813477	47.816849
1634.819336	-133.686386
1633.825195	-141.127762
1632.830078	-159.018402
1631.834961	239.269119
1630.839844	-152.408066
1629.844727	-114.778633
1628.849609	175.542160
1627.853516	-149.904938
1626.857422	-248.931641
1625.861328	228.098251
1624.865234	-33.912373
1623.868164	-224.805847
1622.871094	104.806679
1621.874023	-4.532780
1620.876953	-119.065308
1619.879883	-107.467377
1618.881836	122.077614
1617.883789	88.978615
1616.885742	139.878891
1615.887695	83.149345
1614.888672	139.236938
1613.889648	-145.728134
1612.890625	-84.421463
1611.891602	-49.395454
1610.892578	140.240967
1609.892578	-76.481758
1608.892578	57.958866
1607.892578	27.249210
1606.892578	20.071840
1605.891602	193.512131
1604.890625	50.039547
1603.889648	95.017647
1602.888672	-111.310982
1601.887695	100.981934
1600.885742	229.398010
1599.883789	104.010094
1598.881836	7.354170
1597.879883	-102.414505
1596.876953	-86.786392
1595.874023	-73.868599
1594.871094	-50.602257
1593.868164	11.733723
1592.864258	-140.179199
1591.861328	-28.449564
1590.857422	-44.771481
1589.853516	103.204147
1588.848633	86.638245
1587.844727	-13.488654
1586.839844	191.416016
1585.834961	41.537056
1584.830078	126.205795
1583.824219	80.407288
1582.819336	47.544483
1581.813477	-8.876648
1580.807617	124.724220
1579.800781	203.454102
1578.794922	73.771881
1577.788086	113.186844
1576.781250	-6.273623
1575.773438	-60.779999
1574.766602	17.268490
1573.758789	30.131447
1572.750977	97.455223
1571.743164	242.598541
1570.735352	15.922161
1569.726563	139.958389
1568.718750	128.739639
1567.708984	106.981827
1566.700195	217.532791
1565.691406	63.110577
1564.681641	225.251114
1563.671875	16.120062
1562.662109	-91.879288
1561.652344	111.282364
1560.641602	39.330173
1559.630859	32.089725
1558.620117	164.688171
1557.609375	-42.395710
1556.597656	-184.762268
1555.586914	-112.189468
1554.575195	-8.716187
1553.563477	286.185425
1552.550781	112.253654
1551.539063	23.684353
1550.526367	-21.003536
1549.513672	-50.282425
1548.500977	-15.017809
1547.487305	214.033081
1546.473633	78.314362
1545.459961	133.801498
1544.446289	-12.438210
1543.432617	208.145004
1542.417969	-18.395901
1541.404297	-108.074112
1540.389648	220.441803
1539.374023	73.678978
1538.359375	215.937546
1537.343750	-39.385235
1536.328125	45.821373
1535.312500	182.457047
1534.296875	236.394165
1533.280273	-135.225159
1532.263672	336.085388
1531.247070	301.969757
1530.230469	-5.358757
1529.212891	-31.900877
1528.196289	65.092285
1527.178711	-103.293388
1526.160156	-222.819366
1525.142578	190.386978
1524.124023	55.196163
1523.106445	285.295715
1522.087891	239.961060
1521.068359	127.667252
1520.049805	118.178551
1519.030273	221.681107
1518.010742	265.934418
1516.991211	292.088684
1515.971680	-98.011635
1514.951172	-241.498093
1513.930664	-61.478916
1512.910156	-56.193539
1511.889648	56.802231
1510.868164	36.211525
1509.846680	105.340561
1508.826172	-125.727791
1507.803711	184.286713
1506.782227	-80.203987
1505.759766	-111.409111
1504.737305	-42.727108
1503.714844	130.905426
1502.692383	-69.613113
1501.668945	32.083012
1500.646484	46.626373
1499.623047	-97.642151
1498.599609	-106.258301
1497.575195	-109.830147
1496.550781	-156.952896
1495.527344	123.311676
1494.502930	175.780518
1493.477539	26.173208
1492.453125	-69.724510
1491.427734	-124.757065
1490.402344	73.144707
1489.376953	-22.862959
1488.350586	-78.025192
1487.325195	211.533966
1486.298828	-40.315445
1485.272461	29.508619
1484.245117	22.693518
1483.218750	329.676941
1482.191406	241.107056
1481.164063	93.890190
1480.136719	336.809509
1479.108398	141.128448
1478.080078	490.905731
1477.052734	519.473572
1476.023438	369.645660
1474.995117	426.186310
1473.965820	350.251160
1472.937500	595.133667
1471.908203	402.081268
1470.877930	830.009766
1469.848633	1021.148193
1468.818359	945.091614
1467.788086	752.074463
1466.757813	958.327087
1465.727539	859.437195
1464.696289	1202.798950
1463.665039	1144.537476
1462.633789	1172.679810
1461.602539	1442.104736
1460.570313	1170.518921
1459.539063	1317.979004
1458.506836	1282.611450
1457.473633	1516.251953
1456.441406	1463.119263
1455.408203	1196.929565
1454.375000	1273.243408
1453.341797	1448.429443
1452.308594	1560.182739
1451.274414	1499.547852
1450.241211	1456.717773
1449.207031	1664.717529
1448.171875	1553.496094
1447.137695	1662.677734
1446.102539	1792.080688
1445.067383	1524.052002
1444.032227	1772.432983
1442.997070	1279.404907
1441.960938	1707.383423
1440.924805	1429.604126
1439.888672	1361.849731
1438.852539	1392.754395
1437.816406	925.780334
1436.779297	1343.447144
1435.742188	967.696899
1434.705078	925.562256
1433.666992	744.584229
1432.629883	770.776428
1431.591797	799.512573
1430.553711	429.545197
1429.514648	695.600952
1428.476563	358.710449
1427.437500	584.417786
1426.398438	144.404816
1425.359375	216.393326
1424.320313	308.569916
1423.280273	473.823669
1422.240234	115.043121
1421.200195	217.416779
1420.159180	95.663887
1419.119141	-41.063145
1418.078125	159.618515
1417.037109	116.161461
1415.996094	125.627113
1414.954102	130.106064
1413.912109	122.075989
1412.870117	222.238892
1411.828125	216.841675
1410.786133	193.922241
1409.743164	-62.631756
1408.700195	-27.573534
1407.657227	-5.017621
1406.614258	-135.586380
1405.570313	50.311211
1404.527344	-29.862270
1403.483398	55.693722
1402.438477	45.927284
1401.394531	76.392250
1400.349609	-103.768631
1399.304688	235.276443
1398.259766	45.283840
1397.214844	-49.304569
1396.168945	86.753136
1395.123047	27.415300
1394.077148	-109.470009
1393.031250	-293.794983
1391.984375	92.875862
1390.937500	-23.681160
1389.890625	-77.539955
1388.843750	76.381798
1387.796875	52.705456
1386.749023	-145.965195
1385.701172	-114.420807
1384.653320	44.690388
1383.604492	78.831734
1382.556641	-41.877937
1381.507813	44.900028
1380.458984	121.731880
1379.410156	101.219261
1378.360352	-54.037445
1377.310547	-104.302399
1376.260742	135.035751
1375.210938	69.949677
1374.161133	99.769424
1373.110352	77.271469
1372.059570	206.974335
1371.008789	142.252914
1369.957031	-17.084841
1368.906250	-49.168694
1367.854492	-36.322128
1366.802734	-5.960741
1365.750000	36.909180
1364.698242	37.532143
1363.645508	-43.920609
1362.592773	29.047020
1361.540039	-99.477341
1360.486328	262.189789
1359.433594	2.020494
1358.379883	-78.932373
1357.326172	-226.891983
1356.271484	-260.385529
1355.216797	148.541321
1354.163086	-210.303864
1353.107422	101.715240
1352.052734	182.736847
1350.998047	248.909607
1349.942383	208.384415
1348.886719	339.195160
1347.830078	440.242828
1346.774414	330.479797
1345.717773	667.253601
1344.661133	661.777405
1343.604492	567.132629
1342.546875	636.179626
1341.490234	281.545685
1340.432617	526.672791
1339.375000	558.754028
1338.316406	546.312195
1337.258789	533.958191
1336.200195	652.864990
1335.141602	299.110199
1334.082031	682.892517
1333.023438	433.324188
1331.963867	638.985046
1330.904297	495.985443
1329.844727	625.047363
1328.784180	637.949768
1327.723633	477.943481
1326.663086	508.301178
1325.602539	365.813080
1324.541992	435.824036
1323.480469	619.425903
1322.418945	598.140564
1321.357422	650.963257
1320.295898	775.373535
1319.233398	638.311218
1318.170898	567.954041
1317.108398	665.353882
1316.045898	780.025513
1314.982422	746.820862
1313.918945	649.624512
1312.855469	924.515686
1311.791992	588.524658
1310.728516	624.562622
1309.664063	857.583313
1308.599609	819.803101
1307.535156	543.390930
1306.469727	786.265564
1305.404297	844.602112
1304.338867	809.510864
1303.273438	894.959656
1302.208008	1172.154419
1301.141602	1019.182312
1300.075195	731.182739
1299.008789	1042.752563
1297.942383	914.601563
1296.875000	926.502502
1295.807617	791.145508
1294.740234	1011.773804
1293.672852	753.843323
1292.604492	996.535095
1291.537109	697.095398
1290.468750	682.279846
1289.399414	809.698853
1288.331055	589.034058
1287.261719	640.513855
1286.192383	716.505920
1285.123047	883.130310
1284.052734	765.613220
1282.983398	540.452148
1281.913086	565.102661
1280.841797	597.104797
1279.771484	844.453979
1278.700195	553.512085
1277.628906	473.062469
1276.557617	512.490784
1275.486328	786.620178
1274.414063	772.225952
1273.341797	513.489746
1272.269531	843.684021
1271.197266	721.868286
1270.124023	805.251404
1269.050781	688.405640
1267.977539	837.697144
1266.904297	816.103455
1265.830078	692.046448
1264.756836	492.442841
1263.681641	661.191467
1262.607422	739.664978
1261.533203	708.412231
1260.458008	611.367004
1259.382813	546.050598
1258.307617	841.323364
1257.231445	568.956909
1256.155273	615.714844
1255.079102	557.767944
1254.002930	879.560608
1252.926758	714.509827
1251.849609	654.143188
1250.772461	793.259338
1249.695313	903.132690
1248.617188	808.712769
1247.540039	711.904419
1246.461914	556.802917
1245.382813	744.352661
1244.304688	735.052246
1243.225586	733.026184
1242.146484	553.741272
1241.067383	813.921082
1239.988281	481.771912
1238.908203	312.329163
1237.828125	380.696259
1236.748047	536.337219
1235.667969	747.671143
1234.586914	726.147522
1233.505859	423.450012
1232.424805	557.069946
1231.343750	649.424438
1230.261719	681.158508
1229.179688	502.172455
1228.097656	468.516357
1227.015625	335.607422
1225.932617	335.836609
1224.850586	556.230347
1223.767578	570.881775
1222.683594	256.581299
1221.600586	341.367065
1220.516602	225.437759
1219.432617	283.549469
1218.347656	385.097015
1217.263672	443.095459
1216.178711	107.346794
1215.093750	242.591660
1214.008789	252.208374
1212.922852	126.622986
1211.836914	307.527374
1210.750977	362.868225
1209.665039	249.311020
1208.579102	251.525162
1207.492188	477.921021
1206.405273	337.796143
1205.318359	91.667595
1204.230469	202.191833
1203.142578	302.996582
1202.054688	324.251282
1200.966797	126.355942
1199.877930	-408.503784
1198.790039	115.783852
1197.701172	-94.077332
1196.611328	206.097763
1195.522461	335.350769
1194.432617	99.012314
1193.342773	129.585526
1192.252930	-0.924069
1191.162109	125.690620
1190.072266	-117.747200
1188.981445	-84.910965
1187.889648	-112.170151
1186.798828	83.822105
1185.707031	-382.781586
1184.615234	81.862076
1183.523438	246.362259
1182.430664	-9.013543
1181.337891	37.839832
1180.245117	-8.872683
1179.152344	-5.266457
1178.059570	-52.029102
1176.965820	-101.217407
1175.872070	113.068924
1174.778320	135.630600
1173.683594	-9.470055
1172.588867	44.136131
1171.494141	-29.164141
1170.399414	96.121323
1169.303711	-259.525330
1168.208984	-88.886749
1167.113281	-219.652924
1166.016602	3.390962
1164.920898	75.732002
1163.824219	4.621485
1162.727539	136.561829
1161.630859	17.617622
1160.533203	221.040421
1159.435547	-14.936733
1158.337891	152.516403
1157.240234	62.140255
1156.141602	-66.417191
1155.043945	34.029140
1153.944336	-197.090912
1152.845703	-180.195007
1151.747070	220.407867
1150.647461	127.496468
1149.547852	284.747620
1148.447266	229.889282
1147.347656	89.292587
1146.247070	-32.239166
1145.146484	-25.216499
1144.044922	84.086555
1142.944336	-213.540619
1141.842773	-73.396461
1140.741211	78.539932
1139.638672	16.373383
1138.537109	35.030270
1137.434570	77.399498
1136.332031	-56.111145
1135.228516	19.437094
1134.125977	-59.445160
1133.022461	422.025391
1131.917969	70.009323
1130.814453	135.831924
1129.709961	467.336914
1128.605469	319.465576
1127.500977	463.351257
1126.396484	398.476959
1125.291016	452.125153
1124.185547	335.073090
1123.080078	187.239426
1121.973633	363.992493
1120.868164	178.269318
1119.761719	182.028656
1118.654297	299.386353
1117.547852	246.260086
1116.440430	396.626099
1115.333008	118.693558
1114.225586	93.945633
1113.117188	130.658829
1112.008789	363.558044
1110.900391	-65.484879
1109.791992	176.763229
1108.682617	142.453888
1107.573242	396.304260
1106.463867	376.090546
1105.354492	540.020569
1104.244141	205.808273
1103.133789	-33.873924
1102.023438	113.465004
1100.913086	496.599304
1099.801758	469.201996
1098.690430	453.591980
1097.579102	805.693909
1096.467773	361.088715
1095.355469	500.972870
1094.243164	621.938721
1093.130859	490.858307
1092.017578	357.463226
1090.905273	395.968628
1089.791992	429.735352
1088.677734	437.590454
1087.564453	212.567551
1086.450195	201.648544
1085.335938	360.017670
1084.221680	476.002014
1083.106445	453.262970
1081.991211	587.959412
1080.875977	499.434021
1079.760742	875.959290
1078.644531	486.862579
1077.528320	386.685608
1076.412109	345.230103
1075.295898	409.387604
1074.178711	332.764923
1073.061523	359.376373
1071.944336	184.338150
1070.826172	370.387909
1069.708984	324.350067
1068.590820	203.355316
1067.471680	389.299225
1066.353516	579.865417
1065.234375	369.950378
1064.115234	202.285034
1062.996094	521.526611
1061.875977	300.112274
1060.755859	205.143936
1059.635742	323.071808
1058.515625	312.361725
1057.394531	434.919586
1056.273438	391.501587
1055.152344	200.919281
1054.031250	10.450933
1052.909180	-37.442715
1051.787109	358.369415
1050.665039	130.714462
1049.541992	355.973145
1048.418945	235.811615
1047.295898	76.078453
1046.172852	-99.875778
1045.048828	83.370789
1043.925781	14.801455
1042.801758	179.360611
1041.676758	71.238754
1040.552734	154.243164
1039.427734	85.845795
1038.302734	5.876485
1037.176758	198.354996
1036.050781	162.689224
1034.924805	220.161301
1033.798828	40.352173
1032.672852	-62.575184
1031.545898	48.510487
1030.418945	-156.580811
1029.291992	40.563854
1028.164063	-120.195610
1027.036133	28.147882
1025.908203	-137.084534
1024.780273	-111.778763
1023.651367	-51.619698
1022.522461	-51.784042
1021.393555	-61.177280
1020.264648	26.922066
1019.134766	-425.393372
1018.004883	-40.335716
1016.875000	-91.246025
1015.744141	-42.420212
1014.613281	-5.144800
1013.482422	97.035988
1012.351563	-9.226768
1011.219727	-20.449509
1010.088867	-61.694931
1008.956055	-70.470604
1007.824219	226.273346
1006.691406	335.542664
1005.558594	555.845215
1004.425781	868.601440
1003.292969	1336.171387
1002.159180	950.705017
1001.025391	553.930481
999.891602	536.283936
998.756836	324.690887
997.622070	78.625381
996.487305	100.543053
995.352539	357.940460
994.216797	146.850693
993.081055	134.329605
991.945313	241.819016
990.808594	-49.602894
989.672852	-276.261078
988.536133	-136.276917
987.398438	141.963394
986.261719	261.193115
985.124023	23.431753
983.986328	177.310715
982.847656	213.775665
981.709961	142.127609
980.571289	-81.291191
979.432617	-16.964933
978.292969	-157.299301
977.153320	40.526043
976.013672	56.720257
974.874023	523.465149
973.734375	201.903488
972.593750	-75.786194
971.453125	271.450348
970.311523	28.463688
969.170898	86.406586
968.029297	-62.170330
966.886719	-302.389862
965.745117	17.339764
964.602539	4.426940
963.459961	23.698742
962.317383	-11.981587
961.173828	50.979076
960.030273	256.054016
958.886719	227.442383
957.743164	70.663567
956.598633	21.650732
955.454102	48.279167
954.309570	-41.750134
953.165039	-69.880722
952.019531	121.685982
950.874023	100.537804
949.727539	20.022255
948.582031	-46.659931
947.435547	-1.250940
946.289063	213.297623
945.141602	96.577606
943.995117	105.603577
942.847656	379.559570
941.699219	126.134865
940.551758	297.406067
939.403320	251.903229
938.254883	201.930038
937.105469	245.557175
935.957031	273.278564
934.807617	301.056427
933.658203	303.821014
932.507813	-7.778721
931.357422	93.148262
930.207031	75.669724
929.056641	163.007706
927.906250	-154.818909
926.754883	32.800026
925.603516	-100.414818
924.451172	78.135063
923.298828	-132.220444
922.146484	135.057022
920.994141	186.326065
919.841797	233.089813
918.688477	-238.135071
917.535156	65.512177
916.380859	-14.719308
915.227539	141.275238
914.073242	149.709763
912.918945	-2.926327
911.763672	-135.012680
910.608398	-6.124483
909.453125	129.563492
908.297852	-219.945801
907.141602	178.774780
905.985352	83.337257
904.829102	78.623451
903.672852	42.251484
902.515625	-9.904125
901.358398	-3.120275
900.201172	35.396893
899.042969	-7.522936
897.884766	-50.373642
896.726563	-2.683676
895.568359	-239.903381
894.409180	-60.976398
893.250000	273.868774
892.090820	66.257965
890.930664	175.073730
889.771484	-9.747534
888.611328	6.529303
887.450195	70.242966
886.289063	267.131470
885.128906	247.335052
883.966797	4.234716
882.805664	13.894207
881.643555	-5.734247
880.481445	218.153564
879.319336	126.421600
878.156250	16.731945
876.993164	218.007843
875.830078	27.318291
874.666016	188.012924
873.502930	-112.841942
872.338867	79.362480
871.173828	-41.275478
870.009766	238.593567
868.844727	198.978867
867.679688	312.297607
866.513672	176.047928
865.348633	484.877869
864.182617	132.970657
863.015625	208.057358
861.849609	101.200027
860.682617	304.261597
859.515625	172.752853
858.347656	184.945419
857.180664	448.438385
856.012695	615.348633
854.843750	472.686554
853.675781	413.053101
852.506836	124.799583
851.337891	780.180908
850.167969	328.406158
848.999023	521.970947
847.829102	247.376968
846.658203	530.409851
845.488281	296.217621
844.317383	88.979614
843.146484	170.448853
841.975586	-130.635818
840.803711	241.538254
839.631836	508.436951
838.459961	323.666412
837.287109	83.095840
836.114258	217.962723
834.941406	191.920029
833.768555	65.374702
832.594727	385.387329
831.420898	69.074371
830.247070	377.723663
829.072266	155.208282
827.898438	131.286133
826.722656	343.719482
825.547852	172.554214
824.372070	-83.263184
823.196289	244.845001
822.020508	131.645172
820.844727	65.233856
819.667969	58.939091
818.491211	-112.135864
817.313477	28.432716
816.136719	62.083176
814.958984	238.054672
813.781250	-117.680176
812.602539	140.437042
811.423828	-215.197113
810.245117	-155.085571
809.066406	-19.498793
807.886719	-115.065903
806.707031	178.037613
805.527344	24.635122
804.346680	-188.687714
803.166992	-148.944595
801.985352	-131.464813
800.804688	-49.713577
799.623047	29.725327
798.441406	-61.662952
797.259766	-201.836105
796.078125	-224.535019
794.895508	-236.205368
793.712891	4.610946
792.529297	-226.482986
791.346680	-149.751617
790.163086	-55.410069
788.978516	32.185596
787.794922	77.640465
786.610352	43.375942
785.425781	166.088989
784.241211	49.886734
783.055664	59.676853
781.870117	91.498375
780.684570	28.235876
779.498047	369.175903
778.311523	310.166351
777.125000	-51.363136
775.938477	121.401840
774.750977	-39.215080
773.563477	0.956612
772.375977	67.516640
771.187500	-22.596174
769.999023	277.517487
768.810547	110.121536
767.622070	244.655716
766.432617	290.931854
765.243164	365.759857
764.053711	61.716251
762.863281	264.132446
761.672852	587.457275
760.482422	543.064331
759.291992	173.018616
758.100586	293.593018
756.909180	35.812836
755.717773	52.915180
754.525391	155.670898
753.333008	56.152500
752.140625	-93.902763
750.948242	305.174011
749.754883	207.720154
748.561523	419.818298
747.368164	309.112122
746.173828	88.685081
744.979492	114.026344
743.785156	-7.646022
742.590820	184.268906
741.395508	395.776489
740.200195	70.147552
739.003906	123.719498
737.808594	87.407867
736.612305	110.208382
735.416016	-180.174225
734.218750	131.580017
733.021484	-130.290787
731.824219	-133.862961
730.626953	125.058693
729.428711	184.794250
728.230469	-9.179580
727.032227	127.023972
725.833984	-16.620375
724.634766	106.361893
723.435547	120.037621
722.235352	-124.034622
721.036133	210.646027
719.835938	-229.834686
718.635742	106.871597
717.434570	218.659576
716.233398	487.459747
715.032227	409.352753
713.831055	187.368515
712.628906	-47.592182
711.426758	277.690430
710.224609	127.814743
709.021484	-61.195206
707.818359	76.589439
706.615234	273.118805
705.412109	88.614571
704.208008	-23.961525
703.003906	28.909365
701.799805	-42.211121
700.594727	254.285477
699.389648	59.269619
698.184570	296.986664
696.979492	-80.429306
695.773438	16.056240
694.567383	-237.201828
693.361328	128.686554
692.154297	-63.577824
690.947266	61.246624
689.740234	3.770751
688.533203	-57.951206
687.325195	25.764338
686.117188	-35.794239
684.909180	-56.051117
683.700195	47.345531
682.491211	55.416412
681.282227	76.573357
680.072266	52.316925
678.863281	-69.288307
677.653320	-97.635345
676.442383	-19.794476
675.232422	-69.570694
674.021484	94.997063
672.810547	34.624321
671.598633	-34.255974
670.386719	82.971947
669.174805	126.774734
667.962891	-19.504011
666.750000	214.707748
665.537109	-166.716812
664.324219	-256.258301
663.110352	-181.514282
661.897461	78.999023
660.683594	-107.210098
659.468750	-38.563347
658.254883	-90.593369
657.040039	58.142426
655.824219	51.730110
654.609375	34.714291
653.393555	-128.674591
652.177734	102.511269
650.960938	182.976227
649.745117	80.523376
648.528320	-75.520142
647.311523	-3.107653
646.093750	26.426577
644.875977	-42.832134
643.658203	318.396790
642.440430	212.954346
641.221680	105.621964
640.002930	-29.390944
638.784180	-22.272848
637.564453	202.089981
636.344727	16.253872
635.125000	-74.766769
633.905273	79.276756
632.684570	-9.104965
631.463867	72.346420
630.243164	104.646889
629.021484	203.678360
627.799805	56.254963
626.578125	119.286842
625.356445	81.775810
624.133789	351.035736
622.911133	174.705627
621.688477	80.120865
620.464844	292.124786
619.241211	251.603394
618.017578	-167.582977
616.793945	-1.986276
615.569336	-137.932938
614.344727	19.543581
613.120117	307.683777
611.894531	151.159348
610.668945	9.933682
609.443359	-235.706436
608.216797	12.678240
606.991211	88.143089
605.764648	110.439964
604.537109	-131.816513
