# Supplementary material for: Raman spectroscopy accurately differentiates mucosal healing from non-healing and biochemical changes following biological therapy in inflammatory bowel disease
Source: PLoS One. 2021 Jun 2;16(6):e0252210. doi: 10.1371/journal.pone.0252210 (PMC8172032; doi:10.1371/journal.pone.0252210)
Supplement: S2 Dataset — (ZIP) [file pone.0252210.s004.zip › Export UC MH/EC032-1_base sub CR removed_3__X_28952.3__Y_-63877__Z_2398.09__Time_34.txt]

1714.858398	459.667419
1713.881836	68.516342
1712.905273	-57.855904
1711.927734	10.721321
1710.950195	116.030098
1709.972656	461.726715
1708.995117	-195.821304
1708.017578	-551.175964
1707.039063	252.457199
1706.061523	393.462372
1705.083008	126.383003
1704.103516	45.714020
1703.125000	-78.623497
1702.145508	-672.266418
1701.166016	-624.703125
1700.186523	-3.255527
1699.206055	114.038376
1698.226563	313.115387
1697.246094	-312.304077
1696.265625	-142.387375
1695.284180	-355.856873
1694.303711	-415.470825
1693.322266	-278.823944
1692.340820	-135.522369
1691.359375	99.817055
1690.376953	80.128487
1689.395508	-346.316315
1688.413086	4.754487
1687.430664	135.599976
1686.447266	22.261879
1685.464844	262.092377
1684.481445	-40.692104
1683.498047	-182.336670
1682.514648	-117.694389
1681.530273	507.166260
1680.545898	177.051956
1679.561523	361.868073
1678.577148	209.672592
1677.592773	125.078438
1676.607422	395.211090
1675.622070	961.384521
1674.636719	775.825623
1673.651367	357.359192
1672.666016	551.224243
1671.679688	594.368530
1670.693359	824.301514
1669.707031	885.005066
1668.719727	734.016052
1667.733398	1401.583374
1666.746094	1276.010742
1665.758789	609.952942
1664.770508	1520.649902
1663.783203	1484.880249
1662.794922	1038.744019
1661.806641	1253.608276
1660.818359	1357.715088
1659.829102	913.824463
1658.840820	1300.045410
1657.851563	1723.723755
1656.862305	1403.673950
1655.872070	1216.647705
1654.882813	694.144470
1653.892578	908.043091
1652.902344	1119.707153
1651.912109	1286.810303
1650.920898	734.920532
1649.930664	961.138489
1648.939453	714.470459
1647.947266	518.494568
1646.956055	288.723419
1645.964844	394.941956
1644.972656	-16.215284
1643.980469	-9.629290
1642.987305	337.808228
1641.995117	-21.881201
1641.001953	238.973129
1640.008789	149.130249
1639.015625	-473.186554
1638.022461	-3.218646
1637.028320	47.555580
1636.034180	24.742403
1635.040039	215.632370
1634.045898	256.469360
1633.051758	242.177170
1632.056641	-480.400085
1631.061523	-194.046921
1630.066406	-168.260803
1629.070313	57.631641
1628.075195	-321.582642
1627.079102	146.534622
1626.083008	220.042770
1625.085938	9.585306
1624.089844	-700.152649
1623.092773	411.925171
1622.095703	86.175407
1621.098633	-278.796021
1620.101563	102.421783
1619.103516	152.567734
1618.105469	76.686310
1617.107422	58.603069
1616.109375	237.362503
1615.110352	-145.506546
1614.112305	534.228760
1613.113281	203.870911
1612.114258	-52.964310
1611.114258	502.893311
1610.114258	-199.596298
1609.115234	277.363098
1608.115234	227.426239
1607.114258	-76.688934
1606.114258	-32.427250
1605.113281	289.186523
1604.112305	338.332520
1603.111328	410.893646
1602.109375	35.861485
1601.108398	225.917923
1600.106445	-557.157043
1599.104492	-620.994507
1598.102539	-426.163727
1597.099609	-558.305664
1596.096680	56.754257
1595.093750	-446.740295
1594.090820	-276.326660
1593.087891	-111.393494
1592.083984	-750.870728
1591.080078	-228.746384
1590.076172	60.708584
1589.072266	-187.636078
1588.067383	132.516251
1587.063477	217.658691
1586.058594	505.866241
1585.052734	634.657227
1584.047852	54.331024
1583.041992	99.321365
1582.036133	430.619904
1581.030273	-374.042877
1580.024414	-212.530182
1579.017578	261.016724
1578.011719	309.892944
1577.004883	124.241463
1575.998047	-506.490723
1574.990234	-390.726471
1573.982422	-387.111786
1572.975586	-157.510300
1571.966797	-284.513702
1570.958984	354.988129
1569.951172	-492.302490
1568.942383	-51.074554
1567.933594	-70.018700
1566.924805	-115.207092
1565.915039	254.655197
1564.906250	-292.097382
1563.896484	97.822166
1562.886719	624.795471
1561.875977	41.015373
1560.866211	139.287704
1559.855469	-309.906830
1558.844727	-69.677200
1557.833984	-236.735092
1556.822266	-113.880463
1555.811523	278.094116
1554.799805	685.089233
1553.788086	117.990059
1552.775391	617.378723
1551.763672	360.527893
1550.750977	595.101990
1549.738281	293.722107
1548.725586	279.286987
1547.711914	163.643753
1546.699219	259.818115
1545.685547	513.277222
1544.671875	799.925171
1543.658203	484.114410
1542.643555	-2.418131
1541.628906	396.834320
1540.614258	-454.150513
1539.599609	-14.254163
1538.584961	76.712196
1537.569336	572.422241
1536.553711	149.165695
1535.538086	-305.157349
1534.522461	-91.646683
1533.505859	105.948753
1532.489258	151.092010
1531.472656	221.699127
1530.456055	271.381531
1529.439453	501.086670
1528.421875	194.635193
1527.404297	336.085510
1526.386719	114.213417
1525.369141	373.474487
1524.350586	709.493469
1523.332031	368.447113
1522.313477	63.299099
1521.294922	-190.541626
1520.275391	660.986572
1519.256836	-364.575073
1518.237305	121.167244
1517.217773	416.306152
1516.197266	12.246385
1515.177734	-176.070328
1514.157227	446.818604
1513.136719	429.944427
1512.116211	299.911957
1511.094727	-269.195038
1510.074219	213.692413
1509.052734	-237.613235
1508.031250	39.373646
1507.008789	195.454987
1505.987305	423.084259
1504.964844	263.346100
1503.942383	-293.710419
1502.918945	76.575462
1501.896484	-122.028717
1500.873047	-295.212921
1499.849609	-161.302277
1498.826172	-362.957001
1497.802734	-14.501272
1496.778320	-536.360901
1495.753906	23.858406
1494.729492	-372.831451
1493.705078	-439.684235
1492.680664	-105.328766
1491.655273	100.855568
1490.629883	592.974854
1489.604492	-49.560417
1488.578125	-196.536301
1487.552734	685.576843
1486.526367	568.843567
1485.500000	347.362823
1484.473633	521.396667
1483.446289	350.705658
1482.418945	741.162598
1481.391602	478.428040
1480.364258	294.732849
1479.336914	485.745361
1478.308594	969.585144
1477.280273	1340.992798
1476.251953	1202.613037
1475.223633	514.020813
1474.194336	968.952454
1473.165039	794.734741
1472.135742	1478.325195
1471.106445	1657.650024
1470.077148	1984.385498
1469.046875	1356.908569
1468.016602	1581.624146
1466.986328	1981.622803
1465.956055	1410.275879
1464.924805	1644.741577
1463.893555	2250.057861
1462.862305	1892.197754
1461.831055	2319.306396
1460.799805	2172.270752
1459.767578	2649.772217
1458.735352	2497.512939
1457.703125	2908.692627
1456.670898	2226.096680
1455.637695	2883.109863
1454.604492	2771.347900
1453.571289	2545.518311
1452.538086	2733.016113
1451.503906	2808.827148
1450.470703	3003.780762
1449.436523	2980.704590
1448.401367	2820.790283
1447.367188	2972.523193
1446.332031	3146.926025
1445.297852	2875.827637
1444.261719	2941.327637
1443.226563	2194.677979
1442.191406	2209.833740
1441.155273	2938.179932
1440.119141	2707.902100
1439.083008	2353.886963
1438.045898	2338.699219
1437.009766	2775.978760
1435.972656	2007.921509
1434.934570	2240.453369
1433.897461	2200.283936
1432.860352	1715.821655
1431.822266	1223.991089
1430.784180	740.023499
1429.745117	1091.460815
1428.707031	723.933167
1427.667969	664.286377
1426.628906	521.532532
1425.589844	252.885849
1424.550781	254.146622
1423.510742	542.716553
1422.470703	312.263336
1421.430664	341.454224
1420.390625	106.323639
1419.349609	-302.405975
1418.308594	726.549500
1417.267578	793.779053
1416.226563	425.785675
1415.185547	541.095825
1414.143555	-515.653503
1413.101563	-198.827621
1412.059570	-181.189285
1411.017578	-15.110742
1409.974609	444.983002
1408.931641	-107.492935
1407.888672	81.425056
1406.845703	185.028610
1405.801758	271.096313
1404.758789	-119.616600
1403.714844	97.296173
1402.669922	43.212547
1401.625977	16.972460
1400.581055	-71.860596
1399.537109	-213.080353
1398.491211	-213.814072
1397.446289	-126.578629
1396.400391	-282.348297
1395.355469	120.901779
1394.309570	-287.505127
1393.262695	18.128805
1392.216797	-6.626070
1391.169922	-461.828217
1390.123047	304.706665
1389.076172	42.683437
1388.029297	206.244324
1386.981445	-275.431030
1385.933594	-459.135895
1384.885742	-245.056351
1383.837891	-23.370607
1382.789063	253.328125
1381.740234	-281.895111
1380.691406	284.906250
1379.642578	-494.446320
1378.592773	-52.342159
1377.543945	-4.592695
1376.494141	-413.446472
1375.444336	36.448952
1374.393555	-262.115448
1373.342773	-403.217499
1372.292969	-32.779720
1371.241211	240.351440
1370.190430	-199.241745
1369.139648	-162.455612
1368.087891	-55.771626
1367.036133	46.105736
1365.983398	-173.179611
1364.931641	282.671997
1363.878906	-411.606598
1362.826172	-368.674194
1361.773438	-1044.663330
1360.720703	-259.839508
1359.666992	181.575165
1358.613281	-719.790222
1357.559570	-49.302799
1356.504883	148.784500
1355.451172	424.094788
1354.396484	95.716187
1353.341797	110.479485
1352.287109	-309.154602
1351.231445	150.515045
1350.175781	709.498047
1349.120117	429.590973
1348.064453	341.082367
1347.008789	632.385803
1345.952148	-336.234192
1344.895508	808.480652
1343.838867	651.357727
1342.782227	638.279236
1341.724609	1046.643188
1340.666992	691.948792
1339.609375	1083.210938
1338.551758	454.194427
1337.493164	558.500977
1336.434570	442.652313
1335.375977	807.194214
1334.317383	872.391296
1333.257813	655.697632
1332.199219	805.404846
1331.139648	332.070953
1330.079102	427.695313
1329.019531	797.896240
1327.958984	701.037598
1326.898438	1068.896362
1325.837891	391.955536
1324.777344	893.479187
1323.715820	488.805878
1322.654297	785.547485
1321.592773	660.335266
1320.531250	949.894165
1319.468750	1372.680420
1318.406250	695.492615
1317.343750	1567.297607
1316.281250	1171.773315
1315.218750	1799.464844
1314.155273	983.008972
1313.091797	1386.585815
1312.028320	1245.826050
1310.963867	1353.976563
1309.899414	1442.552612
1308.834961	1383.583496
1307.770508	1319.879395
1306.706055	1544.250854
1305.640625	1490.671753
1304.575195	1710.273682
1303.509766	1130.827637
1302.444336	1623.597168
1301.377930	1359.291138
1300.311523	1510.524658
1299.245117	1244.209229
1298.178711	757.108276
1297.111328	1468.657837
1296.044922	1728.361572
1294.977539	1337.601929
1293.909180	1577.783081
1292.841797	1548.173584
1291.773438	1697.726685
1290.705078	1221.993408
1289.636719	1413.510254
1288.567383	1514.323486
1287.499023	1115.317261
1286.429688	1307.071289
1285.360352	1376.377808
1284.290039	598.322937
1283.219727	1348.667114
1282.150391	923.763855
1281.079102	1049.768188
1280.008789	801.488647
1278.937500	406.585114
1277.866211	569.637695
1276.794922	818.315491
1275.723633	871.389282
1274.651367	486.961639
1273.580078	432.748810
1272.507813	1028.529297
1271.434570	778.902222
1270.362305	908.059570
1269.289063	1322.874390
1268.215820	1276.214478
1267.142578	1044.170898
1266.068359	756.143982
1264.994141	529.298279
1263.919922	331.896576
1262.845703	775.959534
1261.771484	634.796753
1260.696289	883.691956
1259.621094	679.293457
1258.545898	862.403198
1257.469727	1218.390991
1256.394531	717.110474
1255.318359	169.804031
1254.241211	1112.445679
1253.165039	974.232483
1252.087891	760.649353
1251.010742	646.930237
1249.933594	270.642639
1248.856445	808.783752
1247.778320	940.716248
1246.700195	834.431458
1245.622070	431.778229
1244.543945	643.941406
1243.464844	690.838440
1242.385742	40.812141
1241.306641	-26.257298
1240.227539	205.260254
1239.147461	441.493439
1238.067383	915.386536
1236.987305	365.483826
1235.907227	873.134277
1234.827148	1327.225952
1233.746094	925.411194
1232.665039	380.782562
1231.583008	398.453461
1230.501953	944.221008
1229.419922	169.798767
1228.337891	688.670044
1227.255859	384.238678
1226.172852	590.540039
1225.089844	249.877716
1224.006836	572.186951
1222.923828	-29.573660
1221.840820	413.492035
1220.756836	203.560150
1219.672852	525.426636
1218.587891	-5.943246
1217.503906	690.216614
1216.418945	757.979492
1215.333984	395.828979
1214.249023	-243.854126
1213.164063	299.443756
1212.078125	207.726974
1210.992188	695.049683
1209.906250	222.058334
1208.819336	636.663635
1207.732422	-89.423927
1206.645508	619.028198
1205.558594	939.088623
1204.471680	724.044495
1203.383789	-124.568329
1202.295898	187.984344
1201.208008	-340.017853
1200.119141	-396.054810
1199.031250	-423.226196
1197.942383	-626.154236
1196.852539	-547.637451
1195.763672	-142.087585
1194.673828	-27.798893
1193.583984	23.846350
1192.494141	-438.973480
1191.404297	162.873184
1190.313477	74.812637
1189.222656	-152.615158
1188.131836	-315.176941
1187.040039	-328.946442
1185.949219	-597.193542
1184.857422	-500.689514
1183.764648	255.447327
1182.672852	-672.716492
1181.580078	-228.827530
1180.487305	219.553482
1179.394531	-288.800812
1178.301758	-670.008301
1177.208008	410.404114
1176.114258	-208.178665
1175.020508	440.359985
1173.925781	-475.092804
1172.831055	-229.206497
1171.736328	-98.403366
1170.641602	-183.105667
1169.546875	107.709747
1168.451172	-5.952869
1167.355469	-463.996796
1166.259766	-797.617554
1165.163086	-681.888916
1164.067383	69.359879
1162.970703	-87.714050
1161.873047	385.709442
1160.776367	273.801819
1159.678711	-98.420738
1158.581055	744.350281
1157.483398	183.458984
1156.384766	-136.348389
1155.287109	-255.712006
1154.188477	-379.928528
1153.088867	-456.552338
1151.990234	-285.293457
1150.890625	-109.487770
1149.791016	197.181946
1148.691406	-6.142978
1147.590820	350.135284
1146.490234	-36.696922
1145.389648	-402.037201
1144.289063	-129.486252
1143.187500	-490.110291
1142.086914	253.155609
1140.984375	56.485836
1139.882813	287.848724
1138.781250	200.475082
1137.678711	260.361145
1136.576172	427.052063
1135.472656	-50.237148
1134.370117	-14.346772
1133.266602	353.831696
1132.163086	118.773483
1131.058594	332.271729
1129.955078	650.049255
1128.850586	1470.495605
1127.746094	884.016113
1126.640625	1106.278931
1125.535156	1152.939453
1124.430664	640.176819
1123.324219	1212.804688
1122.218750	522.395813
1121.112305	272.753815
1120.005859	-272.848419
1118.899414	93.231766
1117.792969	179.777695
1116.685547	-181.073532
1115.578125	-229.517365
1114.470703	-360.778198
1113.362305	-38.031292
1112.253906	-155.237564
1111.145508	-21.886902
1110.037109	-240.750381
1108.928711	506.768097
1107.819336	268.860626
1106.709961	375.808746
1105.599609	433.054626
1104.490234	70.112114
1103.379883	443.566193
1102.269531	377.972076
1101.159180	81.215164
1100.047852	10.925343
1098.936523	263.673492
1097.825195	292.337372
1096.713867	825.325989
1095.601563	693.566345
1094.489258	-227.284729
1093.376953	43.963184
1092.263672	338.588745
1091.151367	216.465317
1090.038086	-131.579178
1088.924805	678.190308
1087.810547	539.537109
1086.696289	165.766602
1085.582031	260.100586
1084.467773	93.471840
1083.352539	899.909607
1082.238281	1184.403931
1081.123047	794.541565
1080.006836	921.544495
1078.891602	809.066711
1077.775391	562.820251
1076.659180	182.946121
1075.541992	371.099152
1074.425781	643.714050
1073.308594	400.222229
1072.191406	-307.391693
1071.073242	138.753967
1069.956055	566.038696
1068.837891	456.550873
1067.719727	152.735733
1066.600586	90.334801
1065.481445	262.207275
1064.362305	1302.614380
1063.243164	952.340759
1062.124023	1007.139771
1061.003906	1178.933228
1059.883789	340.322021
1058.762695	860.759338
1057.642578	614.286682
1056.521484	786.361816
1055.400391	900.046204
1054.278320	-131.003342
1053.157227	510.941162
1052.035156	192.908783
1050.913086	353.741760
1049.790039	876.370850
1048.667969	8.140074
1047.544922	-455.990631
1046.420898	467.998108
1045.297852	302.730743
1044.173828	251.886719
1043.049805	317.752502
1041.925781	27.206406
1040.800781	-356.288422
1039.675781	590.538330
1038.550781	894.369629
1037.425781	553.325989
1036.299805	-408.894623
1035.173828	18.750956
1034.047852	-542.398193
1032.921875	383.200134
1031.794922	278.330658
1030.667969	29.551210
1029.541016	-65.510101
1028.413086	-255.661850
1027.286133	-684.785400
1026.157227	-628.140137
1025.029297	-90.585716
1023.901367	-762.657227
1022.772461	-721.670105
1021.643555	-1188.701172
1020.513672	-63.784443
1019.384766	-451.460449
1018.254883	-620.784180
1017.124023	-319.213257
1015.994141	63.616550
1014.863281	-144.473557
1013.732422	-53.366737
1012.601563	105.103577
1011.469727	159.490845
1010.338867	-116.944832
1009.207031	-240.278580
1008.074219	117.984833
1006.942383	448.603973
1005.809570	1086.919067
1004.675781	1452.276611
1003.542969	2652.371338
1002.409180	1799.583496
1001.275391	1938.816040
1000.141602	1489.109985
999.007813	591.771790
997.873047	380.935486
996.738281	329.768097
995.602539	747.427368
994.467773	934.423584
993.332031	325.625244
992.196289	388.596619
991.059570	267.293091
989.923828	568.269531
988.787109	41.872746
987.650391	-530.092041
986.512695	421.339111
985.375000	-18.615202
984.237305	764.710144
983.099609	242.566208
981.960938	264.144165
980.822266	401.051971
979.683594	349.532593
978.544922	319.031982
977.405273	527.968811
976.265625	394.535461
975.125977	626.927795
973.985352	39.104042
972.845703	345.570892
971.705078	80.244621
970.563477	632.805847
969.422852	-205.826477
968.281250	-93.555069
967.139648	314.981598
965.997070	-106.897476
964.855469	56.622498
963.712891	32.304787
962.569336	783.157593
961.426758	472.767273
960.283203	382.781250
959.139648	279.386688
957.996094	-552.018738
956.851563	-121.036438
955.707031	133.761841
954.562500	-236.117111
953.416992	80.936783
952.272461	739.028259
951.126953	194.011597
949.980469	404.112701
948.834961	-25.682688
947.688477	-45.894054
946.541992	-273.752258
945.395508	-307.032440
944.248047	-248.670029
943.100586	246.079636
941.953125	416.706757
940.804688	621.745117
939.657227	-12.730557
938.507813	185.995316
937.359375	688.264954
936.210938	647.877686
935.061523	179.172897
933.912109	581.587769
932.761719	355.172882
931.611328	174.677292
930.460938	-290.167511
929.310547	-164.794189
928.160156	479.801971
927.008789	-320.874634
925.857422	-238.084320
924.705078	279.388489
923.553711	-460.819153
922.401367	-936.694519
921.249023	-270.952332
920.095703	321.967285
918.942383	119.575539
917.789063	346.845184
916.635742	167.694199
915.481445	506.518829
914.328125	765.959961
913.172852	-313.535187
912.018555	3.093400
910.863281	-63.599297
909.708008	1.473858
908.552734	-166.832230
907.396484	-257.808044
906.241211	406.121674
905.083984	-441.358276
903.927734	-832.942139
902.770508	-664.815186
901.613281	71.693901
900.456055	126.673897
899.298828	337.932281
898.140625	-195.148911
896.982422	238.046127
895.824219	-23.089401
894.665039	152.373611
893.505859	208.089447
892.346680	-529.314514
891.186523	-19.112062
890.027344	-206.990585
888.867188	-661.156433
887.706055	176.400787
886.545898	126.594467
885.384766	652.335938
884.223633	-279.534393
883.061523	126.670937
881.899414	-788.707886
880.737305	571.229431
879.575195	726.953613
878.413086	375.638428
877.250000	869.377563
876.086914	592.604431
874.922852	221.420670
873.758789	404.267334
872.595703	688.350952
871.430664	335.488434
870.266602	239.280334
869.101563	505.232788
867.936523	1038.653809
866.770508	456.738708
865.605469	1005.640747
864.439453	336.358398
863.273438	384.004211
862.106445	573.093750
860.939453	348.888123
859.772461	910.482605
858.605469	1000.433594
857.437500	850.194031
856.269531	1018.517212
855.101563	1200.147095
853.932617	917.466125
852.764648	1515.854858
851.595703	1421.334473
850.425781	1739.039429
849.256836	1382.225586
848.086914	732.085815
846.916992	518.764648
845.746094	1008.324036
844.575195	734.369751
843.404297	561.106873
842.233398	47.771694
841.061523	822.722900
839.889648	955.457458
838.717773	1161.750854
837.545898	534.191345
836.373047	831.762329
835.200195	782.797241
834.027344	1068.673584
832.853516	787.109009
831.679688	355.937469
830.505859	940.200806
829.331055	314.702301
828.157227	768.929443
826.982422	346.298676
825.806641	474.359375
824.631836	753.725281
823.456055	562.523071
822.280273	-16.481495
821.103516	491.545624
819.926758	264.214478
818.750000	252.724030
817.573242	138.601547
816.395508	286.868286
815.217773	234.588669
814.040039	-4.756611
812.862305	147.133621
811.683594	-210.430557
810.504883	-596.992798
809.326172	-256.978119
808.146484	-132.904709
806.966797	-984.244934
805.787109	-58.970142
804.607422	204.010895
803.426758	-292.515625
802.246094	-152.231461
801.064453	-436.038025
799.883789	-1079.294800
798.702148	-680.357239
797.520508	-485.850739
796.337891	-715.075439
795.156250	-284.130463
793.972656	-505.038696
792.790039	348.072601
791.607422	-99.307030
790.423828	-17.696596
789.239258	603.598328
788.055664	965.427917
786.871094	415.348053
785.686523	183.706238
784.501953	575.432800
783.316406	257.047668
782.130859	152.891815
780.945313	508.091522
779.759766	546.937378
778.573242	543.488281
777.386719	349.868286
776.199219	542.339417
775.012695	204.782593
773.825195	286.313721
772.637695	769.003967
771.449219	593.959167
770.260742	420.923218
769.072266	340.282562
767.883789	898.533203
766.694336	815.070190
765.504883	843.732910
764.315430	867.721375
763.125977	988.329346
761.935547	1163.639526
760.745117	863.274536
759.553711	1145.848389
758.363281	1109.125977
757.171875	276.088348
755.979492	834.936401
754.788086	999.874390
753.595703	964.523499
752.403320	937.782715
751.210938	225.534164
750.017578	787.134949
748.824219	224.172577
747.630859	833.451904
746.436523	908.994446
745.242188	582.857544
744.047852	741.487427
742.853516	408.689880
741.658203	437.650940
740.462891	-74.914330
739.267578	-24.160404
738.071289	-293.416321
736.875000	122.955719
735.678711	-39.057442
734.482422	151.414017
733.285156	11.213626
732.087891	208.034958
730.890625	-179.407776
729.692383	113.526390
728.494141	17.070776
727.295898	364.471405
726.097656	-385.509918
724.898438	-158.348557
723.699219	90.595726
722.500000	291.428986
721.299805	778.262451
720.099609	267.236725
718.899414	369.864502
717.698242	795.484314
716.498047	302.583099
715.296875	612.661194
714.094727	946.700928
712.893555	663.805969
711.691406	-396.928406
710.489258	218.724335
709.286133	54.346516
708.083008	595.937988
706.879883	686.754517
705.676758	760.348938
704.472656	831.960693
703.268555	224.893631
702.064453	-435.994751
700.860352	284.848175
699.655273	-53.344944
698.450195	-227.997849
697.244141	75.903824
696.039063	-28.479639
694.833008	-54.257870
693.626953	328.675140
692.419922	512.029846
691.212891	159.481689
690.005859	-461.612915
688.798828	-127.225883
687.590820	-163.536667
686.382813	-529.043945
685.174805	194.615646
683.965820	-18.127604
682.756836	-197.766495
681.547852	-155.790192
680.338867	-173.985062
679.128906	-553.357971
677.918945	1.251433
676.708984	-121.452240
675.498047	74.602325
674.287109	-194.106842
673.076172	316.701508
671.865234	-188.699722
670.653320	126.244995
669.441406	160.595505
668.229492	-219.439590
667.016602	-86.594269
665.803711	-355.015259
664.590820	-89.222595
663.377930	-768.721497
662.164063	-229.715683
660.950195	147.791428
659.736328	227.963959
658.521484	86.503319
657.306641	234.753387
656.091797	-470.358948
654.875977	-644.196350
653.661133	497.415405
652.445313	-15.809422
651.228516	167.646881
650.012695	282.686340
648.795898	-178.836792
647.579102	180.658173
646.361328	75.631470
645.143555	420.949158
643.925781	349.267883
642.708008	58.750515
641.489258	839.751465
640.270508	455.636688
639.051758	547.173584
637.833008	1062.432495
636.613281	-213.893814
635.393555	-39.416813
634.172852	163.256073
632.953125	488.524597
631.732422	642.230286
630.511719	133.033722
629.290039	87.702805
628.068359	812.604126
626.846680	342.867645
625.625000	306.511719
624.402344	613.177917
623.179688	1125.433594
621.957031	574.734558
620.733398	831.706726
619.510742	311.033722
618.286133	105.109795
617.062500	331.378510
615.837891	201.945740
614.613281	-107.578209
613.388672	-222.789108
612.164063	74.214043
610.938477	-256.024841
609.712891	-69.548004
608.486328	-371.233948
607.260742	-468.579987
606.034180	-111.890419
604.807617	192.272339
