# Supplementary material for: Raman spectroscopy accurately differentiates mucosal healing from non-healing and biochemical changes following biological therapy in inflammatory bowel disease
Source: PLoS One. 2021 Jun 2;16(6):e0252210. doi: 10.1371/journal.pone.0252210 (PMC8172032; doi:10.1371/journal.pone.0252210)
Supplement: S2 Dataset — (ZIP) [file pone.0252210.s004.zip › Export UC MH/OC018-1b pre treatment_BL sub CR removed_65__X_-16606.3__Y_-559.454__Z_-4118.99__Time_740.txt]

1714.771484	-78.407700
1713.794922	-52.635918
1712.818359	84.071953
1711.841797	8.939138
1710.864258	-28.566685
1709.886719	3.734185
1708.909180	25.415642
1707.930664	-30.504311
1706.953125	87.874031
1705.974609	-7.905091
1704.996094	-12.442870
1704.017578	-75.686386
1703.038086	-29.012129
1702.058594	-32.990238
1701.079102	19.419394
1700.099609	-141.914551
1699.120117	98.111473
1698.139648	65.593208
1697.159180	-9.419516
1696.178711	44.110451
1695.198242	20.416103
1694.216797	240.015305
1693.235352	150.068298
1692.253906	7.058717
1691.272461	123.286186
1690.291016	167.716919
1689.308594	223.081070
1688.326172	390.745361
1687.343750	281.334015
1686.360352	398.869049
1685.377930	383.425964
1684.394531	307.007599
1683.411133	313.536804
1682.427734	536.133118
1681.443359	556.564575
1680.458984	558.684753
1679.474609	680.915894
1678.490234	710.290344
1677.505859	620.266968
1676.520508	916.291626
1675.535156	659.387634
1674.549805	737.935852
1673.564453	747.677124
1672.578125	834.806763
1671.592773	1057.753906
1670.606445	1057.792480
1669.619141	1084.713135
1668.632813	984.522400
1667.645508	993.535522
1666.658203	1164.769531
1665.670898	1227.470215
1664.683594	1192.318115
1663.695313	1377.629517
1662.708008	1234.394043
1661.719727	1467.978638
1660.730469	1309.504272
1659.742188	1384.612183
1658.752930	1404.355469
1657.763672	1668.078491
1656.774414	1677.773682
1655.785156	1407.133545
1654.794922	1634.522827
1653.804688	1314.317505
1652.814453	1309.388306
1651.824219	1130.168457
1650.833984	985.690735
1649.842773	992.256042
1648.851563	869.565613
1647.860352	918.982788
1646.868164	749.331665
1645.876953	624.931274
1644.884766	540.451233
1643.892578	680.701172
1642.900391	393.470856
1641.907227	513.058838
1640.914063	403.261017
1639.920898	375.524231
1638.927734	289.999329
1637.934570	378.775574
1636.940430	219.899460
1635.946289	37.580502
1634.952148	232.389297
1633.958008	200.728455
1632.963867	-144.184052
1631.968750	-22.624220
1630.973633	-51.014542
1629.978516	18.183210
1628.982422	-33.542854
1627.987305	62.270046
1626.991211	166.090332
1625.995117	22.793365
1624.998047	-65.073555
1624.001953	-42.342876
1623.004883	4.168874
1622.007813	-38.552208
1621.010742	87.012527
1620.013672	-10.619225
1619.015625	25.833012
1618.017578	-11.133418
1617.019531	169.885941
1616.021484	-53.222031
1615.022461	46.582420
1614.023438	146.429092
1613.024414	-21.191513
1612.025391	123.358574
1611.026367	212.865799
1610.026367	32.446598
1609.026367	169.225647
1608.026367	177.630127
1607.026367	330.136108
1606.025391	260.036133
1605.025391	121.936218
1604.024414	101.715958
1603.022461	5.642712
1602.021484	147.719879
1601.019531	41.255150
1600.017578	-38.997890
1599.015625	-35.541290
1598.013672	-45.152443
1597.010742	-80.897575
1596.008789	-121.859978
1595.005859	-89.669052
1594.001953	-31.391066
1592.999023	55.564781
1591.995117	-189.098816
1590.991211	-102.202873
1589.987305	-184.998917
1588.983398	105.285080
1587.978516	-71.505630
1586.974609	9.909977
1585.969727	-54.770279
1584.963867	81.239410
1583.958984	175.431534
1582.953125	21.988155
1581.947266	160.305069
1580.941406	110.970306
1579.935547	230.834641
1578.928711	181.349854
1577.922852	170.846634
1576.916016	4.126774
1575.909180	199.019562
1574.901367	0.969910
1573.893555	34.355278
1572.886719	150.827011
1571.877930	-10.993589
1570.870117	-136.465332
1569.861328	16.023371
1568.853516	-55.068432
1567.844727	65.943832
1566.834961	49.164593
1565.826172	55.638741
1564.816406	-72.980820
1563.806641	112.317024
1562.796875	-94.344078
1561.787109	-57.227146
1560.776367	-53.973629
1559.766602	60.632275
1558.755859	86.916290
1557.744141	131.187607
1556.733398	12.068342
1555.721680	118.224480
1554.709961	-29.621016
1553.698242	63.260704
1552.686523	220.674759
1551.673828	-41.428036
1550.662109	257.963287
1549.649414	96.559425
1548.635742	167.858734
1547.623047	76.057869
1546.609375	139.263367
1545.595703	91.132805
1544.582031	182.419189
1543.568359	4.792593
1542.553711	201.647537
1541.540039	251.048203
1540.524414	83.356018
1539.509766	-6.974165
1538.495117	142.606613
1537.479492	72.614525
1536.463867	-0.091575
1535.448242	185.005676
1534.432617	189.341690
1533.416016	-7.598936
1532.399414	-0.981831
1531.382813	31.238976
1530.366211	119.965973
1529.349609	138.937653
1528.332031	31.528845
1527.314453	279.344543
1526.296875	-6.010337
1525.279297	233.658051
1524.260742	81.910698
1523.242188	148.749008
1522.223633	163.952957
1521.205078	40.118004
1520.185547	65.291130
1519.166992	85.160034
1518.147461	176.811951
1517.127930	19.029833
1516.107422	51.246044
1515.087891	73.026665
1514.067383	12.463846
1513.046875	110.941956
1512.025391	-216.857986
1511.004883	-72.489586
1509.983398	-174.640930
1508.961914	120.684464
1507.940430	110.558411
1506.918945	-2.267556
1505.896484	174.462280
1504.874023	-15.515561
1503.851563	1.991025
1502.829102	-52.379501
1501.806641	26.318001
1500.783203	-120.506874
1499.759766	-257.164581
1498.736328	-12.520357
1497.711914	-146.861176
1496.688477	-125.196228
1495.664063	-131.817200
1494.639648	4.650874
1493.614258	-94.304832
1492.589844	-114.083084
1491.564453	62.806900
1490.539063	239.503372
1489.513672	112.003708
1488.488281	308.817017
1487.461914	142.815842
1486.435547	117.191704
1485.409180	213.990936
1484.382813	206.013809
1483.355469	294.878662
1482.328125	281.570496
1481.300781	441.591858
1480.273438	162.891541
1479.246094	422.100006
1478.217773	398.193695
1477.189453	414.978516
1476.161133	518.289124
1475.132813	674.961121
1474.103516	663.403442
1473.074219	817.260193
1472.044922	881.886597
1471.015625	1076.201416
1469.986328	1196.578491
1468.956055	1014.114868
1467.925781	1195.345703
1466.895508	1264.560059
1465.865234	1501.467529
1464.833984	1522.167114
1463.802734	1641.906372
1462.771484	1738.678955
1461.740234	1759.162842
1460.708008	1642.450684
1459.676758	1952.291870
1458.644531	1967.499390
1457.612305	1868.463379
1456.579102	1873.447632
1455.546875	1726.210327
1454.513672	2032.968750
1453.480469	2030.223511
1452.446289	2098.424561
1451.413086	1923.275146
1450.378906	2095.326660
1449.344727	2181.153564
1448.310547	2114.955566
1447.276367	1950.014893
1446.241211	2261.110840
1445.206055	2237.938477
1444.170898	2283.105957
1443.135742	2135.960205
1442.099609	1953.452759
1441.063477	1889.900146
1440.027344	1801.099976
1438.991211	2094.088135
1437.954102	1947.164429
1436.917969	1828.133911
1435.880859	1661.158936
1434.843750	1587.738037
1433.805664	1231.521729
1432.768555	1047.188721
1431.730469	827.612488
1430.692383	928.680054
1429.654297	701.727112
1428.615234	477.419769
1427.576172	515.551147
1426.537109	404.939301
1425.498047	410.390381
1424.458984	347.835632
1423.418945	444.105408
1422.378906	248.136093
1421.338867	339.461365
1420.298828	184.010330
1419.257813	220.028625
1418.216797	102.543083
1417.175781	246.915375
1416.134766	215.163437
1415.093750	208.652802
1414.051758	53.815826
1413.009766	173.210098
1411.967773	149.331940
1410.924805	233.613861
1409.882813	230.002029
1408.839844	98.331024
1407.796875	122.541664
1406.753906	36.332279
1405.709961	-127.595795
1404.666016	-83.007141
1403.622070	-176.376404
1402.578125	-119.056190
1401.534180	-6.469441
1400.489258	35.930244
1399.444336	-102.129211
1398.399414	-74.559143
1397.354492	23.288645
1396.308594	-4.106542
1395.262695	-104.035889
1394.216797	44.174076
1393.170898	-90.557098
1392.124023	172.980667
1391.077148	-9.060086
1390.031250	4.321349
1388.983398	72.843529
1387.936523	153.978195
1386.888672	127.641663
1385.840820	-181.123657
1384.792969	60.379799
1383.745117	76.952072
1382.696289	68.645782
1381.647461	57.974361
1380.598633	42.443810
1379.549805	116.957535
1378.500977	66.731400
1377.451172	96.533302
1376.401367	-68.210083
1375.351563	26.757021
1374.300781	-35.352863
1373.250000	-82.332344
1372.200195	105.255890
1371.148438	-13.761243
1370.097656	24.452873
1369.045898	52.816303
1367.995117	-75.642708
1366.943359	-136.656998
1365.890625	-172.604538
1364.838867	224.849594
1363.786133	139.344345
1362.733398	39.088284
1361.680664	43.529041
1360.626953	160.053223
1359.574219	221.963867
1358.520508	50.245857
1357.466797	45.317772
1356.412109	169.782455
1355.358398	63.241444
1354.303711	43.846600
1353.249023	118.998207
1352.193359	206.677429
1351.138672	262.196442
1350.083008	322.798859
1349.027344	398.415497
1347.971680	384.823547
1346.915039	200.209763
1345.858398	558.987793
1344.802734	689.636108
1343.745117	706.325439
1342.688477	730.597290
1341.630859	653.402283
1340.573242	670.533020
1339.515625	576.339722
1338.458008	821.606873
1337.399414	1017.391357
1336.340820	549.838562
1335.282227	834.983032
1334.223633	865.295776
1333.165039	715.154968
1332.105469	639.415710
1331.045898	603.416016
1329.986328	715.903076
1328.925781	934.759644
1327.865234	664.387573
1326.804688	747.560364
1325.744141	818.487000
1324.683594	766.046387
1323.622070	854.493835
1322.560547	893.670776
1321.499023	651.628906
1320.437500	705.906067
1319.375000	942.834167
1318.312500	1054.012817
1317.250000	1041.987671
1316.187500	936.419556
1315.124023	853.207031
1314.061523	940.183960
1312.998047	1061.737671
1311.933594	1131.638672
1310.870117	1061.270752
1309.805664	944.277649
1308.741211	1009.602478
1307.676758	912.598206
1306.612305	1044.568970
1305.546875	923.236450
1304.481445	1158.668945
1303.416016	1364.608154
1302.349609	1150.212280
1301.284180	960.598389
1300.217773	948.089722
1299.151367	1075.721802
1298.084961	1087.968506
1297.017578	945.614624
1295.950195	938.450073
1294.882813	1036.932251
1293.815430	912.162598
1292.747070	944.562012
1291.678711	817.606628
1290.610352	872.273010
1289.541992	924.555420
1288.473633	800.413757
1287.404297	708.275024
1286.334961	804.928284
1285.265625	810.984802
1284.195313	998.358093
1283.125977	693.563965
1282.055664	614.202759
1280.985352	796.836548
1279.914063	798.389832
1278.843750	670.353210
1277.772461	1026.732056
1276.700195	923.297852
1275.628906	773.520447
1274.557617	895.190552
1273.485352	682.076599
1272.413086	991.965576
1271.339844	864.539124
1270.267578	1201.230347
1269.194336	1044.623413
1268.121094	875.932861
1267.046875	848.918518
1265.973633	1026.923218
1264.899414	868.249268
1263.825195	665.788635
1262.750977	917.000183
1261.675781	907.290344
1260.601563	953.678345
1259.526367	773.462036
1258.450195	953.925354
1257.375000	868.844116
1256.298828	803.312195
1255.222656	801.136353
1254.146484	896.348450
1253.070313	796.855591
1251.993164	1001.557678
1250.916016	953.206665
1249.838867	807.613770
1248.760742	834.731812
1247.683594	939.635010
1246.605469	1015.338562
1245.527344	935.506348
1244.448242	1006.332458
1243.370117	783.247559
1242.291016	744.807861
1241.211914	798.635315
1240.131836	677.682739
1239.052734	833.407288
1237.972656	683.372925
1236.892578	560.074829
1235.811523	662.344604
1234.731445	677.272339
1233.650391	903.058716
1232.569336	917.892273
1231.488281	826.093262
1230.406250	816.672974
1229.324219	410.060364
1228.242188	720.285583
1227.160156	691.447266
1226.077148	531.903381
1224.994141	631.297791
1223.911133	558.857117
1222.828125	457.387939
1221.745117	341.416748
1220.661133	450.283844
1219.577148	508.304260
1218.492188	365.694275
1217.408203	341.476654
1216.323242	418.666901
1215.238281	449.890778
1214.153320	449.664124
1213.067383	229.736252
1211.982422	574.532898
1210.896484	697.158020
1209.809570	559.162537
1208.723633	585.152283
1207.636719	688.223999
1206.549805	521.208252
1205.462891	489.159119
1204.375000	375.138214
1203.288086	429.718750
1202.200195	339.705231
1201.111328	338.750244
1200.023438	320.868988
1198.934570	206.652664
1197.845703	27.443165
1196.756836	86.396378
1195.666992	63.470074
1194.578125	-111.017036
1193.488281	-69.142242
1192.397461	-22.562279
1191.307617	-57.789925
1190.216797	3.010262
1189.125977	-195.709641
1188.035156	-82.251511
1186.944336	52.673592
1185.852539	-86.184982
1184.760742	-47.490910
1183.668945	82.262634
1182.576172	166.288712
1181.483398	96.701317
1180.390625	-76.047295
1179.297852	26.846701
1178.205078	206.285812
1177.111328	117.194771
1176.017578	250.820969
1174.923828	190.298462
1173.829102	187.167038
1172.734375	69.030937
1171.639648	204.535049
1170.544922	284.841888
1169.450195	187.984131
1168.354492	303.924133
1167.258789	178.201324
1166.163086	140.882660
1165.066406	199.075867
1163.969727	297.759186
1162.873047	307.898163
1161.776367	332.255219
1160.679688	385.149414
1159.582031	175.298553
1158.484375	473.831940
1157.386719	509.628357
1156.288086	550.070496
1155.189453	437.730377
1154.090820	423.104126
1152.992188	374.998413
1151.892578	233.841553
1150.793945	330.949860
1149.693359	153.908783
1148.593750	367.488647
1147.494141	411.779968
1146.393555	141.658997
1145.292969	321.443176
1144.191406	241.632721
1143.090820	26.132425
1141.989258	160.298798
1140.887695	282.405823
1139.785156	50.071663
1138.683594	226.609253
1137.581055	391.075653
1136.478516	379.531555
1135.375977	244.359375
1134.272461	391.765869
1133.168945	593.614807
1132.065430	427.310272
1130.960938	586.129089
1129.857422	780.370422
1128.752930	1017.119385
1127.648438	881.294128
1126.542969	1020.488708
1125.438477	758.879089
1124.333008	731.931641
1123.226563	785.460754
1122.121094	521.420166
1121.014648	690.840454
1119.908203	812.731384
1118.801758	676.420288
1117.695313	535.346924
1116.587891	756.298157
1115.480469	572.500122
1114.373047	592.114258
1113.264648	469.740906
1112.156250	569.576172
1111.047852	619.642944
1109.939453	719.230713
1108.830078	542.260986
1107.721680	724.332520
1106.611328	729.115051
1105.501953	667.717285
1104.392578	570.864441
1103.282227	743.006287
1102.171875	721.527222
1101.060547	874.536133
1099.950195	727.907104
1098.838867	809.973389
1097.726563	752.854675
1096.615234	587.296753
1095.502930	940.096313
1094.390625	795.641357
1093.278320	896.119263
1092.166016	899.959656
1091.052734	993.186157
1089.939453	996.886169
1088.826172	657.009033
1087.711914	750.066406
1086.598633	746.613892
1085.484375	689.031433
1084.369141	833.588623
1083.254883	966.293213
1082.139648	821.629761
1081.024414	970.635437
1079.909180	743.762512
1078.792969	627.310791
1077.676758	724.505188
1076.560547	720.705200
1075.444336	501.006836
1074.327148	654.374817
1073.209961	617.675842
1072.092773	555.178711
1070.974609	546.604126
1069.857422	556.773071
1068.739258	651.271362
1067.620117	366.195953
1066.501953	390.408936
1065.382813	491.867188
1064.263672	396.626892
1063.144531	530.796875
1062.024414	414.520660
1060.905273	389.544281
1059.784180	584.424011
1058.664063	470.566193
1057.543945	384.823486
1056.422852	556.222412
1055.301758	482.199158
1054.179688	349.814423
1053.057617	352.975067
1051.936523	402.865204
1050.813477	293.989685
1049.691406	283.225250
1048.568359	284.153198
1047.445313	215.122589
1046.322266	290.765656
1045.198242	212.496857
1044.075195	243.880981
1042.950195	513.017273
1041.826172	222.815979
1040.702148	436.010956
1039.577148	306.758026
1038.452148	93.782982
1037.326172	300.007416
1036.201172	94.219017
1035.075195	346.997040
1033.948242	390.326263
1032.822266	310.427734
1031.695313	370.145569
1030.568359	95.120140
1029.441406	340.937622
1028.313477	173.070755
1027.186523	40.208611
1026.058594	-32.135181
1024.929688	46.566139
1023.801758	-148.637482
1022.672852	-241.548477
1021.543945	-132.446030
1020.414063	-120.755478
1019.284180	-46.358757
1018.155273	-27.556110
1017.024414	21.456776
1015.894531	84.451828
1014.763672	244.834625
1013.632813	69.308647
1012.501953	220.551590
1011.370117	223.615173
1010.238281	111.022881
1009.106445	137.465012
1007.974609	164.001953
1006.841797	502.957214
1005.708984	740.093018
1004.576172	1351.847656
1003.443359	1887.138672
1002.309570	1684.961914
1001.175781	1247.290894
1000.041992	669.015869
998.907227	347.509705
997.772461	247.962433
996.637695	63.164597
995.502930	102.468216
994.367188	-15.040688
993.231445	132.948425
992.095703	151.831436
990.959961	-29.782936
989.823242	162.301010
988.686523	174.645157
987.549805	-82.491478
986.412109	20.024534
985.274414	-43.206314
984.136719	-214.498398
982.999023	-88.583130
981.860352	-178.945862
980.722656	-62.018124
979.583008	-87.642456
978.444336	-44.106430
977.304688	-92.428177
976.165039	66.328377
975.025391	75.758667
973.884766	85.332001
972.745117	5.452656
971.604492	22.227571
970.462891	121.810005
969.322266	86.047646
968.180664	-73.489037
967.039063	-7.919082
965.896484	37.124859
964.753906	132.759705
963.611328	120.728867
962.468750	90.517860
961.326172	140.693237
960.182617	252.869843
959.039063	-49.507214
957.894531	108.778625
956.750977	83.956375
955.606445	-105.528091
954.460938	-52.158924
953.316406	156.937439
952.170898	61.829586
951.025391	90.426186
949.879883	82.578415
948.733398	234.914627
947.587891	-49.207859
946.440430	347.891083
945.293945	150.994095
944.146484	84.526672
942.999023	324.216522
941.851563	317.396881
940.704102	271.930206
939.555664	78.322441
938.407227	208.890381
937.257813	207.268005
936.109375	239.992157
934.959961	288.807373
933.810547	173.650848
932.660156	101.987885
931.510742	73.781883
930.360352	177.827942
929.208984	227.322372
928.058594	185.874161
926.907227	44.447926
925.755859	94.354637
924.603516	14.713389
923.452148	112.633041
922.299805	26.470510
921.147461	81.417953
919.994141	-38.520542
918.840820	-76.479301
917.687500	31.088678
916.534180	-122.441528
915.379883	-82.777496
914.225586	190.796387
913.071289	-43.994350
911.916992	-63.012108
910.761719	-50.142990
909.606445	-55.310619
908.451172	-105.710548
907.294922	-22.232645
906.138672	-2.142745
904.982422	-77.116028
903.826172	51.910583
902.668945	176.453629
901.511719	-31.785456
900.354492	-33.848232
899.196289	120.337631
898.038086	242.865784
896.879883	256.848846
895.721680	225.683594
894.562500	16.011839
893.403320	32.553730
892.244141	-54.786247
891.084961	77.138550
889.924805	270.065735
888.764648	162.629150
887.603516	-34.990219
886.443359	198.654434
885.282227	143.409439
884.121094	237.149506
882.958984	218.129929
881.797852	352.504059
880.635742	376.401703
879.472656	334.977112
878.310547	410.784760
877.147461	227.522919
875.984375	294.393982
874.820313	410.813446
873.656250	464.174072
872.492188	346.479553
871.328125	172.610504
870.164063	275.553986
868.999023	187.297821
867.833984	535.328308
866.667969	375.147949
865.502930	244.261734
864.336914	320.175812
863.169922	396.062775
862.003906	449.446136
860.836914	291.738342
859.669922	396.748840
858.501953	544.349182
857.334961	436.062042
856.166992	466.900330
854.999023	531.344421
853.830078	553.139954
852.661133	489.714600
851.492188	527.140381
850.323242	497.297028
849.153320	669.047119
847.983398	648.073486
846.813477	627.067383
845.642578	413.520264
844.472656	542.429199
843.301758	232.691284
842.129883	213.853271
840.958984	342.559967
839.787109	348.179016
838.614258	331.385132
837.442383	488.840149
836.269531	326.656586
835.096680	394.552246
833.923828	352.912994
832.750000	402.761292
831.576172	539.558350
830.402344	573.552551
829.227539	692.231995
828.053711	757.225769
826.878906	570.108521
825.703125	414.204773
824.528320	438.819916
823.352539	639.376953
822.175781	296.129211
821.000000	342.729462
819.823242	164.291763
818.646484	268.576599
817.469727	256.958893
816.291992	216.309235
815.114258	155.541931
813.936523	163.637512
812.758789	35.964321
811.580078	-38.407955
810.401367	-88.418839
809.221680	101.465187
808.042969	151.167419
806.863281	63.016277
805.683594	-96.278610
804.502930	-117.983643
803.322266	337.382660
802.141602	151.118011
800.960938	-99.528603
799.779297	2.462417
798.597656	-24.339741
797.416016	41.842484
796.234375	-166.971085
795.051758	-211.850769
793.869141	-15.379878
792.685547	-162.427628
791.502930	-238.694305
790.319336	67.913200
789.135742	57.747002
787.951172	38.596989
786.766602	-9.443082
785.582031	-44.331017
784.397461	2.468638
783.211914	124.267197
782.026367	33.703251
780.840820	183.881897
779.655273	-15.172701
778.468750	44.123188
777.282227	109.878769
776.094727	217.410187
774.908203	163.646835
773.720703	209.065826
772.533203	141.829941
771.344727	-29.156771
770.156250	154.786530
768.967773	71.792404
767.779297	290.630219
766.589844	236.035126
765.400391	46.972961
764.210938	161.788666
763.020508	51.857018
761.830078	287.448273
760.639648	252.129303
759.449219	152.911514
758.257813	372.579895
757.066406	394.116425
755.875000	455.113861
754.682617	331.341644
753.491211	308.619476
752.297852	138.609070
751.105469	197.028275
749.912109	336.581970
748.718750	192.768066
747.525391	211.367523
746.331055	243.047485
745.137695	46.469139
743.942383	356.592346
742.748047	96.348862
741.552734	138.713898
740.357422	86.750908
739.162109	251.702393
737.965820	300.410553
736.770508	31.454866
735.573242	69.156120
734.376953	135.264008
733.179688	115.946053
731.982422	335.130798
730.785156	83.822891
729.586914	1.031844
728.388672	27.602417
727.190430	60.710354
725.992188	85.056824
724.792969	351.947357
723.593750	109.691765
722.394531	275.997192
721.194336	389.832336
719.994141	315.886932
718.793945	124.141663
717.592773	224.918808
716.391602	323.503815
715.190430	186.527664
713.989258	320.051971
712.787109	318.402191
711.584961	397.452301
710.382813	123.524666
709.180664	82.892670
707.977539	-66.548920
706.774414	123.845085
705.570313	-49.326458
704.367188	-46.035355
703.163086	100.957260
701.958984	60.886810
700.753906	60.083542
699.548828	146.361603
698.343750	54.444778
697.138672	-52.531170
695.932617	-194.108231
694.726563	-44.396988
693.520508	77.132362
692.313477	18.505980
691.106445	-118.115097
689.899414	-115.635246
688.692383	-160.758850
687.484375	11.213645
686.276367	1.062068
685.068359	-60.983177
683.859375	-161.876282
682.650391	-134.702850
681.441406	-122.563423
680.232422	-153.609650
679.022461	-95.692993
677.812500	159.390182
676.602539	-81.242348
675.391602	-196.083405
674.180664	98.237083
672.969727	-72.547127
671.758789	-91.712471
670.546875	83.880730
669.334961	69.291664
668.123047	-27.284885
666.910156	183.148941
665.697266	173.261765
664.484375	42.551434
663.270508	48.055405
662.057617	-80.181114
660.842773	20.529099
659.628906	-116.072311
658.415039	103.429512
657.200195	-17.862497
655.984375	70.133934
654.769531	-40.188442
653.553711	-31.867968
652.337891	110.080795
651.122070	189.511200
649.905273	36.306709
648.688477	18.825079
647.471680	192.928696
646.253906	207.646637
645.037109	52.305885
643.818359	258.390594
642.600586	356.741913
641.381836	332.367432
640.163086	75.687386
638.944336	272.475769
637.725586	468.988861
636.505859	214.054657
635.286133	21.290211
634.065430	66.709015
632.845703	165.483429
631.625000	34.229725
630.403320	183.791214
629.182617	69.011421
627.960938	183.364853
626.739258	35.588226
625.517578	279.714020
624.294922	77.359505
623.072266	354.530090
621.849609	262.452515
620.625977	184.739334
619.402344	279.802246
618.178711	112.860641
616.955078	169.927979
615.730469	-32.840454
614.505859	185.039825
613.281250	211.469879
612.055664	-13.364465
610.830078	36.608940
609.604492	21.270065
608.378906	-5.976948
607.152344	-17.425806
605.925781	-38.781414
604.699219	-174.755127
