# Supplementary material for: Raman spectroscopy accurately differentiates mucosal healing from non-healing and biochemical changes following biological therapy in inflammatory bowel disease
Source: PLoS One. 2021 Jun 2;16(6):e0252210. doi: 10.1371/journal.pone.0252210 (PMC8172032; doi:10.1371/journal.pone.0252210)
Supplement: S2 Dataset — (ZIP) [file pone.0252210.s004.zip › Export UC MH/OC018-2 post treatment_base sub CR removed_12__X_-28740.5__Y_36555.2__Z_-5.2__Time_136.txt]

1714.640625	447.697296
1713.664063	12.364253
1712.687500	200.186615
1711.709961	62.786472
1710.733398	-128.697708
1709.755859	67.801186
1708.778320	-173.276215
1707.799805	-109.645493
1706.821289	-172.703232
1705.843750	-3.488024
1704.864258	-52.212681
1703.885742	-173.990524
1702.907227	-66.495827
1701.927734	53.300079
1700.948242	-138.228622
1699.968750	-25.835711
1698.988281	2.496227
1698.007813	-10.370295
1697.028320	50.530693
1696.046875	-269.276306
1695.066406	32.317490
1694.084961	-231.004105
1693.104492	-311.179504
1692.123047	-48.313076
1691.140625	-80.505905
1690.159180	-242.055069
1689.176758	-31.500820
1688.194336	262.891632
1687.211914	-36.229240
1686.228516	-54.160275
1685.246094	168.999878
1684.262695	297.225494
1683.279297	186.743271
1682.295898	-63.768860
1681.311523	307.276855
1680.327148	327.768951
1679.342773	123.017441
1678.358398	286.547516
1677.374023	137.021545
1676.388672	610.844666
1675.403320	885.908264
1674.417969	622.016418
1673.432617	574.387756
1672.446289	617.920654
1671.459961	1103.270020
1670.473633	858.702454
1669.487305	835.412659
1668.500977	972.166138
1667.513672	833.464478
1666.526367	1114.823853
1665.539063	1216.291870
1664.550781	986.732727
1663.563477	1153.091064
1662.575195	1229.790283
1661.586914	1322.934814
1660.598633	1313.230469
1659.609375	1288.143555
1658.620117	1467.566772
1657.631836	1348.141113
1656.641602	1668.771362
1655.652344	1354.354004
1654.662109	1331.648315
1653.672852	1312.044556
1652.681641	1075.864502
1651.691406	1218.445923
1650.701172	972.589355
1649.709961	936.045959
1648.718750	828.488281
1647.727539	795.294495
1646.735352	894.506836
1645.744141	603.032104
1644.751953	61.042110
1643.759766	309.037476
1642.766602	163.816605
1641.774414	277.551025
1640.781250	127.568054
1639.788086	75.462257
1638.794922	184.454254
1637.801758	-149.428375
1636.807617	218.250427
1635.813477	-328.699646
1634.819336	-316.609589
1633.825195	-164.765137
1632.830078	271.585846
1631.834961	-200.699646
1630.839844	-325.146759
1629.844727	-223.083206
1628.849609	-299.955505
1627.853516	-53.119209
1626.857422	-287.743774
1625.861328	77.412483
1624.865234	-96.597900
1623.868164	171.112869
1622.871094	-320.854401
1621.874023	22.998882
1620.876953	-248.058990
1619.879883	-329.907867
1618.881836	121.309937
1617.883789	265.122192
1616.885742	183.087189
1615.887695	253.243988
1614.888672	-261.787292
1613.889648	201.756470
1612.890625	284.754822
1611.891602	176.228104
1610.892578	135.817993
1609.892578	244.700012
1608.892578	159.529312
1607.892578	-77.653389
1606.892578	-66.029823
1605.891602	97.325935
1604.890625	-150.539185
1603.889648	-26.755541
1602.888672	146.554520
1601.887695	-59.711639
1600.885742	-38.487164
1599.883789	408.842834
1598.881836	-35.741688
1597.879883	8.520639
1596.876953	138.821793
1595.874023	-60.323627
1594.871094	-445.024811
1593.868164	-589.461121
1592.864258	-39.463974
1591.861328	-108.579872
1590.857422	-423.218170
1589.853516	-98.588867
1588.848633	285.695282
1587.844727	85.363213
1586.839844	90.914978
1585.834961	59.766861
1584.830078	-190.536392
1583.824219	-83.920242
1582.819336	-27.039831
1581.813477	-184.025223
1580.807617	-416.677185
1579.800781	-50.585495
1578.794922	208.424957
1577.788086	165.168396
1576.781250	191.974228
1575.773438	23.408707
1574.766602	208.457596
1573.758789	-308.940979
1572.750977	-150.362534
1571.743164	442.016693
1570.735352	30.790117
1569.726563	-115.488243
1568.718750	93.979141
1567.708984	157.643341
1566.700195	-56.743477
1565.691406	-190.787231
1564.681641	-122.578964
1563.671875	150.375031
1562.662109	80.540146
1561.652344	-160.676773
1560.641602	56.960953
1559.630859	276.877930
1558.620117	-141.171066
1557.609375	130.084518
1556.597656	110.787148
1555.586914	184.569016
1554.575195	-306.516479
1553.563477	90.523392
1552.550781	430.197815
1551.539063	233.793274
1550.526367	210.600159
1549.513672	231.190399
1548.500977	106.714142
1547.487305	207.039398
1546.473633	226.965439
1545.459961	11.462914
1544.446289	196.412704
1543.432617	78.789467
1542.417969	121.144249
1541.404297	36.767845
1540.389648	-145.915619
1539.374023	-26.705191
1538.359375	-18.683847
1537.343750	25.239635
1536.328125	110.237999
1535.312500	367.829346
1534.296875	186.742722
1533.280273	240.141418
1532.263672	74.238083
1531.247070	183.984589
1530.230469	-126.460136
1529.212891	150.351898
1528.196289	94.681183
1527.178711	255.127960
1526.160156	214.518875
1525.142578	305.060669
1524.124023	58.286423
1523.106445	403.216034
1522.087891	53.339134
1521.068359	240.896622
1520.049805	351.127960
1519.030273	47.295567
1518.010742	398.786407
1516.991211	138.478577
1515.971680	129.898590
1514.951172	-217.854568
1513.930664	-365.299622
1512.910156	-456.327942
1511.889648	-139.342636
1510.868164	-153.666916
1509.846680	-60.342457
1508.826172	204.714417
1507.803711	-74.175941
1506.782227	67.461624
1505.759766	-121.765259
1504.737305	-21.413397
1503.714844	-579.698303
1502.692383	-274.542480
1501.668945	-543.336243
1500.646484	-72.054977
1499.623047	-56.779388
1498.599609	-205.397873
1497.575195	-162.136856
1496.550781	8.951342
1495.527344	-298.392426
1494.502930	-53.319767
1493.477539	-112.706474
1492.453125	-108.187256
1491.427734	386.929749
1490.402344	227.666733
1489.376953	170.608917
1488.350586	87.951332
1487.325195	-48.303692
1486.298828	-271.378723
1485.272461	-292.751495
1484.245117	-145.766129
1483.218750	144.036804
1482.191406	390.290039
1481.164063	225.828369
1480.136719	114.955658
1479.108398	330.366730
1478.080078	813.271301
1477.052734	269.129211
1476.023438	611.670959
1474.995117	768.164185
1473.965820	978.030579
1472.937500	821.233276
1471.908203	1000.451721
1470.877930	1054.872559
1469.848633	974.466431
1468.818359	1402.807617
1467.788086	1406.277344
1466.757813	1361.448608
1465.727539	1614.082275
1464.696289	1609.900269
1463.665039	2027.545410
1462.633789	1576.211914
1461.602539	1963.265747
1460.570313	1796.573608
1459.539063	1985.456787
1458.506836	2349.404053
1457.473633	1929.042847
1456.441406	2282.780518
1455.408203	2273.636719
1454.375000	2092.093750
1453.341797	2493.853271
1452.308594	2218.647949
1451.274414	2389.645752
1450.241211	2530.256348
1449.207031	2794.973145
1448.171875	2484.642578
1447.137695	2708.865234
1446.102539	2793.775391
1445.067383	2471.189941
1444.032227	2262.693359
1442.997070	2542.682129
1441.960938	2531.687744
1440.924805	2553.651611
1439.888672	2009.294678
1438.852539	2274.212402
1437.816406	2278.770264
1436.779297	2202.519287
1435.742188	1679.220825
1434.705078	1951.872681
1433.666992	1398.694336
1432.629883	1668.947632
1431.591797	1073.346924
1430.553711	912.164673
1429.514648	892.413330
1428.476563	668.474976
1427.437500	389.216980
1426.398438	617.004883
1425.359375	446.484589
1424.320313	399.645844
1423.280273	793.884583
1422.240234	535.549988
1421.200195	403.381653
1420.159180	238.607758
1419.119141	81.603897
1418.078125	48.094795
1417.037109	218.565582
1415.996094	104.755638
1414.954102	162.143600
1413.912109	292.561768
1412.870117	126.331421
1411.828125	352.473053
1410.786133	40.768803
1409.743164	3.193870
1408.700195	23.544546
1407.657227	-164.471359
1406.614258	220.295364
1405.570313	-133.168030
1404.527344	-308.095581
1403.483398	-111.419640
1402.438477	7.489712
1401.394531	-340.090820
1400.349609	-318.741272
1399.304688	-61.561443
1398.259766	-92.660286
1397.214844	325.036835
1396.168945	121.193886
1395.123047	158.089264
1394.077148	-270.796265
1393.031250	137.064911
1391.984375	154.274643
1390.937500	171.610626
1389.890625	6.381639
1388.843750	144.111191
1387.796875	231.889221
1386.749023	284.720428
1385.701172	27.596508
1384.653320	555.716614
1383.604492	-118.515701
1382.556641	-160.071640
1381.507813	-19.120642
1380.458984	-392.648468
1379.410156	-261.428772
1378.360352	-142.639572
1377.310547	-255.915588
1376.260742	-79.507118
1375.210938	301.562042
1374.161133	-207.978027
1373.110352	6.093634
1372.059570	-19.171059
1371.008789	-61.749134
1369.957031	172.467377
1368.906250	-134.008423
1367.854492	152.704086
1366.802734	-16.402639
1365.750000	-13.493630
1364.698242	502.458649
1363.645508	433.324036
1362.592773	232.445908
1361.540039	79.057907
1360.486328	415.905670
1359.433594	21.550394
1358.379883	184.456863
1357.326172	-67.747185
1356.271484	-374.421173
1355.216797	62.163887
1354.163086	409.263824
1353.107422	286.841797
1352.052734	186.963959
1350.998047	0.353012
1349.942383	389.802490
1348.886719	925.630310
1347.830078	540.794189
1346.774414	1004.648987
1345.717773	1200.544922
1344.661133	1128.674438
1343.604492	960.266785
1342.546875	866.377808
1341.490234	1099.755615
1340.432617	884.700623
1339.375000	1217.248413
1338.316406	1131.228638
1337.258789	973.575745
1336.200195	1234.399780
1335.141602	1225.466187
1334.082031	1028.581421
1333.023438	1205.425293
1331.963867	981.624207
1330.904297	819.833496
1329.844727	1016.665222
1328.784180	687.047424
1327.723633	1047.076660
1326.663086	828.954590
1325.602539	862.953186
1324.541992	1356.336670
1323.480469	876.842041
1322.418945	1115.928711
1321.357422	649.204529
1320.295898	1120.331909
1319.233398	1023.970398
1318.170898	1480.156738
1317.108398	1600.901245
1316.045898	1211.385864
1314.982422	1615.699951
1313.918945	1081.110474
1312.855469	1478.037842
1311.791992	1367.488281
1310.728516	1402.342773
1309.664063	1700.660034
1308.599609	1516.483887
1307.535156	1487.488403
1306.469727	1288.790894
1305.404297	1520.704590
1304.338867	1486.981689
1303.273438	1728.706665
1302.208008	1208.354248
1301.141602	1290.389648
1300.075195	1944.942139
1299.008789	1722.275757
1297.942383	1497.302979
1296.875000	1699.711670
1295.807617	1236.795044
1294.740234	1343.551392
1293.672852	1911.631348
1292.604492	1593.836670
1291.537109	1381.711426
1290.468750	1096.134033
1289.399414	1156.395874
1288.331055	1182.373047
1287.261719	1348.041626
1286.192383	1148.604492
1285.123047	1140.356934
1284.052734	879.874268
1282.983398	727.285950
1281.913086	1416.877319
1280.841797	1249.576538
1279.771484	1146.009033
1278.700195	1047.382080
1277.628906	1345.046631
1276.557617	1314.934814
1275.486328	1074.599487
1274.414063	805.042358
1273.341797	1298.047729
1272.269531	1661.364136
1271.197266	1245.337646
1270.124023	1383.841064
1269.050781	1646.810913
1267.977539	1689.984009
1266.904297	1420.761230
1265.830078	1254.120850
1264.756836	1229.058838
1263.681641	1228.364746
1262.607422	1142.347534
1261.533203	1017.360535
1260.458008	1048.394043
1259.382813	1362.072144
1258.307617	1419.803589
1257.231445	1521.328491
1256.155273	1371.982056
1255.079102	1497.798096
1254.002930	985.829956
1252.926758	1245.498047
1251.849609	1256.855225
1250.772461	1010.353760
1249.695313	994.976807
1248.617188	989.292847
1247.540039	696.774353
1246.461914	1050.805664
1245.382813	928.408936
1244.304688	1153.439575
1243.225586	950.879639
1242.146484	265.185547
1241.067383	861.543579
1239.988281	865.405823
1238.908203	631.418762
1237.828125	1331.515625
1236.748047	1058.660278
1235.667969	1200.554565
1234.586914	1339.911621
1233.505859	645.367920
1232.424805	622.355957
1231.343750	751.952942
1230.261719	968.637512
1229.179688	478.050140
1228.097656	462.189941
1227.015625	683.516968
1225.932617	575.556641
1224.850586	431.325745
1223.767578	497.551910
1222.683594	667.683472
1221.600586	305.764648
1220.516602	780.366821
1219.432617	348.380890
1218.347656	262.062836
1217.263672	431.828278
1216.178711	838.146851
1215.093750	836.148071
1214.008789	503.354614
1212.922852	356.495087
1211.836914	945.648315
1210.750977	875.852844
1209.665039	427.346405
1208.579102	671.089417
1207.492188	818.216675
1206.405273	581.963440
1205.318359	536.141907
1204.230469	427.625000
1203.142578	564.804504
1202.054688	855.996521
1200.966797	424.677277
1199.877930	236.606430
1198.790039	-266.697174
1197.701172	394.723572
1196.611328	-29.151175
1195.522461	335.982910
1194.432617	63.676491
1193.342773	-227.791306
1192.252930	139.352844
1191.162109	-99.276054
1190.072266	-73.576271
1188.981445	-11.934884
1187.889648	-209.738739
1186.798828	-52.182648
1185.707031	-269.204651
1184.615234	72.935852
1183.523438	-268.893890
1182.430664	-68.559464
1181.337891	-220.886490
1180.245117	-169.417770
1179.152344	-189.934387
1178.059570	-193.729050
1176.965820	116.270073
1175.872070	-297.332642
1174.778320	-370.740051
1173.683594	-219.122467
1172.588867	245.952759
1171.494141	177.071930
1170.399414	-40.178596
1169.303711	-61.250496
1168.208984	-340.645416
1167.113281	-38.950722
1166.016602	-151.033173
1164.920898	-308.507446
1163.824219	377.499969
1162.727539	219.851944
1161.630859	-69.134491
1160.533203	-52.418896
1159.435547	274.588379
1158.337891	279.184937
1157.240234	166.801071
1156.141602	779.656921
1155.043945	555.013672
1153.944336	382.846558
1152.845703	246.490448
1151.747070	398.563965
1150.647461	-2.357344
1149.547852	275.863556
1148.447266	613.442810
1147.347656	434.083496
1146.247070	333.314819
1145.146484	49.266148
1144.044922	-163.322922
1142.944336	-175.975571
1141.842773	-150.623688
1140.741211	-317.950226
1139.638672	140.061813
1138.537109	250.795715
1137.434570	130.897629
1136.332031	117.946510
1135.228516	-75.591446
1134.125977	118.065720
1133.022461	382.817993
1131.917969	-48.138111
1130.814453	370.741180
1129.709961	625.664429
1128.605469	557.820313
1127.500977	599.084961
1126.396484	469.580780
1125.291016	721.770203
1124.185547	452.404266
1123.080078	514.878967
1121.973633	866.308899
1120.868164	935.734375
1119.761719	427.320984
1118.654297	721.652161
1117.547852	180.354095
1116.440430	143.303436
1115.333008	323.907715
1114.225586	270.269989
1113.117188	-119.158958
1112.008789	-182.162918
1110.900391	258.314240
1109.791992	-123.764999
1108.682617	415.706512
1107.573242	510.870728
1106.463867	204.549530
1105.354492	474.439728
1104.244141	498.711151
1103.133789	246.880753
1102.023438	549.610229
1100.913086	413.483215
1099.801758	652.368835
1098.690430	754.412903
1097.579102	677.285034
1096.467773	581.357849
1095.355469	744.641357
1094.243164	688.808594
1093.130859	837.904175
1092.017578	742.078735
1090.905273	726.371887
1089.791992	409.450562
1088.677734	226.793030
1087.564453	639.403564
1086.450195	1075.359497
1085.335938	615.329651
1084.221680	997.097046
1083.106445	619.605652
1081.991211	984.805603
1080.875977	727.378235
1079.760742	777.766602
1078.644531	539.360229
1077.528320	397.351227
1076.412109	412.698273
1075.295898	376.469482
1074.178711	225.347580
1073.061523	583.274414
1071.944336	352.560211
1070.826172	129.020767
1069.708984	182.217194
1068.590820	298.697296
1067.471680	262.900421
1066.353516	252.961563
1065.234375	444.444519
1064.115234	593.771118
1062.996094	586.290588
1061.875977	412.733307
1060.755859	94.290375
1059.635742	330.365753
1058.515625	178.254013
1057.394531	341.869385
1056.273438	262.418243
1055.152344	61.577999
1054.031250	36.123657
1052.909180	295.692383
1051.787109	461.822235
1050.665039	-98.063347
1049.541992	558.372253
1048.418945	526.241028
1047.295898	561.868713
1046.172852	149.764709
1045.048828	15.414333
1043.925781	149.335846
1042.801758	346.209503
1041.676758	98.009705
1040.552734	-45.120899
1039.427734	224.154739
1038.302734	-84.075806
1037.176758	-105.721062
1036.050781	159.028976
1034.924805	-386.007904
1033.798828	-279.287354
1032.672852	-232.976013
1031.545898	52.924320
1030.418945	299.285522
1029.291992	52.905769
1028.164063	29.822582
1027.036133	-395.037842
1025.908203	-396.861755
1024.780273	-242.979996
1023.651367	-89.057739
1022.522461	-123.087311
1021.393555	-405.262878
1020.264648	-703.423096
1019.134766	-256.795349
1018.004883	-334.313843
1016.875000	-135.778336
1015.744141	-173.634567
1014.613281	-90.836777
1013.482422	77.772278
1012.351563	24.088127
1011.219727	42.337299
1010.088867	-330.520142
1008.956055	97.744629
1007.824219	148.779587
1006.691406	829.185852
1005.558594	1391.457153
1004.425781	1678.434204
1003.292969	2474.027832
1002.159180	1949.629517
1001.025391	1416.373169
999.891602	606.286560
998.756836	140.859314
997.622070	77.591827
996.487305	321.547211
995.352539	166.245575
994.216797	304.211975
993.081055	-342.116333
991.945313	250.581482
990.808594	144.451874
989.672852	218.355774
988.536133	285.452911
987.398438	-257.978546
986.261719	-204.312988
985.124023	-16.940704
983.986328	-338.394531
982.847656	38.003990
981.709961	-259.984039
980.571289	-154.993958
979.432617	-107.407013
978.292969	-158.595032
977.153320	126.119026
976.013672	330.395386
974.874023	102.644249
973.734375	118.724968
972.593750	-186.671234
971.453125	146.733368
970.311523	-54.885414
969.170898	-593.711426
968.029297	70.528992
966.886719	89.820465
965.745117	-62.783539
964.602539	220.604691
963.459961	522.367126
962.317383	441.300232
961.173828	307.713593
960.030273	499.722931
958.886719	-34.402615
957.743164	-279.534637
956.598633	-50.421803
955.454102	41.386913
954.309570	-358.757507
953.165039	-195.676010
952.019531	-197.226181
950.874023	-65.969452
949.727539	60.799271
948.582031	377.409973
947.435547	202.640747
946.289063	71.519386
945.141602	159.911514
943.995117	83.977921
942.847656	387.259399
941.699219	569.552246
940.551758	850.051514
939.403320	304.583801
938.254883	272.781219
937.105469	298.154541
935.957031	588.155518
934.807617	356.138916
933.658203	545.994019
932.507813	435.142212
931.357422	117.183266
930.207031	-50.173187
929.056641	-76.147232
927.906250	216.720703
926.754883	2.075104
925.603516	183.561859
924.451172	183.114670
923.298828	219.187729
922.146484	166.705292
920.994141	198.478271
919.841797	196.274612
918.688477	-103.440323
917.535156	153.630676
916.380859	165.437485
915.227539	-276.729370
914.073242	-357.651917
912.918945	-45.814831
911.763672	-319.369446
910.608398	323.711060
909.453125	-38.016621
908.297852	-97.921532
907.141602	93.911606
905.985352	-144.807281
904.829102	126.458862
903.672852	-19.073206
902.515625	-110.089493
901.358398	-200.962616
900.201172	217.590500
899.042969	79.356667
897.884766	-151.478455
896.726563	-108.420959
895.568359	-29.117556
894.409180	-169.058548
893.250000	-245.562622
892.090820	-150.206284
890.930664	-251.362473
889.771484	-144.592865
888.611328	-247.805130
887.450195	59.990768
886.289063	548.276306
885.128906	66.091400
883.966797	200.095932
882.805664	144.636856
881.643555	-197.106949
880.481445	257.177643
879.319336	465.632690
878.156250	227.881775
876.993164	521.964355
875.830078	550.186462
874.666016	112.335892
873.502930	293.817810
872.338867	292.956329
871.173828	550.901306
870.009766	97.885857
868.844727	256.870911
867.679688	337.114319
866.513672	680.368713
865.348633	479.597443
864.182617	236.253784
863.015625	199.721924
861.849609	650.582153
860.682617	661.158997
859.515625	763.784180
858.347656	808.023071
857.180664	672.748779
856.012695	748.410889
854.843750	557.159058
853.675781	1175.421143
852.506836	681.541199
851.337891	896.077576
850.167969	902.134583
848.999023	646.093018
847.829102	755.203430
846.658203	373.912262
845.488281	66.651230
844.317383	576.358215
843.146484	262.443115
841.975586	264.047699
840.803711	482.549744
839.631836	390.140350
838.459961	615.152832
837.287109	272.398438
836.114258	204.572311
834.941406	49.628883
833.768555	278.811646
832.594727	637.337952
831.420898	506.813385
830.247070	367.375946
829.072266	723.239075
827.898438	215.671402
826.722656	424.107208
825.547852	-205.888840
824.372070	256.518677
823.196289	-79.118980
822.020508	-4.745656
820.844727	-28.477018
819.667969	-7.736642
818.491211	-218.613602
817.313477	-229.152634
816.136719	176.345932
814.958984	258.994141
813.781250	-32.148273
812.602539	145.951904
811.423828	-98.516510
810.245117	123.780296
809.066406	-314.073853
807.886719	103.477547
806.707031	76.526085
805.527344	-483.430237
804.346680	-248.475677
803.166992	83.915680
801.985352	-218.563873
800.804688	-758.375977
799.623047	-266.742126
798.441406	-433.999634
797.259766	-1018.052490
796.078125	-473.855530
794.895508	-364.321472
793.712891	-345.787018
792.529297	-30.610380
791.346680	-512.810181
790.163086	38.871315
788.978516	-89.270638
787.794922	324.617126
786.610352	127.639610
785.425781	275.633057
784.241211	29.858084
783.055664	-196.040024
781.870117	305.127045
780.684570	366.237274
779.498047	610.521729
778.311523	355.450531
777.125000	-124.844337
775.938477	266.870819
774.750977	201.436325
773.563477	166.783859
772.375977	623.905090
771.187500	421.280884
769.999023	242.866837
768.810547	586.803345
767.622070	278.129211
766.432617	183.168854
765.243164	229.085709
764.053711	140.504791
762.863281	556.000366
761.672852	984.361511
760.482422	477.119629
759.291992	544.200928
758.100586	501.124756
756.909180	479.919281
755.717773	161.780350
754.525391	1015.192200
753.333008	-158.035263
752.140625	589.313660
750.948242	321.407837
749.754883	284.063446
748.561523	521.024780
747.368164	520.695435
746.173828	142.785980
744.979492	644.670288
743.785156	387.283417
742.590820	357.943329
741.395508	484.138000
740.200195	623.300598
739.003906	398.512939
737.808594	348.972595
736.612305	-101.486923
735.416016	-201.490158
734.218750	335.493866
733.021484	239.575333
731.824219	-48.973743
730.626953	386.626556
729.428711	758.485352
728.230469	34.545761
727.032227	161.255905
725.833984	499.818024
724.634766	189.134384
723.435547	-95.277008
722.235352	146.716644
721.036133	580.672302
719.835938	612.653137
718.635742	175.291229
717.434570	272.653168
716.233398	574.961182
715.032227	604.434143
713.831055	489.919952
712.628906	519.270630
711.426758	58.173992
710.224609	298.868835
709.021484	504.547394
707.818359	908.280640
706.615234	253.553940
705.412109	280.485596
704.208008	562.010315
703.003906	582.277832
701.799805	260.981140
700.594727	192.106003
699.389648	21.064396
698.184570	58.795631
696.979492	600.743103
695.773438	-4.829488
694.567383	-288.587769
693.361328	-646.029419
692.154297	138.844162
690.947266	-244.515182
689.740234	-28.635967
688.533203	-162.148163
687.325195	-358.454773
686.117188	393.165924
684.909180	-13.360932
683.700195	122.327866
682.491211	-38.877758
681.282227	81.771950
680.072266	-280.613037
678.863281	-428.299683
677.653320	93.260544
676.442383	62.693275
675.232422	-47.796005
674.021484	-54.235821
672.810547	60.627396
671.598633	285.897552
670.386719	163.113449
669.174805	-272.884033
667.962891	37.136856
666.750000	-151.918045
665.537109	-347.154541
664.324219	-183.567062
663.110352	204.731659
661.897461	-158.144516
660.683594	208.874588
659.468750	-64.868385
658.254883	-508.627594
657.040039	262.332886
655.824219	233.266342
654.609375	-198.605759
653.393555	-220.471481
652.177734	3.636904
650.960938	124.571358
649.745117	77.809631
648.528320	199.377289
647.311523	-214.774094
646.093750	47.455257
644.875977	111.997101
643.658203	321.046783
642.440430	48.651356
641.221680	378.889008
640.002930	58.034512
638.784180	171.940002
637.564453	84.278931
636.344727	-314.358154
635.125000	-93.755470
633.905273	183.084167
632.684570	-20.558144
631.463867	-2.506986
630.243164	230.672714
629.021484	174.693451
627.799805	275.889923
626.578125	30.248409
625.356445	115.477890
624.133789	85.555000
622.911133	396.992798
621.688477	-62.311779
620.464844	42.580730
619.241211	173.799484
618.017578	72.292534
616.793945	61.445530
615.569336	-368.092255
614.344727	-238.294937
613.120117	-219.030380
611.894531	-267.420593
610.668945	-118.308235
609.443359	-90.295212
608.216797	289.006561
606.991211	96.375656
605.764648	116.163597
604.537109	-25.471231
