# Supplementary material for: Raman spectroscopy accurately differentiates mucosal healing from non-healing and biochemical changes following biological therapy in inflammatory bowel disease
Source: PLoS One. 2021 Jun 2;16(6):e0252210. doi: 10.1371/journal.pone.0252210 (PMC8172032; doi:10.1371/journal.pone.0252210)
Supplement: S2 Dataset — (ZIP) [file pone.0252210.s004.zip › Export UC MH/OC018-1b pre treatment_BL sub CR removed_68__X_-16603.3__Y_-559.454__Z_-4118.98__Time_773.txt]

1714.771484	55.876255
1713.794922	66.517281
1712.818359	116.413826
1711.841797	108.165848
1710.864258	33.723686
1709.886719	107.606110
1708.909180	-107.091492
1707.930664	-15.444613
1706.953125	-32.755905
1705.974609	-84.055397
1704.996094	-24.707476
1704.017578	-63.573540
1703.038086	-171.194183
1702.058594	-253.845535
1701.079102	-250.024689
1700.099609	-98.288574
1699.120117	-116.913109
1698.139648	-108.014198
1697.159180	24.629303
1696.178711	80.534653
1695.198242	-41.761593
1694.216797	79.791008
1693.235352	73.912331
1692.253906	135.551376
1691.272461	-50.270821
1690.291016	130.306473
1689.308594	226.164734
1688.326172	130.698608
1687.343750	30.682356
1686.360352	40.716953
1685.377930	80.813004
1684.394531	110.920250
1683.411133	298.899567
1682.427734	114.603607
1681.443359	207.994598
1680.458984	216.828354
1679.474609	242.296051
1678.490234	169.950104
1677.505859	449.470764
1676.520508	325.182434
1675.535156	480.805817
1674.549805	535.948669
1673.564453	751.162048
1672.578125	852.590881
1671.592773	590.579224
1670.606445	602.850891
1669.619141	740.493469
1668.632813	820.233276
1667.645508	828.800293
1666.658203	1023.680664
1665.670898	913.862793
1664.683594	738.291748
1663.695313	947.864197
1662.708008	1173.760742
1661.719727	1134.930542
1660.730469	1085.982178
1659.742188	1146.174561
1658.752930	1095.518066
1657.763672	1241.331421
1656.774414	1173.018799
1655.785156	1258.714844
1654.794922	1140.967773
1653.804688	1087.188354
1652.814453	1031.180298
1651.824219	880.352844
1650.833984	830.459045
1649.842773	717.487671
1648.851563	700.080994
1647.860352	727.952271
1646.868164	399.436920
1645.876953	504.622192
1644.884766	414.630371
1643.892578	409.476440
1642.900391	240.941223
1641.907227	-11.698457
1640.914063	55.333317
1639.920898	30.262936
1638.927734	16.006327
1637.934570	-3.275382
1636.940430	-38.133854
1635.946289	161.836792
1634.952148	69.420967
1633.958008	103.716675
1632.963867	-112.048103
1631.968750	1.662326
1630.973633	2.283507
1629.978516	-144.339127
1628.982422	-211.782364
1627.987305	-2.765896
1626.991211	-104.112732
1625.995117	-205.280273
1624.998047	-101.175430
1624.001953	-115.300781
1623.004883	-205.530640
1622.007813	-145.837158
1621.010742	66.302834
1620.013672	5.266079
1619.015625	122.907631
1618.017578	119.796410
1617.019531	85.249947
1616.021484	-35.828144
1615.022461	87.204941
1614.023438	-12.745742
1613.024414	-10.336799
1612.025391	47.159081
1611.026367	125.622650
1610.026367	125.438637
1609.026367	-63.402527
1608.026367	127.702934
1607.026367	-13.919414
1606.025391	53.998417
1605.025391	129.719910
1604.024414	-24.954599
1603.022461	74.249115
1602.021484	-7.157896
1601.019531	-51.950298
1600.017578	-96.772202
1599.015625	-128.556824
1598.013672	-176.071228
1597.010742	-35.456902
1596.008789	76.282967
1595.005859	-198.731705
1594.001953	-113.276527
1592.999023	-155.895859
1591.995117	-175.090042
1590.991211	-277.893097
1589.987305	-161.549622
1588.983398	-134.064880
1587.978516	-25.838816
1586.974609	77.012810
1585.969727	137.988266
1584.963867	60.661549
1583.958984	30.156233
1582.953125	85.521019
1581.947266	109.471909
1580.941406	102.024170
1579.935547	99.650215
1578.928711	151.806458
1577.922852	89.275932
1576.916016	81.271507
1575.909180	-98.587952
1574.901367	-15.812941
1573.893555	22.562580
1572.886719	0.967285
1571.877930	15.609666
1570.870117	123.644974
1569.861328	197.689072
1568.853516	42.936874
1567.844727	28.329035
1566.834961	36.924858
1565.826172	11.598303
1564.816406	115.882111
1563.806641	-135.560699
1562.796875	-189.899384
1561.787109	188.774994
1560.776367	-104.548820
1559.766602	102.467667
1558.755859	29.258120
1557.744141	46.600513
1556.733398	112.985077
1555.721680	241.324203
1554.709961	307.265778
1553.698242	31.199009
1552.686523	254.703644
1551.673828	307.097778
1550.662109	245.429001
1549.649414	-36.309845
1548.635742	191.434448
1547.623047	137.023315
1546.609375	211.717331
1545.595703	66.474396
1544.582031	112.350525
1543.568359	75.338356
1542.553711	74.315681
1541.540039	158.343811
1540.524414	38.148457
1539.509766	-25.377472
1538.495117	-14.210545
1537.479492	-124.520325
1536.463867	43.667019
1535.448242	98.108391
1534.432617	-79.746849
1533.416016	-72.078438
1532.399414	-64.591255
1531.382813	136.003113
1530.366211	215.235367
1529.349609	93.326645
1528.332031	-5.531187
1527.314453	93.752060
1526.296875	48.656536
1525.279297	0.838211
1524.260742	148.434830
1523.242188	-5.209621
1522.223633	134.279770
1521.205078	-24.764044
1520.185547	6.350964
1519.166992	11.600002
1518.147461	42.379784
1517.127930	152.644913
1516.107422	41.774521
1515.087891	74.639702
1514.067383	63.680149
1513.046875	111.624657
1512.025391	-71.607971
1511.004883	-18.807495
1509.983398	-17.493141
1508.961914	-342.077026
1507.940430	-133.239319
1506.918945	-168.200150
1505.896484	70.997803
1504.874023	151.068085
1503.851563	-232.799240
1502.829102	-188.810516
1501.806641	-98.857628
1500.783203	-126.863518
1499.759766	-144.732117
1498.736328	-65.442131
1497.711914	-1.660875
1496.688477	-416.438171
1495.664063	-109.816460
1494.639648	22.670059
1493.614258	-70.013374
1492.589844	8.531493
1491.564453	38.376793
1490.539063	-141.406738
1489.513672	51.778530
1488.488281	124.753838
1487.461914	146.531906
1486.435547	101.842041
1485.409180	97.935226
1484.382813	86.301712
1483.355469	84.793816
1482.328125	238.820847
1481.300781	270.302765
1480.273438	212.469086
1479.246094	366.185089
1478.217773	545.253052
1477.189453	377.647003
1476.161133	592.198059
1475.132813	615.584045
1474.103516	771.318848
1473.074219	858.205994
1472.044922	1090.104736
1471.015625	1069.928223
1469.986328	1026.829712
1468.956055	892.129883
1467.925781	1194.894775
1466.895508	1314.434937
1465.865234	1586.430908
1464.833984	1380.457275
1463.802734	1461.696289
1462.771484	1575.914429
1461.740234	1629.115479
1460.708008	1631.484253
1459.676758	1864.901245
1458.644531	1694.605591
1457.612305	1653.813110
1456.579102	2034.213135
1455.546875	1856.394043
1454.513672	1884.076782
1453.480469	1904.154419
1452.446289	2195.478516
1451.413086	2088.786621
1450.378906	2065.768799
1449.344727	2090.919922
1448.310547	2080.625977
1447.276367	2366.653809
1446.241211	2194.312500
1445.206055	1930.952393
1444.170898	1913.224609
1443.135742	2019.523315
1442.099609	2118.215820
1441.063477	2062.632080
1440.027344	2098.148438
1438.991211	1784.824951
1437.954102	1704.205811
1436.917969	1818.264404
1435.880859	1629.143311
1434.843750	1601.819580
1433.805664	1311.915649
1432.768555	1274.694336
1431.730469	962.394226
1430.692383	786.575073
1429.654297	880.883423
1428.615234	722.942932
1427.576172	542.443787
1426.537109	324.273590
1425.498047	411.320129
1424.458984	238.797211
1423.418945	399.050293
1422.378906	214.157654
1421.338867	243.534225
1420.298828	192.397552
1419.257813	226.964447
1418.216797	191.123230
1417.175781	205.723236
1416.134766	404.093201
1415.093750	23.874352
1414.051758	-69.374451
1413.009766	-14.125854
1411.967773	-66.903793
1410.924805	101.619339
1409.882813	79.198875
1408.839844	-139.087524
1407.796875	-48.213211
1406.753906	-62.746250
1405.709961	-177.608719
1404.666016	-136.675735
1403.622070	9.758882
1402.578125	-217.625046
1401.534180	-10.803018
1400.489258	-82.365707
1399.444336	124.558075
1398.399414	125.933136
1397.354492	-48.029686
1396.308594	11.244296
1395.262695	30.525066
1394.216797	-37.753014
1393.170898	84.450821
1392.124023	-33.652691
1391.077148	-38.935806
1390.031250	58.529499
1388.983398	113.520157
1387.936523	-169.103943
1386.888672	48.734879
1385.840820	79.062012
1384.792969	164.503830
1383.745117	-192.378754
1382.696289	10.781012
1381.647461	-100.822227
1380.598633	15.059821
1379.549805	-66.271851
1378.500977	-42.572937
1377.451172	31.161415
1376.401367	159.900452
1375.351563	134.009430
1374.300781	-26.462555
1373.250000	-146.829010
1372.200195	64.642952
1371.148438	89.158714
1370.097656	-8.335020
1369.045898	16.444124
1367.995117	220.733627
1366.943359	250.692276
1365.890625	39.193195
1364.838867	-65.016251
1363.786133	2.703823
1362.733398	18.258051
1361.680664	275.292480
1360.626953	84.550667
1359.574219	137.766846
1358.520508	59.288979
1357.466797	33.179119
1356.412109	84.252441
1355.358398	70.824127
1354.303711	191.682404
1353.249023	312.612366
1352.193359	326.822083
1351.138672	68.035828
1350.083008	370.487946
1349.027344	402.414124
1347.971680	565.953064
1346.915039	483.944244
1345.858398	836.123779
1344.802734	667.544739
1343.745117	739.622192
1342.688477	901.018188
1341.630859	727.917908
1340.573242	691.269714
1339.515625	904.926025
1338.458008	960.109314
1337.399414	955.954651
1336.340820	840.519226
1335.282227	638.624084
1334.223633	770.954529
1333.165039	945.388184
1332.105469	939.302734
1331.045898	807.216553
1329.986328	863.174316
1328.925781	798.097717
1327.865234	750.447205
1326.804688	917.854309
1325.744141	692.553894
1324.683594	1000.855042
1323.622070	854.830322
1322.560547	891.624146
1321.499023	977.851318
1320.437500	886.484924
1319.375000	876.649414
1318.312500	1000.083679
1317.250000	943.552734
1316.187500	1002.996338
1315.124023	1027.989624
1314.061523	1264.969482
1312.998047	1102.826050
1311.933594	980.237427
1310.870117	1076.944946
1309.805664	1038.276489
1308.741211	1046.466064
1307.676758	1081.793213
1306.612305	1050.746460
1305.546875	1214.108276
1304.481445	1023.327332
1303.416016	1228.556152
1302.349609	1259.223755
1301.284180	1221.126099
1300.217773	1077.448242
1299.151367	1481.716675
1298.084961	1151.497925
1297.017578	929.522217
1295.950195	1061.217896
1294.882813	967.096985
1293.815430	971.224976
1292.747070	918.970947
1291.678711	952.637207
1290.610352	770.528503
1289.541992	794.492737
1288.473633	784.170593
1287.404297	558.229187
1286.334961	815.111145
1285.265625	817.152588
1284.195313	1103.326294
1283.125977	980.492859
1282.055664	590.908264
1280.985352	938.223022
1279.914063	791.123962
1278.843750	739.526001
1277.772461	851.849548
1276.700195	895.676880
1275.628906	990.844604
1274.557617	978.441040
1273.485352	821.877686
1272.413086	992.790222
1271.339844	926.699707
1270.267578	897.281555
1269.194336	1300.052124
1268.121094	965.447876
1267.046875	931.183167
1265.973633	979.898254
1264.899414	984.683838
1263.825195	987.030151
1262.750977	947.920715
1261.675781	1059.974365
1260.601563	925.804993
1259.526367	1035.366577
1258.450195	918.302063
1257.375000	1039.980225
1256.298828	1125.066162
1255.222656	944.725769
1254.146484	976.218262
1253.070313	912.772522
1251.993164	1026.948730
1250.916016	975.646362
1249.838867	858.682373
1248.760742	1089.442993
1247.683594	804.729187
1246.605469	882.238953
1245.527344	952.398315
1244.448242	682.400330
1243.370117	798.662231
1242.291016	820.141846
1241.211914	800.309204
1240.131836	952.778259
1239.052734	668.356262
1237.972656	709.116882
1236.892578	817.736633
1235.811523	872.919128
1234.731445	1008.043274
1233.650391	735.847595
1232.569336	723.032288
1231.488281	731.982849
1230.406250	544.677124
1229.324219	614.115295
1228.242188	555.149719
1227.160156	576.043884
1226.077148	621.080322
1224.994141	503.930328
1223.911133	406.131866
1222.828125	397.810883
1221.745117	517.592346
1220.661133	516.391541
1219.577148	319.362396
1218.492188	318.091034
1217.408203	302.267731
1216.323242	134.224762
1215.238281	391.200409
1214.153320	380.018066
1213.067383	344.639679
1211.982422	376.785461
1210.896484	382.312622
1209.809570	351.589478
1208.723633	624.674500
1207.636719	316.510681
1206.549805	447.128937
1205.462891	387.233734
1204.375000	387.531860
1203.288086	156.510300
1202.200195	195.256073
1201.111328	111.114227
1200.023438	147.305557
1198.934570	-100.587105
1197.845703	168.892700
1196.756836	19.595177
1195.666992	-28.694042
1194.578125	76.860870
1193.488281	-77.343269
1192.397461	-84.938744
1191.307617	-80.588303
1190.216797	39.002056
1189.125977	-69.716354
1188.035156	-75.201706
1186.944336	-318.440430
1185.852539	-249.610123
1184.760742	-10.502238
1183.668945	-282.609009
1182.576172	-218.857132
1181.483398	-88.061241
1180.390625	-120.435150
1179.297852	-100.134064
1178.205078	-159.001617
1177.111328	-98.121925
1176.017578	10.563902
1174.923828	123.917381
1173.829102	-11.873228
1172.734375	-27.985104
1171.639648	223.885742
1170.544922	-127.405884
1169.450195	112.265350
1168.354492	134.108994
1167.258789	74.571396
1166.163086	-288.620453
1165.066406	70.077827
1163.969727	12.763279
1162.873047	-68.486473
1161.776367	46.083015
1160.679688	72.177368
1159.582031	59.988304
1158.484375	147.982407
1157.386719	288.366364
1156.288086	213.896225
1155.189453	265.809387
1154.090820	312.863342
1152.992188	285.920166
1151.892578	225.548370
1150.793945	169.910095
1149.693359	21.304842
1148.593750	84.706268
1147.494141	-178.242889
1146.393555	-19.717487
1145.292969	86.307655
1144.191406	139.863693
1143.090820	-51.727077
1141.989258	20.749062
1140.887695	83.622269
1139.785156	39.409935
1138.683594	83.122314
1137.581055	119.625206
1136.478516	-72.043938
1135.375977	206.677505
1134.272461	14.967006
1133.168945	336.177612
1132.065430	229.887680
1130.960938	334.824371
1129.857422	358.995880
1128.752930	582.378784
1127.648438	516.261108
1126.542969	537.861084
1125.438477	417.172668
1124.333008	528.768921
1123.226563	538.376709
1122.121094	486.352448
1121.014648	505.365723
1119.908203	417.775208
1118.801758	356.233612
1117.695313	320.722839
1116.587891	394.046112
1115.480469	401.063141
1114.373047	322.897461
1113.264648	299.124695
1112.156250	126.391853
1111.047852	187.718964
1109.939453	260.811615
1108.830078	333.844055
1107.721680	154.089523
1106.611328	352.231781
1105.501953	366.115509
1104.392578	460.234344
1103.282227	363.138489
1102.171875	575.152893
1101.060547	475.689178
1099.950195	414.000153
1098.838867	470.215088
1097.726563	314.243744
1096.615234	601.401550
1095.502930	579.765930
1094.390625	374.403198
1093.278320	508.264160
1092.166016	484.314301
1091.052734	486.268036
1089.939453	667.088074
1088.826172	405.487946
1087.711914	614.483887
1086.598633	484.737946
1085.484375	663.077698
1084.369141	641.531250
1083.254883	500.154999
1082.139648	511.584351
1081.024414	325.701874
1079.909180	208.034592
1078.792969	644.578369
1077.676758	245.232300
1076.560547	414.063477
1075.444336	418.593994
1074.327148	369.191956
1073.209961	256.518005
1072.092773	413.583557
1070.974609	340.867096
1069.857422	432.286713
1068.739258	162.844589
1067.620117	341.008301
1066.501953	259.161530
1065.382813	385.790070
1064.263672	463.243744
1063.144531	245.804443
1062.024414	325.682343
1060.905273	541.265503
1059.784180	340.467651
1058.664063	361.963135
1057.543945	219.856720
1056.422852	372.361664
1055.301758	242.110611
1054.179688	294.194885
1053.057617	171.143417
1051.936523	71.565010
1050.813477	144.845245
1049.691406	-38.581181
1048.568359	149.163559
1047.445313	133.922485
1046.322266	81.439224
1045.198242	96.670692
1044.075195	18.719910
1042.950195	-12.515594
1041.826172	124.122078
1040.702148	95.363304
1039.577148	59.704357
1038.452148	126.599930
1037.326172	77.137215
1036.201172	13.818529
1035.075195	253.119766
1033.948242	73.625351
1032.822266	226.913269
1031.695313	129.070160
1030.568359	135.978775
1029.441406	70.920509
1028.313477	19.922478
1027.186523	-49.542751
1026.058594	-223.408356
1024.929688	-336.724792
1023.801758	-110.934151
1022.672852	-68.520905
1021.543945	-267.365845
1020.414063	-454.422852
1019.284180	-434.861023
1018.155273	-183.313660
1017.024414	-179.852890
1015.894531	-11.723291
1014.763672	135.574142
1013.632813	139.267212
1012.501953	136.114471
1011.370117	89.067833
1010.238281	76.878166
1009.106445	-81.019287
1007.974609	154.656387
1006.841797	297.788971
1005.708984	750.904297
1004.576172	1270.980469
1003.443359	1617.531494
1002.309570	1608.077515
1001.175781	859.272461
1000.041992	572.987976
998.907227	189.939362
997.772461	158.183762
996.637695	11.123855
995.502930	-255.777145
994.367188	-293.986237
993.231445	-112.891182
992.095703	47.476059
990.959961	157.151794
989.823242	206.950546
988.686523	-86.589180
987.549805	-257.744629
986.412109	-152.242096
985.274414	-166.443832
984.136719	137.258530
982.999023	3.513415
981.860352	-185.290924
980.722656	-111.561012
979.583008	-83.758659
978.444336	-334.161591
977.304688	-16.346354
976.165039	106.022896
975.025391	-74.943741
973.884766	63.702042
972.745117	18.606791
971.604492	-72.285690
970.462891	-20.648348
969.322266	203.260391
968.180664	-91.538048
967.039063	-211.688324
965.896484	115.691917
964.753906	108.166718
963.611328	121.395653
962.468750	100.342964
961.326172	-126.866013
960.182617	141.099655
959.039063	202.867813
957.894531	74.619118
956.750977	93.087776
955.606445	93.344856
954.460938	150.932770
953.316406	224.616333
952.170898	3.263932
951.025391	209.817993
949.879883	254.030487
948.733398	30.859911
947.587891	217.005554
946.440430	236.368484
945.293945	15.950797
944.146484	46.973515
942.999023	55.247353
941.851563	129.819016
940.704102	149.677551
939.555664	265.461609
938.407227	255.817368
937.257813	148.206818
936.109375	211.747223
934.959961	227.481949
933.810547	339.021637
932.660156	313.889008
931.510742	159.004333
930.360352	-136.919586
929.208984	-20.487465
928.058594	100.521225
926.907227	30.387043
925.755859	19.525610
924.603516	211.211899
923.452148	104.951973
922.299805	12.465286
921.147461	-170.829956
919.994141	5.119699
918.840820	33.370949
917.687500	82.123306
916.534180	-39.407120
915.379883	-63.176483
914.225586	-21.038567
913.071289	-6.090798
911.916992	8.913128
910.761719	219.054306
909.606445	-169.551590
908.451172	-6.963987
907.294922	-116.404419
906.138672	-35.375572
904.982422	-83.477928
903.826172	33.849186
902.668945	74.177284
901.511719	207.359909
900.354492	236.402023
899.196289	279.055878
898.038086	38.920948
896.879883	61.323463
895.721680	142.549591
894.562500	361.692474
893.403320	15.678635
892.244141	99.223862
891.084961	121.758835
889.924805	203.043793
888.764648	399.484558
887.603516	162.389252
886.443359	212.078186
885.282227	381.369720
884.121094	117.433289
882.958984	223.551636
881.797852	273.252991
880.635742	363.529633
879.472656	444.763397
878.310547	255.552795
877.147461	312.007355
875.984375	316.635254
874.820313	222.191025
873.656250	370.927979
872.492188	233.749466
871.328125	470.167236
870.164063	249.782837
868.999023	265.662323
867.833984	263.535645
866.667969	409.779327
865.502930	313.198090
864.336914	477.308624
863.169922	322.329742
862.003906	394.241058
860.836914	371.795532
859.669922	475.052429
858.501953	270.765228
857.334961	421.067017
856.166992	447.895325
854.999023	631.673706
853.830078	510.397827
852.661133	682.807800
851.492188	675.807190
850.323242	632.924622
849.153320	684.113647
847.983398	544.875305
846.813477	392.226563
845.642578	391.831879
844.472656	391.386841
843.301758	189.530548
842.129883	153.260406
840.958984	356.245941
839.787109	389.164185
838.614258	580.728394
837.442383	374.348694
836.269531	357.928497
835.096680	223.072144
833.923828	378.539032
832.750000	491.457306
831.576172	485.956940
830.402344	292.940002
829.227539	559.563843
828.053711	627.470215
826.878906	374.157471
825.703125	488.772919
824.528320	213.189087
823.352539	189.487274
822.175781	118.944618
821.000000	219.869736
819.823242	71.269409
818.646484	227.676010
817.469727	210.321121
816.291992	63.837406
815.114258	-67.079399
813.936523	13.292655
812.758789	118.009529
811.580078	46.972340
810.401367	-68.563179
809.221680	-64.123695
808.042969	-157.520828
806.863281	-31.063219
805.683594	33.078552
804.502930	-51.629120
803.322266	-54.256031
802.141602	-65.840553
800.960938	2.363154
799.779297	-82.580956
798.597656	-298.394562
797.416016	-148.404938
796.234375	-246.799637
795.051758	-371.818542
793.869141	-315.206299
792.685547	-170.110016
791.502930	-62.810505
790.319336	-150.450684
789.135742	-253.623367
787.951172	-84.669182
786.766602	119.517532
785.582031	97.939056
784.397461	65.233482
783.211914	123.098206
782.026367	30.569006
780.840820	79.413986
779.655273	-41.938564
778.468750	-139.016907
777.282227	123.769875
776.094727	-4.362397
774.908203	-119.272987
773.720703	19.533531
772.533203	50.108486
771.344727	-20.850939
770.156250	53.667736
768.967773	-35.041569
767.779297	171.526047
766.589844	113.533524
765.400391	253.744720
764.210938	8.428324
763.020508	144.058762
761.830078	235.531998
760.639648	157.444016
759.449219	321.344910
758.257813	306.935577
757.066406	230.893646
755.875000	286.742920
754.682617	195.235062
753.491211	35.586826
752.297852	7.780693
751.105469	353.341064
749.912109	-12.822104
748.718750	-21.000343
747.525391	98.083328
746.331055	131.477325
745.137695	204.297653
743.942383	46.730206
742.748047	117.252617
741.552734	104.388702
740.357422	179.164764
739.162109	80.748589
737.965820	48.067375
736.770508	83.264153
735.573242	94.323074
734.376953	-93.881920
733.179688	35.343578
731.982422	125.091621
730.785156	20.059351
729.586914	-1.832931
728.388672	26.555744
727.190430	85.517265
725.992188	249.343521
724.792969	238.260406
723.593750	242.459747
722.394531	279.404327
721.194336	246.443008
719.994141	453.630951
718.793945	108.510963
717.592773	365.805908
716.391602	136.480072
715.190430	83.925835
713.989258	133.880295
712.787109	321.156036
711.584961	220.645050
710.382813	56.992523
709.180664	2.347537
707.977539	23.964981
706.774414	119.615578
705.570313	84.611771
704.367188	-2.600431
703.163086	36.447006
701.958984	60.261902
700.753906	216.753235
699.548828	86.161125
698.343750	120.866661
697.138672	264.246002
695.932617	209.843689
694.726563	96.832161
693.520508	-22.619669
692.313477	-146.335571
691.106445	-202.672699
689.899414	-209.039474
688.692383	-289.154053
687.484375	-176.132416
686.276367	-149.890732
685.068359	-158.328033
683.859375	80.400368
682.650391	43.791058
681.441406	-72.945930
680.232422	-170.104614
679.022461	-52.774208
677.812500	-331.725281
676.602539	8.618951
675.391602	58.812466
674.180664	-120.356133
672.969727	22.916079
671.758789	159.656494
670.546875	-246.381149
669.334961	-10.154020
668.123047	213.016220
666.910156	25.550879
665.697266	0.211021
664.484375	85.047546
663.270508	-82.778465
662.057617	-190.070938
660.842773	-25.357594
659.628906	-33.339241
658.415039	75.180634
657.200195	-165.750076
655.984375	199.348938
654.769531	89.995781
653.553711	45.345203
652.337891	61.035065
651.122070	-99.951263
649.905273	126.800972
648.688477	159.624329
647.471680	121.360886
646.253906	205.761536
645.037109	290.083160
643.818359	258.150055
642.600586	226.179764
641.381836	262.978546
640.163086	269.600098
638.944336	82.708992
637.725586	48.395294
636.505859	67.722885
635.286133	293.144989
634.065430	-3.441262
632.845703	37.059292
631.625000	-14.864809
630.403320	117.656738
629.182617	192.062500
627.960938	71.108063
626.739258	63.713875
625.517578	-12.441145
624.294922	31.299492
623.072266	190.558731
621.849609	263.858246
620.625977	144.146988
619.402344	82.098099
618.178711	-57.221909
616.955078	-153.906021
615.730469	6.001363
614.505859	65.018303
613.281250	-137.225662
612.055664	21.740849
610.830078	-76.231606
609.604492	-16.298801
608.378906	19.766874
607.152344	68.284782
605.925781	-71.557228
604.699219	-77.172386
