# Supplementary material for: Raman spectroscopy accurately differentiates mucosal healing from non-healing and biochemical changes following biological therapy in inflammatory bowel disease
Source: PLoS One. 2021 Jun 2;16(6):e0252210. doi: 10.1371/journal.pone.0252210 (PMC8172032; doi:10.1371/journal.pone.0252210)
Supplement: S2 Dataset — (ZIP) [file pone.0252210.s004.zip › Export UC MH/OC031 post-1_base sub cr removed_45__X_-17042.7__Y_32921.8__Z_-383.104__Time_517.txt]

1714.837891	-9.825823
1713.861328	78.475151
1712.884766	43.775555
1711.907227	180.908905
1710.930664	-14.199897
1709.953125	-42.819221
1708.975586	3.864673
1707.997070	-34.973717
1707.019531	105.976181
1706.041016	-7.294849
1705.062500	-64.000336
1704.083984	-42.756100
1703.104492	56.361717
1702.125000	112.937256
1701.145508	-52.215843
1700.166016	-37.790203
1699.186523	-196.834290
1698.206055	77.546227
1697.225586	-265.211609
1696.245117	-145.228638
1695.264648	89.915001
1694.283203	2.119503
1693.301758	-114.651535
1692.320313	43.947506
1691.338867	104.087112
1690.357422	217.927719
1689.375000	51.949879
1688.392578	179.795502
1687.410156	211.959091
1686.427734	52.533527
1685.444336	-61.161350
1684.460938	73.385834
1683.477539	234.887283
1682.494141	231.552017
1681.509766	124.717041
1680.526367	106.181587
1679.541992	327.563080
1678.557617	134.081100
1677.572266	215.073227
1676.587891	211.302628
1675.602539	550.939636
1674.617188	380.313873
1673.630859	454.663971
1672.645508	524.049133
1671.659180	431.674164
1670.672852	597.370361
1669.686523	683.678101
1668.699219	770.289185
1667.712891	756.355896
1666.725586	665.798950
1665.738281	806.478149
1664.750000	944.773560
1663.762695	1125.800049
1662.774414	970.311523
1661.786133	1037.916870
1660.797852	854.030273
1659.808594	771.235962
1658.820313	1001.433899
1657.831055	863.666870
1656.841797	1208.236816
1655.851563	1012.856995
1654.862305	958.173218
1653.872070	768.842773
1652.881836	878.869202
1651.891602	703.461731
1650.900391	636.842285
1649.910156	734.478638
1648.918945	594.434021
1647.927734	689.943420
1646.935547	476.527588
1645.944336	443.118622
1644.952148	341.308960
1643.959961	300.535522
1642.966797	27.708509
1641.974609	58.786053
1640.981445	192.997269
1639.988281	31.907738
1638.995117	119.059990
1638.001953	-94.222244
1637.007813	43.453896
1636.013672	-177.192734
1635.019531	-152.446869
1634.025391	-51.098125
1633.031250	126.798233
1632.036133	62.516888
1631.041016	-17.342609
1630.045898	10.947666
1629.049805	-202.728683
1628.054688	39.076351
1627.058594	-105.769661
1626.062500	-260.909302
1625.065430	-16.136982
1624.069336	-10.548983
1623.072266	47.748013
1622.075195	179.741684
1621.078125	56.973511
1620.081055	173.417618
1619.083008	268.925049
1618.084961	220.110901
1617.086914	95.310707
1616.088867	28.412764
1615.089844	119.075272
1614.091797	136.352982
1613.092773	-58.718452
1612.092773	42.678406
1611.093750	49.746243
1610.093750	-82.020592
1609.094727	71.969017
1608.093750	47.811340
1607.093750	10.637509
1606.093750	25.915190
1605.092773	20.294960
1604.091797	-84.735817
1603.090820	126.978271
1602.088867	-103.529106
1601.087891	-4.302164
1600.085938	37.376774
1599.083984	16.314411
1598.081055	-122.350761
1597.079102	-20.487206
1596.076172	-49.303577
1595.073242	-80.707901
1594.070313	-156.492523
1593.067383	-156.514160
1592.063477	-153.928864
1591.059570	-469.787018
1590.055664	15.623138
1589.051758	96.413902
1588.046875	208.450928
1587.041992	98.748505
1586.037109	25.571430
1585.032227	176.579102
1584.027344	27.776693
1583.021484	129.141357
1582.015625	222.608749
1581.009766	154.513306
1580.003906	75.985489
1578.997070	166.659775
1577.990234	22.988808
1576.984375	134.347397
1575.976563	47.865211
1574.969727	153.844955
1573.961914	77.671165
1572.954102	-99.938255
1571.946289	-126.773224
1570.938477	-28.924364
1569.929688	37.623737
1568.921875	-49.200939
1567.913086	121.050194
1566.903320	-20.457581
1565.894531	165.120407
1564.884766	392.053772
1563.875000	190.628067
1562.865234	-101.608078
1561.855469	-22.894058
1560.844727	-37.673599
1559.834961	188.582077
1558.824219	365.382141
1557.813477	142.893997
1556.801758	265.001953
1555.790039	203.024124
1554.779297	283.415833
1553.766602	244.541046
1552.754883	143.443909
1551.743164	143.218811
1550.730469	18.661953
1549.717773	248.485046
1548.705078	82.340210
1547.691406	247.156311
1546.677734	-48.437397
1545.665039	188.478882
1544.650391	208.070511
1543.636719	217.200592
1542.623047	244.285400
1541.608398	-10.289462
1540.593750	50.143440
1539.579102	267.902832
1538.563477	118.922958
1537.547852	6.006575
1536.533203	-50.224674
1535.516602	398.989563
1534.500977	35.550396
1533.485352	-72.611786
1532.468750	79.487694
1531.452148	56.142914
1530.435547	79.056931
1529.417969	-55.318977
1528.400391	145.051987
1527.383789	195.865387
1526.365234	261.956909
1525.347656	263.550812
1524.329102	113.178009
1523.311523	261.190247
1522.292969	41.172749
1521.273438	-27.160540
1520.254883	251.517639
1519.235352	-15.023477
1518.215820	26.823982
1517.196289	47.969841
1516.176758	-141.672134
1515.156250	-131.035385
1514.136719	-28.078024
1513.116211	46.460224
1512.094727	-166.641785
1511.074219	-197.566940
1510.052734	9.993339
1509.031250	171.170868
1508.009766	24.412991
1506.988281	108.357529
1505.965820	-7.811417
1504.943359	52.791534
1503.920898	-150.670288
1502.898438	-192.767899
1501.875000	5.786066
1500.852539	-3.264841
1499.829102	-201.886276
1498.805664	-88.260361
1497.781250	-54.134163
1496.757813	222.938950
1495.733398	-70.650871
1494.708984	-29.197523
1493.684570	78.613068
1492.659180	-54.030930
1491.633789	89.306473
1490.608398	-35.816414
1489.583008	56.165581
1488.557617	91.821564
1487.531250	99.266174
1486.504883	-8.272022
1485.478516	-75.013878
1484.452148	256.290466
1483.424805	77.069923
1482.398438	22.845247
1481.371094	238.884445
1480.342773	184.458740
1479.315430	216.663635
1478.287109	552.059753
1477.259766	316.462585
1476.230469	422.246826
1475.202148	245.201935
1474.173828	373.744904
1473.144531	642.182068
1472.115234	625.348694
1471.085938	812.050659
1470.055664	606.767029
1469.025391	714.400696
1467.996094	738.014954
1466.964844	1087.004639
1465.934570	1168.876587
1464.904297	1240.495728
1463.873047	1121.439453
1462.841797	1330.116943
1461.809570	1434.506104
1460.778320	1302.650757
1459.746094	1462.774048
1458.713867	1655.788208
1457.681641	1432.477539
1456.649414	1445.197021
1455.616211	1429.960205
1454.583008	1571.944336
1453.549805	1850.766724
1452.516602	1678.190308
1451.483398	1541.149048
1450.449219	1576.445679
1449.415039	1515.434082
1448.380859	1862.239624
1447.345703	1793.549561
1446.311523	1828.697876
1445.276367	1696.737915
1444.241211	1552.171021
1443.205078	1716.338257
1442.169922	1842.498779
1441.133789	1477.928955
1440.097656	1735.560669
1439.061523	1548.138428
1438.024414	1431.558716
1436.988281	1345.373657
1435.951172	1509.341064
1434.914063	1286.781494
1433.875977	1107.247803
1432.838867	794.001953
1431.800781	862.065430
1430.762695	584.362305
1429.724609	637.341858
1428.685547	528.856689
1427.646484	369.999756
1426.607422	581.915588
1425.568359	554.268372
1424.529297	355.267944
1423.489258	471.371674
1422.449219	358.190704
1421.409180	197.235718
1420.369141	137.124863
1419.328125	190.370193
1418.288086	246.166168
1417.247070	261.701050
1416.205078	171.582260
1415.164063	129.362335
1414.122070	59.530548
1413.080078	223.639877
1412.038086	101.129570
1410.996094	-3.678343
1409.953125	-30.493181
1408.910156	-125.073792
1407.867188	-104.004463
1406.824219	107.983055
1405.780273	174.302643
1404.737305	-45.501427
1403.693359	194.130447
1402.648438	22.202930
1401.604492	133.915100
1400.559570	32.446033
1399.514648	-151.656311
1398.469727	-89.911026
1397.424805	-15.583276
1396.378906	259.259796
1395.333984	-44.685730
1394.288086	59.871288
1393.241211	61.775177
1392.195313	36.230206
1391.148438	-14.263058
1390.101563	-74.658577
1389.054688	-24.841894
1388.006836	127.599838
1386.959961	-130.112549
1385.912109	-127.569542
1384.864258	-154.935654
1383.815430	-107.220650
1382.767578	-184.371536
1381.718750	-16.553383
1380.669922	61.363747
1379.621094	-37.970787
1378.571289	110.015610
1377.522461	170.676590
1376.472656	54.201420
1375.421875	-24.703726
1374.372070	111.083649
1373.321289	-132.209579
1372.270508	-53.614651
1371.219727	147.213837
1370.168945	-162.915848
1369.117188	-59.137497
1368.066406	97.034225
1367.014648	43.996204
1365.961914	58.321541
1364.910156	37.900124
1363.857422	-124.305191
1362.804688	111.880157
1361.751953	-60.004356
1360.698242	303.152222
1359.645508	126.548111
1358.591797	32.184200
1357.538086	-64.513680
1356.483398	144.662415
1355.429688	48.207581
1354.375000	48.795315
1353.320313	-34.959656
1352.264648	253.944870
1351.209961	18.951239
1350.154297	149.075500
1349.098633	242.029465
1348.042969	322.650085
1346.986328	443.035614
1345.930664	436.998291
1344.874023	403.794342
1343.817383	578.968872
1342.759766	429.474030
1341.703125	716.308533
1340.645508	591.852356
1339.587891	504.719513
1338.529297	675.285217
1337.471680	808.758179
1336.413086	558.591431
1335.354492	506.635590
1334.295898	469.661835
1333.236328	586.185486
1332.176758	626.099792
1331.117188	228.435471
1330.057617	523.268250
1328.998047	496.769531
1327.937500	586.529236
1326.876953	713.419373
1325.816406	603.238281
1324.754883	399.368988
1323.694336	563.577698
1322.632813	779.655701
1321.571289	884.691284
1320.508789	841.741699
1319.447266	606.507690
1318.384766	571.247131
1317.322266	459.666870
1316.259766	653.928223
1315.196289	633.775330
1314.132813	633.445984
1313.069336	872.190186
1312.005859	729.153564
1310.942383	684.780518
1309.877930	896.571411
1308.813477	672.686157
1307.749023	906.731323
1306.683594	685.592224
1305.619141	683.576111
1304.553711	839.049622
1303.488281	965.043213
1302.421875	1071.404419
1301.356445	816.528809
1300.290039	886.199341
1299.223633	963.299744
1298.157227	669.579773
1297.089844	781.243774
1296.022461	723.546143
1294.955078	683.140930
1293.887695	687.007324
1292.819336	516.758179
1291.751953	535.540100
1290.683594	497.987244
1289.614258	494.853455
1288.545898	548.179382
1287.476563	577.048828
1286.407227	566.777832
1285.337891	544.335632
1284.268555	578.305908
1283.198242	573.152527
1282.127930	714.956848
1281.057617	308.516235
1279.986328	533.648315
1278.916016	548.351379
1277.844727	384.557953
1276.773438	651.289429
1275.701172	502.337158
1274.629883	705.493958
1273.557617	463.849945
1272.485352	649.937927
1271.413086	713.863831
1270.339844	775.373474
1269.266602	802.725891
1268.193359	461.508545
1267.120117	703.790222
1266.045898	706.888062
1264.972656	653.922913
1263.898438	952.237854
1262.823242	838.370422
1261.749023	500.308441
1260.673828	735.215454
1259.598633	833.596191
1258.523438	656.670837
1257.448242	811.122437
1256.372070	753.675720
1255.295898	706.026611
1254.219727	641.391541
1253.142578	652.255859
1252.066406	806.696716
1250.989258	912.444519
1249.912109	716.604370
1248.833984	686.212769
1247.756836	794.420654
1246.678711	606.094482
1245.599609	753.189819
1244.521484	839.505981
1243.442383	469.188812
1242.364258	667.260254
1241.285156	678.323303
1240.205078	606.869629
1239.125977	872.759888
1238.045898	444.677338
1236.965820	703.225830
1235.884766	583.361877
1234.804688	722.975586
1233.723633	513.480530
1232.642578	597.313721
1231.561523	618.114258
1230.479492	534.744080
1229.397461	642.729919
1228.315430	658.655334
1227.233398	582.580383
1226.150391	460.547638
1225.068359	510.355377
1223.985352	569.807983
1222.901367	544.572021
1221.818359	260.604004
1220.734375	254.760056
1219.650391	321.413757
1218.566406	472.595032
1217.481445	413.507599
1216.396484	298.872772
1215.311523	495.782043
1214.226563	238.693100
1213.141602	264.104645
1212.055664	287.067078
1210.969727	503.006927
1209.883789	492.081207
1208.796875	278.557037
1207.709961	482.212677
1206.623047	480.851593
1205.536133	481.869141
1204.449219	335.874512
1203.361328	269.405273
1202.273438	279.997711
1201.185547	194.233765
1200.096680	134.951736
1199.008789	-177.055634
1197.919922	146.282974
1196.830078	257.733978
1195.741211	-25.353912
1194.651367	-72.705482
1193.561523	12.144669
1192.471680	29.611612
1191.381836	-202.888580
1190.291016	-118.206215
1189.200195	-187.333679
1188.109375	-162.824554
1187.017578	-316.040924
1185.926758	-149.996552
1184.834961	15.922191
1183.742188	-115.794411
1182.650391	13.955485
1181.557617	107.619247
1180.464844	112.473549
1179.372070	11.797996
1178.279297	-148.802612
1177.185547	112.310387
1176.091797	112.140541
1174.998047	236.449936
1173.903320	-20.068132
1172.808594	25.097883
1171.713867	264.043182
1170.619141	62.546520
1169.524414	-40.838818
1168.428711	334.102753
1167.333008	209.056992
1166.237305	74.442444
1165.140625	142.982452
1164.044922	-113.551094
1162.948242	26.543737
1161.850586	230.998886
1160.753906	315.902130
1159.656250	114.209953
1158.558594	323.086334
1157.460938	398.168732
1156.362305	310.913666
1155.263672	152.075119
1154.165039	117.247711
1153.066406	170.584656
1151.967773	-31.218805
1150.868164	133.998734
1149.768555	103.704582
1148.667969	197.220245
1147.568359	28.665379
1146.467773	-97.025017
1145.367188	-32.292488
1144.266602	-20.011929
1143.165039	-122.015312
1142.063477	166.085159
1140.961914	204.271118
1139.860352	149.641403
1138.757813	-19.137077
1137.655273	137.696869
1136.552734	-4.996122
1135.450195	144.505920
1134.346680	184.619812
1133.244141	352.877136
1132.139648	454.516815
1131.036133	553.675720
1129.931641	434.417419
1128.827148	395.809387
1127.722656	409.335541
1126.618164	591.153564
1125.512695	516.784485
1124.407227	534.824524
1123.301758	514.881592
1122.196289	632.296082
1121.089844	534.052979
1119.983398	400.273895
1118.876953	406.180298
1117.769531	217.930771
1116.663086	465.134918
1115.555664	347.820221
1114.447266	313.286102
1113.339844	255.068329
1112.231445	76.240997
1111.123047	332.365906
1110.014648	496.156799
1108.905273	158.936142
1107.795898	289.514923
1106.686523	311.352081
1105.577148	363.822540
1104.466797	635.740906
1103.357422	430.782501
1102.247070	525.511169
1101.135742	388.976563
1100.025391	342.080994
1098.914063	363.534454
1097.802734	524.012817
1096.690430	592.458496
1095.579102	326.261292
1094.466797	613.715149
1093.353516	566.569153
1092.241211	601.822693
1091.127930	521.671021
1090.014648	481.530457
1088.901367	191.961746
1087.788086	455.307892
1086.673828	659.699646
1085.559570	452.485260
1084.445313	654.372925
1083.330078	252.121399
1082.214844	484.449005
1081.099609	296.142273
1079.984375	382.687775
1078.868164	358.805145
1077.751953	485.154297
1076.635742	402.542297
1075.519531	545.208679
1074.402344	469.615295
1073.285156	419.840118
1072.167969	353.657959
1071.050781	296.871002
1069.932617	291.653900
1068.814453	497.320129
1067.696289	412.388641
1066.578125	320.460449
1065.458984	385.451508
1064.339844	485.522919
1063.220703	288.296265
1062.100586	203.472610
1060.980469	282.449463
1059.860352	345.017334
1058.740234	480.048798
1057.619141	355.515442
1056.498047	228.706390
1055.376953	356.670013
1054.255859	339.736816
1053.133789	287.778931
1052.011719	186.818817
1050.889648	169.963409
1049.767578	-108.285812
1048.644531	35.970631
1047.521484	135.850876
1046.398438	-27.862349
1045.274414	93.005875
1044.150391	66.964272
1043.026367	148.174438
1041.902344	63.922043
1040.778320	89.231964
1039.653320	196.074158
1038.528320	9.482610
1037.402344	-88.527756
1036.277344	-153.869171
1035.151367	-9.719233
1034.024414	97.170647
1032.898438	141.249344
1031.771484	10.934185
1030.644531	494.488342
1029.517578	215.471848
1028.390625	-49.431332
1027.262695	-188.715744
1026.134766	-84.004112
1025.005859	-469.284119
1023.877930	-208.911240
1022.749023	-241.076050
1021.620117	153.810440
1020.490234	-103.371117
1019.361328	-82.035255
1018.231445	-197.477661
1017.101563	-421.777527
1015.970703	-133.668365
1014.839844	-17.118158
1013.708984	90.169228
1012.578125	222.946960
1011.447266	-10.159743
1010.315430	317.176422
1009.183594	54.189205
1008.050781	309.746033
1006.918945	225.160492
1005.786133	381.232666
1004.653320	722.301514
1003.519531	1287.538330
1002.386719	1431.908447
1001.252930	1393.720337
1000.118164	812.691772
998.984375	453.752655
997.849609	235.918716
996.714844	198.342697
995.580078	-93.036964
994.444336	201.934814
993.308594	16.972082
992.172852	136.642090
991.036133	242.498520
989.900391	-59.678654
988.763672	76.304993
987.626953	205.395447
986.489258	145.590897
985.351563	16.800991
984.213867	33.233463
983.076172	75.070610
981.937500	20.302046
980.798828	66.898537
979.660156	-26.775076
978.521484	-285.922333
977.381836	46.128197
976.242188	17.167206
975.102539	59.565266
973.961914	10.115093
972.822266	87.140823
971.681641	159.628860
970.540039	-6.643854
969.399414	6.329846
968.257813	352.201782
967.116211	-27.123991
965.973633	174.250076
964.832031	114.150673
963.689453	-12.325484
962.545898	308.402069
961.403320	154.628159
960.259766	376.824921
959.116211	225.590881
957.972656	209.657516
956.828125	118.262650
955.683594	-9.622476
954.539063	57.198353
953.393555	53.146729
952.249023	303.132080
951.103516	29.330788
949.957031	91.892258
948.811523	97.367928
947.665039	105.223602
946.518555	129.165909
945.371094	-13.574612
944.224609	106.501892
943.077148	208.350037
941.929688	148.161331
940.781250	327.740753
939.632813	441.158508
938.484375	258.051697
937.335938	191.440323
936.186523	444.183197
935.038086	133.819656
933.887695	505.156158
932.738281	334.102631
931.587891	167.777054
930.437500	-68.983658
929.287109	-237.234039
928.135742	84.119461
926.985352	109.539650
925.833984	-124.356827
924.681641	-135.121460
923.530273	140.763687
922.377930	-1.767991
921.224609	33.164536
920.072266	-40.929142
918.918945	30.513618
917.765625	131.533615
916.612305	132.658020
915.458008	-154.498657
914.303711	-246.221115
913.149414	-203.925629
911.995117	-39.053856
910.839844	109.937523
909.684570	2.661883
908.529297	-75.017845
907.373047	-166.189087
906.216797	94.022011
905.060547	-6.074451
903.904297	-217.052170
902.747070	-147.046310
901.589844	-33.991936
900.432617	92.651428
899.274414	-68.109695
898.117188	-79.414032
896.958984	119.711006
895.799805	6.720998
894.641602	24.967098
893.482422	-101.404060
892.322266	115.834496
891.163086	-66.882416
890.002930	-86.830811
888.842773	-45.751213
887.682617	47.279430
886.521484	63.567688
885.360352	34.755672
884.199219	130.081833
883.038086	-38.502506
881.875977	167.368835
880.713867	-41.654404
879.551758	-34.165855
878.388672	250.525894
877.225586	395.429840
876.062500	105.584137
874.899414	47.837482
873.735352	246.794418
872.571289	119.314407
871.407227	39.167984
870.242188	19.822018
869.077148	-51.231297
867.912109	44.161385
866.747070	269.910248
865.581055	37.058292
864.415039	87.451225
863.249023	122.099777
862.083008	412.776428
860.916016	222.794724
859.749023	389.843109
858.581055	321.154022
857.414063	371.411987
856.246094	217.500885
855.077148	216.168777
853.909180	515.284790
852.740234	381.596985
851.571289	438.459930
850.402344	468.391266
849.232422	426.609741
848.062500	-45.176521
846.892578	340.804993
845.721680	202.763321
844.551758	228.133286
843.380859	11.819115
842.208984	258.631439
841.038086	-167.872620
839.866211	101.160271
838.694336	117.433609
837.521484	131.432693
836.348633	185.604294
835.175781	98.981873
834.002930	170.919250
832.829102	303.066711
831.655273	263.227692
830.481445	180.959213
829.307617	114.299759
828.132813	261.763824
826.958008	306.523285
825.783203	217.436081
824.607422	357.928741
823.431641	315.563019
822.255859	177.358078
821.079102	154.989471
819.903320	-76.760185
818.726563	-50.198593
817.548828	-79.354454
816.372070	60.562122
815.194336	-15.455011
814.016602	-35.896141
812.837891	-131.997925
811.659180	58.672405
810.480469	-77.551140
809.301758	-244.891129
808.122070	92.091515
806.942383	-133.097763
805.762695	-185.047607
804.583008	-10.599533
803.402344	-135.943405
802.221680	-205.826279
801.041016	30.398787
799.859375	-170.499130
798.677734	-38.763802
797.496094	-221.967850
796.313477	62.496639
795.131836	-3.358621
793.949219	-95.842796
792.765625	-97.551926
791.583008	-183.482529
790.399414	-6.011369
789.215820	-149.621445
788.031250	-7.800547
786.846680	-155.921097
785.662109	76.356987
784.477539	87.332840
783.291992	31.909273
782.106445	270.378479
780.920898	208.155960
779.735352	24.388807
778.548828	224.918304
777.362305	169.149475
776.174805	203.840622
774.988281	33.193230
773.800781	224.411743
772.613281	256.641907
771.424805	-61.870605
770.236328	148.866898
769.047852	77.280411
767.859375	78.385818
766.669922	-70.399277
765.480469	192.743530
764.291016	72.502213
763.101563	240.686890
761.911133	201.815842
760.720703	220.123947
759.529297	77.751587
758.338867	188.353897
757.147461	432.999054
755.955078	288.318787
754.763672	174.431519
753.571289	203.393707
752.378906	115.852158
751.186523	263.341309
749.993164	195.507614
748.799805	184.750168
747.606445	105.917068
746.412109	143.394135
745.217773	141.331711
744.023438	415.617157
742.829102	99.845833
741.633789	-16.290573
740.438477	152.555862
739.243164	275.285370
738.046875	29.874929
736.850586	119.692177
735.654297	43.030106
734.458008	14.563603
733.260742	-37.970478
732.063477	-40.149555
730.866211	231.149628
729.667969	75.808578
728.469727	23.328138
727.271484	-53.164429
726.073242	108.639801
724.874023	150.200668
723.674805	86.897980
722.474609	150.334259
721.275391	34.709091
720.075195	150.585526
718.875000	-45.674175
717.673828	255.724060
716.473633	205.783356
715.272461	138.463531
714.070313	79.947815
712.869141	21.513491
711.666992	287.919464
710.463867	268.803986
709.261719	282.440186
708.058594	-24.035887
706.855469	37.706295
705.652344	238.823334
704.448242	-78.087540
703.244141	70.896690
702.040039	-12.883915
700.834961	-46.512722
699.630859	78.701958
698.424805	266.996094
697.219727	-64.158279
696.013672	56.915825
694.807617	-169.554840
693.601563	-41.790291
692.395508	125.108543
691.188477	-59.648754
689.981445	27.094530
688.773438	-224.592667
687.566406	-332.865021
686.358398	-176.361435
685.149414	-6.797590
683.941406	60.916962
682.732422	-98.847786
681.523438	-215.073502
680.313477	-107.980652
679.104492	-258.549652
677.894531	80.454872
676.683594	-100.130287
675.473633	-131.163666
674.262695	73.809746
673.051758	-15.395016
671.839844	194.046707
670.628906	-106.792824
669.416992	-31.200937
668.204102	120.135048
666.992188	48.958797
665.779297	-91.185234
664.566406	21.559263
663.352539	123.580078
662.138672	137.160385
660.924805	34.302063
659.710938	-25.238527
658.497070	-95.429977
657.282227	-202.144669
656.066406	-99.542191
654.851563	154.013168
653.635742	-178.703629
652.419922	-56.511948
651.204102	93.708855
649.987305	82.397606
648.770508	-83.882881
647.553711	109.494331
646.336914	42.397865
645.119141	59.297829
643.901367	185.940216
642.682617	222.212936
641.464844	378.895416
640.246094	84.036942
639.027344	81.615379
637.807617	61.981895
636.587891	80.989960
635.368164	95.640282
634.148438	125.248314
632.927734	201.995193
631.707031	44.650558
630.486328	-14.027135
629.264648	77.371078
628.043945	205.034729
626.822266	-92.125237
625.599609	-129.922470
624.376953	24.993126
623.155273	398.180450
621.931641	325.310974
620.708984	117.243362
619.485352	275.158081
618.261719	77.260704
617.037109	20.366680
615.813477	369.707855
614.588867	117.263855
613.364258	18.493851
612.138672	-78.575844
610.913086	-167.564972
609.687500	138.385086
608.461914	-84.250153
607.235352	-1.875952
606.008789	-56.913311
604.782227	-104.084000
