# Supplementary material for: Raman spectroscopy accurately differentiates mucosal healing from non-healing and biochemical changes following biological therapy in inflammatory bowel disease
Source: PLoS One. 2021 Jun 2;16(6):e0252210. doi: 10.1371/journal.pone.0252210 (PMC8172032; doi:10.1371/journal.pone.0252210)
Supplement: S2 Dataset — (ZIP) [file pone.0252210.s004.zip › Export UC MH/OC029-1 pre treatment_base sub CR removed_60__X_-2903.93__Y_35435.1__Z_228.267__Time_685.txt]

1714.640625	550.630310
1713.664063	152.590195
1712.687500	161.472427
1711.709961	-66.319939
1710.733398	37.829613
1709.755859	87.546837
1708.778320	-281.542206
1707.799805	-217.307877
1706.821289	-103.043724
1705.843750	-59.266891
1704.864258	-102.214645
1703.885742	-124.620880
1702.907227	-169.416214
1701.927734	-73.473923
1700.948242	37.412354
1699.968750	-232.592545
1698.988281	-180.151184
1698.007813	114.343994
1697.028320	-145.643509
1696.046875	-153.019394
1695.066406	65.432846
1694.084961	-102.125610
1693.104492	-113.375580
1692.123047	-56.623863
1691.140625	113.423767
1690.159180	140.588089
1689.176758	78.213242
1688.194336	153.061539
1687.211914	42.376663
1686.228516	71.450073
1685.246094	125.617783
1684.262695	260.731262
1683.279297	186.362122
1682.295898	400.680420
1681.311523	325.610291
1680.327148	302.110229
1679.342773	338.105682
1678.358398	492.071381
1677.374023	593.636780
1676.388672	722.586426
1675.403320	815.078491
1674.417969	910.992920
1673.432617	877.402283
1672.446289	982.754272
1671.459961	969.238647
1670.473633	1137.068970
1669.487305	1000.114746
1668.500977	1137.367432
1667.513672	1333.591919
1666.526367	1464.013306
1665.539063	1409.253540
1664.550781	1601.798950
1663.563477	1999.056274
1662.575195	1826.594971
1661.586914	1861.517212
1660.598633	1936.694580
1659.609375	1842.738892
1658.620117	2059.258545
1657.631836	2196.696533
1656.641602	2278.889648
1655.652344	2377.368652
1654.662109	2118.880371
1653.672852	2175.817871
1652.681641	1968.524048
1651.691406	1581.827026
1650.701172	1552.658569
1649.709961	1351.974609
1648.718750	1180.775024
1647.727539	1300.658447
1646.735352	1013.879517
1645.744141	838.456055
1644.751953	523.394775
1643.759766	346.024628
1642.766602	266.638397
1641.774414	570.208130
1640.781250	472.773804
1639.788086	146.066833
1638.794922	347.194214
1637.801758	289.989838
1636.807617	275.152496
1635.813477	197.216614
1634.819336	35.131012
1633.825195	-0.289967
1632.830078	167.243851
1631.834961	-189.244522
1630.839844	75.884186
1629.844727	1.420794
1628.849609	90.237457
1627.853516	134.355408
1626.857422	91.707466
1625.861328	138.552139
1624.865234	-22.304926
1623.868164	-175.169601
1622.871094	137.263596
1621.874023	-31.288956
1620.876953	-165.603821
1619.879883	-31.948591
1618.881836	22.863148
1617.883789	56.636761
1616.885742	-127.484612
1615.887695	-101.610573
1614.888672	-164.988632
1613.889648	75.903175
1612.890625	119.953827
1611.891602	1.369875
1610.892578	16.470341
1609.892578	115.363785
1608.892578	224.625000
1607.892578	90.131134
1606.892578	157.285843
1605.891602	315.970520
1604.890625	81.795967
1603.889648	211.446640
1602.888672	-28.037430
1601.887695	-110.547691
1600.885742	65.816994
1599.883789	-105.825432
1598.881836	-157.243927
1597.879883	13.424566
1596.876953	-197.675583
1595.874023	220.882217
1594.871094	-24.401903
1593.868164	-42.501263
1592.864258	43.706059
1591.861328	-227.920944
1590.857422	-48.049889
1589.853516	-184.157898
1588.848633	-192.533279
1587.844727	-177.585907
1586.839844	-32.425495
1585.834961	0.395733
1584.830078	61.706329
1583.824219	-7.491231
1582.819336	32.604366
1581.813477	179.303238
1580.807617	73.134621
1579.800781	-64.421730
1578.794922	-43.296120
1577.788086	-77.027992
1576.781250	-139.554810
1575.773438	276.440796
1574.766602	117.248100
1573.758789	-21.270050
1572.750977	-131.323441
1571.743164	-119.354652
1570.735352	-58.209450
1569.726563	23.490501
1568.718750	-17.122885
1567.708984	-122.863220
1566.700195	-52.184021
1565.691406	148.064713
1564.681641	-49.082939
1563.671875	70.225266
1562.662109	165.931335
1561.652344	-218.448425
1560.641602	-123.136215
1559.630859	145.637283
1558.620117	-62.848701
1557.609375	-103.001358
1556.597656	-65.621521
1555.586914	28.537117
1554.575195	119.851303
1553.563477	172.083176
1552.550781	213.722443
1551.539063	268.093384
1550.526367	-34.864037
1549.513672	73.447304
1548.500977	-84.898712
1547.487305	-80.476479
1546.473633	96.964256
1545.459961	116.453613
1544.446289	107.306900
1543.432617	87.631493
1542.417969	106.499825
1541.404297	-143.415695
1540.389648	172.038483
1539.374023	226.415726
1538.359375	9.588898
1537.343750	122.939156
1536.328125	-50.315014
1535.312500	52.298439
1534.296875	-25.833349
1533.280273	151.106995
1532.263672	26.199226
1531.247070	145.983932
1530.230469	232.036896
1529.212891	116.927948
1528.196289	220.614975
1527.178711	303.463440
1526.160156	123.498978
1525.142578	25.812471
1524.124023	254.777283
1523.106445	17.832632
1522.087891	251.500748
1521.068359	207.151276
1520.049805	44.403172
1519.030273	249.119659
1518.010742	-37.270985
1516.991211	87.398369
1515.971680	85.981369
1514.951172	333.512970
1513.930664	229.003235
1512.910156	165.459244
1511.889648	-39.374588
1510.868164	-69.795799
1509.846680	-5.426437
1508.826172	-231.055008
1507.803711	45.861179
1506.782227	-28.715897
1505.759766	-244.401871
1504.737305	3.731780
1503.714844	-132.710968
1502.692383	-156.512833
1501.668945	-167.647034
1500.646484	-25.249718
1499.623047	-146.742508
1498.599609	-48.188217
1497.575195	34.830177
1496.550781	-33.251839
1495.527344	34.167656
1494.502930	119.326210
1493.477539	-128.061966
1492.453125	77.021141
1491.427734	23.765684
1490.402344	80.302155
1489.376953	182.695694
1488.350586	272.156586
1487.325195	274.688141
1486.298828	312.844940
1485.272461	116.076347
1484.245117	253.574783
1483.218750	347.580536
1482.191406	403.180847
1481.164063	611.690613
1480.136719	600.762939
1479.108398	778.381042
1478.080078	565.916565
1477.052734	720.415405
1476.023438	867.094727
1474.995117	873.588562
1473.965820	897.821045
1472.937500	1120.586426
1471.908203	1470.445435
1470.877930	1435.816772
1469.848633	1518.211670
1468.818359	1435.159424
1467.788086	1812.411011
1466.757813	1830.949951
1465.727539	1938.415405
1464.696289	2210.975830
1463.665039	1972.645752
1462.633789	2509.223145
1461.602539	2461.364746
1460.570313	2327.141357
1459.539063	2421.466797
1458.506836	2898.989014
1457.473633	2787.513428
1456.441406	2841.008789
1455.408203	2841.177490
1454.375000	2970.677490
1453.341797	2788.241699
1452.308594	3125.556396
1451.274414	3282.756104
1450.241211	3183.981934
1449.207031	3358.840088
1448.171875	3351.239990
1447.137695	3515.870605
1446.102539	3569.020508
1445.067383	3204.509521
1444.032227	3369.083984
1442.997070	3369.144775
1441.960938	3576.635742
1440.924805	3015.221436
1439.888672	3344.115967
1438.852539	3195.110107
1437.816406	2945.099609
1436.779297	2634.560547
1435.742188	2665.250000
1434.705078	2420.648682
1433.666992	2221.628174
1432.629883	1835.923096
1431.591797	1586.715698
1430.553711	969.205566
1429.514648	1116.496460
1428.476563	776.940369
1427.437500	664.545410
1426.398438	539.647827
1425.359375	568.640381
1424.320313	597.683472
1423.280273	755.271912
1422.240234	348.520721
1421.200195	269.459381
1420.159180	515.338745
1419.119141	242.550079
1418.078125	269.479797
1417.037109	361.906464
1415.996094	24.115326
1414.954102	56.320347
1413.912109	443.213928
1412.870117	163.682693
1411.828125	138.267624
1410.786133	102.896317
1409.743164	-88.187584
1408.700195	-10.276660
1407.657227	-30.265635
1406.614258	-30.059029
1405.570313	-160.334793
1404.527344	15.807218
1403.483398	76.511391
1402.438477	162.365601
1401.394531	-165.611588
1400.349609	-51.945141
1399.304688	-171.419052
1398.259766	-117.750572
1397.214844	41.274662
1396.168945	175.266510
1395.123047	56.272461
1394.077148	-210.338913
1393.031250	56.693478
1391.984375	-192.061157
1390.937500	-220.307877
1389.890625	74.423340
1388.843750	-126.272575
1387.796875	-144.144424
1386.749023	105.713364
1385.701172	65.528587
1384.653320	-57.012142
1383.604492	35.563461
1382.556641	115.751579
1381.507813	275.966492
1380.458984	251.401947
1379.410156	164.549133
1378.360352	7.941338
1377.310547	198.510132
1376.260742	236.895020
1375.210938	58.321358
1374.161133	-174.919083
1373.110352	-305.681152
1372.059570	92.381889
1371.008789	-90.455879
1369.957031	-1.412295
1368.906250	32.926788
1367.854492	-69.650215
1366.802734	-142.150925
1365.750000	119.211136
1364.698242	168.987549
1363.645508	52.090736
1362.592773	224.078781
1361.540039	-158.725708
1360.486328	1.071710
1359.433594	-174.799316
1358.379883	159.281937
1357.326172	-56.045292
1356.271484	61.906837
1355.216797	65.648300
1354.163086	258.362274
1353.107422	-25.789564
1352.052734	137.341721
1350.998047	144.133560
1349.942383	260.276398
1348.886719	222.650223
1347.830078	438.256287
1346.774414	470.359406
1345.717773	718.354858
1344.661133	520.063293
1343.604492	721.132935
1342.546875	937.122131
1341.490234	1046.620361
1340.432617	990.219360
1339.375000	914.172607
1338.316406	929.919739
1337.258789	1153.785278
1336.200195	1031.147217
1335.141602	879.008179
1334.082031	1165.007568
1333.023438	812.824036
1331.963867	540.067017
1330.904297	910.453369
1329.844727	942.144531
1328.784180	1171.676758
1327.723633	869.983337
1326.663086	949.014587
1325.602539	835.494202
1324.541992	867.857056
1323.480469	994.151611
1322.418945	1236.542603
1321.357422	1545.591675
1320.295898	1161.342651
1319.233398	1088.194336
1318.170898	1264.294922
1317.108398	1450.315430
1316.045898	1389.875732
1314.982422	1369.015381
1313.918945	1427.146118
1312.855469	1337.567383
1311.791992	1541.250732
1310.728516	1390.378418
1309.664063	1493.265869
1308.599609	1222.105225
1307.535156	1480.264282
1306.469727	1733.505981
1305.404297	1726.021851
1304.338867	1610.453125
1303.273438	1534.392212
1302.208008	1942.738037
1301.141602	1702.201294
1300.075195	1535.595703
1299.008789	1595.177856
1297.942383	1755.539795
1296.875000	1513.238403
1295.807617	1524.008667
1294.740234	1304.165649
1293.672852	1344.635254
1292.604492	1544.650513
1291.537109	1124.127563
1290.468750	936.846130
1289.399414	1473.000244
1288.331055	994.229980
1287.261719	765.723999
1286.192383	1093.589478
1285.123047	1343.015991
1284.052734	1222.612061
1282.983398	940.751038
1281.913086	965.093201
1280.841797	1048.244263
1279.771484	1160.807617
1278.700195	1080.135376
1277.628906	962.890381
1276.557617	1095.193848
1275.486328	1105.278198
1274.414063	1394.066895
1273.341797	1267.374756
1272.269531	1426.657104
1271.197266	1402.739868
1270.124023	1479.021484
1269.050781	1467.437500
1267.977539	1275.286743
1266.904297	1341.969604
1265.830078	1225.681396
1264.756836	1658.369019
1263.681641	1066.591553
1262.607422	1428.514404
1261.533203	1310.084839
1260.458008	879.781494
1259.382813	1417.092529
1258.307617	1255.025269
1257.231445	1195.363525
1256.155273	1561.913208
1255.079102	1107.887207
1254.002930	1279.644653
1252.926758	1093.634521
1251.849609	1297.009644
1250.772461	1089.243896
1249.695313	1100.466064
1248.617188	1140.881714
1247.540039	806.960083
1246.461914	944.676819
1245.382813	887.969421
1244.304688	867.744385
1243.225586	801.395691
1242.146484	769.082520
1241.067383	1088.794922
1239.988281	808.890076
1238.908203	934.341431
1237.828125	707.972168
1236.748047	818.842651
1235.667969	745.370667
1234.586914	950.728882
1233.505859	756.058777
1232.424805	563.889587
1231.343750	495.357819
1230.261719	756.266968
1229.179688	753.082886
1228.097656	715.988953
1227.015625	836.235168
1225.932617	491.746063
1224.850586	578.074585
1223.767578	511.939056
1222.683594	375.669434
1221.600586	297.467346
1220.516602	149.160324
1219.432617	266.745697
1218.347656	376.993591
1217.263672	308.391022
1216.178711	321.896271
1215.093750	118.032188
1214.008789	288.416016
1212.922852	436.954498
1211.836914	421.289825
1210.750977	231.881027
1209.665039	339.189209
1208.579102	542.857056
1207.492188	594.488525
1206.405273	236.270889
1205.318359	193.850891
1204.230469	394.734711
1203.142578	275.094238
1202.054688	-15.540976
1200.966797	-29.219471
1199.877930	19.629267
1198.790039	75.611176
1197.701172	-137.990448
1196.611328	-103.794548
1195.522461	21.711483
1194.432617	-189.548721
1193.342773	-268.568573
1192.252930	-15.955043
1191.162109	-152.807816
1190.072266	-107.092049
1188.981445	-292.060394
1187.889648	-138.448822
1186.798828	3.012393
1185.707031	96.316353
1184.615234	-177.660492
1183.523438	-281.263153
1182.430664	-97.077980
1181.337891	182.855743
1180.245117	114.929420
1179.152344	-75.303398
1178.059570	22.027285
1176.965820	167.135605
1175.872070	5.471157
1174.778320	90.452827
1173.683594	141.771194
1172.588867	73.278496
1171.494141	100.446487
1170.399414	227.993027
1169.303711	312.315491
1168.208984	162.126282
1167.113281	-93.316101
1166.016602	-198.149399
1164.920898	48.296432
1163.824219	-11.333811
1162.727539	394.797577
1161.630859	330.125549
1160.533203	723.834167
1159.435547	596.822021
1158.337891	682.180481
1157.240234	562.172729
1156.141602	508.900543
1155.043945	722.688293
1153.944336	428.326477
1152.845703	246.045380
1151.747070	254.417633
1150.647461	317.474426
1149.547852	61.139019
1148.447266	200.198349
1147.347656	131.908066
1146.247070	227.807053
1145.146484	-54.923092
1144.044922	202.562943
1142.944336	22.045172
1141.842773	91.251312
1140.741211	267.330292
1139.638672	88.939728
1138.537109	428.729645
1137.434570	378.489716
1136.332031	147.580292
1135.228516	263.473236
1134.125977	350.710144
1133.022461	637.234375
1131.917969	522.325256
1130.814453	670.802551
1129.709961	679.097351
1128.605469	1133.258545
1127.500977	982.319885
1126.396484	1047.114014
1125.291016	1078.569336
1124.185547	1019.838806
1123.080078	814.114502
1121.973633	679.434021
1120.868164	689.197144
1119.761719	447.837677
1118.654297	746.237061
1117.547852	516.598511
1116.440430	554.343628
1115.333008	513.895813
1114.225586	437.889069
1113.117188	550.979675
1112.008789	415.681335
1110.900391	755.434631
1109.791992	660.129456
1108.682617	659.259949
1107.573242	1029.131226
1106.463867	997.289490
1105.354492	856.767456
1104.244141	926.281616
1103.133789	823.403259
1102.023438	774.749084
1100.913086	858.119385
1099.801758	875.324402
1098.690430	1007.963196
1097.579102	1131.031372
1096.467773	942.888184
1095.355469	1117.573975
1094.243164	865.750854
1093.130859	1176.811157
1092.017578	997.914368
1090.905273	1092.092285
1089.791992	1228.506226
1088.677734	1204.781006
1087.564453	941.077515
1086.450195	1072.513916
1085.335938	1260.254639
1084.221680	1311.509033
1083.106445	1134.701904
1081.991211	1258.667969
1080.875977	1166.407593
1079.760742	1297.244995
1078.644531	1155.591675
1077.528320	1208.792236
1076.412109	1076.515015
1075.295898	859.785583
1074.178711	844.839600
1073.061523	825.170471
1071.944336	789.057922
1070.826172	687.274475
1069.708984	651.139221
1068.590820	701.673767
1067.471680	798.993713
1066.353516	744.019714
1065.234375	909.138611
1064.115234	1090.545410
1062.996094	1189.933960
1061.875977	879.762573
1060.755859	705.404053
1059.635742	954.441040
1058.515625	716.989258
1057.394531	596.514954
1056.273438	639.695618
1055.152344	673.506592
1054.031250	527.423035
1052.909180	430.442535
1051.787109	473.615692
1050.665039	388.380676
1049.541992	417.547638
1048.418945	484.048065
1047.295898	375.570160
1046.172852	183.194687
1045.048828	224.099075
1043.925781	148.457993
1042.801758	536.680298
1041.676758	398.118317
1040.552734	515.929016
1039.427734	512.591797
1038.302734	313.694183
1037.176758	634.068237
1036.050781	542.371765
1034.924805	252.972687
1033.798828	138.238922
1032.672852	293.409485
1031.545898	553.191650
1030.418945	303.780029
1029.291992	365.993805
1028.164063	312.044220
1027.036133	-139.079254
1025.908203	65.059616
1024.780273	150.746674
1023.651367	-109.456894
1022.522461	-385.710388
1021.393555	-311.362793
1020.264648	-239.288422
1019.134766	-183.412186
1018.004883	-37.038242
1016.875000	-115.521469
1015.744141	406.420502
1014.613281	-98.325417
1013.482422	249.807770
1012.351563	354.681915
1011.219727	186.355057
1010.088867	356.224426
1008.956055	396.486877
1007.824219	304.952301
1006.691406	493.492645
1005.558594	1153.898193
1004.425781	1959.794312
1003.292969	2115.804443
1002.159180	1888.174683
1001.025391	1337.267212
999.891602	708.195557
998.756836	208.879974
997.622070	333.402832
996.487305	58.608036
995.352539	40.276989
994.216797	-0.993859
993.081055	-143.611069
991.945313	297.515228
990.808594	42.181023
989.672852	-51.498489
988.536133	-38.974308
987.398438	79.687462
986.261719	62.530819
985.124023	-58.115257
983.986328	-222.301254
982.847656	14.316348
981.709961	46.145496
980.571289	-11.626446
979.432617	-230.244064
978.292969	-96.703270
977.153320	-43.538097
976.013672	-160.350647
974.874023	180.440521
973.734375	371.883575
972.593750	90.158943
971.453125	-87.905159
970.311523	-79.721870
969.170898	-117.273781
968.029297	253.902695
966.886719	-5.942914
965.745117	-88.833359
964.602539	103.713310
963.459961	216.100082
962.317383	324.030853
961.173828	361.040558
960.030273	159.914368
958.886719	325.606018
957.743164	157.020340
956.598633	52.809921
955.454102	228.124237
954.309570	103.725395
953.165039	357.119568
952.019531	171.358170
950.874023	436.431580
949.727539	264.834808
948.582031	232.959229
947.435547	173.861145
946.289063	295.492889
945.141602	161.400665
943.995117	157.747726
942.847656	268.450806
941.699219	271.998322
940.551758	168.472351
939.403320	44.647766
938.254883	197.094482
937.105469	91.945328
935.957031	126.122490
934.807617	-28.732788
933.658203	596.100830
932.507813	197.783798
931.357422	253.156189
930.207031	235.808807
929.056641	102.535553
927.906250	149.339203
926.754883	-242.925873
925.603516	-170.668869
924.451172	-241.574310
923.298828	83.446213
922.146484	60.621723
920.994141	-27.935995
919.841797	-70.824226
918.688477	59.159649
917.535156	80.224022
916.380859	-114.295517
915.227539	-131.458176
914.073242	-345.925018
912.918945	-122.136887
911.763672	-88.869263
910.608398	-302.700165
909.453125	-253.209854
908.297852	-69.816597
907.141602	-224.090485
905.985352	77.362335
904.829102	-115.083618
903.672852	14.354334
902.515625	-84.838943
901.358398	42.561649
900.201172	174.571014
899.042969	57.734753
897.884766	156.021530
896.726563	75.705872
895.568359	115.411827
894.409180	114.536758
893.250000	190.636551
892.090820	147.055801
890.930664	160.100204
889.771484	209.391266
888.611328	53.283726
887.450195	326.311707
886.289063	107.274284
885.128906	136.659637
883.966797	486.495636
882.805664	182.169388
881.643555	247.897751
880.481445	237.033798
879.319336	487.710693
878.156250	346.277435
876.993164	263.563416
875.830078	685.475037
874.666016	463.265717
873.502930	632.934998
872.338867	498.753174
871.173828	384.952911
870.009766	302.752014
868.844727	294.870300
867.679688	332.011292
866.513672	135.393372
865.348633	334.462463
864.182617	259.350616
863.015625	516.784363
861.849609	363.125366
860.682617	438.593750
859.515625	619.556702
858.347656	585.004089
857.180664	671.639160
856.012695	650.572754
854.843750	856.038940
853.675781	935.842529
852.506836	735.408752
851.337891	909.325378
850.167969	679.849792
848.999023	486.304352
847.829102	478.715790
846.658203	768.896362
845.488281	322.455597
844.317383	319.308807
843.146484	492.879883
841.975586	393.432281
840.803711	278.338470
839.631836	476.262726
838.459961	240.398209
837.287109	221.363464
836.114258	640.182251
834.941406	297.053772
833.768555	594.933105
832.594727	229.514725
831.420898	464.625580
830.247070	349.189545
829.072266	541.612000
827.898438	513.029907
826.722656	620.406921
825.547852	553.736877
824.372070	273.027405
823.196289	524.934387
822.020508	391.192566
820.844727	23.536871
819.667969	41.182949
818.491211	158.886826
817.313477	53.842606
816.136719	180.144577
814.958984	-120.876328
813.781250	-54.897003
812.602539	144.340973
811.423828	-21.243229
810.245117	-77.978523
809.066406	-88.166412
807.886719	279.172089
806.707031	44.294865
805.527344	166.879196
804.346680	-21.539373
803.166992	-76.859169
801.985352	-114.551201
800.804688	-272.179810
799.623047	-350.046875
798.441406	-64.398781
797.259766	-237.928619
796.078125	-1.528555
794.895508	-325.995300
793.712891	-298.252014
792.529297	-55.864960
791.346680	-520.091919
790.163086	-298.032898
788.978516	-195.763367
787.794922	213.837082
786.610352	30.230471
785.425781	125.190857
784.241211	208.876160
783.055664	-34.813217
781.870117	380.016785
780.684570	414.444397
779.498047	256.500916
778.311523	317.089020
777.125000	145.642929
775.938477	73.434792
774.750977	232.806458
773.563477	-278.799103
772.375977	127.285301
771.187500	219.854645
769.999023	21.177031
768.810547	27.422049
767.622070	2.644231
766.432617	171.595703
765.243164	175.100403
764.053711	290.754364
762.863281	258.680908
761.672852	384.948975
760.482422	224.922684
759.291992	359.634247
758.100586	333.562592
756.909180	461.291565
755.717773	153.510056
754.525391	61.136650
753.333008	96.129028
752.140625	311.125854
750.948242	446.822601
749.754883	125.571625
748.561523	74.392242
747.368164	365.529205
746.173828	261.424957
744.979492	341.552673
743.785156	153.950577
742.590820	75.985107
741.395508	147.042358
740.200195	68.938263
739.003906	-7.021021
737.808594	-78.630211
736.612305	101.602432
735.416016	115.269051
734.218750	144.193726
733.021484	-115.853279
731.824219	-111.047241
730.626953	202.182800
729.428711	-68.742989
728.230469	183.047806
727.032227	224.835464
725.833984	126.712837
724.634766	-84.995224
723.435547	225.521652
722.235352	188.631485
721.036133	12.031995
719.835938	143.350647
718.635742	143.691025
717.434570	436.460602
716.233398	430.272797
715.032227	295.467163
713.831055	167.330582
712.628906	58.942719
711.426758	-5.725658
710.224609	304.508820
709.021484	59.181190
707.818359	47.111576
706.615234	115.725494
705.412109	164.833176
704.208008	-99.364120
703.003906	167.617294
701.799805	160.515198
700.594727	38.292683
699.389648	101.104729
698.184570	-55.508484
696.979492	-127.120171
695.773438	-31.212490
694.567383	21.386030
693.361328	80.664169
692.154297	-66.166924
690.947266	67.311241
689.740234	-463.182739
688.533203	-288.026184
687.325195	-247.230865
686.117188	67.039902
684.909180	-199.709259
683.700195	-86.738518
682.491211	37.254089
681.282227	-239.421219
680.072266	-372.749756
678.863281	-68.282867
677.653320	56.577282
676.442383	-91.127800
675.232422	-63.204006
674.021484	-80.477600
672.810547	15.004436
671.598633	-49.344830
670.386719	-35.568111
669.174805	93.030357
667.962891	-197.459778
666.750000	152.015366
665.537109	-122.733032
664.324219	119.066124
663.110352	-148.585770
661.897461	156.177292
660.683594	-294.351135
659.468750	250.263214
658.254883	-126.304924
657.040039	125.111275
655.824219	87.671631
654.609375	302.644562
653.393555	-141.813141
652.177734	-25.683771
650.960938	170.242493
649.745117	200.355469
648.528320	28.159609
647.311523	97.235619
646.093750	297.638062
644.875977	472.169312
643.658203	304.591583
642.440430	300.546417
641.221680	406.141144
640.002930	126.822289
638.784180	116.205132
637.564453	311.762848
636.344727	388.925201
635.125000	199.540466
633.905273	-26.480478
632.684570	-68.030014
631.463867	227.109421
630.243164	-6.100681
629.021484	322.487061
627.799805	28.486860
626.578125	-62.150341
625.356445	183.301483
624.133789	526.646851
622.911133	442.757446
621.688477	482.457367
620.464844	386.432281
619.241211	73.338539
618.017578	-97.074310
616.793945	80.506874
615.569336	40.827637
614.344727	59.947563
613.120117	-131.758987
611.894531	310.452972
610.668945	41.288368
609.443359	37.969101
608.216797	-152.830200
606.991211	344.906830
605.764648	95.185135
604.537109	-181.920914
