# Supplementary material for: Raman spectroscopy accurately differentiates mucosal healing from non-healing and biochemical changes following biological therapy in inflammatory bowel disease
Source: PLoS One. 2021 Jun 2;16(6):e0252210. doi: 10.1371/journal.pone.0252210 (PMC8172032; doi:10.1371/journal.pone.0252210)
Supplement: S2 Dataset — (ZIP) [file pone.0252210.s004.zip › Export UC MH/EC032-1_base sub CR removed_80__X_28949.3__Y_-63869__Z_2397.98__Time_916.txt]

1714.858398	45.032497
1713.881836	-9.649063
1712.905273	103.311012
1711.927734	257.145081
1710.950195	73.834503
1709.972656	127.216179
1708.995117	135.741074
1708.017578	-72.033485
1707.039063	-54.033260
1706.061523	-107.603706
1705.083008	-53.388378
1704.103516	33.587715
1703.125000	40.962765
1702.145508	-226.597198
1701.166016	-51.990379
1700.186523	-216.432800
1699.206055	157.255096
1698.226563	-64.646431
1697.246094	-7.882948
1696.265625	36.140541
1695.284180	13.971141
1694.303711	-151.748337
1693.322266	-57.794640
1692.340820	23.386225
1691.359375	113.147873
1690.376953	78.035316
1689.395508	-57.814198
1688.413086	-30.345375
1687.430664	259.010986
1686.447266	314.186768
1685.464844	295.297760
1684.481445	130.393921
1683.498047	224.534180
1682.514648	39.505325
1681.530273	363.694000
1680.545898	134.501099
1679.561523	52.326580
1678.577148	186.253082
1677.592773	458.972565
1676.607422	604.372192
1675.622070	470.963409
1674.636719	529.526001
1673.651367	543.347595
1672.666016	674.560547
1671.679688	750.361084
1670.693359	688.445496
1669.707031	627.000000
1668.719727	680.175110
1667.733398	569.180481
1666.746094	1037.217529
1665.758789	879.247253
1664.770508	748.265503
1663.783203	779.536377
1662.794922	1073.683594
1661.806641	981.022888
1660.818359	1008.046082
1659.829102	1130.806885
1658.840820	901.520630
1657.851563	1154.742676
1656.862305	1148.674683
1655.872070	1230.303467
1654.882813	1161.351563
1653.892578	920.724731
1652.902344	937.156616
1651.912109	972.399231
1650.920898	642.956543
1649.930664	964.386230
1648.939453	818.055237
1647.947266	579.555359
1646.956055	864.603760
1645.964844	431.240448
1644.972656	513.330872
1643.980469	495.288025
1642.987305	377.165436
1641.995117	219.737564
1641.001953	110.093597
1640.008789	206.493561
1639.015625	60.396076
1638.022461	136.075256
1637.028320	196.091949
1636.034180	79.663574
1635.040039	-12.815455
1634.045898	-168.314926
1633.051758	153.202271
1632.056641	0.690725
1631.061523	109.067474
1630.066406	-116.775681
1629.070313	107.664307
1628.075195	-46.761200
1627.079102	80.491005
1626.083008	-141.998383
1625.085938	-6.658168
1624.089844	15.687498
1623.092773	-88.039032
1622.095703	39.625553
1621.098633	4.436005
1620.101563	-30.653641
1619.103516	91.916092
1618.105469	77.978554
1617.107422	247.862030
1616.109375	-57.279919
1615.110352	146.786545
1614.112305	-68.902252
1613.113281	17.155434
1612.114258	-75.086853
1611.114258	-38.799091
1610.114258	73.511375
1609.115234	-10.730223
1608.115234	88.470810
1607.114258	-82.137466
1606.114258	163.707932
1605.113281	252.365295
1604.112305	39.970192
1603.111328	-4.851117
1602.109375	7.899169
1601.108398	31.094770
1600.106445	-181.109741
1599.104492	-53.333286
1598.102539	-35.431614
1597.099609	-33.248425
1596.096680	162.260742
1595.093750	-68.175629
1594.090820	-32.145416
1593.087891	-82.348701
1592.083984	-22.929758
1591.080078	-49.724407
1590.076172	-47.858269
1589.072266	-134.759628
1588.067383	104.368744
1587.063477	158.168350
1586.058594	-12.356639
1585.052734	-156.815063
1584.047852	-66.726875
1583.041992	77.958771
1582.036133	34.934662
1581.030273	-15.970007
1580.024414	-74.753113
1579.017578	-29.467033
1578.011719	231.741791
1577.004883	261.137543
1575.998047	9.439360
1574.990234	-10.752872
1573.982422	132.796921
1572.975586	83.779411
1571.966797	201.035690
1570.958984	-100.289299
1569.951172	89.489449
1568.942383	312.840790
1567.933594	174.965714
1566.924805	174.655441
1565.915039	109.319130
1564.906250	36.106007
1563.896484	134.065582
1562.886719	128.082428
1561.875977	155.691467
1560.866211	-19.114050
1559.855469	-64.338997
1558.844727	-52.647865
1557.833984	59.980690
1556.822266	175.013947
1555.811523	131.847122
1554.799805	298.345520
1553.788086	37.385693
1552.775391	358.885803
1551.763672	123.632057
1550.750977	248.030960
1549.738281	374.825043
1548.725586	-36.593643
1547.711914	389.903717
1546.699219	161.948669
1545.685547	112.306122
1544.671875	171.087738
1543.658203	418.322601
1542.643555	215.809052
1541.628906	212.111511
1540.614258	-104.172401
1539.599609	108.770790
1538.584961	14.330827
1537.569336	-142.150375
1536.553711	-53.611366
1535.538086	127.606300
1534.522461	9.456053
1533.505859	130.988480
1532.489258	-82.782074
1531.472656	185.335281
1530.456055	123.384026
1529.439453	2.067846
1528.421875	200.022858
1527.404297	-34.846016
1526.386719	252.858414
1525.369141	272.615417
1524.350586	37.456303
1523.332031	72.403885
1522.313477	96.911209
1521.294922	-256.767853
1520.275391	202.042191
1519.256836	61.583031
1518.237305	57.253502
1517.217773	-24.290716
1516.197266	-62.269947
1515.177734	243.812546
1514.157227	36.055950
1513.136719	-135.797470
1512.116211	61.907890
1511.094727	33.568501
1510.074219	-112.893715
1509.052734	-13.176441
1508.031250	-5.947784
1507.008789	-160.383835
1505.987305	-125.167122
1504.964844	-177.232391
1503.942383	57.593624
1502.918945	0.147249
1501.896484	6.655142
1500.873047	-10.008615
1499.849609	78.192116
1498.826172	12.670188
1497.802734	-32.457420
1496.778320	-44.421238
1495.753906	99.553658
1494.729492	-206.742828
1493.705078	-19.527599
1492.680664	108.713905
1491.655273	229.124847
1490.629883	-36.451881
1489.604492	76.088173
1488.578125	201.249344
1487.552734	219.028763
1486.526367	280.103973
1485.500000	93.472687
1484.473633	340.675964
1483.446289	304.470764
1482.418945	324.322815
1481.391602	351.739075
1480.364258	463.213806
1479.336914	355.331146
1478.308594	323.873199
1477.280273	567.560913
1476.251953	670.960022
1475.223633	664.725830
1474.194336	699.162842
1473.165039	736.071350
1472.135742	683.814880
1471.106445	621.344910
1470.077148	1075.352905
1469.046875	987.269165
1468.016602	1229.799561
1466.986328	1182.306641
1465.956055	1335.620728
1464.924805	1277.857422
1463.893555	1443.694580
1462.862305	1375.689941
1461.831055	1475.318359
1460.799805	1658.672974
1459.767578	1661.638672
1458.735352	1590.959961
1457.703125	1540.585083
1456.670898	1634.832764
1455.637695	1711.246216
1454.604492	1655.720093
1453.571289	1470.879639
1452.538086	1620.738892
1451.503906	1765.436523
1450.470703	1935.413452
1449.436523	1740.466431
1448.401367	1826.741211
1447.367188	1907.920898
1446.332031	1672.561035
1445.297852	1996.742188
1444.261719	1974.036255
1443.226563	1675.555298
1442.191406	1635.239624
1441.155273	1625.282715
1440.119141	1681.083252
1439.083008	1822.825806
1438.045898	1466.575806
1437.009766	1391.006592
1435.972656	1414.004639
1434.934570	1098.521240
1433.897461	1212.526367
1432.860352	1005.845947
1431.822266	902.762390
1430.784180	817.416382
1429.745117	792.679077
1428.707031	561.135071
1427.667969	569.314026
1426.628906	496.831848
1425.589844	525.259766
1424.550781	442.809631
1423.510742	554.462158
1422.470703	411.641632
1421.430664	253.811783
1420.390625	410.894287
1419.349609	487.371002
1418.308594	266.822205
1417.267578	250.276001
1416.226563	294.179352
1415.185547	280.256592
1414.143555	178.351013
1413.101563	252.570923
1412.059570	274.022369
1411.017578	177.387573
1409.974609	2.940712
1408.931641	12.042635
1407.888672	18.693850
1406.845703	168.557938
1405.801758	102.480507
1404.758789	-124.147202
1403.714844	163.886139
1402.669922	5.211008
1401.625977	17.282576
1400.581055	162.343781
1399.537109	179.542801
1398.491211	126.590584
1397.446289	11.088228
1396.400391	-6.560649
1395.355469	68.593132
1394.309570	23.549166
1393.262695	78.773659
1392.216797	114.039429
1391.169922	169.392395
1390.123047	57.123219
1389.076172	-55.010262
1388.029297	-6.895745
1386.981445	66.289948
1385.933594	9.502056
1384.885742	-92.169662
1383.837891	66.249275
1382.789063	-182.655975
1381.740234	-116.549789
1380.691406	131.974838
1379.642578	180.696014
1378.592773	-102.599693
1377.543945	-31.185389
1376.494141	-22.106745
1375.444336	-40.380455
1374.393555	-46.081966
1373.342773	30.630177
1372.292969	-141.945969
1371.241211	77.056313
1370.190430	-82.796097
1369.139648	353.122559
1368.087891	21.565411
1367.036133	121.192444
1365.983398	-187.557541
1364.931641	-5.551232
1363.878906	14.665799
1362.826172	-106.881737
1361.773438	18.069098
1360.720703	-8.679742
1359.666992	208.429153
1358.613281	331.058624
1357.559570	175.294739
1356.504883	121.607224
1355.451172	65.573547
1354.396484	17.117514
1353.341797	33.375919
1352.287109	218.609482
1351.231445	190.333221
1350.175781	256.507751
1349.120117	163.923019
1348.064453	438.722412
1347.008789	376.123505
1345.952148	430.225739
1344.895508	335.628693
1343.838867	637.847778
1342.782227	568.248779
1341.724609	478.955017
1340.666992	449.269531
1339.609375	682.268188
1338.551758	360.537476
1337.493164	563.948853
1336.434570	707.968140
1335.375977	708.487366
1334.317383	451.778534
1333.257813	690.041504
1332.199219	772.495117
1331.139648	545.918640
1330.079102	440.675995
1329.019531	748.354492
1327.958984	714.981018
1326.898438	634.781860
1325.837891	423.804199
1324.777344	645.184937
1323.715820	614.727234
1322.654297	870.722351
1321.592773	944.078674
1320.531250	790.500366
1319.468750	669.150330
1318.406250	661.399292
1317.343750	658.677185
1316.281250	643.724121
1315.218750	532.747375
1314.155273	929.525085
1313.091797	801.468689
1312.028320	671.095764
1310.963867	747.719910
1309.899414	871.177917
1308.834961	669.752991
1307.770508	889.324829
1306.706055	1116.268311
1305.640625	905.335999
1304.575195	800.329956
1303.509766	697.911011
1302.444336	1035.648560
1301.377930	997.283264
1300.311523	995.871033
1299.245117	805.373352
1298.178711	826.263733
1297.111328	771.093811
1296.044922	841.233032
1294.977539	862.321350
1293.909180	689.605652
1292.841797	1034.715698
1291.773438	665.944031
1290.705078	706.949036
1289.636719	603.344666
1288.567383	590.547302
1287.499023	357.251282
1286.429688	687.672729
1285.360352	589.314331
1284.290039	618.412964
1283.219727	610.828674
1282.150391	522.520813
1281.079102	666.820435
1280.008789	581.093750
1278.937500	424.508698
1277.866211	495.516815
1276.794922	353.794312
1275.723633	825.845581
1274.651367	591.321960
1273.580078	637.986694
1272.507813	586.942749
1271.434570	970.769836
1270.362305	743.922302
1269.289063	785.795410
1268.215820	813.042236
1267.142578	969.666199
1266.068359	655.324707
1264.994141	804.664001
1263.919922	756.413025
1262.845703	693.583801
1261.771484	701.511841
1260.696289	787.458130
1259.621094	619.963318
1258.545898	737.613708
1257.469727	655.502502
1256.394531	739.046082
1255.318359	837.180481
1254.241211	679.703125
1253.165039	870.322144
1252.087891	800.531372
1251.010742	667.540161
1249.933594	777.820496
1248.856445	591.424622
1247.778320	487.772064
1246.700195	848.379700
1245.622070	744.730408
1244.543945	701.865601
1243.464844	867.899231
1242.385742	674.479980
1241.306641	587.966614
1240.227539	535.471069
1239.147461	449.023193
1238.067383	680.429932
1236.987305	715.257202
1235.907227	718.537720
1234.827148	583.611755
1233.746094	557.813110
1232.665039	641.069702
1231.583008	460.181183
1230.501953	528.861511
1229.419922	507.888947
1228.337891	871.891785
1227.255859	465.918396
1226.172852	469.119904
1225.089844	399.709625
1224.006836	272.247742
1222.923828	246.399902
1221.840820	288.244812
1220.756836	298.616180
1219.672852	183.271378
1218.587891	246.764771
1217.503906	334.360779
1216.418945	262.470123
1215.333984	159.185349
1214.249023	135.584335
1213.164063	329.198090
1212.078125	370.654083
1210.992188	134.593887
1209.906250	282.133514
1208.819336	386.156250
1207.732422	446.691528
1206.645508	391.451050
1205.558594	480.793182
1204.471680	355.606415
1203.383789	213.566940
1202.295898	432.802094
1201.208008	259.411407
1200.119141	-0.616492
1199.031250	-77.661255
1197.942383	83.493584
1196.852539	102.586197
1195.763672	-10.665048
1194.673828	-51.782188
1193.583984	-80.915726
1192.494141	-379.291138
1191.404297	-33.580132
1190.313477	-46.052197
1189.222656	-15.342894
1188.131836	-61.551636
1187.040039	62.660439
1185.949219	35.536182
1184.857422	-18.036966
1183.764648	-131.632111
1182.672852	16.224457
1181.580078	-92.658195
1180.487305	88.559547
1179.394531	-27.611170
1178.301758	38.343727
1177.208008	25.131954
1176.114258	-19.282524
1175.020508	36.842968
1173.925781	157.522675
1172.831055	225.414185
1171.736328	207.046371
1170.641602	274.757690
1169.546875	74.434509
1168.451172	-25.418859
1167.355469	161.645615
1166.259766	-76.981735
1165.163086	-176.950012
1164.067383	86.275452
1162.970703	-37.718513
1161.873047	-47.083660
1160.776367	120.196594
1159.678711	201.377701
1158.581055	284.836121
1157.483398	72.276863
1156.384766	179.435287
1155.287109	160.056244
1154.188477	-52.553524
1153.088867	209.309921
1151.990234	208.783508
1150.890625	115.239082
1149.791016	-99.849503
1148.691406	-7.628610
1147.590820	-27.457876
1146.490234	171.697342
1145.389648	104.082390
1144.289063	322.011932
1143.187500	130.516800
1142.086914	12.785103
1140.984375	180.417496
1139.882813	3.135235
1138.781250	246.627411
1137.678711	97.783112
1136.576172	131.897537
1135.472656	6.757133
1134.370117	304.366455
1133.266602	328.698334
1132.163086	395.681183
1131.058594	578.858154
1129.955078	745.279236
1128.850586	605.518555
1127.746094	724.281128
1126.640625	736.211548
1125.535156	586.859863
1124.430664	615.281067
1123.324219	394.800018
1122.218750	479.978088
1121.112305	344.769653
1120.005859	335.066833
1118.899414	164.316711
1117.792969	327.325806
1116.685547	698.440613
1115.578125	196.313324
1114.470703	330.636292
1113.362305	235.448303
1112.253906	315.202576
1111.145508	349.954742
1110.037109	427.173615
1108.928711	227.872849
1107.819336	460.870514
1106.709961	629.948242
1105.599609	565.149536
1104.490234	398.834930
1103.379883	581.815979
1102.269531	745.790649
1101.159180	520.428040
1100.047852	464.917145
1098.936523	437.682617
1097.825195	426.917084
1096.713867	470.320007
1095.601563	560.780518
1094.489258	462.707886
1093.376953	416.454895
1092.263672	636.245667
1091.151367	516.927002
1090.038086	560.013062
1088.924805	348.928009
1087.810547	380.199554
1086.696289	477.280212
1085.582031	531.962402
1084.467773	612.452637
1083.352539	695.221985
1082.238281	338.539581
1081.123047	696.141113
1080.006836	607.308289
1078.891602	422.231262
1077.775391	549.438660
1076.659180	340.947723
1075.541992	374.216858
1074.425781	236.209778
1073.308594	269.460938
1072.191406	422.274750
1071.073242	265.550110
1069.956055	282.337708
1068.837891	456.101654
1067.719727	489.217804
1066.600586	409.885773
1065.481445	384.445221
1064.362305	469.048157
1063.243164	357.007721
1062.124023	549.223022
1061.003906	624.374207
1059.883789	245.746307
1058.762695	257.804688
1057.642578	417.158630
1056.521484	359.074249
1055.400391	254.294510
1054.278320	285.071960
1053.157227	9.883979
1052.035156	171.507507
1050.913086	330.741150
1049.790039	65.115837
1048.667969	296.684998
1047.544922	285.534302
1046.420898	421.353973
1045.297852	25.468742
1044.173828	84.407814
1043.049805	113.050652
1041.925781	48.502419
1040.800781	298.528687
1039.675781	434.344788
1038.550781	134.672989
1037.425781	198.370422
1036.299805	138.710602
1035.173828	393.274872
1034.047852	224.339249
1032.921875	295.104523
1031.794922	61.245766
1030.667969	292.526733
1029.541016	130.933334
1028.413086	81.006004
1027.286133	42.779961
1026.157227	-62.744720
1025.029297	-207.634384
1023.901367	-41.292961
1022.772461	-315.988403
1021.643555	-370.037567
1020.513672	-173.437805
1019.384766	64.892143
1018.254883	-16.843731
1017.124023	-174.987549
1015.994141	-186.954590
1014.863281	-48.222137
1013.732422	44.182499
1012.601563	27.753851
1011.469727	173.504715
1010.338867	-7.172356
1009.207031	66.920753
1008.074219	309.984772
1006.942383	155.086578
1005.809570	587.850403
1004.675781	1036.680176
1003.542969	1247.257324
1002.409180	1584.947754
1001.275391	1049.053467
1000.141602	878.532288
999.007813	234.671722
997.873047	346.327911
996.738281	134.803192
995.602539	94.273300
994.467773	56.168346
993.332031	131.221527
992.196289	-72.757446
991.059570	-64.392433
989.923828	-76.677917
988.787109	-93.471924
987.650391	-112.460297
986.512695	-0.020564
985.375000	-138.593689
984.237305	-53.627132
983.099609	8.381803
981.960938	8.317567
980.822266	17.563908
979.683594	-30.602146
978.544922	-55.637978
977.405273	-124.246773
976.265625	159.036758
975.125977	166.477783
973.985352	254.452408
972.845703	87.485397
971.705078	12.581406
970.563477	-69.066475
969.422852	-26.588488
968.281250	-75.830055
967.139648	-14.787867
965.997070	96.809174
964.855469	-50.712105
963.712891	67.949051
962.569336	3.261858
961.426758	-166.712204
960.283203	82.851532
959.139648	-15.812128
957.996094	62.048775
956.851563	80.450005
955.707031	119.562462
954.562500	-58.664734
953.416992	79.088089
952.272461	129.958649
951.126953	39.113735
949.980469	131.360077
948.834961	109.371765
947.688477	62.366905
946.541992	301.130524
945.395508	277.177856
944.248047	305.881805
943.100586	156.577774
941.953125	295.103149
940.804688	184.898392
939.657227	115.931648
938.507813	158.892731
937.359375	439.143280
936.210938	176.681351
935.061523	231.330460
933.912109	349.878082
932.761719	138.083435
931.611328	213.532547
930.460938	106.851471
929.310547	116.454361
928.160156	-76.445854
927.008789	124.584122
925.857422	200.478302
924.705078	30.758970
923.553711	213.736862
922.401367	103.414627
921.249023	40.983589
920.095703	-32.681229
918.942383	230.067307
917.789063	40.733791
916.635742	-18.962376
915.481445	-62.639164
914.328125	73.125839
913.172852	-106.534065
912.018555	-154.422989
910.863281	-97.850487
909.708008	-184.094147
908.552734	69.891357
907.396484	-66.046806
906.241211	-151.982620
905.083984	-156.223846
903.927734	77.459770
902.770508	-8.202457
901.613281	110.023849
900.456055	78.871315
899.298828	-6.506562
898.140625	14.570675
896.982422	51.540154
895.824219	-4.158573
894.665039	30.676514
893.505859	38.433460
892.346680	-148.097672
891.186523	304.912170
890.027344	21.397676
888.867188	-101.586571
887.706055	175.162628
886.545898	13.936051
885.384766	-135.875565
884.223633	21.263691
883.061523	38.533600
881.899414	28.778543
880.737305	278.341095
879.575195	169.441772
878.413086	238.655518
877.250000	305.623169
876.086914	433.407562
874.922852	363.006012
873.758789	213.869919
872.595703	397.943848
871.430664	302.934052
870.266602	266.479370
869.101563	452.736786
867.936523	355.595062
866.770508	294.489075
865.605469	222.182953
864.439453	185.880615
863.273438	21.552824
862.106445	257.101227
860.939453	250.033615
859.772461	299.093842
858.605469	332.421143
857.437500	468.952301
856.269531	320.510620
855.101563	425.569366
853.932617	508.152222
852.764648	458.415863
851.595703	442.313293
850.425781	336.578491
849.256836	461.607544
848.086914	689.582825
846.916992	321.830719
845.746094	115.408005
844.575195	101.526810
843.404297	112.234741
842.233398	431.607758
841.061523	184.980927
839.889648	244.755035
838.717773	235.165283
837.545898	440.085510
836.373047	273.973846
835.200195	556.887512
834.027344	276.839050
832.853516	349.650879
831.679688	317.464355
830.505859	367.811676
829.331055	364.536621
828.157227	434.814117
826.982422	422.489807
825.806641	394.507996
824.631836	130.197342
823.456055	39.774387
822.280273	165.441727
821.103516	148.429703
819.926758	262.744781
818.750000	65.239876
817.573242	208.312866
816.395508	37.476215
815.217773	122.497574
814.040039	-81.754349
812.862305	-70.283844
811.683594	-78.904686
810.504883	50.204937
809.326172	128.061386
808.146484	48.063740
806.966797	132.381805
805.787109	32.264545
804.607422	3.150413
803.426758	-301.258850
802.246094	-99.676720
801.064453	-18.076275
799.883789	-136.223755
798.702148	-265.492218
797.520508	-86.639526
796.337891	-264.801910
795.156250	-265.704681
793.972656	-317.651093
792.790039	-165.905090
791.607422	156.175552
790.423828	108.310013
789.239258	301.618011
788.055664	120.786667
786.871094	90.376640
785.686523	70.944023
784.501953	230.528976
783.316406	199.829132
782.130859	27.602253
780.945313	310.536163
779.759766	242.001404
778.573242	221.993439
777.386719	131.244263
776.199219	194.970078
775.012695	-129.854294
773.825195	108.028152
772.637695	200.116608
771.449219	126.665375
770.260742	227.346802
769.072266	-9.376071
767.883789	148.413956
766.694336	70.288559
765.504883	216.800613
764.315430	325.722046
763.125977	309.010437
761.935547	-37.960777
760.745117	297.377533
759.553711	368.455475
758.363281	498.817413
757.171875	301.366943
755.979492	-27.980118
754.788086	117.554565
753.595703	159.665482
752.403320	195.099426
751.210938	276.581299
750.017578	274.513153
748.824219	-37.183098
747.630859	55.095650
746.436523	265.779785
745.242188	96.753548
744.047852	353.291107
742.853516	103.091492
741.658203	135.789322
740.462891	131.169632
739.267578	87.069344
738.071289	-31.536020
736.875000	-55.929493
735.678711	-34.354084
734.482422	-80.681648
733.285156	-30.703135
732.087891	137.402222
730.890625	211.337906
729.692383	92.744698
728.494141	28.868341
727.295898	-41.541676
726.097656	272.768066
724.898438	184.850571
723.699219	-134.600006
722.500000	196.998901
721.299805	200.899643
720.099609	224.463364
718.899414	86.518791
717.698242	219.246063
716.498047	284.308197
715.296875	423.526825
714.094727	224.718018
712.893555	169.926437
711.691406	263.412354
710.489258	300.242706
709.286133	313.137787
708.083008	158.368607
706.879883	-22.405266
705.676758	79.977661
704.472656	60.487694
703.268555	-22.033300
702.064453	71.767403
700.860352	76.420166
699.655273	46.351295
698.450195	-11.887910
697.244141	25.611214
696.039063	74.040558
694.833008	72.564148
693.626953	-98.235184
692.419922	158.907486
691.212891	-33.360950
690.005859	-64.834396
688.798828	-91.856712
687.590820	-138.294144
686.382813	-19.773226
685.174805	-13.964514
683.965820	-109.946495
682.756836	-28.055508
681.547852	82.070457
680.338867	66.598839
679.128906	-238.986923
677.918945	-245.504913
676.708984	66.318977
675.498047	111.886566
674.287109	-97.799042
673.076172	207.592972
671.865234	54.418522
670.653320	28.994528
669.441406	209.053879
668.229492	-170.663788
667.016602	87.336304
665.803711	-8.991685
664.590820	-96.550896
663.377930	18.988485
662.164063	30.928417
660.950195	60.199589
659.736328	-61.525806
658.521484	19.656422
657.306641	-9.145005
656.091797	78.555031
654.875977	254.644577
653.661133	47.031166
652.445313	-162.618820
651.228516	-46.850849
650.012695	174.401825
648.795898	70.389664
647.579102	-35.746502
646.361328	-8.416999
645.143555	61.891605
643.925781	181.590637
642.708008	197.920746
641.489258	55.031860
640.270508	167.938370
639.051758	82.931221
637.833008	81.631577
636.613281	138.183563
635.393555	-24.549990
634.172852	40.219330
632.953125	-9.044715
631.732422	184.018478
630.511719	224.368927
629.290039	172.160324
628.068359	-75.526024
626.846680	-40.374851
625.625000	78.007095
624.402344	198.079300
623.179688	311.239777
621.957031	213.925949
620.733398	56.186211
619.510742	69.314690
618.286133	4.791988
617.062500	-77.421638
615.837891	-38.258415
614.613281	-81.094711
613.388672	-28.373848
612.164063	25.698601
610.938477	-62.179783
609.712891	-133.772217
608.486328	114.322159
607.260742	100.692352
606.034180	15.566002
604.807617	-53.495144
