# Supplementary material for: Raman spectroscopy accurately differentiates mucosal healing from non-healing and biochemical changes following biological therapy in inflammatory bowel disease
Source: PLoS One. 2021 Jun 2;16(6):e0252210. doi: 10.1371/journal.pone.0252210 (PMC8172032; doi:10.1371/journal.pone.0252210)
Supplement: S2 Dataset — (ZIP) [file pone.0252210.s004.zip › Export UC MH/EC038-2_CR removed and BL sub_58__X_-3732.94__Y_63160.1__Z_-458.265__Time_661.txt]

1714.793945	363.934570
1713.817383	221.386383
1712.840820	238.711853
1711.864258	-195.343323
1710.886719	10.586400
1709.909180	-84.704475
1708.931641	-143.389267
1707.953125	-208.463547
1706.975586	-132.484436
1705.997070	17.327917
1705.018555	74.969650
1704.040039	-61.242752
1703.060547	-126.334305
1702.081055	26.837454
1701.101563	-112.812462
1700.122070	-111.874565
1699.142578	-112.183205
1698.162109	-159.262329
1697.181641	102.389618
1696.201172	-110.324471
1695.220703	-126.618599
1694.239258	-229.799255
1693.257813	98.216721
1692.276367	-5.129516
1691.294922	-117.892563
1690.313477	37.412357
1689.331055	188.423859
1688.348633	-195.576630
1687.366211	309.646515
1686.383789	103.938667
1685.400391	275.145172
1684.416992	138.213943
1683.433594	180.850586
1682.450195	-31.235134
1681.465820	159.799530
1680.482422	506.144806
1679.498047	107.941628
1678.512695	221.710358
1677.528320	336.343506
1676.542969	196.392624
1675.558594	530.731750
1674.572266	655.625427
1673.586914	433.071503
1672.601563	423.987061
1671.615234	529.874512
1670.628906	702.852539
1669.642578	648.064392
1668.655273	633.786926
1667.668945	853.815796
1666.681641	904.513794
1665.694336	926.630005
1664.706055	636.290833
1663.718750	1129.102173
1662.730469	869.181091
1661.742188	1171.952881
1660.753906	995.395508
1659.764648	1073.799316
1658.775391	1046.702393
1657.787109	1163.154419
1656.796875	962.207458
1655.807617	1299.269409
1654.818359	1051.646729
1653.828125	1010.946838
1652.837891	1110.895752
1651.846680	774.713501
1650.856445	888.654968
1649.865234	775.499329
1648.874023	435.403564
1647.882813	582.069580
1646.891602	364.351807
1645.899414	289.663269
1644.907227	120.215271
1643.915039	56.732189
1642.922852	349.928864
1641.930664	234.141418
1640.937500	240.006088
1639.944336	182.769180
1638.951172	-349.001953
1637.957031	272.019653
1636.963867	363.039581
1635.969727	-17.642378
1634.975586	71.081566
1633.981445	133.569000
1632.986328	-138.384369
1631.991211	32.343052
1630.996094	108.324371
1630.000977	-68.331924
1629.005859	-229.026871
1628.009766	55.097397
1627.013672	-92.256935
1626.017578	-52.746120
1625.021484	-291.926605
1624.024414	-123.486267
1623.028320	-170.592712
1622.031250	-57.371708
1621.033203	-154.372910
1620.036133	-67.441200
1619.038086	163.872589
1618.041016	-56.490898
1617.041992	190.434784
1616.043945	98.706635
1615.045898	-19.250010
1614.046875	-181.800690
1613.047852	-194.834579
1612.048828	-87.298080
1611.048828	174.787430
1610.049805	-181.828827
1609.049805	-142.700150
1608.049805	286.678009
1607.048828	346.464447
1606.048828	-4.973245
1605.047852	167.245438
1604.046875	184.854507
1603.045898	100.292015
1602.044922	49.668079
1601.042969	404.382172
1600.041016	-51.899014
1599.039063	-319.850006
1598.037109	199.022766
1597.034180	111.185364
1596.031250	-42.077213
1595.028320	8.348228
1594.025391	-267.870270
1593.022461	-6.203162
1592.018555	-131.201904
1591.014648	7.318392
1590.010742	20.358395
1589.006836	-269.415039
1588.001953	38.083321
1586.997070	313.982910
1585.992188	234.995911
1584.987305	333.125671
1583.982422	209.510422
1582.976563	-8.051788
1581.970703	146.816025
1580.964844	150.373581
1579.958984	-72.798904
1578.952148	-53.971951
1577.945313	282.197449
1576.938477	316.170746
1575.931641	68.954399
1574.924805	367.881165
1573.916992	102.143127
1572.909180	137.922699
1571.901367	191.681900
1570.893555	50.302780
1569.884766	-304.296295
1568.876953	-419.932587
1567.868164	323.926605
1566.858398	-171.346527
1565.849609	-95.456497
1564.839844	83.997734
1563.830078	-61.197220
1562.820313	387.579803
1561.810547	-14.813560
1560.799805	-139.782013
1559.790039	-213.021347
1558.779297	314.924438
1557.767578	184.151077
1556.756836	-135.889404
1555.745117	-287.638306
1554.733398	324.506012
1553.721680	270.720184
1552.709961	252.999313
1551.697266	-47.054291
1550.685547	25.473091
1549.672852	224.521255
1548.659180	136.151489
1547.646484	205.397980
1546.632813	261.469208
1545.619141	400.041351
1544.605469	308.354309
1543.591797	296.616669
1542.577148	204.589981
1541.562500	14.273650
1540.547852	-10.887141
1539.533203	64.461052
1538.518555	-185.613434
1537.502930	170.628906
1536.487305	183.409317
1535.471680	294.026794
1534.456055	167.169006
1533.439453	53.061417
1532.422852	199.181961
1531.406250	226.525131
1530.389648	202.157745
1529.373047	-12.990071
1528.355469	98.859329
1527.337891	220.800125
1526.320313	87.666862
1525.302734	211.825378
1524.284180	212.232666
1523.265625	-11.338679
1522.247070	307.776123
1521.228516	73.704788
1520.208984	263.798462
1519.190430	278.903961
1518.170898	11.136822
1517.151367	-99.909081
1516.130859	-0.416146
1515.111328	309.541626
1514.090820	228.907074
1513.070313	-337.028107
1512.049805	288.117950
1511.028320	-80.255501
1510.006836	-84.266579
1508.986328	227.148682
1507.963867	127.939392
1506.942383	62.031647
1505.919922	21.655973
1504.898438	-313.501709
1503.875977	-238.668228
1502.852539	-284.391449
1501.830078	-191.848312
1500.806641	-337.605804
1499.783203	-662.591614
1498.759766	-511.433502
1497.736328	-12.388035
1496.711914	-86.763916
1495.687500	-46.068588
1494.663086	-20.804762
1493.638672	-448.178284
1492.613281	-259.390564
1491.587891	28.933975
1490.563477	161.241394
1489.537109	180.973663
1488.511719	126.611092
1487.485352	233.069717
1486.458984	296.037811
1485.432617	221.104416
1484.406250	133.407425
1483.379883	165.629608
1482.352539	378.889557
1481.325195	793.504517
1480.297852	154.862305
1479.269531	367.884247
1478.241211	568.051575
1477.213867	931.228516
1476.184570	573.209778
1475.156250	806.280823
1474.127930	705.653931
1473.098633	717.056885
1472.069336	578.275574
1471.040039	1057.959595
1470.009766	1171.029907
1468.979492	933.018616
1467.950195	977.449646
1466.918945	1304.053589
1465.888672	1836.484497
1464.857422	1392.693237
1463.827148	1264.240234
1462.795898	1308.590332
1461.763672	1629.777588
1460.732422	1762.971558
1459.700195	1728.543213
1458.667969	1676.397217
1457.635742	1845.102539
1456.603516	1600.200806
1455.570313	1989.601685
1454.537109	1876.717285
1453.503906	1796.893799
1452.470703	2135.450195
1451.436523	1840.241455
1450.403320	1996.307129
1449.369141	2038.323730
1448.333984	2260.196289
1447.299805	2477.002441
1446.264648	2177.251465
1445.230469	1991.637939
1444.194336	2203.449951
1443.159180	2114.173584
1442.124023	2075.605225
1441.087891	2102.862549
1440.051758	1864.679932
1439.015625	1651.966064
1437.978516	1153.783691
1436.941406	1932.035034
1435.904297	1752.515259
1434.867188	1671.671387
1433.830078	1502.567993
1432.791992	1096.268311
1431.754883	652.405334
1430.715820	597.430969
1429.677734	600.639160
1428.639648	591.339233
1427.600586	231.539948
1426.561523	235.111099
1425.522461	435.429260
1424.482422	492.073822
1423.443359	558.910339
1422.403320	270.564850
1421.363281	216.710968
1420.322266	351.846405
1419.282227	469.444916
1418.241211	229.629471
1417.200195	463.182434
1416.159180	417.456635
1415.117188	87.579117
1414.076172	4.475342
1413.034180	-272.121307
1411.992188	-10.464423
1410.949219	-12.739110
1409.907227	-100.298470
1408.864258	-160.076157
1407.821289	-342.787415
1406.777344	-196.320084
1405.734375	-125.087082
1404.690430	-284.720367
1403.646484	0.071933
1402.602539	134.325729
1401.557617	105.571663
1400.513672	290.180389
1399.468750	96.177361
1398.423828	-42.447186
1397.377930	-2.939548
1396.333008	-18.414757
1395.287109	337.040375
1394.241211	279.173157
1393.195313	46.163662
1392.148438	151.395035
1391.101563	-93.741440
1390.054688	359.637329
1389.007813	-172.905899
1387.960938	-107.179504
1386.913086	136.223633
1385.865234	217.127472
1384.817383	-26.870251
1383.769531	101.812576
1382.720703	83.118675
1381.671875	-22.867027
1380.623047	51.187454
1379.574219	297.676575
1378.524414	74.770042
1377.475586	-87.957764
1376.425781	271.121857
1375.375977	-70.969749
1374.325195	180.945389
1373.274414	-108.334412
1372.224609	203.636993
1371.172852	438.293274
1370.122070	-104.663315
1369.070313	-462.856140
1368.019531	48.790138
1366.967773	-102.245827
1365.915039	83.106186
1364.863281	22.041645
1363.810547	125.422798
1362.757813	37.264931
1361.705078	61.250980
1360.651367	-81.326363
1359.598633	-223.687256
1358.544922	-119.686958
1357.491211	-234.373535
1356.436523	123.366447
1355.382813	262.424896
1354.328125	222.654541
1353.273438	247.619949
1352.217773	272.688873
1351.163086	59.541107
1350.107422	119.659241
1349.051758	162.509521
1347.996094	329.532318
1346.939453	571.021729
1345.883789	1132.495850
1344.827148	1068.962036
1343.769531	807.231873
1342.712891	954.725098
1341.655273	990.750488
1340.598633	863.379395
1339.540039	968.994385
1338.482422	1062.315918
1337.423828	856.110535
1336.366211	763.999573
1335.307617	1147.199219
1334.248047	736.079590
1333.189453	817.550171
1332.129883	871.874695
1331.070313	676.548218
1330.010742	694.018433
1328.950195	835.159302
1327.890625	847.863342
1326.830078	1270.770386
1325.768555	737.680115
1324.708008	1180.386719
1323.646484	1082.292358
1322.585938	915.237610
1321.523438	995.110474
1320.461914	971.434021
1319.400391	666.648926
1318.337891	1000.840759
1317.275391	1041.557617
1316.211914	1124.244751
1315.149414	1101.014771
1314.085938	1134.548706
1313.022461	1052.363037
1311.958984	965.373962
1310.894531	1161.679443
1309.831055	1077.332520
1308.766602	1064.468384
1307.701172	1127.964233
1306.636719	1462.161987
1305.571289	1176.396240
1304.505859	1318.752808
1303.440430	1308.671631
1302.375000	1438.783447
1301.308594	1315.753418
1300.242188	1383.603638
1299.175781	1411.784424
1298.109375	1150.868652
1297.041992	1168.578125
1295.975586	1286.646973
1294.908203	1404.708252
1293.839844	1201.299438
1292.772461	1302.264282
1291.704102	1422.853027
1290.635742	1153.514160
1289.567383	1151.589600
1288.498047	855.549561
1287.428711	1040.029663
1286.360352	810.399597
1285.290039	1239.851563
1284.220703	1230.771851
1283.150391	945.028992
1282.080078	1043.797241
1281.009766	748.504761
1279.939453	600.192505
1278.868164	894.772644
1277.796875	1189.255371
1276.725586	725.568542
1275.654297	1328.065918
1274.582031	911.034851
1273.509766	1273.770386
1272.437500	1228.348877
1271.365234	1197.620361
1270.291992	1296.348511
1269.218750	1321.801270
1268.145508	1203.230835
1267.072266	933.412781
1265.999023	1093.165649
1264.924805	835.695129
1263.850586	953.944519
1262.776367	1059.955200
1261.701172	980.632019
1260.625977	1135.332397
1259.550781	1233.918091
1258.475586	962.145142
1257.400391	880.476868
1256.324219	857.275146
1255.248047	1002.069458
1254.171875	1003.182373
1253.094727	534.589172
1252.018555	796.119873
1250.941406	848.312439
1249.864258	900.473694
1248.786133	1237.059448
1247.708008	1213.712402
1246.630859	862.263062
1245.551758	1166.983887
1244.473633	1189.763550
1243.394531	1037.628174
1242.316406	921.970764
1241.236328	888.856689
1240.157227	928.557495
1239.077148	851.724548
1237.998047	1007.813232
1236.917969	1020.681824
1235.836914	943.774353
1234.756836	1085.081543
1233.675781	886.930298
1232.594727	761.534302
1231.512695	817.860962
1230.431641	738.483337
1229.349609	772.911987
1228.267578	647.485535
1227.185547	500.284912
1226.102539	825.031494
1225.019531	791.482178
1223.936523	479.706146
1222.853516	356.667206
1221.769531	751.086731
1220.686523	724.647888
1219.602539	1087.290405
1218.517578	722.368835
1217.433594	640.226685
1216.348633	601.530151
1215.263672	533.825745
1214.178711	466.093018
1213.092773	497.287598
1212.007813	337.784821
1210.921875	303.738953
1209.834961	513.266296
1208.749023	440.496429
1207.662109	695.591248
1206.575195	466.000000
1205.488281	783.515015
1204.400391	898.423767
1203.313477	138.797928
1202.225586	441.525482
1201.136719	57.812828
1200.048828	365.114716
1198.959961	149.936249
1197.871094	276.469452
1196.782227	210.428726
1195.692383	394.476410
1194.603516	318.688934
1193.513672	96.207794
1192.423828	-90.188683
1191.333008	93.482040
1190.242188	46.365673
1189.151367	35.231495
1188.060547	-67.213669
1186.969727	-270.520813
1185.877930	-351.402802
1184.786133	-120.346382
1183.694336	-441.285248
1182.601563	22.208261
1181.509766	-61.338619
1180.416992	344.183411
1179.323242	-147.065659
1178.230469	-70.171463
1177.136719	-221.013214
1176.042969	54.532368
1174.949219	193.379471
1173.854492	-144.407745
1172.760742	224.093567
1171.666016	29.913940
1170.570313	161.158920
1169.475586	-73.720924
1168.379883	-28.749960
1167.284180	-184.726135
1166.188477	417.132111
1165.091797	-162.068237
1163.996094	9.256817
1162.899414	192.371613
1161.801758	83.928764
1160.705078	-14.963875
1159.607422	-16.010950
1158.509766	386.255829
1157.412109	148.747147
1156.313477	-2.848166
1155.215820	14.929865
1154.117188	151.856750
1153.017578	-37.984985
1151.918945	8.189226
1150.819336	-117.314056
1149.719727	-238.057236
1148.620117	-184.918472
1147.519531	-372.404419
1146.418945	11.559480
1145.318359	-92.690063
1144.217773	-87.472504
1143.116211	-170.364868
1142.014648	86.891220
1140.913086	99.015419
1139.811523	161.016479
1138.708984	348.907166
1137.606445	211.067169
1136.503906	23.341278
1135.401367	-78.832016
1134.297852	-140.647003
1133.194336	179.811386
1132.090820	177.220047
1130.987305	338.349579
1129.882813	240.704910
1128.778320	425.369263
1127.673828	360.867279
1126.569336	777.719604
1125.463867	504.450745
1124.358398	778.772949
1123.252930	1041.089844
1122.146484	455.097717
1121.041016	437.806213
1119.934570	444.153503
1118.828125	284.746704
1117.720703	416.492950
1116.613281	401.433044
1115.505859	175.794922
1114.398438	59.033058
1113.291016	107.836357
1112.182617	383.541718
1111.074219	304.545502
1109.964844	353.157288
1108.856445	2.461474
1107.747070	419.567993
1106.637695	220.103729
1105.528320	573.191345
1104.417969	680.597412
1103.307617	809.179443
1102.197266	621.536560
1101.086914	339.615692
1099.975586	1008.199158
1098.864258	683.847473
1097.752930	387.929565
1096.641602	143.989853
1095.529297	505.674072
1094.416992	315.980347
1093.304688	451.371216
1092.191406	629.074524
1091.079102	646.643372
1089.965820	129.961456
1088.852539	189.987885
1087.738281	431.110626
1086.624023	507.511444
1085.509766	581.535706
1084.395508	455.727997
1083.280273	628.456970
1082.166016	566.170105
1081.050781	821.052185
1079.934570	378.284668
1078.819336	539.217163
1077.703125	599.136353
1076.586914	480.688477
1075.469727	343.531464
1074.353516	138.456161
1073.236328	550.319702
1072.119141	232.787796
1071.000977	328.018585
1069.882813	458.396423
1068.765625	645.004822
1067.646484	958.041443
1066.528320	692.483826
1065.409180	427.080383
1064.290039	571.527710
1063.170898	423.389984
1062.050781	312.794434
1060.930664	663.171936
1059.810547	180.789749
1058.690430	619.997131
1057.569336	105.214539
1056.449219	651.863892
1055.327148	102.363396
1054.206055	352.169159
1053.083984	335.644073
1051.961914	393.913727
1050.839844	38.999313
1049.717773	347.187500
1048.594727	284.258514
1047.471680	-93.517738
1046.348633	172.700104
1045.224609	436.520569
1044.101563	276.004669
1042.976563	180.877487
1041.852539	-398.813568
1040.728516	282.231506
1039.603516	189.734756
1038.478516	109.008430
1037.352539	119.188820
1036.227539	-7.867394
1035.101563	-32.396729
1033.974609	-263.897552
1032.848633	132.818268
1031.721680	236.428772
1030.594727	312.186798
1029.467773	227.621033
1028.340820	-124.040710
1027.212891	147.174500
1026.084961	-171.605896
1024.956055	-246.319000
1023.828125	-564.661072
1022.699219	-351.230164
1021.570313	-300.231293
1020.440430	-253.808258
1019.311523	-360.369202
1018.181641	-302.140259
1017.050781	-137.198242
1015.920898	85.739494
1014.790039	12.052790
1013.659180	-249.147888
1012.528320	-234.474838
1011.396484	85.963936
1010.265625	29.008472
1009.132813	462.876099
1008.000977	473.191132
1006.868164	328.600311
1005.736328	750.895813
1004.602539	1279.464233
1003.469727	1218.381348
1002.335938	1910.947388
1001.202148	1662.798340
1000.068359	1280.892212
998.933594	536.641296
997.799805	390.964966
996.665039	333.203156
995.529297	298.669312
994.394531	308.133484
993.258789	-56.036373
992.123047	-23.185560
990.986328	215.009171
989.849609	-42.454010
988.712891	11.499496
987.576172	120.862236
986.439453	-156.740479
985.301758	-104.719315
984.164063	-107.854225
983.025391	-219.067413
981.887695	137.154282
980.749023	-279.854065
979.610352	-293.923767
978.470703	124.550644
977.332031	122.155457
976.192383	-107.710915
975.051758	163.721420
973.912109	78.987160
972.771484	198.891571
971.630859	162.684296
970.490234	37.072201
969.348633	253.720078
968.207031	-181.447159
967.065430	161.624939
965.923828	2.248599
964.781250	134.366287
963.638672	-72.824272
962.496094	41.176563
961.352539	136.913055
960.208984	287.730927
959.065430	466.102386
957.921875	349.061981
956.777344	-95.244019
955.632813	122.396629
954.488281	134.080963
953.343750	253.433319
952.198242	-93.833374
951.052734	-141.191040
949.907227	200.328293
948.760742	155.461243
947.614258	204.450287
946.467773	230.689072
945.321289	206.786072
944.173828	244.681335
943.026367	24.655802
941.878906	44.560028
940.730469	164.994431
939.582031	137.177032
938.433594	109.493431
937.285156	341.942505
936.135742	116.081985
934.987305	433.003906
933.836914	-22.733109
932.687500	307.969971
931.537109	153.405960
930.386719	-7.801986
929.236328	-20.823196
928.084961	-279.583832
926.934570	-117.075516
925.783203	-188.895248
924.630859	-296.977814
923.478516	-63.763329
922.327148	-67.020454
921.173828	261.706818
920.021484	92.670227
918.868164	294.164368
917.714844	68.603989
916.561523	354.229584
915.407227	-132.161713
914.252930	83.192177
913.098633	85.207451
911.944336	-228.066895
910.789063	-28.454590
909.633789	19.200520
908.478516	216.560623
907.322266	-161.850189
906.166016	-16.501064
905.009766	-195.140045
903.853516	-151.632385
902.696289	-429.649109
901.539063	-222.944916
900.381836	-68.326515
899.223633	-63.078125
898.065430	-381.298431
896.907227	94.643311
895.749023	72.909027
894.589844	-97.976730
893.430664	-15.558284
892.271484	-172.665909
891.112305	27.323208
889.952148	-158.980331
888.791992	-290.945313
887.630859	-11.902516
886.470703	43.595924
885.309570	130.707138
884.148438	240.374573
882.986328	0.419936
881.825195	146.224319
880.663086	253.671646
879.500000	421.951111
878.337891	335.549103
877.174805	-185.591766
876.011719	381.424866
874.847656	216.354324
873.684570	82.901550
872.520508	253.384354
871.355469	104.269203
870.191406	321.940521
869.026367	132.419388
867.861328	210.586273
866.695313	344.927124
865.530273	227.478653
864.364258	415.687744
863.197266	545.395813
862.031250	320.178589
860.864258	541.904907
859.697266	381.888794
858.530273	349.866180
857.362305	513.061401
856.194336	669.436829
855.026367	475.845764
853.857422	235.246735
852.688477	925.047607
851.519531	756.125122
850.350586	809.082336
849.180664	559.573303
848.010742	702.080078
846.840820	33.948185
845.670898	86.905876
844.500000	316.603088
843.329102	470.076904
842.157227	755.418579
840.986328	146.021133
839.814453	-132.223663
838.642578	389.865997
837.469727	437.881348
836.296875	-36.999577
835.124023	645.377441
833.951172	300.088531
832.777344	292.045197
831.603516	442.429596
830.429688	342.739868
829.255859	218.489716
828.081055	408.742920
826.906250	746.025757
825.731445	400.844147
824.555664	474.808746
823.379883	102.969475
822.204102	74.336357
821.027344	38.957390
819.851563	63.645706
818.674805	137.221619
817.497070	273.007599
816.320313	373.039978
815.142578	197.068466
813.963867	-316.990570
812.786133	83.055901
811.607422	-224.152008
810.428711	-8.973416
809.250000	190.457657
808.070313	-132.381409
806.890625	-184.185272
805.710938	172.525452
804.531250	40.562229
803.350586	-51.484352
802.169922	-145.804581
800.988281	-244.616516
799.807617	-429.974945
798.625977	-222.869781
797.444336	-346.275970
796.261719	-6.509295
795.079102	-251.989746
793.896484	-114.202209
792.713867	-0.947961
791.530273	-36.210896
790.346680	-18.426027
789.163086	-275.199127
787.979492	10.157070
786.794922	153.693726
785.610352	491.679535
784.425781	-70.526192
783.240234	607.572937
782.054688	315.019592
780.869141	351.723938
779.682617	626.877747
778.496094	270.164581
777.309570	326.409027
776.123047	243.451355
774.935547	52.283943
773.748047	86.157425
772.560547	22.853664
771.373047	122.674118
770.184570	-386.197479
768.996094	66.162025
767.806641	62.014454
766.618164	-23.751087
765.428711	339.786713
764.239258	581.934387
763.048828	453.973297
761.858398	103.655602
760.667969	429.025543
759.477539	494.525909
758.286133	379.527893
757.094727	506.397491
755.903320	411.062103
754.710938	106.857727
753.518555	13.682061
752.326172	511.478302
751.133789	437.853790
749.940430	632.093811
748.747070	303.635620
747.553711	-22.546024
746.359375	278.963104
745.166016	224.844864
743.970703	216.736084
742.776367	155.938187
741.581055	160.871201
740.385742	-13.995441
739.190430	223.141571
737.994141	-234.401077
736.797852	-93.817688
735.601563	158.331955
734.405273	-294.648590
733.208008	-213.399536
732.010742	25.326584
730.813477	14.493689
729.615234	-250.096970
728.416992	-363.713257
727.218750	-13.828591
726.020508	97.622696
724.821289	250.508423
723.622070	-125.392120
722.422852	210.908798
721.222656	132.134567
720.022461	247.685760
718.822266	284.601013
717.621094	349.853851
716.420898	-1.601584
715.218750	111.671791
714.017578	316.490204
712.815430	643.297363
711.614258	368.418610
710.411133	43.552990
709.208984	117.544052
708.005859	354.867004
706.802734	21.602398
705.599609	104.332191
704.395508	265.413239
703.191406	248.027603
701.987305	437.362762
700.782227	211.236649
699.577148	104.862518
698.372070	81.205170
697.166992	-314.036255
695.960938	249.225937
694.754883	-84.912392
693.548828	115.466629
692.341797	179.021133
691.135742	294.735321
689.927734	67.548836
688.720703	-83.493942
687.512695	-225.701385
686.304688	-48.923550
685.096680	-13.070915
683.888672	-55.178993
682.679688	-118.835419
681.470703	-355.703278
680.260742	33.723640
679.050781	-218.003220
677.840820	-322.247833
676.630859	-114.585121
675.419922	151.538040
674.209961	-77.842628
672.998047	-120.944725
671.787109	175.673752
670.575195	154.428757
669.363281	-149.860321
668.151367	-88.601151
666.938477	162.919617
665.725586	19.137899
664.512695	240.583069
663.299805	185.686737
662.085938	40.298904
660.872070	-171.774506
659.658203	-51.285995
658.443359	-98.967674
657.228516	-1.959850
656.013672	-357.660095
654.797852	211.808670
653.583008	-199.485458
652.366211	-88.967300
651.150391	-25.727365
649.934570	-37.736988
648.717773	-109.869545
647.500000	436.050446
646.283203	295.295105
645.065430	171.977127
643.847656	287.674835
642.629883	444.343475
641.411133	340.905670
640.192383	-74.057625
638.973633	25.017290
637.753906	-28.373335
636.534180	-103.075684
635.314453	864.109619
634.094727	370.780121
632.874023	223.458328
631.653320	-164.059280
630.432617	-38.410782
629.211914	5.777091
627.990234	210.924149
626.768555	150.176315
625.545898	151.733932
624.324219	-5.235074
623.101563	240.828415
621.877930	-145.165802
620.655273	-59.688354
619.431641	79.349968
618.208008	107.040398
616.983398	224.658249
615.759766	-94.312546
614.535156	160.270020
613.310547	-154.239609
612.084961	87.404259
610.859375	-301.808472
609.633789	-2.587088
608.408203	7.944411
607.181641	-148.244446
605.955078	182.579819
604.728516	-178.779144
