# Supplementary material for: Raman spectroscopy accurately differentiates mucosal healing from non-healing and biochemical changes following biological therapy in inflammatory bowel disease
Source: PLoS One. 2021 Jun 2;16(6):e0252210. doi: 10.1371/journal.pone.0252210 (PMC8172032; doi:10.1371/journal.pone.0252210)
Supplement: S2 Dataset — (ZIP) [file pone.0252210.s004.zip › Export UC MH/EC032-1_base sub CR removed_59__X_28949.3__Y_-63872__Z_2398.56__Time_677.txt]

1714.858398	111.735039
1713.881836	260.215149
1712.905273	119.771095
1711.927734	79.084694
1710.950195	-159.472626
1709.972656	-67.720284
1708.995117	8.417641
1708.017578	42.158478
1707.039063	-97.753777
1706.061523	-95.133797
1705.083008	36.469112
1704.103516	-179.500275
1703.125000	-38.911995
1702.145508	96.727318
1701.166016	5.428711
1700.186523	136.633835
1699.206055	78.403946
1698.226563	44.775364
1697.246094	67.740868
1696.265625	64.457726
1695.284180	-90.637329
1694.303711	-245.159912
1693.322266	-100.112839
1692.340820	226.864761
1691.359375	209.870605
1690.376953	217.337402
1689.395508	267.966431
1688.413086	343.007172
1687.430664	309.138855
1686.447266	107.757500
1685.464844	381.358215
1684.481445	306.175171
1683.498047	274.086578
1682.514648	189.172760
1681.530273	453.546326
1680.545898	401.405243
1679.561523	339.058075
1678.577148	519.315247
1677.592773	433.845612
1676.607422	492.435394
1675.622070	463.639465
1674.636719	616.045349
1673.651367	718.266968
1672.666016	820.825317
1671.679688	878.531860
1670.693359	771.890259
1669.707031	708.157837
1668.719727	820.044312
1667.733398	804.833740
1666.746094	795.274658
1665.758789	1014.263367
1664.770508	1007.990417
1663.783203	964.939880
1662.794922	1168.830933
1661.806641	1224.497559
1660.818359	1293.712646
1659.829102	1169.755859
1658.840820	1136.253662
1657.851563	1346.739624
1656.862305	1207.877319
1655.872070	1106.424438
1654.882813	1187.954834
1653.892578	1058.010620
1652.902344	1002.481567
1651.912109	1087.443848
1650.920898	1111.797119
1649.930664	631.397705
1648.939453	603.485474
1647.947266	877.111145
1646.956055	701.679321
1645.964844	629.588135
1644.972656	351.744659
1643.980469	502.015900
1642.987305	319.799530
1641.995117	438.774353
1641.001953	204.299332
1640.008789	38.725060
1639.015625	89.706955
1638.022461	243.705170
1637.028320	126.257347
1636.034180	59.126453
1635.040039	84.435776
1634.045898	-190.455017
1633.051758	124.991470
1632.056641	61.218193
1631.061523	37.122112
1630.066406	129.012222
1629.070313	-55.343788
1628.075195	-65.810844
1627.079102	84.327812
1626.083008	-17.963055
1625.085938	56.087803
1624.089844	-64.314117
1623.092773	-21.594460
1622.095703	-309.892334
1621.098633	250.639664
1620.101563	241.036545
1619.103516	73.960083
1618.105469	232.609772
1617.107422	78.903534
1616.109375	187.780823
1615.110352	5.437140
1614.112305	80.322601
1613.113281	-30.973463
1612.114258	300.971863
1611.114258	-88.094688
1610.114258	-57.589111
1609.115234	12.258046
1608.115234	-122.232620
1607.114258	183.400406
1606.114258	114.467178
1605.113281	213.147079
1604.112305	112.876755
1603.111328	17.902960
1602.109375	103.513214
1601.108398	19.074263
1600.106445	136.050140
1599.104492	-81.701439
1598.102539	69.232613
1597.099609	-15.125528
1596.096680	-75.938499
1595.093750	-115.837967
1594.090820	-127.004356
1593.087891	102.053848
1592.083984	72.525070
1591.080078	-194.541077
1590.076172	-231.877502
1589.072266	-81.380165
1588.067383	-283.130035
1587.063477	21.103119
1586.058594	-144.160599
1585.052734	0.802164
1584.047852	23.165380
1583.041992	61.097561
1582.036133	23.410883
1581.030273	-141.938538
1580.024414	127.582649
1579.017578	120.960945
1578.011719	98.662376
1577.004883	-152.698547
1575.998047	-21.571642
1574.990234	101.616516
1573.982422	349.502289
1572.975586	7.002724
1571.966797	25.885698
1570.958984	-158.033325
1569.951172	-22.363390
1568.942383	271.619232
1567.933594	-37.168995
1566.924805	-138.184113
1565.915039	41.124641
1564.906250	7.429222
1563.896484	20.355600
1562.886719	-104.327415
1561.875977	-88.995926
1560.866211	66.269104
1559.855469	172.095078
1558.844727	0.404755
1557.833984	85.251396
1556.822266	245.086807
1555.811523	-48.591499
1554.799805	175.729874
1553.788086	285.907104
1552.775391	87.843994
1551.763672	-45.537075
1550.750977	77.200523
1549.738281	124.739799
1548.725586	-16.683819
1547.711914	53.882988
1546.699219	90.694115
1545.685547	109.265419
1544.671875	174.226074
1543.658203	-14.182358
1542.643555	-24.393568
1541.628906	63.418407
1540.614258	182.053909
1539.599609	150.778168
1538.584961	98.741226
1537.569336	51.753212
1536.553711	-21.141277
1535.538086	29.679647
1534.522461	33.932652
1533.505859	94.770363
1532.489258	109.054466
1531.472656	107.741028
1530.456055	70.226624
1529.439453	225.809219
1528.421875	97.877419
1527.404297	101.197067
1526.386719	-6.313597
1525.369141	176.945358
1524.350586	-121.226631
1523.332031	-46.342342
1522.313477	-89.940392
1521.294922	-10.204840
1520.275391	125.927139
1519.256836	58.807987
1518.237305	-129.209656
1517.217773	-37.195217
1516.197266	-91.784393
1515.177734	84.693710
1514.157227	37.559753
1513.136719	126.391403
1512.116211	-190.481369
1511.094727	-181.441681
1510.074219	-13.444267
1509.052734	-166.285599
1508.031250	170.650803
1507.008789	50.922981
1505.987305	-40.660133
1504.964844	95.769333
1503.942383	14.225909
1502.918945	-210.867432
1501.896484	-115.805275
1500.873047	40.551060
1499.849609	96.885574
1498.826172	-77.276962
1497.802734	-21.154926
1496.778320	-93.100143
1495.753906	-246.973999
1494.729492	-83.762344
1493.705078	25.585121
1492.680664	150.123596
1491.655273	67.479462
1490.629883	20.546818
1489.604492	-52.007721
1488.578125	230.391266
1487.552734	-0.686506
1486.526367	347.778290
1485.500000	305.469360
1484.473633	204.395248
1483.446289	151.743378
1482.418945	76.070808
1481.391602	441.558990
1480.364258	429.440155
1479.336914	289.784454
1478.308594	359.092560
1477.280273	328.917084
1476.251953	474.466919
1475.223633	558.752747
1474.194336	444.288635
1473.165039	625.141235
1472.135742	922.940430
1471.106445	754.830688
1470.077148	1113.412598
1469.046875	1069.843506
1468.016602	1056.754028
1466.986328	1063.953735
1465.956055	1277.013916
1464.924805	1426.374146
1463.893555	1446.023438
1462.862305	1452.912109
1461.831055	1358.149536
1460.799805	1370.040527
1459.767578	1623.067383
1458.735352	1733.794800
1457.703125	1506.902344
1456.670898	1609.918579
1455.637695	1862.510254
1454.604492	1800.468750
1453.571289	1700.387695
1452.538086	1902.000732
1451.503906	2004.636719
1450.470703	1912.095947
1449.436523	1827.157593
1448.401367	1868.868164
1447.367188	1804.193481
1446.332031	2033.213989
1445.297852	2097.599365
1444.261719	1886.055542
1443.226563	1849.194214
1442.191406	1759.215210
1441.155273	1626.255859
1440.119141	1725.984619
1439.083008	1539.991333
1438.045898	1803.968140
1437.009766	1501.794678
1435.972656	1379.117798
1434.934570	1276.691528
1433.897461	1247.567017
1432.860352	1089.696289
1431.822266	982.375122
1430.784180	791.828186
1429.745117	666.966492
1428.707031	622.916321
1427.667969	480.524078
1426.628906	643.330811
1425.589844	380.026001
1424.550781	242.884857
1423.510742	375.456146
1422.470703	301.401001
1421.430664	287.862823
1420.390625	503.535828
1419.349609	406.920959
1418.308594	355.694794
1417.267578	400.165741
1416.226563	165.354065
1415.185547	136.970551
1414.143555	5.506491
1413.101563	246.306122
1412.059570	265.809631
1411.017578	149.622162
1409.974609	3.362160
1408.931641	70.776901
1407.888672	32.713703
1406.845703	-118.291664
1405.801758	52.199696
1404.758789	-10.770206
1403.714844	29.233454
1402.669922	89.340309
1401.625977	167.058731
1400.581055	212.187164
1399.537109	-98.706764
1398.491211	199.794022
1397.446289	-186.038177
1396.400391	237.791763
1395.355469	205.528610
1394.309570	45.586693
1393.262695	-31.580290
1392.216797	-171.223251
1391.169922	147.365540
1390.123047	185.584106
1389.076172	106.259842
1388.029297	-120.551369
1386.981445	-19.542555
1385.933594	41.495441
1384.885742	57.590107
1383.837891	-148.698883
1382.789063	-109.919785
1381.740234	13.877340
1380.691406	200.159317
1379.642578	-190.451767
1378.592773	-133.875015
1377.543945	-122.154076
1376.494141	219.088745
1375.444336	13.815378
1374.393555	13.280828
1373.342773	105.126480
1372.292969	-37.362144
1371.241211	77.074829
1370.190430	39.524727
1369.139648	14.550213
1368.087891	66.910606
1367.036133	-87.400902
1365.983398	194.268692
1364.931641	144.774506
1363.878906	68.008888
1362.826172	-110.662437
1361.773438	84.091133
1360.720703	112.184143
1359.666992	-158.105927
1358.613281	-45.226383
1357.559570	-76.485405
1356.504883	113.583183
1355.451172	308.656616
1354.396484	342.248932
1353.341797	130.017700
1352.287109	307.888916
1351.231445	175.416077
1350.175781	199.499466
1349.120117	228.644135
1348.064453	329.843384
1347.008789	341.800476
1345.952148	485.304596
1344.895508	772.679199
1343.838867	732.787659
1342.782227	722.766602
1341.724609	712.850891
1340.666992	504.843933
1339.609375	549.693848
1338.551758	631.780518
1337.493164	550.520630
1336.434570	558.519775
1335.375977	596.323669
1334.317383	681.232849
1333.257813	632.621582
1332.199219	433.276917
1331.139648	644.594910
1330.079102	638.368591
1329.019531	733.599304
1327.958984	381.613190
1326.898438	612.949341
1325.837891	332.989075
1324.777344	478.015198
1323.715820	566.292114
1322.654297	726.221680
1321.592773	841.764160
1320.531250	888.275574
1319.468750	579.639709
1318.406250	552.401489
1317.343750	365.002533
1316.281250	614.135620
1315.218750	587.216064
1314.155273	609.686768
1313.091797	713.549866
1312.028320	731.258728
1310.963867	618.539673
1309.899414	737.398438
1308.834961	762.767761
1307.770508	761.152649
1306.706055	853.131409
1305.640625	846.765625
1304.575195	1044.622925
1303.509766	740.891785
1302.444336	823.335999
1301.377930	834.556458
1300.311523	732.833313
1299.245117	965.352051
1298.178711	824.527588
1297.111328	691.215210
1296.044922	833.019775
1294.977539	616.484802
1293.909180	861.475525
1292.841797	777.685425
1291.773438	573.819397
1290.705078	428.982697
1289.636719	605.481812
1288.567383	691.281799
1287.499023	742.816284
1286.429688	370.512604
1285.360352	456.542999
1284.290039	476.480103
1283.219727	746.243042
1282.150391	396.597321
1281.079102	406.962006
1280.008789	576.451538
1278.937500	528.197327
1277.866211	514.275208
1276.794922	517.544250
1275.723633	486.649536
1274.651367	600.046082
1273.580078	605.932129
1272.507813	482.380249
1271.434570	595.886230
1270.362305	775.343262
1269.289063	632.478516
1268.215820	587.377014
1267.142578	744.918091
1266.068359	648.677246
1264.994141	445.191498
1263.919922	644.277649
1262.845703	728.719482
1261.771484	757.099487
1260.696289	863.506897
1259.621094	733.539978
1258.545898	688.943359
1257.469727	751.580811
1256.394531	592.627441
1255.318359	667.511719
1254.241211	890.881592
1253.165039	756.450012
1252.087891	556.416138
1251.010742	531.647278
1249.933594	633.386169
1248.856445	657.302063
1247.778320	688.527649
1246.700195	588.524902
1245.622070	714.569641
1244.543945	442.173096
1243.464844	570.667114
1242.385742	584.999023
1241.306641	538.649597
1240.227539	203.505142
1239.147461	438.785278
1238.067383	640.010437
1236.987305	632.561890
1235.907227	394.748718
1234.827148	559.518555
1233.746094	595.753296
1232.665039	445.375732
1231.583008	418.635864
1230.501953	510.609070
1229.419922	365.205322
1228.337891	251.344330
1227.255859	440.126190
1226.172852	515.071533
1225.089844	345.594238
1224.006836	328.593231
1222.923828	309.174530
1221.840820	147.092484
1220.756836	231.658798
1219.672852	47.891895
1218.587891	221.828079
1217.503906	284.542847
1216.418945	54.953926
1215.333984	156.282974
1214.249023	141.664352
1213.164063	274.272461
1212.078125	85.840851
1210.992188	375.183990
1209.906250	266.369934
1208.819336	377.036438
1207.732422	306.796936
1206.645508	251.025146
1205.558594	110.899460
1204.471680	190.068008
1203.383789	237.853165
1202.295898	235.009109
1201.208008	258.618622
1200.119141	46.264721
1199.031250	-72.164673
1197.942383	-135.235687
1196.852539	-37.136082
1195.763672	75.313271
1194.673828	-19.127697
1193.583984	126.840508
1192.494141	-116.675789
1191.404297	-62.152260
1190.313477	-151.848801
1189.222656	-116.650269
1188.131836	-86.317451
1187.040039	-166.489197
1185.949219	-249.071487
1184.857422	-108.488487
1183.764648	-75.987366
1182.672852	57.194191
1181.580078	245.419891
1180.487305	-77.192680
1179.394531	84.502090
1178.301758	-41.521038
1177.208008	-141.190201
1176.114258	-157.030151
1175.020508	119.264030
1173.925781	-172.105026
1172.831055	48.887943
1171.736328	111.759842
1170.641602	119.507042
1169.546875	191.780258
1168.451172	3.256600
1167.355469	-125.465042
1166.259766	37.466305
1165.163086	-53.095592
1164.067383	30.760147
1162.970703	-21.666601
1161.873047	73.948700
1160.776367	-4.864501
1159.678711	107.281303
1158.581055	293.302063
1157.483398	94.967857
1156.384766	237.822662
1155.287109	208.806763
1154.188477	253.657806
1153.088867	372.325500
1151.990234	80.883438
1150.890625	418.643158
1149.791016	222.480286
1148.691406	204.989334
1147.590820	85.024521
1146.490234	-44.479710
1145.389648	-21.650408
1144.289063	20.136362
1143.187500	61.827450
1142.086914	162.903000
1140.984375	-31.054300
1139.882813	43.692223
1138.781250	206.290619
1137.678711	150.085052
1136.576172	186.501923
1135.472656	28.027908
1134.370117	-104.316780
1133.266602	411.564056
1132.163086	262.427307
1131.058594	504.897186
1129.955078	578.716125
1128.850586	609.723206
1127.746094	749.748779
1126.640625	493.631866
1125.535156	631.104431
1124.430664	585.943542
1123.324219	448.306763
1122.218750	661.298157
1121.112305	566.203491
1120.005859	378.729645
1118.899414	551.135010
1117.792969	441.724884
1116.685547	102.748955
1115.578125	412.114807
1114.470703	307.337738
1113.362305	337.331451
1112.253906	140.277191
1111.145508	337.992065
1110.037109	329.956299
1108.928711	527.412781
1107.819336	552.277161
1106.709961	364.526947
1105.599609	561.645935
1104.490234	336.091736
1103.379883	613.247253
1102.269531	571.696777
1101.159180	230.530029
1100.047852	413.009155
1098.936523	411.441254
1097.825195	431.035278
1096.713867	488.274689
1095.601563	609.046509
1094.489258	480.013580
1093.376953	704.255066
1092.263672	608.117859
1091.151367	450.777679
1090.038086	533.512146
1088.924805	538.514771
1087.810547	397.614777
1086.696289	498.979309
1085.582031	597.902588
1084.467773	619.164124
1083.352539	534.606873
1082.238281	720.273315
1081.123047	793.051208
1080.006836	666.117554
1078.891602	647.227905
1077.775391	571.963318
1076.659180	487.313599
1075.541992	369.814026
1074.425781	571.394287
1073.308594	364.745544
1072.191406	359.824677
1071.073242	408.792847
1069.956055	349.907135
1068.837891	440.986603
1067.719727	543.716675
1066.600586	454.316193
1065.481445	442.210876
1064.362305	392.638611
1063.243164	492.868439
1062.124023	665.577759
1061.003906	381.994110
1059.883789	355.811951
1058.762695	505.004028
1057.642578	551.264282
1056.521484	426.864868
1055.400391	391.315582
1054.278320	568.371521
1053.157227	322.589966
1052.035156	282.409973
1050.913086	503.727264
1049.790039	358.490234
1048.667969	124.658516
1047.544922	261.881256
1046.420898	224.107407
1045.297852	291.305298
1044.173828	395.779449
1043.049805	362.700897
1041.925781	175.851578
1040.800781	261.682037
1039.675781	480.256805
1038.550781	165.483765
1037.425781	400.320679
1036.299805	278.940857
1035.173828	97.141113
1034.047852	378.429016
1032.921875	50.210503
1031.794922	391.894348
1030.667969	268.471649
1029.541016	396.172577
1028.413086	238.013397
1027.286133	-150.035431
1026.157227	-189.465347
1025.029297	-52.341202
1023.901367	-177.587143
1022.772461	-144.899567
1021.643555	61.861675
1020.513672	-84.078850
1019.384766	-81.447624
1018.254883	-25.435787
1017.124023	199.840225
1015.994141	-52.412788
1014.863281	-133.015579
1013.732422	106.197021
1012.601563	48.874992
1011.469727	21.737370
1010.338867	207.679794
1009.207031	106.575386
1008.074219	366.578125
1006.942383	207.777634
1005.809570	810.101013
1004.675781	891.895630
1003.542969	1570.217407
1002.409180	1661.185303
1001.275391	1345.472412
1000.141602	768.910156
999.007813	322.044861
997.873047	85.604965
996.738281	285.704651
995.602539	181.105682
994.467773	95.104919
993.332031	89.970673
992.196289	15.728899
991.059570	-0.747111
989.923828	111.985313
988.787109	-33.404613
987.650391	-42.675499
986.512695	-134.795624
985.375000	-17.175198
984.237305	-0.838522
983.099609	-55.786507
981.960938	-230.304565
980.822266	-36.454712
979.683594	-35.850220
978.544922	-106.452065
977.405273	-15.953627
976.265625	230.940063
975.125977	346.803101
973.985352	-111.774475
972.845703	-18.650837
971.705078	12.516347
970.563477	310.145081
969.422852	86.598274
968.281250	253.456009
967.139648	-15.654720
965.997070	71.066521
964.855469	-32.514362
963.712891	79.614998
962.569336	58.830429
961.426758	187.151428
960.283203	148.243225
959.139648	171.319794
957.996094	185.340500
956.851563	117.028168
955.707031	-65.604774
954.562500	-30.601038
953.416992	146.371780
952.272461	138.073532
951.126953	91.008606
949.980469	144.693085
948.834961	301.347015
947.688477	46.635475
946.541992	9.239713
945.395508	383.188995
944.248047	316.273315
943.100586	235.802338
941.953125	169.184174
940.804688	438.218719
939.657227	376.381958
938.507813	166.402222
937.359375	492.617035
936.210938	212.255951
935.061523	351.601593
933.912109	224.339539
932.761719	218.018143
931.611328	168.529770
930.460938	176.118042
929.310547	110.952324
928.160156	152.924622
927.008789	235.956650
925.857422	18.711542
924.705078	-7.232630
923.553711	85.210083
922.401367	177.721939
921.249023	65.705780
920.095703	58.398087
918.942383	262.513947
917.789063	46.390285
916.635742	39.412884
915.481445	48.441494
914.328125	89.349335
913.172852	-128.377823
912.018555	-73.626381
910.863281	-320.495850
909.708008	-202.020233
908.552734	-210.473221
907.396484	-82.812103
906.241211	-84.294991
905.083984	-26.767611
903.927734	205.244888
902.770508	-151.569977
901.613281	78.285217
900.456055	-72.160767
899.298828	51.384525
898.140625	86.720978
896.982422	-85.975761
895.824219	-16.529558
894.665039	52.968960
893.505859	-169.073425
892.346680	33.920681
891.186523	-88.440994
890.027344	-93.215988
888.867188	-43.712509
887.706055	93.895943
886.545898	-34.842205
885.384766	186.335449
884.223633	44.242157
883.061523	8.295419
881.899414	64.888390
880.737305	171.114792
879.575195	178.175720
878.413086	216.838699
877.250000	122.620934
876.086914	159.141800
874.922852	414.129486
873.758789	362.867249
872.595703	325.177277
871.430664	310.061066
870.266602	88.018585
869.101563	264.231232
867.936523	-13.827631
866.770508	290.547882
865.605469	347.577057
864.439453	112.499062
863.273438	254.977509
862.106445	58.275944
860.939453	290.575531
859.772461	336.459839
858.605469	411.520386
857.437500	327.255035
856.269531	516.733521
855.101563	643.336243
853.932617	467.190186
852.764648	340.450531
851.595703	565.650696
850.425781	676.481689
849.256836	697.649536
848.086914	463.498199
846.916992	531.730103
845.746094	107.448654
844.575195	117.537903
843.404297	311.087311
842.233398	269.651184
841.061523	149.952057
839.889648	101.841827
838.717773	152.092590
837.545898	72.676643
836.373047	315.021576
835.200195	226.625900
834.027344	138.244156
832.853516	-10.405087
831.679688	213.761734
830.505859	404.310791
829.331055	389.474243
828.157227	202.843643
826.982422	257.114105
825.806641	88.363480
824.631836	44.469715
823.456055	91.921715
822.280273	210.597427
821.103516	133.152771
819.926758	220.483414
818.750000	-55.184078
817.573242	-54.771534
816.395508	12.344677
815.217773	112.740227
814.040039	-118.393326
812.862305	-75.960098
811.683594	-173.673431
810.504883	150.904053
809.326172	-13.620911
808.146484	-42.615997
806.966797	59.375988
805.787109	-138.537079
804.607422	-156.605682
803.426758	-241.328445
802.246094	-2.112934
801.064453	-304.401184
799.883789	-200.743744
798.702148	44.701309
797.520508	-204.428207
796.337891	-220.800934
795.156250	-204.017410
793.972656	-240.492630
792.790039	-252.679672
791.607422	56.123112
790.423828	-314.937561
789.239258	-61.775684
788.055664	-1.334321
786.871094	-25.076094
785.686523	39.566879
784.501953	9.005293
783.316406	57.948318
782.130859	128.875412
780.945313	-32.332798
779.759766	140.008118
778.573242	58.191280
777.386719	62.431133
776.199219	-19.518259
775.012695	-0.004658
773.825195	151.792572
772.637695	137.978134
771.449219	99.816833
770.260742	10.866820
769.072266	91.600319
767.883789	44.380253
766.694336	-113.076408
765.504883	114.940475
764.315430	179.789215
763.125977	233.507843
761.935547	216.672745
760.745117	395.621643
759.553711	132.156555
758.363281	306.467133
757.171875	447.623993
755.979492	544.658691
754.788086	263.486176
753.595703	393.319489
752.403320	353.835358
751.210938	230.824585
750.017578	120.971169
748.824219	65.985435
747.630859	261.186798
746.436523	271.887207
745.242188	245.218384
744.047852	229.463776
742.853516	86.462692
741.658203	81.591637
740.462891	416.412506
739.267578	293.015747
738.071289	55.698921
736.875000	98.811356
735.678711	183.462311
734.482422	-93.211586
733.285156	138.009216
732.087891	189.640549
730.890625	42.123913
729.692383	84.935822
728.494141	-90.978920
727.295898	-107.240120
726.097656	95.056885
724.898438	229.497131
723.699219	226.220093
722.500000	314.668640
721.299805	141.023682
720.099609	67.879883
718.899414	103.901970
717.698242	168.274826
716.498047	256.621979
715.296875	395.100647
714.094727	363.440155
712.893555	194.463242
711.691406	202.132950
710.489258	222.896729
709.286133	232.783463
708.083008	177.356750
706.879883	106.748291
705.676758	-0.797953
704.472656	220.403259
703.268555	119.496468
702.064453	101.357422
700.860352	120.255386
699.655273	34.825874
698.450195	75.589096
697.244141	42.498943
696.039063	378.896484
694.833008	-188.531845
693.626953	-104.036797
692.419922	-47.730923
691.212891	41.194344
690.005859	-262.683685
688.798828	-69.420670
687.590820	-173.366516
686.382813	-21.238785
685.174805	-31.715494
683.965820	-52.927032
682.756836	-58.855225
681.547852	-112.348480
680.338867	-174.376450
679.128906	-41.337421
677.918945	-77.149765
676.708984	-156.132355
675.498047	219.552551
674.287109	134.273773
673.076172	118.377769
671.865234	31.229355
670.653320	249.130524
669.441406	-51.797405
668.229492	-192.530273
667.016602	183.360260
665.803711	92.556877
664.590820	-99.602776
663.377930	60.410984
662.164063	149.220871
660.950195	-55.436562
659.736328	-152.002472
658.521484	32.035561
657.306641	-98.811028
656.091797	279.393280
654.875977	96.998672
653.661133	-205.926590
652.445313	-49.648361
651.228516	65.703636
650.012695	-4.162632
648.795898	130.636108
647.579102	187.924103
646.361328	92.417290
645.143555	147.622208
643.925781	140.441574
642.708008	285.993317
641.489258	268.060181
640.270508	265.181091
639.051758	-8.534045
637.833008	315.237854
636.613281	176.917099
635.393555	332.863800
634.172852	33.422318
632.953125	214.933334
631.732422	-146.783783
630.511719	-55.669094
629.290039	69.589478
628.068359	128.135071
626.846680	68.525963
625.625000	45.186600
624.402344	47.353081
623.179688	197.128784
621.957031	188.015945
620.733398	189.313995
619.510742	85.344925
618.286133	103.100128
617.062500	-12.255512
615.837891	-85.181511
614.613281	-57.972000
613.388672	-148.911850
612.164063	41.952957
610.938477	41.878193
609.712891	-93.465729
608.486328	142.461014
607.260742	-19.808016
606.034180	182.542023
604.807617	-126.389252
