# Supplementary material for: Raman spectroscopy accurately differentiates mucosal healing from non-healing and biochemical changes following biological therapy in inflammatory bowel disease
Source: PLoS One. 2021 Jun 2;16(6):e0252210. doi: 10.1371/journal.pone.0252210 (PMC8172032; doi:10.1371/journal.pone.0252210)
Supplement: S2 Dataset — (ZIP) [file pone.0252210.s004.zip › Export UC MH/EC037-1_base sub CR removed_41__X_-13702.7__Y_37031__Z_157.665__Time_467.txt]

1714.640625	69.627777
1713.664063	175.595963
1712.687500	102.510399
1711.709961	-52.761768
1710.733398	235.379898
1709.755859	-19.827766
1708.778320	-89.099144
1707.799805	-23.519526
1706.821289	96.497444
1705.843750	32.613567
1704.864258	84.671806
1703.885742	-33.697075
1702.907227	172.639191
1701.927734	-192.864365
1700.948242	-91.954926
1699.968750	20.419283
1698.988281	-8.193403
1698.007813	-158.960693
1697.028320	-79.020302
1696.046875	-321.705933
1695.066406	-224.251068
1694.084961	-94.082863
1693.104492	-323.661133
1692.123047	32.150612
1691.140625	86.904526
1690.159180	129.017365
1689.176758	67.729614
1688.194336	-24.862341
1687.211914	5.902030
1686.228516	149.237091
1685.246094	31.981726
1684.262695	-113.932114
1683.279297	260.313477
1682.295898	155.580444
1681.311523	134.008377
1680.327148	67.767937
1679.342773	129.882416
1678.358398	54.152481
1677.374023	167.892578
1676.388672	239.536407
1675.403320	330.287262
1674.417969	392.263458
1673.432617	220.805130
1672.446289	230.602219
1671.459961	681.911804
1670.473633	474.735443
1669.487305	249.518967
1668.500977	383.285522
1667.513672	573.156433
1666.526367	742.138855
1665.539063	752.262024
1664.550781	643.398743
1663.563477	606.601868
1662.575195	949.361755
1661.586914	902.654480
1660.598633	657.554688
1659.609375	794.472778
1658.620117	566.088074
1657.631836	719.550415
1656.641602	846.765808
1655.652344	606.260681
1654.662109	956.402710
1653.672852	912.406799
1652.681641	664.978821
1651.691406	574.010132
1650.701172	300.880554
1649.709961	533.110901
1648.718750	461.506409
1647.727539	284.467163
1646.735352	91.878296
1645.744141	203.391571
1644.751953	270.166290
1643.759766	315.997253
1642.766602	90.096916
1641.774414	94.112877
1640.781250	3.311026
1639.788086	102.667351
1638.794922	28.073250
1637.801758	40.691711
1636.807617	34.994740
1635.813477	-104.977493
1634.819336	-152.518707
1633.825195	-202.542587
1632.830078	-20.633804
1631.834961	111.276985
1630.839844	14.178737
1629.844727	19.884760
1628.849609	-42.740753
1627.853516	-94.732559
1626.857422	-146.618011
1625.861328	-24.825546
1624.865234	-194.883102
1623.868164	134.671387
1622.871094	290.673950
1621.874023	110.312828
1620.876953	-130.348679
1619.879883	-163.367203
1618.881836	66.252281
1617.883789	59.514080
1616.885742	-78.441856
1615.887695	101.214958
1614.888672	102.388290
1613.889648	43.236092
1612.890625	70.653610
1611.891602	-192.983307
1610.892578	-152.431519
1609.892578	131.819733
1608.892578	106.738441
1607.892578	102.602257
1606.892578	48.676239
1605.891602	104.715584
1604.890625	66.446617
1603.889648	-42.515694
1602.888672	214.882202
1601.887695	90.144165
1600.885742	166.809891
1599.883789	-337.173889
1598.881836	-35.711227
1597.879883	-129.158203
1596.876953	41.318981
1595.874023	73.170601
1594.871094	-75.315582
1593.868164	-54.050930
1592.864258	-207.831421
1591.861328	-129.278366
1590.857422	43.109291
1589.853516	-131.725952
1588.848633	-90.045853
1587.844727	76.728539
1586.839844	0.804024
1585.834961	156.854263
1584.830078	-73.048828
1583.824219	-149.205109
1582.819336	256.593689
1581.813477	227.072418
1580.807617	88.068748
1579.800781	136.480026
1578.794922	-18.290962
1577.788086	-157.503235
1576.781250	111.763649
1575.773438	42.578808
1574.766602	82.555237
1573.758789	171.790756
1572.750977	99.670464
1571.743164	-105.111549
1570.735352	194.231674
1569.726563	-158.844254
1568.718750	-119.641441
1567.708984	-220.846863
1566.700195	155.631958
1565.691406	235.875778
1564.681641	35.636848
1563.671875	-73.829819
1562.662109	169.443008
1561.652344	93.445107
1560.641602	69.198006
1559.630859	75.937965
1558.620117	129.195007
1557.609375	26.802891
1556.597656	46.082745
1555.586914	98.902618
1554.575195	224.067947
1553.563477	211.810272
1552.550781	18.198509
1551.539063	254.181061
1550.526367	352.770599
1549.513672	259.738464
1548.500977	378.702240
1547.487305	104.404243
1546.473633	-56.156044
1545.459961	232.979889
1544.446289	325.451263
1543.432617	-127.418991
1542.417969	248.957779
1541.404297	188.589722
1540.389648	-112.030052
1539.374023	124.289330
1538.359375	11.959223
1537.343750	-139.172379
1536.328125	-132.997849
1535.312500	32.962315
1534.296875	172.935730
1533.280273	18.794603
1532.263672	-37.456295
1531.247070	-83.499405
1530.230469	223.339325
1529.212891	153.816605
1528.196289	202.686356
1527.178711	277.149170
1526.160156	-37.277325
1525.142578	230.002380
1524.124023	10.696146
1523.106445	87.241768
1522.087891	194.491302
1521.068359	88.127571
1520.049805	99.980690
1519.030273	70.576019
1518.010742	-30.880484
1516.991211	80.857933
1515.971680	15.194283
1514.951172	-348.478973
1513.930664	-18.812838
1512.910156	-79.597542
1511.889648	-12.123343
1510.868164	132.192383
1509.846680	42.887589
1508.826172	258.776947
1507.803711	0.031139
1506.782227	236.152100
1505.759766	123.453255
1504.737305	38.908596
1503.714844	38.869637
1502.692383	-7.362884
1501.668945	-166.362137
1500.646484	294.309082
1499.623047	-243.729919
1498.599609	-400.246826
1497.575195	-50.113880
1496.550781	-104.429604
1495.527344	-25.765947
1494.502930	42.551437
1493.477539	-50.319355
1492.453125	-194.320892
1491.427734	60.346840
1490.402344	8.230212
1489.376953	104.245323
1488.350586	212.916046
1487.325195	-30.877436
1486.298828	154.259201
1485.272461	206.545441
1484.245117	271.502045
1483.218750	206.284943
1482.191406	156.339920
1481.164063	621.522339
1480.136719	563.781494
1479.108398	258.744446
1478.080078	244.340942
1477.052734	459.252655
1476.023438	607.772705
1474.995117	539.723328
1473.965820	726.301880
1472.937500	520.727234
1471.908203	457.739563
1470.877930	974.950195
1469.848633	817.714905
1468.818359	782.607666
1467.788086	831.425476
1466.757813	854.783569
1465.727539	852.697693
1464.696289	1247.064087
1463.665039	1145.763794
1462.633789	1034.337769
1461.602539	1326.801636
1460.570313	1215.360229
1459.539063	834.871216
1458.506836	1454.609741
1457.473633	1401.569824
1456.441406	1348.575684
1455.408203	1386.914307
1454.375000	1349.161743
1453.341797	1384.968262
1452.308594	1793.419556
1451.274414	1745.488281
1450.241211	1659.601929
1449.207031	1594.020020
1448.171875	1614.584229
1447.137695	1784.587036
1446.102539	1668.432983
1445.067383	1623.226807
1444.032227	1469.247681
1442.997070	1325.483521
1441.960938	1573.881714
1440.924805	1432.730469
1439.888672	1382.699463
1438.852539	1292.276489
1437.816406	1320.717163
1436.779297	1179.865112
1435.742188	1170.483154
1434.705078	1022.227173
1433.666992	967.493713
1432.629883	869.925476
1431.591797	886.015503
1430.553711	912.239136
1429.514648	575.153259
1428.476563	667.118835
1427.437500	209.271790
1426.398438	235.801987
1425.359375	171.620850
1424.320313	402.411224
1423.280273	237.519363
1422.240234	171.009735
1421.200195	107.108147
1420.159180	126.377693
1419.119141	145.717087
1418.078125	-41.314964
1417.037109	446.257721
1415.996094	362.529968
1414.954102	57.514267
1413.912109	205.403381
1412.870117	162.194336
1411.828125	38.624424
1410.786133	81.063683
1409.743164	-19.695820
1408.700195	-4.772384
1407.657227	-155.563614
1406.614258	191.015289
1405.570313	-57.540298
1404.527344	261.404297
1403.483398	30.657448
1402.438477	-162.291611
1401.394531	-46.511898
1400.349609	4.072945
1399.304688	-38.064503
1398.259766	-90.130676
1397.214844	-129.566406
1396.168945	46.590984
1395.123047	94.977707
1394.077148	48.242699
1393.031250	-10.912409
1391.984375	67.733116
1390.937500	-46.319717
1389.890625	62.495880
1388.843750	-63.849010
1387.796875	-24.951715
1386.749023	89.029892
1385.701172	0.506414
1384.653320	-162.892975
1383.604492	36.269737
1382.556641	-69.421707
1381.507813	29.873350
1380.458984	-148.050278
1379.410156	-11.149476
1378.360352	-11.556245
1377.310547	10.590306
1376.260742	227.475784
1375.210938	55.113918
1374.161133	-154.505066
1373.110352	-129.518677
1372.059570	-24.660360
1371.008789	70.267113
1369.957031	182.677170
1368.906250	-71.177162
1367.854492	4.017452
1366.802734	-102.564766
1365.750000	-67.078484
1364.698242	33.226589
1363.645508	91.244461
1362.592773	37.332516
1361.540039	-33.884514
1360.486328	168.640213
1359.433594	204.542694
1358.379883	-0.694369
1357.326172	124.883492
1356.271484	64.069458
1355.216797	-31.422422
1354.163086	230.978958
1353.107422	-38.220661
1352.052734	283.825623
1350.998047	230.912994
1349.942383	-102.401276
1348.886719	326.402863
1347.830078	303.515564
1346.774414	206.308884
1345.717773	486.196960
1344.661133	508.166199
1343.604492	307.089111
1342.546875	408.548706
1341.490234	666.168152
1340.432617	604.151245
1339.375000	913.776978
1338.316406	698.343506
1337.258789	478.139282
1336.200195	621.964417
1335.141602	701.460693
1334.082031	568.202026
1333.023438	484.558075
1331.963867	616.179260
1330.904297	384.339752
1329.844727	661.921631
1328.784180	719.477478
1327.723633	663.412170
1326.663086	520.972900
1325.602539	581.199768
1324.541992	688.386963
1323.480469	536.352844
1322.418945	616.474609
1321.357422	504.138092
1320.295898	658.381348
1319.233398	524.003601
1318.170898	725.149231
1317.108398	677.237183
1316.045898	681.172852
1314.982422	697.484009
1313.918945	649.779602
1312.855469	651.423950
1311.791992	1049.666016
1310.728516	775.541992
1309.664063	609.907959
1308.599609	788.991821
1307.535156	761.341248
1306.469727	780.494385
1305.404297	920.215820
1304.338867	922.211609
1303.273438	975.886902
1302.208008	840.309021
1301.141602	785.930237
1300.075195	906.073547
1299.008789	1038.493774
1297.942383	814.777588
1296.875000	878.485046
1295.807617	777.723999
1294.740234	711.411377
1293.672852	647.620239
1292.604492	821.861816
1291.537109	794.942444
1290.468750	709.207947
1289.399414	572.055786
1288.331055	596.780334
1287.261719	604.368225
1286.192383	680.587219
1285.123047	521.643188
1284.052734	544.020325
1282.983398	723.129761
1281.913086	522.745728
1280.841797	383.654205
1279.771484	584.774109
1278.700195	658.614075
1277.628906	832.724731
1276.557617	488.376495
1275.486328	498.691315
1274.414063	851.208252
1273.341797	578.003174
1272.269531	705.612244
1271.197266	735.479553
1270.124023	794.646301
1269.050781	573.024231
1267.977539	602.936584
1266.904297	357.075500
1265.830078	501.716644
1264.756836	797.555603
1263.681641	576.218262
1262.607422	832.908630
1261.533203	831.085999
1260.458008	651.342346
1259.382813	895.673462
1258.307617	876.795044
1257.231445	699.601929
1256.155273	700.252014
1255.079102	846.978577
1254.002930	526.304077
1252.926758	629.200134
1251.849609	732.042175
1250.772461	732.673523
1249.695313	694.390076
1248.617188	692.582947
1247.540039	598.406494
1246.461914	382.743500
1245.382813	638.532410
1244.304688	850.480530
1243.225586	486.722412
1242.146484	562.607422
1241.067383	388.404205
1239.988281	687.545410
1238.908203	489.093994
1237.828125	627.930603
1236.748047	332.532837
1235.667969	631.356934
1234.586914	566.366272
1233.505859	806.793030
1232.424805	603.628601
1231.343750	507.135895
1230.261719	526.928650
1229.179688	556.375854
1228.097656	413.888947
1227.015625	535.289429
1225.932617	513.821838
1224.850586	281.844452
1223.767578	214.433136
1222.683594	205.063675
1221.600586	442.309326
1220.516602	273.290771
1219.432617	271.084381
1218.347656	469.401489
1217.263672	247.258911
1216.178711	-23.127060
1215.093750	131.570068
1214.008789	382.734467
1212.922852	346.524750
1211.836914	95.533096
1210.750977	211.333221
1209.665039	148.557404
1208.579102	206.351624
1207.492188	406.327545
1206.405273	328.979919
1205.318359	292.599335
1204.230469	63.445782
1203.142578	101.736862
1202.054688	267.612762
1200.966797	134.819199
1199.877930	-188.129944
1198.790039	143.650467
1197.701172	191.313599
1196.611328	-64.193672
1195.522461	-50.253628
1194.432617	45.390335
1193.342773	-85.024315
1192.252930	116.258003
1191.162109	21.844864
1190.072266	57.168823
1188.981445	-49.279369
1187.889648	221.277344
1186.798828	28.332298
1185.707031	-289.387543
1184.615234	72.107590
1183.523438	-75.221489
1182.430664	-148.175537
1181.337891	-96.440414
1180.245117	-123.887299
1179.152344	2.044301
1178.059570	132.670731
1176.965820	-26.717066
1175.872070	122.927742
1174.778320	188.646164
1173.683594	77.104095
1172.588867	173.828979
1171.494141	43.111866
1170.399414	-99.553032
1169.303711	47.248165
1168.208984	-73.911705
1167.113281	-300.275269
1166.016602	-81.944046
1164.920898	-231.807861
1163.824219	-192.882904
1162.727539	87.262962
1161.630859	4.206127
1160.533203	28.592762
1159.435547	-28.242487
1158.337891	253.829514
1157.240234	137.232864
1156.141602	-72.403915
1155.043945	-48.229706
1153.944336	-19.355541
1152.845703	-121.648300
1151.747070	-61.852455
1150.647461	12.166335
1149.547852	62.288044
1148.447266	-32.956539
1147.347656	-228.206039
1146.247070	40.852730
1145.146484	-80.618851
1144.044922	76.353325
1142.944336	104.750046
1141.842773	64.105034
1140.741211	-9.851797
1139.638672	-45.775303
1138.537109	127.475723
1137.434570	-8.348347
1136.332031	12.673957
1135.228516	-187.274368
1134.125977	-38.038204
1133.022461	101.589714
1131.917969	146.160675
1130.814453	-108.349739
1129.709961	382.269562
1128.605469	659.135620
1127.500977	582.461914
1126.396484	261.563568
1125.291016	391.195709
1124.185547	350.092712
1123.080078	140.745483
1121.973633	251.274399
1120.868164	293.050049
1119.761719	275.576233
1118.654297	253.341904
1117.547852	224.002914
1116.440430	97.625488
1115.333008	132.159058
1114.225586	270.723480
1113.117188	16.657892
1112.008789	419.923462
1110.900391	-23.191900
1109.791992	441.302765
1108.682617	236.959503
1107.573242	540.522766
1106.463867	154.382019
1105.354492	273.643524
1104.244141	293.689392
1103.133789	422.266113
1102.023438	258.216248
1100.913086	353.695007
1099.801758	835.859802
1098.690430	301.629089
1097.579102	283.849396
1096.467773	259.000092
1095.355469	342.523834
1094.243164	239.915253
1093.130859	554.183044
1092.017578	597.529602
1090.905273	640.861267
1089.791992	380.576233
1088.677734	532.144104
1087.564453	558.979065
1086.450195	597.549683
1085.335938	306.932465
1084.221680	291.479980
1083.106445	670.851746
1081.991211	509.641998
1080.875977	430.728577
1079.760742	279.051849
1078.644531	463.205017
1077.528320	180.135788
1076.412109	68.530609
1075.295898	388.714630
1074.178711	392.066223
1073.061523	235.947159
1071.944336	72.877861
1070.826172	273.238739
1069.708984	91.511948
1068.590820	490.969147
1067.471680	323.341766
1066.353516	310.393097
1065.234375	482.435944
1064.115234	759.761536
1062.996094	594.636414
1061.875977	467.036865
1060.755859	578.131042
1059.635742	132.556549
1058.515625	140.835754
1057.394531	200.556366
1056.273438	143.413757
1055.152344	16.223257
1054.031250	99.368568
1052.909180	303.943329
1051.787109	368.347900
1050.665039	250.663193
1049.541992	161.059128
1048.418945	104.195694
1047.295898	12.396016
1046.172852	65.278114
1045.048828	115.828415
1043.925781	289.953552
1042.801758	114.416611
1041.676758	183.657928
1040.552734	59.550713
1039.427734	224.340652
1038.302734	137.607285
1037.176758	141.737656
1036.050781	360.033875
1034.924805	98.918579
1033.798828	-52.691441
1032.672852	47.005352
1031.545898	121.110992
1030.418945	60.388290
1029.291992	-32.798740
1028.164063	-151.469055
1027.036133	-51.656860
1025.908203	189.835800
1024.780273	-146.937668
1023.651367	-225.822205
1022.522461	-334.793701
1021.393555	-74.706909
1020.264648	-577.951843
1019.134766	-97.492485
1018.004883	-143.586136
1016.875000	-136.284912
1015.744141	-249.466736
1014.613281	66.149948
1013.482422	-28.381557
1012.351563	233.872910
1011.219727	30.615709
1010.088867	142.367661
1008.956055	149.955551
1007.824219	368.178650
1006.691406	435.976501
1005.558594	529.243347
1004.425781	1054.944580
1003.292969	1175.885254
1002.159180	1167.389160
1001.025391	502.698120
999.891602	392.835876
998.756836	202.239639
997.622070	210.381348
996.487305	107.769188
995.352539	-144.756622
994.216797	29.786236
993.081055	-178.650162
991.945313	-43.260773
990.808594	-92.350288
989.672852	-143.652130
988.536133	19.481888
987.398438	-146.918488
986.261719	-193.372238
985.124023	-189.072662
983.986328	-253.788956
982.847656	-35.247345
981.709961	346.677155
980.571289	-104.503204
979.432617	-109.100937
978.292969	123.265373
977.153320	-95.103638
976.013672	-14.440271
974.874023	98.429398
973.734375	-36.851974
972.593750	-149.031662
971.453125	88.016754
970.311523	83.915237
969.170898	121.211044
968.029297	188.392227
966.886719	154.640594
965.745117	102.627968
964.602539	-82.321312
963.459961	-49.278652
962.317383	103.025406
961.173828	388.254211
960.030273	212.849808
958.886719	-12.801199
957.743164	86.945564
956.598633	401.950928
955.454102	36.972980
954.309570	120.820168
953.165039	241.308685
952.019531	14.084668
950.874023	75.208679
949.727539	195.819153
948.582031	124.419762
947.435547	290.807190
946.289063	228.690109
945.141602	18.179783
943.995117	116.162170
942.847656	-27.872274
941.699219	26.826262
940.551758	111.239037
939.403320	81.589226
938.254883	49.737335
937.105469	175.326187
935.957031	47.832592
934.807617	221.362961
933.658203	333.343903
932.507813	23.809036
931.357422	99.460220
930.207031	213.853577
929.056641	16.322599
927.906250	60.237827
926.754883	-59.665730
925.603516	23.047804
924.451172	42.086170
923.298828	311.338226
922.146484	298.588562
920.994141	94.961502
919.841797	168.745544
918.688477	378.871246
917.535156	66.506447
916.380859	29.132608
915.227539	166.657913
914.073242	-156.618103
912.918945	-64.393105
911.763672	116.324280
910.608398	-90.868813
909.453125	-77.937958
908.297852	-83.098747
907.141602	-36.074509
905.985352	101.624237
904.829102	-200.222046
903.672852	-270.838715
902.515625	-44.718567
901.358398	120.213646
900.201172	-292.072205
899.042969	-65.969131
897.884766	184.961166
896.726563	53.557709
895.568359	295.384094
894.409180	-111.716278
893.250000	78.130295
892.090820	-46.174728
890.930664	41.983639
889.771484	26.241940
888.611328	8.286127
887.450195	-2.849442
886.289063	-59.086277
885.128906	51.726242
883.966797	-160.092041
882.805664	0.381320
881.643555	-195.472061
880.481445	16.849945
879.319336	251.641312
878.156250	173.136444
876.993164	211.843231
875.830078	351.915009
874.666016	79.879189
873.502930	343.785461
872.338867	276.744385
871.173828	-188.516449
870.009766	43.847408
868.844727	161.421234
867.679688	337.421661
866.513672	135.696579
865.348633	-54.677319
864.182617	87.608047
863.015625	-19.510759
861.849609	44.128784
860.682617	31.411032
859.515625	178.097397
858.347656	158.651123
857.180664	145.959183
856.012695	411.445129
854.843750	522.070923
853.675781	347.901154
852.506836	267.970856
851.337891	327.037384
850.167969	164.265244
848.999023	337.582306
847.829102	114.431793
846.658203	263.060791
845.488281	192.256531
844.317383	40.921242
843.146484	337.140472
841.975586	132.161270
840.803711	-59.301022
839.631836	205.428940
838.459961	112.389282
837.287109	222.750412
836.114258	116.338074
834.941406	226.639633
833.768555	35.406124
832.594727	375.622406
831.420898	1.399445
830.247070	372.687500
829.072266	163.721451
827.898438	291.651917
826.722656	149.683319
825.547852	188.355606
824.372070	162.358124
823.196289	98.475754
822.020508	-85.694679
820.844727	-98.286819
819.667969	-6.229878
818.491211	-179.162720
817.313477	77.542107
816.136719	29.248394
814.958984	-230.385834
813.781250	139.522156
812.602539	146.779449
811.423828	-201.686264
810.245117	-114.381584
809.066406	-302.676361
807.886719	-168.783051
806.707031	40.536697
805.527344	34.344707
804.346680	-118.387901
803.166992	-240.001877
801.985352	-270.611816
800.804688	-378.877869
799.623047	-338.523102
798.441406	147.466415
797.259766	-178.155991
796.078125	-9.422126
794.895508	10.744542
793.712891	-99.829361
792.529297	-290.114197
791.346680	-389.555573
790.163086	-205.636627
788.978516	82.179161
787.794922	-97.036011
786.610352	137.459183
785.425781	75.460442
784.241211	39.986874
783.055664	-17.611629
781.870117	19.812302
780.684570	41.715355
779.498047	30.435661
778.311523	74.335579
777.125000	76.227318
775.938477	18.481718
774.750977	84.307953
773.563477	128.002182
772.375977	131.933319
771.187500	239.472641
769.999023	141.875443
768.810547	189.768524
767.622070	26.040445
766.432617	329.433533
765.243164	233.953232
764.053711	-163.218811
762.863281	188.319839
761.672852	398.779877
760.482422	-0.469480
759.291992	117.454575
758.100586	402.448608
756.909180	152.897400
755.717773	209.023727
754.525391	18.901842
753.333008	200.211624
752.140625	168.287247
750.948242	2.355462
749.754883	198.795227
748.561523	237.030762
747.368164	174.245956
746.173828	223.364655
744.979492	371.147186
743.785156	345.549011
742.590820	19.506039
741.395508	101.352310
740.200195	77.916718
739.003906	-28.814375
737.808594	63.832287
736.612305	250.580917
735.416016	-51.104588
734.218750	-2.407775
733.021484	-67.579475
731.824219	114.515739
730.626953	33.970337
729.428711	-134.055466
728.230469	104.685799
727.032227	227.419495
725.833984	269.199158
724.634766	9.384304
723.435547	-108.336021
722.235352	195.499252
721.036133	510.089874
719.835938	276.556335
718.635742	67.117233
717.434570	128.325500
716.233398	38.958435
715.032227	97.923393
713.831055	309.477417
712.628906	-80.764008
711.426758	124.158302
710.224609	468.425293
709.021484	148.084229
707.818359	117.549469
706.615234	380.972809
705.412109	95.676003
704.208008	306.727936
703.003906	165.175980
701.799805	106.351784
700.594727	-139.490082
699.389648	-117.770844
698.184570	40.894016
696.979492	123.420311
695.773438	-24.415712
694.567383	-30.972588
693.361328	170.978149
692.154297	-219.931625
690.947266	-74.454803
689.740234	-44.056160
688.533203	-83.090996
687.325195	-128.600967
686.117188	-193.586884
684.909180	-54.700768
683.700195	-15.573876
682.491211	-158.490097
681.282227	82.209305
680.072266	-28.106703
678.863281	106.396011
677.653320	-86.082077
676.442383	26.797787
675.232422	81.238876
674.021484	-126.116516
672.810547	103.649216
671.598633	223.060120
670.386719	-165.657532
669.174805	55.477943
667.962891	-183.772400
666.750000	100.051529
665.537109	-149.765244
664.324219	-222.297363
663.110352	-11.859672
661.897461	-133.881897
660.683594	160.772461
659.468750	157.611359
658.254883	-37.449329
657.040039	-128.801697
655.824219	-58.296799
654.609375	-194.667404
653.393555	173.458893
652.177734	95.498299
650.960938	0.456154
649.745117	-94.416199
648.528320	60.657192
647.311523	56.491074
646.093750	355.931519
644.875977	184.144913
643.658203	29.796721
642.440430	211.191238
641.221680	194.841599
640.002930	-32.011551
638.784180	194.907227
637.564453	99.586548
636.344727	131.243668
635.125000	53.539257
633.905273	132.823578
632.684570	-122.622490
631.463867	212.494583
630.243164	105.640816
629.021484	245.775894
627.799805	345.330109
626.578125	71.967270
625.356445	319.935425
624.133789	366.574707
622.911133	482.032257
621.688477	128.535217
620.464844	-3.901111
619.241211	288.014954
618.017578	10.620576
616.793945	-157.172562
615.569336	86.301163
614.344727	-31.564978
613.120117	-42.087116
611.894531	-189.107788
610.668945	79.067078
609.443359	-30.834894
608.216797	-121.060745
606.991211	169.444946
605.764648	47.984512
604.537109	-75.126320
