# Supplementary material for: Raman spectroscopy accurately differentiates mucosal healing from non-healing and biochemical changes following biological therapy in inflammatory bowel disease
Source: PLoS One. 2021 Jun 2;16(6):e0252210. doi: 10.1371/journal.pone.0252210 (PMC8172032; doi:10.1371/journal.pone.0252210)
Supplement: S2 Dataset — (ZIP) [file pone.0252210.s004.zip › Export UC MH/EC038-2_CR removed and BL sub_61__X_-3732.94__Y_63161.1__Z_-458.263__Time_696.txt]

1714.793945	82.371849
1713.817383	65.411057
1712.840820	87.145309
1711.864258	10.824764
1710.886719	-185.011475
1709.909180	-106.210693
1708.931641	-58.466412
1707.953125	-60.589870
1706.975586	-7.966060
1705.997070	115.295471
1705.018555	143.200562
1704.040039	-41.975945
1703.060547	-156.489319
1702.081055	96.641258
1701.101563	59.124058
1700.122070	255.304047
1699.142578	8.563274
1698.162109	0.778356
1697.181641	-158.358582
1696.201172	14.856692
1695.220703	-147.643112
1694.239258	48.692322
1693.257813	360.674133
1692.276367	120.840454
1691.294922	-0.559596
1690.313477	-126.360901
1689.331055	-192.594559
1688.348633	478.170898
1687.366211	277.532318
1686.383789	309.742706
1685.400391	441.325226
1684.416992	62.028233
1683.433594	208.511169
1682.450195	169.253754
1681.465820	426.315552
1680.482422	311.322327
1679.498047	8.091957
1678.512695	504.010834
1677.528320	308.712158
1676.542969	603.582703
1675.558594	577.251038
1674.572266	493.037323
1673.586914	507.894196
1672.601563	584.503235
1671.615234	802.486023
1670.628906	675.657654
1669.642578	894.730957
1668.655273	641.640137
1667.668945	768.867432
1666.681641	960.262268
1665.694336	1072.513916
1664.706055	938.510437
1663.718750	948.333252
1662.730469	1266.221313
1661.742188	982.674744
1660.753906	970.082886
1659.764648	886.397156
1658.775391	922.420898
1657.787109	1387.987061
1656.796875	1077.837769
1655.807617	1303.069336
1654.818359	858.935425
1653.828125	1296.607300
1652.837891	967.200806
1651.846680	1080.036743
1650.856445	902.301575
1649.865234	611.284058
1648.874023	648.518799
1647.882813	712.492432
1646.891602	591.800964
1645.899414	143.881195
1644.907227	288.057831
1643.915039	495.829651
1642.922852	257.636963
1641.930664	170.254166
1640.937500	101.618057
1639.944336	64.913834
1638.951172	33.734646
1637.957031	-84.247314
1636.963867	-4.215385
1635.969727	-66.367226
1634.975586	-196.815048
1633.981445	-2.953337
1632.986328	22.397560
1631.991211	137.441620
1630.996094	157.806198
1630.000977	346.782898
1629.005859	59.454453
1628.009766	-6.609438
1627.013672	-156.704956
1626.017578	-127.776306
1625.021484	-188.162109
1624.024414	-85.444054
1623.028320	104.063118
1622.031250	91.214592
1621.033203	-115.985687
1620.036133	320.506775
1619.038086	-78.237122
1618.041016	140.245102
1617.041992	353.393402
1616.043945	96.739365
1615.045898	102.599403
1614.046875	-125.002747
1613.047852	59.260479
1612.048828	-278.342346
1611.048828	-159.675720
1610.049805	-14.844909
1609.049805	321.179901
1608.049805	-97.456726
1607.048828	-47.116890
1606.048828	189.106506
1605.047852	215.729965
1604.046875	305.115448
1603.045898	-21.678185
1602.044922	75.462700
1601.042969	-204.186737
1600.041016	18.341587
1599.039063	-266.541412
1598.037109	-31.174685
1597.034180	-78.267220
1596.031250	47.030666
1595.028320	-52.482880
1594.025391	59.507996
1593.022461	432.475525
1592.018555	-239.111374
1591.014648	-197.954727
1590.010742	-57.763557
1589.006836	-131.688217
1588.001953	115.119202
1586.997070	-0.796353
1585.992188	180.442490
1584.987305	25.203468
1583.982422	49.721615
1582.976563	55.836987
1581.970703	-76.257805
1580.964844	18.149181
1579.958984	141.010254
1578.952148	71.005203
1577.945313	-155.289551
1576.938477	68.543465
1575.931641	-74.712936
1574.924805	34.241749
1573.916992	166.374283
1572.909180	230.684174
1571.901367	151.833603
1570.893555	460.078583
1569.884766	-42.669064
1568.876953	13.162247
1567.868164	393.425293
1566.858398	-182.225540
1565.849609	-88.002594
1564.839844	16.364204
1563.830078	-1.453351
1562.820313	118.057411
1561.810547	382.590912
1560.799805	-242.683762
1559.790039	140.711090
1558.779297	-28.389456
1557.767578	-200.214935
1556.756836	8.752699
1555.745117	212.242325
1554.733398	83.947563
1553.721680	30.614353
1552.709961	326.605896
1551.697266	397.084656
1550.685547	472.541962
1549.672852	175.211014
1548.659180	108.003639
1547.646484	198.410477
1546.632813	379.060425
1545.619141	321.633759
1544.605469	124.488434
1543.591797	379.412231
1542.577148	8.869500
1541.562500	338.213409
1540.547852	416.765137
1539.533203	66.554848
1538.518555	98.308159
1537.502930	271.768280
1536.487305	628.150879
1535.471680	-68.187462
1534.456055	143.344406
1533.439453	109.645561
1532.422852	318.094635
1531.406250	62.386444
1530.389648	169.918930
1529.373047	143.277634
1528.355469	-236.392761
1527.337891	-54.726177
1526.320313	291.456818
1525.302734	-44.746319
1524.284180	-100.505714
1523.265625	479.070892
1522.247070	314.868225
1521.228516	101.716370
1520.208984	-31.822756
1519.190430	181.591904
1518.170898	178.855591
1517.151367	276.178070
1516.130859	149.786972
1515.111328	-238.641464
1514.090820	274.226593
1513.070313	-299.218719
1512.049805	-141.045349
1511.028320	-106.282021
1510.006836	-102.456032
1508.986328	203.939026
1507.963867	168.936691
1506.942383	238.971298
1505.919922	239.609360
1504.898438	-418.507233
1503.875977	-430.784943
1502.852539	-166.532013
1501.830078	-340.451569
1500.806641	-132.897903
1499.783203	-66.350014
1498.759766	-214.945831
1497.736328	137.989227
1496.711914	111.984055
1495.687500	188.208496
1494.663086	172.233688
1493.638672	117.818298
1492.613281	-61.952396
1491.587891	282.193420
1490.563477	89.539543
1489.537109	251.925629
1488.511719	181.763885
1487.485352	313.256775
1486.458984	158.678452
1485.432617	506.934204
1484.406250	250.159729
1483.379883	131.203644
1482.352539	558.088257
1481.325195	375.203308
1480.297852	299.430573
1479.269531	269.489563
1478.241211	496.924438
1477.213867	826.168152
1476.184570	520.814453
1475.156250	477.923920
1474.127930	763.506958
1473.098633	850.317993
1472.069336	1031.235474
1471.040039	965.189941
1470.009766	1069.584229
1468.979492	1097.593628
1467.950195	1064.559570
1466.918945	1140.793823
1465.888672	1468.681641
1464.857422	1471.059082
1463.827148	1298.117432
1462.795898	1409.750977
1461.763672	1721.957031
1460.732422	1609.971558
1459.700195	1609.712646
1458.667969	2101.898438
1457.635742	2063.473145
1456.603516	1877.911987
1455.570313	1837.002808
1454.537109	1925.471436
1453.503906	2029.130859
1452.470703	2092.202881
1451.436523	2013.305054
1450.403320	2099.202393
1449.369141	2235.732910
1448.333984	2174.633789
1447.299805	2012.326050
1446.264648	2057.706543
1445.230469	2095.539795
1444.194336	2072.599609
1443.159180	2257.218750
1442.124023	2312.792236
1441.087891	1938.399048
1440.051758	2029.484985
1439.015625	1683.224121
1437.978516	1931.109741
1436.941406	1569.942749
1435.904297	1464.158936
1434.867188	1580.764648
1433.830078	1437.270020
1432.791992	1243.377319
1431.754883	925.976074
1430.715820	853.529846
1429.677734	768.598999
1428.639648	466.830933
1427.600586	422.498627
1426.561523	408.526917
1425.522461	843.388550
1424.482422	229.587128
1423.443359	359.557281
1422.403320	257.741516
1421.363281	25.079792
1420.322266	34.343452
1419.282227	587.573669
1418.241211	428.246887
1417.200195	384.857147
1416.159180	180.548782
1415.117188	220.421677
1414.076172	159.802887
1413.034180	114.376755
1411.992188	41.421787
1410.949219	131.960037
1409.907227	-28.702015
1408.864258	69.571930
1407.821289	263.370331
1406.777344	-220.891861
1405.734375	-54.501030
1404.690430	-46.238052
1403.646484	132.803284
1402.602539	-194.969482
1401.557617	-101.049133
1400.513672	-92.295776
1399.468750	54.471733
1398.423828	-44.388081
1397.377930	122.587433
1396.333008	194.415878
1395.287109	146.060562
1394.241211	-57.448788
1393.195313	-158.058472
1392.148438	19.407528
1391.101563	-78.429771
1390.054688	-33.432800
1389.007813	-95.913231
1387.960938	-30.645676
1386.913086	-60.334442
1385.865234	-109.876999
1384.817383	-301.760956
1383.769531	-135.991531
1382.720703	-80.130051
1381.671875	115.763206
1380.623047	-0.526082
1379.574219	128.121704
1378.524414	-192.598465
1377.475586	285.805786
1376.425781	202.577515
1375.375977	-60.125870
1374.325195	-80.610931
1373.274414	-135.855423
1372.224609	-215.845551
1371.172852	-1.516369
1370.122070	-278.139526
1369.070313	6.184206
1368.019531	190.891434
1366.967773	318.358459
1365.915039	-44.715046
1364.863281	-88.760635
1363.810547	-67.936401
1362.757813	296.477264
1361.705078	81.120888
1360.651367	303.822174
1359.598633	153.515106
1358.544922	-1.570367
1357.491211	32.503204
1356.436523	123.856979
1355.382813	138.302521
1354.328125	103.176300
1353.273438	-73.370132
1352.217773	393.491882
1351.163086	132.826508
1350.107422	155.393097
1349.051758	329.487061
1347.996094	9.869570
1346.939453	414.897125
1345.883789	554.530762
1344.827148	560.324097
1343.769531	1029.839355
1342.712891	1087.860962
1341.655273	692.497681
1340.598633	416.381104
1339.540039	747.353821
1338.482422	778.692566
1337.423828	711.097290
1336.366211	760.030090
1335.307617	878.355469
1334.248047	808.705688
1333.189453	573.491150
1332.129883	746.581055
1331.070313	585.916260
1330.010742	776.499634
1328.950195	1061.037231
1327.890625	782.188110
1326.830078	901.334229
1325.768555	1008.189636
1324.708008	781.760193
1323.646484	718.494995
1322.585938	976.286011
1321.523438	1061.310303
1320.461914	1407.974243
1319.400391	1194.644653
1318.337891	779.274597
1317.275391	835.162476
1316.211914	706.238159
1315.149414	934.880127
1314.085938	1200.484741
1313.022461	835.404602
1311.958984	1175.032593
1310.894531	1029.494629
1309.831055	601.011597
1308.766602	955.555054
1307.701172	1292.811401
1306.636719	1005.102478
1305.571289	668.412231
1304.505859	966.474915
1303.440430	1195.660034
1302.375000	1314.227905
1301.308594	830.691528
1300.242188	716.034790
1299.175781	1122.334351
1298.109375	998.029724
1297.041992	996.638550
1295.975586	872.601563
1294.908203	1089.865479
1293.839844	978.284363
1292.772461	1244.673462
1291.704102	1017.991638
1290.635742	936.178894
1289.567383	763.764709
1288.498047	503.247650
1287.428711	926.680603
1286.360352	739.912964
1285.290039	1070.159058
1284.220703	1057.466797
1283.150391	900.374390
1282.080078	929.469543
1281.009766	956.172424
1279.939453	625.672546
1278.868164	427.476959
1277.796875	417.762787
1276.725586	831.168884
1275.654297	801.935669
1274.582031	1134.519531
1273.509766	728.991882
1272.437500	702.397888
1271.365234	316.790375
1270.291992	737.309570
1269.218750	1035.608765
1268.145508	901.752502
1267.072266	902.227356
1265.999023	900.308899
1264.924805	739.856262
1263.850586	903.893555
1262.776367	850.876099
1261.701172	1136.776367
1260.625977	1186.161499
1259.550781	731.142822
1258.475586	478.562439
1257.400391	818.004517
1256.324219	1079.391113
1255.248047	1211.652222
1254.171875	754.825195
1253.094727	765.457214
1252.018555	978.058289
1250.941406	949.755615
1249.864258	945.807251
1248.786133	910.256653
1247.708008	906.334412
1246.630859	987.501587
1245.551758	1007.880127
1244.473633	659.016663
1243.394531	871.347473
1242.316406	578.530640
1241.236328	795.641479
1240.157227	578.210876
1239.077148	542.862732
1237.998047	844.766907
1236.917969	702.648804
1235.836914	747.311707
1234.756836	583.448792
1233.675781	710.520020
1232.594727	537.025635
1231.512695	414.466309
1230.431641	907.230713
1229.349609	789.466370
1228.267578	601.525024
1227.185547	774.338867
1226.102539	586.443909
1225.019531	236.496658
1223.936523	469.691071
1222.853516	330.299255
1221.769531	427.907928
1220.686523	595.566162
1219.602539	393.319977
1218.517578	345.781219
1217.433594	-3.742980
1216.348633	405.273712
1215.263672	200.714691
1214.178711	242.473312
1213.092773	168.312134
1212.007813	530.944702
1210.921875	391.545746
1209.834961	114.668755
1208.749023	416.668152
1207.662109	609.988098
1206.575195	518.742859
1205.488281	367.251617
1204.400391	165.179291
1203.313477	753.279114
1202.225586	180.237213
1201.136719	204.537003
1200.048828	67.502258
1198.959961	-28.610651
1197.871094	123.109779
1196.782227	611.514282
1195.692383	214.544968
1194.603516	147.147186
1193.513672	-136.645569
1192.423828	158.887115
1191.333008	134.628677
1190.242188	83.901222
1189.151367	-74.940460
1188.060547	-48.861847
1186.969727	-68.465111
1185.877930	-306.550446
1184.786133	-124.627510
1183.694336	40.365692
1182.601563	142.851563
1181.509766	-83.305328
1180.416992	-33.701057
1179.323242	-48.910393
1178.230469	-16.228598
1177.136719	-0.404256
1176.042969	-346.360504
1174.949219	-7.273485
1173.854492	-185.599808
1172.760742	-325.591187
1171.666016	20.253490
1170.570313	313.226807
1169.475586	-374.801483
1168.379883	135.649979
1167.284180	24.107840
1166.188477	-63.537380
1165.091797	4.136425
1163.996094	-76.422279
1162.899414	55.603477
1161.801758	-72.848953
1160.705078	321.665344
1159.607422	-107.724350
1158.509766	76.438873
1157.412109	281.932465
1156.313477	255.842422
1155.215820	-1.659153
1154.117188	563.607422
1153.017578	224.946960
1151.918945	358.344360
1150.819336	-49.349010
1149.719727	-44.742016
1148.620117	145.599228
1147.519531	-80.973785
1146.418945	-95.604912
1145.318359	-248.348450
1144.217773	96.307716
1143.116211	-206.441238
1142.014648	-80.934219
1140.913086	184.778503
1139.811523	110.298996
1138.708984	-49.790947
1137.606445	315.365387
1136.503906	14.995140
1135.401367	-80.998734
1134.297852	224.363937
1133.194336	-97.329399
1132.090820	48.734425
1130.987305	2.431111
1129.882813	183.881409
1128.778320	623.778442
1127.673828	710.029297
1126.569336	665.767517
1125.463867	815.867737
1124.358398	641.132690
1123.252930	445.106262
1122.146484	666.065308
1121.041016	477.130493
1119.934570	558.179016
1118.828125	497.096008
1117.720703	478.587921
1116.613281	239.973602
1115.505859	335.007935
1114.398438	616.820801
1113.291016	562.667236
1112.182617	494.300598
1111.074219	206.102386
1109.964844	338.626770
1108.856445	341.124176
1107.747070	310.506561
1106.637695	820.659485
1105.528320	447.533325
1104.417969	530.104187
1103.307617	558.327942
1102.197266	737.510620
1101.086914	463.684662
1099.975586	371.533112
1098.864258	758.027771
1097.752930	573.872986
1096.641602	901.179504
1095.529297	957.345215
1094.416992	598.877136
1093.304688	600.878113
1092.191406	657.004028
1091.079102	470.642578
1089.965820	533.803284
1088.852539	688.684631
1087.738281	638.813538
1086.624023	457.251801
1085.509766	656.672729
1084.395508	468.120728
1083.280273	965.903992
1082.166016	643.422119
1081.050781	990.583130
1079.934570	564.876770
1078.819336	294.347107
1077.703125	528.652283
1076.586914	492.947845
1075.469727	363.393738
1074.353516	616.299622
1073.236328	339.030731
1072.119141	80.656693
1071.000977	839.817993
1069.882813	499.428009
1068.765625	578.650024
1067.646484	730.449463
1066.528320	76.516266
1065.409180	666.274597
1064.290039	455.137756
1063.170898	1124.154175
1062.050781	620.546448
1060.930664	568.704468
1059.810547	498.200043
1058.690430	811.245667
1057.569336	427.493805
1056.449219	357.159729
1055.327148	191.057404
1054.206055	134.875885
1053.083984	321.653259
1051.961914	480.361053
1050.839844	120.754700
1049.717773	335.531006
1048.594727	428.893646
1047.471680	-189.295471
1046.348633	107.152702
1045.224609	207.617676
1044.101563	415.341003
1042.976563	518.106873
1041.852539	68.614502
1040.728516	267.044250
1039.603516	537.631348
1038.478516	323.788055
1037.352539	233.476318
1036.227539	40.866535
1035.101563	-81.798576
1033.974609	95.759903
1032.848633	280.290131
1031.721680	495.019501
1030.594727	356.332520
1029.467773	-242.441315
1028.340820	109.558678
1027.212891	280.244110
1026.084961	-392.223480
1024.956055	-72.752739
1023.828125	-103.909195
1022.699219	-76.960518
1021.570313	-261.116638
1020.440430	-152.801559
1019.311523	-211.444733
1018.181641	-163.325058
1017.050781	5.402679
1015.920898	-8.961077
1014.790039	67.125557
1013.659180	-153.286285
1012.528320	101.324051
1011.396484	425.365112
1010.265625	168.245819
1009.132813	47.881260
1008.000977	402.061584
1006.868164	733.021057
1005.736328	619.835876
1004.602539	1258.328369
1003.469727	1517.474854
1002.335938	1908.334717
1001.202148	1813.828979
1000.068359	1058.720093
998.933594	592.772949
997.799805	769.120789
996.665039	326.749420
995.529297	468.640320
994.394531	310.590240
993.258789	58.116623
992.123047	227.959946
990.986328	383.990936
989.849609	427.082581
988.712891	30.024586
987.576172	18.090994
986.439453	130.680832
985.301758	183.430817
984.164063	252.389114
983.025391	286.880096
981.887695	346.795624
980.749023	335.451996
979.610352	117.170258
978.470703	50.900101
977.332031	499.880096
976.192383	84.329590
975.051758	20.745291
973.912109	-67.963074
972.771484	155.924377
971.630859	416.567627
970.490234	100.834023
969.348633	522.298828
968.207031	-176.390045
967.065430	79.954918
965.923828	453.298615
964.781250	310.517456
963.638672	408.688385
962.496094	32.377789
961.352539	398.962219
960.208984	311.779999
959.065430	-84.520576
957.921875	234.087646
956.777344	364.887817
955.632813	188.971542
954.488281	65.901100
953.343750	247.340225
952.198242	83.357513
951.052734	308.391693
949.907227	229.309570
948.760742	-25.652092
947.614258	-211.812790
946.467773	283.162933
945.321289	184.055801
944.173828	263.255188
943.026367	200.956711
941.878906	556.565979
940.730469	133.839798
939.582031	384.551453
938.433594	683.165100
937.285156	343.148743
936.135742	213.173462
934.987305	265.742432
933.836914	261.413696
932.687500	229.854050
931.537109	330.535736
930.386719	-78.882248
929.236328	-171.502441
928.084961	132.116241
926.934570	151.213669
925.783203	-289.217560
924.630859	-81.022034
923.478516	261.356934
922.327148	158.026413
921.173828	120.758163
920.021484	-86.843063
918.868164	412.380249
917.714844	132.304550
916.561523	65.936295
915.407227	108.670341
914.252930	376.206970
913.098633	-209.603622
911.944336	92.092590
910.789063	-273.172638
909.633789	-116.574425
908.478516	-27.981482
907.322266	-5.088463
906.166016	-167.957535
905.009766	-530.051208
903.853516	195.386688
902.696289	297.782806
901.539063	85.496475
900.381836	0.143175
899.223633	34.841053
898.065430	-77.464905
896.907227	27.493080
895.749023	139.256226
894.589844	15.899843
893.430664	19.243584
892.271484	-314.065948
891.112305	-14.557925
889.952148	-83.309250
888.791992	-197.137299
887.630859	-24.126703
886.470703	-83.637299
885.309570	206.710419
884.148438	145.020691
882.986328	-275.224640
881.825195	-59.315468
880.663086	3.233442
879.500000	343.029572
878.337891	38.228024
877.174805	269.794708
876.011719	199.470184
874.847656	649.381042
873.684570	486.764038
872.520508	353.515015
871.355469	404.870239
870.191406	-182.683624
869.026367	188.202438
867.861328	79.979683
866.695313	291.056000
865.530273	697.585815
864.364258	573.640991
863.197266	189.176392
862.031250	301.260468
860.864258	624.367493
859.697266	662.229675
858.530273	594.591125
857.362305	870.293274
856.194336	33.189632
855.026367	358.235016
853.857422	562.040527
852.688477	678.319031
851.519531	348.537018
850.350586	670.930725
849.180664	766.904236
848.010742	918.810913
846.840820	786.269775
845.670898	662.724121
844.500000	767.492004
843.329102	720.040161
842.157227	131.249268
840.986328	305.320709
839.814453	286.998138
838.642578	465.361816
837.469727	601.147705
836.296875	607.244751
835.124023	280.475098
833.951172	518.825134
832.777344	348.437134
831.603516	410.231293
830.429688	306.811249
829.255859	352.878265
828.081055	33.058891
826.906250	458.179871
825.731445	477.274567
824.555664	224.364044
823.379883	334.763489
822.204102	37.334511
821.027344	-79.589439
819.851563	155.327484
818.674805	249.812485
817.497070	348.637268
816.320313	200.341171
815.142578	38.698109
813.963867	17.190773
812.786133	4.519132
811.607422	56.253696
810.428711	-69.922195
809.250000	-36.119244
808.070313	97.562187
806.890625	-126.491150
805.710938	-177.311707
804.531250	-132.728790
803.350586	135.922806
802.169922	-143.723679
800.988281	-438.854645
799.807617	-177.225388
798.625977	-150.852188
797.444336	-248.722458
796.261719	-240.249268
795.079102	-254.029099
793.896484	-77.371315
792.713867	-248.608627
791.530273	-50.076050
790.346680	214.685074
789.163086	-91.782822
787.979492	214.722931
786.794922	282.070374
785.610352	194.480347
784.425781	285.936981
783.240234	114.194977
782.054688	525.901367
780.869141	135.247482
779.682617	126.847328
778.496094	394.418701
777.309570	-13.870346
776.123047	-55.625168
774.935547	-285.048187
773.748047	81.278175
772.560547	314.987061
771.373047	332.360077
770.184570	279.077637
768.996094	333.737488
767.806641	370.648956
766.618164	8.656225
765.428711	265.721008
764.239258	194.437805
763.048828	338.865875
761.858398	668.041321
760.667969	420.391052
759.477539	234.377029
758.286133	184.738205
757.094727	251.597260
755.903320	285.357819
754.710938	505.860474
753.518555	176.779068
752.326172	104.833870
751.133789	491.924927
749.940430	318.763947
748.747070	13.880785
747.553711	31.734318
746.359375	214.090973
745.166016	82.560318
743.970703	374.351898
742.776367	148.416595
741.581055	174.648697
740.385742	154.778214
739.190430	150.202042
737.994141	46.975876
736.797852	248.205093
735.601563	87.970398
734.405273	8.766619
733.208008	52.122261
732.010742	279.233002
730.813477	-51.679508
729.615234	-28.149162
728.416992	100.305214
727.218750	101.866386
726.020508	-147.954681
724.821289	316.870880
723.622070	97.652725
722.422852	518.480164
721.222656	410.651733
720.022461	-125.034340
718.822266	524.691101
717.621094	347.080048
716.420898	193.561447
715.218750	504.676880
714.017578	482.033020
712.815430	232.681107
711.614258	116.421478
710.411133	115.717941
709.208984	32.259300
708.005859	190.620605
706.802734	248.780350
705.599609	10.875604
704.395508	-111.524460
703.191406	-240.351410
701.987305	263.996796
700.782227	-60.504105
699.577148	521.956543
698.372070	308.543365
697.166992	-35.106201
695.960938	205.995697
694.754883	-115.598167
693.548828	-102.480759
692.341797	-117.515457
691.135742	280.023132
689.927734	-236.268936
688.720703	-257.474213
687.512695	-341.483826
686.304688	207.973526
685.096680	-68.855156
683.888672	-119.976677
682.679688	26.281662
681.470703	-182.762344
680.260742	-343.912292
679.050781	-99.831078
677.840820	-122.052811
676.630859	130.825882
675.419922	-211.451263
674.209961	290.490784
672.998047	24.381699
671.787109	357.673462
670.575195	61.751659
669.363281	-17.664831
668.151367	63.081142
666.938477	139.660019
665.725586	-60.120052
664.512695	-222.883255
663.299805	-46.355377
662.085938	24.525122
660.872070	127.964027
659.658203	210.000992
658.443359	-203.954376
657.228516	-48.091541
656.013672	204.972702
654.797852	208.085800
653.583008	250.241440
652.366211	-263.315125
651.150391	-171.020309
649.934570	-63.429234
648.717773	210.177246
647.500000	182.529968
646.283203	-42.849197
645.065430	425.040894
643.847656	471.331726
642.629883	433.999115
641.411133	261.497131
640.192383	366.690521
638.973633	416.246094
637.753906	160.938431
636.534180	602.107727
635.314453	435.529633
634.094727	50.296009
632.874023	197.974686
631.653320	337.302612
630.432617	159.281204
629.211914	176.880447
627.990234	130.437851
626.768555	-50.772415
625.545898	-85.791740
624.324219	239.601013
623.101563	305.873077
621.877930	153.899963
620.655273	732.709167
619.431641	253.690430
618.208008	-49.237152
616.983398	-195.455002
615.759766	61.014381
614.535156	493.120087
613.310547	-150.592133
612.084961	290.535065
610.859375	346.913483
609.633789	44.453842
608.408203	308.746246
607.181641	135.220947
605.955078	197.029495
604.728516	-469.145447
