# Supplementary material for: Raman spectroscopy accurately differentiates mucosal healing from non-healing and biochemical changes following biological therapy in inflammatory bowel disease
Source: PLoS One. 2021 Jun 2;16(6):e0252210. doi: 10.1371/journal.pone.0252210 (PMC8172032; doi:10.1371/journal.pone.0252210)
Supplement: S2 Dataset — (ZIP) [file pone.0252210.s004.zip › Export UC MH/EC032-1_base sub CR removed_16__X_28952.3__Y_-63876__Z_2398.01__Time_183.txt]

1714.858398	82.685310
1713.881836	-30.447004
1712.905273	64.305298
1711.927734	-89.140106
1710.950195	83.178581
1709.972656	117.309189
1708.995117	243.793793
1708.017578	9.764358
1707.039063	-228.360596
1706.061523	-84.835068
1705.083008	150.777710
1704.103516	34.060852
1703.125000	164.813873
1702.145508	-0.401942
1701.166016	-244.673859
1700.186523	-196.228683
1699.206055	-2.393950
1698.226563	-90.877235
1697.246094	-28.660278
1696.265625	-315.460602
1695.284180	101.396919
1694.303711	27.704332
1693.322266	117.859703
1692.340820	-231.526276
1691.359375	-312.910126
1690.376953	150.972610
1689.395508	100.740593
1688.413086	363.446564
1687.430664	421.601105
1686.447266	293.949249
1685.464844	140.598846
1684.481445	20.096548
1683.498047	-35.585400
1682.514648	69.382599
1681.530273	159.082260
1680.545898	-101.903122
1679.561523	377.957550
1678.577148	387.334137
1677.592773	527.806824
1676.607422	336.412781
1675.622070	839.901978
1674.636719	676.511047
1673.651367	559.059021
1672.666016	601.776917
1671.679688	780.600525
1670.693359	789.970215
1669.707031	1121.308838
1668.719727	1251.282837
1667.733398	980.973572
1666.746094	1035.127808
1665.758789	904.085693
1664.770508	1076.049561
1663.783203	1049.585083
1662.794922	1310.012207
1661.806641	1401.167480
1660.818359	1354.957153
1659.829102	1343.680664
1658.840820	1637.574951
1657.851563	1330.518311
1656.862305	1614.581787
1655.872070	1644.770020
1654.882813	1484.808960
1653.892578	1468.214111
1652.902344	1198.029297
1651.912109	1221.970947
1650.920898	1087.581787
1649.930664	916.619324
1648.939453	793.648560
1647.947266	393.553192
1646.956055	570.001343
1645.964844	672.722595
1644.972656	437.625671
1643.980469	292.709625
1642.987305	486.038269
1641.995117	64.601517
1641.001953	210.939056
1640.008789	143.769989
1639.015625	319.538818
1638.022461	171.106293
1637.028320	413.145996
1636.034180	230.911636
1635.040039	41.059254
1634.045898	70.164940
1633.051758	204.810776
1632.056641	134.136841
1631.061523	-426.076141
1630.066406	-593.655884
1629.070313	-247.818832
1628.075195	-57.223717
1627.079102	104.465836
1626.083008	-104.639534
1625.085938	-126.856827
1624.089844	82.400810
1623.092773	352.106049
1622.095703	138.260147
1621.098633	129.515213
1620.101563	78.818321
1619.103516	214.648712
1618.105469	187.693405
1617.107422	124.048332
1616.109375	-73.368164
1615.110352	-113.249962
1614.112305	321.731842
1613.113281	79.884598
1612.114258	152.807861
1611.114258	147.046631
1610.114258	-13.346183
1609.115234	67.409012
1608.115234	-37.901196
1607.114258	-51.523342
1606.114258	149.577454
1605.113281	99.207626
1604.112305	205.875931
1603.111328	-27.751532
1602.109375	350.898529
1601.108398	62.305271
1600.106445	-85.009758
1599.104492	-51.913963
1598.102539	-248.945694
1597.099609	45.367058
1596.096680	-444.422638
1595.093750	-74.600822
1594.090820	-154.267883
1593.087891	-35.537724
1592.083984	-243.311218
1591.080078	-448.489380
1590.076172	-517.988586
1589.072266	-164.906570
1588.067383	70.512032
1587.063477	172.719086
1586.058594	248.668991
1585.052734	68.982780
1584.047852	-230.628876
1583.041992	285.303680
1582.036133	167.842316
1581.030273	60.706505
1580.024414	-59.546291
1579.017578	-174.703735
1578.011719	-107.750214
1577.004883	188.003708
1575.998047	-94.103279
1574.990234	50.322628
1573.982422	-109.742668
1572.975586	-43.687801
1571.966797	-14.250671
1570.958984	-94.135254
1569.951172	2.530976
1568.942383	28.827061
1567.933594	317.253845
1566.924805	-4.836889
1565.915039	106.565308
1564.906250	352.723572
1563.896484	-89.095383
1562.886719	-214.387451
1561.875977	-106.380737
1560.866211	102.547005
1559.855469	210.063858
1558.844727	239.577316
1557.833984	185.957550
1556.822266	152.878357
1555.811523	163.679016
1554.799805	280.450134
1553.788086	233.846619
1552.775391	378.621918
1551.763672	202.212830
1550.750977	367.243988
1549.738281	619.972900
1548.725586	432.670807
1547.711914	250.403305
1546.699219	205.072205
1545.685547	288.789001
1544.671875	312.832031
1543.658203	538.207336
1542.643555	78.696732
1541.628906	471.489410
1540.614258	-52.759918
1539.599609	285.287170
1538.584961	155.816788
1537.569336	85.537865
1536.553711	-85.527069
1535.538086	104.407890
1534.522461	-108.234535
1533.505859	-256.544678
1532.489258	267.813477
1531.472656	180.956116
1530.456055	294.925385
1529.439453	9.361071
1528.421875	-157.817917
1527.404297	25.088839
1526.386719	55.838505
1525.369141	-171.001144
1524.350586	29.226620
1523.332031	236.902802
1522.313477	120.206657
1521.294922	-163.778183
1520.275391	197.512741
1519.256836	160.056824
1518.237305	65.873917
1517.217773	58.922466
1516.197266	162.241165
1515.177734	-63.384598
1514.157227	-24.617598
1513.136719	-368.561127
1512.116211	-263.340088
1511.094727	-50.574600
1510.074219	-184.395493
1509.052734	66.421860
1508.031250	-90.791298
1507.008789	-417.340942
1505.987305	9.780018
1504.964844	-432.286774
1503.942383	-118.414413
1502.918945	-9.794072
1501.896484	-131.852997
1500.873047	-10.759032
1499.849609	-312.283112
1498.826172	-104.452065
1497.802734	-191.136490
1496.778320	187.708298
1495.753906	-129.512253
1494.729492	-170.518265
1493.705078	-88.902855
1492.680664	153.606110
1491.655273	124.947433
1490.629883	14.417826
1489.604492	243.594193
1488.578125	145.600632
1487.552734	98.640244
1486.526367	258.362823
1485.500000	-10.910855
1484.473633	51.585606
1483.446289	231.292404
1482.418945	423.581360
1481.391602	388.715057
1480.364258	63.094715
1479.336914	566.033691
1478.308594	464.596924
1477.280273	442.115601
1476.251953	310.014496
1475.223633	939.472229
1474.194336	852.979248
1473.165039	1189.085815
1472.135742	1076.982422
1471.106445	1127.732422
1470.077148	1242.008545
1469.046875	1109.396851
1468.016602	1228.564941
1466.986328	1291.689819
1465.956055	1715.727173
1464.924805	1666.757202
1463.893555	2080.242676
1462.862305	1987.936279
1461.831055	1908.329468
1460.799805	1912.522705
1459.767578	2025.822266
1458.735352	1697.361084
1457.703125	2115.138184
1456.670898	2070.921875
1455.637695	2041.891724
1454.604492	2063.577148
1453.571289	2108.054932
1452.538086	2010.531372
1451.503906	2267.851563
1450.470703	2580.833252
1449.436523	2209.592041
1448.401367	2213.355713
1447.367188	2407.079834
1446.332031	2534.864990
1445.297852	2609.470215
1444.261719	2506.833740
1443.226563	1958.950439
1442.191406	2048.809814
1441.155273	2520.519287
1440.119141	2258.738525
1439.083008	2500.185303
1438.045898	1925.113037
1437.009766	1974.522461
1435.972656	1965.796997
1434.934570	2080.849609
1433.897461	1564.561523
1432.860352	1293.443970
1431.822266	918.953979
1430.784180	1268.991211
1429.745117	705.477600
1428.707031	603.936157
1427.667969	504.977631
1426.628906	554.890137
1425.589844	720.802979
1424.550781	359.905975
1423.510742	472.953247
1422.470703	213.132919
1421.430664	490.015564
1420.390625	376.496033
1419.349609	142.205551
1418.308594	341.062317
1417.267578	222.793106
1416.226563	391.497650
1415.185547	268.385101
1414.143555	271.133881
1413.101563	188.462372
1412.059570	-100.244598
1411.017578	124.018852
1409.974609	237.669678
1408.931641	39.816433
1407.888672	316.892639
1406.845703	204.675522
1405.801758	421.494446
1404.758789	103.645409
1403.714844	-35.800579
1402.669922	-9.507500
1401.625977	-211.387100
1400.581055	153.737640
1399.537109	-30.328751
1398.491211	31.427248
1397.446289	228.647598
1396.400391	147.695618
1395.355469	430.212708
1394.309570	78.945396
1393.262695	118.600525
1392.216797	-162.112976
1391.169922	-84.639351
1390.123047	-104.689011
1389.076172	-247.219681
1388.029297	125.781609
1386.981445	118.542175
1385.933594	-116.127541
1384.885742	134.447418
1383.837891	65.096268
1382.789063	-209.043137
1381.740234	-358.012573
1380.691406	-429.350098
1379.642578	-188.351669
1378.592773	-27.250126
1377.543945	-218.043747
1376.494141	-94.175636
1375.444336	92.157120
1374.393555	-175.524002
1373.342773	-258.381287
1372.292969	-168.979980
1371.241211	15.210360
1370.190430	72.363693
1369.139648	-204.303085
1368.087891	-49.703445
1367.036133	134.858658
1365.983398	-360.426514
1364.931641	182.954605
1363.878906	-140.080765
1362.826172	234.039688
1361.773438	-155.765793
1360.720703	-50.196095
1359.666992	-173.374771
1358.613281	79.134972
1357.559570	371.458282
1356.504883	184.054047
1355.451172	143.516785
1354.396484	103.119614
1353.341797	167.212448
1352.287109	323.310913
1351.231445	87.167351
1350.175781	298.096039
1349.120117	322.944458
1348.064453	236.267197
1347.008789	417.696899
1345.952148	410.673950
1344.895508	614.574158
1343.838867	994.549683
1342.782227	670.576660
1341.724609	498.029602
1340.666992	816.264038
1339.609375	604.416321
1338.551758	1140.704712
1337.493164	862.297180
1336.434570	831.692993
1335.375977	707.200256
1334.317383	610.123047
1333.257813	515.680481
1332.199219	626.721741
1331.139648	905.982544
1330.079102	680.915710
1329.019531	802.139038
1327.958984	913.541382
1326.898438	1034.917358
1325.837891	383.250580
1324.777344	845.758972
1323.715820	658.838318
1322.654297	911.517029
1321.592773	594.134094
1320.531250	738.422791
1319.468750	626.209167
1318.406250	1088.829590
1317.343750	1038.497803
1316.281250	840.400208
1315.218750	1219.258423
1314.155273	1351.648804
1313.091797	1119.489136
1312.028320	1101.844482
1310.963867	680.455627
1309.899414	1106.310181
1308.834961	1066.879517
1307.770508	963.603699
1306.706055	1347.653320
1305.640625	855.921997
1304.575195	984.275391
1303.509766	1117.606689
1302.444336	1157.578613
1301.377930	1241.874146
1300.311523	1026.463867
1299.245117	1334.529907
1298.178711	1175.902832
1297.111328	1012.527710
1296.044922	1384.549072
1294.977539	988.233765
1293.909180	869.478882
1292.841797	986.424194
1291.773438	1125.481812
1290.705078	882.003784
1289.636719	829.976868
1288.567383	780.503174
1287.499023	951.729126
1286.429688	811.778503
1285.360352	890.006958
1284.290039	554.364502
1283.219727	963.343140
1282.150391	1149.465820
1281.079102	806.891296
1280.008789	618.722961
1278.937500	633.765503
1277.866211	847.006470
1276.794922	690.971558
1275.723633	750.229248
1274.651367	941.515320
1273.580078	455.872406
1272.507813	679.047363
1271.434570	997.448792
1270.362305	1201.005493
1269.289063	860.035095
1268.215820	746.305786
1267.142578	957.284424
1266.068359	816.847900
1264.994141	676.537598
1263.919922	953.406372
1262.845703	859.565552
1261.771484	663.427429
1260.696289	1042.634644
1259.621094	995.275330
1258.545898	923.624817
1257.469727	1100.486206
1256.394531	948.567932
1255.318359	860.048584
1254.241211	944.426331
1253.165039	1023.944519
1252.087891	568.176453
1251.010742	659.963562
1249.933594	1019.264771
1248.856445	619.820557
1247.778320	626.535828
1246.700195	655.146423
1245.622070	953.486450
1244.543945	763.421143
1243.464844	743.468994
1242.385742	560.846191
1241.306641	793.468811
1240.227539	472.600647
1239.147461	760.967285
1238.067383	678.026978
1236.987305	866.793518
1235.907227	623.831543
1234.827148	1074.389160
1233.746094	904.207825
1232.665039	569.312012
1231.583008	488.958862
1230.501953	587.902405
1229.419922	560.857666
1228.337891	819.532898
1227.255859	458.375519
1226.172852	186.908295
1225.089844	181.714447
1224.006836	268.440704
1222.923828	289.815826
1221.840820	192.677994
1220.756836	313.135925
1219.672852	327.175232
1218.587891	34.291386
1217.503906	282.691742
1216.418945	-34.252285
1215.333984	172.941147
1214.249023	-361.174866
1213.164063	94.566147
1212.078125	436.643982
1210.992188	916.060120
1209.906250	575.098206
1208.819336	224.601349
1207.732422	542.090698
1206.645508	500.232758
1205.558594	248.686295
1204.471680	108.047562
1203.383789	381.757294
1202.295898	123.043839
1201.208008	-150.039413
1200.119141	104.143532
1199.031250	11.601901
1197.942383	104.323860
1196.852539	33.358845
1195.763672	80.239799
1194.673828	-55.717125
1193.583984	-179.642502
1192.494141	-130.510101
1191.404297	180.475815
1190.313477	-87.744186
1189.222656	-216.589462
1188.131836	-122.100128
1187.040039	-116.558319
1185.949219	76.159698
1184.857422	206.322678
1183.764648	-174.687637
1182.672852	-92.622154
1181.580078	-269.677155
1180.487305	13.630878
1179.394531	-84.394165
1178.301758	-62.608555
1177.208008	-86.443069
1176.114258	-246.874786
1175.020508	33.369015
1173.925781	143.400452
1172.831055	6.742698
1171.736328	169.246674
1170.641602	-156.533508
1169.546875	39.280476
1168.451172	-128.625153
1167.355469	-121.968994
1166.259766	-330.548401
1165.163086	-171.044449
1164.067383	-147.881516
1162.970703	11.359981
1161.873047	55.788891
1160.776367	-33.585152
1159.678711	180.188431
1158.581055	482.106567
1157.483398	-187.432495
1156.384766	68.936806
1155.287109	127.142830
1154.188477	-129.547867
1153.088867	-83.424622
1151.990234	-173.253952
1150.890625	239.703079
1149.791016	18.627752
1148.691406	78.656799
1147.590820	-63.860020
1146.490234	48.372101
1145.389648	-51.384987
1144.289063	129.650131
1143.187500	-139.180740
1142.086914	-84.439606
1140.984375	131.898529
1139.882813	-403.296265
1138.781250	12.560102
1137.678711	242.754639
1136.576172	204.266571
1135.472656	-252.398407
1134.370117	-124.656708
1133.266602	233.268265
1132.163086	448.512390
1131.058594	402.495270
1129.955078	588.984741
1128.850586	882.053833
1127.746094	854.721741
1126.640625	1073.931274
1125.535156	956.322876
1124.430664	942.997925
1123.324219	758.963562
1122.218750	745.538452
1121.112305	504.650696
1120.005859	171.448776
1118.899414	297.628876
1117.792969	343.207581
1116.685547	596.928467
1115.578125	244.803619
1114.470703	119.849709
1113.362305	524.591553
1112.253906	510.611755
1111.145508	156.200485
1110.037109	241.444794
1108.928711	650.275513
1107.819336	758.858032
1106.709961	387.935486
1105.599609	182.384201
1104.490234	718.084106
1103.379883	635.161682
1102.269531	533.352417
1101.159180	707.524902
1100.047852	313.195953
1098.936523	359.906158
1097.825195	703.567017
1096.713867	768.933838
1095.601563	532.617310
1094.489258	355.259674
1093.376953	724.327271
1092.263672	820.040100
1091.151367	899.212708
1090.038086	404.041473
1088.924805	610.246948
1087.810547	844.533630
1086.696289	591.848694
1085.582031	945.893005
1084.467773	476.965240
1083.352539	696.840027
1082.238281	420.816772
1081.123047	532.494080
1080.006836	817.881531
1078.891602	826.059814
1077.775391	305.998596
1076.659180	511.391602
1075.541992	465.587860
1074.425781	330.664276
1073.308594	275.520325
1072.191406	49.216866
1071.073242	237.942902
1069.956055	487.529327
1068.837891	254.277969
1067.719727	344.425598
1066.600586	703.864380
1065.481445	824.295959
1064.362305	766.757385
1063.243164	594.563171
1062.124023	558.180176
1061.003906	463.324982
1059.883789	721.703003
1058.762695	327.550385
1057.642578	317.022095
1056.521484	467.779816
1055.400391	676.903931
1054.278320	287.869141
1053.157227	242.400345
1052.035156	229.655670
1050.913086	473.754517
1049.790039	304.628662
1048.667969	74.959869
1047.544922	216.363586
1046.420898	469.681885
1045.297852	352.166565
1044.173828	428.238037
1043.049805	233.941269
1041.925781	-256.167023
1040.800781	106.677399
1039.675781	231.827881
1038.550781	193.962296
1037.425781	144.535843
1036.299805	353.535645
1035.173828	-133.294586
1034.047852	382.898804
1032.921875	331.371796
1031.794922	575.256226
1030.667969	393.639374
1029.541016	49.468544
1028.413086	-71.393684
1027.286133	-229.283417
1026.157227	-229.105164
1025.029297	-484.274597
1023.901367	-72.925209
1022.772461	-620.326965
1021.643555	-589.557312
1020.513672	-294.245422
1019.384766	-319.060638
1018.254883	-355.380310
1017.124023	25.715677
1015.994141	-281.669098
1014.863281	-18.759201
1013.732422	-434.699249
1012.601563	159.555618
1011.469727	45.005768
1010.338867	125.105240
1009.207031	545.517090
1008.074219	19.352867
1006.942383	645.726013
1005.809570	927.261108
1004.675781	1065.390015
1003.542969	1927.229248
1002.409180	1968.220459
1001.275391	1697.342773
1000.141602	869.918030
999.007813	541.920532
997.873047	211.882980
996.738281	246.904938
995.602539	249.714584
994.467773	545.735229
993.332031	304.183533
992.196289	30.584225
991.059570	271.482330
989.923828	171.202347
988.787109	-64.893661
987.650391	-14.996371
986.512695	-163.119019
985.375000	-177.440857
984.237305	6.429922
983.099609	86.760162
981.960938	-16.951256
980.822266	167.186050
979.683594	52.298157
978.544922	-142.887314
977.405273	-172.269516
976.265625	177.853760
975.125977	472.803741
973.985352	119.736305
972.845703	-37.719963
971.705078	388.452850
970.563477	-165.962814
969.422852	379.738800
968.281250	-194.751770
967.139648	-96.460365
965.997070	54.707119
964.855469	121.103546
963.712891	380.248535
962.569336	378.076630
961.426758	353.150604
960.283203	658.373718
959.139648	459.605469
957.996094	458.072815
956.851563	358.237793
955.707031	15.939947
954.562500	108.847389
953.416992	-127.639961
952.272461	-130.497192
951.126953	246.485596
949.980469	15.199461
948.834961	108.828453
947.688477	385.419128
946.541992	234.746948
945.395508	410.995270
944.248047	-241.755478
943.100586	434.925781
941.953125	196.011353
940.804688	461.777252
939.657227	52.170414
938.507813	188.141052
937.359375	210.179321
936.210938	61.358044
935.061523	377.820923
933.912109	254.427109
932.761719	58.336147
931.611328	254.328690
930.460938	186.196869
929.310547	152.416367
928.160156	-6.388776
927.008789	176.421890
925.857422	-234.567245
924.705078	-96.969505
923.553711	-248.112228
922.401367	69.368958
921.249023	114.065475
920.095703	38.442501
918.942383	-84.705780
917.789063	42.232533
916.635742	228.314575
915.481445	78.412109
914.328125	314.632721
913.172852	3.938645
912.018555	-179.397293
910.863281	-51.731262
909.708008	7.979497
908.552734	31.522257
907.396484	-157.883057
906.241211	110.724533
905.083984	-71.542068
903.927734	-258.119995
902.770508	-249.719482
901.613281	-57.795105
900.456055	122.850258
899.298828	-31.398832
898.140625	86.049164
896.982422	-126.682793
895.824219	350.547546
894.665039	-305.054840
893.505859	129.277084
892.346680	-155.115326
891.186523	-150.069885
890.027344	-205.910538
888.867188	22.923975
887.706055	502.360992
886.545898	214.228317
885.384766	-21.764006
884.223633	85.376549
883.061523	-28.484371
881.899414	218.606430
880.737305	55.345364
879.575195	279.932709
878.413086	527.025696
877.250000	-151.861389
876.086914	282.321777
874.922852	139.905899
873.758789	96.679375
872.595703	537.461609
871.430664	370.536072
870.266602	244.242020
869.101563	275.509735
867.936523	149.416199
866.770508	297.702484
865.605469	470.689484
864.439453	668.362427
863.273438	149.341049
862.106445	531.253174
860.939453	915.261292
859.772461	295.639496
858.605469	711.009399
857.437500	484.463776
856.269531	325.348511
855.101563	536.390747
853.932617	469.308105
852.764648	586.092590
851.595703	850.753296
850.425781	951.724243
849.256836	523.977844
848.086914	750.402100
846.916992	784.151367
845.746094	423.892456
844.575195	408.451660
843.404297	428.806000
842.233398	281.354340
841.061523	221.177612
839.889648	107.344238
838.717773	176.835175
837.545898	56.303265
836.373047	121.239464
835.200195	483.200623
834.027344	400.531006
832.853516	451.823090
831.679688	112.403343
830.505859	339.940338
829.331055	232.643631
828.157227	390.779388
826.982422	486.336456
825.806641	216.139587
824.631836	358.369354
823.456055	77.045654
822.280273	-70.539650
821.103516	136.029816
819.926758	-96.281967
818.750000	52.146893
817.573242	-171.303833
816.395508	121.539902
815.217773	-482.447388
814.040039	-205.428787
812.862305	-119.887650
811.683594	-345.736023
810.504883	-140.380157
809.326172	115.876442
808.146484	67.539543
806.966797	-87.503716
805.787109	-116.017639
804.607422	-177.934433
803.426758	130.716354
802.246094	-337.556427
801.064453	-279.954315
799.883789	-142.659485
798.702148	-233.959305
797.520508	-467.230988
796.337891	-330.394928
795.156250	-18.702543
793.972656	-529.192383
792.790039	-31.841364
791.607422	-170.370560
790.423828	-14.552140
789.239258	-142.247452
788.055664	287.571320
786.871094	-19.622999
785.686523	46.946663
784.501953	294.646210
783.316406	309.953186
782.130859	88.617989
780.945313	284.842712
779.759766	381.407684
778.573242	-149.463547
777.386719	-28.875195
776.199219	140.056366
775.012695	79.226044
773.825195	479.405731
772.637695	232.898361
771.449219	83.376549
770.260742	-55.211769
769.072266	227.137360
767.883789	379.162354
766.694336	202.652893
765.504883	257.358734
764.315430	336.104584
763.125977	324.375366
761.935547	158.398315
760.745117	401.678009
759.553711	844.894714
758.363281	513.456482
757.171875	641.640869
755.979492	971.878601
754.788086	211.539780
753.595703	394.175049
752.403320	558.993958
751.210938	477.568756
750.017578	567.321838
748.824219	463.674500
747.630859	15.320404
746.436523	273.654724
745.242188	171.915909
744.047852	116.149551
742.853516	483.518616
741.658203	396.738770
740.462891	366.865784
739.267578	25.695847
738.071289	365.929108
736.875000	252.473602
735.678711	189.325211
734.482422	504.850952
733.285156	132.821457
732.087891	251.044220
730.890625	235.656204
729.692383	222.361862
728.494141	5.613821
727.295898	101.514351
726.097656	356.849426
724.898438	614.163635
723.699219	178.730743
722.500000	328.802002
721.299805	561.711304
720.099609	842.486938
718.899414	551.224243
717.698242	755.390198
716.498047	715.087524
715.296875	652.951782
714.094727	743.453857
712.893555	548.306152
711.691406	370.664185
710.489258	504.705841
709.286133	348.926331
708.083008	326.085846
706.879883	251.003693
705.676758	437.221893
704.472656	346.954865
703.268555	39.158566
702.064453	-135.749649
700.860352	420.272675
699.655273	162.823303
698.450195	457.749084
697.244141	-195.035431
696.039063	-17.355982
694.833008	-35.203384
693.626953	383.613068
692.419922	11.926476
691.212891	72.536919
690.005859	-326.895264
688.798828	-252.971375
687.590820	-92.177994
686.382813	105.554329
685.174805	-165.027924
683.965820	19.925112
682.756836	-135.318130
681.547852	-186.304062
680.338867	-169.922821
679.128906	-127.370773
677.918945	-392.122162
676.708984	-98.004654
675.498047	-41.885948
674.287109	423.399780
673.076172	462.524841
671.865234	114.723915
670.653320	394.415131
669.441406	116.478256
668.229492	-245.352173
667.016602	-55.723988
665.803711	-101.375473
664.590820	-8.486387
663.377930	-187.412369
662.164063	67.976624
660.950195	-127.527809
659.736328	-318.305145
658.521484	-111.709290
657.306641	-98.988968
656.091797	118.925087
654.875977	9.401914
653.661133	113.672440
652.445313	188.089127
651.228516	155.127533
650.012695	36.402851
648.795898	-36.657169
647.579102	131.823639
646.361328	78.929550
645.143555	297.594147
643.925781	533.774719
642.708008	146.506470
641.489258	60.881454
640.270508	61.709465
639.051758	204.813583
637.833008	187.106308
636.613281	234.288864
635.393555	245.363358
634.172852	3.472146
632.953125	444.829468
631.732422	-77.316711
630.511719	274.594818
629.290039	-18.997366
628.068359	297.138031
626.846680	188.951935
625.625000	310.644592
624.402344	557.028503
623.179688	297.975616
621.957031	-50.530655
620.733398	434.766388
619.510742	427.691772
618.286133	-49.985706
617.062500	-56.155251
615.837891	-29.834743
614.613281	-167.898148
613.388672	-286.289459
612.164063	145.327606
610.938477	-38.665779
609.712891	357.031281
608.486328	-249.428177
607.260742	-11.366482
606.034180	94.433311
604.807617	159.872345
