# Supplementary material for: Raman spectroscopy accurately differentiates mucosal healing from non-healing and biochemical changes following biological therapy in inflammatory bowel disease
Source: PLoS One. 2021 Jun 2;16(6):e0252210. doi: 10.1371/journal.pone.0252210 (PMC8172032; doi:10.1371/journal.pone.0252210)
Supplement: S2 Dataset — (ZIP) [file pone.0252210.s004.zip › Export UC MH/OC031 post-1_base sub cr removed_56__X_-17044.7__Y_32922.8__Z_-382.489__Time_643.txt]

1714.837891	-90.754471
1713.861328	143.411255
1712.884766	64.271988
1711.907227	60.233215
1710.930664	21.382303
1709.953125	79.049576
1708.975586	-163.404114
1707.997070	28.314537
1707.019531	43.251514
1706.041016	-83.694984
1705.062500	-57.883018
1704.083984	117.919998
1703.104492	-163.890884
1702.125000	215.411575
1701.145508	-106.161049
1700.166016	99.399452
1699.186523	125.877235
1698.206055	-74.735329
1697.225586	-26.543787
1696.245117	-7.590348
1695.264648	190.516006
1694.283203	217.775696
1693.301758	-48.492283
1692.320313	80.649879
1691.338867	95.179665
1690.357422	195.303711
1689.375000	-16.538740
1688.392578	212.011566
1687.410156	259.365417
1686.427734	117.652946
1685.444336	325.379547
1684.460938	178.847672
1683.477539	312.359436
1682.494141	302.230408
1681.509766	350.923859
1680.526367	218.830139
1679.541992	337.237030
1678.557617	325.455536
1677.572266	284.657013
1676.587891	350.553864
1675.602539	493.791504
1674.617188	312.862549
1673.630859	424.663055
1672.645508	528.724670
1671.659180	359.324005
1670.672852	633.884277
1669.686523	680.192688
1668.699219	689.562622
1667.712891	855.834534
1666.725586	841.813110
1665.738281	846.640015
1664.750000	819.885925
1663.762695	756.291687
1662.774414	852.078613
1661.786133	868.554565
1660.797852	895.889893
1659.808594	960.560120
1658.820313	908.905212
1657.831055	1077.363159
1656.841797	1042.097412
1655.851563	996.500793
1654.862305	887.661743
1653.872070	1019.929016
1652.881836	792.561096
1651.891602	748.056274
1650.900391	806.944946
1649.910156	707.416016
1648.918945	589.655029
1647.927734	546.181519
1646.935547	513.518616
1645.944336	312.039368
1644.952148	311.590210
1643.959961	311.364075
1642.966797	382.627808
1641.974609	240.295486
1640.981445	346.276428
1639.988281	238.725311
1638.995117	181.541748
1638.001953	106.125290
1637.007813	33.569820
1636.013672	35.045601
1635.019531	-192.559708
1634.025391	-58.921932
1633.031250	69.573059
1632.036133	0.666365
1631.041016	-128.594009
1630.045898	76.691139
1629.049805	84.659790
1628.054688	-59.820057
1627.058594	-46.241623
1626.062500	49.020233
1625.065430	-281.599091
1624.069336	-33.550335
1623.072266	27.912735
1622.075195	220.877472
1621.078125	30.316168
1620.081055	102.634697
1619.083008	180.295547
1618.084961	218.660934
1617.086914	186.254868
1616.088867	-63.846848
1615.089844	35.231838
1614.091797	223.565002
1613.092773	55.233326
1612.092773	128.300247
1611.093750	306.291443
1610.093750	7.279380
1609.094727	80.577522
1608.093750	43.885792
1607.093750	15.147272
1606.093750	36.248463
1605.092773	101.913078
1604.091797	212.110504
1603.090820	-227.239502
1602.088867	19.146608
1601.087891	40.520782
1600.085938	80.238426
1599.083984	-55.200974
1598.081055	-59.838764
1597.079102	32.266228
1596.076172	-63.772316
1595.073242	-55.244972
1594.070313	-164.228745
1593.067383	-226.140442
1592.063477	-53.046436
1591.059570	-135.806580
1590.055664	-95.870773
1589.051758	-97.689835
1588.046875	-130.807449
1587.041992	120.348244
1586.037109	280.136139
1585.032227	30.587078
1584.027344	140.790466
1583.021484	24.239941
1582.015625	225.542786
1581.009766	36.062023
1580.003906	83.599236
1578.997070	120.674515
1577.990234	71.810440
1576.984375	-16.095217
1575.976563	13.073731
1574.969727	-20.233389
1573.961914	-115.982086
1572.954102	37.866283
1571.946289	-11.153877
1570.938477	-148.564743
1569.929688	103.778923
1568.921875	218.280106
1567.913086	-64.699783
1566.903320	195.078903
1565.894531	330.075287
1564.884766	111.954346
1563.875000	-160.633011
1562.865234	111.654778
1561.855469	69.898590
1560.844727	2.150828
1559.834961	61.403984
1558.824219	125.736656
1557.813477	-121.031548
1556.801758	57.155617
1555.790039	97.887543
1554.779297	164.420013
1553.766602	295.564789
1552.754883	242.761734
1551.743164	107.067215
1550.730469	289.625214
1549.717773	252.104111
1548.705078	261.063049
1547.691406	329.397888
1546.677734	263.160217
1545.665039	295.085663
1544.650391	210.591522
1543.636719	208.720184
1542.623047	144.748444
1541.608398	-58.769875
1540.593750	225.726517
1539.579102	115.008224
1538.563477	117.793022
1537.547852	252.077209
1536.533203	-111.731300
1535.516602	79.070747
1534.500977	14.380426
1533.485352	230.644089
1532.468750	165.724701
1531.452148	178.039429
1530.435547	89.748070
1529.417969	60.627506
1528.400391	173.063141
1527.383789	182.344162
1526.365234	250.709595
1525.347656	120.749252
1524.329102	-1.553570
1523.311523	-13.280677
1522.292969	49.472790
1521.273438	6.641164
1520.254883	74.280144
1519.235352	80.076332
1518.215820	-19.613605
1517.196289	109.311195
1516.176758	107.052223
1515.156250	61.013508
1514.136719	12.321624
1513.116211	20.012770
1512.094727	207.253143
1511.074219	88.934723
1510.052734	-47.409710
1509.031250	23.966518
1508.009766	77.251579
1506.988281	-177.273544
1505.965820	-62.669212
1504.943359	10.773734
1503.920898	-61.976105
1502.898438	13.785256
1501.875000	-251.245926
1500.852539	-39.967331
1499.829102	-200.114319
1498.805664	-211.836319
1497.781250	-152.009552
1496.757813	-146.028870
1495.733398	-168.295273
1494.708984	-108.813148
1493.684570	134.642334
1492.659180	96.692673
1491.633789	-15.453230
1490.608398	166.207840
1489.583008	138.214294
1488.557617	225.079193
1487.531250	150.929626
1486.504883	186.505341
1485.478516	209.216919
1484.452148	203.761124
1483.424805	-123.265434
1482.398438	98.213951
1481.371094	490.379333
1480.342773	221.892227
1479.315430	389.371796
1478.287109	171.839523
1477.259766	272.854370
1476.230469	467.993286
1475.202148	675.722656
1474.173828	615.907410
1473.144531	624.779480
1472.115234	661.580933
1471.085938	705.934509
1470.055664	790.905090
1469.025391	814.725159
1467.996094	922.412598
1466.964844	1073.200073
1465.934570	1017.960022
1464.904297	1135.519897
1463.873047	1143.697388
1462.841797	1355.063965
1461.809570	1352.917847
1460.778320	1167.893921
1459.746094	1477.981079
1458.713867	1252.292969
1457.681641	1364.191040
1456.649414	1318.687866
1455.616211	1582.637817
1454.583008	1478.686401
1453.549805	1635.918335
1452.516602	1580.098389
1451.483398	1699.156982
1450.449219	1655.944824
1449.415039	1645.658936
1448.380859	1660.680176
1447.345703	1652.867920
1446.311523	1528.581665
1445.276367	1728.327759
1444.241211	1674.889771
1443.205078	1717.596436
1442.169922	1557.905151
1441.133789	1739.696289
1440.097656	1628.076538
1439.061523	1592.338867
1438.024414	1437.801147
1436.988281	1490.552856
1435.951172	1507.896118
1434.914063	1378.725586
1433.875977	1062.719727
1432.838867	1042.271606
1431.800781	898.133423
1430.762695	716.205872
1429.724609	827.060059
1428.685547	683.071655
1427.646484	536.635376
1426.607422	395.318451
1425.568359	513.747620
1424.529297	324.637665
1423.489258	289.335968
1422.449219	286.823914
1421.409180	490.885529
1420.369141	415.344818
1419.328125	327.262207
1418.288086	-140.856827
1417.247070	272.109772
1416.205078	428.265320
1415.164063	66.165947
1414.122070	247.517776
1413.080078	119.531258
1412.038086	39.405334
1410.996094	29.732430
1409.953125	60.300701
1408.910156	73.312592
1407.867188	216.983521
1406.824219	64.295532
1405.780273	74.914825
1404.737305	-44.945366
1403.693359	274.494080
1402.648438	199.889145
1401.604492	-60.261230
1400.559570	-29.310425
1399.514648	-113.666008
1398.469727	190.669510
1397.424805	68.822517
1396.378906	-95.522873
1395.333984	-66.805038
1394.288086	107.239433
1393.241211	148.531952
1392.195313	4.599491
1391.148438	176.202866
1390.101563	220.160339
1389.054688	219.129333
1388.006836	10.518950
1386.959961	162.247955
1385.912109	86.419540
1384.864258	-121.805756
1383.815430	-192.399475
1382.767578	2.018352
1381.718750	6.538727
1380.669922	-51.312965
1379.621094	-26.644146
1378.571289	8.073899
1377.522461	127.743660
1376.472656	252.427521
1375.421875	37.779930
1374.372070	-149.239594
1373.321289	-11.858265
1372.270508	43.260929
1371.219727	53.568954
1370.168945	161.171051
1369.117188	-40.204330
1368.066406	62.569141
1367.014648	5.959440
1365.961914	178.575867
1364.910156	92.271652
1363.857422	175.364853
1362.804688	-94.895439
1361.751953	82.944412
1360.698242	81.677849
1359.645508	291.927551
1358.591797	216.208679
1357.538086	23.769678
1356.483398	206.829086
1355.429688	206.019455
1354.375000	317.104614
1353.320313	224.552307
1352.264648	402.828369
1351.209961	156.554749
1350.154297	225.742004
1349.098633	280.108337
1348.042969	247.704727
1346.986328	336.966125
1345.930664	465.979156
1344.874023	639.665405
1343.817383	491.086182
1342.759766	409.587891
1341.703125	397.618622
1340.645508	517.059509
1339.587891	777.740051
1338.529297	711.506836
1337.471680	699.879395
1336.413086	539.828369
1335.354492	488.840942
1334.295898	346.426697
1333.236328	404.545898
1332.176758	497.366974
1331.117188	449.302734
1330.057617	458.219116
1328.998047	526.551392
1327.937500	543.056030
1326.876953	460.828583
1325.816406	339.215363
1324.754883	543.724121
1323.694336	518.633179
1322.632813	550.420288
1321.571289	614.373779
1320.508789	614.240906
1319.447266	466.199615
1318.384766	626.601318
1317.322266	843.742676
1316.259766	742.870178
1315.196289	654.455994
1314.132813	743.593262
1313.069336	714.532288
1312.005859	579.664063
1310.942383	654.264221
1309.877930	659.983032
1308.813477	638.714844
1307.749023	607.703064
1306.683594	657.983887
1305.619141	823.949341
1304.553711	729.238220
1303.488281	865.783325
1302.421875	820.441467
1301.356445	846.481873
1300.290039	833.278259
1299.223633	901.233765
1298.157227	640.123779
1297.089844	769.645325
1296.022461	894.282227
1294.955078	694.949524
1293.887695	476.153168
1292.819336	731.041382
1291.751953	335.879028
1290.683594	588.390503
1289.614258	600.584778
1288.545898	527.056274
1287.476563	340.896057
1286.407227	544.476807
1285.337891	628.004517
1284.268555	439.711487
1283.198242	538.055969
1282.127930	663.355835
1281.057617	377.479980
1279.986328	449.058807
1278.916016	505.993042
1277.844727	660.802551
1276.773438	561.285156
1275.701172	589.005066
1274.629883	511.668121
1273.557617	405.098328
1272.485352	630.916504
1271.413086	856.691711
1270.339844	689.230469
1269.266602	700.138794
1268.193359	728.182007
1267.120117	953.952576
1266.045898	852.707397
1264.972656	636.900391
1263.898438	826.104370
1262.823242	876.280151
1261.749023	792.395874
1260.673828	679.343994
1259.598633	797.883423
1258.523438	750.744141
1257.448242	659.822266
1256.372070	637.164185
1255.295898	563.426941
1254.219727	691.790833
1253.142578	659.516052
1252.066406	714.878845
1250.989258	655.919678
1249.912109	589.722168
1248.833984	603.821228
1247.756836	513.412598
1246.678711	600.489136
1245.599609	665.683411
1244.521484	555.962463
1243.442383	834.918091
1242.364258	458.145142
1241.285156	452.998199
1240.205078	457.581329
1239.125977	219.515793
1238.045898	491.051697
1236.965820	595.119080
1235.884766	568.202148
1234.804688	592.223938
1233.723633	584.733337
1232.642578	674.192688
1231.561523	356.575165
1230.479492	559.910095
1229.397461	596.055176
1228.315430	465.120392
1227.233398	394.764648
1226.150391	554.360962
1225.068359	360.614319
1223.985352	399.189240
1222.901367	186.212311
1221.818359	268.327087
1220.734375	347.983154
1219.650391	301.914276
1218.566406	265.524475
1217.481445	214.645798
1216.396484	178.272797
1215.311523	134.659119
1214.226563	173.138519
1213.141602	4.003730
1212.055664	189.672760
1210.969727	293.211548
1209.883789	186.830811
1208.796875	410.868500
1207.709961	364.747040
1206.623047	270.414490
1205.536133	405.051422
1204.449219	380.580536
1203.361328	404.274292
1202.273438	-46.518944
1201.185547	-49.277752
1200.096680	102.004662
1199.008789	26.954113
1197.919922	115.531555
1196.830078	-139.975998
1195.741211	-56.273609
1194.651367	181.253876
1193.561523	-131.893494
1192.471680	-7.489107
1191.381836	-80.224327
1190.291016	60.857746
1189.200195	-228.107895
1188.109375	92.972626
1187.017578	-241.565933
1185.926758	-151.135925
1184.834961	78.398872
1183.742188	89.457481
1182.650391	-81.833130
1181.557617	-13.273419
1180.464844	57.608944
1179.372070	13.353273
1178.279297	5.020393
1177.185547	-65.651764
1176.091797	170.281998
1174.998047	-3.473854
1173.903320	-19.169760
1172.808594	70.422882
1171.713867	73.765411
1170.619141	33.985188
1169.524414	61.154915
1168.428711	95.436172
1167.333008	115.302017
1166.237305	15.574231
1165.140625	-225.179428
1164.044922	234.267426
1162.948242	93.804657
1161.850586	-29.930571
1160.753906	104.234749
1159.656250	-14.783363
1158.558594	92.950607
1157.460938	107.512520
1156.362305	348.661346
1155.263672	81.583748
1154.165039	155.584213
1153.066406	53.064842
1151.967773	145.994202
1150.868164	112.516869
1149.768555	86.144096
1148.667969	4.937395
1147.568359	-14.371184
1146.467773	-136.111633
1145.367188	-138.834900
1144.266602	-160.654297
1143.165039	-237.249680
1142.063477	-137.837769
1140.961914	156.489655
1139.860352	29.765850
1138.757813	17.143875
1137.655273	156.575241
1136.552734	236.481964
1135.450195	62.107327
1134.346680	274.882599
1133.244141	102.836380
1132.139648	322.508087
1131.036133	214.493515
1129.931641	543.076721
1128.827148	394.613098
1127.722656	492.827606
1126.618164	472.377747
1125.512695	430.540314
1124.407227	417.107513
1123.301758	294.621735
1122.196289	406.678101
1121.089844	352.824738
1119.983398	353.405914
1118.876953	133.755142
1117.769531	276.292511
1116.663086	255.431183
1115.555664	168.278503
1114.447266	187.549759
1113.339844	45.958195
1112.231445	171.537735
1111.123047	204.823608
1110.014648	207.322266
1108.905273	119.986916
1107.795898	259.404694
1106.686523	49.198341
1105.577148	443.463318
1104.466797	431.493561
1103.357422	410.047150
1102.247070	355.529510
1101.135742	442.520477
1100.025391	319.540131
1098.914063	512.513245
1097.802734	389.483612
1096.690430	419.651245
1095.579102	454.480896
1094.466797	416.225311
1093.353516	309.647034
1092.241211	365.547058
1091.127930	456.691620
1090.014648	526.575989
1088.901367	521.099487
1087.788086	548.523987
1086.673828	392.453583
1085.559570	492.716736
1084.445313	409.541046
1083.330078	312.266998
1082.214844	417.083527
1081.099609	411.412567
1079.984375	365.790375
1078.868164	482.176575
1077.751953	521.016052
1076.635742	414.298187
1075.519531	237.212631
1074.402344	226.743393
1073.285156	417.961426
1072.167969	217.482178
1071.050781	103.816589
1069.932617	416.748474
1068.814453	312.425079
1067.696289	374.465790
1066.578125	361.516296
1065.458984	404.754059
1064.339844	328.565582
1063.220703	364.748047
1062.100586	283.901672
1060.980469	282.625977
1059.860352	311.751312
1058.740234	312.797485
1057.619141	341.889221
1056.498047	399.012726
1055.376953	388.342133
1054.255859	197.788925
1053.133789	-60.414799
1052.011719	218.586380
1050.889648	186.960739
1049.767578	-38.372452
1048.644531	84.096321
1047.521484	150.524216
1046.398438	23.338327
1045.274414	-71.135399
1044.150391	104.884193
1043.026367	80.384743
1041.902344	181.747437
1040.778320	-26.778389
1039.653320	69.932137
1038.528320	-17.348696
1037.402344	-60.338749
1036.277344	120.165283
1035.151367	-25.182793
1034.024414	38.941624
1032.898438	-45.796398
1031.771484	13.703378
1030.644531	-15.142398
1029.517578	-29.999453
1028.390625	-161.010071
1027.262695	-175.767914
1026.134766	-88.286148
1025.005859	-58.870270
1023.877930	-75.861572
1022.749023	-48.710182
1021.620117	-95.792709
1020.490234	-221.699707
1019.361328	-145.706375
1018.231445	-32.607311
1017.101563	-100.355476
1015.970703	61.439167
1014.839844	-207.821945
1013.708984	102.290062
1012.578125	127.404259
1011.447266	-67.438194
1010.315430	129.122620
1009.183594	71.032791
1008.050781	154.178680
1006.918945	346.080872
1005.786133	452.362610
1004.653320	628.025391
1003.519531	1212.874634
1002.386719	1231.215698
1001.252930	1196.454346
1000.118164	780.560364
998.984375	480.414063
997.849609	224.342270
996.714844	102.358757
995.580078	-3.346134
994.444336	-21.249838
993.308594	53.204105
992.172852	-49.915096
991.036133	-51.455856
989.900391	106.153252
988.763672	3.295646
987.626953	207.043991
986.489258	231.062744
985.351563	100.818939
984.213867	-82.255089
983.076172	-104.012169
981.937500	90.673256
980.798828	32.212215
979.660156	-125.072411
978.521484	106.509422
977.381836	172.488724
976.242188	-182.206284
975.102539	100.022614
973.961914	-31.434088
972.822266	-130.585388
971.681641	130.996735
970.540039	27.418385
969.399414	185.690567
968.257813	245.271927
967.116211	-92.078003
965.973633	59.470066
964.832031	36.713600
963.689453	105.773811
962.545898	229.904083
961.403320	172.991180
960.259766	168.891068
959.116211	130.511963
957.972656	328.147980
956.828125	92.987152
955.683594	119.006783
954.539063	44.390495
953.393555	-27.819000
952.249023	158.603516
951.103516	4.232727
949.957031	62.676182
948.811523	128.035553
947.665039	227.731537
946.518555	80.682037
945.371094	79.993523
944.224609	102.228867
943.077148	350.596375
941.929688	51.038887
940.781250	164.811508
939.632813	232.977020
938.484375	84.472542
937.335938	66.122879
936.186523	246.242874
935.038086	134.561996
933.887695	285.116547
932.738281	273.900482
931.587891	98.751167
930.437500	149.239334
929.287109	-37.022305
928.135742	93.309669
926.985352	-26.692694
925.833984	-16.862404
924.681641	-161.646255
923.530273	-62.937531
922.377930	69.908607
921.224609	50.462856
920.072266	-55.262295
918.918945	64.080452
917.765625	40.328381
916.612305	-19.677605
915.458008	-0.112233
914.303711	212.464066
913.149414	-239.945801
911.995117	-224.671921
910.839844	-68.695557
909.684570	19.238947
908.529297	-223.833374
907.373047	-22.431757
906.216797	-68.084999
905.060547	99.324890
903.904297	-64.001122
902.747070	33.248882
901.589844	-64.203209
900.432617	-125.334251
899.274414	-34.752140
898.117188	67.151642
896.958984	-84.276924
895.799805	8.657259
894.641602	13.420779
893.482422	-142.251495
892.322266	-78.593277
891.163086	21.227943
890.002930	-46.098686
888.842773	-61.408665
887.682617	-142.141937
886.521484	178.985413
885.360352	-9.999974
884.199219	80.900391
883.038086	135.705475
881.875977	269.451202
880.713867	238.587875
879.551758	205.519180
878.388672	231.089661
877.225586	130.515121
876.062500	99.838875
874.899414	388.966522
873.735352	65.629372
872.571289	183.620239
871.407227	180.064407
870.242188	-88.931755
869.077148	49.318001
867.912109	86.330566
866.747070	267.219513
865.581055	-12.712528
864.415039	-13.867235
863.249023	38.905067
862.083008	48.986477
860.916016	220.747055
859.749023	280.184479
858.581055	139.851379
857.414063	172.359085
856.246094	108.392708
855.077148	187.996490
853.909180	453.664490
852.740234	465.888550
851.571289	323.458313
850.402344	378.265686
849.232422	363.596710
848.062500	250.379791
846.892578	14.054688
845.721680	160.621307
844.551758	107.914780
843.380859	196.179718
842.208984	125.563927
841.038086	166.777618
839.866211	275.028259
838.694336	179.786469
837.521484	140.436859
836.348633	-37.448357
835.175781	-14.238832
834.002930	205.455551
832.829102	237.467651
831.655273	175.680405
830.481445	374.990814
829.307617	239.500076
828.132813	48.275337
826.958008	193.842346
825.783203	259.035736
824.607422	210.480255
823.431641	271.100281
822.255859	122.218803
821.079102	196.108017
819.903320	187.517731
818.726563	-92.732956
817.548828	14.401606
816.372070	-5.410486
815.194336	-163.200851
814.016602	-78.522133
812.837891	68.329475
811.659180	-274.050049
810.480469	-31.755335
809.301758	-85.179832
808.122070	-171.957657
806.942383	63.308281
805.762695	-87.977463
804.583008	36.035984
803.402344	2.346308
802.221680	-77.986916
801.041016	21.353136
799.859375	-101.210083
798.677734	-225.994644
797.496094	-140.176712
796.313477	-76.624893
795.131836	-148.335541
793.949219	-73.862747
792.765625	13.800903
791.583008	-124.500641
790.399414	-81.270866
789.215820	-69.111191
788.031250	-21.617733
786.846680	207.188385
785.662109	-13.146843
784.477539	-7.906442
783.291992	94.536125
782.106445	81.940445
780.920898	42.771698
779.735352	49.948231
778.548828	114.481369
777.362305	-101.495804
776.174805	110.819061
774.988281	192.760437
773.800781	153.248947
772.613281	3.399566
771.424805	290.230499
770.236328	63.131302
769.047852	-33.861916
767.859375	76.293800
766.669922	124.649902
765.480469	168.522202
764.291016	58.159897
763.101563	66.692116
761.911133	238.061005
760.720703	211.233170
759.529297	336.184021
758.338867	333.446411
757.147461	260.291107
755.955078	290.461731
754.763672	371.132202
753.571289	275.915009
752.378906	33.498161
751.186523	87.694931
749.993164	394.374451
748.799805	127.842110
747.606445	91.880157
746.412109	97.598984
745.217773	59.407772
744.023438	203.264648
742.829102	162.823120
741.633789	299.964203
740.438477	9.599292
739.243164	-114.101364
738.046875	38.291187
736.850586	162.125061
735.654297	215.813766
734.458008	68.052101
733.260742	58.247654
732.063477	127.224304
730.866211	-20.422659
729.667969	171.026947
728.469727	95.608025
727.271484	109.866142
726.073242	1.727713
724.874023	-56.088898
723.674805	-109.494041
722.474609	118.903549
721.275391	100.458214
720.075195	247.965500
718.875000	100.770889
717.673828	128.244278
716.473633	269.181244
715.272461	148.351120
714.070313	64.685349
712.869141	186.025238
711.666992	47.980076
710.463867	219.471512
709.261719	244.966537
708.058594	122.391975
706.855469	163.241302
705.652344	75.682022
704.448242	-61.838730
703.244141	214.205475
702.040039	168.208542
700.834961	-121.301361
699.630859	46.030346
698.424805	63.349262
697.219727	-17.074995
696.013672	-173.443161
694.807617	-92.866402
693.601563	-18.767792
692.395508	59.717575
691.188477	-48.452648
689.981445	-4.563158
688.773438	-149.391754
687.566406	-131.366394
686.358398	1.688265
685.149414	-177.480637
683.941406	-224.239380
682.732422	-179.858994
681.523438	1.101873
680.313477	30.421432
679.104492	79.306351
677.894531	-79.617111
676.683594	-21.892145
675.473633	-87.477180
674.262695	-55.570427
673.051758	-27.920967
671.839844	79.827477
670.628906	-97.824120
669.416992	-95.877174
668.204102	33.667328
666.992188	148.100159
665.779297	208.546341
664.566406	-80.857918
663.352539	-214.586121
662.138672	290.823303
660.924805	-4.681575
659.710938	-28.109127
658.497070	-1.856754
657.282227	95.606293
656.066406	111.125061
654.851563	14.564907
653.635742	77.573380
652.419922	50.068481
651.204102	-65.737450
649.987305	61.899582
648.770508	159.327728
647.553711	108.152367
646.336914	24.694159
645.119141	244.653946
643.901367	-105.635925
642.682617	51.784889
641.464844	47.787952
640.246094	63.066452
639.027344	86.844986
637.807617	76.128960
636.587891	65.298988
635.368164	114.479744
634.148438	43.235649
632.927734	-159.101135
631.707031	-56.739388
630.486328	-87.672638
629.264648	37.803448
628.043945	120.083366
626.822266	159.176636
625.599609	28.599443
624.376953	90.686806
623.155273	113.844154
621.931641	194.484619
620.708984	219.020142
619.485352	67.538521
618.261719	59.140820
617.037109	78.112991
615.813477	-12.552922
614.588867	-152.907013
613.364258	50.635143
612.138672	-214.843933
610.913086	-89.556244
609.687500	-41.933125
608.461914	22.074329
607.235352	117.368713
606.008789	-144.879288
604.782227	21.443689
