# Supplementary material for: Raman spectroscopy accurately differentiates mucosal healing from non-healing and biochemical changes following biological therapy in inflammatory bowel disease
Source: PLoS One. 2021 Jun 2;16(6):e0252210. doi: 10.1371/journal.pone.0252210 (PMC8172032; doi:10.1371/journal.pone.0252210)
Supplement: S2 Dataset — (ZIP) [file pone.0252210.s004.zip › Export UC MH/EC037-1_base sub CR removed_13__X_-13697.7__Y_37028__Z_158.606__Time_147.txt]

1714.640625	20.615042
1713.664063	126.467140
1712.687500	152.862885
1711.709961	-77.727600
1710.733398	-47.612751
1709.755859	76.760483
1708.778320	126.550331
1707.799805	-243.832947
1706.821289	-179.625412
1705.843750	136.825027
1704.864258	132.286880
1703.885742	-80.475822
1702.907227	-62.492767
1701.927734	9.460076
1700.948242	234.354553
1699.968750	101.306244
1698.988281	-55.276474
1698.007813	-32.191696
1697.028320	-88.749611
1696.046875	87.591637
1695.066406	-171.019989
1694.084961	-116.595451
1693.104492	10.423510
1692.123047	215.252136
1691.140625	132.208527
1690.159180	-97.031601
1689.176758	357.179108
1688.194336	-23.107298
1687.211914	557.151611
1686.228516	343.174683
1685.246094	356.331024
1684.262695	244.672424
1683.279297	298.685181
1682.295898	246.584808
1681.311523	506.470551
1680.327148	282.155090
1679.342773	489.554657
1678.358398	721.239685
1677.374023	631.331299
1676.388672	470.035797
1675.403320	870.323242
1674.417969	741.767517
1673.432617	557.848694
1672.446289	725.163025
1671.459961	967.182495
1670.473633	696.816467
1669.487305	912.935486
1668.500977	930.193054
1667.513672	905.309875
1666.526367	928.564331
1665.539063	859.293274
1664.550781	883.216492
1663.563477	928.704346
1662.575195	1144.179932
1661.586914	1007.306274
1660.598633	1127.892822
1659.609375	1179.820679
1658.620117	903.529358
1657.631836	1300.423340
1656.641602	1347.850220
1655.652344	1019.624084
1654.662109	1149.702148
1653.672852	896.305969
1652.681641	1085.069336
1651.691406	866.681946
1650.701172	825.819824
1649.709961	724.386597
1648.718750	623.234558
1647.727539	646.563599
1646.735352	633.094482
1645.744141	421.743774
1644.751953	511.749268
1643.759766	425.007111
1642.766602	288.322845
1641.774414	624.330322
1640.781250	123.890144
1639.788086	-125.535889
1638.794922	266.230957
1637.801758	328.367554
1636.807617	411.704132
1635.813477	49.705910
1634.819336	38.487370
1633.825195	-62.169022
1632.830078	95.466171
1631.834961	229.451538
1630.839844	113.368507
1629.844727	171.177536
1628.849609	-184.117950
1627.853516	44.938889
1626.857422	50.384834
1625.861328	-204.456161
1624.865234	66.775047
1623.868164	182.844482
1622.871094	-50.633064
1621.874023	160.133408
1620.876953	-107.274017
1619.879883	-106.609085
1618.881836	-48.142281
1617.883789	75.969727
1616.885742	173.811279
1615.887695	122.054665
1614.888672	33.595882
1613.889648	81.592834
1612.890625	-124.805389
1611.891602	93.650017
1610.892578	-5.178799
1609.892578	40.163181
1608.892578	88.095886
1607.892578	-183.606171
1606.892578	-64.961372
1605.891602	56.212147
1604.890625	219.192078
1603.889648	83.684914
1602.888672	71.192139
1601.887695	-40.755367
1600.885742	137.628036
1599.883789	-55.463394
1598.881836	62.608910
1597.879883	-93.897278
1596.876953	-195.532104
1595.874023	89.518349
1594.871094	-88.001549
1593.868164	-25.237955
1592.864258	-137.539764
1591.861328	0.758864
1590.857422	178.049667
1589.853516	-51.899395
1588.848633	39.041336
1587.844727	-78.801201
1586.839844	230.970337
1585.834961	6.030786
1584.830078	-125.073799
1583.824219	-123.330963
1582.819336	149.292648
1581.813477	257.561066
1580.807617	-71.867516
1579.800781	346.013428
1578.794922	-129.308487
1577.788086	38.309219
1576.781250	234.355545
1575.773438	211.643585
1574.766602	27.568413
1573.758789	116.477036
1572.750977	38.824062
1571.743164	348.373444
1570.735352	0.166564
1569.726563	109.242844
1568.718750	-187.080765
1567.708984	251.529739
1566.700195	-60.570866
1565.691406	-201.342941
1564.681641	-111.221878
1563.671875	-384.563751
1562.662109	138.519165
1561.652344	204.733047
1560.641602	-118.222992
1559.630859	28.077101
1558.620117	62.706890
1557.609375	-66.090050
1556.597656	53.730888
1555.586914	-230.729645
1554.575195	119.270409
1553.563477	207.455200
1552.550781	313.550720
1551.539063	587.700012
1550.526367	281.935364
1549.513672	428.887970
1548.500977	379.048187
1547.487305	184.247070
1546.473633	377.186798
1545.459961	171.828613
1544.446289	524.610352
1543.432617	295.753021
1542.417969	270.892181
1541.404297	59.965240
1540.389648	197.535583
1539.374023	71.564400
1538.359375	53.917850
1537.343750	270.928253
1536.328125	219.393448
1535.312500	374.078033
1534.296875	-54.245628
1533.280273	-15.899744
1532.263672	225.918213
1531.247070	176.279633
1530.230469	404.787231
1529.212891	58.587219
1528.196289	-91.847595
1527.178711	246.848206
1526.160156	-12.006043
1525.142578	138.369995
1524.124023	100.675117
1523.106445	214.676575
1522.087891	238.449738
1521.068359	-339.691681
1520.049805	108.147339
1519.030273	-9.858775
1518.010742	57.092907
1516.991211	5.701385
1515.971680	-348.914398
1514.951172	-200.138504
1513.930664	133.328674
1512.910156	333.043701
1511.889648	57.731113
1510.868164	36.440205
1509.846680	-97.837471
1508.826172	270.593201
1507.803711	164.287735
1506.782227	-18.967392
1505.759766	-4.898383
1504.737305	-178.020859
1503.714844	-92.383453
1502.692383	-132.403931
1501.668945	101.515274
1500.646484	-92.353500
1499.623047	-201.776352
1498.599609	-219.098328
1497.575195	-54.841248
1496.550781	162.989883
1495.527344	163.249725
1494.502930	137.831696
1493.477539	56.070007
1492.453125	-25.705099
1491.427734	132.686615
1490.402344	152.965210
1489.376953	145.062820
1488.350586	-26.386526
1487.325195	218.420715
1486.298828	59.668217
1485.272461	112.771683
1484.245117	-25.619324
1483.218750	114.115524
1482.191406	93.011154
1481.164063	301.387756
1480.136719	387.243958
1479.108398	371.026001
1478.080078	405.743683
1477.052734	532.162842
1476.023438	283.955017
1474.995117	965.484863
1473.965820	475.312225
1472.937500	606.538513
1471.908203	905.645386
1470.877930	771.959534
1469.848633	986.896912
1468.818359	1102.489746
1467.788086	1184.955322
1466.757813	1010.565308
1465.727539	1260.761841
1464.696289	1134.668823
1463.665039	1542.229614
1462.633789	1162.071777
1461.602539	1300.213257
1460.570313	1583.010498
1459.539063	1408.730713
1458.506836	1506.095825
1457.473633	1600.862061
1456.441406	1880.837891
1455.408203	1688.860229
1454.375000	1580.671509
1453.341797	1528.326538
1452.308594	1977.956665
1451.274414	1879.939819
1450.241211	1804.819946
1449.207031	1820.932739
1448.171875	2042.200317
1447.137695	1797.483032
1446.102539	1760.481812
1445.067383	2174.088623
1444.032227	2025.743286
1442.997070	1492.914795
1441.960938	1435.895142
1440.924805	1667.255859
1439.888672	1612.839111
1438.852539	1373.949585
1437.816406	1511.800171
1436.779297	1268.054321
1435.742188	1110.361328
1434.705078	998.256409
1433.666992	1047.848389
1432.629883	1100.029053
1431.591797	884.656616
1430.553711	750.194458
1429.514648	272.685150
1428.476563	655.674072
1427.437500	564.398926
1426.398438	319.418304
1425.359375	407.384369
1424.320313	240.822266
1423.280273	152.499496
1422.240234	469.905914
1421.200195	371.652527
1420.159180	288.604675
1419.119141	-18.377604
1418.078125	208.475861
1417.037109	168.550842
1415.996094	-168.170746
1414.954102	189.614288
1413.912109	99.658493
1412.870117	47.551155
1411.828125	-72.317734
1410.786133	-264.931244
1409.743164	-105.587433
1408.700195	-24.096855
1407.657227	245.842468
1406.614258	166.696533
1405.570313	-88.088242
1404.527344	154.380096
1403.483398	155.895554
1402.438477	-128.546356
1401.394531	-317.413788
1400.349609	-57.177803
1399.304688	-10.081850
1398.259766	300.332001
1397.214844	41.761875
1396.168945	267.025970
1395.123047	-134.031891
1394.077148	88.891800
1393.031250	63.909119
1391.984375	294.410828
1390.937500	-125.906311
1389.890625	12.167316
1388.843750	-137.447769
1387.796875	230.946274
1386.749023	81.558975
1385.701172	-332.700745
1384.653320	145.829651
1383.604492	-220.561859
1382.556641	95.544319
1381.507813	121.803787
1380.458984	100.712547
1379.410156	89.741600
1378.360352	143.788712
1377.310547	175.468536
1376.260742	-119.679642
1375.210938	201.723221
1374.161133	4.229978
1373.110352	131.152908
1372.059570	16.271931
1371.008789	53.633930
1369.957031	108.529984
1368.906250	-142.963791
1367.854492	-321.995667
1366.802734	164.231094
1365.750000	-176.435471
1364.698242	-8.896903
1363.645508	-137.548645
1362.592773	-111.721588
1361.540039	-314.697235
1360.486328	-37.369255
1359.433594	123.087936
1358.379883	266.170593
1357.326172	130.877121
1356.271484	-78.818558
1355.216797	295.659790
1354.163086	138.448486
1353.107422	239.712875
1352.052734	72.868553
1350.998047	-44.128048
1349.942383	236.187759
1348.886719	116.942085
1347.830078	149.201370
1346.774414	211.346527
1345.717773	548.858765
1344.661133	965.687805
1343.604492	770.122070
1342.546875	1189.413818
1341.490234	711.620483
1340.432617	580.974304
1339.375000	812.123535
1338.316406	498.465485
1337.258789	714.898315
1336.200195	485.776062
1335.141602	642.924255
1334.082031	681.334290
1333.023438	967.217773
1331.963867	691.660095
1330.904297	938.048584
1329.844727	685.073730
1328.784180	553.401001
1327.723633	671.458557
1326.663086	591.928833
1325.602539	727.416138
1324.541992	880.227844
1323.480469	833.078796
1322.418945	872.435547
1321.357422	763.804688
1320.295898	497.407532
1319.233398	768.949524
1318.170898	835.773621
1317.108398	1045.663696
1316.045898	772.389954
1314.982422	901.033020
1313.918945	724.165894
1312.855469	749.466980
1311.791992	1026.065674
1310.728516	879.085510
1309.664063	663.301025
1308.599609	1099.954590
1307.535156	1083.702881
1306.469727	988.791382
1305.404297	1120.294067
1304.338867	1180.494751
1303.273438	1142.395874
1302.208008	937.228210
1301.141602	769.069458
1300.075195	873.790222
1299.008789	936.769836
1297.942383	1255.211914
1296.875000	1315.739136
1295.807617	765.022583
1294.740234	1252.820557
1293.672852	839.893127
1292.604492	824.632813
1291.537109	944.349426
1290.468750	757.523132
1289.399414	1070.970825
1288.331055	1028.921753
1287.261719	869.297913
1286.192383	810.244263
1285.123047	543.050232
1284.052734	378.864624
1282.983398	560.047180
1281.913086	812.170471
1280.841797	753.387390
1279.771484	516.055359
1278.700195	802.376221
1277.628906	540.738831
1276.557617	846.559509
1275.486328	687.772217
1274.414063	709.945923
1273.341797	983.840454
1272.269531	764.122192
1271.197266	891.379272
1270.124023	1067.434814
1269.050781	862.552429
1267.977539	1175.275391
1266.904297	887.523865
1265.830078	795.099731
1264.756836	1139.394653
1263.681641	888.447937
1262.607422	913.166321
1261.533203	1089.029297
1260.458008	1201.444214
1259.382813	831.344421
1258.307617	1297.027100
1257.231445	1151.151489
1256.155273	1304.860107
1255.079102	813.340698
1254.002930	1052.251953
1252.926758	930.894958
1251.849609	1155.060181
1250.772461	1113.987305
1249.695313	550.069702
1248.617188	815.474365
1247.540039	490.075317
1246.461914	828.267212
1245.382813	677.905945
1244.304688	826.402710
1243.225586	666.366882
1242.146484	491.815948
1241.067383	669.328491
1239.988281	608.889526
1238.908203	817.793274
1237.828125	718.479126
1236.748047	1109.131226
1235.667969	859.404663
1234.586914	937.044678
1233.505859	757.695923
1232.424805	692.292603
1231.343750	442.759308
1230.261719	503.339478
1229.179688	621.984497
1228.097656	641.273132
1227.015625	871.116394
1225.932617	529.667847
1224.850586	483.530853
1223.767578	734.904480
1222.683594	325.869598
1221.600586	137.021851
1220.516602	458.279022
1219.432617	407.151306
1218.347656	609.708313
1217.263672	350.723846
1216.178711	362.306854
1215.093750	506.649384
1214.008789	423.945862
1212.922852	437.765808
1211.836914	183.672562
1210.750977	834.362549
1209.665039	708.032166
1208.579102	376.727448
1207.492188	568.687805
1206.405273	464.023712
1205.318359	467.798950
1204.230469	582.334778
1203.142578	10.249794
1202.054688	519.683899
1200.966797	104.257553
1199.877930	278.711914
1198.790039	-114.931427
1197.701172	364.957001
1196.611328	69.954613
1195.522461	49.214195
1194.432617	119.779091
1193.342773	46.014549
1192.252930	-229.671692
1191.162109	18.527784
1190.072266	-113.011009
1188.981445	29.241261
1187.889648	-61.571381
1186.798828	-214.814743
1185.707031	56.770771
1184.615234	-163.763474
1183.523438	-91.570068
1182.430664	251.556641
1181.337891	-88.987999
1180.245117	-21.866262
1179.152344	40.366989
1178.059570	88.125694
1176.965820	-206.833832
1175.872070	32.442745
1174.778320	-279.269257
1173.683594	-59.385418
1172.588867	339.865173
1171.494141	293.728668
1170.399414	391.107452
1169.303711	-6.816565
1168.208984	-21.955847
1167.113281	137.381516
1166.016602	117.275597
1164.920898	18.253742
1163.824219	88.849442
1162.727539	-81.937141
1161.630859	306.173553
1160.533203	235.558563
1159.435547	78.968300
1158.337891	566.813232
1157.240234	331.339813
1156.141602	375.022675
1155.043945	206.355118
1153.944336	359.594086
1152.845703	352.981598
1151.747070	-123.249931
1150.647461	-1.207995
1149.547852	189.807678
1148.447266	75.773499
1147.347656	-150.183594
1146.247070	-128.501953
1145.146484	12.122509
1144.044922	9.824307
1142.944336	-37.724236
1141.842773	-25.854305
1140.741211	0.218905
1139.638672	287.748993
1138.537109	173.377457
1137.434570	39.976002
1136.332031	-48.275791
1135.228516	60.608044
1134.125977	475.769409
1133.022461	142.743820
1131.917969	298.815308
1130.814453	253.045929
1129.709961	356.719147
1128.605469	749.710266
1127.500977	495.000793
1126.396484	318.607269
1125.291016	357.960907
1124.185547	719.581726
1123.080078	263.502075
1121.973633	248.207764
1120.868164	282.628784
1119.761719	402.223999
1118.654297	209.213242
1117.547852	274.257202
1116.440430	346.314606
1115.333008	479.816071
1114.225586	168.555740
1113.117188	160.070190
1112.008789	421.067444
1110.900391	-116.990280
1109.791992	311.671692
1108.682617	130.554749
1107.573242	428.980377
1106.463867	658.758484
1105.354492	479.968475
1104.244141	402.717224
1103.133789	443.474792
1102.023438	425.203430
1100.913086	484.763916
1099.801758	631.517029
1098.690430	426.889923
1097.579102	238.841003
1096.467773	533.969360
1095.355469	499.081146
1094.243164	622.021484
1093.130859	426.971588
1092.017578	684.042236
1090.905273	759.750549
1089.791992	390.617523
1088.677734	452.199402
1087.564453	605.509277
1086.450195	387.150269
1085.335938	580.358337
1084.221680	749.974670
1083.106445	653.930786
1081.991211	687.169312
1080.875977	882.481018
1079.760742	542.246216
1078.644531	742.201111
1077.528320	275.401703
1076.412109	428.412048
1075.295898	166.057938
1074.178711	377.681000
1073.061523	354.700592
1071.944336	369.262726
1070.826172	222.072479
1069.708984	435.911957
1068.590820	495.017822
1067.471680	460.399567
1066.353516	470.343018
1065.234375	89.256874
1064.115234	134.439163
1062.996094	67.289833
1061.875977	266.936066
1060.755859	293.414032
1059.635742	675.416687
1058.515625	542.859558
1057.394531	342.596588
1056.273438	32.616856
1055.152344	241.558609
1054.031250	22.942886
1052.909180	584.541748
1051.787109	141.859634
1050.665039	332.081696
1049.541992	330.870697
1048.418945	126.699745
1047.295898	232.953110
1046.172852	229.589279
1045.048828	151.654053
1043.925781	-149.974930
1042.801758	-10.910599
1041.676758	144.446320
1040.552734	132.074600
1039.427734	61.529633
1038.302734	349.682312
1037.176758	258.285889
1036.050781	204.242325
1034.924805	315.506104
1033.798828	42.930077
1032.672852	45.007790
1031.545898	391.293518
1030.418945	21.458353
1029.291992	-220.297211
1028.164063	49.343018
1027.036133	-85.293884
1025.908203	-277.855133
1024.780273	-224.101273
1023.651367	-42.614254
1022.522461	-63.059593
1021.393555	-238.881454
1020.264648	-226.617767
1019.134766	-193.412781
1018.004883	-16.362055
1016.875000	-423.519226
1015.744141	-153.618164
1014.613281	-110.836800
1013.482422	-204.670227
1012.351563	25.902071
1011.219727	-97.841782
1010.088867	225.392593
1008.956055	252.289413
1007.824219	455.146729
1006.691406	701.957703
1005.558594	692.016174
1004.425781	1237.154907
1003.292969	1458.484253
1002.159180	1321.552246
1001.025391	919.042969
999.891602	357.425842
998.756836	241.932907
997.622070	-25.799091
996.487305	177.656265
995.352539	90.311310
994.216797	146.167923
993.081055	-185.465820
991.945313	2.121562
990.808594	58.283737
989.672852	-37.614704
988.536133	122.472946
987.398438	63.680248
986.261719	265.363281
985.124023	103.143478
983.986328	235.859161
982.847656	62.434826
981.709961	220.647476
980.571289	325.963043
979.432617	49.461452
978.292969	-114.104332
977.153320	55.943001
976.013672	297.294983
974.874023	170.908768
973.734375	-219.555435
972.593750	-44.586479
971.453125	348.609467
970.311523	68.934296
969.170898	-97.993919
968.029297	-78.828300
966.886719	103.357140
965.745117	42.410187
964.602539	245.357956
963.459961	69.985466
962.317383	176.784683
961.173828	311.142517
960.030273	-63.129086
958.886719	-77.444511
957.743164	187.777908
956.598633	262.937073
955.454102	100.094444
954.309570	81.632332
953.165039	253.214340
952.019531	337.891998
950.874023	-2.754288
949.727539	425.147491
948.582031	89.441505
947.435547	-49.447933
946.289063	97.453560
945.141602	-221.622345
943.995117	327.437103
942.847656	177.642868
941.699219	-120.353233
940.551758	314.502258
939.403320	379.623169
938.254883	45.615780
937.105469	44.837208
935.957031	206.058777
934.807617	39.046501
933.658203	275.605377
932.507813	-82.532204
931.357422	265.766632
930.207031	-60.116383
929.056641	203.969955
927.906250	215.356537
926.754883	-46.266918
925.603516	40.450626
924.451172	152.238083
923.298828	129.891556
922.146484	173.581635
920.994141	42.318714
919.841797	81.648331
918.688477	284.635620
917.535156	103.728470
916.380859	-101.988350
915.227539	-173.563568
914.073242	172.642548
912.918945	-243.746765
911.763672	29.869106
910.608398	69.804626
909.453125	-89.769897
908.297852	-33.801350
907.141602	239.818848
905.985352	-37.294426
904.829102	-142.017822
903.672852	88.611847
902.515625	-34.070107
901.358398	60.722721
900.201172	-84.394203
899.042969	-111.710442
897.884766	55.622665
896.726563	132.458801
895.568359	333.694611
894.409180	-71.010078
893.250000	-70.873344
892.090820	-48.088413
890.930664	112.551491
889.771484	29.228806
888.611328	239.550385
887.450195	59.252758
886.289063	82.219048
885.128906	278.976746
883.966797	-40.947155
882.805664	250.553192
881.643555	-150.313385
880.481445	-187.996017
879.319336	114.706429
878.156250	363.215881
876.993164	251.192444
875.830078	125.731781
874.666016	531.767578
873.502930	588.699890
872.338867	422.808258
871.173828	502.278290
870.009766	500.748138
868.844727	463.243561
867.679688	254.881470
866.513672	141.048798
865.348633	319.450012
864.182617	353.970367
863.015625	-13.630428
861.849609	431.961456
860.682617	578.705505
859.515625	130.507614
858.347656	499.438354
857.180664	356.612335
856.012695	561.551575
854.843750	593.695435
853.675781	989.045349
852.506836	843.959167
851.337891	647.385925
850.167969	211.146179
848.999023	590.471741
847.829102	597.833984
846.658203	679.062805
845.488281	314.777069
844.317383	201.279968
843.146484	665.059631
841.975586	251.743088
840.803711	263.490753
839.631836	221.540848
838.459961	382.985352
837.287109	345.422058
836.114258	424.019104
834.941406	165.255173
833.768555	27.159801
832.594727	259.697998
831.420898	371.549713
830.247070	492.228973
829.072266	318.302307
827.898438	499.061401
826.722656	793.408264
825.547852	398.664398
824.372070	-60.586475
823.196289	-13.831829
822.020508	32.840923
820.844727	128.434265
819.667969	161.569275
818.491211	245.832962
817.313477	236.506531
816.136719	78.031349
814.958984	146.486847
813.781250	114.749382
812.602539	169.678238
811.423828	33.325752
810.245117	-74.141212
809.066406	-194.962021
807.886719	-104.754028
806.707031	-12.441079
805.527344	35.339149
804.346680	253.957520
803.166992	-373.205444
801.985352	-294.543243
800.804688	-386.812408
799.623047	-308.344696
798.441406	-48.168663
797.259766	-249.296692
796.078125	-42.616077
794.895508	-179.560822
793.712891	-232.342667
792.529297	-1.708101
791.346680	100.318871
790.163086	47.249619
788.978516	-101.045273
787.794922	27.223270
786.610352	164.191360
785.425781	-55.051151
784.241211	6.526888
783.055664	160.823364
781.870117	275.186310
780.684570	513.135254
779.498047	377.572083
778.311523	241.985672
777.125000	464.059906
775.938477	498.314575
774.750977	320.604523
773.563477	160.544220
772.375977	218.852890
771.187500	321.150940
769.999023	158.740768
768.810547	18.372957
767.622070	177.692719
766.432617	96.703278
765.243164	306.422302
764.053711	205.460052
762.863281	287.198608
761.672852	549.312256
760.482422	353.493469
759.291992	441.508942
758.100586	459.010254
756.909180	335.691742
755.717773	80.445305
754.525391	286.828796
753.333008	255.712677
752.140625	184.996796
750.948242	204.303711
749.754883	462.886658
748.561523	451.245422
747.368164	331.994904
746.173828	243.454773
744.979492	405.000153
743.785156	434.808594
742.590820	251.842941
741.395508	-49.483402
740.200195	247.642593
739.003906	-79.943726
737.808594	32.928955
736.612305	158.835632
735.416016	199.242020
734.218750	-71.293793
733.021484	-162.262955
731.824219	-104.432686
730.626953	419.316589
729.428711	374.117249
728.230469	59.947189
727.032227	176.570648
725.833984	520.415955
724.634766	103.654663
723.435547	-44.227253
722.235352	314.644958
721.036133	518.311035
719.835938	-18.196852
718.635742	222.525330
717.434570	292.926727
716.233398	289.114685
715.032227	182.802994
713.831055	109.248497
712.628906	463.005890
711.426758	-59.543915
710.224609	333.328613
709.021484	445.006439
707.818359	-35.754478
706.615234	300.271545
705.412109	525.142273
704.208008	469.170471
703.003906	606.908997
701.799805	96.349205
700.594727	79.761086
699.389648	-10.712776
698.184570	361.938568
696.979492	52.022892
695.773438	35.630692
694.567383	90.990334
693.361328	283.202606
692.154297	23.740873
690.947266	409.200562
689.740234	271.494934
688.533203	10.248141
687.325195	-420.019409
686.117188	273.428070
684.909180	270.605255
683.700195	-83.322723
682.491211	330.219421
681.282227	-172.890411
680.072266	-97.287773
678.863281	-10.794500
677.653320	23.784149
676.442383	-12.994177
675.232422	95.352760
674.021484	474.219269
672.810547	39.632744
671.598633	269.317261
670.386719	349.815552
669.174805	-40.873943
667.962891	83.114311
666.750000	198.512222
665.537109	-424.817810
664.324219	-2.424577
663.110352	167.259796
661.897461	-157.347870
660.683594	161.472107
659.468750	255.866180
658.254883	-63.831821
657.040039	281.019958
655.824219	-118.057396
654.609375	149.311890
653.393555	54.613697
652.177734	89.383797
650.960938	-108.384293
649.745117	-32.390476
648.528320	187.968628
647.311523	5.809727
646.093750	349.016815
644.875977	438.303711
643.658203	245.877090
642.440430	328.978668
641.221680	347.667938
640.002930	173.012955
638.784180	-91.694427
637.564453	82.206566
636.344727	-27.404470
635.125000	241.173843
633.905273	273.564514
632.684570	428.431732
631.463867	154.099045
630.243164	334.930908
629.021484	76.009003
627.799805	-107.602013
626.578125	159.293549
625.356445	479.777863
624.133789	407.994324
622.911133	218.486572
621.688477	-315.754028
620.464844	-93.572945
619.241211	4.396389
618.017578	44.601479
616.793945	-94.924591
615.569336	-63.126057
614.344727	204.065170
613.120117	312.907684
611.894531	-3.797628
610.668945	96.590286
609.443359	126.430450
608.216797	-18.949995
606.991211	-104.422798
605.764648	55.795174
604.537109	25.877728
