# Supplementary material for: Raman spectroscopy accurately differentiates mucosal healing from non-healing and biochemical changes following biological therapy in inflammatory bowel disease
Source: PLoS One. 2021 Jun 2;16(6):e0252210. doi: 10.1371/journal.pone.0252210 (PMC8172032; doi:10.1371/journal.pone.0252210)
Supplement: S2 Dataset — (ZIP) [file pone.0252210.s004.zip › Export UC MH/OC001 post treatment-1 proper_BL sub CR removed_82__X_-19542__Y_4426.06__Z_1226.35__Time_941.txt]

1714.846680	189.944138
1713.870117	52.231476
1712.893555	-24.232794
1711.916016	82.612900
1710.939453	-13.345004
1709.961914	114.120895
1708.984375	-6.755967
1708.005859	-86.502197
1707.028320	6.174840
1706.049805	-264.528595
1705.071289	22.680910
1704.091797	-157.825195
1703.113281	-88.455132
1702.133789	-31.666124
1701.154297	-188.044495
1700.174805	-134.910858
1699.195313	-64.927650
1698.214844	142.141968
1697.234375	-128.452499
1696.253906	21.365759
1695.273438	-12.415812
1694.291992	136.175690
1693.310547	53.167271
1692.329102	147.140610
1691.347656	145.735504
1690.366211	211.772934
1689.383789	193.112396
1688.401367	145.834732
1687.418945	219.272659
1686.435547	269.352783
1685.453125	282.798523
1684.469727	419.462585
1683.486328	271.663544
1682.502930	588.030151
1681.518555	388.265961
1680.534180	511.358917
1679.550781	573.810730
1678.565430	652.770508
1677.581055	604.600891
1676.595703	676.717285
1675.610352	837.133179
1674.625000	644.425781
1673.639648	845.762939
1672.654297	1124.621826
1671.667969	1106.291870
1670.681641	1149.588013
1669.695313	1126.979980
1668.708008	1195.147217
1667.721680	1216.001831
1666.734375	1460.253052
1665.747070	1383.801636
1664.758789	1440.474731
1663.771484	1484.320313
1662.783203	1517.969849
1661.794922	1567.940308
1660.806641	1729.628906
1659.817383	1446.465820
1658.829102	1653.957031
1657.839844	1562.434692
1656.850586	1526.944580
1655.860352	1708.932251
1654.871094	1713.863037
1653.880859	1507.427734
1652.890625	1401.967773
1651.900391	1288.952026
1650.909180	1157.794189
1649.917969	1201.515625
1648.926758	1010.258240
1647.935547	1123.311646
1646.944336	1062.213623
1645.952148	895.750854
1644.960938	668.890564
1643.968750	621.945984
1642.975586	630.711853
1641.983398	383.703522
1640.990234	334.947845
1639.997070	186.190659
1639.003906	256.641785
1638.010742	166.414932
1637.016602	171.343033
1636.022461	142.199234
1635.028320	105.350449
1634.034180	116.123665
1633.039063	71.746941
1632.044922	-148.893478
1631.049805	-140.209747
1630.054688	42.359318
1629.058594	24.971922
1628.062500	-79.103867
1627.067383	-80.409500
1626.071289	-68.442154
1625.074219	72.481339
1624.078125	-65.219505
1623.081055	15.397063
1622.083984	22.492994
1621.086914	16.536657
1620.089844	44.810490
1619.091797	-115.931580
1618.093750	91.035889
1617.095703	59.105007
1616.097656	27.243164
1615.098633	-33.416203
1614.099609	123.721626
1613.100586	65.770828
1612.101563	-141.582062
1611.102539	246.263168
1610.102539	-57.966137
1609.102539	127.959793
1608.102539	-39.858532
1607.102539	30.749327
1606.101563	172.030136
1605.101563	12.161234
1604.100586	103.633286
1603.099609	53.733265
1602.097656	40.464611
1601.095703	-93.152588
1600.094727	26.934681
1599.092773	-38.706955
1598.089844	-156.640686
1597.087891	-360.816406
1596.084961	-220.038605
1595.082031	-121.173569
1594.079102	-69.422195
1593.075195	-62.144844
1592.072266	-57.548260
1591.068359	-21.699652
1590.064453	-210.364029
1589.059570	-190.301102
1588.055664	-79.032585
1587.050781	-30.484303
1586.045898	59.672642
1585.041016	27.182556
1584.036133	7.643846
1583.030273	-9.377479
1582.024414	-52.542534
1581.018555	83.918732
1580.012695	100.434189
1579.005859	96.006310
1577.999023	70.646591
1576.992188	47.785610
1575.985352	1.402842
1574.978516	-11.264334
1573.970703	-0.642770
1572.962891	176.250229
1571.955078	-10.981507
1570.947266	142.193695
1569.938477	284.778046
1568.929688	89.458603
1567.920898	60.310783
1566.912109	160.871933
1565.903320	110.679001
1564.893555	125.254929
1563.883789	111.138451
1562.874023	-97.694756
1561.864258	-42.009186
1560.853516	-33.174240
1559.843750	138.855194
1558.833008	121.430923
1557.821289	122.004623
1556.810547	-33.033268
1555.798828	117.520943
1554.787109	262.679108
1553.775391	86.537697
1552.763672	213.212265
1551.750977	135.200470
1550.739258	196.807968
1549.726563	74.541336
1548.712891	84.084328
1547.700195	111.573814
1546.686523	100.107452
1545.672852	67.809875
1544.659180	25.031088
1543.645508	7.951713
1542.630859	-99.697479
1541.617188	66.316292
1540.602539	48.761639
1539.586914	36.214993
1538.572266	80.305717
1537.556641	51.959911
1536.541016	-154.547943
1535.525391	-69.650497
1534.509766	40.842670
1533.493164	-68.029396
1532.477539	3.439021
1531.460938	38.634972
1530.443359	127.763817
1529.426758	-87.270927
1528.409180	-31.941797
1527.391602	-48.888035
1526.374023	-24.787437
1525.356445	35.186642
1524.337891	-25.969086
1523.320313	25.962902
1522.301758	23.700554
1521.282227	88.147926
1520.263672	13.588934
1519.244141	-66.232307
1518.224609	-66.491928
1517.205078	-69.463036
1516.185547	-242.123276
1515.165039	75.702950
1514.144531	-92.066086
1513.124023	-110.997726
1512.103516	-37.654442
1511.083008	-95.352058
1510.061523	21.296465
1509.040039	-105.920113
1508.018555	-166.534317
1506.996094	-58.036304
1505.974609	-111.198608
1504.952148	89.254036
1503.929688	-207.598801
1502.907227	-89.434044
1501.883789	5.498971
1500.861328	20.902119
1499.837891	61.772846
1498.813477	-28.038610
1497.790039	-12.992735
1496.765625	22.394186
1495.742188	34.645523
1494.717773	-178.279297
1493.692383	66.452530
1492.667969	52.798122
1491.642578	156.603134
1490.617188	58.400448
1489.591797	182.401169
1488.566406	45.731445
1487.540039	263.965607
1486.513672	229.263931
1485.487305	271.063171
1484.460938	417.387970
1483.433594	339.029205
1482.406250	434.081146
1481.378906	335.187592
1480.351563	422.391846
1479.324219	389.669739
1478.295898	713.692749
1477.267578	675.667847
1476.239258	556.066101
1475.210938	714.079163
1474.181641	813.377441
1473.153320	787.831116
1472.124023	953.129211
1471.093750	1026.670166
1470.064453	1067.061157
1469.034180	1216.751343
1468.003906	1455.339966
1466.973633	1457.305908
1465.943359	1433.801758
1464.912109	1659.331543
1463.881836	1793.255615
1462.850586	1896.583252
1461.818359	1994.735962
1460.787109	1925.220459
1459.754883	1985.173218
1458.722656	2098.375000
1457.690430	1952.640991
1456.658203	2149.478027
1455.625000	2102.665283
1454.591797	2388.094482
1453.558594	2280.354492
1452.525391	2459.111816
1451.491211	2495.827881
1450.458008	2636.425293
1449.423828	2477.985352
1448.388672	2403.178955
1447.354492	2594.316162
1446.319336	2332.147949
1445.285156	2399.178955
1444.249023	2569.916260
1443.213867	2404.073730
1442.178711	2392.619141
1441.142578	2300.230225
1440.106445	2392.480469
1439.070313	2307.735107
1438.033203	2205.334717
1436.996094	2085.304443
1435.959961	1909.773560
1434.921875	1716.629639
1433.884766	1543.806641
1432.846680	1318.047119
1431.809570	1059.605835
1430.771484	887.100037
1429.732422	1019.995850
1428.694336	567.614136
1427.655273	698.065735
1426.616211	568.769714
1425.577148	462.258331
1424.538086	486.898682
1423.498047	635.038269
1422.458008	543.809875
1421.417969	795.237854
1420.377930	205.467422
1419.336914	295.802368
1418.295898	230.076355
1417.254883	333.055756
1416.213867	224.680710
1415.172852	335.274231
1414.130859	164.168411
1413.088867	242.141937
1412.046875	189.411224
1411.004883	136.765915
1409.961914	327.955322
1408.918945	124.673759
1407.875977	67.237160
1406.833008	102.814949
1405.789063	135.926147
1404.745117	58.641632
1403.702148	-33.584248
1402.657227	49.927074
1401.613281	95.860062
1400.568359	111.740944
1399.523438	87.572731
1398.478516	78.537308
1397.433594	44.521633
1396.387695	-57.070061
1395.341797	31.880995
1394.295898	-39.436581
1393.250000	-118.150597
1392.204102	-28.985582
1391.157227	-49.926670
1390.110352	26.838684
1389.063477	168.719650
1388.015625	32.933422
1386.968750	189.943039
1385.920898	144.418289
1384.873047	-216.003677
1383.824219	-146.262634
1382.776367	-166.410095
1381.727539	43.398201
1380.678711	-133.965744
1379.629883	-131.342072
1378.580078	16.188189
1377.530273	68.894104
1376.480469	171.594635
1375.430664	-89.954758
1374.380859	-151.711533
1373.330078	-36.262260
1372.279297	9.419296
1371.228516	-39.553127
1370.177734	-88.399818
1369.125977	-0.068384
1368.074219	163.076263
1367.022461	77.159447
1365.970703	36.213696
1364.918945	20.290054
1363.866211	99.068222
1362.813477	235.161148
1361.760742	40.362938
1360.707031	241.298828
1359.654297	181.106567
1358.600586	215.534561
1357.545898	232.644684
1356.492188	242.406982
1355.438477	103.169388
1354.383789	309.441376
1353.329102	237.527069
1352.273438	250.181198
1351.218750	352.330597
1350.163086	397.442871
1349.107422	479.871429
1348.051758	448.232269
1346.995117	486.169159
1345.939453	615.973022
1344.882813	604.478516
1343.825195	652.589966
1342.768555	715.665894
1341.710938	999.364807
1340.654297	899.033142
1339.595703	967.276123
1338.538086	1077.700439
1337.479492	1056.952637
1336.421875	915.028564
1335.363281	1132.120850
1334.303711	834.555542
1333.245117	653.496643
1332.185547	737.253662
1331.125977	860.639648
1330.066406	717.077881
1329.005859	894.989685
1327.946289	892.537048
1326.885742	853.122070
1325.825195	959.555420
1324.763672	863.537964
1323.703125	854.077576
1322.641602	785.470520
1321.580078	850.257446
1320.517578	942.247986
1319.456055	933.156067
1318.393555	995.681152
1317.331055	1309.779175
1316.268555	1022.317566
1315.205078	1136.813110
1314.141602	1091.177612
1313.078125	1085.069336
1312.014648	1061.810425
1310.951172	1097.749390
1309.886719	1175.609619
1308.822266	1243.674438
1307.757813	1087.849121
1306.692383	1210.195801
1305.627930	1172.683105
1304.562500	1105.752441
1303.497070	1120.070557
1302.430664	1289.327881
1301.365234	1293.923950
1300.298828	1330.534058
1299.232422	1136.277710
1298.165039	1006.036987
1297.098633	1214.796753
1296.031250	1146.114624
1294.963867	1013.714172
1293.896484	947.697632
1292.828125	764.009949
1291.759766	872.363647
1290.691406	801.711487
1289.623047	1062.150757
1288.554688	793.057861
1287.485352	820.682800
1286.416016	880.207397
1285.346680	719.292419
1284.276367	683.408508
1283.207031	792.065063
1282.136719	998.650269
1281.066406	818.483459
1279.995117	868.464172
1278.924805	977.188293
1277.853516	780.168396
1276.782227	818.039978
1275.709961	728.805298
1274.638672	815.645752
1273.566406	865.832031
1272.494141	759.667419
1271.420898	941.828125
1270.348633	1009.164185
1269.275391	1020.347900
1268.202148	880.210754
1267.128906	793.860535
1266.054688	978.422852
1264.981445	1014.125244
1263.906250	1020.570313
1262.832031	805.141663
1261.757813	1087.163940
1260.682617	1032.728882
1259.607422	1131.858887
1258.532227	894.757507
1257.456055	757.644287
1256.380859	990.763000
1255.304688	1077.711548
1254.228516	1001.549316
1253.151367	1020.342712
1252.074219	863.956970
1250.998047	870.630249
1249.919922	947.834961
1248.842773	896.144531
1247.764648	827.464417
1246.686523	836.590576
1245.608398	826.275330
1244.530273	978.729065
1243.451172	618.640137
1242.372070	693.364075
1241.292969	598.109314
1240.213867	852.404541
1239.133789	866.341553
1238.054688	889.968750
1236.973633	741.359131
1235.893555	772.255127
1234.813477	735.238647
1233.732422	795.180725
1232.651367	796.918335
1231.569336	638.726807
1230.488281	870.583557
1229.406250	826.229919
1228.324219	723.763794
1227.242188	822.239502
1226.159180	789.955750
1225.076172	387.452759
1223.993164	599.557373
1222.910156	664.004578
1221.827148	592.982544
1220.743164	592.067139
1219.659180	521.026489
1218.574219	319.494202
1217.490234	352.360321
1216.405273	382.757599
1215.320313	391.370239
1214.235352	356.482178
1213.149414	396.394836
1212.064453	286.628723
1210.978516	536.356262
1209.891602	421.694305
1208.805664	439.677338
1207.718750	488.948242
1206.631836	569.486633
1205.544922	560.770020
1204.458008	347.203461
1203.370117	311.940826
1202.282227	211.614288
1201.194336	193.146637
1200.105469	133.707199
1199.016602	-53.320660
1197.927734	65.272064
1196.838867	27.383881
1195.750000	-5.735131
1194.660156	-243.293732
1193.570313	24.052725
1192.480469	-28.452467
1191.389648	-157.895111
1190.299805	5.762137
1189.208984	99.624809
1188.118164	-99.590004
1187.026367	-53.894032
1185.934570	-89.895233
1184.842773	-46.754436
1183.750977	-212.433212
1182.659180	-42.286697
1181.566406	-80.928322
1180.473633	86.575371
1179.380859	-187.131653
1178.287109	-168.408051
1177.194336	-116.217773
1176.100586	24.509447
1175.005859	212.997589
1173.912109	154.707001
1172.817383	91.579697
1171.722656	9.260772
1170.627930	259.503784
1169.533203	275.118958
1168.437500	116.053902
1167.341797	-112.358421
1166.246094	72.838760
1165.149414	124.028511
1164.052734	48.471764
1162.956055	130.549210
1161.859375	33.377911
1160.762695	165.416718
1159.665039	263.893250
1158.567383	11.376505
1157.469727	236.166245
1156.371094	148.234100
1155.272461	246.315369
1154.173828	74.801697
1153.075195	105.944138
1151.975586	251.407516
1150.876953	332.388794
1149.777344	82.074974
1148.676758	55.705269
1147.577148	-77.891998
1146.476563	119.444420
1145.375977	116.659645
1144.275391	73.342834
1143.173828	41.862595
1142.072266	131.639908
1140.970703	-37.929356
1139.869141	-3.010817
1138.766602	48.452477
1137.664063	-57.039043
1136.561523	-17.614792
1135.458984	261.652496
1134.355469	224.836212
1133.251953	185.589508
1132.148438	580.724487
1131.044922	780.987793
1129.940430	508.881500
1128.835938	680.456482
1127.731445	595.729980
1126.626953	826.352173
1125.521484	651.401123
1124.416016	734.813721
1123.310547	450.825226
1122.204102	569.643433
1121.098633	503.600159
1119.992188	473.037018
1118.885742	352.460724
1117.778320	487.500916
1116.670898	343.181061
1115.563477	534.820435
1114.456055	378.608551
1113.348633	383.215271
1112.240234	312.099182
1111.131836	489.149353
1110.023438	358.849304
1108.914063	372.669220
1107.804688	535.240601
1106.695313	650.454163
1105.585938	765.563049
1104.475586	691.723938
1103.365234	910.502075
1102.254883	659.608704
1101.144531	859.328186
1100.033203	669.779053
1098.922852	765.570801
1097.810547	455.815125
1096.699219	683.495667
1095.586914	635.351929
1094.474609	646.081604
1093.362305	821.625488
1092.250000	537.911682
1091.136719	649.761658
1090.023438	667.386047
1088.910156	783.793945
1087.795898	683.688782
1086.682617	715.310669
1085.568359	547.018982
1084.453125	555.079773
1083.338867	473.809631
1082.223633	669.809998
1081.108398	626.082581
1079.993164	638.720886
1078.876953	672.459351
1077.760742	626.347778
1076.644531	739.836914
1075.528320	585.762329
1074.411133	682.751160
1073.293945	479.474396
1072.176758	477.937500
1071.059570	591.264221
1069.941406	359.989807
1068.823242	468.585175
1067.705078	399.082214
1066.585938	507.605164
1065.467773	468.563782
1064.348633	513.812378
1063.228516	570.738403
1062.109375	662.750610
1060.989258	258.754089
1059.869141	549.610352
1058.749023	396.049652
1057.627930	263.604523
1056.506836	206.027985
1055.385742	356.463379
1054.264648	359.664368
1053.142578	232.076645
1052.020508	282.038208
1050.898438	254.957016
1049.775391	512.659729
1048.653320	357.242249
1047.530273	376.889465
1046.407227	226.287842
1045.283203	218.025940
1044.159180	284.403412
1043.035156	175.970810
1041.911133	312.304962
1040.786133	276.204529
1039.661133	275.097931
1038.536133	278.690002
1037.411133	140.305588
1036.285156	204.523758
1035.159180	215.235672
1034.033203	128.275955
1032.907227	236.787872
1031.780273	282.506866
1030.653320	307.332642
1029.526367	253.173080
1028.398438	140.992264
1027.271484	-54.710289
1026.143555	-66.773605
1025.014648	16.432959
1023.886719	-167.320923
1022.757813	-81.682587
1021.628906	-183.985214
1020.499023	-142.336670
1019.370117	36.217743
1018.240234	-12.505010
1017.109375	-30.999355
1015.979492	-260.334473
1014.848633	-53.832684
1013.717773	90.095123
1012.586914	99.690590
1011.455078	199.668533
1010.324219	417.759766
1009.192383	200.672867
1008.059570	328.567566
1006.927734	405.593170
1005.794922	1014.661682
1004.661133	1461.653564
1003.528320	2280.755615
1002.394531	2077.916504
1001.260742	1609.512451
1000.126953	774.076782
998.993164	327.169189
997.858398	28.353876
996.723633	22.981234
995.587891	10.780561
994.453125	-8.234713
993.317383	196.643005
992.181641	-223.552780
991.044922	119.840118
989.909180	126.578461
988.772461	-67.115883
987.634766	-80.875526
986.498047	-126.772484
985.360352	-68.893982
984.222656	-225.095016
983.084961	1.059743
981.946289	52.284790
980.807617	13.850709
979.668945	318.340210
978.530273	-156.933502
977.390625	-33.989120
976.250977	-37.435459
975.111328	64.965355
973.970703	-37.087357
972.830078	187.254227
971.689453	220.968094
970.548828	204.262711
969.407227	33.862083
968.266602	97.776489
967.124023	196.195969
965.982422	221.275848
964.839844	-28.775135
963.697266	147.926865
962.554688	232.963104
961.412109	329.538818
960.268555	254.326813
959.125000	46.394939
957.980469	331.118286
956.836914	249.450043
955.692383	197.700912
954.547852	226.204788
953.402344	243.373154
952.256836	121.104088
951.111328	-174.812531
949.965820	133.205109
948.820313	157.720276
947.673828	205.199478
946.527344	305.333038
945.379883	174.804398
944.233398	133.531830
943.085938	147.199997
941.937500	414.381958
940.790039	172.591965
939.641602	396.523926
938.493164	182.463882
937.344727	269.678802
936.195313	311.366333
935.045898	305.276886
933.896484	226.373657
932.747070	348.139282
931.596680	365.171997
930.446289	104.453178
929.295898	17.020039
928.144531	114.134117
926.993164	204.485336
925.841797	42.337387
924.690430	-67.302940
923.538086	57.471611
922.385742	57.237186
921.233398	59.383289
920.081055	-8.820724
918.927734	-147.321869
917.774414	55.087315
916.621094	-67.261414
915.466797	-139.497528
914.312500	-11.838738
913.158203	104.510475
912.002930	-146.663208
910.848633	-61.902122
909.693359	-158.513336
908.537109	-177.893616
907.381836	-20.367107
906.225586	39.730186
905.069336	31.915016
903.913086	96.676979
902.755859	95.821663
901.598633	2.221950
900.441406	17.400549
899.283203	-42.024334
898.125000	66.084534
896.966797	49.809341
895.808594	29.094578
894.649414	207.427734
893.490234	12.786483
892.331055	274.794922
891.171875	159.443329
890.011719	233.953690
888.851563	80.410789
887.691406	252.112442
886.530273	98.765114
885.369141	76.434784
884.208008	196.304962
883.046875	212.417526
881.884766	291.721252
880.722656	274.093323
879.560547	339.919403
878.397461	225.490021
877.234375	255.345383
876.071289	294.238190
874.908203	222.812790
873.744141	223.505310
872.580078	447.059875
871.416016	384.761322
870.250977	268.536194
869.085938	264.853943
867.920898	202.734848
866.755859	190.129791
865.589844	143.843185
864.423828	279.610077
863.257813	262.567871
862.090820	232.079620
860.924805	145.476898
859.756836	218.326050
858.589844	511.095276
857.421875	395.355713
856.253906	355.947815
855.085938	462.343933
853.917969	718.919678
852.749023	486.680817
851.580078	492.114197
850.411133	284.675568
849.241211	422.312073
848.071289	317.993988
846.901367	240.582413
845.730469	143.048828
844.559570	52.258175
843.388672	212.089142
842.217773	94.440933
841.045898	229.543808
839.875000	254.993378
838.702148	472.653534
837.530273	140.405228
836.357422	107.683678
835.184570	398.840454
834.011719	459.798401
832.837891	255.000519
831.664063	367.229248
830.490234	289.671143
829.315430	256.732147
828.141602	254.986252
826.966797	358.010925
825.791016	278.117706
824.616211	354.237427
823.440430	303.247162
822.264648	140.828323
821.087891	169.992233
819.911133	54.334549
818.734375	96.743309
817.557617	52.261883
816.379883	78.952324
815.203125	-163.640167
814.024414	-179.300156
812.846680	-117.194115
811.667969	-39.621361
810.489258	-86.627075
809.310547	-173.681259
808.130859	-54.151615
806.951172	-150.201202
805.771484	-2.017593
804.591797	-47.125275
803.411133	-72.310966
802.230469	-115.315346
801.048828	-422.375366
799.868164	-263.603729
798.686523	-226.944077
797.504883	-150.479416
796.322266	147.507401
795.139648	-195.114197
793.957031	-156.621094
792.774414	-25.208033
791.590820	-99.868896
790.408203	-130.306549
789.223633	-89.987251
788.040039	-12.160011
786.855469	61.121319
785.670898	-164.292252
784.486328	98.976234
783.300781	149.816681
782.115234	-40.355026
780.929688	1.483788
779.743164	32.172230
778.557617	73.800568
777.371094	-61.313580
776.183594	-2.189435
774.997070	162.755112
773.809570	16.431234
772.621094	-92.404694
771.433594	193.493179
770.245117	95.527008
769.056641	17.365231
767.868164	78.002022
766.678711	98.872238
765.489258	38.152512
764.299805	116.127289
763.109375	482.420898
761.919922	229.919464
760.728516	69.895660
759.538086	167.299515
758.346680	211.795349
757.155273	355.164246
755.963867	168.603287
754.772461	144.725571
753.580078	98.821533
752.387695	85.834900
751.194336	268.288574
750.001953	224.407379
748.808594	72.910034
747.614258	77.278069
746.420898	136.455536
745.226563	134.124908
744.032227	283.097870
742.836914	177.576172
741.642578	91.794411
740.447266	-26.863813
739.250977	73.636215
738.055664	125.855606
736.859375	4.981635
735.663086	70.272842
734.465820	126.750481
733.269531	141.591248
732.072266	-7.717786
730.874023	182.132828
729.676758	-4.331350
728.478516	89.186302
727.280273	167.348007
726.081055	-88.949837
724.882813	218.656342
723.683594	239.922180
722.483398	200.023560
721.284180	444.028198
720.083984	225.097992
718.883789	222.365005
717.682617	296.023560
716.481445	454.748596
715.280273	358.231567
714.079102	187.643387
712.876953	167.588531
711.674805	223.859009
710.472656	105.810173
709.270508	127.280777
708.067383	-147.433334
706.864258	163.778870
705.660156	4.652627
704.457031	67.653076
703.252930	52.335854
702.048828	91.465874
700.843750	272.006744
699.638672	243.769043
698.433594	26.468752
697.228516	-8.099156
696.022461	70.405655
694.816406	62.041142
693.610352	-48.333637
692.403320	45.524715
691.197266	-42.948288
689.990234	-77.049805
688.782227	-50.305038
687.574219	-205.729568
686.366211	-24.829601
685.158203	112.691170
683.950195	-250.559616
682.741211	-95.561295
681.532227	-61.907925
680.322266	-195.004974
679.112305	-98.386604
677.902344	-142.488419
676.692383	-223.302948
675.482422	-184.971420
674.271484	28.682554
673.060547	-38.932606
671.848633	109.831604
670.636719	51.001945
669.424805	7.388601
668.212891	-18.860722
667.000977	58.670818
665.788086	95.165199
664.574219	-99.416550
663.361328	-77.942902
662.147461	-26.226377
660.933594	-28.469477
659.719727	96.615967
658.504883	44.753181
657.290039	-65.319542
656.075195	-123.597839
654.860352	35.873253
653.644531	-91.412849
652.428711	44.212471
651.212891	54.777569
649.996094	97.587326
648.779297	103.701073
647.562500	23.613926
646.344727	59.695854
645.127930	332.351410
643.909180	370.260468
642.691406	362.841431
641.472656	99.375359
640.254883	18.592596
639.035156	116.052032
637.816406	200.358765
636.596680	-46.455986
635.376953	13.734571
634.157227	-44.484947
632.936523	-113.712822
631.715820	-24.398870
630.495117	109.589264
629.273438	17.870987
628.051758	133.848495
626.830078	22.032665
625.608398	-17.299183
624.385742	135.803207
623.163086	121.160515
621.940430	176.668411
620.717773	435.045532
619.494141	174.433456
618.270508	13.901177
617.045898	17.550205
615.822266	-37.322399
614.597656	-35.196594
613.372070	-87.385674
612.147461	-213.131439
610.921875	-38.283794
609.696289	-50.456978
608.469727	130.819412
607.244141	67.377235
606.017578	-5.717759
604.791016	-62.877567
