# Supplementary material for: Raman spectroscopy accurately differentiates mucosal healing from non-healing and biochemical changes following biological therapy in inflammatory bowel disease
Source: PLoS One. 2021 Jun 2;16(6):e0252210. doi: 10.1371/journal.pone.0252210 (PMC8172032; doi:10.1371/journal.pone.0252210)
Supplement: S2 Dataset — (ZIP) [file pone.0252210.s004.zip › Export UC MH/EC038-2_CR removed and BL sub_17__X_-3731.94__Y_63156.1__Z_-459.622__Time_194.txt]

1714.793945	646.964722
1713.817383	300.266876
1712.840820	70.874481
1711.864258	376.986145
1710.886719	54.553677
1709.909180	98.528717
1708.931641	-456.074951
1707.953125	-320.289703
1706.975586	-19.391901
1705.997070	-233.915817
1705.018555	-243.221161
1704.040039	-103.674751
1703.060547	-583.540527
1702.081055	-58.277893
1701.101563	-384.977203
1700.122070	94.989761
1699.142578	-172.366180
1698.162109	-160.169510
1697.181641	-485.892822
1696.201172	-45.830612
1695.220703	98.976303
1694.239258	172.959457
1693.257813	-106.794159
1692.276367	-91.384384
1691.294922	74.854416
1690.313477	-69.822350
1689.331055	272.339539
1688.348633	426.298279
1687.366211	210.840195
1686.383789	98.048454
1685.400391	290.330566
1684.416992	-233.048401
1683.433594	164.123428
1682.450195	88.198570
1681.465820	-260.871735
1680.482422	174.138992
1679.498047	354.484985
1678.512695	333.541626
1677.528320	276.497253
1676.542969	603.507446
1675.558594	1229.303101
1674.572266	225.916214
1673.586914	818.906738
1672.601563	652.545288
1671.615234	574.828979
1670.628906	846.058105
1669.642578	833.905762
1668.655273	918.172974
1667.668945	1282.052246
1666.681641	1198.035645
1665.694336	1117.532471
1664.706055	1059.034790
1663.718750	1433.705444
1662.730469	735.012207
1661.742188	1065.971069
1660.753906	1262.326416
1659.764648	1623.535767
1658.775391	1185.187256
1657.787109	1709.206299
1656.796875	1192.835693
1655.807617	1132.733276
1654.818359	956.784363
1653.828125	956.115234
1652.837891	1228.514160
1651.846680	1260.581299
1650.856445	936.179199
1649.865234	1233.724121
1648.874023	910.416992
1647.882813	783.285767
1646.891602	482.272705
1645.899414	189.704803
1644.907227	291.199646
1643.915039	110.512619
1642.922852	191.629761
1641.930664	376.002197
1640.937500	426.026276
1639.944336	344.443604
1638.951172	112.858253
1637.957031	-110.456848
1636.963867	-604.917542
1635.969727	-200.109100
1634.975586	-124.641861
1633.981445	-120.121559
1632.986328	37.355976
1631.991211	-239.577606
1630.996094	-366.124969
1630.000977	-263.433838
1629.005859	-44.835339
1628.009766	79.049423
1627.013672	74.098389
1626.017578	113.973358
1625.021484	-61.690945
1624.024414	-68.979126
1623.028320	-331.113647
1622.031250	-25.507473
1621.033203	117.092430
1620.036133	-389.086853
1619.038086	108.097427
1618.041016	318.923492
1617.041992	-79.387764
1616.043945	273.052277
1615.045898	239.614548
1614.046875	200.877289
1613.047852	408.631012
1612.048828	-86.474670
1611.048828	-130.571930
1610.049805	74.287643
1609.049805	-404.973755
1608.049805	-208.224365
1607.048828	108.779289
1606.048828	312.959900
1605.047852	6.364857
1604.046875	307.029602
1603.045898	42.160606
1602.044922	418.261414
1601.042969	-29.970728
1600.041016	-132.967712
1599.039063	143.028641
1598.037109	-208.660767
1597.034180	-510.768127
1596.031250	-303.415192
1595.028320	-72.842903
1594.025391	209.649490
1593.022461	-385.576904
1592.018555	-664.910400
1591.014648	-437.994080
1590.010742	-240.110794
1589.006836	-225.187576
1588.001953	110.285736
1586.997070	-8.402637
1585.992188	-288.952576
1584.987305	-50.899643
1583.982422	301.455139
1582.976563	113.992859
1581.970703	147.769608
1580.964844	-193.796280
1579.958984	-69.387787
1578.952148	122.329094
1577.945313	61.209110
1576.938477	236.624527
1575.931641	-56.626415
1574.924805	581.149292
1573.916992	16.859459
1572.909180	-297.884949
1571.901367	-181.292770
1570.893555	465.110962
1569.884766	-76.531860
1568.876953	267.623474
1567.868164	650.237183
1566.858398	315.666870
1565.849609	235.388428
1564.839844	-13.919579
1563.830078	312.646881
1562.820313	202.903992
1561.810547	302.996216
1560.799805	99.275345
1559.790039	302.428619
1558.779297	238.147751
1557.767578	18.037956
1556.756836	253.780807
1555.745117	-264.765228
1554.733398	273.292206
1553.721680	-178.334793
1552.709961	322.608917
1551.697266	181.095001
1550.685547	468.942078
1549.672852	425.158386
1548.659180	771.616028
1547.646484	525.467712
1546.632813	281.665680
1545.619141	663.223267
1544.605469	517.103577
1543.591797	158.883362
1542.577148	-191.775696
1541.562500	48.867733
1540.547852	-178.250015
1539.533203	28.155148
1538.518555	130.949448
1537.502930	517.223633
1536.487305	-340.474579
1535.471680	194.787842
1534.456055	-15.728032
1533.439453	126.751564
1532.422852	-55.888298
1531.406250	256.105988
1530.389648	-6.871292
1529.373047	353.414124
1528.355469	326.918823
1527.337891	343.963043
1526.320313	72.425789
1525.302734	266.631409
1524.284180	-69.631950
1523.265625	-66.378891
1522.247070	191.297195
1521.228516	415.209198
1520.208984	391.926025
1519.190430	67.736954
1518.170898	-187.189545
1517.151367	-74.772804
1516.130859	3.942287
1515.111328	138.981018
1514.090820	42.620033
1513.070313	-133.477081
1512.049805	-76.110252
1511.028320	-391.090546
1510.006836	-275.089752
1508.986328	428.150635
1507.963867	284.523071
1506.942383	-397.581665
1505.919922	30.361122
1504.898438	-459.487274
1503.875977	257.534058
1502.852539	-283.785004
1501.830078	-540.649658
1500.806641	101.206009
1499.783203	-89.380554
1498.759766	-187.861267
1497.736328	-373.422455
1496.711914	-523.251343
1495.687500	-51.537418
1494.663086	-436.857513
1493.638672	-134.312027
1492.613281	198.634186
1491.587891	22.752989
1490.563477	-370.269501
1489.537109	-65.885269
1488.511719	325.196014
1487.485352	447.863342
1486.458984	299.799011
1485.432617	195.129166
1484.406250	480.905731
1483.379883	115.907188
1482.352539	541.734680
1481.325195	498.086090
1480.297852	609.966492
1479.269531	273.051086
1478.241211	805.358154
1477.213867	746.312073
1476.184570	936.831177
1475.156250	1012.702148
1474.127930	1248.971436
1473.098633	851.146118
1472.069336	1117.849731
1471.040039	1700.016724
1470.009766	1457.537231
1468.979492	1347.460327
1467.950195	1550.330688
1466.918945	2142.067383
1465.888672	2120.987305
1464.857422	2201.565430
1463.827148	1918.835327
1462.795898	2063.030273
1461.763672	2031.904541
1460.732422	2061.851074
1459.700195	2688.435303
1458.667969	2248.712891
1457.635742	2212.758057
1456.603516	2306.298096
1455.570313	2531.731201
1454.537109	2402.085205
1453.503906	2272.586670
1452.470703	2378.997559
1451.436523	2371.349365
1450.403320	2680.614258
1449.369141	2612.304199
1448.333984	2982.278809
1447.299805	2876.169922
1446.264648	3413.255371
1445.230469	2509.970947
1444.194336	2753.522705
1443.159180	2093.859619
1442.124023	2385.771729
1441.087891	2781.333740
1440.051758	2549.766846
1439.015625	2363.945068
1437.978516	2474.014160
1436.941406	2058.565186
1435.904297	2489.804688
1434.867188	2082.410889
1433.830078	1978.390625
1432.791992	1829.069946
1431.754883	1064.102295
1430.715820	1238.354980
1429.677734	630.555603
1428.639648	653.854309
1427.600586	1050.538696
1426.561523	597.447449
1425.522461	-162.838928
1424.482422	274.572906
1423.443359	460.031891
1422.403320	-12.032794
1421.363281	123.349083
1420.322266	467.833160
1419.282227	301.289978
1418.241211	303.622620
1417.200195	504.964386
1416.159180	22.012196
1415.117188	450.086487
1414.076172	485.860046
1413.034180	468.968201
1411.992188	-68.121254
1410.949219	-84.532677
1409.907227	-296.692932
1408.864258	-66.414429
1407.821289	-283.144592
1406.777344	246.250610
1405.734375	371.436096
1404.690430	42.370399
1403.646484	-366.652832
1402.602539	261.011688
1401.557617	-195.165237
1400.513672	-201.935410
1399.468750	300.513245
1398.423828	-64.480278
1397.377930	74.664833
1396.333008	414.487671
1395.287109	624.059692
1394.241211	-130.628998
1393.195313	111.960915
1392.148438	69.188339
1391.101563	-396.406616
1390.054688	-103.245842
1389.007813	-102.751305
1387.960938	-262.141907
1386.913086	146.465561
1385.865234	52.500351
1384.817383	141.298065
1383.769531	165.288010
1382.720703	-440.298309
1381.671875	158.846085
1380.623047	-168.775421
1379.574219	-233.815857
1378.524414	-241.222733
1377.475586	-165.989655
1376.425781	303.715698
1375.375977	72.272842
1374.325195	48.164627
1373.274414	281.180176
1372.224609	185.185822
1371.172852	263.883026
1370.122070	48.677464
1369.070313	556.415833
1368.019531	132.373520
1366.967773	102.249573
1365.915039	87.250298
1364.863281	179.563690
1363.810547	-156.160843
1362.757813	215.277191
1361.705078	-226.901123
1360.651367	-285.617096
1359.598633	710.490662
1358.544922	-101.465576
1357.491211	-10.415572
1356.436523	-160.350327
1355.382813	204.410110
1354.328125	-124.005013
1353.273438	-203.698242
1352.217773	412.152496
1351.163086	367.510620
1350.107422	630.846558
1349.051758	499.642792
1347.996094	716.049500
1346.939453	495.897430
1345.883789	1092.034546
1344.827148	758.175171
1343.769531	1131.153442
1342.712891	1328.191406
1341.655273	1388.984741
1340.598633	1194.754395
1339.540039	1216.210693
1338.482422	1374.052612
1337.423828	1388.344360
1336.366211	939.922913
1335.307617	979.352905
1334.248047	1231.687012
1333.189453	1464.292236
1332.129883	1231.937500
1331.070313	915.761780
1330.010742	1361.286011
1328.950195	1485.413330
1327.890625	1550.345215
1326.830078	1217.586060
1325.768555	1312.391479
1324.708008	1540.665039
1323.646484	1117.122925
1322.585938	1167.855835
1321.523438	1857.807373
1320.461914	1911.036133
1319.400391	1697.930298
1318.337891	1963.456787
1317.275391	1528.713623
1316.211914	1533.035156
1315.149414	1746.978882
1314.085938	1795.809814
1313.022461	1608.211670
1311.958984	1672.025146
1310.894531	2230.835205
1309.831055	1681.619873
1308.766602	1856.380005
1307.701172	1556.151855
1306.636719	1632.600586
1305.571289	1551.641602
1304.505859	1918.387085
1303.440430	1704.771729
1302.375000	1793.675415
1301.308594	1762.160400
1300.242188	1981.346313
1299.175781	1704.261597
1298.109375	1405.255005
1297.041992	1813.599854
1295.975586	1470.615845
1294.908203	1459.149780
1293.839844	1918.870728
1292.772461	1625.270020
1291.704102	1991.632080
1290.635742	1887.021362
1289.567383	1672.154053
1288.498047	1940.296021
1287.428711	1514.785278
1286.360352	1633.467285
1285.290039	1810.849243
1284.220703	1346.543457
1283.150391	1176.257080
1282.080078	1728.234253
1281.009766	1161.472168
1279.939453	1001.171265
1278.868164	1205.442017
1277.796875	1363.153076
1276.725586	1083.075684
1275.654297	1465.683472
1274.582031	1552.321411
1273.509766	1125.733521
1272.437500	1373.659302
1271.365234	1760.698120
1270.291992	1734.804077
1269.218750	991.064880
1268.145508	1031.228271
1267.072266	1544.830933
1265.999023	1653.136108
1264.924805	1075.848389
1263.850586	1686.555420
1262.776367	1684.927002
1261.701172	1632.050415
1260.625977	1301.302612
1259.550781	1263.087769
1258.475586	1646.317871
1257.400391	1642.068848
1256.324219	1720.545410
1255.248047	1248.710693
1254.171875	1563.265747
1253.094727	1719.423218
1252.018555	1741.674072
1250.941406	1681.125000
1249.864258	907.981628
1248.786133	1652.323608
1247.708008	1314.520752
1246.630859	1069.193115
1245.551758	1538.231567
1244.473633	1630.484131
1243.394531	1460.307007
1242.316406	1183.317505
1241.236328	1396.726440
1240.157227	1042.046265
1239.077148	1194.586670
1237.998047	735.644592
1236.917969	1152.427856
1235.836914	965.099182
1234.756836	1543.940430
1233.675781	1644.901245
1232.594727	1132.618408
1231.512695	1412.734009
1230.431641	1360.819580
1229.349609	1146.559082
1228.267578	1055.784668
1227.185547	1286.932861
1226.102539	1094.333496
1225.019531	848.498413
1223.936523	1018.770752
1222.853516	284.337128
1221.769531	476.222382
1220.686523	211.054214
1219.602539	559.789368
1218.517578	693.192627
1217.433594	659.782776
1216.348633	343.664825
1215.263672	957.297180
1214.178711	317.562164
1213.092773	645.890808
1212.007813	918.513672
1210.921875	746.957153
1209.834961	814.150513
1208.749023	676.270142
1207.662109	680.576538
1206.575195	978.865051
1205.488281	1088.955811
1204.400391	239.912537
1203.313477	458.318665
1202.225586	91.278091
1201.136719	201.017273
1200.048828	204.729675
1198.959961	169.800140
1197.871094	308.040405
1196.782227	111.739815
1195.692383	151.102448
1194.603516	-312.177399
1193.513672	-164.746536
1192.423828	-116.019226
1191.333008	124.810074
1190.242188	-88.633606
1189.151367	58.212784
1188.060547	-68.853256
1186.969727	204.989227
1185.877930	-215.102737
1184.786133	-73.550484
1183.694336	-172.071991
1182.601563	-244.283737
1181.509766	-103.090950
1180.416992	-77.157066
1179.323242	-247.910995
1178.230469	-51.976284
1177.136719	-52.719681
1176.042969	-125.405487
1174.949219	7.818959
1173.854492	-531.951965
1172.760742	-159.466156
1171.666016	164.870316
1170.570313	426.738190
1169.475586	-246.914581
1168.379883	-394.205292
1167.284180	-574.975647
1166.188477	-148.513351
1165.091797	-350.942841
1163.996094	-204.448395
1162.899414	-60.506954
1161.801758	37.890736
1160.705078	-582.564270
1159.607422	406.275970
1158.509766	5.453163
1157.412109	-235.359131
1156.313477	160.847382
1155.215820	170.436127
1154.117188	86.929909
1153.017578	115.431984
1151.918945	-25.334606
1150.819336	284.285675
1149.719727	114.819427
1148.620117	33.518486
1147.519531	-338.358765
1146.418945	204.167511
1145.318359	-305.736664
1144.217773	115.086937
1143.116211	-841.986084
1142.014648	-74.030388
1140.913086	-540.778320
1139.811523	514.397156
1138.708984	66.660843
1137.606445	341.594360
1136.503906	-400.589172
1135.401367	-268.254791
1134.297852	-19.659569
1133.194336	-238.963943
1132.090820	439.162445
1130.987305	191.346817
1129.882813	486.980652
1128.778320	557.098877
1127.673828	833.524109
1126.569336	1237.867920
1125.463867	449.529846
1124.358398	972.247864
1123.252930	480.532135
1122.146484	138.266586
1121.041016	68.573219
1119.934570	337.522278
1118.828125	480.882965
1117.720703	512.914368
1116.613281	118.995094
1115.505859	241.025909
1114.398438	-365.482971
1113.291016	269.806824
1112.182617	11.123314
1111.074219	170.962097
1109.964844	-210.440842
1108.856445	228.231064
1107.747070	-56.091648
1106.637695	354.047363
1105.528320	150.181778
1104.417969	257.993164
1103.307617	30.703316
1102.197266	332.064636
1101.086914	359.712372
1099.975586	382.648621
1098.864258	87.337151
1097.752930	315.522522
1096.641602	395.191498
1095.529297	340.557434
1094.416992	483.880615
1093.304688	429.382141
1092.191406	167.752213
1091.079102	567.820740
1089.965820	367.614197
1088.852539	200.517395
1087.738281	111.181763
1086.624023	275.960693
1085.509766	631.208008
1084.395508	109.550987
1083.280273	655.188232
1082.166016	716.659119
1081.050781	789.913269
1079.934570	196.203308
1078.819336	380.099060
1077.703125	249.410248
1076.586914	797.168884
1075.469727	772.222717
1074.353516	723.960876
1073.236328	549.154907
1072.119141	151.773819
1071.000977	518.907837
1069.882813	-365.575836
1068.765625	611.009766
1067.646484	221.432053
1066.528320	321.685364
1065.409180	204.222366
1064.290039	257.839233
1063.170898	856.897156
1062.050781	316.213898
1060.930664	278.897522
1059.810547	412.465485
1058.690430	833.732056
1057.569336	602.663757
1056.449219	425.629761
1055.327148	230.065582
1054.206055	111.859314
1053.083984	-13.174295
1051.961914	247.290314
1050.839844	318.676575
1049.717773	-74.287430
1048.594727	-217.259232
1047.471680	-47.390572
1046.348633	110.890297
1045.224609	129.316818
1044.101563	269.145111
1042.976563	-36.161182
1041.852539	80.639999
1040.728516	-49.405365
1039.603516	21.069616
1038.478516	-94.619568
1037.352539	290.425476
1036.227539	272.825531
1035.101563	15.688850
1033.974609	-176.037735
1032.848633	-251.179871
1031.721680	-193.589371
1030.594727	-186.999008
1029.467773	177.709229
1028.340820	66.043991
1027.212891	-266.118622
1026.084961	-609.559143
1024.956055	-604.362061
1023.828125	-494.488922
1022.699219	-403.078156
1021.570313	-1112.122070
1020.440430	-461.142303
1019.311523	-789.086121
1018.181641	-541.614319
1017.050781	-229.178986
1015.920898	83.318085
1014.790039	-151.056290
1013.659180	-832.272461
1012.528320	-565.642822
1011.396484	-88.242340
1010.265625	-50.732658
1009.132813	401.215576
1008.000977	249.187271
1006.868164	428.235779
1005.736328	570.401062
1004.602539	1350.889526
1003.469727	2667.596191
1002.335938	2772.677002
1001.202148	1942.011108
1000.068359	2075.316895
998.933594	1030.739136
997.799805	665.776306
996.665039	661.312561
995.529297	908.605896
994.394531	302.168823
993.258789	210.660065
992.123047	52.495625
990.986328	-409.819122
989.849609	-23.321671
988.712891	252.541962
987.576172	-218.158646
986.439453	-204.643005
985.301758	-232.428513
984.164063	-105.733467
983.025391	-151.606262
981.887695	334.437958
980.749023	461.444000
979.610352	126.138054
978.470703	51.065960
977.332031	77.398575
976.192383	-1.872799
975.051758	555.727722
973.912109	531.885498
972.771484	142.928589
971.630859	723.597412
970.490234	654.304626
969.348633	295.940918
968.207031	32.011570
967.065430	-245.391098
965.923828	-59.073242
964.781250	368.129608
963.638672	-16.449783
962.496094	619.499451
961.352539	498.931213
960.208984	417.537048
959.065430	356.955841
957.921875	253.045288
956.777344	483.642517
955.632813	-75.530418
954.488281	281.219940
953.343750	52.165195
952.198242	-226.974274
951.052734	-7.234910
949.907227	-226.485886
948.760742	-45.436150
947.614258	581.353882
946.467773	-144.742859
945.321289	20.584084
944.173828	343.548004
943.026367	278.314392
941.878906	-149.728271
940.730469	285.266418
939.582031	681.393250
938.433594	297.267090
937.285156	353.627930
936.135742	574.244385
934.987305	106.431831
933.836914	144.891602
932.687500	33.081722
931.537109	408.917206
930.386719	-203.742706
929.236328	645.802734
928.084961	-235.036591
926.934570	-84.376717
925.783203	98.159271
924.630859	-12.751150
923.478516	81.164642
922.327148	31.897654
921.173828	-153.660187
920.021484	95.039421
918.868164	91.491539
917.714844	-64.164543
916.561523	352.646729
915.407227	242.562531
914.252930	-255.567169
913.098633	251.989380
911.944336	-515.754822
910.789063	107.439270
909.633789	-122.305328
908.478516	-340.545929
907.322266	350.355072
906.166016	-69.471695
905.009766	-126.536674
903.853516	-104.233147
902.696289	309.873535
901.539063	-120.664299
900.381836	-111.825920
899.223633	-139.168686
898.065430	68.843903
896.907227	170.482620
895.749023	168.080719
894.589844	271.971619
893.430664	-134.995819
892.271484	-186.957108
891.112305	-372.164856
889.952148	287.503510
888.791992	-170.939224
887.630859	287.465546
886.470703	488.363068
885.309570	14.431012
884.148438	-32.856968
882.986328	332.637512
881.825195	697.973633
880.663086	177.110519
879.500000	-190.235657
878.337891	380.009918
877.174805	118.665771
876.011719	339.432129
874.847656	546.564636
873.684570	611.770996
872.520508	559.877563
871.355469	120.944382
870.191406	120.897926
869.026367	-191.818222
867.861328	554.691589
866.695313	549.956543
865.530273	190.082947
864.364258	250.529984
863.197266	216.560883
862.031250	869.836853
860.864258	938.941956
859.697266	448.990936
858.530273	1166.700195
857.362305	1031.364502
856.194336	1156.255005
855.026367	484.861481
853.857422	1378.806885
852.688477	1155.893799
851.519531	1172.846436
850.350586	1008.233093
849.180664	1412.614136
848.010742	779.815613
846.840820	859.273071
845.670898	410.328247
844.500000	991.002197
843.329102	627.113647
842.157227	413.191467
840.986328	644.343994
839.814453	665.138672
838.642578	681.363281
837.469727	65.046570
836.296875	823.015442
835.124023	1124.861938
833.951172	1124.982788
832.777344	671.781616
831.603516	642.812378
830.429688	549.042053
829.255859	6.773895
828.081055	1019.380066
826.906250	952.055481
825.731445	933.720520
824.555664	-114.510544
823.379883	246.041901
822.204102	307.774902
821.027344	6.302610
819.851563	170.298889
818.674805	343.001160
817.497070	286.243927
816.320313	-202.290619
815.142578	-201.263809
813.963867	24.291677
812.786133	-493.089722
811.607422	-352.280701
810.428711	152.860458
809.250000	-117.878159
808.070313	-128.687668
806.890625	-144.050919
805.710938	-483.726654
804.531250	-106.293831
803.350586	-652.482849
802.169922	-353.104248
800.988281	-479.943176
799.807617	-744.353455
798.625977	-813.631348
797.444336	-370.907074
796.261719	-249.895813
795.079102	-246.516647
793.896484	-509.098236
792.713867	-483.758301
791.530273	-181.790329
790.346680	-395.894135
789.163086	42.875210
787.979492	171.525116
786.794922	145.129044
785.610352	207.073654
784.425781	-330.352264
783.240234	376.901123
782.054688	562.111511
780.869141	369.263123
779.682617	673.397766
778.496094	272.746704
777.309570	309.325470
776.123047	687.923157
774.935547	540.932983
773.748047	283.570953
772.560547	319.571655
771.373047	335.583679
770.184570	18.507708
768.996094	301.029236
767.806641	100.634773
766.618164	100.719254
765.428711	41.185104
764.239258	151.116821
763.048828	472.227234
761.858398	903.116760
760.667969	917.731262
759.477539	470.188477
758.286133	352.654236
757.094727	498.940369
755.903320	642.836731
754.710938	349.110474
753.518555	444.355194
752.326172	203.290573
751.133789	1045.104980
749.940430	193.252975
748.747070	53.024055
747.553711	-381.385376
746.359375	20.369738
745.166016	158.548019
743.970703	309.682220
742.776367	353.187500
741.581055	109.338585
740.385742	417.847900
739.190430	86.224831
737.994141	-282.623230
736.797852	-622.920898
735.601563	287.216370
734.405273	-298.475189
733.208008	304.497803
732.010742	395.036346
730.813477	85.072182
729.615234	201.653427
728.416992	51.298763
727.218750	-114.372261
726.020508	98.064667
724.821289	364.923401
723.622070	406.559235
722.422852	-14.954782
721.222656	535.359436
720.022461	185.881149
718.822266	152.980637
717.621094	264.026794
716.420898	540.768188
715.218750	555.555176
714.017578	182.146042
712.815430	-66.896133
711.614258	488.404663
710.411133	-11.296440
709.208984	648.189697
708.005859	501.434204
706.802734	426.584106
705.599609	138.378494
704.395508	729.578308
703.191406	665.510742
701.987305	677.595276
700.782227	289.460541
699.577148	642.989197
698.372070	261.562164
697.166992	273.716888
695.960938	288.036224
694.754883	269.786407
693.548828	40.904110
692.341797	-103.175461
691.135742	56.800739
689.927734	23.562166
688.720703	-365.448547
687.512695	-417.976166
686.304688	-489.916626
685.096680	71.426521
683.888672	-431.820160
682.679688	-503.429382
681.470703	124.993065
680.260742	144.495728
679.050781	-102.268791
677.840820	-742.867432
676.630859	-393.671326
675.419922	-665.645386
674.209961	-342.237152
672.998047	162.909531
671.787109	-71.636688
670.575195	148.224258
669.363281	13.686486
668.151367	17.796228
666.938477	32.960629
665.725586	-85.523560
664.512695	-119.420944
663.299805	151.488831
662.085938	-244.469604
660.872070	52.931660
659.658203	-130.616364
658.443359	-39.715801
657.228516	769.784302
656.013672	-363.477570
654.797852	-150.537827
653.583008	-146.256607
652.366211	65.372131
651.150391	277.452789
649.934570	190.616699
648.717773	547.990112
647.500000	582.874817
646.283203	230.988693
645.065430	-10.320406
643.847656	295.626740
642.629883	-71.045280
641.411133	274.978699
640.192383	165.887161
638.973633	365.042328
637.753906	229.749100
636.534180	252.267792
635.314453	50.206379
634.094727	-39.115074
632.874023	-65.102348
631.653320	143.952316
630.432617	236.013596
629.211914	-46.257168
627.990234	-16.170624
626.768555	160.983185
625.545898	487.297150
624.324219	141.788605
623.101563	520.013062
621.877930	370.371124
620.655273	-34.731014
619.431641	41.641438
618.208008	-229.359955
616.983398	109.378220
615.759766	-348.498718
614.535156	-307.951935
613.310547	-139.319656
612.084961	-475.599579
610.859375	-97.714577
609.633789	-29.959194
608.408203	-133.149261
607.181641	148.459717
605.955078	47.806759
604.728516	295.606506
