# Supplementary material for: Raman spectroscopy accurately differentiates mucosal healing from non-healing and biochemical changes following biological therapy in inflammatory bowel disease
Source: PLoS One. 2021 Jun 2;16(6):e0252210. doi: 10.1371/journal.pone.0252210 (PMC8172032; doi:10.1371/journal.pone.0252210)
Supplement: S2 Dataset — (ZIP) [file pone.0252210.s004.zip › Export UC MH/OC031 post-1_base sub cr removed_88__X_-17039.7__Y_32925.8__Z_-382.754__Time_1011.txt]

1714.837891	23.334417
1713.861328	26.637075
1712.884766	54.677898
1711.907227	-35.313602
1710.930664	24.909378
1709.953125	-73.036125
1708.975586	-4.749225
1707.997070	-27.554131
1707.019531	-31.508287
1706.041016	28.867962
1705.062500	65.212509
1704.083984	-195.475784
1703.104492	-11.712563
1702.125000	126.610046
1701.145508	5.535398
1700.166016	-150.104553
1699.186523	-30.124775
1698.206055	63.212540
1697.225586	41.761372
1696.245117	-65.001526
1695.264648	52.864044
1694.283203	-138.951813
1693.301758	147.471909
1692.320313	113.635780
1691.338867	-66.759773
1690.357422	-36.055729
1689.375000	80.207809
1688.392578	31.291754
1687.410156	302.615845
1686.427734	235.489105
1685.444336	205.934616
1684.460938	83.379974
1683.477539	94.339363
1682.494141	331.949707
1681.509766	61.078648
1680.526367	30.219156
1679.541992	249.824097
1678.557617	264.691833
1677.572266	410.171478
1676.587891	441.497864
1675.602539	374.671967
1674.617188	313.467529
1673.630859	486.468231
1672.645508	518.833496
1671.659180	641.782349
1670.672852	398.374725
1669.686523	434.211090
1668.699219	515.432068
1667.712891	503.998993
1666.725586	598.993958
1665.738281	895.883667
1664.750000	776.408752
1663.762695	779.278442
1662.774414	968.023804
1661.786133	671.813721
1660.797852	855.742371
1659.808594	1026.596802
1658.820313	983.063110
1657.831055	897.422424
1656.841797	796.196167
1655.851563	827.642578
1654.862305	771.997009
1653.872070	809.245178
1652.881836	859.960632
1651.891602	834.196289
1650.900391	697.608582
1649.910156	563.982483
1648.918945	594.542969
1647.927734	279.116730
1646.935547	479.303253
1645.944336	175.080444
1644.952148	275.305786
1643.959961	254.250000
1642.966797	302.059967
1641.974609	128.370667
1640.981445	205.653427
1639.988281	103.717804
1638.995117	-24.338493
1638.001953	24.549955
1637.007813	242.347351
1636.013672	25.327047
1635.019531	-38.555058
1634.025391	-23.176100
1633.031250	55.603344
1632.036133	-131.464676
1631.041016	-147.127518
1630.045898	-212.623764
1629.049805	-135.805435
1628.054688	-132.525055
1627.058594	-52.797714
1626.062500	69.135086
1625.065430	104.389656
1624.069336	60.914875
1623.072266	-24.452574
1622.075195	-33.435337
1621.078125	-197.282883
1620.081055	12.060971
1619.083008	124.272903
1618.084961	-20.739431
1617.086914	57.551834
1616.088867	62.443146
1615.089844	-6.025063
1614.091797	93.533943
1613.092773	54.149818
1612.092773	1.768776
1611.093750	28.154900
1610.093750	230.220322
1609.094727	-26.277039
1608.093750	-46.804058
1607.093750	131.821365
1606.093750	-1.176992
1605.092773	62.307804
1604.091797	52.540611
1603.090820	-22.583239
1602.088867	1.803218
1601.087891	-130.711990
1600.085938	-32.979656
1599.083984	-24.142298
1598.081055	-98.919548
1597.079102	-58.626942
1596.076172	-94.095230
1595.073242	-116.455246
1594.070313	25.768757
1593.067383	-46.170082
1592.063477	-131.112061
1591.059570	94.606934
1590.055664	-123.387741
1589.051758	60.509769
1588.046875	-21.729099
1587.041992	57.759129
1586.037109	66.814827
1585.032227	73.255966
1584.027344	40.593918
1583.021484	26.174370
1582.015625	100.318077
1581.009766	171.810013
1580.003906	19.311155
1578.997070	12.642937
1577.990234	175.135147
1576.984375	85.111908
1575.976563	-150.603043
1574.969727	-167.754135
1573.961914	43.913914
1572.954102	-155.351700
1571.946289	102.929787
1570.938477	12.803677
1569.929688	55.180420
1568.921875	136.458160
1567.913086	64.410583
1566.903320	15.707066
1565.894531	-144.662949
1564.884766	-11.731591
1563.875000	263.803955
1562.865234	152.589996
1561.855469	196.988770
1560.844727	129.786697
1559.834961	96.250687
1558.824219	-105.837357
1557.813477	-12.466865
1556.801758	36.735455
1555.790039	-79.952003
1554.779297	93.407700
1553.766602	204.461121
1552.754883	157.467804
1551.743164	79.350975
1550.730469	187.495544
1549.717773	83.359421
1548.705078	98.162987
1547.691406	102.523483
1546.677734	111.961731
1545.665039	188.516525
1544.650391	236.509460
1543.636719	88.019218
1542.623047	53.162178
1541.608398	90.535851
1540.593750	-68.449409
1539.579102	216.574738
1538.563477	220.037750
1537.547852	187.271301
1536.533203	154.422913
1535.516602	237.552444
1534.500977	-4.386379
1533.485352	106.903145
1532.468750	169.061111
1531.452148	66.147652
1530.435547	19.861660
1529.417969	107.442726
1528.400391	112.465065
1527.383789	107.086349
1526.365234	-27.127935
1525.347656	-6.950469
1524.329102	157.214905
1523.311523	208.007614
1522.292969	11.734454
1521.273438	36.598389
1520.254883	-0.354192
1519.235352	227.367645
1518.215820	-28.277639
1517.196289	-55.234051
1516.176758	-200.454361
1515.156250	-163.367676
1514.136719	91.873627
1513.116211	-130.620316
1512.094727	-114.421516
1511.074219	-216.369171
1510.052734	20.283121
1509.031250	-30.558611
1508.009766	-32.751118
1506.988281	-188.882553
1505.965820	-129.725266
1504.943359	-80.942055
1503.920898	26.656376
1502.898438	208.403900
1501.875000	-30.075584
1500.852539	-96.973541
1499.829102	-97.380959
1498.805664	-39.009701
1497.781250	57.621361
1496.757813	-32.644268
1495.733398	-128.085617
1494.708984	-159.640656
1493.684570	26.064823
1492.659180	-148.847702
1491.633789	69.818909
1490.608398	48.114708
1489.583008	44.218689
1488.557617	-118.115913
1487.531250	61.712612
1486.504883	57.563053
1485.478516	155.436752
1484.452148	61.794075
1483.424805	82.920143
1482.398438	134.580887
1481.371094	237.144928
1480.342773	74.404556
1479.315430	95.218925
1478.287109	217.892853
1477.259766	121.315086
1476.230469	134.239548
1475.202148	404.358765
1474.173828	322.877533
1473.144531	432.308105
1472.115234	470.360077
1471.085938	350.553589
1470.055664	721.790405
1469.025391	818.082153
1467.996094	804.928711
1466.964844	885.787842
1465.934570	826.753052
1464.904297	854.109741
1463.873047	1094.848511
1462.841797	1058.519287
1461.809570	940.870178
1460.778320	970.528076
1459.746094	1002.660583
1458.713867	1283.502197
1457.681641	1338.318604
1456.649414	1223.076172
1455.616211	1133.206543
1454.583008	1553.121460
1453.549805	1389.622314
1452.516602	1677.416992
1451.483398	1445.470093
1450.449219	1646.908569
1449.415039	1280.731934
1448.380859	1474.475220
1447.345703	1422.458496
1446.311523	1613.517334
1445.276367	1323.512207
1444.241211	1653.661377
1443.205078	1518.078003
1442.169922	1428.085938
1441.133789	1193.948730
1440.097656	1301.268677
1439.061523	1547.581665
1438.024414	1250.348511
1436.988281	1228.695679
1435.951172	1267.673828
1434.914063	1175.287598
1433.875977	1105.660767
1432.838867	839.138550
1431.800781	847.876221
1430.762695	806.139893
1429.724609	418.747711
1428.685547	475.514862
1427.646484	454.082550
1426.607422	447.801971
1425.568359	282.711853
1424.529297	334.474945
1423.489258	257.703339
1422.449219	175.946304
1421.409180	227.747375
1420.369141	151.112015
1419.328125	263.361389
1418.288086	383.151672
1417.247070	233.612976
1416.205078	79.124771
1415.164063	115.936760
1414.122070	69.753410
1413.080078	68.886284
1412.038086	-92.844841
1410.996094	16.989153
1409.953125	174.551437
1408.910156	-32.220665
1407.867188	-20.326792
1406.824219	-103.828117
1405.780273	-56.698082
1404.737305	-57.229012
1403.693359	45.176800
1402.648438	24.623291
1401.604492	39.259205
1400.559570	232.006699
1399.514648	321.910919
1398.469727	25.738659
1397.424805	-87.276512
1396.378906	90.497711
1395.333984	27.736666
1394.288086	-197.769791
1393.241211	55.206165
1392.195313	145.391190
1391.148438	-152.424545
1390.101563	150.614929
1389.054688	130.796722
1388.006836	-1.534637
1386.959961	78.862434
1385.912109	-93.281937
1384.864258	24.723728
1383.815430	-282.186981
1382.767578	23.368462
1381.718750	-173.340286
1380.669922	92.223602
1379.621094	-64.317032
1378.571289	-110.866287
1377.522461	234.608002
1376.472656	105.798859
1375.421875	12.043143
1374.372070	-86.578690
1373.321289	164.092606
1372.270508	38.192703
1371.219727	-20.263147
1370.168945	195.564468
1369.117188	132.262146
1368.066406	79.038216
1367.014648	-91.167046
1365.961914	84.940994
1364.910156	228.692200
1363.857422	18.965727
1362.804688	100.601425
1361.751953	13.080135
1360.698242	-86.767952
1359.645508	109.492569
1358.591797	-7.576853
1357.538086	-72.303856
1356.483398	119.088272
1355.429688	188.719727
1354.375000	159.017776
1353.320313	-111.536102
1352.264648	107.344810
1351.209961	306.358093
1350.154297	239.747986
1349.098633	101.277756
1348.042969	372.366425
1346.986328	266.340027
1345.930664	443.196045
1344.874023	320.011353
1343.817383	506.859314
1342.759766	500.371918
1341.703125	466.718658
1340.645508	465.367676
1339.587891	439.330383
1338.529297	690.749695
1337.471680	756.453552
1336.413086	460.798401
1335.354492	541.535461
1334.295898	330.349945
1333.236328	581.934998
1332.176758	390.779724
1331.117188	311.063568
1330.057617	241.353531
1328.998047	498.014557
1327.937500	552.010437
1326.876953	440.535889
1325.816406	319.310272
1324.754883	489.616943
1323.694336	645.121338
1322.632813	457.520538
1321.571289	548.955078
1320.508789	489.915497
1319.447266	583.927979
1318.384766	613.851196
1317.322266	394.797028
1316.259766	819.340027
1315.196289	499.436005
1314.132813	601.117371
1313.069336	697.902954
1312.005859	484.374268
1310.942383	665.019836
1309.877930	685.627625
1308.813477	844.141907
1307.749023	808.246399
1306.683594	890.534058
1305.619141	874.466370
1304.553711	752.721985
1303.488281	660.606079
1302.421875	485.016266
1301.356445	611.874512
1300.290039	878.802307
1299.223633	728.048767
1298.157227	796.023132
1297.089844	520.248474
1296.022461	590.820251
1294.955078	627.061768
1293.887695	437.585480
1292.819336	527.942871
1291.751953	696.817261
1290.683594	539.511841
1289.614258	585.834534
1288.545898	222.830460
1287.476563	367.348145
1286.407227	472.656250
1285.337891	448.140533
1284.268555	497.165222
1283.198242	673.547852
1282.127930	580.618408
1281.057617	460.857269
1279.986328	346.092865
1278.916016	329.288391
1277.844727	447.065613
1276.773438	327.635986
1275.701172	535.915039
1274.629883	419.054993
1273.557617	510.011902
1272.485352	613.189453
1271.413086	547.817078
1270.339844	438.553528
1269.266602	615.052368
1268.193359	483.932678
1267.120117	601.848572
1266.045898	492.824219
1264.972656	559.530701
1263.898438	592.096558
1262.823242	619.804077
1261.749023	852.317078
1260.673828	619.223511
1259.598633	610.450867
1258.523438	599.275391
1257.448242	734.279907
1256.372070	701.221375
1255.295898	556.208923
1254.219727	691.212036
1253.142578	458.705475
1252.066406	593.718933
1250.989258	684.908020
1249.912109	627.727417
1248.833984	478.194977
1247.756836	425.985657
1246.678711	500.197662
1245.599609	574.392456
1244.521484	502.811279
1243.442383	530.856262
1242.364258	498.197327
1241.285156	489.841064
1240.205078	464.510071
1239.125977	405.227753
1238.045898	518.234192
1236.965820	483.238739
1235.884766	491.915710
1234.804688	435.135132
1233.723633	494.733826
1232.642578	261.076447
1231.561523	640.514587
1230.479492	498.982147
1229.397461	335.716980
1228.315430	608.352783
1227.233398	401.561401
1226.150391	446.559143
1225.068359	285.864532
1223.985352	200.228546
1222.901367	221.042770
1221.818359	33.890217
1220.734375	448.774841
1219.650391	99.701996
1218.566406	226.814331
1217.481445	131.595749
1216.396484	130.609314
1215.311523	303.479126
1214.226563	244.487473
1213.141602	306.196014
1212.055664	244.788803
1210.969727	354.694275
1209.883789	319.805145
1208.796875	229.448090
1207.709961	155.990036
1206.623047	183.789581
1205.536133	177.817566
1204.449219	227.245117
1203.361328	122.457497
1202.273438	258.533691
1201.185547	144.111633
1200.096680	97.120529
1199.008789	-0.415449
1197.919922	15.160686
1196.830078	42.731979
1195.741211	17.352072
1194.651367	-171.558456
1193.561523	-168.085388
1192.471680	-78.114120
1191.381836	-245.333725
1190.291016	-83.368774
1189.200195	-130.475815
1188.109375	-105.549911
1187.017578	-78.266479
1185.926758	-192.644531
1184.834961	-64.626099
1183.742188	0.920077
1182.650391	-161.472092
1181.557617	-57.628517
1180.464844	134.845963
1179.372070	10.782963
1178.279297	42.517029
1177.185547	-12.057022
1176.091797	113.019653
1174.998047	278.717407
1173.903320	106.690765
1172.808594	-12.629589
1171.713867	-52.953930
1170.619141	134.017258
1169.524414	-42.756340
1168.428711	117.743034
1167.333008	36.621101
1166.237305	-68.409470
1165.140625	-190.163010
1164.044922	-39.489010
1162.948242	39.404980
1161.850586	149.272614
1160.753906	46.524410
1159.656250	-20.407671
1158.558594	175.207489
1157.460938	81.946976
1156.362305	255.896729
1155.263672	138.724548
1154.165039	333.964600
1153.066406	85.616898
1151.967773	39.950970
1150.868164	251.639603
1149.768555	-15.705768
1148.667969	100.535835
1147.568359	88.085541
1146.467773	44.646179
1145.367188	-174.964554
1144.266602	-44.673260
1143.165039	23.653658
1142.063477	132.349670
1140.961914	-15.895573
1139.860352	-92.782043
1138.757813	-57.946709
1137.655273	-49.308819
1136.552734	-7.449161
1135.450195	110.372787
1134.346680	-49.779797
1133.244141	-74.547997
1132.139648	121.430885
1131.036133	217.601501
1129.931641	403.859314
1128.827148	260.239624
1127.722656	277.932220
1126.618164	497.137756
1125.512695	564.479858
1124.407227	638.866028
1123.301758	419.347443
1122.196289	522.094604
1121.089844	518.171509
1119.983398	365.031647
1118.876953	304.261566
1117.769531	181.941833
1116.663086	232.399246
1115.555664	256.773895
1114.447266	169.933533
1113.339844	355.057648
1112.231445	405.302917
1111.123047	183.668091
1110.014648	94.443878
1108.905273	194.242050
1107.795898	518.368164
1106.686523	360.561188
1105.577148	306.685150
1104.466797	547.868347
1103.357422	342.888458
1102.247070	546.154846
1101.135742	442.649597
1100.025391	294.364471
1098.914063	478.571960
1097.802734	297.299591
1096.690430	391.824097
1095.579102	267.165680
1094.466797	474.687622
1093.353516	529.013733
1092.241211	324.300110
1091.127930	463.348419
1090.014648	418.747894
1088.901367	301.212280
1087.788086	360.148743
1086.673828	404.931671
1085.559570	480.249969
1084.445313	419.178772
1083.330078	407.478271
1082.214844	414.571777
1081.099609	388.767822
1079.984375	508.583984
1078.868164	682.341980
1077.751953	384.158478
1076.635742	351.321594
1075.519531	123.739563
1074.402344	306.795593
1073.285156	266.955078
1072.167969	379.548157
1071.050781	374.875549
1069.932617	349.110657
1068.814453	74.978638
1067.696289	297.628906
1066.578125	262.544922
1065.458984	431.200836
1064.339844	211.167496
1063.220703	431.266266
1062.100586	101.369751
1060.980469	244.207016
1059.860352	419.735138
1058.740234	309.913177
1057.619141	179.111816
1056.498047	153.564026
1055.376953	336.015930
1054.255859	256.743958
1053.133789	44.389420
1052.011719	163.742783
1050.889648	217.692780
1049.767578	243.629105
1048.644531	178.566223
1047.521484	323.524963
1046.398438	190.880356
1045.274414	144.600067
1044.150391	184.627731
1043.026367	110.454567
1041.902344	27.023008
1040.778320	269.824280
1039.653320	293.594727
1038.528320	198.624481
1037.402344	245.743668
1036.277344	-16.691303
1035.151367	253.921249
1034.024414	96.363640
1032.898438	-121.556747
1031.771484	400.146698
1030.644531	117.233582
1029.517578	-7.452373
1028.390625	95.694267
1027.262695	-321.582062
1026.134766	-171.873459
1025.005859	-94.181549
1023.877930	-30.409544
1022.749023	-170.880844
1021.620117	-46.695591
1020.490234	-140.606201
1019.361328	-301.688171
1018.231445	-29.002893
1017.101563	-74.017876
1015.970703	-12.340884
1014.839844	51.677620
1013.708984	-20.973272
1012.578125	-176.921677
1011.447266	-54.856247
1010.315430	-13.825990
1009.183594	129.084946
1008.050781	262.729034
1006.918945	322.335236
1005.786133	270.945648
1004.653320	705.262024
1003.519531	1127.874268
1002.386719	1224.441528
1001.252930	1117.667358
1000.118164	664.453064
998.984375	285.428040
997.849609	68.290382
996.714844	89.115303
995.580078	-42.344658
994.444336	128.621841
993.308594	68.864227
992.172852	-207.615967
991.036133	120.277466
989.900391	30.794067
988.763672	135.034012
987.626953	84.900078
986.489258	-15.827742
985.351563	7.940671
984.213867	114.668610
983.076172	249.044922
981.937500	114.128082
980.798828	-11.450103
979.660156	17.246225
978.521484	-43.703529
977.381836	-10.270018
976.242188	186.450684
975.102539	298.109222
973.961914	62.798534
972.822266	360.671295
971.681641	212.884903
970.540039	163.984650
969.399414	117.477211
968.257813	66.476387
967.116211	79.825851
965.973633	70.302467
964.832031	44.802948
963.689453	69.838982
962.545898	260.003540
961.403320	301.172394
960.259766	273.652435
959.116211	33.163700
957.972656	266.977600
956.828125	40.492413
955.683594	36.255058
954.539063	41.250725
953.393555	137.849518
952.249023	252.779495
951.103516	104.704887
949.957031	272.332672
948.811523	227.346481
947.665039	182.456802
946.518555	41.691265
945.371094	-82.942047
944.224609	80.334656
943.077148	3.849422
941.929688	210.551422
940.781250	115.959663
939.632813	215.439148
938.484375	280.723816
937.335938	163.589493
936.186523	299.686188
935.038086	253.413605
933.887695	271.051971
932.738281	309.257385
931.587891	185.772934
930.437500	183.124146
929.287109	59.863083
928.135742	-29.122692
926.985352	-138.486252
925.833984	-47.497681
924.681641	-72.500343
923.530273	-208.870346
922.377930	-195.041611
921.224609	87.087784
920.072266	-87.668236
918.918945	-5.523604
917.765625	-32.395065
916.612305	-50.109676
915.458008	16.256596
914.303711	14.549484
913.149414	-336.599152
911.995117	-156.594543
910.839844	-146.745956
909.684570	-200.347580
908.529297	-65.682671
907.373047	-94.234207
906.216797	-147.649124
905.060547	55.037319
903.904297	10.772296
902.747070	9.609026
901.589844	-20.940475
900.432617	18.741798
899.274414	-79.591644
898.117188	-78.288124
896.958984	33.898773
895.799805	-21.268377
894.641602	99.978088
893.482422	29.078096
892.322266	80.285385
891.163086	45.647652
890.002930	160.145020
888.842773	12.666862
887.682617	167.824219
886.521484	146.884399
885.360352	8.641006
884.199219	10.370038
883.038086	45.959816
881.875977	86.074211
880.713867	22.487118
879.551758	371.431549
878.388672	62.234505
877.225586	217.302597
876.062500	97.527985
874.899414	178.243271
873.735352	207.161194
872.571289	92.031082
871.407227	57.979431
870.242188	-34.530979
869.077148	-178.716721
867.912109	138.147339
866.747070	281.765839
865.581055	23.011681
864.415039	139.641907
863.249023	195.567184
862.083008	105.479439
860.916016	118.731087
859.749023	91.567413
858.581055	122.775414
857.414063	225.764084
856.246094	176.158661
855.077148	357.582672
853.909180	211.539902
852.740234	177.648697
851.571289	403.742279
850.402344	387.726440
849.232422	275.383270
848.062500	319.851654
846.892578	133.659515
845.721680	258.700195
844.551758	-95.276192
843.380859	94.608322
842.208984	192.671646
841.038086	228.041931
839.866211	39.786510
838.694336	23.717363
837.521484	170.777588
836.348633	201.555557
835.175781	35.717964
834.002930	-25.108566
832.829102	21.235819
831.655273	83.151184
830.481445	131.612854
829.307617	267.029755
828.132813	197.134918
826.958008	129.465302
825.783203	-5.098411
824.607422	125.618156
823.431641	242.860123
822.255859	257.517975
821.079102	0.382294
819.903320	-107.478035
818.726563	67.420563
817.548828	-209.655472
816.372070	118.637489
815.194336	-87.223015
814.016602	82.866035
812.837891	-185.251205
811.659180	6.912181
810.480469	-58.899544
809.301758	-95.846428
808.122070	-79.508224
806.942383	81.138420
805.762695	-198.022491
804.583008	-30.876463
803.402344	-72.501389
802.221680	-109.726135
801.041016	-18.321856
799.859375	17.533888
798.677734	-152.909409
797.496094	-50.654232
796.313477	-105.869431
795.131836	-282.995270
793.949219	-96.782967
792.765625	-149.919586
791.583008	62.616905
790.399414	-152.264740
789.215820	-117.012550
788.031250	-59.713482
786.846680	94.829140
785.662109	-82.515755
784.477539	20.972391
783.291992	-12.710425
782.106445	68.481461
780.920898	107.587067
779.735352	-45.580139
778.548828	0.029493
777.362305	21.262787
776.174805	66.703545
774.988281	114.262596
773.800781	91.128952
772.613281	32.645908
771.424805	-1.614514
770.236328	-38.129139
769.047852	101.657074
767.859375	45.172256
766.669922	-33.382713
765.480469	112.720795
764.291016	-60.637787
763.101563	63.258884
761.911133	145.213226
760.720703	110.428833
759.529297	436.432739
758.338867	185.906326
757.147461	296.101257
755.955078	50.006397
754.763672	151.272400
753.571289	149.145798
752.378906	135.979263
751.186523	113.976898
749.993164	241.261337
748.799805	17.148441
747.606445	10.395134
746.412109	190.125031
745.217773	66.952080
744.023438	84.168488
742.829102	200.011810
741.633789	151.322479
740.438477	411.669769
739.243164	51.685951
738.046875	-60.602093
736.850586	164.436707
735.654297	3.917101
734.458008	219.999725
733.260742	-30.274805
732.063477	-101.025162
730.866211	-136.773209
729.667969	79.000175
728.469727	36.603264
727.271484	284.968384
726.073242	-6.686020
724.874023	-36.003857
723.674805	-60.962807
722.474609	200.196518
721.275391	129.293610
720.075195	178.479309
718.875000	-117.233665
717.673828	420.751984
716.473633	242.899490
715.272461	296.317657
714.070313	98.931175
712.869141	139.259018
711.666992	5.196132
710.463867	19.367426
709.261719	103.245056
708.058594	69.468086
706.855469	114.099228
705.652344	-89.467041
704.448242	222.900803
703.244141	256.601410
702.040039	48.815338
700.834961	123.886055
699.630859	35.849087
698.424805	45.695858
697.219727	1.218885
696.013672	15.450830
694.807617	3.627083
693.601563	17.893932
692.395508	-39.478340
691.188477	20.430813
689.981445	-197.472504
688.773438	-31.173058
687.566406	-10.268735
686.358398	-95.619400
685.149414	-280.641449
683.941406	-75.322708
682.732422	-242.853119
681.523438	-169.743103
680.313477	-70.631851
679.104492	-101.478394
677.894531	23.637705
676.683594	-48.263844
675.473633	44.403416
674.262695	72.156563
673.051758	-12.550701
671.839844	84.507362
670.628906	103.722244
669.416992	153.242783
668.204102	150.916214
666.992188	3.863943
665.779297	70.802124
664.566406	183.115112
663.352539	36.306480
662.138672	178.897964
660.924805	183.339493
659.710938	112.302513
658.497070	-92.406876
657.282227	39.491760
656.066406	-160.696655
654.851563	72.571968
653.635742	16.965282
652.419922	88.562096
651.204102	-18.642061
649.987305	111.166634
648.770508	-129.420013
647.553711	118.834198
646.336914	89.355675
645.119141	-8.935048
643.901367	-23.249823
642.682617	61.408638
641.464844	232.064041
640.246094	179.075790
639.027344	-32.926262
637.807617	-81.502350
636.587891	28.929981
635.368164	-26.071198
634.148438	37.057758
632.927734	-43.689819
631.707031	-160.900558
630.486328	-1.252910
629.264648	231.243561
628.043945	-42.598465
626.822266	99.668983
625.599609	23.148317
624.376953	156.669052
623.155273	82.204041
621.931641	-9.430313
620.708984	110.957809
619.485352	-64.316162
618.261719	-16.938019
617.037109	45.300228
615.813477	-6.021846
614.588867	111.579842
613.364258	-126.083801
612.138672	76.757545
610.913086	48.441425
609.687500	56.308311
608.461914	10.563437
607.235352	-67.402252
606.008789	-100.682327
604.782227	-48.743912
