# Supplementary material for: Raman spectroscopy accurately differentiates mucosal healing from non-healing and biochemical changes following biological therapy in inflammatory bowel disease
Source: PLoS One. 2021 Jun 2;16(6):e0252210. doi: 10.1371/journal.pone.0252210 (PMC8172032; doi:10.1371/journal.pone.0252210)
Supplement: S2 Dataset — (ZIP) [file pone.0252210.s004.zip › Export UC MH/OC018-2 post treatment_base sub CR removed_54__X_-28742.5__Y_36559.2__Z_-5.59571__Time_615.txt]

1714.640625	95.424438
1713.664063	112.195755
1712.687500	105.530357
1711.709961	266.007904
1710.733398	-68.593750
1709.755859	7.905436
1708.778320	160.292969
1707.799805	-53.584873
1706.821289	-79.003815
1705.843750	-4.434469
1704.864258	-22.839705
1703.885742	-16.278234
1702.907227	-330.027618
1701.927734	-113.129570
1700.948242	-2.529616
1699.968750	-14.213293
1698.988281	-212.310547
1698.007813	-3.262286
1697.028320	-148.960617
1696.046875	40.050377
1695.066406	-61.431942
1694.084961	104.871452
1693.104492	149.006943
1692.123047	105.689217
1691.140625	81.718750
1690.159180	-149.668640
1689.176758	139.854462
1688.194336	-76.840958
1687.211914	123.148338
1686.228516	150.363602
1685.246094	386.084381
1684.262695	214.588272
1683.279297	259.537445
1682.295898	310.368713
1681.311523	292.485168
1680.327148	386.976105
1679.342773	399.457306
1678.358398	667.923706
1677.374023	508.461975
1676.388672	469.255585
1675.403320	693.830994
1674.417969	416.315277
1673.432617	769.359924
1672.446289	724.082397
1671.459961	947.628479
1670.473633	948.399109
1669.487305	646.863464
1668.500977	964.528137
1667.513672	910.827576
1666.526367	910.641235
1665.539063	1019.642822
1664.550781	1001.645264
1663.563477	1501.218628
1662.575195	1136.527222
1661.586914	1244.234253
1660.598633	1304.543091
1659.609375	1068.384155
1658.620117	1330.717407
1657.631836	1129.770264
1656.641602	1344.947510
1655.652344	1356.502197
1654.662109	1222.768066
1653.672852	1115.861938
1652.681641	1202.402588
1651.691406	987.654480
1650.701172	775.916931
1649.709961	736.379150
1648.718750	699.756775
1647.727539	618.471252
1646.735352	407.984344
1645.744141	382.740356
1644.751953	193.980728
1643.759766	348.773773
1642.766602	361.147888
1641.774414	204.811630
1640.781250	362.733093
1639.788086	214.751602
1638.794922	27.450676
1637.801758	196.390457
1636.807617	246.777679
1635.813477	7.365388
1634.819336	29.093872
1633.825195	-14.908959
1632.830078	25.527466
1631.834961	89.778961
1630.839844	101.469795
1629.844727	63.258511
1628.849609	96.233429
1627.853516	-244.330322
1626.857422	122.979019
1625.861328	100.981506
1624.865234	-104.978325
1623.868164	-339.690063
1622.871094	9.254109
1621.874023	27.025190
1620.876953	-94.385437
1619.879883	75.864304
1618.881836	36.009010
1617.883789	61.855042
1616.885742	74.607025
1615.887695	-49.069363
1614.888672	-72.964401
1613.889648	105.158096
1612.890625	209.794144
1611.891602	183.304092
1610.892578	80.816925
1609.892578	-142.179749
1608.892578	-66.367401
1607.892578	56.565826
1606.892578	150.630142
1605.891602	147.751953
1604.890625	82.029381
1603.889648	39.874264
1602.888672	34.349873
1601.887695	146.534210
1600.885742	-52.635269
1599.883789	-113.149773
1598.881836	-45.562878
1597.879883	95.145157
1596.876953	58.028168
1595.874023	-206.442688
1594.871094	-131.251312
1593.868164	-191.959686
1592.864258	-145.647644
1591.861328	-188.175110
1590.857422	-363.866333
1589.853516	120.646111
1588.848633	-128.232208
1587.844727	126.336891
1586.839844	91.250587
1585.834961	-27.333054
1584.830078	106.895798
1583.824219	162.791931
1582.819336	67.461266
1581.813477	13.753692
1580.807617	14.667892
1579.800781	-83.465820
1578.794922	-61.898945
1577.788086	-199.214600
1576.781250	48.544518
1575.773438	85.357079
1574.766602	124.654282
1573.758789	-140.435593
1572.750977	-28.535591
1571.743164	-210.522446
1570.735352	158.396164
1569.726563	-166.691010
1568.718750	-112.491669
1567.708984	-81.822449
1566.700195	65.564041
1565.691406	67.390533
1564.681641	-58.091324
1563.671875	-95.418053
1562.662109	201.810593
1561.652344	143.440247
1560.641602	33.096355
1559.630859	-173.257858
1558.620117	-130.814682
1557.609375	165.447571
1556.597656	65.026154
1555.586914	-9.572816
1554.575195	42.620533
1553.563477	467.513885
1552.550781	-24.329357
1551.539063	55.897968
1550.526367	172.172775
1549.513672	107.167137
1548.500977	148.099533
1547.487305	-77.485527
1546.473633	182.942978
1545.459961	272.521637
1544.446289	150.013123
1543.432617	40.338299
1542.417969	31.305937
1541.404297	117.706764
1540.389648	224.578171
1539.374023	49.870152
1538.359375	-21.651031
1537.343750	87.337524
1536.328125	98.106918
1535.312500	139.686829
1534.296875	90.856033
1533.280273	366.750702
1532.263672	237.700241
1531.247070	252.886887
1530.230469	139.105194
1529.212891	228.728317
1528.196289	346.521576
1527.178711	476.992371
1526.160156	370.423309
1525.142578	268.928223
1524.124023	61.830303
1523.106445	153.133575
1522.087891	414.016266
1521.068359	124.327637
1520.049805	48.044243
1519.030273	48.766567
1518.010742	152.159302
1516.991211	234.829056
1515.971680	196.604111
1514.951172	-247.529190
1513.930664	-93.313766
1512.910156	17.073910
1511.889648	65.695679
1510.868164	-85.989792
1509.846680	34.218513
1508.826172	364.603119
1507.803711	-51.548088
1506.782227	134.894897
1505.759766	190.400253
1504.737305	-64.325439
1503.714844	-108.946693
1502.692383	43.593719
1501.668945	-167.734467
1500.646484	-281.758667
1499.623047	-75.845703
1498.599609	76.128723
1497.575195	-253.161804
1496.550781	-1.650385
1495.527344	-11.228746
1494.502930	-87.404106
1493.477539	-155.985504
1492.453125	28.453129
1491.427734	-216.647598
1490.402344	-119.342239
1489.376953	57.026299
1488.350586	-17.076941
1487.325195	235.633377
1486.298828	79.664558
1485.272461	242.735947
1484.245117	173.422745
1483.218750	152.556763
1482.191406	266.799164
1481.164063	301.864685
1480.136719	234.857864
1479.108398	463.496216
1478.080078	393.782776
1477.052734	459.100830
1476.023438	644.026428
1474.995117	591.964050
1473.965820	458.360077
1472.937500	836.496826
1471.908203	1015.865540
1470.877930	1078.026611
1469.848633	1193.557617
1468.818359	1102.933960
1467.788086	1185.237183
1466.757813	1351.365967
1465.727539	1286.052734
1464.696289	1576.526367
1463.665039	1643.228149
1462.633789	1430.417847
1461.602539	1778.980469
1460.570313	1568.687500
1459.539063	1792.607422
1458.506836	1737.175781
1457.473633	1638.584229
1456.441406	1778.522217
1455.408203	1860.019165
1454.375000	1976.965698
1453.341797	2045.668579
1452.308594	1873.499023
1451.274414	1959.886719
1450.241211	2150.136719
1449.207031	2276.941895
1448.171875	1767.920044
1447.137695	1996.029907
1446.102539	2282.254150
1445.067383	2034.260498
1444.032227	1915.439941
1442.997070	1832.095093
1441.960938	1849.954468
1440.924805	1895.633423
1439.888672	1981.755005
1438.852539	2040.043701
1437.816406	1749.530884
1436.779297	1929.142334
1435.742188	1484.680664
1434.705078	1320.792358
1433.666992	1237.786133
1432.629883	1043.765015
1431.591797	943.227417
1430.553711	812.473755
1429.514648	729.726990
1428.476563	377.142578
1427.437500	572.008179
1426.398438	285.213928
1425.359375	510.333832
1424.320313	571.565063
1423.280273	534.515259
1422.240234	434.537292
1421.200195	493.328217
1420.159180	101.347427
1419.119141	354.138245
1418.078125	486.024048
1417.037109	225.304626
1415.996094	85.518715
1414.954102	81.668861
1413.912109	621.122986
1412.870117	330.613129
1411.828125	238.888901
1410.786133	26.617817
1409.743164	38.124893
1408.700195	150.183929
1407.657227	186.901855
1406.614258	78.016426
1405.570313	155.018875
1404.527344	-21.457623
1403.483398	2.964473
1402.438477	230.671494
1401.394531	122.216042
1400.349609	-116.555214
1399.304688	-131.980637
1398.259766	-44.539425
1397.214844	-52.304569
1396.168945	338.432434
1395.123047	190.430481
1394.077148	200.376266
1393.031250	-137.697784
1391.984375	45.219776
1390.937500	82.957741
1389.890625	45.683193
1388.843750	43.539753
1387.796875	161.561630
1386.749023	137.045776
1385.701172	-69.910065
1384.653320	-16.687740
1383.604492	-190.859268
1382.556641	-222.414551
1381.507813	65.915588
1380.458984	-280.234558
1379.410156	38.139740
1378.360352	41.867203
1377.310547	180.484100
1376.260742	-7.793977
1375.210938	243.252411
1374.161133	25.301662
1373.110352	-37.836647
1372.059570	21.336027
1371.008789	-9.162148
1369.957031	-52.023338
1368.906250	17.386614
1367.854492	-35.221443
1366.802734	36.839851
1365.750000	-28.008089
1364.698242	-15.526564
1363.645508	44.337788
1362.592773	-236.671555
1361.540039	149.375443
1360.486328	-9.441197
1359.433594	-210.352722
1358.379883	46.447086
1357.326172	173.968643
1356.271484	43.040321
1355.216797	297.443726
1354.163086	82.301826
1353.107422	133.115479
1352.052734	226.241501
1350.998047	185.365738
1349.942383	77.582687
1348.886719	448.930969
1347.830078	338.864563
1346.774414	583.700195
1345.717773	682.201355
1344.661133	718.779175
1343.604492	581.916077
1342.546875	683.148376
1341.490234	685.338501
1340.432617	742.127808
1339.375000	623.141663
1338.316406	600.885620
1337.258789	769.394836
1336.200195	700.301697
1335.141602	606.598267
1334.082031	683.757141
1333.023438	540.839966
1331.963867	771.528625
1330.904297	576.933838
1329.844727	540.742615
1328.784180	435.463135
1327.723633	745.463379
1326.663086	502.047638
1325.602539	705.902832
1324.541992	665.303711
1323.480469	656.911316
1322.418945	769.575378
1321.357422	716.949585
1320.295898	666.918030
1319.233398	826.671326
1318.170898	690.515747
1317.108398	655.610779
1316.045898	778.588440
1314.982422	889.280212
1313.918945	822.613098
1312.855469	866.929993
1311.791992	963.046448
1310.728516	896.696045
1309.664063	820.614868
1308.599609	594.518433
1307.535156	959.214355
1306.469727	804.716309
1305.404297	734.007019
1304.338867	1088.868652
1303.273438	932.255432
1302.208008	955.246338
1301.141602	1069.242065
1300.075195	910.537354
1299.008789	845.338196
1297.942383	849.022339
1296.875000	815.949768
1295.807617	915.541748
1294.740234	867.910400
1293.672852	1004.419800
1292.604492	925.049316
1291.537109	561.276367
1290.468750	489.552948
1289.399414	643.489441
1288.331055	719.004150
1287.261719	853.369812
1286.192383	578.581055
1285.123047	588.134705
1284.052734	666.324951
1282.983398	840.047852
1281.913086	685.727234
1280.841797	688.174438
1279.771484	839.953064
1278.700195	387.471680
1277.628906	602.964417
1276.557617	767.074402
1275.486328	679.362915
1274.414063	872.829651
1273.341797	597.081604
1272.269531	653.781433
1271.197266	756.919861
1270.124023	689.118103
1269.050781	977.865601
1267.977539	988.262451
1266.904297	657.037720
1265.830078	855.468872
1264.756836	805.047485
1263.681641	1040.030884
1262.607422	811.678406
1261.533203	671.230408
1260.458008	735.609070
1259.382813	739.084717
1258.307617	808.372620
1257.231445	846.000610
1256.155273	579.258301
1255.079102	724.110962
1254.002930	732.627502
1252.926758	707.103271
1251.849609	757.036926
1250.772461	731.573425
1249.695313	728.035400
1248.617188	841.224365
1247.540039	803.681396
1246.461914	1123.427002
1245.382813	760.287720
1244.304688	596.527283
1243.225586	479.000214
1242.146484	570.362915
1241.067383	707.822937
1239.988281	905.913940
1238.908203	490.013672
1237.828125	787.552002
1236.748047	507.707184
1235.667969	579.608521
1234.586914	469.651489
1233.505859	667.578369
1232.424805	438.918945
1231.343750	379.954987
1230.261719	374.306580
1229.179688	429.200378
1228.097656	358.168121
1227.015625	514.702576
1225.932617	121.798820
1224.850586	116.194801
1223.767578	594.388062
1222.683594	429.037384
1221.600586	387.070129
1220.516602	349.938965
1219.432617	264.476074
1218.347656	137.953934
1217.263672	335.192627
1216.178711	302.873322
1215.093750	473.386780
1214.008789	165.794266
1212.922852	553.446350
1211.836914	431.735931
1210.750977	478.937073
1209.665039	142.575928
1208.579102	524.967590
1207.492188	415.320129
1206.405273	464.780426
1205.318359	350.316040
1204.230469	493.668152
1203.142578	321.368530
1202.054688	255.076187
1200.966797	73.207977
1199.877930	-262.682526
1198.790039	176.493317
1197.701172	-5.351493
1196.611328	-66.878258
1195.522461	-99.554802
1194.432617	336.619659
1193.342773	-116.918320
1192.252930	-118.447128
1191.162109	-59.954288
1190.072266	-61.586872
1188.981445	-241.004486
1187.889648	-235.495300
1186.798828	53.256802
1185.707031	-147.818130
1184.615234	-264.867126
1183.523438	-86.818802
1182.430664	-9.649104
1181.337891	-45.274422
1180.245117	-181.636963
1179.152344	41.557442
1178.059570	80.069740
1176.965820	204.755875
1175.872070	257.467377
1174.778320	77.797310
1173.683594	-77.914108
1172.588867	364.829407
1171.494141	-6.384908
1170.399414	55.584965
1169.303711	100.713905
1168.208984	155.333588
1167.113281	-43.593899
1166.016602	-130.143448
1164.920898	125.056068
1163.824219	184.138351
1162.727539	20.955795
1161.630859	151.556824
1160.533203	145.918045
1159.435547	343.138184
1158.337891	237.084091
1157.240234	221.687103
1156.141602	151.353409
1155.043945	226.484604
1153.944336	311.041870
1152.845703	240.534332
1151.747070	425.028320
1150.647461	206.636917
1149.547852	90.721291
1148.447266	-37.125103
1147.347656	-64.958672
1146.247070	99.995499
1145.146484	217.200470
1144.044922	217.667526
1142.944336	84.833038
1141.842773	-138.407349
1140.741211	137.800369
1139.638672	285.414642
1138.537109	245.110657
1137.434570	249.902878
1136.332031	12.270608
1135.228516	178.502289
1134.125977	211.601761
1133.022461	121.141731
1131.917969	144.593033
1130.814453	443.276337
1129.709961	369.225037
1128.605469	696.049866
1127.500977	915.930969
1126.396484	841.622620
1125.291016	629.778259
1124.185547	794.807739
1123.080078	691.940063
1121.973633	480.070831
1120.868164	682.723022
1119.761719	11.446887
1118.654297	495.692078
1117.547852	122.860939
1116.440430	289.649963
1115.333008	503.616180
1114.225586	286.953644
1113.117188	186.190475
1112.008789	298.188599
1110.900391	296.622620
1109.791992	434.421082
1108.682617	333.477234
1107.573242	508.875946
1106.463867	738.452087
1105.354492	540.542542
1104.244141	675.475952
1103.133789	748.939026
1102.023438	539.198425
1100.913086	846.073486
1099.801758	612.715088
1098.690430	777.864929
1097.579102	780.248657
1096.467773	532.781433
1095.355469	690.617981
1094.243164	758.828369
1093.130859	384.222351
1092.017578	405.286652
1090.905273	631.100037
1089.791992	647.310669
1088.677734	672.876770
1087.564453	557.262024
1086.450195	540.430969
1085.335938	450.684479
1084.221680	802.871460
1083.106445	743.582275
1081.991211	970.940125
1080.875977	488.745239
1079.760742	654.934509
1078.644531	710.658752
1077.528320	451.771820
1076.412109	559.095520
1075.295898	499.756256
1074.178711	419.299377
1073.061523	439.707825
1071.944336	478.846344
1070.826172	466.365784
1069.708984	324.982666
1068.590820	558.544006
1067.471680	569.428345
1066.353516	624.805298
1065.234375	450.668488
1064.115234	510.702209
1062.996094	367.081879
1061.875977	504.302094
1060.755859	299.910553
1059.635742	486.193970
1058.515625	576.521179
1057.394531	615.367432
1056.273438	499.946289
1055.152344	204.659866
1054.031250	339.361359
1052.909180	401.596375
1051.787109	314.371490
1050.665039	420.961884
1049.541992	490.163177
1048.418945	610.683167
1047.295898	385.898529
1046.172852	308.172333
1045.048828	85.921387
1043.925781	262.451935
1042.801758	61.336266
1041.676758	265.783173
1040.552734	353.690552
1039.427734	201.677673
1038.302734	492.194366
1037.176758	16.679163
1036.050781	-14.031472
1034.924805	325.292694
1033.798828	313.210022
1032.672852	250.003510
1031.545898	349.633362
1030.418945	444.607727
1029.291992	121.219315
1028.164063	146.574982
1027.036133	79.042099
1025.908203	139.333298
1024.780273	392.383881
1023.651367	-58.070229
1022.522461	-180.995865
1021.393555	-166.899170
1020.264648	-106.350723
1019.134766	-205.817535
1018.004883	-277.348724
1016.875000	-58.993397
1015.744141	-9.878587
1014.613281	46.231564
1013.482422	-64.417191
1012.351563	-56.821308
1011.219727	-67.687637
1010.088867	118.314445
1008.956055	301.975433
1007.824219	356.052887
1006.691406	382.413025
1005.558594	815.918030
1004.425781	1700.219727
1003.292969	1765.796265
1002.159180	1528.638428
1001.025391	1150.719482
999.891602	703.759399
998.756836	76.933006
997.622070	90.127151
996.487305	73.397888
995.352539	82.156738
994.216797	-33.606918
993.081055	353.708252
991.945313	37.470688
990.808594	-243.939362
989.672852	-137.803848
988.536133	-6.269833
987.398438	-63.652241
986.261719	-139.327393
985.124023	-173.408646
983.986328	-225.787781
982.847656	7.429588
981.709961	51.917042
980.571289	57.374390
979.432617	-157.912903
978.292969	-225.790390
977.153320	19.204866
976.013672	-78.338318
974.874023	152.948151
973.734375	-79.921204
972.593750	34.327572
971.453125	116.484886
970.311523	109.166634
969.170898	10.151243
968.029297	143.107254
966.886719	-22.177204
965.745117	92.618507
964.602539	303.809967
963.459961	102.286263
962.317383	203.586945
961.173828	272.877380
960.030273	142.909409
958.886719	26.876881
957.743164	183.571182
956.598633	-14.595942
955.454102	199.521317
954.309570	-96.713448
953.165039	113.002747
952.019531	153.464722
950.874023	-87.274055
949.727539	-14.514327
948.582031	28.627090
947.435547	74.159996
946.289063	414.561035
945.141602	101.592316
943.995117	138.335129
942.847656	182.038330
941.699219	-36.667027
940.551758	89.481216
939.403320	329.785187
938.254883	549.575928
937.105469	342.914886
935.957031	416.934204
934.807617	363.391846
933.658203	118.567490
932.507813	425.382172
931.357422	167.248077
930.207031	153.049393
929.056641	-43.165611
927.906250	295.780151
926.754883	190.911606
925.603516	-75.326637
924.451172	63.592442
923.298828	-47.591946
922.146484	173.355682
920.994141	-42.116348
919.841797	-127.827316
918.688477	63.816532
917.535156	-153.381897
916.380859	58.858780
915.227539	32.720753
914.073242	-68.191139
912.918945	78.421532
911.763672	29.965363
910.608398	-9.281029
909.453125	8.298239
908.297852	-112.317711
907.141602	-164.763062
905.985352	-135.490250
904.829102	-126.514381
903.672852	45.651295
902.515625	70.648201
901.358398	-67.273506
900.201172	191.085739
899.042969	-123.103226
897.884766	72.003136
896.726563	316.875732
895.568359	50.663208
894.409180	-158.805252
893.250000	86.235306
892.090820	-59.683815
890.930664	-112.815308
889.771484	84.875641
888.611328	86.104317
887.450195	10.659925
886.289063	-112.064377
885.128906	-9.001910
883.966797	161.777527
882.805664	113.767174
881.643555	187.622391
880.481445	383.253418
879.319336	407.566193
878.156250	346.310333
876.993164	145.475861
875.830078	230.835846
874.666016	12.235657
873.502930	457.897369
872.338867	171.939896
871.173828	149.439026
870.009766	117.999298
868.844727	185.585510
867.679688	505.021088
866.513672	336.536285
865.348633	626.651245
864.182617	384.145447
863.015625	555.135437
861.849609	496.992798
860.682617	342.360321
859.515625	513.330566
858.347656	475.528381
857.180664	549.950012
856.012695	496.498169
854.843750	494.674042
853.675781	510.798004
852.506836	477.614563
851.337891	820.960266
850.167969	722.762634
848.999023	747.812622
847.829102	396.618439
846.658203	430.694885
845.488281	402.071167
844.317383	250.372696
843.146484	380.646820
841.975586	267.027527
840.803711	392.737152
839.631836	308.204010
838.459961	342.159698
837.287109	297.861725
836.114258	233.451309
834.941406	352.201080
833.768555	450.766479
832.594727	234.451843
831.420898	261.500092
830.247070	217.086212
829.072266	290.897278
827.898438	291.015961
826.722656	384.754761
825.547852	418.196228
824.372070	-12.042727
823.196289	-3.142657
822.020508	226.253235
820.844727	125.831871
819.667969	297.067169
818.491211	129.761322
817.313477	-84.273918
816.136719	80.004349
814.958984	-33.951744
813.781250	-119.019325
812.602539	76.058540
811.423828	17.524054
810.245117	127.851517
809.066406	44.720341
807.886719	-273.940796
806.707031	-137.232971
805.527344	-125.031357
804.346680	40.248878
803.166992	-116.466522
801.985352	-53.530464
800.804688	80.259628
799.623047	-34.514606
798.441406	-71.732689
797.259766	-120.124870
796.078125	-190.765091
794.895508	-68.709419
793.712891	292.421021
792.529297	-33.291252
791.346680	-86.621284
790.163086	10.486180
788.978516	-215.685287
787.794922	-114.404137
786.610352	-35.412342
785.425781	50.056812
784.241211	64.607765
783.055664	-9.392037
781.870117	53.537529
780.684570	319.583160
779.498047	333.555573
778.311523	155.259644
777.125000	-12.039553
775.938477	14.860614
774.750977	114.444580
773.563477	445.519958
772.375977	-0.143998
771.187500	116.626572
769.999023	261.872253
768.810547	47.624325
767.622070	258.668060
766.432617	216.110794
765.243164	517.064209
764.053711	496.227966
762.863281	404.816772
761.672852	337.532745
760.482422	428.595337
759.291992	354.479919
758.100586	179.088669
756.909180	540.226135
755.717773	445.969513
754.525391	476.916321
753.333008	340.717407
752.140625	345.065491
750.948242	355.881989
749.754883	201.875748
748.561523	482.518677
747.368164	299.787170
746.173828	255.272919
744.979492	451.993347
743.785156	367.759155
742.590820	108.029503
741.395508	207.855148
740.200195	-27.816008
739.003906	266.810944
737.808594	188.772781
736.612305	355.979248
735.416016	356.593811
734.218750	68.136101
733.021484	53.314880
731.824219	191.590271
730.626953	334.094330
729.428711	255.544128
728.230469	211.943954
727.032227	231.687958
725.833984	48.092152
724.634766	166.061234
723.435547	395.328674
722.235352	414.752350
721.036133	436.303802
719.835938	422.861145
718.635742	47.076344
717.434570	164.563339
716.233398	441.210663
715.032227	277.128143
713.831055	342.048676
712.628906	369.852020
711.426758	382.364624
710.224609	157.350891
709.021484	161.165344
707.818359	206.353424
706.615234	393.054688
705.412109	7.139169
704.208008	274.336670
703.003906	93.185043
701.799805	-81.338120
700.594727	174.872147
699.389648	339.664307
698.184570	45.728943
696.979492	-119.801895
695.773438	375.333221
694.567383	94.758095
693.361328	25.038403
692.154297	-90.191216
690.947266	-118.467209
689.740234	-114.106758
688.533203	-265.897766
687.325195	-87.806969
686.117188	-22.492201
684.909180	8.192124
683.700195	-175.658112
682.491211	-8.220615
681.282227	-180.939819
680.072266	110.112305
678.863281	-68.827911
677.653320	7.936445
676.442383	-179.314468
675.232422	118.447823
674.021484	240.938080
672.810547	-147.018982
671.598633	-24.245350
670.386719	182.942581
669.174805	193.466507
667.962891	137.142456
666.750000	-52.968895
665.537109	107.129356
664.324219	-69.602783
663.110352	99.389305
661.897461	11.582713
660.683594	55.642178
659.468750	265.997894
658.254883	83.816803
657.040039	-238.289078
655.824219	104.051056
654.609375	-79.585518
653.393555	146.538193
652.177734	4.277928
650.960938	28.141935
649.745117	93.095589
648.528320	7.473221
647.311523	135.190994
646.093750	140.351822
644.875977	193.023056
643.658203	73.743111
642.440430	-127.039932
641.221680	188.500137
640.002930	147.197678
638.784180	-18.586708
637.564453	56.524658
636.344727	67.299614
635.125000	-299.797516
633.905273	5.509447
632.684570	-124.993652
631.463867	-105.075211
630.243164	15.796767
629.021484	-39.201168
627.799805	-87.648453
626.578125	114.892868
625.356445	272.385345
624.133789	172.662796
622.911133	246.597290
621.688477	305.527740
620.464844	68.865440
619.241211	119.251106
618.017578	45.417324
616.793945	37.929657
615.569336	-8.132831
614.344727	-11.467392
613.120117	-94.044853
611.894531	-142.492844
610.668945	91.140495
609.443359	78.683601
608.216797	-10.899523
606.991211	-124.175896
605.764648	27.208410
604.537109	35.154125
