# Supplementary material for: Raman spectroscopy accurately differentiates mucosal healing from non-healing and biochemical changes following biological therapy in inflammatory bowel disease
Source: PLoS One. 2021 Jun 2;16(6):e0252210. doi: 10.1371/journal.pone.0252210 (PMC8172032; doi:10.1371/journal.pone.0252210)
Supplement: S2 Dataset — (ZIP) [file pone.0252210.s004.zip › Export UC MH/OC029-1 pre treatment_base sub CR removed_61__X_-2902.93__Y_35435.1__Z_227.8__Time_697.txt]

1714.640625	83.150993
1713.664063	202.044113
1712.687500	126.229774
1711.709961	-15.387520
1710.733398	23.974815
1709.755859	45.725319
1708.778320	31.153969
1707.799805	15.044473
1706.821289	-18.635860
1705.843750	58.689869
1704.864258	-243.151733
1703.885742	90.673965
1702.907227	-0.044617
1701.927734	3.954268
1700.948242	-116.701561
1699.968750	-83.823158
1698.988281	-76.707863
1698.007813	-73.927139
1697.028320	-329.336700
1696.046875	4.070199
1695.066406	-32.970169
1694.084961	96.493484
1693.104492	-32.127522
1692.123047	157.847733
1691.140625	161.784714
1690.159180	27.887356
1689.176758	273.682190
1688.194336	229.512909
1687.211914	284.852051
1686.228516	575.545471
1685.246094	227.289185
1684.262695	428.854980
1683.279297	495.235260
1682.295898	450.478394
1681.311523	449.059662
1680.327148	789.129639
1679.342773	778.423523
1678.358398	842.923767
1677.374023	796.335632
1676.388672	1207.903076
1675.403320	1010.970093
1674.417969	1266.730469
1673.432617	1057.838257
1672.446289	1163.206543
1671.459961	1447.131104
1670.473633	1237.440308
1669.487305	1216.960327
1668.500977	1555.476807
1667.513672	1806.763794
1666.526367	1811.650879
1665.539063	1779.898804
1664.550781	2098.801758
1663.563477	1850.504761
1662.575195	1796.336914
1661.586914	2028.953979
1660.598633	2155.898682
1659.609375	2201.062988
1658.620117	2442.666260
1657.631836	2488.584961
1656.641602	2407.751465
1655.652344	2382.942627
1654.662109	2125.583252
1653.672852	2114.808838
1652.681641	1935.042847
1651.691406	1951.438599
1650.701172	1611.142700
1649.709961	1443.154907
1648.718750	1566.310425
1647.727539	1264.218018
1646.735352	1007.448059
1645.744141	999.376526
1644.751953	885.917419
1643.759766	820.284180
1642.766602	609.718506
1641.774414	462.820709
1640.781250	506.183014
1639.788086	523.350464
1638.794922	319.155762
1637.801758	423.758942
1636.807617	425.669403
1635.813477	261.692657
1634.819336	400.994049
1633.825195	60.882576
1632.830078	145.135422
1631.834961	245.283615
1630.839844	227.030106
1629.844727	64.121048
1628.849609	35.606373
1627.853516	-142.779419
1626.857422	89.371704
1625.861328	50.611103
1624.865234	127.633835
1623.868164	-79.232971
1622.871094	152.969696
1621.874023	-6.408379
1620.876953	81.274689
1619.879883	205.724411
1618.881836	59.668205
1617.883789	-23.295788
1616.885742	-135.083725
1615.887695	312.151062
1614.888672	258.060425
1613.889648	332.520233
1612.890625	184.016296
1611.891602	245.314758
1610.892578	18.206308
1609.892578	147.593338
1608.892578	17.480429
1607.892578	110.053192
1606.892578	21.816734
1605.891602	48.775322
1604.890625	196.087509
1603.889648	251.661118
1602.888672	82.090607
1601.887695	150.597565
1600.885742	111.745117
1599.883789	-91.929314
1598.881836	-306.065125
1597.879883	28.736473
1596.876953	115.011429
1595.874023	135.823364
1594.871094	-198.754715
1593.868164	-279.963196
1592.864258	-363.869568
1591.861328	-205.069260
1590.857422	-106.497993
1589.853516	-125.523430
1588.848633	-202.074463
1587.844727	-46.579037
1586.839844	205.192581
1585.834961	94.310219
1584.830078	191.863632
1583.824219	-41.751945
1582.819336	-64.364899
1581.813477	92.615005
1580.807617	-63.156223
1579.800781	124.679337
1578.794922	28.523457
1577.788086	-10.503170
1576.781250	-88.710312
1575.773438	-47.385769
1574.766602	84.792839
1573.758789	68.507851
1572.750977	-20.739908
1571.743164	38.036228
1570.735352	-147.676025
1569.726563	66.630074
1568.718750	-15.460766
1567.708984	-165.240295
1566.700195	43.192188
1565.691406	67.035980
1564.681641	7.620638
1563.671875	-41.576008
1562.662109	69.907166
1561.652344	-80.814331
1560.641602	-112.382965
1559.630859	141.060989
1558.620117	88.340340
1557.609375	139.111969
1556.597656	-38.345135
1555.586914	115.664009
1554.575195	72.576591
1553.563477	218.332031
1552.550781	-19.310574
1551.539063	128.606232
1550.526367	136.523392
1549.513672	25.239750
1548.500977	187.981262
1547.487305	190.119766
1546.473633	-27.693573
1545.459961	-0.044108
1544.446289	-88.891167
1543.432617	-216.645187
1542.417969	-166.308884
1541.404297	-69.682228
1540.389648	-97.238281
1539.374023	-42.375046
1538.359375	-13.517199
1537.343750	25.449217
1536.328125	12.617270
1535.312500	15.082900
1534.296875	58.625698
1533.280273	-11.487548
1532.263672	243.032455
1531.247070	38.542633
1530.230469	246.208527
1529.212891	59.468369
1528.196289	-8.880828
1527.178711	100.277008
1526.160156	175.734100
1525.142578	94.004417
1524.124023	35.284264
1523.106445	61.337318
1522.087891	-82.562492
1521.068359	264.590210
1520.049805	166.662704
1519.030273	76.311905
1518.010742	160.597610
1516.991211	321.772888
1515.971680	189.878952
1514.951172	-42.290035
1513.930664	115.785439
1512.910156	124.749207
1511.889648	220.830124
1510.868164	-247.829376
1509.846680	101.975456
1508.826172	97.543633
1507.803711	-227.614899
1506.782227	-22.024757
1505.759766	-62.752716
1504.737305	86.054199
1503.714844	-165.039963
1502.692383	-282.942810
1501.668945	-175.554672
1500.646484	-96.479378
1499.623047	-176.297562
1498.599609	135.409027
1497.575195	-36.792496
1496.550781	154.265381
1495.527344	66.347260
1494.502930	6.473167
1493.477539	94.796944
1492.453125	-6.156572
1491.427734	99.826523
1490.402344	266.995453
1489.376953	331.817810
1488.350586	0.627751
1487.325195	287.461670
1486.298828	170.703690
1485.272461	268.318298
1484.245117	345.378632
1483.218750	381.531067
1482.191406	175.253937
1481.164063	198.515976
1480.136719	428.227234
1479.108398	678.150085
1478.080078	864.190918
1477.052734	930.357849
1476.023438	718.721985
1474.995117	845.891785
1473.965820	929.648621
1472.937500	1023.529480
1471.908203	1427.834961
1470.877930	1412.017212
1469.848633	1503.048950
1468.818359	1540.566528
1467.788086	1616.185791
1466.757813	1976.515015
1465.727539	2034.158691
1464.696289	1967.197876
1463.665039	2019.670410
1462.633789	2364.254883
1461.602539	2434.368164
1460.570313	2463.788818
1459.539063	2858.798096
1458.506836	2743.417236
1457.473633	2945.277588
1456.441406	2857.833008
1455.408203	2983.484619
1454.375000	2946.774658
1453.341797	2907.552734
1452.308594	3096.509521
1451.274414	2917.876709
1450.241211	3073.837402
1449.207031	3262.661133
1448.171875	3415.944092
1447.137695	3386.879395
1446.102539	3335.046875
1445.067383	3564.229736
1444.032227	3216.348877
1442.997070	3278.533447
1441.960938	3102.925293
1440.924805	3162.631836
1439.888672	3186.956543
1438.852539	2907.954102
1437.816406	3341.858154
1436.779297	2934.143799
1435.742188	2650.446289
1434.705078	2697.808350
1433.666992	2300.731445
1432.629883	1802.915405
1431.591797	1540.102783
1430.553711	1623.208740
1429.514648	1226.928345
1428.476563	962.077454
1427.437500	800.795898
1426.398438	624.525818
1425.359375	526.554382
1424.320313	731.151367
1423.280273	474.580353
1422.240234	800.167847
1421.200195	440.581879
1420.159180	262.531586
1419.119141	243.278381
1418.078125	367.584381
1417.037109	230.193420
1415.996094	392.371002
1414.954102	217.467270
1413.912109	-118.229408
1412.870117	91.962395
1411.828125	-37.221264
1410.786133	185.629486
1409.743164	-23.746223
1408.700195	35.894413
1407.657227	30.306856
1406.614258	243.310989
1405.570313	-239.160385
1404.527344	-324.683197
1403.483398	-43.666683
1402.438477	21.543182
1401.394531	142.045502
1400.349609	-63.451233
1399.304688	-48.080532
1398.259766	22.557283
1397.214844	13.076693
1396.168945	-26.364157
1395.123047	132.258820
1394.077148	-129.871658
1393.031250	144.151718
1391.984375	182.815582
1390.937500	-123.852715
1389.890625	-74.879593
1388.843750	-65.834442
1387.796875	196.000397
1386.749023	-84.891884
1385.701172	-5.455483
1384.653320	-163.418152
1383.604492	118.707489
1382.556641	200.950897
1381.507813	-93.975571
1380.458984	23.504562
1379.410156	96.118416
1378.360352	-18.431303
1377.310547	94.362984
1376.260742	-19.859583
1375.210938	30.786171
1374.161133	-100.556786
1373.110352	-54.636421
1372.059570	58.729759
1371.008789	-54.674774
1369.957031	-75.681664
1368.906250	45.517723
1367.854492	-12.587735
1366.802734	96.363266
1365.750000	120.725044
1364.698242	172.619400
1363.645508	10.545985
1362.592773	35.339981
1361.540039	-39.260380
1360.486328	115.164192
1359.433594	-118.309044
1358.379883	105.977013
1357.326172	49.387928
1356.271484	12.839511
1355.216797	344.222382
1354.163086	166.309357
1353.107422	544.983765
1352.052734	419.529602
1350.998047	477.997467
1349.942383	447.210022
1348.886719	575.408447
1347.830078	770.673340
1346.774414	752.668213
1345.717773	702.558777
1344.661133	553.427368
1343.604492	632.572205
1342.546875	788.644714
1341.490234	1103.386841
1340.432617	987.045776
1339.375000	937.769287
1338.316406	1076.843994
1337.258789	809.963928
1336.200195	1035.912231
1335.141602	1011.943420
1334.082031	792.643494
1333.023438	1122.740234
1331.963867	901.302979
1330.904297	756.741943
1329.844727	869.470093
1328.784180	1298.628540
1327.723633	1216.226685
1326.663086	1200.691040
1325.602539	1365.592773
1324.541992	1150.256958
1323.480469	920.319092
1322.418945	1233.635620
1321.357422	1073.117188
1320.295898	1216.264648
1319.233398	1312.590942
1318.170898	1406.527954
1317.108398	1470.951172
1316.045898	1195.273438
1314.982422	1338.802856
1313.918945	1415.851685
1312.855469	1658.033691
1311.791992	1575.105225
1310.728516	1452.922241
1309.664063	1744.492554
1308.599609	1524.075073
1307.535156	1581.931885
1306.469727	1625.098389
1305.404297	1697.862305
1304.338867	1566.579590
1303.273438	1782.125366
1302.208008	1830.517700
1301.141602	1702.030518
1300.075195	1898.025391
1299.008789	1710.805176
1297.942383	1717.782349
1296.875000	1415.445923
1295.807617	1484.026245
1294.740234	1280.220703
1293.672852	1299.888672
1292.604492	1376.051147
1291.537109	1211.889648
1290.468750	1312.717163
1289.399414	1148.783936
1288.331055	1178.646240
1287.261719	1380.109497
1286.192383	1289.989014
1285.123047	1422.890259
1284.052734	1215.375488
1282.983398	1174.521729
1281.913086	1060.304810
1280.841797	1315.758179
1279.771484	1512.437134
1278.700195	1310.323608
1277.628906	1504.582031
1276.557617	1258.653687
1275.486328	1225.577759
1274.414063	1309.887451
1273.341797	1477.291870
1272.269531	1432.114990
1271.197266	1423.640137
1270.124023	1486.029785
1269.050781	1626.558960
1267.977539	1579.108521
1266.904297	1563.442017
1265.830078	1584.409668
1264.756836	1490.752686
1263.681641	1392.282959
1262.607422	1462.133911
1261.533203	1451.532471
1260.458008	1241.100220
1259.382813	1410.912964
1258.307617	1434.499756
1257.231445	1431.300781
1256.155273	1506.041992
1255.079102	1203.405029
1254.002930	1365.817505
1252.926758	1087.703247
1251.849609	1216.024048
1250.772461	1366.185303
1249.695313	1411.714355
1248.617188	1124.127808
1247.540039	1079.752075
1246.461914	1101.012695
1245.382813	1258.321655
1244.304688	1366.976440
1243.225586	1218.132813
1242.146484	1287.879883
1241.067383	767.676941
1239.988281	725.824585
1238.908203	1069.792480
1237.828125	942.947266
1236.748047	944.691284
1235.667969	1077.360596
1234.586914	986.901306
1233.505859	937.664551
1232.424805	1084.714844
1231.343750	635.667603
1230.261719	802.037354
1229.179688	774.565735
1228.097656	1037.614380
1227.015625	799.441406
1225.932617	573.436096
1224.850586	761.240356
1223.767578	941.662048
1222.683594	628.588074
1221.600586	344.629364
1220.516602	389.517365
1219.432617	400.504059
1218.347656	469.425964
1217.263672	378.827942
1216.178711	616.693176
1215.093750	518.754395
1214.008789	432.875305
1212.922852	375.939148
1211.836914	321.383881
1210.750977	134.104538
1209.665039	622.218872
1208.579102	603.639526
1207.492188	645.277039
1206.405273	503.638000
1205.318359	419.836334
1204.230469	425.145721
1203.142578	415.930450
1202.054688	192.314224
1200.966797	308.219727
1199.877930	58.102070
1198.790039	-64.419472
1197.701172	51.242397
1196.611328	-78.599167
1195.522461	-40.099873
1194.432617	43.985497
1193.342773	-218.220200
1192.252930	-285.708191
1191.162109	-40.873249
1190.072266	35.608257
1188.981445	-113.804153
1187.889648	-224.818619
1186.798828	-88.583687
1185.707031	-137.319855
1184.615234	-102.130051
1183.523438	-43.052177
1182.430664	-34.465694
1181.337891	24.386139
1180.245117	56.748730
1179.152344	41.068672
1178.059570	207.433228
1176.965820	258.620880
1175.872070	165.970978
1174.778320	113.979042
1173.683594	368.384369
1172.588867	86.376190
1171.494141	225.606430
1170.399414	58.416454
1169.303711	147.158630
1168.208984	-53.615162
1167.113281	80.348999
1166.016602	101.792770
1164.920898	-82.403275
1163.824219	-106.526604
1162.727539	256.269287
1161.630859	308.312378
1160.533203	472.454620
1159.435547	400.081940
1158.337891	394.469666
1157.240234	360.127533
1156.141602	518.936584
1155.043945	577.404236
1153.944336	719.192932
1152.845703	331.558350
1151.747070	435.012421
1150.647461	330.988708
1149.547852	133.997208
1148.447266	265.694031
1147.347656	104.330116
1146.247070	14.358045
1145.146484	17.161329
1144.044922	169.782608
1142.944336	153.319275
1141.842773	122.485153
1140.741211	-200.945190
1139.638672	-39.300392
1138.537109	191.121231
1137.434570	304.882599
1136.332031	150.006775
1135.228516	125.750870
1134.125977	517.032166
1133.022461	435.530304
1131.917969	394.317993
1130.814453	523.920471
1129.709961	510.997528
1128.605469	614.227234
1127.500977	909.430786
1126.396484	1244.718384
1125.291016	1013.176880
1124.185547	997.332458
1123.080078	881.885376
1121.973633	733.230774
1120.868164	769.307678
1119.761719	1051.540405
1118.654297	720.398682
1117.547852	723.060059
1116.440430	583.651794
1115.333008	825.116821
1114.225586	326.073639
1113.117188	399.426910
1112.008789	553.053589
1110.900391	689.990112
1109.791992	451.058044
1108.682617	571.261719
1107.573242	585.046692
1106.463867	856.156555
1105.354492	817.793945
1104.244141	949.318420
1103.133789	722.019653
1102.023438	617.444092
1100.913086	673.251465
1099.801758	962.424316
1098.690430	1107.588623
1097.579102	1115.911987
1096.467773	1091.182983
1095.355469	1120.587402
1094.243164	1088.683105
1093.130859	997.866211
1092.017578	1302.576172
1090.905273	1068.064331
1089.791992	1125.420532
1088.677734	940.351807
1087.564453	1047.021606
1086.450195	1007.781555
1085.335938	1191.885376
1084.221680	1265.383667
1083.106445	920.475769
1081.991211	1151.344971
1080.875977	1142.471802
1079.760742	933.947876
1078.644531	934.450989
1077.528320	939.621765
1076.412109	1050.376221
1075.295898	1008.542603
1074.178711	1144.980103
1073.061523	589.476013
1071.944336	739.981628
1070.826172	784.901245
1069.708984	825.112000
1068.590820	804.362000
1067.471680	715.666870
1066.353516	938.509521
1065.234375	704.639709
1064.115234	918.001282
1062.996094	934.668457
1061.875977	998.115967
1060.755859	544.541443
1059.635742	622.093445
1058.515625	762.752747
1057.394531	503.593597
1056.273438	653.577332
1055.152344	621.247070
1054.031250	392.716370
1052.909180	327.788239
1051.787109	269.917969
1050.665039	613.635132
1049.541992	588.440063
1048.418945	399.946198
1047.295898	409.866730
1046.172852	599.404968
1045.048828	439.108368
1043.925781	439.792969
1042.801758	470.805420
1041.676758	313.089447
1040.552734	470.005737
1039.427734	405.618011
1038.302734	427.465057
1037.176758	44.266556
1036.050781	371.182312
1034.924805	497.884460
1033.798828	412.882935
1032.672852	395.431854
1031.545898	438.497192
1030.418945	376.992432
1029.291992	622.384521
1028.164063	328.618073
1027.036133	304.547791
1025.908203	-151.449265
1024.780273	68.572403
1023.651367	-222.184525
1022.522461	-18.348148
1021.393555	-97.625389
1020.264648	-218.539597
1019.134766	-306.850677
1018.004883	-24.013294
1016.875000	-153.878937
1015.744141	112.737984
1014.613281	319.077850
1013.482422	-90.824158
1012.351563	287.057312
1011.219727	278.144440
1010.088867	345.747070
1008.956055	545.331421
1007.824219	619.983765
1006.691406	773.357666
1005.558594	1433.301880
1004.425781	2199.419922
1003.292969	2412.762207
1002.159180	2092.198975
1001.025391	1307.436035
999.891602	728.769836
998.756836	125.080704
997.622070	242.253616
996.487305	-16.809385
995.352539	146.752640
994.216797	1.150253
993.081055	141.812912
991.945313	197.201111
990.808594	49.767857
989.672852	15.510009
988.536133	-90.052544
987.398438	-216.175873
986.261719	-137.057297
985.124023	-244.404816
983.986328	62.924656
982.847656	36.435589
981.709961	60.743958
980.571289	87.482506
979.432617	1.629617
978.292969	53.957706
977.153320	-54.549316
976.013672	333.711151
974.874023	-77.894714
973.734375	34.753223
972.593750	195.740356
971.453125	361.401276
970.311523	272.253265
969.170898	22.612078
968.029297	174.892273
966.886719	90.909447
965.745117	-112.162231
964.602539	-76.454330
963.459961	126.786430
962.317383	96.263725
961.173828	306.565918
960.030273	349.660553
958.886719	122.579361
957.743164	154.574615
956.598633	282.885468
955.454102	200.691681
954.309570	86.661430
953.165039	11.748042
952.019531	-3.486664
950.874023	24.905806
949.727539	309.542145
948.582031	-45.867390
947.435547	-39.841377
946.289063	-166.178177
945.141602	52.655338
943.995117	43.168816
942.847656	134.317337
941.699219	157.104980
940.551758	216.567734
939.403320	207.716095
938.254883	408.902679
937.105469	724.192566
935.957031	451.233643
934.807617	458.955353
933.658203	389.350159
932.507813	233.358521
931.357422	29.769386
930.207031	136.167953
929.056641	169.817108
927.906250	376.616394
926.754883	128.319153
925.603516	62.318920
924.451172	212.611420
923.298828	158.312454
922.146484	-186.831039
920.994141	-24.745956
919.841797	221.502045
918.688477	-7.067425
917.535156	69.006203
916.380859	167.908722
915.227539	-60.030277
914.073242	23.269175
912.918945	-22.678379
911.763672	-95.680984
910.608398	153.597824
909.453125	-39.312328
908.297852	-163.971680
907.141602	-190.959473
905.985352	-95.422325
904.829102	-60.965572
903.672852	95.928482
902.515625	-446.864014
901.358398	135.952972
900.201172	21.471245
899.042969	285.090546
897.884766	-39.518494
896.726563	90.790428
895.568359	-102.211395
894.409180	87.081139
893.250000	314.826294
892.090820	382.139008
890.930664	377.245605
889.771484	349.874054
888.611328	90.041840
887.450195	397.104248
886.289063	6.691387
885.128906	379.272827
883.966797	496.857544
882.805664	578.394348
881.643555	238.317566
880.481445	238.911011
879.319336	494.283356
878.156250	848.774719
876.993164	464.262268
875.830078	598.036255
874.666016	736.337280
873.502930	296.082001
872.338867	425.537659
871.173828	401.998383
870.009766	500.013184
868.844727	400.132813
867.679688	525.218079
866.513672	263.652405
865.348633	521.427551
864.182617	534.225525
863.015625	578.521790
861.849609	461.136078
860.682617	523.486694
859.515625	332.184052
858.347656	639.248413
857.180664	834.008728
856.012695	584.557495
854.843750	714.274353
853.675781	810.318298
852.506836	863.754456
851.337891	668.421387
850.167969	784.644104
848.999023	674.575439
847.829102	528.743591
846.658203	575.545654
845.488281	590.984131
844.317383	452.005096
843.146484	523.404053
841.975586	438.183594
840.803711	368.654968
839.631836	536.140991
838.459961	540.357239
837.287109	517.741760
836.114258	448.195587
834.941406	610.959656
833.768555	465.442841
832.594727	585.651550
831.420898	565.145203
830.247070	872.648987
829.072266	599.903809
827.898438	730.959473
826.722656	522.956726
825.547852	526.795410
824.372070	461.487518
823.196289	188.911087
822.020508	428.813019
820.844727	2.563326
819.667969	-44.990005
818.491211	239.127060
817.313477	153.567123
816.136719	-74.448761
814.958984	-280.182739
813.781250	-34.392868
812.602539	124.477631
811.423828	25.303745
810.245117	14.988985
809.066406	84.581421
807.886719	129.612259
806.707031	223.386642
805.527344	-231.445663
804.346680	-237.728577
803.166992	93.233749
801.985352	-164.071915
800.804688	-81.959396
799.623047	-4.430706
798.441406	-2.443410
797.259766	-211.173553
796.078125	-18.775627
794.895508	173.409988
793.712891	-93.175201
792.529297	-91.775955
791.346680	-119.295448
790.163086	8.026840
788.978516	336.554047
787.794922	-18.909122
786.610352	-11.555723
785.425781	-41.939137
784.241211	75.689140
783.055664	540.177734
781.870117	283.841064
780.684570	274.945374
779.498047	354.266937
778.311523	241.269165
777.125000	267.277191
775.938477	308.575195
774.750977	151.085770
773.563477	-74.875320
772.375977	191.017426
771.187500	119.219635
769.999023	-10.020628
768.810547	343.380188
767.622070	167.560440
766.432617	132.676788
765.243164	375.194946
764.053711	430.259399
762.863281	405.882233
761.672852	526.635254
760.482422	257.667145
759.291992	285.685272
758.100586	485.101959
756.909180	415.984131
755.717773	331.357788
754.525391	490.596100
753.333008	315.587006
752.140625	430.509186
750.948242	264.080414
749.754883	205.181656
748.561523	383.266174
747.368164	477.714203
746.173828	389.836334
744.979492	512.465393
743.785156	463.812042
742.590820	483.018677
741.395508	331.073578
740.200195	284.269440
739.003906	40.131657
737.808594	89.543480
736.612305	263.641541
735.416016	135.344452
734.218750	57.329914
733.021484	377.575531
731.824219	286.166016
730.626953	238.432388
729.428711	391.823822
728.230469	588.764099
727.032227	475.066803
725.833984	313.233276
724.634766	155.738174
723.435547	205.755981
722.235352	404.165710
721.036133	565.272644
719.835938	693.464233
718.635742	446.110931
717.434570	360.257904
716.233398	529.606018
715.032227	506.870300
713.831055	366.328308
712.628906	236.681549
711.426758	370.752594
710.224609	498.164948
709.021484	133.128021
707.818359	460.802643
706.615234	313.597748
705.412109	416.769928
704.208008	54.099033
703.003906	226.843979
701.799805	449.515472
700.594727	337.125885
699.389648	155.194168
698.184570	255.940109
696.979492	408.794525
695.773438	81.371567
694.567383	288.504730
693.361328	35.121071
692.154297	55.453938
690.947266	173.485367
689.740234	-62.273590
688.533203	-35.345104
687.325195	-440.089386
686.117188	-59.497135
684.909180	154.005188
683.700195	-180.995270
682.491211	-158.180740
681.282227	18.528082
680.072266	186.550461
678.863281	5.883393
677.653320	-246.079147
676.442383	-62.728539
675.232422	133.613327
674.021484	-109.290268
672.810547	59.033825
671.598633	-21.336899
670.386719	60.603546
669.174805	-428.083801
667.962891	4.261595
666.750000	190.197617
665.537109	330.805603
664.324219	166.952698
663.110352	16.263086
661.897461	-30.602098
660.683594	-170.113266
659.468750	3.451831
658.254883	86.481628
657.040039	66.093666
655.824219	-81.353668
654.609375	-135.879623
653.393555	-183.761139
652.177734	285.671448
650.960938	141.090179
649.745117	13.963940
648.528320	143.294968
647.311523	423.419220
646.093750	290.345856
644.875977	366.216522
643.658203	517.507324
642.440430	221.533859
641.221680	190.339478
640.002930	150.718048
638.784180	79.034660
637.564453	-11.801028
636.344727	-25.102367
635.125000	275.326385
633.905273	58.264465
632.684570	34.657097
631.463867	71.289963
630.243164	-29.293709
629.021484	234.998367
627.799805	100.348228
626.578125	-40.562092
625.356445	202.440994
624.133789	226.806915
622.911133	60.531124
621.688477	57.226528
620.464844	218.912842
619.241211	-26.288027
618.017578	161.125168
616.793945	-23.950657
615.569336	105.637810
614.344727	-49.379662
613.120117	-174.397812
611.894531	141.128448
610.668945	-26.724274
609.443359	-171.058655
608.216797	64.968025
606.991211	-92.344963
605.764648	-215.542725
604.537109	165.144455
