# Supplementary material for: Raman spectroscopy accurately differentiates mucosal healing from non-healing and biochemical changes following biological therapy in inflammatory bowel disease
Source: PLoS One. 2021 Jun 2;16(6):e0252210. doi: 10.1371/journal.pone.0252210 (PMC8172032; doi:10.1371/journal.pone.0252210)
Supplement: S2 Dataset — (ZIP) [file pone.0252210.s004.zip › Export UC MH/OC031 post-1_base sub cr removed_10__X_-17038.7__Y_32918.8__Z_-383.131__Time_115.txt]

1714.837891	341.212585
1713.861328	61.668362
1712.884766	-47.345119
1711.907227	88.583542
1710.930664	45.801037
1709.953125	-103.352364
1708.975586	161.127487
1707.997070	222.669189
1707.019531	-229.206345
1706.041016	-235.560043
1705.062500	-155.428741
1704.083984	5.769321
1703.104492	-57.183395
1702.125000	38.522610
1701.145508	-453.553253
1700.166016	-75.503517
1699.186523	-186.193848
1698.206055	-710.511963
1697.225586	-170.228577
1696.245117	247.592361
1695.264648	-52.686890
1694.283203	-101.168762
1693.301758	8.557910
1692.320313	177.606216
1691.338867	309.843445
1690.357422	-10.972220
1689.375000	205.123871
1688.392578	-2.345806
1687.410156	-129.141861
1686.427734	75.268295
1685.444336	58.891716
1684.460938	317.546204
1683.477539	374.163452
1682.494141	401.995667
1681.509766	270.529541
1680.526367	51.834835
1679.541992	-30.546297
1678.557617	196.311111
1677.572266	234.623093
1676.587891	417.088776
1675.602539	700.966003
1674.617188	397.611969
1673.630859	589.237427
1672.645508	714.838928
1671.659180	1063.983521
1670.672852	805.105103
1669.686523	1308.993164
1668.699219	671.322266
1667.712891	682.116394
1666.725586	1234.705444
1665.738281	1023.275574
1664.750000	1332.265381
1663.762695	1272.894775
1662.774414	1258.982056
1661.786133	1770.372192
1660.797852	1272.085938
1659.808594	1651.474487
1658.820313	1397.914673
1657.831055	1711.619507
1656.841797	1909.026001
1655.851563	1190.616211
1654.862305	1163.756348
1653.872070	1589.744629
1652.881836	1200.981934
1651.891602	1418.466309
1650.900391	1199.787109
1649.910156	968.330872
1648.918945	766.337097
1647.927734	961.170044
1646.935547	873.467224
1645.944336	868.019348
1644.952148	252.740204
1643.959961	488.270416
1642.966797	650.030151
1641.974609	109.952339
1640.981445	3.117421
1639.988281	247.473511
1638.995117	35.679440
1638.001953	37.831589
1637.007813	483.133209
1636.013672	119.269699
1635.019531	-180.947632
1634.025391	-30.254318
1633.031250	128.504730
1632.036133	18.772379
1631.041016	230.533707
1630.045898	-136.712387
1629.049805	-177.260574
1628.054688	-441.215820
1627.058594	-415.502136
1626.062500	-216.014389
1625.065430	57.184090
1624.069336	49.174267
1623.072266	277.885345
1622.075195	144.035049
1621.078125	346.708344
1620.081055	113.431702
1619.083008	410.873444
1618.084961	198.996628
1617.086914	-196.379257
1616.088867	143.389465
1615.089844	52.835083
1614.091797	-160.804581
1613.092773	-224.749130
1612.092773	-139.092667
1611.093750	-24.488823
1610.093750	153.070236
1609.094727	-198.620361
1608.093750	141.540329
1607.093750	154.281967
1606.093750	106.891640
1605.092773	153.856171
1604.091797	397.211060
1603.090820	-298.931091
1602.088867	130.334885
1601.087891	-494.650696
1600.085938	-394.881531
1599.083984	112.806320
1598.081055	97.501976
1597.079102	71.834274
1596.076172	-476.373444
1595.073242	-661.164429
1594.070313	-158.906372
1593.067383	-348.806763
1592.063477	74.919243
1591.059570	33.892284
1590.055664	-338.497437
1589.051758	-126.277603
1588.046875	117.161072
1587.041992	-82.822609
1586.037109	311.763245
1585.032227	231.765991
1584.027344	-145.291183
1583.021484	51.037205
1582.015625	-36.667381
1581.009766	-67.041855
1580.003906	280.163635
1578.997070	2.383006
1577.990234	-158.169434
1576.984375	-53.224621
1575.976563	147.878784
1574.969727	185.018494
1573.961914	211.691391
1572.954102	-206.286438
1571.946289	43.936665
1570.938477	148.474136
1569.929688	-183.618958
1568.921875	81.887627
1567.913086	-239.759399
1566.903320	-387.372375
1565.894531	171.177719
1564.884766	316.711670
1563.875000	41.729824
1562.865234	44.396667
1561.855469	187.056458
1560.844727	192.115677
1559.834961	-116.615982
1558.824219	-290.521362
1557.813477	217.154404
1556.801758	-330.061249
1555.790039	96.891518
1554.779297	207.611877
1553.766602	245.637451
1552.754883	151.533951
1551.743164	124.657028
1550.730469	146.830750
1549.717773	-286.462402
1548.705078	338.239594
1547.691406	106.545837
1546.677734	443.646240
1545.665039	333.297638
1544.650391	235.750229
1543.636719	117.467438
1542.623047	-60.316624
1541.608398	105.323158
1540.593750	219.112869
1539.579102	-170.703705
1538.563477	128.626434
1537.547852	306.400238
1536.533203	-62.979313
1535.516602	563.258545
1534.500977	69.874107
1533.485352	270.112549
1532.468750	614.437439
1531.452148	216.228806
1530.435547	341.086456
1529.417969	-28.901340
1528.400391	-525.096069
1527.383789	204.473419
1526.365234	426.352020
1525.347656	66.296555
1524.329102	-8.163961
1523.311523	-183.076675
1522.292969	25.153378
1521.273438	253.669052
1520.254883	-145.423386
1519.235352	103.239853
1518.215820	266.811127
1517.196289	193.738708
1516.176758	457.045074
1515.156250	103.621895
1514.136719	-242.101929
1513.116211	-454.389160
1512.094727	-189.381592
1511.074219	-99.149132
1510.052734	88.325928
1509.031250	275.537811
1508.009766	129.091629
1506.988281	300.459656
1505.965820	212.626450
1504.943359	91.329323
1503.920898	-337.592010
1502.898438	199.288208
1501.875000	377.141510
1500.852539	-77.734749
1499.829102	2.440081
1498.805664	169.416473
1497.781250	149.295288
1496.757813	-444.085480
1495.733398	131.561539
1494.708984	-344.324738
1493.684570	-262.798492
1492.659180	-112.501534
1491.633789	-113.248207
1490.608398	-142.287796
1489.583008	-176.607819
1488.557617	-29.754309
1487.531250	81.067894
1486.504883	219.748734
1485.478516	95.273613
1484.452148	572.936584
1483.424805	496.524567
1482.398438	641.924011
1481.371094	529.465515
1480.342773	613.185059
1479.315430	643.185059
1478.287109	504.752289
1477.259766	506.384430
1476.230469	681.019775
1475.202148	883.461487
1474.173828	820.804749
1473.144531	1096.589478
1472.115234	661.915649
1471.085938	1105.253784
1470.055664	1255.604736
1469.025391	1291.256348
1467.996094	1766.755249
1466.964844	1718.024780
1465.934570	1615.809570
1464.904297	1498.231689
1463.873047	1855.709106
1462.841797	2035.042725
1461.809570	2257.299072
1460.778320	1778.457520
1459.746094	2312.676025
1458.713867	1988.552856
1457.681641	2504.454102
1456.649414	2446.569580
1455.616211	2698.031738
1454.583008	2781.861816
1453.549805	2383.749756
1452.516602	2660.030273
1451.483398	2315.096924
1450.449219	2583.394287
1449.415039	2643.709961
1448.380859	2311.280518
1447.345703	2738.570801
1446.311523	2973.180420
1445.276367	2544.339600
1444.241211	2626.800781
1443.205078	2304.250977
1442.169922	2275.224121
1441.133789	2405.418945
1440.097656	2406.506348
1439.061523	2435.317871
1438.024414	2322.449951
1436.988281	2558.312744
1435.951172	2071.389404
1434.914063	1832.144287
1433.875977	1926.244263
1432.838867	1719.811401
1431.800781	1674.925537
1430.762695	1503.809692
1429.724609	1534.564819
1428.685547	934.541321
1427.646484	879.512878
1426.607422	834.545654
1425.568359	950.900879
1424.529297	915.933716
1423.489258	638.986511
1422.449219	105.141975
1421.409180	349.841187
1420.369141	312.349487
1419.328125	93.532722
1418.288086	380.802826
1417.247070	660.348877
1416.205078	124.467598
1415.164063	6.449725
1414.122070	-124.136612
1413.080078	31.998405
1412.038086	44.768627
1410.996094	-25.408205
1409.953125	-35.271458
1408.910156	201.109268
1407.867188	-132.805283
1406.824219	95.996376
1405.780273	141.400040
1404.737305	221.988998
1403.693359	-169.296921
1402.648438	172.284378
1401.604492	-120.906761
1400.559570	19.944782
1399.514648	-270.527863
1398.469727	-31.828821
1397.424805	327.135406
1396.378906	-28.241125
1395.333984	60.096466
1394.288086	-129.618011
1393.241211	41.412262
1392.195313	214.983810
1391.148438	133.182465
1390.101563	51.496120
1389.054688	-100.134178
1388.006836	-44.005142
1386.959961	264.842804
1385.912109	263.539337
1384.864258	-10.170414
1383.815430	-248.707794
1382.767578	-44.672775
1381.718750	9.436223
1380.669922	-198.647919
1379.621094	-109.335907
1378.571289	59.920158
1377.522461	22.069746
1376.472656	-232.810226
1375.421875	-160.606720
1374.372070	16.511646
1373.321289	-95.670433
1372.270508	-519.370544
1371.219727	74.441772
1370.168945	-239.148346
1369.117188	85.470543
1368.066406	-197.794052
1367.014648	199.223099
1365.961914	-205.724564
1364.910156	-316.496216
1363.857422	-100.984360
1362.804688	-358.271576
1361.751953	-209.691010
1360.698242	-416.778595
1359.645508	-243.028214
1358.591797	-549.127747
1357.538086	-387.524078
1356.483398	-548.967468
1355.429688	-61.519852
1354.375000	-205.191971
1353.320313	-20.724625
1352.264648	-0.078396
1351.209961	25.753374
1350.154297	-52.519939
1349.098633	-185.155731
1348.042969	203.543518
1346.986328	210.215698
1345.930664	227.044876
1344.874023	172.136765
1343.817383	561.236572
1342.759766	447.197723
1341.703125	271.495300
1340.645508	599.009949
1339.587891	787.888245
1338.529297	855.538940
1337.471680	814.466309
1336.413086	595.384766
1335.354492	668.666138
1334.295898	279.441010
1333.236328	128.079834
1332.176758	122.938141
1331.117188	-5.599859
1330.057617	-54.732075
1328.998047	79.296669
1327.937500	425.998413
1326.876953	187.262375
1325.816406	22.976383
1324.754883	607.246765
1323.694336	300.227417
1322.632813	181.169144
1321.571289	309.201904
1320.508789	390.522583
1319.447266	716.298523
1318.384766	620.422974
1317.322266	931.692505
1316.259766	1166.654541
1315.196289	487.346893
1314.132813	602.045715
1313.069336	847.520935
1312.005859	639.936951
1310.942383	560.751038
1309.877930	422.747864
1308.813477	326.901428
1307.749023	243.660965
1306.683594	441.178986
1305.619141	609.369507
1304.553711	999.064941
1303.488281	724.968140
1302.421875	1075.630737
1301.356445	1190.472290
1300.290039	1084.358398
1299.223633	890.103699
1298.157227	693.735229
1297.089844	895.496887
1296.022461	1514.780884
1294.955078	734.977051
1293.887695	613.436340
1292.819336	421.036285
1291.751953	503.714966
1290.683594	662.618958
1289.614258	336.224670
1288.545898	466.183380
1287.476563	397.806976
1286.407227	354.211487
1285.337891	-7.573071
1284.268555	101.280205
1283.198242	369.482483
1282.127930	468.894653
1281.057617	176.898102
1279.986328	355.087341
1278.916016	687.577759
1277.844727	68.681000
1276.773438	186.362000
1275.701172	225.977676
1274.629883	441.817108
1273.557617	37.060799
1272.485352	333.930328
1271.413086	15.333948
1270.339844	19.461470
1269.266602	648.877380
1268.193359	687.493713
1267.120117	348.027130
1266.045898	99.203232
1264.972656	577.689514
1263.898438	226.919907
1262.823242	595.853699
1261.749023	455.324951
1260.673828	239.499207
1259.598633	23.981558
1258.523438	663.898438
1257.448242	336.747375
1256.372070	170.653763
1255.295898	296.999084
1254.219727	299.339325
1253.142578	333.503448
1252.066406	577.098999
1250.989258	399.935211
1249.912109	164.673660
1248.833984	770.971985
1247.756836	176.319031
1246.678711	656.329895
1245.599609	315.005981
1244.521484	394.284241
1243.442383	-41.211510
1242.364258	-53.822453
1241.285156	-187.658554
1240.205078	212.695496
1239.125977	151.975616
1238.045898	28.357822
1236.965820	390.056030
1235.884766	375.858246
1234.804688	148.460083
1233.723633	243.690903
1232.642578	331.744415
1231.561523	182.453201
1230.479492	457.265991
1229.397461	700.606506
1228.315430	188.525940
1227.233398	219.040466
1226.150391	150.427307
1225.068359	294.899078
1223.985352	-78.283089
1222.901367	-47.286442
1221.818359	-1.684201
1220.734375	273.656433
1219.650391	401.540710
1218.566406	253.992493
1217.481445	302.281830
1216.396484	128.428558
1215.311523	-129.785751
1214.226563	49.186081
1213.141602	218.500626
1212.055664	177.861908
1210.969727	40.804932
1209.883789	-320.451263
1208.796875	-117.171204
1207.709961	139.121277
1206.623047	368.844452
1205.536133	605.744690
1204.449219	278.775360
1203.361328	-120.269112
1202.273438	-143.385544
1201.185547	-176.085358
1200.096680	-64.300636
1199.008789	-455.545105
1197.919922	-365.343414
1196.830078	-361.761536
1195.741211	-199.418823
1194.651367	-212.671722
1193.561523	-550.454773
1192.471680	150.255890
1191.381836	-516.652649
1190.291016	-140.588760
1189.200195	-187.432266
1188.109375	-582.460083
1187.017578	-679.615662
1185.926758	-433.487183
1184.834961	-473.059753
1183.742188	-59.176544
1182.650391	-168.413986
1181.557617	-383.147705
1180.464844	-324.483917
1179.372070	-258.683716
1178.279297	-212.121490
1177.185547	-304.584351
1176.091797	-35.330673
1174.998047	-29.683964
1173.903320	-182.122787
1172.808594	19.754803
1171.713867	156.867615
1170.619141	200.540741
1169.524414	112.564156
1168.428711	-401.161896
1167.333008	-53.899090
1166.237305	-294.958954
1165.140625	61.547016
1164.044922	-26.643291
1162.948242	-327.492218
1161.850586	-52.662796
1160.753906	-131.455765
1159.656250	140.654602
1158.558594	-60.053596
1157.460938	228.444443
1156.362305	220.872955
1155.263672	158.350235
1154.165039	195.916840
1153.066406	207.140717
1151.967773	-15.339817
1150.868164	255.476639
1149.768555	-14.783148
1148.667969	93.710258
1147.568359	178.232864
1146.467773	279.266022
1145.367188	37.355049
1144.266602	-35.587948
1143.165039	119.789703
1142.063477	291.631409
1140.961914	-162.216980
1139.860352	270.910797
1138.757813	64.246155
1137.655273	389.913574
1136.552734	306.614594
1135.450195	479.781403
1134.346680	187.223236
1133.244141	471.668732
1132.139648	209.829727
1131.036133	650.511353
1129.931641	934.235718
1128.827148	740.847412
1127.722656	767.985962
1126.618164	1138.802734
1125.512695	1013.817688
1124.407227	912.446289
1123.301758	1017.133118
1122.196289	1036.342285
1121.089844	1247.237915
1119.983398	901.404419
1118.876953	839.677124
1117.769531	358.872375
1116.663086	609.363892
1115.555664	790.976135
1114.447266	265.106903
1113.339844	666.338013
1112.231445	480.887817
1111.123047	853.213318
1110.014648	414.642731
1108.905273	696.718323
1107.795898	763.561829
1106.686523	697.974121
1105.577148	993.502502
1104.466797	705.696777
1103.357422	875.708069
1102.247070	580.682800
1101.135742	670.125122
1100.025391	1129.644043
1098.914063	1277.565063
1097.802734	1149.472656
1096.690430	1132.045288
1095.579102	1065.010376
1094.466797	1068.516968
1093.353516	911.718140
1092.241211	924.389221
1091.127930	1026.350586
1090.014648	403.250488
1088.901367	457.941650
1087.788086	580.687256
1086.673828	667.950378
1085.559570	1540.380005
1084.445313	858.403320
1083.330078	844.061584
1082.214844	1012.871399
1081.099609	1162.682129
1079.984375	988.179077
1078.868164	783.094849
1077.751953	883.157471
1076.635742	959.583862
1075.519531	773.044006
1074.402344	832.781921
1073.285156	641.417053
1072.167969	611.822693
1071.050781	546.958191
1069.932617	838.254883
1068.814453	1087.129761
1067.696289	953.925110
1066.578125	874.549683
1065.458984	862.997192
1064.339844	657.044556
1063.220703	1054.948364
1062.100586	769.280457
1060.980469	680.169678
1059.860352	640.126587
1058.740234	836.193176
1057.619141	613.597412
1056.498047	479.843689
1055.376953	1107.856812
1054.255859	530.018799
1053.133789	758.170898
1052.011719	757.306152
1050.889648	588.283142
1049.767578	755.386353
1048.644531	453.296967
1047.521484	349.598145
1046.398438	-31.667692
1045.274414	790.446228
1044.150391	488.413849
1043.026367	461.519989
1041.902344	548.783752
1040.778320	195.646057
1039.653320	485.491302
1038.528320	216.293823
1037.402344	431.434052
1036.277344	360.173615
1035.151367	547.219116
1034.024414	36.195309
1032.898438	-39.628269
1031.771484	649.630798
1030.644531	310.962738
1029.517578	200.242355
1028.390625	147.672668
1027.262695	-25.685938
1026.134766	-124.620590
1025.005859	233.960449
1023.877930	-222.485886
1022.749023	-98.432251
1021.620117	-250.556442
1020.490234	-553.395447
1019.361328	-496.519989
1018.231445	-416.453064
1017.101563	-116.130508
1015.970703	-395.382050
1014.839844	150.520554
1013.708984	552.585022
1012.578125	-159.598801
1011.447266	-118.781013
1010.315430	431.415955
1009.183594	564.794250
1008.050781	408.907349
1006.918945	500.733978
1005.786133	944.174255
1004.653320	1301.928467
1003.519531	1775.194702
1002.386719	2204.431641
1001.252930	1528.954102
1000.118164	1482.293213
998.984375	366.340515
997.849609	657.341003
996.714844	239.544922
995.580078	214.447968
994.444336	281.780365
993.308594	210.780136
992.172852	617.400024
991.036133	232.987671
989.900391	586.651184
988.763672	430.887207
987.626953	404.386047
986.489258	64.706665
985.351563	17.855553
984.213867	130.074188
983.076172	-114.450684
981.937500	170.680099
980.798828	-64.226952
979.660156	-22.778210
978.521484	184.423798
977.381836	150.239578
976.242188	-37.786907
975.102539	181.280716
973.961914	572.764221
972.822266	268.145477
971.681641	-40.747131
970.540039	11.206580
969.399414	834.725647
968.257813	72.021996
967.116211	392.977631
965.973633	337.731476
964.832031	-137.014786
963.689453	51.362087
962.545898	398.036530
961.403320	575.158203
960.259766	362.843292
959.116211	196.663544
957.972656	310.202637
956.828125	192.623764
955.683594	75.314163
954.539063	235.228424
953.393555	-188.223831
952.249023	22.447056
951.103516	459.672272
949.957031	39.418324
948.811523	-407.838257
947.665039	171.561157
946.518555	332.755463
945.371094	-70.173111
944.224609	-36.437550
943.077148	43.176739
941.929688	91.022270
940.781250	175.595795
939.632813	123.456245
938.484375	32.791286
937.335938	177.319717
936.186523	299.206696
935.038086	453.192169
933.887695	201.647110
932.738281	114.520279
931.587891	282.802765
930.437500	303.207336
929.287109	100.686409
928.135742	21.421486
926.985352	38.020058
925.833984	198.185669
924.681641	-35.043106
923.530273	118.701424
922.377930	92.975258
921.224609	60.668182
920.072266	-78.212967
918.918945	-403.123077
917.765625	-73.427002
916.612305	-11.657815
915.458008	111.613014
914.303711	-357.433380
913.149414	-136.119476
911.995117	-123.435806
910.839844	-169.527740
909.684570	142.936996
908.529297	-505.887909
907.373047	-288.280396
906.216797	-333.463776
905.060547	-97.472130
903.904297	-171.730377
902.747070	-214.047440
901.589844	-493.889893
900.432617	-318.428955
899.274414	-253.754715
898.117188	-505.685516
896.958984	95.453522
895.799805	-79.192436
894.641602	-244.540588
893.482422	-185.868622
892.322266	-382.414459
891.163086	354.380096
890.002930	2.257478
888.842773	106.619492
887.682617	21.430552
886.521484	302.089386
885.360352	-462.069244
884.199219	206.895370
883.038086	-64.900345
881.875977	-36.518494
880.713867	-233.480560
879.551758	-67.342255
878.388672	276.853912
877.225586	287.562500
876.062500	-203.913040
874.899414	-82.558372
873.735352	79.357475
872.571289	452.854828
871.407227	526.975159
870.242188	283.929993
869.077148	414.430603
867.912109	32.244873
866.747070	12.246130
865.581055	590.169250
864.415039	489.256409
863.249023	282.845612
862.083008	224.806107
860.916016	359.939148
859.749023	68.494362
858.581055	401.155823
857.414063	704.490967
856.246094	415.459595
855.077148	572.891785
853.909180	492.554016
852.740234	838.179626
851.571289	603.150757
850.402344	271.863800
849.232422	471.623718
848.062500	498.801056
846.892578	443.081238
845.721680	333.620667
844.551758	186.108170
843.380859	-178.422668
842.208984	524.186157
841.038086	72.389397
839.866211	680.548584
838.694336	157.241699
837.521484	425.234314
836.348633	163.475769
835.175781	250.206451
834.002930	363.592560
832.829102	508.075287
831.655273	864.432556
830.481445	629.104309
829.307617	134.948334
828.132813	876.655640
826.958008	128.180634
825.783203	481.311157
824.607422	232.292709
823.431641	293.002228
822.255859	398.079346
821.079102	400.484314
819.903320	-84.979607
818.726563	122.023170
817.548828	-0.676365
816.372070	179.144272
815.194336	60.566170
814.016602	-89.281761
812.837891	105.423759
811.659180	-262.633087
810.480469	-132.842773
809.301758	-343.306488
808.122070	-433.915924
806.942383	-140.442688
805.762695	117.141373
804.583008	76.895813
803.402344	40.885906
802.221680	-337.060913
801.041016	-499.865082
799.859375	-208.140991
798.677734	-278.235931
797.496094	19.477156
796.313477	-627.370117
795.131836	-108.608505
793.949219	-212.840057
792.765625	8.308563
791.583008	-131.819717
790.399414	-55.179062
789.215820	408.499725
788.031250	265.426514
786.846680	186.328415
785.662109	222.029892
784.477539	-343.960724
783.291992	281.593872
782.106445	659.074829
780.920898	512.467834
779.735352	131.528259
778.548828	154.684937
777.362305	-7.878306
776.174805	478.396454
774.988281	525.021179
773.800781	386.051239
772.613281	688.101929
771.424805	427.403351
770.236328	594.349060
769.047852	-23.752533
767.859375	464.551941
766.669922	580.047607
765.480469	234.899368
764.291016	193.623795
763.101563	209.417450
761.911133	722.487793
760.720703	266.817932
759.529297	436.029633
758.338867	657.787903
757.147461	800.096436
755.955078	500.246857
754.763672	459.769043
753.571289	665.287842
752.378906	490.472687
751.186523	139.886154
749.993164	257.092682
748.799805	44.801880
747.606445	363.694275
746.412109	695.498901
745.217773	-39.210316
744.023438	191.466629
742.829102	167.582291
741.633789	397.967987
740.438477	209.534805
739.243164	80.320389
738.046875	398.070679
736.850586	76.068626
735.654297	176.848572
734.458008	-4.840135
733.260742	-177.680450
732.063477	229.490311
730.866211	-59.214745
729.667969	-135.571671
728.469727	-119.987747
727.271484	-10.329853
726.073242	455.632874
724.874023	3.683689
723.674805	50.165600
722.474609	74.901337
721.275391	-229.967239
720.075195	140.044754
718.875000	359.444183
717.673828	258.132660
716.473633	309.774445
715.272461	215.453308
714.070313	317.635315
712.869141	-94.504517
711.666992	417.926910
710.463867	-48.037952
709.261719	384.043884
708.058594	66.945358
706.855469	161.838959
705.652344	-34.736359
704.448242	237.040100
703.244141	278.351196
702.040039	154.641388
700.834961	407.602478
699.630859	-167.675995
698.424805	-40.131828
697.219727	-47.026600
696.013672	68.153313
694.807617	-226.921524
693.601563	184.421066
692.395508	53.122288
691.188477	-379.455231
689.981445	-253.609268
688.773438	-407.309753
687.566406	-185.197449
686.358398	421.148071
685.149414	-128.096634
683.941406	66.942696
682.732422	-251.321564
681.523438	-330.632538
680.313477	-498.271973
679.104492	-390.321442
677.894531	-297.123505
676.683594	58.425194
675.473633	-258.860046
674.262695	47.629906
673.051758	83.989288
671.839844	-560.530334
670.628906	276.858673
669.416992	-286.600464
668.204102	248.557129
666.992188	165.839218
665.779297	-303.170258
664.566406	107.437973
663.352539	-261.332001
662.138672	71.995102
660.924805	170.192917
659.710938	-119.806747
658.497070	403.871094
657.282227	-96.977852
656.066406	92.611115
654.851563	-133.835861
653.635742	-38.927315
652.419922	540.831543
651.204102	23.789581
649.987305	-21.342625
648.770508	99.276848
647.553711	-73.066376
646.336914	10.621278
645.119141	244.670792
643.901367	428.841705
642.682617	539.446106
641.464844	408.729492
640.246094	-19.097164
639.027344	311.431396
637.807617	357.520996
636.587891	254.618164
635.368164	155.242798
634.148438	437.242676
632.927734	490.546539
631.707031	237.937805
630.486328	439.176727
629.264648	521.007202
628.043945	371.874023
626.822266	180.514023
625.599609	118.351364
624.376953	58.704174
623.155273	316.453461
621.931641	606.279236
620.708984	283.295563
619.485352	504.148834
618.261719	167.850677
617.037109	132.943802
615.813477	191.496582
614.588867	279.050812
613.364258	-376.782837
612.138672	-152.553513
610.913086	91.461021
609.687500	-318.295807
608.461914	-11.723928
607.235352	-414.684906
606.008789	-33.753075
604.782227	-247.172806
