# Supplementary material for: Raman spectroscopy accurately differentiates mucosal healing from non-healing and biochemical changes following biological therapy in inflammatory bowel disease
Source: PLoS One. 2021 Jun 2;16(6):e0252210. doi: 10.1371/journal.pone.0252210 (PMC8172032; doi:10.1371/journal.pone.0252210)
Supplement: S2 Dataset — (ZIP) [file pone.0252210.s004.zip › Export UC MH/OC031 post-1_base sub cr removed_74__X_-17042.7__Y_32924.8__Z_-382.678__Time_850.txt]

1714.837891	92.320663
1713.861328	44.077114
1712.884766	-32.871017
1711.907227	-131.186966
1710.930664	-138.195084
1709.953125	66.626678
1708.975586	-31.356016
1707.997070	63.702057
1707.019531	129.403641
1706.041016	149.663635
1705.062500	28.160007
1704.083984	-10.153271
1703.104492	-139.298386
1702.125000	76.933281
1701.145508	-94.619705
1700.166016	-51.962872
1699.186523	-49.236885
1698.206055	-75.738182
1697.225586	-24.517693
1696.245117	-53.264938
1695.264648	27.742327
1694.283203	47.489487
1693.301758	67.456673
1692.320313	117.012665
1691.338867	36.007401
1690.357422	78.021957
1689.375000	-61.159714
1688.392578	48.012142
1687.410156	2.730080
1686.427734	186.992050
1685.444336	232.814423
1684.460938	150.972412
1683.477539	58.773762
1682.494141	267.859955
1681.509766	250.753357
1680.526367	401.668060
1679.541992	414.357880
1678.557617	453.925110
1677.572266	267.585693
1676.587891	443.371948
1675.602539	377.335999
1674.617188	433.907257
1673.630859	567.799133
1672.645508	484.000824
1671.659180	636.969299
1670.672852	577.634155
1669.686523	632.798340
1668.699219	664.299683
1667.712891	701.381714
1666.725586	688.279663
1665.738281	736.481445
1664.750000	792.876282
1663.762695	777.915771
1662.774414	670.407043
1661.786133	743.482971
1660.797852	893.653137
1659.808594	1046.654175
1658.820313	863.396179
1657.831055	900.308594
1656.841797	990.419678
1655.851563	871.576965
1654.862305	909.216492
1653.872070	798.878601
1652.881836	665.020813
1651.891602	793.338501
1650.900391	794.886780
1649.910156	780.813782
1648.918945	581.929321
1647.927734	446.790009
1646.935547	417.619598
1645.944336	343.782806
1644.952148	352.064636
1643.959961	270.781250
1642.966797	284.776123
1641.974609	174.930634
1640.981445	228.936478
1639.988281	293.673218
1638.995117	239.886963
1638.001953	217.962570
1637.007813	98.682922
1636.013672	-75.711128
1635.019531	-44.291920
1634.025391	-12.708005
1633.031250	26.940872
1632.036133	45.668816
1631.041016	11.895309
1630.045898	-16.434544
1629.049805	31.726004
1628.054688	-62.062775
1627.058594	-147.771500
1626.062500	-20.256973
1625.065430	96.823006
1624.069336	-59.416851
1623.072266	34.238529
1622.075195	196.307709
1621.078125	127.235718
1620.081055	200.157043
1619.083008	0.048410
1618.084961	54.816559
1617.086914	-53.074913
1616.088867	75.380569
1615.089844	17.588919
1614.091797	-11.220308
1613.092773	-45.170475
1612.092773	-21.332798
1611.093750	65.500282
1610.093750	-12.744211
1609.094727	176.402710
1608.093750	-19.572460
1607.093750	-155.147644
1606.093750	31.497839
1605.092773	-90.812134
1604.091797	250.290024
1603.090820	130.716446
1602.088867	-38.467514
1601.087891	-186.602280
1600.085938	102.113785
1599.083984	126.663391
1598.081055	7.459832
1597.079102	-158.701752
1596.076172	-86.983139
1595.073242	-57.068626
1594.070313	1.584120
1593.067383	-2.440536
1592.063477	-134.375412
1591.059570	-99.192833
1590.055664	-173.619827
1589.051758	-177.566956
1588.046875	-6.746368
1587.041992	122.272118
1586.037109	159.972580
1585.032227	77.738579
1584.027344	94.563080
1583.021484	189.532974
1582.015625	42.172459
1581.009766	-19.195295
1580.003906	75.674850
1578.997070	14.274192
1577.990234	213.151581
1576.984375	-147.571686
1575.976563	157.854507
1574.969727	-75.320465
1573.961914	1.031486
1572.954102	22.706692
1571.946289	20.932138
1570.938477	104.873344
1569.929688	-24.336657
1568.921875	147.799408
1567.913086	-181.456802
1566.903320	94.388443
1565.894531	172.753769
1564.884766	199.111633
1563.875000	12.605957
1562.865234	189.332382
1561.855469	308.849487
1560.844727	65.181892
1559.834961	60.081329
1558.824219	96.382133
1557.813477	194.790451
1556.801758	160.931412
1555.790039	202.132507
1554.779297	160.360245
1553.766602	175.484253
1552.754883	53.313599
1551.743164	200.290894
1550.730469	62.464954
1549.717773	160.042969
1548.705078	81.599861
1547.691406	168.604294
1546.677734	113.276543
1545.665039	130.262131
1544.650391	162.645691
1543.636719	267.270294
1542.623047	144.425964
1541.608398	-14.624937
1540.593750	71.601433
1539.579102	131.875824
1538.563477	50.061043
1537.547852	30.114044
1536.533203	46.198235
1535.516602	106.014412
1534.500977	-1.916589
1533.485352	52.527893
1532.468750	78.485817
1531.452148	1.241157
1530.435547	-81.226875
1529.417969	189.155075
1528.400391	186.309113
1527.383789	118.990807
1526.365234	154.562836
1525.347656	156.558884
1524.329102	-52.569893
1523.311523	-40.449223
1522.292969	35.862015
1521.273438	60.594131
1520.254883	13.225616
1519.235352	71.160034
1518.215820	118.685188
1517.196289	130.112930
1516.176758	172.258072
1515.156250	1.098506
1514.136719	135.488174
1513.116211	18.115852
1512.094727	95.756203
1511.074219	-60.255669
1510.052734	-41.845695
1509.031250	-151.799042
1508.009766	-95.111107
1506.988281	84.524467
1505.965820	51.210110
1504.943359	-256.418915
1503.920898	-148.913513
1502.898438	-144.023834
1501.875000	-313.405457
1500.852539	37.022045
1499.829102	-63.391338
1498.805664	-5.159983
1497.781250	-16.148695
1496.757813	82.799973
1495.733398	-145.813202
1494.708984	-116.118317
1493.684570	43.875999
1492.659180	-44.258797
1491.633789	-50.657364
1490.608398	144.726456
1489.583008	-181.216431
1488.557617	-83.112671
1487.531250	211.484940
1486.504883	130.577988
1485.478516	-24.397589
1484.452148	-33.921856
1483.424805	-117.519470
1482.398438	240.155060
1481.371094	26.318539
1480.342773	95.519142
1479.315430	363.470001
1478.287109	228.532135
1477.259766	238.838913
1476.230469	325.483429
1475.202148	526.653992
1474.173828	317.684174
1473.144531	763.049866
1472.115234	457.260651
1471.085938	528.188354
1470.055664	614.283264
1469.025391	916.510437
1467.996094	870.137634
1466.964844	963.561340
1465.934570	922.169739
1464.904297	862.955139
1463.873047	1258.563110
1462.841797	1189.036987
1461.809570	1058.525269
1460.778320	1306.417847
1459.746094	1175.854614
1458.713867	1052.922974
1457.681641	1158.411865
1456.649414	1213.074951
1455.616211	1257.523560
1454.583008	1474.383179
1453.549805	1331.056152
1452.516602	1393.105713
1451.483398	1465.241821
1450.449219	1519.573364
1449.415039	1543.455933
1448.380859	1531.846191
1447.345703	1591.118042
1446.311523	1723.783203
1445.276367	1451.349976
1444.241211	1462.468872
1443.205078	1493.801636
1442.169922	1411.283936
1441.133789	1371.778564
1440.097656	1167.921265
1439.061523	1378.752930
1438.024414	1240.678467
1436.988281	1259.346436
1435.951172	1065.771851
1434.914063	1251.172607
1433.875977	954.136292
1432.838867	1094.042725
1431.800781	860.287964
1430.762695	778.067261
1429.724609	594.963379
1428.685547	394.280701
1427.646484	423.213379
1426.607422	376.501434
1425.568359	375.206116
1424.529297	235.301743
1423.489258	317.226532
1422.449219	265.607147
1421.409180	-42.895599
1420.369141	119.696480
1419.328125	176.486710
1418.288086	29.390467
1417.247070	123.986832
1416.205078	4.684706
1415.164063	66.608192
1414.122070	35.469360
1413.080078	97.420830
1412.038086	121.674080
1410.996094	-12.396368
1409.953125	-13.188911
1408.910156	-137.049194
1407.867188	10.475377
1406.824219	87.664558
1405.780273	104.597603
1404.737305	48.782345
1403.693359	-32.065502
1402.648438	-158.003021
1401.604492	-37.971981
1400.559570	275.179169
1399.514648	1.470356
1398.469727	-51.441856
1397.424805	138.861740
1396.378906	71.015411
1395.333984	-94.444885
1394.288086	138.501114
1393.241211	-26.796612
1392.195313	186.132019
1391.148438	-104.139664
1390.101563	23.742521
1389.054688	-108.594383
1388.006836	-98.218872
1386.959961	282.403778
1385.912109	-147.276581
1384.864258	-26.681591
1383.815430	46.434887
1382.767578	49.630356
1381.718750	10.416681
1380.669922	21.254639
1379.621094	-120.177185
1378.571289	-71.716354
1377.522461	44.211311
1376.472656	-61.964672
1375.421875	-28.288233
1374.372070	70.325027
1373.321289	-220.121735
1372.270508	-223.591431
1371.219727	-174.621475
1370.168945	43.906933
1369.117188	112.895973
1368.066406	69.831253
1367.014648	86.646439
1365.961914	16.369667
1364.910156	237.533813
1363.857422	117.643303
1362.804688	-19.529421
1361.751953	47.484829
1360.698242	69.773285
1359.645508	37.430344
1358.591797	57.404503
1357.538086	-46.845810
1356.483398	187.074509
1355.429688	117.815666
1354.375000	3.949842
1353.320313	126.203545
1352.264648	191.371552
1351.209961	157.293686
1350.154297	244.953857
1349.098633	345.078156
1348.042969	23.431271
1346.986328	200.645248
1345.930664	447.327454
1344.874023	260.044556
1343.817383	536.539673
1342.759766	314.799500
1341.703125	601.262634
1340.645508	763.811890
1339.587891	374.011108
1338.529297	412.898071
1337.471680	565.760193
1336.413086	389.415375
1335.354492	604.269836
1334.295898	462.820496
1333.236328	677.746948
1332.176758	603.302795
1331.117188	573.491638
1330.057617	484.452820
1328.998047	598.221130
1327.937500	445.146484
1326.876953	497.288574
1325.816406	537.148926
1324.754883	448.663574
1323.694336	498.574371
1322.632813	360.947327
1321.571289	504.811249
1320.508789	453.776306
1319.447266	437.391113
1318.384766	507.418610
1317.322266	644.078552
1316.259766	622.991394
1315.196289	431.933716
1314.132813	347.003815
1313.069336	708.111206
1312.005859	650.421143
1310.942383	563.291443
1309.877930	606.765381
1308.813477	709.379395
1307.749023	575.781067
1306.683594	661.295288
1305.619141	695.197815
1304.553711	584.062927
1303.488281	755.816162
1302.421875	630.122437
1301.356445	922.375916
1300.290039	710.852722
1299.223633	912.215210
1298.157227	587.955627
1297.089844	742.748962
1296.022461	622.581604
1294.955078	720.991577
1293.887695	782.619507
1292.819336	655.375000
1291.751953	619.015076
1290.683594	813.259277
1289.614258	558.801025
1288.545898	495.722290
1287.476563	516.061218
1286.407227	671.217529
1285.337891	603.448975
1284.268555	726.805176
1283.198242	536.745850
1282.127930	275.834625
1281.057617	374.886658
1279.986328	332.025940
1278.916016	321.046082
1277.844727	481.341675
1276.773438	519.351868
1275.701172	403.371674
1274.629883	507.485291
1273.557617	535.845459
1272.485352	759.704590
1271.413086	272.682587
1270.339844	420.890015
1269.266602	549.544983
1268.193359	568.339539
1267.120117	596.931641
1266.045898	493.792450
1264.972656	627.371460
1263.898438	531.669861
1262.823242	645.754761
1261.749023	637.932007
1260.673828	430.285919
1259.598633	831.973572
1258.523438	573.283691
1257.448242	499.857605
1256.372070	694.369812
1255.295898	728.138428
1254.219727	679.160156
1253.142578	593.726807
1252.066406	617.846680
1250.989258	527.651489
1249.912109	741.520691
1248.833984	576.009827
1247.756836	704.736389
1246.678711	502.892853
1245.599609	592.739685
1244.521484	478.501648
1243.442383	427.479767
1242.364258	395.921204
1241.285156	315.836029
1240.205078	524.633118
1239.125977	417.886719
1238.045898	517.415588
1236.965820	454.397766
1235.884766	483.565796
1234.804688	432.718445
1233.723633	410.987061
1232.642578	246.286987
1231.561523	214.921677
1230.479492	520.276978
1229.397461	425.899200
1228.315430	413.885651
1227.233398	440.606262
1226.150391	595.582642
1225.068359	373.017914
1223.985352	348.914581
1222.901367	477.185516
1221.818359	368.422516
1220.734375	204.095856
1219.650391	112.341721
1218.566406	151.103287
1217.481445	213.994003
1216.396484	35.306355
1215.311523	206.832169
1214.226563	136.837952
1213.141602	45.132156
1212.055664	158.573349
1210.969727	177.849609
1209.883789	262.223572
1208.796875	310.365295
1207.709961	300.596741
1206.623047	302.862213
1205.536133	324.380432
1204.449219	116.965836
1203.361328	270.954468
1202.273438	-20.704576
1201.185547	321.001434
1200.096680	82.363564
1199.008789	89.292961
1197.919922	74.530922
1196.830078	-46.108097
1195.741211	4.040188
1194.651367	-140.642426
1193.561523	-100.181122
1192.471680	-88.616753
1191.381836	4.607501
1190.291016	-0.748661
1189.200195	-111.826431
1188.109375	-69.203720
1187.017578	-74.657967
1185.926758	-60.947014
1184.834961	-176.873093
1183.742188	-184.823715
1182.650391	-176.022247
1181.557617	-92.925392
1180.464844	-50.670021
1179.372070	-142.715714
1178.279297	4.891060
1177.185547	99.671494
1176.091797	-143.399719
1174.998047	-15.193215
1173.903320	21.920544
1172.808594	104.452560
1171.713867	160.571320
1170.619141	324.291992
1169.524414	-95.821350
1168.428711	-99.638329
1167.333008	114.093590
1166.237305	-198.262680
1165.140625	-68.361938
1164.044922	109.221603
1162.948242	64.492111
1161.850586	184.534149
1160.753906	134.927185
1159.656250	152.135117
1158.558594	-88.501114
1157.460938	241.253677
1156.362305	184.305023
1155.263672	225.123932
1154.165039	84.630211
1153.066406	70.508347
1151.967773	137.383255
1150.868164	-36.523247
1149.768555	82.650833
1148.667969	1.624338
1147.568359	-69.893005
1146.467773	70.472031
1145.367188	67.893242
1144.266602	-65.632233
1143.165039	-58.773361
1142.063477	131.196579
1140.961914	49.904682
1139.860352	106.502487
1138.757813	86.948845
1137.655273	114.882874
1136.552734	92.852638
1135.450195	194.308594
1134.346680	51.033741
1133.244141	323.310547
1132.139648	251.182648
1131.036133	283.467438
1129.931641	588.564453
1128.827148	426.119141
1127.722656	406.005035
1126.618164	537.610168
1125.512695	533.970398
1124.407227	402.290924
1123.301758	275.361328
1122.196289	283.480011
1121.089844	267.856415
1119.983398	439.267426
1118.876953	231.752670
1117.769531	-15.955977
1116.663086	287.780029
1115.555664	241.177826
1114.447266	284.431244
1113.339844	176.275848
1112.231445	160.328949
1111.123047	288.532898
1110.014648	196.859146
1108.905273	157.159546
1107.795898	299.319000
1106.686523	387.057068
1105.577148	394.439941
1104.466797	387.613373
1103.357422	317.037323
1102.247070	390.375488
1101.135742	343.337708
1100.025391	409.489563
1098.914063	440.204620
1097.802734	381.296021
1096.690430	463.780487
1095.579102	404.828461
1094.466797	355.290894
1093.353516	185.630600
1092.241211	439.843384
1091.127930	451.444183
1090.014648	225.309830
1088.901367	672.193359
1087.788086	584.851624
1086.673828	410.502472
1085.559570	407.856934
1084.445313	475.713928
1083.330078	367.245422
1082.214844	355.144897
1081.099609	406.457397
1079.984375	558.720215
1078.868164	262.407043
1077.751953	367.646057
1076.635742	493.944275
1075.519531	362.058685
1074.402344	126.997246
1073.285156	239.150864
1072.167969	182.414291
1071.050781	252.286789
1069.932617	158.051651
1068.814453	333.326447
1067.696289	346.869232
1066.578125	247.978104
1065.458984	153.809464
1064.339844	272.720154
1063.220703	276.890137
1062.100586	374.655487
1060.980469	285.221741
1059.860352	366.573517
1058.740234	108.828346
1057.619141	323.447327
1056.498047	84.539291
1055.376953	280.387726
1054.255859	254.214645
1053.133789	92.591568
1052.011719	222.949554
1050.889648	115.130699
1049.767578	278.129456
1048.644531	186.710815
1047.521484	221.333099
1046.398438	104.351105
1045.274414	29.412676
1044.150391	80.425316
1043.026367	192.039719
1041.902344	-24.944012
1040.778320	65.724419
1039.653320	37.585552
1038.528320	7.159049
1037.402344	67.570457
1036.277344	179.194580
1035.151367	-23.355471
1034.024414	202.295685
1032.898438	58.050945
1031.771484	111.568542
1030.644531	109.300514
1029.517578	-85.849564
1028.390625	-57.782825
1027.262695	-111.005325
1026.134766	-131.643295
1025.005859	-233.507416
1023.877930	-45.069454
1022.749023	-281.441132
1021.620117	-76.745041
1020.490234	-180.664719
1019.361328	-154.591263
1018.231445	-320.955475
1017.101563	-190.432846
1015.970703	-20.517349
1014.839844	-135.659027
1013.708984	-130.218140
1012.578125	109.219467
1011.447266	-72.858849
1010.315430	104.057014
1009.183594	190.678818
1008.050781	288.889801
1006.918945	88.667717
1005.786133	362.771240
1004.653320	627.560242
1003.519531	996.326416
1002.386719	1163.895508
1001.252930	1162.757202
1000.118164	798.962097
998.984375	296.820313
997.849609	335.344910
996.714844	69.171745
995.580078	40.936325
994.444336	19.707937
993.308594	-49.887684
992.172852	-121.682816
991.036133	111.022812
989.900391	4.789803
988.763672	-41.389202
987.626953	-20.643793
986.489258	-85.074295
985.351563	55.600647
984.213867	193.984146
983.076172	-95.836319
981.937500	102.521507
980.798828	-134.055908
979.660156	-18.443085
978.521484	-84.511650
977.381836	113.982185
976.242188	38.881527
975.102539	-86.667740
973.961914	137.213089
972.822266	106.060646
971.681641	84.193535
970.540039	62.420841
969.399414	79.772827
968.257813	-70.352448
967.116211	174.369736
965.973633	86.406319
964.832031	-10.604755
963.689453	85.136421
962.545898	70.876244
961.403320	221.735535
960.259766	99.922760
959.116211	56.145729
957.972656	-21.879791
956.828125	87.987312
955.683594	76.555107
954.539063	165.921127
953.393555	-26.123009
952.249023	267.005981
951.103516	150.677658
949.957031	176.263107
948.811523	-31.262360
947.665039	-16.902847
946.518555	40.950653
945.371094	169.682846
944.224609	97.449020
943.077148	196.592209
941.929688	85.746407
940.781250	59.484951
939.632813	-26.007591
938.484375	46.029934
937.335938	45.132099
936.186523	149.207382
935.038086	257.872559
933.887695	81.679634
932.738281	97.048859
931.587891	35.038254
930.437500	191.775909
929.287109	177.745407
928.135742	15.831077
926.985352	63.450298
925.833984	-14.020024
924.681641	-25.407763
923.530273	-159.530365
922.377930	-16.115131
921.224609	-170.486130
920.072266	143.458679
918.918945	-112.983330
917.765625	-28.492701
916.612305	17.417747
915.458008	-145.513809
914.303711	34.469353
913.149414	-21.593935
911.995117	135.712112
910.839844	82.048653
909.684570	39.810719
908.529297	-142.921906
907.373047	-216.699936
906.216797	74.482803
905.060547	116.353455
903.904297	-34.282730
902.747070	-12.676539
901.589844	-18.198092
900.432617	84.985153
899.274414	-96.971306
898.117188	-102.321342
896.958984	-78.214401
895.799805	9.251426
894.641602	304.718445
893.482422	-91.583702
892.322266	102.163811
891.163086	124.147942
890.002930	-170.066559
888.842773	-3.425633
887.682617	-161.938751
886.521484	18.235289
885.360352	99.061554
884.199219	-18.657961
883.038086	197.529144
881.875977	50.583248
880.713867	61.545425
879.551758	40.968616
878.388672	11.411848
877.225586	195.914154
876.062500	188.894653
874.899414	6.249026
873.735352	127.634933
872.571289	98.171410
871.407227	174.494339
870.242188	48.318035
869.077148	39.165771
867.912109	185.177338
866.747070	63.597961
865.581055	249.998413
864.415039	92.512291
863.249023	317.003967
862.083008	101.172813
860.916016	159.386429
859.749023	278.175873
858.581055	302.639221
857.414063	490.875671
856.246094	174.265793
855.077148	225.611435
853.909180	288.123230
852.740234	415.599609
851.571289	321.115753
850.402344	437.276337
849.232422	273.344360
848.062500	337.902893
846.892578	243.428680
845.721680	328.056793
844.551758	0.813756
843.380859	-44.380207
842.208984	-38.134262
841.038086	198.420105
839.866211	202.294815
838.694336	208.362335
837.521484	198.745880
836.348633	220.370758
835.175781	266.510834
834.002930	-80.467308
832.829102	229.092758
831.655273	214.789413
830.481445	-120.917847
829.307617	259.675629
828.132813	124.768120
826.958008	259.708313
825.783203	398.988068
824.607422	116.861298
823.431641	182.454239
822.255859	74.174881
821.079102	8.208704
819.903320	124.813965
818.726563	-48.126389
817.548828	32.699886
816.372070	-77.959259
815.194336	58.321873
814.016602	20.977892
812.837891	-394.452301
811.659180	-29.406946
810.480469	13.104353
809.301758	-48.918194
808.122070	-144.306839
806.942383	-150.878311
805.762695	-108.669373
804.583008	42.228596
803.402344	-8.995235
802.221680	75.087975
801.041016	-96.071022
799.859375	-14.375861
798.677734	-74.712776
797.496094	-99.627930
796.313477	-91.361893
795.131836	-85.395073
793.949219	-61.785519
792.765625	-73.700447
791.583008	102.523857
790.399414	37.289093
789.215820	113.653358
788.031250	-148.640579
786.846680	-125.515800
785.662109	-148.924133
784.477539	50.925819
783.291992	-23.511240
782.106445	-75.888374
780.920898	-75.287041
779.735352	181.488724
778.548828	36.116272
777.362305	-76.140938
776.174805	1.425699
774.988281	129.642715
773.800781	123.135529
772.613281	63.618320
771.424805	-33.430752
770.236328	220.071884
769.047852	32.517090
767.859375	224.043869
766.669922	247.964447
765.480469	122.020058
764.291016	79.760071
763.101563	2.230968
761.911133	210.840714
760.720703	267.445313
759.529297	271.162720
758.338867	404.606049
757.147461	87.107216
755.955078	242.415115
754.763672	136.026093
753.571289	88.976135
752.378906	307.750885
751.186523	69.496086
749.993164	134.368958
748.799805	146.480438
747.606445	320.982330
746.412109	262.752594
745.217773	97.015778
744.023438	133.126907
742.829102	158.232117
741.633789	198.649994
740.438477	184.231277
739.243164	143.505066
738.046875	65.539047
736.850586	48.928318
735.654297	21.367130
734.458008	-28.079126
733.260742	-49.051598
732.063477	-24.059511
730.866211	-141.281509
729.667969	-55.027576
728.469727	168.961716
727.271484	209.212860
726.073242	15.588351
724.874023	73.373055
723.674805	157.368439
722.474609	134.323334
721.275391	257.624512
720.075195	350.333954
718.875000	257.508881
717.673828	269.508606
716.473633	290.269531
715.272461	132.213196
714.070313	129.100601
712.869141	322.248749
711.666992	114.316673
710.463867	102.655174
709.261719	158.593597
708.058594	62.106579
706.855469	50.653141
705.652344	-100.054840
704.448242	64.973984
703.244141	108.143646
702.040039	131.790833
700.834961	33.707691
699.630859	-146.876465
698.424805	-16.412775
697.219727	9.751071
696.013672	-27.023054
694.807617	-109.307732
693.601563	-152.365524
692.395508	-145.363419
691.188477	-29.718481
689.981445	38.223450
688.773438	-236.609100
687.566406	-88.177933
686.358398	3.899563
685.149414	122.062225
683.941406	-71.900787
682.732422	-57.594196
681.523438	-90.857765
680.313477	-61.169842
679.104492	81.235756
677.894531	-185.566147
676.683594	-129.569778
675.473633	-140.587280
674.262695	-21.659315
673.051758	10.787177
671.839844	-110.236069
670.628906	99.737274
669.416992	15.707145
668.204102	42.046501
666.992188	-132.488739
665.779297	-26.001684
664.566406	-79.300972
663.352539	64.014000
662.138672	0.099528
660.924805	11.834956
659.710938	-32.463257
658.497070	111.016037
657.282227	153.125809
656.066406	-85.046196
654.851563	-77.295235
653.635742	33.956203
652.419922	121.488319
651.204102	-103.368141
649.987305	12.207696
648.770508	26.535345
647.553711	77.454643
646.336914	169.236481
645.119141	39.318546
643.901367	193.406586
642.682617	125.845146
641.464844	348.553284
640.246094	106.721100
639.027344	200.216812
637.807617	190.426834
636.587891	-14.977337
635.368164	69.544434
634.148438	55.097866
632.927734	72.695641
631.707031	-25.807032
630.486328	-98.721962
629.264648	100.638123
628.043945	98.032707
626.822266	189.512222
625.599609	209.905014
624.376953	206.387939
623.155273	281.814606
621.931641	288.274841
620.708984	206.508423
619.485352	287.101349
618.261719	54.611210
617.037109	37.924892
615.813477	-37.059307
614.588867	-97.593239
613.364258	44.515121
612.138672	57.611645
610.913086	-68.940529
609.687500	160.830750
608.461914	9.348429
607.235352	-155.680283
606.008789	75.848480
604.782227	-65.205269
