# Supplementary material for: Raman spectroscopy accurately differentiates mucosal healing from non-healing and biochemical changes following biological therapy in inflammatory bowel disease
Source: PLoS One. 2021 Jun 2;16(6):e0252210. doi: 10.1371/journal.pone.0252210 (PMC8172032; doi:10.1371/journal.pone.0252210)
Supplement: S2 Dataset — (ZIP) [file pone.0252210.s004.zip › Export UC MH/EC038-2_CR removed and BL sub_95__X_-3729.94__Y_63164.1__Z_-457.81__Time_1084.txt]

1714.793945	68.945381
1713.817383	-7.401627
1712.840820	170.511581
1711.864258	131.950729
1710.886719	-23.797646
1709.909180	-82.173241
1708.931641	53.223747
1707.953125	17.837868
1706.975586	44.910988
1705.997070	21.827570
1705.018555	-3.148229
1704.040039	-21.988703
1703.060547	-288.984589
1702.081055	-180.528915
1701.101563	-162.323044
1700.122070	-269.078186
1699.142578	68.785263
1698.162109	-68.633675
1697.181641	67.322037
1696.201172	54.299992
1695.220703	341.168365
1694.239258	-84.510574
1693.257813	56.746925
1692.276367	-100.367081
1691.294922	90.212440
1690.313477	-70.849983
1689.331055	19.540140
1688.348633	222.546219
1687.366211	391.430237
1686.383789	179.639603
1685.400391	141.769104
1684.416992	189.791794
1683.433594	430.203766
1682.450195	314.186615
1681.465820	366.530670
1680.482422	363.538422
1679.498047	68.293015
1678.512695	5.215869
1677.528320	599.879456
1676.542969	564.381897
1675.558594	630.500488
1674.572266	678.438171
1673.586914	649.794312
1672.601563	409.051697
1671.615234	538.191284
1670.628906	596.023621
1669.642578	795.048523
1668.655273	620.037354
1667.668945	610.152222
1666.681641	781.157288
1665.694336	817.187012
1664.706055	662.594788
1663.718750	866.545105
1662.730469	747.282227
1661.742188	930.677307
1660.753906	867.878845
1659.764648	1102.240356
1658.775391	1154.057495
1657.787109	840.699097
1656.796875	1165.977661
1655.807617	869.293945
1654.818359	1078.627441
1653.828125	840.931641
1652.837891	730.639221
1651.846680	1017.452332
1650.856445	553.376709
1649.865234	391.183838
1648.874023	335.067200
1647.882813	540.875244
1646.891602	625.298218
1645.899414	421.970062
1644.907227	155.577621
1643.915039	148.297775
1642.922852	254.752747
1641.930664	60.484829
1640.937500	154.113724
1639.944336	-58.135338
1638.951172	112.342651
1637.957031	-99.458740
1636.963867	197.845581
1635.969727	-71.543663
1634.975586	59.901009
1633.981445	-166.888763
1632.986328	191.322021
1631.991211	-40.410038
1630.996094	-5.990919
1630.000977	-276.828430
1629.005859	-131.613464
1628.009766	-123.197853
1627.013672	-64.710693
1626.017578	4.356607
1625.021484	-26.448162
1624.024414	-157.077652
1623.028320	-32.621403
1622.031250	7.737204
1621.033203	-180.445648
1620.036133	99.050964
1619.038086	31.815817
1618.041016	206.198776
1617.041992	-165.469055
1616.043945	16.793428
1615.045898	62.554344
1614.046875	124.036316
1613.047852	-32.182114
1612.048828	-101.805702
1611.048828	171.999817
1610.049805	-128.295929
1609.049805	9.110120
1608.049805	-186.279160
1607.048828	-151.127182
1606.048828	-260.039978
1605.047852	-109.762978
1604.046875	97.992302
1603.045898	28.215473
1602.044922	301.163818
1601.042969	218.178223
1600.041016	391.463837
1599.039063	46.909115
1598.037109	-119.806374
1597.034180	121.176048
1596.031250	35.360973
1595.028320	-110.579514
1594.025391	-144.232986
1593.022461	17.887325
1592.018555	-151.721115
1591.014648	-138.640717
1590.010742	-248.312149
1589.006836	208.115051
1588.001953	278.185272
1586.997070	105.588326
1585.992188	8.569516
1584.987305	-46.811317
1583.982422	64.513588
1582.976563	42.774147
1581.970703	-52.012634
1580.964844	181.281845
1579.958984	-43.934437
1578.952148	51.019566
1577.945313	275.944885
1576.938477	365.325958
1575.931641	181.364136
1574.924805	93.587036
1573.916992	148.732178
1572.909180	78.916122
1571.901367	84.375725
1570.893555	-27.255564
1569.884766	-3.880995
1568.876953	175.218216
1567.868164	78.781769
1566.858398	153.605148
1565.849609	191.921890
1564.839844	-156.671448
1563.830078	-186.081757
1562.820313	-65.153419
1561.810547	177.484116
1560.799805	61.981812
1559.790039	13.803841
1558.779297	-65.624321
1557.767578	-31.154881
1556.756836	319.273102
1555.745117	301.533691
1554.733398	58.327454
1553.721680	55.884911
1552.709961	-19.196144
1551.697266	120.416328
1550.685547	280.533417
1549.672852	163.590500
1548.659180	-44.000347
1547.646484	379.356232
1546.632813	145.653549
1545.619141	-106.195061
1544.605469	24.404852
1543.591797	258.151276
1542.577148	-87.016953
1541.562500	107.601402
1540.547852	-113.736870
1539.533203	214.754379
1538.518555	204.845688
1537.502930	112.202103
1536.487305	-199.837463
1535.471680	-34.699558
1534.456055	132.806549
1533.439453	-50.560692
1532.422852	204.223923
1531.406250	-257.689758
1530.389648	287.916504
1529.373047	145.346970
1528.355469	239.633148
1527.337891	37.627274
1526.320313	31.233322
1525.302734	-60.220860
1524.284180	136.426849
1523.265625	-135.375000
1522.247070	205.002365
1521.228516	33.351765
1520.208984	-25.235252
1519.190430	-17.059248
1518.170898	204.287491
1517.151367	140.215347
1516.130859	278.983521
1515.111328	-62.682175
1514.090820	-88.489944
1513.070313	-327.474213
1512.049805	175.320282
1511.028320	-235.779175
1510.006836	-74.667976
1508.986328	427.450256
1507.963867	-65.818420
1506.942383	-182.042389
1505.919922	-167.597000
1504.898438	-253.176376
1503.875977	-69.781181
1502.852539	23.764553
1501.830078	-118.422249
1500.806641	85.042152
1499.783203	-320.969055
1498.759766	-202.168289
1497.736328	-249.828568
1496.711914	-36.592060
1495.687500	-202.093079
1494.663086	-147.653397
1493.638672	154.715759
1492.613281	27.413078
1491.587891	91.786919
1490.563477	36.004189
1489.537109	-134.810669
1488.511719	348.273651
1487.485352	379.094788
1486.458984	113.706360
1485.432617	129.159744
1484.406250	-3.446846
1483.379883	96.142982
1482.352539	185.427200
1481.325195	111.418678
1480.297852	139.401138
1479.269531	429.890106
1478.241211	427.130890
1477.213867	485.525116
1476.184570	477.590759
1475.156250	456.928131
1474.127930	494.828064
1473.098633	713.436768
1472.069336	751.216492
1471.040039	837.321960
1470.009766	1226.137817
1468.979492	831.295959
1467.950195	1031.762573
1466.918945	952.401123
1465.888672	936.653687
1464.857422	1286.888428
1463.827148	1281.251587
1462.795898	1133.334229
1461.763672	1165.810425
1460.732422	1411.623413
1459.700195	1548.151001
1458.667969	1270.888428
1457.635742	1597.765747
1456.603516	1696.171875
1455.570313	1596.672974
1454.537109	1489.639160
1453.503906	1448.605713
1452.470703	1544.518188
1451.436523	1886.257324
1450.403320	1690.693115
1449.369141	1685.243042
1448.333984	1963.503418
1447.299805	1816.265259
1446.264648	2084.339355
1445.230469	1833.448242
1444.194336	1855.994751
1443.159180	1678.714722
1442.124023	1595.161255
1441.087891	1256.234741
1440.051758	1162.784790
1439.015625	1428.422485
1437.978516	1602.992065
1436.941406	1155.912842
1435.904297	1307.856567
1434.867188	1540.631714
1433.830078	1152.134521
1432.791992	806.773682
1431.754883	802.434082
1430.715820	800.651428
1429.677734	897.371826
1428.639648	537.521545
1427.600586	198.062424
1426.561523	431.229279
1425.522461	223.193466
1424.482422	-113.235306
1423.443359	296.496033
1422.403320	605.341309
1421.363281	314.644104
1420.322266	155.097061
1419.282227	144.277893
1418.241211	-103.089500
1417.200195	354.431732
1416.159180	157.635757
1415.117188	-28.934795
1414.076172	46.263393
1413.034180	129.052734
1411.992188	-250.681366
1410.949219	337.531708
1409.907227	51.097641
1408.864258	197.009430
1407.821289	3.855073
1406.777344	-236.843719
1405.734375	132.809891
1404.690430	-157.807510
1403.646484	-124.438606
1402.602539	292.933014
1401.557617	55.454437
1400.513672	232.046661
1399.468750	7.442626
1398.423828	28.734901
1397.377930	150.375595
1396.333008	247.032684
1395.287109	83.178185
1394.241211	282.718536
1393.195313	169.244034
1392.148438	43.394688
1391.101563	-4.681329
1390.054688	-5.069585
1389.007813	-172.990448
1387.960938	-43.021755
1386.913086	16.957407
1385.865234	-85.509064
1384.817383	52.192314
1383.769531	419.909363
1382.720703	50.368805
1381.671875	-281.419281
1380.623047	-30.931366
1379.574219	184.604065
1378.524414	190.416016
1377.475586	-115.678040
1376.425781	55.153038
1375.375977	111.250458
1374.325195	249.751785
1373.274414	61.579967
1372.224609	-14.166759
1371.172852	-336.606110
1370.122070	355.691681
1369.070313	287.733002
1368.019531	40.551682
1366.967773	-51.984177
1365.915039	77.269958
1364.863281	-59.814987
1363.810547	-221.630051
1362.757813	-111.982254
1361.705078	25.106436
1360.651367	174.675110
1359.598633	125.335564
1358.544922	-45.727978
1357.491211	-191.741241
1356.436523	-76.604256
1355.382813	-55.823414
1354.328125	138.962082
1353.273438	348.682190
1352.217773	126.292694
1351.163086	519.881897
1350.107422	89.254784
1349.051758	301.715729
1347.996094	687.883057
1346.939453	312.390747
1345.883789	487.786804
1344.827148	583.851746
1343.769531	466.762726
1342.712891	773.682251
1341.655273	619.641541
1340.598633	740.788879
1339.540039	639.033447
1338.482422	975.766846
1337.423828	1022.761169
1336.366211	626.749817
1335.307617	622.026672
1334.248047	956.370239
1333.189453	756.341553
1332.129883	979.408752
1331.070313	717.823425
1330.010742	871.767944
1328.950195	877.430359
1327.890625	557.005310
1326.830078	518.444397
1325.768555	628.178223
1324.708008	858.969360
1323.646484	660.136841
1322.585938	928.017029
1321.523438	838.002075
1320.461914	918.365234
1319.400391	766.896423
1318.337891	1249.393799
1317.275391	886.013733
1316.211914	890.173584
1315.149414	746.538574
1314.085938	940.616699
1313.022461	1316.989746
1311.958984	1139.084229
1310.894531	1054.891724
1309.831055	919.114075
1308.766602	712.070251
1307.701172	800.487671
1306.636719	820.047791
1305.571289	1038.904297
1304.505859	1137.220337
1303.440430	1390.457275
1302.375000	1011.875549
1301.308594	1201.238892
1300.242188	781.198608
1299.175781	901.856689
1298.109375	835.852295
1297.041992	843.588135
1295.975586	851.379333
1294.908203	736.484009
1293.839844	1036.396973
1292.772461	641.915405
1291.704102	598.407166
1290.635742	518.175232
1289.567383	818.052185
1288.498047	853.093445
1287.428711	922.467224
1286.360352	790.940979
1285.290039	620.297791
1284.220703	844.081726
1283.150391	619.702332
1282.080078	542.333496
1281.009766	937.403320
1279.939453	747.498291
1278.868164	1142.396729
1277.796875	548.999023
1276.725586	833.778198
1275.654297	795.734802
1274.582031	779.721497
1273.509766	802.835815
1272.437500	882.152405
1271.365234	822.218628
1270.291992	913.733093
1269.218750	858.722839
1268.145508	503.497009
1267.072266	902.567749
1265.999023	1142.875122
1264.924805	856.147095
1263.850586	718.328613
1262.776367	751.265991
1261.701172	428.255585
1260.625977	675.728699
1259.550781	754.953491
1258.475586	826.834900
1257.400391	966.885132
1256.324219	739.148865
1255.248047	930.270203
1254.171875	931.441162
1253.094727	752.513062
1252.018555	726.943542
1250.941406	993.272339
1249.864258	785.237488
1248.786133	679.395203
1247.708008	1018.442688
1246.630859	732.729187
1245.551758	728.973145
1244.473633	904.977234
1243.394531	738.423706
1242.316406	948.305664
1241.236328	560.851257
1240.157227	775.484375
1239.077148	747.334534
1237.998047	377.102051
1236.917969	734.664490
1235.836914	478.510986
1234.756836	755.832153
1233.675781	848.777100
1232.594727	304.300934
1231.512695	712.210022
1230.431641	836.503967
1229.349609	391.585510
1228.267578	644.148315
1227.185547	736.800781
1226.102539	359.855194
1225.019531	556.495483
1223.936523	489.328278
1222.853516	555.176880
1221.769531	591.933594
1220.686523	311.950134
1219.602539	358.332062
1218.517578	322.488739
1217.433594	453.322845
1216.348633	192.762207
1215.263672	258.274445
1214.178711	253.698700
1213.092773	302.175201
1212.007813	374.726288
1210.921875	480.966949
1209.834961	411.023438
1208.749023	314.541382
1207.662109	290.381805
1206.575195	386.708099
1205.488281	463.664307
1204.400391	492.337708
1203.313477	520.958496
1202.225586	209.930252
1201.136719	320.350159
1200.048828	-115.777931
1198.959961	126.935799
1197.871094	71.116180
1196.782227	-220.487091
1195.692383	-71.878647
1194.603516	95.854111
1193.513672	227.389771
1192.423828	-56.996117
1191.333008	-348.526978
1190.242188	-75.405655
1189.151367	-95.493645
1188.060547	-199.675858
1186.969727	-239.042252
1185.877930	-292.857391
1184.786133	123.650856
1183.694336	-55.089859
1182.601563	-63.508186
1181.509766	-33.598480
1180.416992	178.451889
1179.323242	14.004173
1178.230469	-73.728638
1177.136719	3.837392
1176.042969	-93.554420
1174.949219	129.963242
1173.854492	149.793579
1172.760742	-17.150637
1171.666016	91.145851
1170.570313	-145.228989
1169.475586	44.276623
1168.379883	271.900391
1167.284180	-198.852127
1166.188477	-98.086090
1165.091797	67.103508
1163.996094	76.854874
1162.899414	251.380051
1161.801758	241.855072
1160.705078	411.385284
1159.607422	-11.296020
1158.509766	-73.421028
1157.412109	31.471653
1156.313477	372.450958
1155.215820	302.974243
1154.117188	223.930801
1153.017578	92.412918
1151.918945	20.507114
1150.819336	96.327164
1149.719727	-47.128239
1148.620117	-119.106506
1147.519531	168.496307
1146.418945	-86.930290
1145.318359	-182.797745
1144.217773	-35.921734
1143.116211	-41.442509
1142.014648	-42.245770
1140.913086	68.688774
1139.811523	219.951752
1138.708984	375.850128
1137.606445	99.092178
1136.503906	-65.903336
1135.401367	194.362488
1134.297852	114.835258
1133.194336	-2.682848
1132.090820	45.990696
1130.987305	77.995468
1129.882813	195.364944
1128.778320	421.774506
1127.673828	270.936005
1126.569336	437.881714
1125.463867	535.959473
1124.358398	491.755005
1123.252930	440.435333
1122.146484	261.168610
1121.041016	695.422302
1119.934570	584.801331
1118.828125	325.055603
1117.720703	169.540787
1116.613281	260.178711
1115.505859	175.681412
1114.398438	346.657379
1113.291016	132.078476
1112.182617	184.730057
1111.074219	558.801636
1109.964844	422.234863
1108.856445	373.145966
1107.747070	187.051865
1106.637695	315.118683
1105.528320	410.062469
1104.417969	131.987015
1103.307617	361.417816
1102.197266	361.873688
1101.086914	374.119476
1099.975586	709.432861
1098.864258	577.749512
1097.752930	556.914429
1096.641602	691.632019
1095.529297	482.275574
1094.416992	461.468414
1093.304688	523.100403
1092.191406	233.871170
1091.079102	62.490688
1089.965820	95.937050
1088.852539	548.192810
1087.738281	536.822937
1086.624023	38.638023
1085.509766	375.403046
1084.395508	298.295044
1083.280273	550.255981
1082.166016	635.298279
1081.050781	518.283142
1079.934570	286.249084
1078.819336	427.690765
1077.703125	721.668762
1076.586914	487.462311
1075.469727	283.878784
1074.353516	634.057251
1073.236328	-0.963025
1072.119141	274.128326
1071.000977	551.457153
1069.882813	109.156021
1068.765625	194.320251
1067.646484	366.137543
1066.528320	128.045731
1065.409180	351.383301
1064.290039	406.097137
1063.170898	421.034119
1062.050781	314.312531
1060.930664	553.918091
1059.810547	522.141174
1058.690430	392.209381
1057.569336	524.208008
1056.449219	102.265106
1055.327148	117.512978
1054.206055	100.102837
1053.083984	283.606506
1051.961914	25.737860
1050.839844	1.496040
1049.717773	138.366531
1048.594727	377.889984
1047.471680	202.090515
1046.348633	-80.864738
1045.224609	240.316910
1044.101563	-142.649857
1042.976563	-303.974823
1041.852539	35.852711
1040.728516	219.492615
1039.603516	53.720284
1038.478516	-90.954361
1037.352539	148.630859
1036.227539	-51.732147
1035.101563	-56.473888
1033.974609	266.879425
1032.848633	-144.841705
1031.721680	45.969711
1030.594727	78.670723
1029.467773	71.914543
1028.340820	-113.700333
1027.212891	-66.837440
1026.084961	-98.895897
1024.956055	-205.183685
1023.828125	-244.012100
1022.699219	-180.624802
1021.570313	-532.571655
1020.440430	-292.679901
1019.311523	-147.911972
1018.181641	-742.882019
1017.050781	-185.257156
1015.920898	19.880634
1014.790039	-291.764130
1013.659180	-86.540794
1012.528320	-112.954628
1011.396484	-248.117599
1010.265625	107.686241
1009.132813	53.707916
1008.000977	353.902527
1006.868164	297.748962
1005.736328	181.577744
1004.602539	652.900513
1003.469727	1091.729858
1002.335938	1484.207397
1001.202148	1476.814819
1000.068359	845.728149
998.933594	649.256042
997.799805	7.290152
996.665039	328.431763
995.529297	402.536835
994.394531	128.254349
993.258789	36.441845
992.123047	168.500000
990.986328	51.532757
989.849609	234.423004
988.712891	438.063446
987.576172	249.956161
986.439453	239.425430
985.301758	-8.254560
984.164063	-69.201469
983.025391	328.112915
981.887695	-8.902881
980.749023	112.258759
979.610352	-17.311285
978.470703	-15.627523
977.332031	-158.717728
976.192383	-136.124512
975.051758	91.109253
973.912109	201.138824
972.771484	154.984528
971.630859	-100.070137
970.490234	-10.464867
969.348633	338.608551
968.207031	118.392281
967.065430	192.091080
965.923828	256.671417
964.781250	282.318695
963.638672	142.940643
962.496094	514.956787
961.352539	29.675768
960.208984	362.766724
959.065430	306.332703
957.921875	128.623169
956.777344	159.460678
955.632813	18.672152
954.488281	31.385939
953.343750	103.673698
952.198242	418.510529
951.052734	177.504211
949.907227	426.032990
948.760742	-22.728683
947.614258	-107.790482
946.467773	-9.928539
945.321289	117.666939
944.173828	233.865952
943.026367	-3.837683
941.878906	206.094269
940.730469	520.992920
939.582031	368.054901
938.433594	210.707062
937.285156	402.458282
936.135742	352.497284
934.987305	-9.675191
933.836914	161.708160
932.687500	335.364410
931.537109	151.359665
930.386719	407.069519
929.236328	91.215645
928.084961	230.863983
926.934570	290.859924
925.783203	50.551403
924.630859	-185.029343
923.478516	-170.261078
922.327148	101.498703
921.173828	-117.818733
920.021484	153.927216
918.868164	393.797943
917.714844	258.800995
916.561523	-28.230810
915.407227	-156.135376
914.252930	151.918884
913.098633	-21.241142
911.944336	25.820763
910.789063	-63.188210
909.633789	47.465622
908.478516	319.101257
907.322266	-5.505651
906.166016	14.558083
905.009766	229.511810
903.853516	168.059280
902.696289	482.609039
901.539063	-190.091949
900.381836	-305.597778
899.223633	-58.921703
898.065430	-129.070786
896.907227	-144.862839
895.749023	-115.383293
894.589844	-54.227283
893.430664	-17.929411
892.271484	92.956139
891.112305	226.414261
889.952148	-46.736050
888.791992	231.277100
887.630859	258.583282
886.470703	15.043985
885.309570	107.878822
884.148438	-15.888474
882.986328	-98.977852
881.825195	-3.862031
880.663086	208.461990
879.500000	154.734970
878.337891	369.206726
877.174805	333.520996
876.011719	41.097836
874.847656	138.387314
873.684570	420.246582
872.520508	166.301865
871.355469	243.266571
870.191406	155.974380
869.026367	284.645294
867.861328	179.400543
866.695313	-139.360565
865.530273	99.422195
864.364258	-109.066254
863.197266	275.614044
862.031250	601.712830
860.864258	298.930542
859.697266	229.753754
858.530273	340.149719
857.362305	302.390900
856.194336	500.184448
855.026367	646.288757
853.857422	707.103210
852.688477	267.971710
851.519531	718.779663
850.350586	600.230835
849.180664	387.632690
848.010742	403.552002
846.840820	329.880035
845.670898	16.695587
844.500000	397.413574
843.329102	223.034470
842.157227	435.699738
840.986328	375.392181
839.814453	28.894102
838.642578	8.885757
837.469727	73.780113
836.296875	493.861023
835.124023	317.293365
833.951172	270.300598
832.777344	196.502686
831.603516	560.205139
830.429688	408.186249
829.255859	459.230072
828.081055	472.290497
826.906250	369.337311
825.731445	188.355865
824.555664	127.780495
823.379883	305.635834
822.204102	236.059662
821.027344	268.927612
819.851563	-34.526012
818.674805	240.966629
817.497070	146.791321
816.320313	117.143562
815.142578	16.265676
813.963867	84.424385
812.786133	-109.901291
811.607422	-201.922333
810.428711	-29.455158
809.250000	76.210533
808.070313	190.655334
806.890625	27.352074
805.710938	-149.252502
804.531250	11.612555
803.350586	-284.874573
802.169922	-215.148911
800.988281	-198.758926
799.807617	-490.728180
798.625977	-414.530029
797.444336	-455.923431
796.261719	-125.009621
795.079102	-84.588417
793.896484	-225.904190
792.713867	-402.650513
791.530273	-202.950119
790.346680	63.004890
789.163086	147.288635
787.979492	-76.093063
786.794922	-36.186901
785.610352	-248.487335
784.425781	326.409973
783.240234	178.104797
782.054688	82.849022
780.869141	175.388855
779.682617	-37.025543
778.496094	75.250511
777.309570	158.707520
776.123047	-9.585892
774.935547	221.593033
773.748047	97.367836
772.560547	-121.712250
771.373047	-95.951469
770.184570	86.279099
768.996094	107.449074
767.806641	102.103378
766.618164	-200.742706
765.428711	108.867340
764.239258	-15.569176
763.048828	245.297333
761.858398	362.905701
760.667969	354.965698
759.477539	481.185181
758.286133	413.720306
757.094727	190.096237
755.903320	254.546310
754.710938	488.164215
753.518555	62.348351
752.326172	124.433746
751.133789	65.632401
749.940430	283.508728
748.747070	108.242683
747.553711	365.425293
746.359375	229.632706
745.166016	14.882289
743.970703	39.271133
742.776367	173.257523
741.581055	61.592140
740.385742	134.060898
739.190430	-284.405060
737.994141	72.850525
736.797852	68.500511
735.601563	46.603088
734.405273	123.206726
733.208008	169.100586
732.010742	179.934311
730.813477	-43.350960
729.615234	271.506683
728.416992	76.686302
727.218750	-227.370804
726.020508	209.651672
724.821289	205.043030
723.622070	-96.693199
722.422852	125.900024
721.222656	354.928528
720.022461	186.511185
718.822266	430.685242
717.621094	131.390610
716.420898	390.730347
715.218750	154.834549
714.017578	392.245483
712.815430	313.434753
711.614258	25.437250
710.411133	64.435951
709.208984	27.184162
708.005859	185.983795
706.802734	218.430695
705.599609	-36.480511
704.395508	-19.192209
703.191406	35.108284
701.987305	128.568069
700.782227	54.539852
699.577148	265.434021
698.372070	171.913406
697.166992	274.084229
695.960938	-30.091169
694.754883	2.645304
693.548828	91.884338
692.341797	252.785812
691.135742	-222.404770
689.927734	101.380486
688.720703	-334.381348
687.512695	-49.646469
686.304688	-109.830643
685.096680	-130.885880
683.888672	-151.859863
682.679688	-291.957245
681.470703	-130.716888
680.260742	-38.796394
679.050781	33.675468
677.840820	-114.663231
676.630859	-29.039627
675.419922	-270.175262
674.209961	107.758247
672.998047	-74.687523
671.787109	-172.590393
670.575195	25.898687
669.363281	57.947544
668.151367	-177.901123
666.938477	61.856716
665.725586	-80.746033
664.512695	182.890121
663.299805	-114.883331
662.085938	118.684357
660.872070	-135.493256
659.658203	46.470650
658.443359	-56.266438
657.228516	97.859268
656.013672	34.283585
654.797852	-346.003418
653.583008	-174.187775
652.366211	30.040482
651.150391	139.561752
649.934570	31.677065
648.717773	-237.470123
647.500000	87.875237
646.283203	6.476942
645.065430	278.215729
643.847656	296.178040
642.629883	479.956696
641.411133	192.942688
640.192383	-270.004364
638.973633	135.823868
637.753906	277.389465
636.534180	172.067459
635.314453	520.234375
634.094727	54.637966
632.874023	179.903595
631.653320	97.171547
630.432617	14.746510
629.211914	155.751633
627.990234	3.124135
626.768555	33.125042
625.545898	-20.202232
624.324219	18.957592
623.101563	392.705078
621.877930	156.004654
620.655273	211.031952
619.431641	13.674535
618.208008	52.249397
616.983398	189.617172
615.759766	-94.311722
614.535156	-101.752373
613.310547	102.939903
612.084961	-119.784538
610.859375	-228.706985
609.633789	-155.498764
608.408203	247.186539
607.181641	60.410690
605.955078	-70.322853
604.728516	-42.532261
