# Supplementary material for: Raman spectroscopy accurately differentiates mucosal healing from non-healing and biochemical changes following biological therapy in inflammatory bowel disease
Source: PLoS One. 2021 Jun 2;16(6):e0252210. doi: 10.1371/journal.pone.0252210 (PMC8172032; doi:10.1371/journal.pone.0252210)
Supplement: S2 Dataset — (ZIP) [file pone.0252210.s004.zip › Export UC MH/OC018-1b pre treatment_BL sub CR removed_15__X_-16607.3__Y_-564.454__Z_-4118.53__Time_169.txt]

1714.771484	263.299133
1713.794922	212.121796
1712.818359	-22.804893
1711.841797	-159.795593
1710.864258	31.575336
1709.886719	33.809277
1708.909180	58.720512
1707.930664	-78.637451
1706.953125	-35.214451
1705.974609	-116.537819
1704.996094	-100.270561
1704.017578	75.068817
1703.038086	-224.932709
1702.058594	91.688293
1701.079102	-48.142193
1700.099609	-55.786205
1699.120117	-54.340069
1698.139648	-172.176849
1697.159180	111.945755
1696.178711	-110.704109
1695.198242	44.393719
1694.216797	10.748442
1693.235352	143.626831
1692.253906	18.453594
1691.272461	-103.064232
1690.291016	64.557846
1689.308594	70.242332
1688.326172	76.805351
1687.343750	142.890839
1686.360352	111.129280
1685.377930	413.400848
1684.394531	239.347870
1683.411133	100.806053
1682.427734	335.996033
1681.443359	444.004974
1680.458984	262.528748
1679.474609	286.821564
1678.490234	519.387695
1677.505859	401.370392
1676.520508	329.293488
1675.535156	616.929871
1674.549805	620.614441
1673.564453	646.208557
1672.578125	847.797974
1671.592773	964.909912
1670.606445	941.766235
1669.619141	874.054810
1668.632813	1149.476563
1667.645508	910.332275
1666.658203	870.886475
1665.670898	1118.553223
1664.683594	1244.596680
1663.695313	1121.764771
1662.708008	1256.695313
1661.719727	1209.107422
1660.730469	1127.534546
1659.742188	1319.393311
1658.752930	1511.589600
1657.763672	1463.094482
1656.774414	1415.029419
1655.785156	1377.973267
1654.794922	1478.946899
1653.804688	1130.372314
1652.814453	1179.173584
1651.824219	1048.428955
1650.833984	1158.734741
1649.842773	1163.546753
1648.851563	872.608337
1647.860352	798.809937
1646.868164	556.223083
1645.876953	451.393921
1644.884766	558.156311
1643.892578	475.012665
1642.900391	468.707703
1641.907227	272.602112
1640.914063	570.251526
1639.920898	369.371033
1638.927734	168.782135
1637.934570	234.810547
1636.940430	264.079376
1635.946289	85.275848
1634.952148	117.535667
1633.958008	70.894081
1632.963867	-28.263870
1631.968750	109.770424
1630.973633	-49.653759
1629.978516	-77.271049
1628.982422	-31.082018
1627.987305	-103.214493
1626.991211	-141.029465
1625.995117	23.770773
1624.998047	7.135790
1624.001953	-19.938313
1623.004883	-94.255615
1622.007813	4.943738
1621.010742	-163.831329
1620.013672	219.093277
1619.015625	-38.879528
1618.017578	-34.171135
1617.019531	214.665451
1616.021484	185.221924
1615.022461	203.016068
1614.023438	18.810568
1613.024414	165.121368
1612.025391	38.656960
1611.026367	124.561485
1610.026367	105.557449
1609.026367	-47.112198
1608.026367	337.290894
1607.026367	100.730743
1606.025391	233.440033
1605.025391	28.306126
1604.024414	6.417216
1603.022461	-20.771070
1602.021484	-173.603958
1601.019531	-130.271591
1600.017578	-66.122124
1599.015625	-148.509735
1598.013672	182.066025
1597.010742	-154.047485
1596.008789	55.988941
1595.005859	-21.537573
1594.001953	31.443924
1592.999023	-85.439262
1591.995117	-84.915909
1590.991211	-110.616341
1589.987305	-99.898483
1588.983398	-206.718781
1587.978516	-24.097919
1586.974609	95.724434
1585.969727	82.379120
1584.963867	27.184189
1583.958984	216.852310
1582.953125	114.458168
1581.947266	178.679321
1580.941406	99.474312
1579.935547	-37.137619
1578.928711	-15.051455
1577.922852	-8.745471
1576.916016	80.661560
1575.909180	201.085037
1574.901367	-9.054776
1573.893555	82.389488
1572.886719	-62.965313
1571.877930	30.702999
1570.870117	108.573425
1569.861328	188.826462
1568.853516	35.082348
1567.844727	60.425415
1566.834961	101.151108
1565.826172	63.807724
1564.816406	80.799171
1563.806641	24.944374
1562.796875	67.519150
1561.787109	-17.202553
1560.776367	193.552063
1559.766602	46.251831
1558.755859	170.996414
1557.744141	342.144562
1556.733398	194.349030
1555.721680	302.879578
1554.709961	-86.082199
1553.698242	-6.386690
1552.686523	-33.049221
1551.673828	-41.776340
1550.662109	55.424156
1549.649414	43.729618
1548.635742	122.378403
1547.623047	332.709656
1546.609375	206.647980
1545.595703	64.950401
1544.582031	114.376579
1543.568359	153.268265
1542.553711	11.126045
1541.540039	258.865692
1540.524414	160.293243
1539.509766	-93.295433
1538.495117	55.692150
1537.479492	137.338074
1536.463867	-41.794827
1535.448242	-37.885815
1534.432617	-65.093575
1533.416016	75.116722
1532.399414	114.570465
1531.382813	68.795639
1530.366211	38.337883
1529.349609	-56.670231
1528.332031	-61.668980
1527.314453	-38.498959
1526.296875	61.736221
1525.279297	-31.264259
1524.260742	89.190765
1523.242188	34.496796
1522.223633	82.565056
1521.205078	40.458168
1520.185547	250.175507
1519.166992	56.100513
1518.147461	26.430969
1517.127930	-18.781309
1516.107422	-69.264839
1515.087891	134.421616
1514.067383	32.304062
1513.046875	176.555069
1512.025391	138.365677
1511.004883	41.061035
1509.983398	84.765915
1508.961914	84.725731
1507.940430	15.325787
1506.918945	-38.778111
1505.896484	-0.705942
1504.874023	-116.534035
1503.851563	-91.493217
1502.829102	-169.040878
1501.806641	-269.710541
1500.783203	-237.300308
1499.759766	-266.446472
1498.736328	-165.137573
1497.711914	-10.244206
1496.688477	-185.533920
1495.664063	-145.989822
1494.639648	-60.514286
1493.614258	-16.086536
1492.589844	347.796997
1491.564453	54.600945
1490.539063	226.502319
1489.513672	86.588829
1488.488281	46.276291
1487.461914	8.448455
1486.435547	77.799217
1485.409180	-26.510462
1484.382813	397.415710
1483.355469	252.126358
1482.328125	428.251129
1481.300781	476.734192
1480.273438	272.723816
1479.246094	193.665085
1478.217773	509.622070
1477.189453	588.428711
1476.161133	932.111206
1475.132813	664.324585
1474.103516	653.796875
1473.074219	571.957764
1472.044922	922.844238
1471.015625	927.456970
1469.986328	1120.324951
1468.956055	1318.160522
1467.925781	1261.571289
1466.895508	1388.067505
1465.865234	1270.452637
1464.833984	1363.813965
1463.802734	1853.534424
1462.771484	1563.102783
1461.740234	1702.051025
1460.708008	1769.819824
1459.676758	1591.310913
1458.644531	1912.918579
1457.612305	1881.644775
1456.579102	2005.150879
1455.546875	2049.998779
1454.513672	2008.596191
1453.480469	2256.292969
1452.446289	2022.218872
1451.413086	2224.230469
1450.378906	1980.179321
1449.344727	2324.024170
1448.310547	2429.659668
1447.276367	2355.484619
1446.241211	2028.174316
1445.206055	2273.114990
1444.170898	2421.824219
1443.135742	2282.065918
1442.099609	2015.910156
1441.063477	2205.162598
1440.027344	2194.621826
1438.991211	2153.802246
1437.954102	1938.634766
1436.917969	1799.444824
1435.880859	1528.977661
1434.843750	1559.266968
1433.805664	1448.167969
1432.768555	1117.540649
1431.730469	928.460693
1430.692383	979.283630
1429.654297	843.439148
1428.615234	596.710388
1427.576172	488.874481
1426.537109	434.114868
1425.498047	316.429382
1424.458984	269.446594
1423.418945	303.186310
1422.378906	495.718140
1421.338867	401.096375
1420.298828	140.390945
1419.257813	312.930420
1418.216797	231.239044
1417.175781	184.908066
1416.134766	236.819794
1415.093750	271.192413
1414.051758	-49.002640
1413.009766	-34.526909
1411.967773	281.724396
1410.924805	37.413361
1409.882813	-83.542091
1408.839844	-15.929358
1407.796875	-111.515549
1406.753906	142.118423
1405.709961	310.367401
1404.666016	109.638664
1403.622070	124.941032
1402.578125	175.472763
1401.534180	88.117569
1400.489258	151.379105
1399.444336	16.626814
1398.399414	67.566612
1397.354492	-71.898369
1396.308594	64.452614
1395.262695	288.547028
1394.216797	-10.858605
1393.170898	-1.986253
1392.124023	27.017941
1391.077148	133.725372
1390.031250	-17.261803
1388.983398	67.115417
1387.936523	-83.568161
1386.888672	8.528028
1385.840820	-19.324192
1384.792969	140.461487
1383.745117	-247.095047
1382.696289	-7.131384
1381.647461	10.488930
1380.598633	-119.151840
1379.549805	-113.756615
1378.500977	26.586893
1377.451172	226.891937
1376.401367	-271.574951
1375.351563	-33.616455
1374.300781	-85.031525
1373.250000	-58.981853
1372.200195	-217.334717
1371.148438	35.837757
1370.097656	27.320431
1369.045898	340.387115
1367.995117	55.503704
1366.943359	194.311615
1365.890625	-17.970251
1364.838867	133.490372
1363.786133	-3.762137
1362.733398	-38.791374
1361.680664	88.052704
1360.626953	376.653931
1359.574219	215.085403
1358.520508	90.999969
1357.466797	14.323519
1356.412109	173.920700
1355.358398	393.220978
1354.303711	262.221771
1353.249023	439.410889
1352.193359	97.600571
1351.138672	106.150902
1350.083008	435.026917
1349.027344	480.954102
1347.971680	298.701263
1346.915039	719.454163
1345.858398	723.467163
1344.802734	630.894592
1343.745117	570.688232
1342.688477	813.017700
1341.630859	948.788940
1340.573242	854.206909
1339.515625	784.544128
1338.458008	927.998840
1337.399414	1078.917725
1336.340820	727.380005
1335.282227	863.646484
1334.223633	1027.175049
1333.165039	614.353394
1332.105469	684.087158
1331.045898	689.603394
1329.986328	863.326782
1328.925781	834.395691
1327.865234	817.933289
1326.804688	826.282227
1325.744141	1123.718628
1324.683594	635.829041
1323.622070	990.148804
1322.560547	1011.175476
1321.499023	1308.687134
1320.437500	999.198120
1319.375000	1124.085571
1318.312500	1150.356689
1317.250000	979.447388
1316.187500	1062.614380
1315.124023	1029.984985
1314.061523	1221.696655
1312.998047	733.453125
1311.933594	1068.155640
1310.870117	885.671387
1309.805664	816.593262
1308.741211	1163.603271
1307.676758	1166.014282
1306.612305	924.920593
1305.546875	1227.625977
1304.481445	1205.642212
1303.416016	1264.877808
1302.349609	1277.447388
1301.284180	1518.646729
1300.217773	1337.173096
1299.151367	1136.192139
1298.084961	1009.042236
1297.017578	1144.748291
1295.950195	1341.831177
1294.882813	1126.535400
1293.815430	1036.540894
1292.747070	1061.947266
1291.678711	996.640198
1290.610352	1066.293823
1289.541992	809.877319
1288.473633	737.467102
1287.404297	971.473511
1286.334961	791.340515
1285.265625	834.250122
1284.195313	967.798157
1283.125977	792.811584
1282.055664	821.124329
1280.985352	1025.684204
1279.914063	983.042297
1278.843750	950.245850
1277.772461	579.957275
1276.700195	892.116516
1275.628906	1006.141663
1274.557617	995.486267
1273.485352	899.326538
1272.413086	1172.162720
1271.339844	956.360718
1270.267578	1021.527710
1269.194336	1335.727051
1268.121094	934.572144
1267.046875	1285.292236
1265.973633	972.197449
1264.899414	1059.326050
1263.825195	973.261963
1262.750977	943.331787
1261.675781	986.555847
1260.601563	871.345764
1259.526367	1238.673462
1258.450195	1045.504272
1257.375000	1064.333740
1256.298828	1024.708130
1255.222656	739.201721
1254.146484	935.771790
1253.070313	1039.778320
1251.993164	997.749329
1250.916016	1050.599121
1249.838867	901.566345
1248.760742	1083.261353
1247.683594	1148.187500
1246.605469	831.502563
1245.527344	966.890198
1244.448242	927.292664
1243.370117	885.270264
1242.291016	721.836060
1241.211914	976.015625
1240.131836	975.208313
1239.052734	937.984253
1237.972656	874.063599
1236.892578	737.382080
1235.811523	1066.329224
1234.731445	793.842773
1233.650391	809.890625
1232.569336	779.857971
1231.488281	621.397827
1230.406250	751.225830
1229.324219	735.657104
1228.242188	707.954102
1227.160156	745.586243
1226.077148	780.739929
1224.994141	781.966614
1223.911133	877.497681
1222.828125	527.931580
1221.745117	463.804260
1220.661133	641.405579
1219.577148	528.853638
1218.492188	508.123810
1217.408203	366.568939
1216.323242	336.130890
1215.238281	81.082397
1214.153320	420.006439
1213.067383	568.040283
1211.982422	414.312836
1210.896484	656.273376
1209.809570	492.833038
1208.723633	363.179504
1207.636719	522.847900
1206.549805	472.675903
1205.462891	497.178314
1204.375000	377.042969
1203.288086	442.391815
1202.200195	336.656067
1201.111328	348.885651
1200.023438	264.761383
1198.934570	288.913513
1197.845703	149.371613
1196.756836	41.103828
1195.666992	-67.184593
1194.578125	-31.206718
1193.488281	216.239532
1192.397461	-252.739120
1191.307617	-79.974464
1190.216797	-3.456100
1189.125977	-73.554199
1188.035156	-95.661774
1186.944336	-158.638596
1185.852539	-12.836362
1184.760742	-92.744064
1183.668945	-67.119858
1182.576172	147.912994
1181.483398	34.236824
1180.390625	234.626755
1179.297852	-1.407672
1178.205078	330.568878
1177.111328	41.761082
1176.017578	-5.049874
1174.923828	103.760872
1173.829102	174.134232
1172.734375	273.130920
1171.639648	-211.954178
1170.544922	11.367154
1169.450195	31.174986
1168.354492	309.199127
1167.258789	5.979208
1166.163086	171.382507
1165.066406	360.533234
1163.969727	-31.130276
1162.873047	107.669472
1161.776367	122.135757
1160.679688	148.464066
1159.582031	243.934692
1158.484375	410.898529
1157.386719	575.330383
1156.288086	384.129700
1155.189453	381.377960
1154.090820	323.710297
1152.992188	29.966917
1151.892578	208.236450
1150.793945	81.328995
1149.693359	242.681534
1148.593750	134.734909
1147.494141	-175.654648
1146.393555	52.109215
1145.292969	27.382219
1144.191406	261.994995
1143.090820	89.582779
1141.989258	271.610962
1140.887695	-193.388626
1139.785156	95.480949
1138.683594	191.613205
1137.581055	190.188080
1136.478516	96.036530
1135.375977	272.674866
1134.272461	385.038940
1133.168945	570.901306
1132.065430	561.956116
1130.960938	533.959473
1129.857422	596.094849
1128.752930	648.647095
1127.648438	841.053101
1126.542969	694.219360
1125.438477	625.640320
1124.333008	884.108276
1123.226563	677.954224
1122.121094	618.731506
1121.014648	533.421753
1119.908203	632.804199
1118.801758	656.332886
1117.695313	542.518677
1116.587891	568.318481
1115.480469	702.886780
1114.373047	499.111267
1113.264648	508.202820
1112.156250	604.722290
1111.047852	566.426636
1109.939453	454.848206
1108.830078	480.301300
1107.721680	359.266327
1106.611328	410.621155
1105.501953	469.007843
1104.392578	803.504333
1103.282227	807.416992
1102.171875	636.699707
1101.060547	416.485016
1099.950195	660.933411
1098.838867	674.170044
1097.726563	628.432495
1096.615234	646.328735
1095.502930	727.798340
1094.390625	540.666382
1093.278320	586.748657
1092.166016	517.415710
1091.052734	714.083252
1089.939453	1007.135071
1088.826172	784.746399
1087.711914	585.959961
1086.598633	650.661255
1085.484375	774.092529
1084.369141	932.706360
1083.254883	896.179321
1082.139648	815.005676
1081.024414	823.129822
1079.909180	683.279846
1078.792969	728.976990
1077.676758	509.380554
1076.560547	817.951050
1075.444336	657.090332
1074.327148	707.427063
1073.209961	401.249542
1072.092773	514.938171
1070.974609	405.861969
1069.857422	449.197510
1068.739258	607.325867
1067.620117	603.740723
1066.501953	316.778809
1065.382813	512.319275
1064.263672	522.839905
1063.144531	617.631165
1062.024414	454.989929
1060.905273	552.127808
1059.784180	466.787811
1058.664063	381.520935
1057.543945	277.612274
1056.422852	416.841217
1055.301758	334.044708
1054.179688	328.400635
1053.057617	411.540710
1051.936523	247.161118
1050.813477	-38.525665
1049.691406	327.155548
1048.568359	569.020203
1047.445313	213.574936
1046.322266	457.760620
1045.198242	216.835464
1044.075195	295.463196
1042.950195	355.435272
1041.826172	347.853699
1040.702148	125.988480
1039.577148	304.881226
1038.452148	52.942429
1037.326172	299.373993
1036.201172	401.444336
1035.075195	117.225807
1033.948242	456.680847
1032.822266	575.079529
1031.695313	316.756165
1030.568359	502.659912
1029.441406	184.159302
1028.313477	-106.254417
1027.186523	-99.087128
1026.058594	-177.808731
1024.929688	101.177963
1023.801758	48.116623
1022.672852	-236.968155
1021.543945	93.094879
1020.414063	-180.136230
1019.284180	1.449063
1018.155273	-315.540924
1017.024414	28.419350
1015.894531	87.205132
1014.763672	34.802788
1013.632813	267.466980
1012.501953	168.880447
1011.370117	415.449371
1010.238281	259.150787
1009.106445	248.829498
1007.974609	532.482666
1006.841797	624.057739
1005.708984	884.527405
1004.576172	1769.324341
1003.443359	2170.605713
1002.309570	1672.657227
1001.175781	1422.292847
1000.041992	726.246094
998.907227	330.880768
997.772461	349.143494
996.637695	-4.205088
995.502930	62.787060
994.367188	-223.222992
993.231445	194.650482
992.095703	-79.531219
990.959961	252.990463
989.823242	221.189316
988.686523	143.403702
987.549805	54.235870
986.412109	-83.176140
985.274414	-68.402481
984.136719	38.578941
982.999023	-50.075050
981.860352	-48.823788
980.722656	-12.944101
979.583008	36.819859
978.444336	-200.837540
977.304688	276.871857
976.165039	172.820328
975.025391	98.807083
973.884766	34.125259
972.745117	259.053131
971.604492	185.395340
970.462891	63.654427
969.322266	111.973267
968.180664	291.201904
967.039063	192.801468
965.896484	76.202278
964.753906	49.220684
963.611328	98.034569
962.468750	137.767090
961.326172	498.473053
960.182617	352.708099
959.039063	44.469627
957.894531	254.110321
956.750977	-5.649333
955.606445	64.483994
954.460938	233.112091
953.316406	253.042633
952.170898	58.030437
951.025391	34.759441
949.879883	203.688446
948.733398	180.618011
947.587891	287.948425
946.440430	153.128876
945.293945	388.568970
944.146484	395.614594
942.999023	163.015152
941.851563	371.227325
940.704102	118.424561
939.555664	198.991913
938.407227	459.848297
937.257813	362.621094
936.109375	306.593201
934.959961	164.074585
933.810547	409.178986
932.660156	262.364197
931.510742	323.025421
930.360352	187.903046
929.208984	175.904861
928.058594	-47.685829
926.907227	-25.272743
925.755859	113.278481
924.603516	-125.749733
923.452148	42.532486
922.299805	-187.063095
921.147461	-66.377213
919.994141	399.796631
918.840820	-86.167664
917.687500	132.389099
916.534180	69.331161
915.379883	203.935593
914.225586	-11.002319
913.071289	-98.653534
911.916992	36.183990
910.761719	93.928146
909.606445	22.471476
908.451172	-19.384445
907.294922	-144.996948
906.138672	-59.704285
904.982422	80.015770
903.826172	-90.570465
902.668945	17.560745
901.511719	-41.817917
900.354492	-164.461670
899.196289	59.276405
898.038086	106.516357
896.879883	316.676727
895.721680	40.609653
894.562500	-74.723335
893.403320	244.061127
892.244141	454.297516
891.084961	-47.164059
889.924805	5.077545
888.764648	127.368263
887.603516	220.322235
886.443359	259.128479
885.282227	307.009003
884.121094	194.750839
882.958984	152.532745
881.797852	218.633057
880.635742	201.350342
879.472656	231.468246
878.310547	347.254974
877.147461	208.470322
875.984375	457.207428
874.820313	561.764465
873.656250	288.109375
872.492188	230.701477
871.328125	267.876831
870.164063	183.596573
868.999023	286.082764
867.833984	249.146957
866.667969	324.673370
865.502930	361.993652
864.336914	275.747192
863.169922	573.727173
862.003906	152.893890
860.836914	320.590057
859.669922	322.117157
858.501953	494.242340
857.334961	513.728455
856.166992	207.955444
854.999023	232.033234
853.830078	424.289612
852.661133	798.051270
851.492188	553.089722
850.323242	465.102356
849.153320	603.422791
847.983398	372.156921
846.813477	530.603699
845.642578	196.512711
844.472656	184.849716
843.301758	231.373703
842.129883	98.924591
840.958984	422.757111
839.787109	95.802185
838.614258	359.128204
837.442383	110.548569
836.269531	425.119141
835.096680	145.354080
833.923828	432.944885
832.750000	586.428284
831.576172	456.339935
830.402344	279.429962
829.227539	477.410858
828.053711	543.670471
826.878906	275.371887
825.703125	281.407837
824.528320	-13.501687
823.352539	184.191116
822.175781	192.388718
821.000000	-62.286377
819.823242	141.863953
818.646484	87.625694
817.469727	24.471756
816.291992	166.038284
815.114258	-384.406158
813.936523	-78.300751
812.758789	-112.613945
811.580078	-86.928413
810.401367	-110.199997
809.221680	-171.284851
808.042969	-232.395416
806.863281	-146.935760
805.683594	-214.789230
804.502930	-51.780827
803.322266	115.530495
802.141602	-61.235664
800.960938	-118.184273
799.779297	99.857605
798.597656	16.165272
797.416016	-278.155243
796.234375	-64.857224
795.051758	-51.150684
793.869141	-108.410393
792.685547	-227.725327
791.502930	-37.061989
790.319336	13.975195
789.135742	-87.796783
787.951172	-54.621323
786.766602	-3.841408
785.582031	241.461792
784.397461	-86.109268
783.211914	72.725334
782.026367	116.480400
780.840820	186.647171
779.655273	128.576294
778.468750	218.416656
777.282227	14.470629
776.094727	44.525703
774.908203	105.375465
773.720703	0.628973
772.533203	50.256954
771.344727	-17.113373
770.156250	215.319031
768.967773	108.084808
767.779297	110.999840
766.589844	208.564240
765.400391	140.782623
764.210938	42.109631
763.020508	123.930061
761.830078	216.625824
760.639648	95.716156
759.449219	212.388290
758.257813	368.503448
757.066406	381.506531
755.875000	341.641510
754.682617	558.876953
753.491211	79.287254
752.297852	208.406891
751.105469	216.564713
749.912109	37.959362
748.718750	13.028786
747.525391	128.491913
746.331055	281.112000
745.137695	198.814407
743.942383	138.392136
742.748047	176.586121
741.552734	96.277840
740.357422	24.681511
739.162109	145.865997
737.965820	214.318954
736.770508	289.219116
735.573242	79.315262
734.376953	333.551392
733.179688	99.478226
731.982422	252.748322
730.785156	60.192631
729.586914	127.917747
728.388672	217.393005
727.190430	267.388947
725.992188	304.160553
724.792969	139.794785
723.593750	386.138428
722.394531	442.263000
721.194336	369.444916
719.994141	379.541016
718.793945	134.187424
717.592773	371.113647
716.391602	350.426880
715.190430	364.571991
713.989258	243.445023
712.787109	379.544983
711.584961	234.352570
710.382813	344.107727
709.180664	240.249664
707.977539	-64.003868
706.774414	178.375076
705.570313	-93.192665
704.367188	68.429497
703.163086	288.669312
701.958984	415.205475
700.753906	65.310455
699.548828	89.534225
698.343750	146.306656
697.138672	48.692444
695.932617	-77.172722
694.726563	127.185349
693.520508	112.046295
692.313477	72.989220
691.106445	-207.054443
689.899414	-282.984619
688.692383	-111.542961
687.484375	-115.933533
686.276367	-280.841827
685.068359	-189.829697
683.859375	-127.065964
682.650391	-157.544571
681.441406	-86.184677
680.232422	-64.692566
679.022461	34.743519
677.812500	-223.149445
676.602539	32.135250
675.391602	94.673141
674.180664	-57.035263
672.969727	7.665286
671.758789	11.783575
670.546875	-183.026596
669.334961	-46.973618
668.123047	-34.161888
666.910156	69.412109
665.697266	-181.325195
664.484375	-77.714470
663.270508	73.378799
662.057617	114.339432
660.842773	-38.937012
659.628906	166.093796
658.415039	110.037170
657.200195	136.008362
655.984375	-185.149490
654.769531	-53.387783
653.553711	35.259209
652.337891	-57.079098
651.122070	12.258729
649.905273	-15.293359
648.688477	34.753300
647.471680	-5.568749
646.253906	98.403152
645.037109	462.779297
643.818359	338.713196
642.600586	290.071503
641.381836	129.721558
640.163086	79.178917
638.944336	73.890182
637.725586	397.473816
636.505859	44.280510
635.286133	-123.930321
634.065430	21.555454
632.845703	149.912949
631.625000	14.323192
630.403320	18.391155
629.182617	7.564791
627.960938	147.008041
626.739258	84.940498
625.517578	153.812485
624.294922	122.043839
623.072266	86.142838
621.849609	412.467926
620.625977	19.095444
619.402344	169.976608
618.178711	40.473660
616.955078	65.296463
615.730469	225.080307
614.505859	166.723053
613.281250	-201.600723
612.055664	-105.536736
610.830078	-77.765739
609.604492	-218.703140
608.378906	-107.233131
607.152344	-87.510834
605.925781	54.137707
604.699219	151.054703
