# Supplementary material for: Raman spectroscopy accurately differentiates mucosal healing from non-healing and biochemical changes following biological therapy in inflammatory bowel disease
Source: PLoS One. 2021 Jun 2;16(6):e0252210. doi: 10.1371/journal.pone.0252210 (PMC8172032; doi:10.1371/journal.pone.0252210)
Supplement: S2 Dataset — (ZIP) [file pone.0252210.s004.zip › Export UC MH/OC029-1 pre treatment_base sub CR removed_49__X_-2894.93__Y_35433.1__Z_228.165__Time_559.txt]

1714.640625	380.736816
1713.664063	-180.651199
1712.687500	46.505295
1711.709961	41.371651
1710.733398	-21.513859
1709.755859	58.778091
1708.778320	89.264175
1707.799805	29.728563
1706.821289	-197.393112
1705.843750	-8.162237
1704.864258	-37.553204
1703.885742	-65.772079
1702.907227	-293.586334
1701.927734	-113.600960
1700.948242	-4.843631
1699.968750	-2.040273
1698.988281	-24.969042
1698.007813	44.037758
1697.028320	-40.903469
1696.046875	-213.050018
1695.066406	56.689056
1694.084961	132.306442
1693.104492	38.042828
1692.123047	433.254028
1691.140625	199.373886
1690.159180	500.236328
1689.176758	385.718292
1688.194336	360.192627
1687.211914	335.595612
1686.228516	610.449158
1685.246094	632.913269
1684.262695	586.934265
1683.279297	613.772400
1682.295898	790.603821
1681.311523	480.872375
1680.327148	595.401917
1679.342773	758.606689
1678.358398	627.170288
1677.374023	775.930664
1676.388672	1087.620728
1675.403320	1032.964233
1674.417969	1186.459106
1673.432617	1279.492065
1672.446289	1232.336060
1671.459961	1294.848145
1670.473633	1472.251221
1669.487305	1554.660156
1668.500977	1759.838745
1667.513672	1745.240723
1666.526367	1978.110840
1665.539063	1861.275024
1664.550781	2028.933350
1663.563477	1862.977295
1662.575195	1877.975708
1661.586914	2262.033203
1660.598633	2071.358643
1659.609375	2355.618408
1658.620117	1951.505005
1657.631836	2512.211426
1656.641602	2252.267822
1655.652344	2030.023315
1654.662109	2086.272705
1653.672852	1904.826904
1652.681641	2009.632202
1651.691406	1646.676758
1650.701172	1620.177124
1649.709961	1165.786987
1648.718750	1290.905884
1647.727539	1157.382324
1646.735352	1021.654724
1645.744141	1015.814514
1644.751953	925.822205
1643.759766	714.762939
1642.766602	720.596619
1641.774414	317.683502
1640.781250	493.125946
1639.788086	463.029663
1638.794922	166.849518
1637.801758	132.142090
1636.807617	619.711304
1635.813477	-20.783136
1634.819336	58.660877
1633.825195	85.615997
1632.830078	73.268417
1631.834961	-81.062653
1630.839844	12.369581
1629.844727	166.499527
1628.849609	-174.019516
1627.853516	-132.702927
1626.857422	-291.167480
1625.861328	173.902573
1624.865234	107.768471
1623.868164	170.603394
1622.871094	-34.549419
1621.874023	39.036465
1620.876953	133.710663
1619.879883	23.567085
1618.881836	-83.821480
1617.883789	50.447639
1616.885742	147.976563
1615.887695	161.545258
1614.888672	308.957764
1613.889648	204.527191
1612.890625	309.977234
1611.891602	-69.661552
1610.892578	-58.532318
1609.892578	-160.101715
1608.892578	-7.466313
1607.892578	19.348339
1606.892578	-124.108940
1605.891602	57.166389
1604.890625	104.810753
1603.889648	207.359711
1602.888672	-137.664703
1601.887695	-66.607498
1600.885742	195.300034
1599.883789	-319.673981
1598.881836	-133.794006
1597.879883	-212.091995
1596.876953	-68.308777
1595.874023	-162.454651
1594.871094	-86.861916
1593.868164	-298.700623
1592.864258	-210.283676
1591.861328	-77.635529
1590.857422	-73.071350
1589.853516	-89.514069
1588.848633	-192.186707
1587.844727	-122.797714
1586.839844	141.989624
1585.834961	-125.359833
1584.830078	55.592548
1583.824219	-125.946602
1582.819336	-31.378902
1581.813477	-38.624290
1580.807617	-69.482124
1579.800781	152.060760
1578.794922	-30.174709
1577.788086	-90.199112
1576.781250	-116.558647
1575.773438	171.679581
1574.766602	111.068932
1573.758789	169.896744
1572.750977	93.297729
1571.743164	245.266983
1570.735352	168.268478
1569.726563	-238.894226
1568.718750	117.624466
1567.708984	312.728638
1566.700195	185.567993
1565.691406	-149.438339
1564.681641	39.735485
1563.671875	264.928314
1562.662109	59.140236
1561.652344	-79.353081
1560.641602	108.706192
1559.630859	205.709061
1558.620117	14.712737
1557.609375	163.048035
1556.597656	127.109062
1555.586914	160.899017
1554.575195	194.418213
1553.563477	74.911224
1552.550781	123.467049
1551.539063	-79.283882
1550.526367	-36.381691
1549.513672	252.025024
1548.500977	379.699707
1547.487305	232.945511
1546.473633	292.839508
1545.459961	295.592712
1544.446289	272.254059
1543.432617	5.810186
1542.417969	-289.200043
1541.404297	-5.806511
1540.389648	47.400127
1539.374023	9.966730
1538.359375	-190.279495
1537.343750	-34.606041
1536.328125	-13.397454
1535.312500	175.214478
1534.296875	-41.360958
1533.280273	190.503754
1532.263672	76.624550
1531.247070	148.104340
1530.230469	123.981682
1529.212891	-29.182884
1528.196289	123.976402
1527.178711	-73.366257
1526.160156	336.667206
1525.142578	267.588593
1524.124023	-118.216042
1523.106445	31.055159
1522.087891	138.861740
1521.068359	35.509911
1520.049805	122.256096
1519.030273	188.162354
1518.010742	12.247880
1516.991211	-50.752522
1515.971680	148.081573
1514.951172	-120.827904
1513.930664	54.385002
1512.910156	-127.519272
1511.889648	137.043991
1510.868164	314.023560
1509.846680	-186.571030
1508.826172	95.196259
1507.803711	-74.734985
1506.782227	-19.140310
1505.759766	-253.436386
1504.737305	-134.151627
1503.714844	-127.837654
1502.692383	-47.415142
1501.668945	-44.061386
1500.646484	-284.113586
1499.623047	138.796982
1498.599609	131.363861
1497.575195	-196.121918
1496.550781	-40.089516
1495.527344	-367.692108
1494.502930	186.943649
1493.477539	-48.874462
1492.453125	-54.654945
1491.427734	-119.378647
1490.402344	43.190350
1489.376953	269.418884
1488.350586	245.097168
1487.325195	174.718033
1486.298828	372.280060
1485.272461	671.730774
1484.245117	603.440125
1483.218750	616.732056
1482.191406	497.240967
1481.164063	515.407166
1480.136719	694.089905
1479.108398	658.443848
1478.080078	704.268982
1477.052734	760.203430
1476.023438	1070.718994
1474.995117	1027.017456
1473.965820	1136.011597
1472.937500	1150.710449
1471.908203	1325.657349
1470.877930	1599.680054
1469.848633	1494.452393
1468.818359	2014.931152
1467.788086	1777.266724
1466.757813	1994.775513
1465.727539	2496.853760
1464.696289	2388.675049
1463.665039	2549.843018
1462.633789	2507.666260
1461.602539	2833.757813
1460.570313	2768.587891
1459.539063	2754.221680
1458.506836	3026.632813
1457.473633	3263.350586
1456.441406	3040.746338
1455.408203	3208.839355
1454.375000	3161.279541
1453.341797	3141.627686
1452.308594	3228.451904
1451.274414	2995.866699
1450.241211	3171.376465
1449.207031	3361.994141
1448.171875	3547.447754
1447.137695	3631.573730
1446.102539	3616.914307
1445.067383	3559.254395
1444.032227	3228.329834
1442.997070	3127.822021
1441.960938	3176.607666
1440.924805	3093.898926
1439.888672	3031.494629
1438.852539	2895.847168
1437.816406	2914.481201
1436.779297	2602.104004
1435.742188	2219.177246
1434.705078	2114.311768
1433.666992	1817.603271
1432.629883	1584.231689
1431.591797	1214.693604
1430.553711	1334.973999
1429.514648	1064.166626
1428.476563	977.726257
1427.437500	722.399841
1426.398438	605.947388
1425.359375	277.869904
1424.320313	718.754395
1423.280273	663.097290
1422.240234	768.796814
1421.200195	421.164307
1420.159180	519.489563
1419.119141	61.482841
1418.078125	479.736389
1417.037109	344.257050
1415.996094	354.881378
1414.954102	38.565479
1413.912109	187.786392
1412.870117	422.554413
1411.828125	358.184570
1410.786133	-5.131355
1409.743164	-302.852844
1408.700195	17.720901
1407.657227	185.068741
1406.614258	267.097198
1405.570313	-200.648987
1404.527344	177.905548
1403.483398	74.561066
1402.438477	-46.181931
1401.394531	161.918915
1400.349609	-51.296375
1399.304688	-5.995834
1398.259766	-40.786983
1397.214844	-12.748100
1396.168945	276.023895
1395.123047	46.221512
1394.077148	-98.157516
1393.031250	-39.469006
1391.984375	-73.303558
1390.937500	-11.836703
1389.890625	119.845123
1388.843750	-153.707840
1387.796875	3.298716
1386.749023	17.827518
1385.701172	110.039841
1384.653320	184.884155
1383.604492	302.341125
1382.556641	347.474487
1381.507813	-144.403961
1380.458984	31.030018
1379.410156	-85.617165
1378.360352	154.983429
1377.310547	131.061615
1376.260742	-157.209961
1375.210938	123.718277
1374.161133	187.679062
1373.110352	39.783218
1372.059570	-33.058960
1371.008789	308.155029
1369.957031	58.677002
1368.906250	-53.432621
1367.854492	1.598986
1366.802734	-65.256554
1365.750000	241.635956
1364.698242	-163.473358
1363.645508	-137.597519
1362.592773	-148.873245
1361.540039	111.256187
1360.486328	-116.128036
1359.433594	12.446694
1358.379883	310.226807
1357.326172	250.080261
1356.271484	580.358276
1355.216797	224.836609
1354.163086	108.178757
1353.107422	103.504288
1352.052734	352.339478
1350.998047	529.254456
1349.942383	602.013428
1348.886719	595.513733
1347.830078	705.808899
1346.774414	831.141907
1345.717773	569.694702
1344.661133	881.334351
1343.604492	860.831604
1342.546875	1187.504395
1341.490234	1244.132813
1340.432617	1154.739990
1339.375000	929.340454
1338.316406	1033.565186
1337.258789	1251.829224
1336.200195	1009.762695
1335.141602	948.636963
1334.082031	860.491577
1333.023438	1257.417847
1331.963867	1228.953491
1330.904297	921.273010
1329.844727	1103.373413
1328.784180	1243.542847
1327.723633	946.453613
1326.663086	1178.348389
1325.602539	1106.509033
1324.541992	1000.297363
1323.480469	1348.562744
1322.418945	1400.642456
1321.357422	1346.749756
1320.295898	1566.910278
1319.233398	1348.048462
1318.170898	1353.865723
1317.108398	1566.954224
1316.045898	1632.200806
1314.982422	1907.053589
1313.918945	1666.953735
1312.855469	1518.262573
1311.791992	1694.896362
1310.728516	1736.169556
1309.664063	1420.585327
1308.599609	1612.326416
1307.535156	1875.490112
1306.469727	1703.199463
1305.404297	1454.870728
1304.338867	1762.572144
1303.273438	2163.703857
1302.208008	1881.427856
1301.141602	1678.041260
1300.075195	1570.697998
1299.008789	1524.942505
1297.942383	1764.229858
1296.875000	1505.066406
1295.807617	1580.007690
1294.740234	1750.754639
1293.672852	1536.287354
1292.604492	1341.647827
1291.537109	1461.166870
1290.468750	1269.300293
1289.399414	1545.899292
1288.331055	1437.649658
1287.261719	1231.517334
1286.192383	1375.941406
1285.123047	1341.581665
1284.052734	766.084229
1282.983398	1057.711792
1281.913086	1004.132568
1280.841797	845.416321
1279.771484	1078.368286
1278.700195	954.123779
1277.628906	1292.277344
1276.557617	1151.082275
1275.486328	1178.711792
1274.414063	1463.041260
1273.341797	1177.936401
1272.269531	1401.201294
1271.197266	1377.727783
1270.124023	1393.397339
1269.050781	1606.884155
1267.977539	1410.245850
1266.904297	1696.962524
1265.830078	1358.976196
1264.756836	1401.740479
1263.681641	1456.718140
1262.607422	1558.048584
1261.533203	1308.334106
1260.458008	1343.925537
1259.382813	1223.585938
1258.307617	1278.740723
1257.231445	1414.273682
1256.155273	1576.563232
1255.079102	1322.495605
1254.002930	1453.142334
1252.926758	1087.317261
1251.849609	1264.220825
1250.772461	1292.682617
1249.695313	1201.985107
1248.617188	1366.625854
1247.540039	1502.037842
1246.461914	1085.716675
1245.382813	1398.503418
1244.304688	1021.260742
1243.225586	1139.628784
1242.146484	1039.409912
1241.067383	839.695068
1239.988281	1207.993774
1238.908203	1102.942017
1237.828125	1177.445679
1236.748047	1074.842041
1235.667969	1369.951172
1234.586914	1172.754761
1233.505859	1188.920654
1232.424805	834.285950
1231.343750	506.432587
1230.261719	869.026001
1229.179688	1173.306030
1228.097656	1044.026489
1227.015625	573.458374
1225.932617	596.753479
1224.850586	823.244080
1223.767578	727.855225
1222.683594	371.260376
1221.600586	474.190430
1220.516602	502.080078
1219.432617	544.406006
1218.347656	700.220398
1217.263672	582.926453
1216.178711	506.681122
1215.093750	650.149048
1214.008789	590.697388
1212.922852	439.483551
1211.836914	633.344177
1210.750977	460.337952
1209.665039	673.263733
1208.579102	664.162781
1207.492188	633.287964
1206.405273	604.759583
1205.318359	785.825989
1204.230469	361.978210
1203.142578	323.647461
1202.054688	249.126968
1200.966797	227.522568
1199.877930	-15.625907
1198.790039	42.083450
1197.701172	-169.815018
1196.611328	-40.121838
1195.522461	50.944374
1194.432617	-134.652710
1193.342773	-245.736893
1192.252930	-138.157120
1191.162109	166.307678
1190.072266	148.625443
1188.981445	5.946695
1187.889648	-119.968285
1186.798828	-339.555237
1185.707031	-47.906227
1184.615234	-150.045258
1183.523438	-26.725302
1182.430664	60.444256
1181.337891	-190.663696
1180.245117	1.774138
1179.152344	-84.038025
1178.059570	352.504456
1176.965820	137.038010
1175.872070	24.555328
1174.778320	10.196330
1173.683594	-226.949600
1172.588867	-38.014351
1171.494141	78.919449
1170.399414	104.761406
1169.303711	96.973740
1168.208984	215.835541
1167.113281	-2.628695
1166.016602	190.053024
1164.920898	-16.597300
1163.824219	-106.202118
1162.727539	-69.272919
1161.630859	129.928360
1160.533203	297.867371
1159.435547	355.790863
1158.337891	439.819824
1157.240234	265.973785
1156.141602	538.200562
1155.043945	228.211838
1153.944336	213.913391
1152.845703	433.149689
1151.747070	363.753387
1150.647461	84.552879
1149.547852	31.688795
1148.447266	264.549927
1147.347656	423.369324
1146.247070	253.426163
1145.146484	157.228897
1144.044922	398.871185
1142.944336	128.758835
1141.842773	186.897049
1140.741211	266.292877
1139.638672	55.451809
1138.537109	56.159588
1137.434570	672.264526
1136.332031	423.104248
1135.228516	561.131409
1134.125977	252.503693
1133.022461	233.564926
1131.917969	822.218079
1130.814453	950.076721
1129.709961	906.911865
1128.605469	1352.337646
1127.500977	1007.673340
1126.396484	1066.152710
1125.291016	1264.352661
1124.185547	1132.913208
1123.080078	1127.013428
1121.973633	1071.247803
1120.868164	624.620422
1119.761719	549.844604
1118.654297	690.423401
1117.547852	582.330322
1116.440430	635.084900
1115.333008	678.253784
1114.225586	428.018219
1113.117188	811.531006
1112.008789	539.902222
1110.900391	618.121704
1109.791992	570.974426
1108.682617	497.757568
1107.573242	906.337463
1106.463867	887.221680
1105.354492	842.062500
1104.244141	685.891418
1103.133789	1206.987183
1102.023438	906.728638
1100.913086	1066.492798
1099.801758	1129.410645
1098.690430	1001.253601
1097.579102	1042.800903
1096.467773	1041.841797
1095.355469	984.259216
1094.243164	945.484863
1093.130859	1264.624512
1092.017578	1336.328491
1090.905273	1330.275391
1089.791992	1204.136597
1088.677734	1066.223022
1087.564453	1027.133423
1086.450195	1357.226563
1085.335938	1228.634155
1084.221680	1191.735596
1083.106445	1380.409668
1081.991211	1120.186646
1080.875977	1217.104004
1079.760742	1220.002075
1078.644531	1206.416016
1077.528320	1075.436768
1076.412109	871.734863
1075.295898	822.965088
1074.178711	926.660583
1073.061523	617.519958
1071.944336	932.207825
1070.826172	470.788605
1069.708984	668.156921
1068.590820	966.167603
1067.471680	877.493164
1066.353516	1020.733276
1065.234375	646.418701
1064.115234	726.427673
1062.996094	677.680847
1061.875977	907.397217
1060.755859	931.156189
1059.635742	735.067932
1058.515625	737.838379
1057.394531	310.469666
1056.273438	542.410400
1055.152344	442.462219
1054.031250	407.996948
1052.909180	399.257263
1051.787109	318.166229
1050.665039	444.919983
1049.541992	480.614838
1048.418945	574.667908
1047.295898	610.402222
1046.172852	508.556976
1045.048828	273.880920
1043.925781	477.658173
1042.801758	399.366119
1041.676758	167.359268
1040.552734	359.532684
1039.427734	484.121887
1038.302734	482.977112
1037.176758	391.095703
1036.050781	271.399963
1034.924805	333.335999
1033.798828	60.316696
1032.672852	206.163071
1031.545898	472.927429
1030.418945	467.652863
1029.291992	199.830261
1028.164063	-5.050303
1027.036133	94.594940
1025.908203	173.387741
1024.780273	98.985008
1023.651367	-270.132660
1022.522461	-330.276489
1021.393555	-334.596191
1020.264648	-306.321747
1019.134766	-52.979973
1018.004883	-279.642303
1016.875000	-176.880524
1015.744141	-180.676285
1014.613281	-112.511551
1013.482422	92.432480
1012.351563	223.291000
1011.219727	76.332680
1010.088867	293.056610
1008.956055	-43.382019
1007.824219	198.985306
1006.691406	825.405090
1005.558594	1548.817993
1004.425781	2332.161865
1003.292969	2791.627930
1002.159180	2368.097656
1001.025391	1492.004639
999.891602	1173.239990
998.756836	616.872253
997.622070	104.796005
996.487305	318.026917
995.352539	-290.356934
994.216797	163.168640
993.081055	-45.461433
991.945313	-113.132072
990.808594	-111.430084
989.672852	-201.764313
988.536133	79.189919
987.398438	203.489426
986.261719	37.640324
985.124023	-102.623688
983.986328	107.367111
982.847656	-80.836540
981.709961	28.148912
980.571289	123.456741
979.432617	-236.601578
978.292969	1.693131
977.153320	53.810135
976.013672	211.844391
974.874023	153.951355
973.734375	342.147766
972.593750	367.337036
971.453125	-71.233391
970.311523	225.385086
969.170898	30.794413
968.029297	-129.085693
966.886719	7.314474
965.745117	102.562454
964.602539	145.213638
963.459961	-318.704865
962.317383	276.918915
961.173828	129.878296
960.030273	271.830566
958.886719	281.053528
957.743164	22.512409
956.598633	229.122162
955.454102	197.763748
954.309570	102.544823
953.165039	364.533905
952.019531	173.658157
950.874023	305.561279
949.727539	144.930450
948.582031	57.741043
947.435547	299.910461
946.289063	354.811890
945.141602	-99.525177
943.995117	3.826054
942.847656	54.821339
941.699219	405.046753
940.551758	319.408295
939.403320	108.524750
938.254883	164.847687
937.105469	150.653549
935.957031	173.155243
934.807617	556.025513
933.658203	437.537201
932.507813	18.551231
931.357422	249.183777
930.207031	331.883057
929.056641	32.230045
927.906250	-153.260727
926.754883	-65.364525
925.603516	-77.419464
924.451172	-266.696655
923.298828	149.250427
922.146484	-282.874512
920.994141	-71.305374
919.841797	22.182882
918.688477	-161.365845
917.535156	32.437195
916.380859	-59.801380
915.227539	88.856499
914.073242	-71.071503
912.918945	-339.670166
911.763672	-36.205505
910.608398	-134.190491
909.453125	-102.685730
908.297852	-231.992157
907.141602	-367.855896
905.985352	-0.392310
904.829102	-280.898560
903.672852	-31.070295
902.515625	-125.401367
901.358398	-156.127045
900.201172	105.314651
899.042969	79.404762
897.884766	49.139843
896.726563	199.997742
895.568359	210.735550
894.409180	162.842438
893.250000	189.710724
892.090820	194.114914
890.930664	87.966286
889.771484	144.625183
888.611328	153.981491
887.450195	131.868454
886.289063	202.437164
885.128906	153.500290
883.966797	-84.779366
882.805664	606.425171
881.643555	460.844666
880.481445	69.723175
879.319336	494.799591
878.156250	527.712402
876.993164	504.396637
875.830078	240.202454
874.666016	440.100494
873.502930	486.910583
872.338867	522.548279
871.173828	502.010223
870.009766	459.066864
868.844727	333.020813
867.679688	101.429222
866.513672	575.909485
865.348633	299.571350
864.182617	259.370056
863.015625	616.876282
861.849609	614.925781
860.682617	370.544495
859.515625	487.747955
858.347656	537.626404
857.180664	704.194946
856.012695	646.413269
854.843750	750.179993
853.675781	768.722778
852.506836	498.124512
851.337891	640.044983
850.167969	941.011963
848.999023	854.319397
847.829102	700.507324
846.658203	472.899963
845.488281	368.517700
844.317383	393.994354
843.146484	511.192627
841.975586	545.567566
840.803711	282.494629
839.631836	202.869781
838.459961	483.146057
837.287109	428.066132
836.114258	205.424362
834.941406	458.632904
833.768555	361.086273
832.594727	535.939148
831.420898	462.905945
830.247070	425.570801
829.072266	713.943726
827.898438	413.268433
826.722656	444.963623
825.547852	596.968323
824.372070	432.339478
823.196289	98.364372
822.020508	455.117401
820.844727	58.786304
819.667969	170.287186
818.491211	310.595062
817.313477	201.475571
816.136719	54.482502
814.958984	-119.218513
813.781250	207.504257
812.602539	-50.837654
811.423828	179.928741
810.245117	-214.070938
809.066406	94.183502
807.886719	117.828445
806.707031	-80.753593
805.527344	-1.800066
804.346680	43.702213
803.166992	-61.868160
801.985352	-651.227539
800.804688	-483.973846
799.623047	-104.011650
798.441406	-150.094009
797.259766	-313.784088
796.078125	-284.723145
794.895508	-171.613220
793.712891	-218.200775
792.529297	-149.746552
791.346680	-218.759583
790.163086	176.981247
788.978516	180.657043
787.794922	131.064468
786.610352	349.004211
785.425781	-19.387943
784.241211	291.021057
783.055664	278.386047
781.870117	371.669739
780.684570	511.136261
779.498047	334.491119
778.311523	129.047302
777.125000	301.079010
775.938477	241.079239
774.750977	-260.438049
773.563477	43.421200
772.375977	190.343658
771.187500	279.682983
769.999023	271.790955
768.810547	38.885929
767.622070	398.717468
766.432617	306.539490
765.243164	522.601318
764.053711	399.244751
762.863281	590.602417
761.672852	246.811218
760.482422	404.742554
759.291992	531.617554
758.100586	587.863708
756.909180	428.398224
755.717773	75.354759
754.525391	172.893097
753.333008	459.194977
752.140625	439.802582
750.948242	209.383240
749.754883	249.000977
748.561523	404.781952
747.368164	523.007202
746.173828	452.285553
744.979492	-15.660252
743.785156	404.757782
742.590820	248.096573
741.395508	284.269684
740.200195	142.731323
739.003906	-172.011139
737.808594	-116.519318
736.612305	122.777626
735.416016	109.991196
734.218750	405.744019
733.021484	364.153961
731.824219	29.224426
730.626953	138.415924
729.428711	334.907806
728.230469	614.272034
727.032227	624.483215
725.833984	595.228943
724.634766	528.719971
723.435547	584.466675
722.235352	554.896606
721.036133	254.474503
719.835938	576.266113
718.635742	539.870605
717.434570	610.321228
716.233398	613.024109
715.032227	580.750061
713.831055	384.877289
712.628906	197.743958
711.426758	93.454262
710.224609	381.367279
709.021484	590.666992
707.818359	35.358517
706.615234	172.695724
705.412109	142.307632
704.208008	205.487946
703.003906	355.650452
701.799805	131.557236
700.594727	-1.101272
699.389648	11.981605
698.184570	31.581886
696.979492	-109.647385
695.773438	-74.796684
694.567383	55.642120
693.361328	-48.511700
692.154297	60.208279
690.947266	-139.338104
689.740234	54.084587
688.533203	-104.034256
687.325195	-6.042286
686.117188	16.066833
684.909180	-41.983028
683.700195	-50.064636
682.491211	-88.392448
681.282227	-349.781616
680.072266	-130.032318
678.863281	-38.048122
677.653320	-201.491150
676.442383	-295.457520
675.232422	-116.548637
674.021484	107.859039
672.810547	-33.279831
671.598633	238.889465
670.386719	50.536114
669.174805	273.172791
667.962891	26.896128
666.750000	172.010345
665.537109	-114.798645
664.324219	177.534256
663.110352	113.661133
661.897461	-198.224472
660.683594	-142.850220
659.468750	16.294325
658.254883	104.407112
657.040039	140.954453
655.824219	-40.053654
654.609375	-149.590820
653.393555	-84.252617
652.177734	203.254623
650.960938	27.729752
649.745117	-50.527969
648.528320	-10.048899
647.311523	183.533081
646.093750	248.172913
644.875977	401.290436
643.658203	199.666077
642.440430	305.984283
641.221680	-54.056126
640.002930	340.933105
638.784180	269.645203
637.564453	20.344931
636.344727	478.244965
635.125000	-68.927605
633.905273	215.456329
632.684570	306.803406
631.463867	-43.729198
630.243164	322.902222
629.021484	254.169983
627.799805	-221.751419
626.578125	61.934032
625.356445	187.138977
624.133789	580.496521
622.911133	384.672180
621.688477	566.273987
620.464844	452.492401
619.241211	231.960999
618.017578	13.932328
616.793945	-83.882774
615.569336	-23.047764
614.344727	-28.327419
613.120117	0.842281
611.894531	-239.223114
610.668945	-66.349991
609.443359	23.271212
608.216797	59.614014
606.991211	17.041327
605.764648	143.389008
604.537109	0.742479
