# Supplementary material for: Raman spectroscopy accurately differentiates mucosal healing from non-healing and biochemical changes following biological therapy in inflammatory bowel disease
Source: PLoS One. 2021 Jun 2;16(6):e0252210. doi: 10.1371/journal.pone.0252210 (PMC8172032; doi:10.1371/journal.pone.0252210)
Supplement: S2 Dataset — (ZIP) [file pone.0252210.s004.zip › Export UC MH/EC035-1_base sub CR removed_24__X_-21098.9__Y_35976.1__Z_152.884__Time_272.txt]

1714.640625	27.416077
1713.664063	46.410904
1712.687500	82.496002
1711.709961	119.052376
1710.733398	51.581589
1709.755859	-117.226051
1708.778320	17.359192
1707.799805	69.310410
1706.821289	3.892024
1705.843750	-138.625961
1704.864258	-186.931488
1703.885742	-63.385387
1702.907227	-11.658975
1701.927734	8.401545
1700.948242	-16.536249
1699.968750	-27.611710
1698.988281	-70.314552
1698.007813	-91.143181
1697.028320	-111.472046
1696.046875	-3.129506
1695.066406	20.165346
1694.084961	-105.674774
1693.104492	25.330015
1692.123047	92.631157
1691.140625	-167.944595
1690.159180	140.375549
1689.176758	88.836433
1688.194336	43.074612
1687.211914	96.404411
1686.228516	70.127686
1685.246094	108.248909
1684.262695	34.818535
1683.279297	-64.827202
1682.295898	-25.545164
1681.311523	123.257225
1680.327148	3.483215
1679.342773	179.569733
1678.358398	127.091362
1677.374023	72.329674
1676.388672	166.877914
1675.403320	181.949783
1674.417969	205.326767
1673.432617	80.173180
1672.446289	239.732895
1671.459961	293.265045
1670.473633	331.146759
1669.487305	191.385040
1668.500977	304.217407
1667.513672	342.953674
1666.526367	397.880646
1665.539063	206.305176
1664.550781	296.265442
1663.563477	386.462311
1662.575195	405.276917
1661.586914	188.400986
1660.598633	350.871887
1659.609375	487.003601
1658.620117	459.059326
1657.631836	510.822968
1656.641602	496.567352
1655.652344	426.947083
1654.662109	346.970459
1653.672852	283.117920
1652.681641	346.467712
1651.691406	333.279541
1650.701172	153.679474
1649.709961	93.305153
1648.718750	271.030334
1647.727539	-37.421635
1646.735352	48.098248
1645.744141	109.968269
1644.751953	-73.660568
1643.759766	4.336843
1642.766602	56.032150
1641.774414	-34.676804
1640.781250	165.027359
1639.788086	-44.139790
1638.794922	10.651067
1637.801758	-10.943559
1636.807617	30.841406
1635.813477	33.169544
1634.819336	-25.019239
1633.825195	-88.364075
1632.830078	-151.603195
1631.834961	80.210060
1630.839844	-77.672623
1629.844727	-116.964333
1628.849609	93.837746
1627.853516	80.952118
1626.857422	-76.557419
1625.861328	-157.679047
1624.865234	113.620583
1623.868164	-64.698341
1622.871094	51.462234
1621.874023	117.675934
1620.876953	220.664886
1619.879883	13.697197
1618.881836	-122.267433
1617.883789	159.280396
1616.885742	73.236931
1615.887695	73.835442
1614.888672	103.289848
1613.889648	-98.106026
1612.890625	-147.314011
1611.891602	-68.035126
1610.892578	-72.690025
1609.892578	100.850586
1608.892578	-0.834887
1607.892578	146.370239
1606.892578	-96.766891
1605.891602	207.441818
1604.890625	-17.348682
1603.889648	-74.566307
1602.888672	19.976303
1601.887695	30.712706
1600.885742	-246.335815
1599.883789	-10.748111
1598.881836	-154.428299
1597.879883	-128.191544
1596.876953	12.961061
1595.874023	-162.166016
1594.871094	203.465775
1593.868164	41.302326
1592.864258	-68.641777
1591.861328	64.183350
1590.857422	92.470406
1589.853516	26.728735
1588.848633	28.764952
1587.844727	12.467670
1586.839844	-50.848625
1585.834961	196.037918
1584.830078	142.967377
1583.824219	40.312725
1582.819336	200.777206
1581.813477	191.754929
1580.807617	23.777084
1579.800781	272.385529
1578.794922	112.085228
1577.788086	24.629269
1576.781250	49.006474
1575.773438	-46.404476
1574.766602	-74.240211
1573.758789	178.679626
1572.750977	28.405043
1571.743164	-36.129253
1570.735352	-12.379107
1569.726563	81.402130
1568.718750	123.093040
1567.708984	198.407455
1566.700195	13.938060
1565.691406	-4.415045
1564.681641	3.079953
1563.671875	192.104355
1562.662109	-44.525700
1561.652344	-29.567301
1560.641602	120.112564
1559.630859	59.617699
1558.620117	17.185343
1557.609375	78.323296
1556.597656	48.634106
1555.586914	21.447916
1554.575195	165.085983
1553.563477	78.108109
1552.550781	169.672287
1551.539063	82.514000
1550.526367	424.821075
1549.513672	138.217346
1548.500977	198.220886
1547.487305	188.262833
1546.473633	268.691162
1545.459961	162.869720
1544.446289	129.349884
1543.432617	116.408684
1542.417969	10.364734
1541.404297	123.795731
1540.389648	167.348923
1539.374023	-6.075727
1538.359375	78.578667
1537.343750	-38.185623
1536.328125	-15.688228
1535.312500	-52.622520
1534.296875	80.559364
1533.280273	239.357193
1532.263672	166.002609
1531.247070	-25.960314
1530.230469	-29.848824
1529.212891	149.056351
1528.196289	62.533962
1527.178711	-18.903444
1526.160156	-12.879868
1525.142578	103.737518
1524.124023	-114.314514
1523.106445	50.982967
1522.087891	-17.950916
1521.068359	152.206268
1520.049805	26.553082
1519.030273	26.813936
1518.010742	-70.661797
1516.991211	135.013092
1515.971680	65.659393
1514.951172	-88.505287
1513.930664	93.694946
1512.910156	-111.899490
1511.889648	-148.078094
1510.868164	-204.851944
1509.846680	89.808693
1508.826172	-108.187279
1507.803711	114.379265
1506.782227	-34.962467
1505.759766	-140.738510
1504.737305	-54.320152
1503.714844	-6.430335
1502.692383	-66.208031
1501.668945	48.129242
1500.646484	44.589840
1499.623047	145.948944
1498.599609	9.181343
1497.575195	28.506874
1496.550781	-23.858368
1495.527344	-196.452042
1494.502930	-5.889963
1493.477539	38.799206
1492.453125	-0.911644
1491.427734	-109.661957
1490.402344	172.534119
1489.376953	-25.688862
1488.350586	51.962883
1487.325195	-18.539410
1486.298828	51.357903
1485.272461	36.966988
1484.245117	65.924339
1483.218750	54.036301
1482.191406	-141.539154
1481.164063	249.500443
1480.136719	2.932176
1479.108398	44.490108
1478.080078	106.402519
1477.052734	74.009041
1476.023438	92.539665
1474.995117	294.445465
1473.965820	498.788513
1472.937500	303.346985
1471.908203	571.218018
1470.877930	490.321228
1469.848633	427.278534
1468.818359	432.927307
1467.788086	464.004578
1466.757813	568.806824
1465.727539	457.489960
1464.696289	671.528137
1463.665039	646.628052
1462.633789	761.470886
1461.602539	807.695923
1460.570313	472.994080
1459.539063	529.439087
1458.506836	649.317688
1457.473633	614.343262
1456.441406	729.109863
1455.408203	866.660156
1454.375000	758.169373
1453.341797	604.106567
1452.308594	853.198730
1451.274414	701.747253
1450.241211	796.191528
1449.207031	1100.880005
1448.171875	795.033936
1447.137695	1028.743774
1446.102539	824.373657
1445.067383	734.028076
1444.032227	927.191772
1442.997070	710.421448
1441.960938	610.128174
1440.924805	886.746094
1439.888672	746.075256
1438.852539	595.391235
1437.816406	654.590515
1436.779297	691.049072
1435.742188	363.737915
1434.705078	572.084900
1433.666992	482.389771
1432.629883	243.831436
1431.591797	351.225250
1430.553711	324.865173
1429.514648	215.289368
1428.476563	221.860825
1427.437500	190.636429
1426.398438	78.787788
1425.359375	161.153610
1424.320313	44.422207
1423.280273	202.450317
1422.240234	146.320358
1421.200195	102.863144
1420.159180	-43.780312
1419.119141	-82.030479
1418.078125	35.847088
1417.037109	93.332848
1415.996094	45.175465
1414.954102	122.864769
1413.912109	-118.829002
1412.870117	39.447250
1411.828125	-38.596977
1410.786133	-181.893799
1409.743164	-186.871170
1408.700195	-196.808090
1407.657227	-5.732471
1406.614258	34.648094
1405.570313	32.381409
1404.527344	-376.459961
1403.483398	-152.639206
1402.438477	116.304184
1401.394531	-53.793079
1400.349609	54.630413
1399.304688	150.536057
1398.259766	-114.536880
1397.214844	187.023117
1396.168945	90.073814
1395.123047	38.329178
1394.077148	-33.364979
1393.031250	72.843010
1391.984375	91.431198
1390.937500	-52.629005
1389.890625	178.841141
1388.843750	152.558441
1387.796875	-148.818924
1386.749023	-14.826352
1385.701172	56.663383
1384.653320	78.190231
1383.604492	187.246292
1382.556641	58.936913
1381.507813	143.101929
1380.458984	-29.978617
1379.410156	-95.534386
1378.360352	116.135933
1377.310547	110.610977
1376.260742	-24.620253
1375.210938	197.078690
1374.161133	-90.151878
1373.110352	191.447220
1372.059570	-75.587807
1371.008789	46.465343
1369.957031	171.014404
1368.906250	168.494781
1367.854492	-45.735672
1366.802734	223.415497
1365.750000	6.893299
1364.698242	119.187233
1363.645508	-34.861954
1362.592773	104.885674
1361.540039	-29.064533
1360.486328	-83.300529
1359.433594	51.576622
1358.379883	14.874013
1357.326172	167.185303
1356.271484	177.808456
1355.216797	17.024494
1354.163086	-2.012801
1353.107422	147.904495
1352.052734	84.253677
1350.998047	219.310287
1349.942383	148.328613
1348.886719	52.614616
1347.830078	244.808380
1346.774414	126.896156
1345.717773	465.424500
1344.661133	372.409088
1343.604492	455.498535
1342.546875	342.792114
1341.490234	520.115356
1340.432617	484.343353
1339.375000	347.082336
1338.316406	417.935577
1337.258789	421.965454
1336.200195	250.284805
1335.141602	350.947723
1334.082031	295.728638
1333.023438	416.215851
1331.963867	361.091827
1330.904297	446.973969
1329.844727	401.837921
1328.784180	121.957314
1327.723633	351.266724
1326.663086	372.994751
1325.602539	392.280121
1324.541992	433.818146
1323.480469	566.715576
1322.418945	563.830627
1321.357422	585.659485
1320.295898	489.082001
1319.233398	375.304596
1318.170898	498.362152
1317.108398	478.388458
1316.045898	564.451843
1314.982422	519.876038
1313.918945	357.072784
1312.855469	489.987274
1311.791992	512.035522
1310.728516	590.734192
1309.664063	669.415894
1308.599609	506.869995
1307.535156	583.117004
1306.469727	706.091309
1305.404297	651.927856
1304.338867	496.977173
1303.273438	487.173889
1302.208008	418.395874
1301.141602	425.843140
1300.075195	521.756104
1299.008789	497.269501
1297.942383	521.926270
1296.875000	428.714600
1295.807617	495.124817
1294.740234	642.510437
1293.672852	362.866516
1292.604492	507.773163
1291.537109	498.102478
1290.468750	623.309509
1289.399414	454.253601
1288.331055	275.475861
1287.261719	439.863983
1286.192383	562.530273
1285.123047	403.441559
1284.052734	364.419159
1282.983398	509.056854
1281.913086	567.943604
1280.841797	225.415329
1279.771484	360.184998
1278.700195	250.247803
1277.628906	531.685791
1276.557617	458.425873
1275.486328	443.864563
1274.414063	500.177734
1273.341797	470.926971
1272.269531	468.553864
1271.197266	539.448120
1270.124023	563.894043
1269.050781	305.096832
1267.977539	331.998047
1266.904297	224.645691
1265.830078	436.951019
1264.756836	427.167236
1263.681641	468.575500
1262.607422	439.240753
1261.533203	563.481506
1260.458008	465.852417
1259.382813	497.391052
1258.307617	465.554596
1257.231445	416.654663
1256.155273	652.661438
1255.079102	421.102448
1254.002930	603.408752
1252.926758	415.716278
1251.849609	252.405014
1250.772461	497.788971
1249.695313	468.233765
1248.617188	664.773560
1247.540039	533.044067
1246.461914	238.508972
1245.382813	313.390167
1244.304688	317.767029
1243.225586	404.681091
1242.146484	457.531677
1241.067383	571.017395
1239.988281	589.764771
1238.908203	693.393799
1237.828125	401.506073
1236.748047	228.561066
1235.667969	363.624725
1234.586914	374.943024
1233.505859	461.359894
1232.424805	579.206909
1231.343750	328.703491
1230.261719	412.537872
1229.179688	409.115692
1228.097656	357.235413
1227.015625	428.792206
1225.932617	352.648163
1224.850586	298.281281
1223.767578	372.101563
1222.683594	242.690689
1221.600586	234.202667
1220.516602	107.218277
1219.432617	122.846672
1218.347656	256.821899
1217.263672	410.030670
1216.178711	365.072174
1215.093750	206.601639
1214.008789	330.620850
1212.922852	17.665562
1211.836914	115.037613
1210.750977	320.892181
1209.665039	369.830780
1208.579102	300.541779
1207.492188	262.578430
1206.405273	89.606079
1205.318359	258.873779
1204.230469	367.783295
1203.142578	86.373245
1202.054688	103.674881
1200.966797	2.948033
1199.877930	-138.706360
1198.790039	-18.004654
1197.701172	160.341888
1196.611328	199.035431
1195.522461	-14.853045
1194.432617	-158.964615
1193.342773	2.254370
1192.252930	16.748440
1191.162109	40.801022
1190.072266	-105.759666
1188.981445	-40.941162
1187.889648	-17.022627
1186.798828	-38.760559
1185.707031	81.076607
1184.615234	133.629837
1183.523438	-27.404284
1182.430664	286.511475
1181.337891	190.177353
1180.245117	57.884727
1179.152344	-100.752754
1178.059570	76.147102
1176.965820	54.059921
1175.872070	-54.287052
1174.778320	127.153473
1173.683594	18.757473
1172.588867	-1.056278
1171.494141	149.022247
1170.399414	-141.257462
1169.303711	32.629929
1168.208984	-104.497643
1167.113281	-117.269661
1166.016602	-278.291168
1164.920898	-61.642467
1163.824219	-72.131866
1162.727539	-111.315834
1161.630859	33.394100
1160.533203	-247.039322
1159.435547	-157.341400
1158.337891	264.049011
1157.240234	215.131546
1156.141602	61.227325
1155.043945	45.714535
1153.944336	-65.222122
1152.845703	93.276917
1151.747070	-143.990646
1150.647461	81.118507
1149.547852	103.592262
1148.447266	92.676476
1147.347656	-61.132175
1146.247070	80.323357
1145.146484	24.126755
1144.044922	89.295341
1142.944336	-64.467033
1141.842773	-156.342255
1140.741211	122.799347
1139.638672	-85.626488
1138.537109	24.564684
1137.434570	32.488777
1136.332031	-223.343628
1135.228516	-91.881989
1134.125977	106.013275
1133.022461	234.939499
1131.917969	-27.901352
1130.814453	67.745613
1129.709961	25.708174
1128.605469	197.181580
1127.500977	247.610992
1126.396484	260.069519
1125.291016	37.814713
1124.185547	-25.549940
1123.080078	76.976402
1121.973633	79.944290
1120.868164	-23.666702
1119.761719	66.928246
1118.654297	136.164581
1117.547852	-118.883415
1116.440430	42.647247
1115.333008	201.737991
1114.225586	17.797880
1113.117188	-43.100994
1112.008789	14.238599
1110.900391	-162.443207
1109.791992	221.010696
1108.682617	37.275955
1107.573242	186.673798
1106.463867	71.526382
1105.354492	277.524994
1104.244141	96.325821
1103.133789	174.802750
1102.023438	64.509392
1100.913086	39.194649
1099.801758	327.538177
1098.690430	-84.470947
1097.579102	267.440613
1096.467773	513.157471
1095.355469	183.887665
1094.243164	-50.994030
1093.130859	298.288605
1092.017578	75.287392
1090.905273	64.269363
1089.791992	218.004364
1088.677734	117.574326
1087.564453	50.152378
1086.450195	109.771187
1085.335938	129.414658
1084.221680	111.462517
1083.106445	196.941360
1081.991211	-44.187458
1080.875977	34.293648
1079.760742	251.328812
1078.644531	116.087311
1077.528320	206.291107
1076.412109	-147.082489
1075.295898	18.284666
1074.178711	230.515045
1073.061523	20.528723
1071.944336	-201.052505
1070.826172	252.627350
1069.708984	110.847740
1068.590820	20.708603
1067.471680	75.880646
1066.353516	170.886276
1065.234375	80.897850
1064.115234	-79.240120
1062.996094	-37.987919
1061.875977	14.975480
1060.755859	100.705376
1059.635742	109.256088
1058.515625	-15.438191
1057.394531	173.216156
1056.273438	95.385551
1055.152344	101.754150
1054.031250	-36.676514
1052.909180	21.182407
1051.787109	193.476608
1050.665039	-61.477955
1049.541992	-1.189992
1048.418945	89.450867
1047.295898	273.411896
1046.172852	2.527523
1045.048828	32.613422
1043.925781	27.771107
1042.801758	69.588486
1041.676758	-44.694649
1040.552734	-112.273956
1039.427734	-84.285912
1038.302734	32.225018
1037.176758	6.717294
1036.050781	53.425621
1034.924805	67.586647
1033.798828	260.927246
1032.672852	140.236755
1031.545898	-3.604304
1030.418945	226.967560
1029.291992	-86.391182
1028.164063	95.394447
1027.036133	-34.154274
1025.908203	10.607392
1024.780273	-60.700260
1023.651367	58.440254
1022.522461	-244.844574
1021.393555	-137.207932
1020.264648	-203.561829
1019.134766	-228.086838
1018.004883	-157.470245
1016.875000	40.676685
1015.744141	11.638307
1014.613281	84.628517
1013.482422	-34.645626
1012.351563	-37.999557
1011.219727	104.582657
1010.088867	94.364082
1008.956055	86.511795
1007.824219	71.780487
1006.691406	151.960037
1005.558594	252.975708
1004.425781	612.987549
1003.292969	667.723938
1002.159180	703.994080
1001.025391	622.453430
999.891602	254.537369
998.756836	64.689934
997.622070	78.191383
996.487305	-60.624523
995.352539	-88.534386
994.216797	-7.927018
993.081055	93.462914
991.945313	-45.014286
990.808594	-70.386978
989.672852	-5.779018
988.536133	-14.906947
987.398438	250.230988
986.261719	-32.995285
985.124023	-182.453415
983.986328	-60.069996
982.847656	163.596573
981.709961	12.051511
980.571289	-169.288315
979.432617	91.209801
978.292969	2.033495
977.153320	-15.768620
976.013672	-24.318136
974.874023	162.550446
973.734375	-41.255207
972.593750	-24.380110
971.453125	-147.566971
970.311523	27.857609
969.170898	58.619377
968.029297	126.134064
966.886719	53.686352
965.745117	-92.090111
964.602539	101.687431
963.459961	38.600098
962.317383	122.305428
961.173828	63.908680
960.030273	143.067001
958.886719	-29.767191
957.743164	40.296032
956.598633	179.055389
955.454102	185.011581
954.309570	7.909940
953.165039	176.439194
952.019531	31.521194
950.874023	-21.810341
949.727539	41.528610
948.582031	146.025894
947.435547	113.375732
946.289063	133.326508
945.141602	109.895935
943.995117	294.341095
942.847656	296.061523
941.699219	290.960754
940.551758	231.119888
939.403320	150.798004
938.254883	-64.047829
937.105469	24.557278
935.957031	-87.499161
934.807617	-185.805573
933.658203	303.950470
932.507813	-8.533393
931.357422	152.967285
930.207031	47.955540
929.056641	86.457809
927.906250	77.158730
926.754883	-61.841663
925.603516	-264.463531
924.451172	12.992778
923.298828	106.124641
922.146484	-50.875500
920.994141	140.003143
919.841797	121.726471
918.688477	146.636765
917.535156	87.501236
916.380859	87.449333
915.227539	48.811203
914.073242	266.698212
912.918945	173.586533
911.763672	55.566559
910.608398	44.219872
909.453125	-48.757175
908.297852	-148.486588
907.141602	211.973633
905.985352	157.556625
904.829102	-195.894775
903.672852	-39.531860
902.515625	116.753426
901.358398	-3.244472
900.201172	26.202078
899.042969	66.945282
897.884766	28.480766
896.726563	-5.446245
895.568359	-136.600296
894.409180	231.939194
893.250000	145.982346
892.090820	161.747055
890.930664	10.310151
889.771484	358.107239
888.611328	-125.269646
887.450195	-37.256901
886.289063	-71.179100
885.128906	172.459534
883.966797	129.451691
882.805664	420.260895
881.643555	-91.841125
880.481445	-31.098824
879.319336	158.071045
878.156250	81.235565
876.993164	243.216797
875.830078	62.756191
874.666016	141.309509
873.502930	73.480736
872.338867	1.158619
871.173828	138.110031
870.009766	-114.203484
868.844727	112.628250
867.679688	157.197037
866.513672	24.126585
865.348633	192.257507
864.182617	245.687424
863.015625	173.265320
861.849609	118.820251
860.682617	349.531799
859.515625	81.755692
858.347656	-152.261398
857.180664	385.661407
856.012695	544.191833
854.843750	269.774719
853.675781	311.604736
852.506836	362.349548
851.337891	148.587830
850.167969	87.253708
848.999023	106.561707
847.829102	177.333649
846.658203	212.211716
845.488281	43.346172
844.317383	154.265793
843.146484	117.430351
841.975586	400.448975
840.803711	30.290949
839.631836	326.541168
838.459961	184.504120
837.287109	326.309235
836.114258	360.768097
834.941406	287.962616
833.768555	23.103592
832.594727	19.548937
831.420898	245.866302
830.247070	-5.512727
829.072266	-0.243960
827.898438	80.829796
826.722656	271.090759
825.547852	300.709503
824.372070	40.514957
823.196289	136.952118
822.020508	-13.984815
820.844727	-236.159012
819.667969	120.701408
818.491211	23.197823
817.313477	59.246624
816.136719	108.599495
814.958984	75.577362
813.781250	-37.534618
812.602539	-137.288818
811.423828	-132.542572
810.245117	-63.377605
809.066406	-220.928391
807.886719	-136.294220
806.707031	-82.826340
805.527344	-178.188477
804.346680	59.451733
803.166992	99.422913
801.985352	-75.897827
800.804688	-89.220726
799.623047	-102.570953
798.441406	-87.119804
797.259766	56.869545
796.078125	41.188625
794.895508	-21.047047
793.712891	-191.828903
792.529297	49.376526
791.346680	115.523506
790.163086	-77.387955
788.978516	121.486458
787.794922	23.755453
786.610352	-135.897430
785.425781	11.911645
784.241211	150.782944
783.055664	68.509720
781.870117	-31.426466
780.684570	74.145035
779.498047	82.449104
778.311523	145.940063
777.125000	-62.189930
775.938477	-126.760399
774.750977	133.088303
773.563477	-17.581980
772.375977	-108.639572
771.187500	-113.664268
769.999023	115.003502
768.810547	259.790375
767.622070	-18.623125
766.432617	0.515278
765.243164	17.431625
764.053711	120.214699
762.863281	115.056213
761.672852	35.051407
760.482422	208.152374
759.291992	139.152985
758.100586	21.786030
756.909180	-49.349327
755.717773	204.929504
754.525391	267.855316
753.333008	73.642525
752.140625	127.780388
750.948242	-15.788719
749.754883	220.607468
748.561523	-6.341992
747.368164	-37.833385
746.173828	42.606369
744.979492	212.961243
743.785156	60.820133
742.590820	81.992599
741.395508	304.854126
740.200195	126.519516
739.003906	167.403320
737.808594	-83.088135
736.612305	34.511932
735.416016	73.238228
734.218750	74.741684
733.021484	139.730804
731.824219	29.651897
730.626953	-73.792885
729.428711	-30.636133
728.230469	102.176292
727.032227	-27.391745
725.833984	26.715435
724.634766	2.152804
723.435547	-70.433792
722.235352	75.442703
721.036133	13.840421
719.835938	100.738365
718.635742	91.592827
717.434570	89.021797
716.233398	86.483482
715.032227	186.482727
713.831055	-199.782242
712.628906	89.959000
711.426758	203.061020
710.224609	255.134125
709.021484	56.692986
707.818359	69.640877
706.615234	39.074436
705.412109	-102.464386
704.208008	152.209106
703.003906	-41.431622
701.799805	71.790138
700.594727	-6.391978
699.389648	26.399681
698.184570	-97.298805
696.979492	94.245895
695.773438	-3.246076
694.567383	-15.922616
693.361328	84.389076
692.154297	-43.286045
690.947266	-181.707321
689.740234	-109.490974
688.533203	-24.235691
687.325195	-121.191711
686.117188	-105.270844
684.909180	-32.925243
683.700195	9.093058
682.491211	-16.038013
681.282227	17.405210
680.072266	-178.735367
678.863281	-56.351357
677.653320	-18.410282
676.442383	-69.182388
675.232422	-28.963842
674.021484	-51.448338
672.810547	-73.856628
671.598633	148.202560
670.386719	257.789673
669.174805	69.077805
667.962891	57.747944
666.750000	5.439764
665.537109	33.160896
664.324219	-64.319679
663.110352	60.723961
661.897461	112.391258
660.683594	97.210938
659.468750	4.440662
658.254883	47.705013
657.040039	-29.742090
655.824219	-42.381065
654.609375	-63.544586
653.393555	-24.261290
652.177734	-96.945496
650.960938	-10.088641
649.745117	59.597408
648.528320	8.770514
647.311523	-145.260941
646.093750	38.787720
644.875977	227.164352
643.658203	189.684158
642.440430	29.742502
641.221680	59.212742
640.002930	84.493286
638.784180	-51.309170
637.564453	-6.424076
636.344727	148.133041
635.125000	49.315033
633.905273	440.264343
632.684570	32.568966
631.463867	65.199982
630.243164	224.569870
629.021484	201.671875
627.799805	337.664764
626.578125	237.883499
625.356445	363.421051
624.133789	152.574829
622.911133	104.865242
621.688477	320.878174
620.464844	170.726593
619.241211	-30.547203
618.017578	55.360214
616.793945	164.986954
615.569336	-11.960423
614.344727	93.806938
613.120117	281.044861
611.894531	164.787567
610.668945	-13.163916
609.443359	-26.183624
608.216797	104.258514
606.991211	-15.049367
605.764648	71.050217
604.537109	-288.904388
