# Supplementary material for: Raman spectroscopy accurately differentiates mucosal healing from non-healing and biochemical changes following biological therapy in inflammatory bowel disease
Source: PLoS One. 2021 Jun 2;16(6):e0252210. doi: 10.1371/journal.pone.0252210 (PMC8172032; doi:10.1371/journal.pone.0252210)
Supplement: S2 Dataset — (ZIP) [file pone.0252210.s004.zip › Export UC MH/EC038-2_CR removed and BL sub_52__X_-3726.94__Y_63160.1__Z_-458.185__Time_593.txt]

1714.793945	265.918335
1713.817383	144.179916
1712.840820	157.819763
1711.864258	51.882927
1710.886719	-74.425331
1709.909180	-70.931610
1708.931641	-23.488079
1707.953125	83.878723
1706.975586	-30.008299
1705.997070	-287.466339
1705.018555	-168.943848
1704.040039	30.852491
1703.060547	-33.421848
1702.081055	-80.611610
1701.101563	-182.957230
1700.122070	138.263596
1699.142578	-165.338303
1698.162109	61.379227
1697.181641	-45.121887
1696.201172	-150.639404
1695.220703	52.013199
1694.239258	-174.544052
1693.257813	-109.060562
1692.276367	-34.709480
1691.294922	160.582031
1690.313477	308.619171
1689.331055	332.014252
1688.348633	366.905518
1687.366211	506.598022
1686.383789	135.189621
1685.400391	271.112122
1684.416992	159.945557
1683.433594	17.633362
1682.450195	-1.334086
1681.465820	584.895935
1680.482422	657.812378
1679.498047	324.140839
1678.512695	334.574921
1677.528320	526.651978
1676.542969	684.713135
1675.558594	641.298767
1674.572266	797.901428
1673.586914	609.554199
1672.601563	642.496887
1671.615234	846.057800
1670.628906	864.187622
1669.642578	1121.921753
1668.655273	1042.887207
1667.668945	1243.212280
1666.681641	1051.184692
1665.694336	915.506042
1664.706055	1096.075562
1663.718750	1226.714355
1662.730469	1050.183472
1661.742188	1141.977661
1660.753906	1220.957153
1659.764648	990.310791
1658.775391	1520.563232
1657.787109	1269.680908
1656.796875	1442.991455
1655.807617	1402.216309
1654.818359	1218.928467
1653.828125	1549.486084
1652.837891	1456.956421
1651.846680	1153.202393
1650.856445	926.655823
1649.865234	933.207397
1648.874023	948.021057
1647.882813	955.221863
1646.891602	759.278748
1645.899414	460.680084
1644.907227	381.712067
1643.915039	361.148590
1642.922852	351.421875
1641.930664	225.825623
1640.937500	203.426376
1639.944336	197.099304
1638.951172	554.990051
1637.957031	216.750092
1636.963867	276.980713
1635.969727	303.097565
1634.975586	84.307304
1633.981445	121.353867
1632.986328	-226.049088
1631.991211	14.136992
1630.996094	285.961060
1630.000977	26.056276
1629.005859	-249.395309
1628.009766	-111.518517
1627.013672	26.404808
1626.017578	80.207542
1625.021484	-115.724548
1624.024414	95.982697
1623.028320	18.566998
1622.031250	125.180206
1621.033203	216.031097
1620.036133	20.601532
1619.038086	158.796112
1618.041016	165.704178
1617.041992	411.477264
1616.043945	-27.777861
1615.045898	-54.898293
1614.046875	-302.361572
1613.047852	-48.800110
1612.048828	-57.562645
1611.048828	337.360016
1610.049805	-56.797268
1609.049805	104.690140
1608.049805	53.870216
1607.048828	-248.427063
1606.048828	-147.358673
1605.047852	244.204636
1604.046875	143.450226
1603.045898	-30.602163
1602.044922	49.137657
1601.042969	-242.687332
1600.041016	98.413719
1599.039063	44.468910
1598.037109	81.947922
1597.034180	-27.056843
1596.031250	-154.407211
1595.028320	-208.660446
1594.025391	-495.453766
1593.022461	-58.920303
1592.018555	-220.557358
1591.014648	-71.641617
1590.010742	-6.424965
1589.006836	-137.041992
1588.001953	6.133109
1586.997070	250.812927
1585.992188	70.257813
1584.987305	-6.097950
1583.982422	258.842163
1582.976563	382.795776
1581.970703	308.558746
1580.964844	57.091286
1579.958984	128.459183
1578.952148	-16.461885
1577.945313	33.724667
1576.938477	49.891628
1575.931641	-131.843948
1574.924805	141.521820
1573.916992	-27.514452
1572.909180	-1.656414
1571.901367	177.381424
1570.893555	348.365143
1569.884766	15.005977
1568.876953	-45.611069
1567.868164	218.244553
1566.858398	-84.280281
1565.849609	-106.468369
1564.839844	102.150383
1563.830078	393.527161
1562.820313	30.805872
1561.810547	10.435178
1560.799805	259.565155
1559.790039	80.618881
1558.779297	-134.749527
1557.767578	375.410431
1556.756836	-47.595985
1555.745117	52.646309
1554.733398	-62.311371
1553.721680	-27.226612
1552.709961	-20.825655
1551.697266	324.423645
1550.685547	242.383896
1549.672852	92.900253
1548.659180	-23.103331
1547.646484	274.541748
1546.632813	140.072388
1545.619141	385.456360
1544.605469	95.583298
1543.591797	-222.774246
1542.577148	-156.295883
1541.562500	-40.958210
1540.547852	53.488117
1539.533203	199.345230
1538.518555	-16.387417
1537.502930	-28.370340
1536.487305	-177.264511
1535.471680	104.486389
1534.456055	-44.721432
1533.439453	202.990189
1532.422852	151.408447
1531.406250	27.517647
1530.389648	117.372437
1529.373047	24.121286
1528.355469	193.423141
1527.337891	583.939331
1526.320313	111.695366
1525.302734	174.861465
1524.284180	-78.698700
1523.265625	48.462082
1522.247070	67.385223
1521.228516	29.575058
1520.208984	143.303116
1519.190430	182.314789
1518.170898	54.092072
1517.151367	198.147705
1516.130859	213.530243
1515.111328	-97.382927
1514.090820	51.315155
1513.070313	115.098801
1512.049805	-455.247986
1511.028320	-170.972015
1510.006836	-28.047712
1508.986328	-162.304565
1507.963867	46.970070
1506.942383	-15.711984
1505.919922	-234.874924
1504.898438	-182.359634
1503.875977	-278.614471
1502.852539	-280.173828
1501.830078	-261.313599
1500.806641	238.822159
1499.783203	-52.431252
1498.759766	-56.978996
1497.736328	-297.044586
1496.711914	-155.903030
1495.687500	66.949341
1494.663086	218.021469
1493.638672	195.085968
1492.613281	166.945786
1491.587891	-119.383400
1490.563477	-32.567356
1489.537109	-99.190086
1488.511719	209.641403
1487.485352	73.931923
1486.458984	104.172028
1485.432617	264.524994
1484.406250	506.423676
1483.379883	84.808693
1482.352539	147.966965
1481.325195	295.217377
1480.297852	722.846252
1479.269531	426.249817
1478.241211	211.307602
1477.213867	518.826843
1476.184570	655.445007
1475.156250	835.312012
1474.127930	628.017456
1473.098633	711.006348
1472.069336	773.583862
1471.040039	1014.268738
1470.009766	1351.501953
1468.979492	1151.848633
1467.950195	1211.719238
1466.918945	1413.903809
1465.888672	1735.516602
1464.857422	1637.606934
1463.827148	1798.969360
1462.795898	1767.168701
1461.763672	1547.412720
1460.732422	1779.822388
1459.700195	1948.653687
1458.667969	1995.598389
1457.635742	1908.047729
1456.603516	2048.920654
1455.570313	1837.134888
1454.537109	1914.604370
1453.503906	1687.802490
1452.470703	2214.065918
1451.436523	2192.658203
1450.403320	2135.858887
1449.369141	2177.911621
1448.333984	2176.912354
1447.299805	2553.325928
1446.264648	2149.796631
1445.230469	2098.380371
1444.194336	2246.927979
1443.159180	1993.196899
1442.124023	2071.032959
1441.087891	1860.555664
1440.051758	1837.359131
1439.015625	1708.068848
1437.978516	1856.913696
1436.941406	1715.169312
1435.904297	2099.072266
1434.867188	1477.579712
1433.830078	1525.664307
1432.791992	929.959839
1431.754883	1051.525513
1430.715820	865.180115
1429.677734	633.618591
1428.639648	826.062378
1427.600586	604.865967
1426.561523	565.418945
1425.522461	664.750427
1424.482422	358.314789
1423.443359	447.778870
1422.403320	449.106384
1421.363281	400.164642
1420.322266	452.064606
1419.282227	106.264931
1418.241211	276.745789
1417.200195	318.914856
1416.159180	429.121216
1415.117188	285.292633
1414.076172	63.702728
1413.034180	289.901093
1411.992188	-54.564823
1410.949219	-21.755138
1409.907227	129.299835
1408.864258	34.175907
1407.821289	112.539040
1406.777344	-291.203766
1405.734375	-74.449272
1404.690430	34.379242
1403.646484	15.296631
1402.602539	-96.483345
1401.557617	-35.008278
1400.513672	154.514908
1399.468750	-124.849594
1398.423828	17.226637
1397.377930	289.696411
1396.333008	-51.753983
1395.287109	-222.571075
1394.241211	248.080627
1393.195313	87.568794
1392.148438	95.002983
1391.101563	-15.078722
1390.054688	120.298653
1389.007813	-189.634109
1387.960938	93.605721
1386.913086	139.239532
1385.865234	280.019318
1384.817383	60.872967
1383.769531	29.429527
1382.720703	-121.829430
1381.671875	-255.387009
1380.623047	-133.958069
1379.574219	40.010101
1378.524414	-155.504395
1377.475586	220.883896
1376.425781	130.525879
1375.375977	97.742012
1374.325195	162.389709
1373.274414	10.162133
1372.224609	-7.179847
1371.172852	32.931431
1370.122070	187.847504
1369.070313	382.690552
1368.019531	243.755234
1366.967773	-61.888542
1365.915039	-217.852188
1364.863281	784.197021
1363.810547	434.234131
1362.757813	-77.209732
1361.705078	-374.301239
1360.651367	-151.210861
1359.598633	-52.417973
1358.544922	-82.852623
1357.491211	170.279190
1356.436523	45.615990
1355.382813	97.597084
1354.328125	358.373474
1353.273438	343.451385
1352.217773	435.440460
1351.163086	212.212402
1350.107422	311.901581
1349.051758	679.716675
1347.996094	456.957367
1346.939453	430.386169
1345.883789	1026.504272
1344.827148	928.167786
1343.769531	1137.397461
1342.712891	992.234558
1341.655273	914.151245
1340.598633	910.567200
1339.540039	822.858032
1338.482422	1195.942505
1337.423828	1068.836304
1336.366211	1117.665405
1335.307617	1008.188110
1334.248047	985.458191
1333.189453	1269.616089
1332.129883	853.823425
1331.070313	1155.405396
1330.010742	1152.887939
1328.950195	794.552734
1327.890625	1093.804565
1326.830078	792.669434
1325.768555	748.642029
1324.708008	919.595398
1323.646484	910.325439
1322.585938	1217.130493
1321.523438	1030.297729
1320.461914	1295.181152
1319.400391	1394.770142
1318.337891	897.553894
1317.275391	987.493103
1316.211914	1609.952271
1315.149414	1542.134644
1314.085938	1269.900146
1313.022461	1431.462646
1311.958984	1058.551025
1310.894531	1468.952026
1309.831055	1138.211670
1308.766602	1253.202637
1307.701172	1314.067627
1306.636719	1623.492920
1305.571289	1485.152222
1304.505859	1201.844482
1303.440430	1194.111084
1302.375000	1424.895264
1301.308594	1562.242676
1300.242188	1279.420532
1299.175781	1367.731812
1298.109375	1387.295776
1297.041992	1399.533081
1295.975586	1252.253052
1294.908203	1188.537231
1293.839844	1416.911377
1292.772461	1076.055542
1291.704102	1245.582764
1290.635742	931.974976
1289.567383	1398.226196
1288.498047	1087.253662
1287.428711	921.050537
1286.360352	779.473450
1285.290039	1015.222900
1284.220703	1040.293823
1283.150391	1212.291992
1282.080078	1080.691284
1281.009766	1010.368408
1279.939453	1062.450684
1278.868164	1295.566406
1277.796875	1063.884521
1276.725586	942.367737
1275.654297	776.920715
1274.582031	1166.414185
1273.509766	1123.204224
1272.437500	1275.492188
1271.365234	939.190369
1270.291992	852.138428
1269.218750	896.981445
1268.145508	1239.631714
1267.072266	1079.384521
1265.999023	1175.413818
1264.924805	1181.137451
1263.850586	930.770813
1262.776367	1165.757568
1261.701172	1110.527466
1260.625977	1284.424683
1259.550781	973.318726
1258.475586	876.739258
1257.400391	1191.833008
1256.324219	1131.744629
1255.248047	1125.240234
1254.171875	1218.525513
1253.094727	1104.889404
1252.018555	1095.916870
1250.941406	972.598145
1249.864258	980.640869
1248.786133	1158.849854
1247.708008	977.186890
1246.630859	1463.941772
1245.551758	1442.606201
1244.473633	1088.447388
1243.394531	1280.877197
1242.316406	1074.981079
1241.236328	1024.492554
1240.157227	823.523010
1239.077148	1219.546753
1237.998047	802.637573
1236.917969	924.336182
1235.836914	1099.285767
1234.756836	1266.853516
1233.675781	1300.986084
1232.594727	1116.954468
1231.512695	1056.520386
1230.431641	736.891052
1229.349609	816.942932
1228.267578	1180.204834
1227.185547	1153.519531
1226.102539	577.410400
1225.019531	819.347900
1223.936523	797.448242
1222.853516	594.112793
1221.769531	830.888428
1220.686523	475.229279
1219.602539	561.968384
1218.517578	346.553894
1217.433594	640.940308
1216.348633	551.089417
1215.263672	367.042480
1214.178711	306.150299
1213.092773	334.522125
1212.007813	326.636444
1210.921875	509.286652
1209.834961	904.046204
1208.749023	553.401794
1207.662109	395.720825
1206.575195	503.209259
1205.488281	673.241577
1204.400391	517.852600
1203.313477	449.197601
1202.225586	219.135849
1201.136719	297.303467
1200.048828	141.875626
1198.959961	195.824677
1197.871094	451.806427
1196.782227	-81.456825
1195.692383	80.526634
1194.603516	-34.149406
1193.513672	173.291702
1192.423828	-116.958664
1191.333008	-243.756577
1190.242188	-166.359741
1189.151367	184.751251
1188.060547	93.783295
1186.969727	214.064453
1185.877930	-102.648216
1184.786133	91.860672
1183.694336	-239.217484
1182.601563	-131.270203
1181.509766	374.665100
1180.416992	-33.198353
1179.323242	-16.680933
1178.230469	155.547531
1177.136719	49.680496
1176.042969	-128.069931
1174.949219	70.191010
1173.854492	-93.268173
1172.760742	640.981018
1171.666016	338.514465
1170.570313	-97.890327
1169.475586	16.058813
1168.379883	-159.523407
1167.284180	-239.443787
1166.188477	-314.612030
1165.091797	-315.736389
1163.996094	91.698608
1162.899414	-19.540369
1161.801758	-233.515427
1160.705078	142.375198
1159.607422	200.495621
1158.509766	-23.124392
1157.412109	228.175934
1156.313477	202.531952
1155.215820	-111.762573
1154.117188	222.648315
1153.017578	-27.285559
1151.918945	82.772873
1150.819336	6.831735
1149.719727	309.690857
1148.620117	190.737793
1147.519531	-330.700867
1146.418945	19.463980
1145.318359	-18.591005
1144.217773	174.166351
1143.116211	-273.273376
1142.014648	92.983849
1140.913086	11.915572
1139.811523	-16.860023
1138.708984	77.928841
1137.606445	241.543610
1136.503906	119.911140
1135.401367	145.567642
1134.297852	61.905949
1133.194336	-9.894307
1132.090820	-88.824181
1130.987305	399.480743
1129.882813	244.464066
1128.778320	540.219666
1127.673828	529.842468
1126.569336	405.611023
1125.463867	710.480652
1124.358398	311.240662
1123.252930	720.189209
1122.146484	524.789368
1121.041016	476.310272
1119.934570	614.879883
1118.828125	450.322876
1117.720703	283.430481
1116.613281	433.687592
1115.505859	39.701015
1114.398438	435.886230
1113.291016	328.174286
1112.182617	456.899384
1111.074219	273.534790
1109.964844	428.156891
1108.856445	559.078186
1107.747070	708.809326
1106.637695	251.538620
1105.528320	717.619019
1104.417969	395.064484
1103.307617	-12.307880
1102.197266	451.112823
1101.086914	454.335907
1099.975586	334.910492
1098.864258	882.782654
1097.752930	461.582825
1096.641602	907.835938
1095.529297	854.368591
1094.416992	445.232208
1093.304688	474.330780
1092.191406	736.502563
1091.079102	685.501404
1089.965820	803.963257
1088.852539	687.088135
1087.738281	436.179230
1086.624023	382.956024
1085.509766	383.849731
1084.395508	683.311096
1083.280273	646.553711
1082.166016	640.393433
1081.050781	627.197205
1079.934570	421.431519
1078.819336	884.994202
1077.703125	968.060852
1076.586914	565.288269
1075.469727	345.741608
1074.353516	607.252136
1073.236328	434.765198
1072.119141	370.253845
1071.000977	512.095947
1069.882813	560.154968
1068.765625	774.618530
1067.646484	499.371490
1066.528320	381.235077
1065.409180	375.577209
1064.290039	639.190796
1063.170898	453.346924
1062.050781	386.962860
1060.930664	662.218079
1059.810547	525.754700
1058.690430	157.906189
1057.569336	533.695557
1056.449219	448.936615
1055.327148	294.144897
1054.206055	204.909302
1053.083984	99.415245
1051.961914	257.900269
1050.839844	353.338440
1049.717773	182.719376
1048.594727	422.925842
1047.471680	364.472443
1046.348633	308.446442
1045.224609	131.242493
1044.101563	261.946350
1042.976563	131.587219
1041.852539	80.603302
1040.728516	418.783783
1039.603516	398.175995
1038.478516	505.731323
1037.352539	117.419029
1036.227539	-26.227013
1035.101563	53.660301
1033.974609	187.090179
1032.848633	69.349823
1031.721680	323.806793
1030.594727	-49.482735
1029.467773	181.814377
1028.340820	141.210876
1027.212891	-138.592865
1026.084961	-116.220757
1024.956055	122.183945
1023.828125	-138.565765
1022.699219	-533.737793
1021.570313	-362.413513
1020.440430	-437.005463
1019.311523	-639.021729
1018.181641	-328.374146
1017.050781	65.680611
1015.920898	-217.151352
1014.790039	-205.461044
1013.659180	47.274830
1012.528320	-24.282825
1011.396484	8.497041
1010.265625	94.624130
1009.132813	74.326309
1008.000977	116.630959
1006.868164	371.862335
1005.736328	1017.990173
1004.602539	1229.161499
1003.469727	1438.038940
1002.335938	1718.576538
1001.202148	1700.991577
1000.068359	1334.671021
998.933594	550.551636
997.799805	494.331970
996.665039	539.822266
995.529297	363.812347
994.394531	492.613281
993.258789	513.028137
992.123047	247.534821
990.986328	468.839996
989.849609	51.546307
988.712891	289.157898
987.576172	282.510864
986.439453	29.472597
985.301758	-343.109253
984.164063	231.035309
983.025391	254.789246
981.887695	-41.277157
980.749023	-141.499512
979.610352	-36.803684
978.470703	90.955338
977.332031	230.280457
976.192383	-239.588959
975.051758	178.081665
973.912109	80.946838
972.771484	376.816803
971.630859	530.264771
970.490234	318.645874
969.348633	506.699646
968.207031	-78.708260
967.065430	146.296906
965.923828	135.019455
964.781250	-13.757896
963.638672	298.556610
962.496094	383.880524
961.352539	68.172562
960.208984	160.610016
959.065430	225.625977
957.921875	15.880070
956.777344	-150.153046
955.632813	75.480736
954.488281	69.956589
953.343750	-310.726105
952.198242	45.516930
951.052734	207.299484
949.907227	-140.804932
948.760742	-205.164917
947.614258	100.875862
946.467773	146.386948
945.321289	61.773750
944.173828	162.300797
943.026367	25.416914
941.878906	82.742287
940.730469	178.943985
939.582031	12.798592
938.433594	200.430130
937.285156	-24.736584
936.135742	354.551697
934.987305	81.785477
933.836914	-63.128654
932.687500	364.049011
931.537109	271.728699
930.386719	498.400940
929.236328	192.248169
928.084961	54.789726
926.934570	108.667076
925.783203	-55.822079
924.630859	114.247070
923.478516	20.512808
922.327148	20.140436
921.173828	-111.996071
920.021484	-46.261578
918.868164	-69.084091
917.714844	-112.259407
916.561523	171.703293
915.407227	-98.398674
914.252930	-193.501999
913.098633	-116.002647
911.944336	97.672157
910.789063	111.702774
909.633789	103.120880
908.478516	-73.160942
907.322266	-90.614555
906.166016	86.904778
905.009766	-116.229485
903.853516	-72.292336
902.696289	-216.278885
901.539063	-151.833771
900.381836	68.826576
899.223633	-36.429558
898.065430	-189.090775
896.907227	-226.260254
895.749023	41.935333
894.589844	154.059784
893.430664	-506.856262
892.271484	-112.072266
891.112305	205.757736
889.952148	-154.138290
888.791992	-30.558023
887.630859	13.988292
886.470703	72.105881
885.309570	26.428337
884.148438	159.044495
882.986328	140.514526
881.825195	205.466797
880.663086	193.773438
879.500000	590.081177
878.337891	389.076843
877.174805	300.843597
876.011719	491.973907
874.847656	426.328918
873.684570	455.298279
872.520508	491.027893
871.355469	324.242615
870.191406	128.312408
869.026367	404.813019
867.861328	199.992966
866.695313	213.350220
865.530273	-47.487579
864.364258	31.110123
863.197266	44.532211
862.031250	354.421875
860.864258	727.042542
859.697266	756.021545
858.530273	419.157959
857.362305	475.125580
856.194336	593.879883
855.026367	465.868317
853.857422	611.467896
852.688477	662.837158
851.519531	965.189270
850.350586	597.432678
849.180664	236.557571
848.010742	426.781219
846.840820	290.000397
845.670898	415.170380
844.500000	551.457214
843.329102	656.332153
842.157227	340.590088
840.986328	-80.133339
839.814453	366.839325
838.642578	487.209839
837.469727	468.937164
836.296875	227.215363
835.124023	307.238129
833.951172	516.714844
832.777344	502.787994
831.603516	299.100983
830.429688	722.562439
829.255859	543.381714
828.081055	515.927917
826.906250	762.739075
825.731445	634.829407
824.555664	308.556091
823.379883	180.723007
822.204102	244.504532
821.027344	150.062515
819.851563	131.326828
818.674805	188.243698
817.497070	-35.375858
816.320313	252.878815
815.142578	-406.819702
813.963867	-56.449409
812.786133	-64.325867
811.607422	-54.472031
810.428711	179.803345
809.250000	16.139700
808.070313	-174.164673
806.890625	57.558243
805.710938	-152.786407
804.531250	-165.516159
803.350586	-62.891415
802.169922	-6.986037
800.988281	-334.974579
799.807617	-141.659485
798.625977	-493.994324
797.444336	-132.400269
796.261719	-247.571548
795.079102	-274.128418
793.896484	-221.001389
792.713867	-205.624939
791.530273	90.872963
790.346680	35.169327
789.163086	-93.627251
787.979492	-339.712830
786.794922	38.061852
785.610352	362.499115
784.425781	366.082733
783.240234	113.153175
782.054688	70.216240
780.869141	64.775253
779.682617	255.850327
778.496094	181.728775
777.309570	-55.832100
776.123047	426.261017
774.935547	131.196060
773.748047	116.393524
772.560547	266.954620
771.373047	348.988403
770.184570	155.284180
768.996094	-51.647251
767.806641	367.311462
766.618164	413.627960
765.428711	105.185699
764.239258	109.515343
763.048828	536.480225
761.858398	274.173737
760.667969	84.521690
759.477539	750.738892
758.286133	708.254944
757.094727	217.077682
755.903320	150.375259
754.710938	338.584930
753.518555	142.043060
752.326172	158.613144
751.133789	561.682129
749.940430	428.632507
748.747070	515.105713
747.553711	41.727188
746.359375	158.793274
745.166016	25.606880
743.970703	295.978180
742.776367	506.930084
741.581055	-7.996013
740.385742	167.678101
739.190430	-18.394606
737.994141	369.535217
736.797852	58.481236
735.601563	367.205933
734.405273	318.846832
733.208008	51.539936
732.010742	-182.896011
730.813477	101.196213
729.615234	-93.942032
728.416992	290.422455
727.218750	547.724304
726.020508	256.214722
724.821289	192.025620
723.622070	138.710907
722.422852	489.420319
721.222656	390.051392
720.022461	491.509979
718.822266	315.656860
717.621094	458.401306
716.420898	461.397949
715.218750	483.941956
714.017578	587.100769
712.815430	415.453217
711.614258	459.611542
710.411133	115.804131
709.208984	127.212563
708.005859	34.009224
706.802734	226.050339
705.599609	195.896545
704.395508	-30.179398
703.191406	331.315765
701.987305	46.485836
700.782227	551.248230
699.577148	492.553528
698.372070	503.419830
697.166992	49.127090
695.960938	186.045975
694.754883	129.525955
693.548828	-72.512215
692.341797	-157.228867
691.135742	-218.036758
689.927734	66.241478
688.720703	-207.280167
687.512695	13.930495
686.304688	20.309595
685.096680	-125.104279
683.888672	-296.463837
682.679688	-335.538086
681.470703	-144.902206
680.260742	17.487560
679.050781	-236.025787
677.840820	97.405586
676.630859	-459.038330
675.419922	-417.852356
674.209961	363.384186
672.998047	110.213821
671.787109	49.700924
670.575195	140.614059
669.363281	238.027527
668.151367	210.091003
666.938477	37.451576
665.725586	-33.503601
664.512695	115.945892
663.299805	-395.342651
662.085938	123.435059
660.872070	139.182175
659.658203	-54.290333
658.443359	-169.911804
657.228516	70.506424
656.013672	-258.337402
654.797852	-4.836602
653.583008	156.004303
652.366211	217.777283
651.150391	-60.703915
649.934570	-41.675385
648.717773	139.006439
647.500000	214.279984
646.283203	74.472618
645.065430	315.794250
643.847656	552.895691
642.629883	256.696503
641.411133	128.573181
640.192383	-12.162913
638.973633	25.803120
637.753906	-71.377281
636.534180	-9.271320
635.314453	33.745434
634.094727	-253.667130
632.874023	444.761810
631.653320	5.602283
630.432617	-18.879335
629.211914	-21.560799
627.990234	-94.676582
626.768555	96.367249
625.545898	186.935272
624.324219	179.259094
623.101563	274.855804
621.877930	257.280731
620.655273	272.280487
619.431641	120.699745
618.208008	153.781754
616.983398	185.201416
615.759766	167.895691
614.535156	-28.590410
613.310547	-29.790442
612.084961	-235.717087
610.859375	-19.770821
609.633789	-81.196861
608.408203	-148.376572
607.181641	-289.646454
605.955078	78.210732
604.728516	98.491302
