# Supplementary material for: Raman spectroscopy accurately differentiates mucosal healing from non-healing and biochemical changes following biological therapy in inflammatory bowel disease
Source: PLoS One. 2021 Jun 2;16(6):e0252210. doi: 10.1371/journal.pone.0252210 (PMC8172032; doi:10.1371/journal.pone.0252210)
Supplement: S2 Dataset — (ZIP) [file pone.0252210.s004.zip › Export UC MH/EC037-1_base sub CR removed_81__X_-13702.7__Y_37035__Z_156.709__Time_925.txt]

1714.640625	303.416656
1713.664063	31.123871
1712.687500	232.488174
1711.709961	263.210938
1710.733398	209.268768
1709.755859	-31.240114
1708.778320	-104.443504
1707.799805	48.424656
1706.821289	-172.746689
1705.843750	150.824951
1704.864258	81.595406
1703.885742	-58.874683
1702.907227	-56.510536
1701.927734	-50.583920
1700.948242	-129.348404
1699.968750	-172.426178
1698.988281	-8.777172
1698.007813	-84.921776
1697.028320	-317.838715
1696.046875	-55.607315
1695.066406	129.869919
1694.084961	-167.359177
1693.104492	-20.439304
1692.123047	159.172134
1691.140625	-95.602951
1690.159180	40.037945
1689.176758	8.238153
1688.194336	22.478983
1687.211914	162.706268
1686.228516	44.922657
1685.246094	149.067276
1684.262695	171.168182
1683.279297	15.382948
1682.295898	179.873215
1681.311523	99.875160
1680.327148	302.677856
1679.342773	101.378044
1678.358398	92.303230
1677.374023	384.387482
1676.388672	344.359833
1675.403320	358.035828
1674.417969	279.140137
1673.432617	227.335144
1672.446289	290.270508
1671.459961	364.254578
1670.473633	608.643677
1669.487305	553.256104
1668.500977	609.818726
1667.513672	603.036865
1666.526367	641.761597
1665.539063	577.367554
1664.550781	603.549255
1663.563477	550.519775
1662.575195	516.406860
1661.586914	684.113220
1660.598633	780.506714
1659.609375	636.028320
1658.620117	849.554871
1657.631836	740.156372
1656.641602	776.709290
1655.652344	607.023621
1654.662109	757.933533
1653.672852	649.700500
1652.681641	689.898987
1651.691406	537.226318
1650.701172	630.780701
1649.709961	489.192047
1648.718750	543.475647
1647.727539	13.883325
1646.735352	285.281189
1645.744141	239.752792
1644.751953	-40.641075
1643.759766	101.717354
1642.766602	106.888794
1641.774414	159.715851
1640.781250	62.247513
1639.788086	70.475510
1638.794922	126.298515
1637.801758	-99.940323
1636.807617	-35.978462
1635.813477	54.415146
1634.819336	-44.870998
1633.825195	-88.700203
1632.830078	-71.850029
1631.834961	53.037685
1630.839844	-6.362847
1629.844727	-57.779617
1628.849609	-290.708069
1627.853516	-39.356377
1626.857422	-45.868053
1625.861328	34.450352
1624.865234	77.954529
1623.868164	3.163468
1622.871094	51.955528
1621.874023	-6.993892
1620.876953	68.076675
1619.879883	-237.729385
1618.881836	-233.539856
1617.883789	125.073936
1616.885742	58.299740
1615.887695	-79.313263
1614.888672	-72.584808
1613.889648	-65.881630
1612.890625	195.179779
1611.891602	54.935219
1610.892578	-51.203259
1609.892578	-175.683868
1608.892578	-98.392189
1607.892578	-13.320127
1606.892578	-48.812992
1605.891602	70.147072
1604.890625	47.628185
1603.889648	145.461136
1602.888672	28.608662
1601.887695	89.648827
1600.885742	-35.125896
1599.883789	180.050674
1598.881836	-190.603455
1597.879883	40.047794
1596.876953	24.851692
1595.874023	-40.063610
1594.871094	22.968519
1593.868164	-49.923271
1592.864258	-242.990311
1591.861328	-67.964836
1590.857422	15.536509
1589.853516	-60.270187
1588.848633	-94.403839
1587.844727	35.710041
1586.839844	-61.213547
1585.834961	125.989449
1584.830078	-20.643354
1583.824219	77.650314
1582.819336	-105.595695
1581.813477	62.793995
1580.807617	202.354431
1579.800781	73.545021
1578.794922	113.898819
1577.788086	96.857254
1576.781250	-52.998028
1575.773438	104.077423
1574.766602	128.326767
1573.758789	53.625423
1572.750977	114.036217
1571.743164	200.297913
1570.735352	-7.256897
1569.726563	55.368896
1568.718750	11.353747
1567.708984	255.502045
1566.700195	244.974792
1565.691406	117.513397
1564.681641	-2.231947
1563.671875	59.595119
1562.662109	129.060074
1561.652344	66.095650
1560.641602	-142.187241
1559.630859	40.988327
1558.620117	143.611908
1557.609375	59.484577
1556.597656	112.587143
1555.586914	93.027428
1554.575195	-141.606415
1553.563477	43.207653
1552.550781	59.548817
1551.539063	215.538651
1550.526367	179.852524
1549.513672	278.595123
1548.500977	71.973206
1547.487305	-75.206787
1546.473633	170.544052
1545.459961	178.272476
1544.446289	67.009659
1543.432617	257.980133
1542.417969	-137.632050
1541.404297	14.344018
1540.389648	0.883768
1539.374023	103.481140
1538.359375	27.852686
1537.343750	-68.501266
1536.328125	67.268944
1535.312500	-78.265175
1534.296875	67.560684
1533.280273	115.241470
1532.263672	180.846100
1531.247070	-111.890739
1530.230469	-185.592712
1529.212891	-94.506310
1528.196289	65.995331
1527.178711	4.883638
1526.160156	33.797489
1525.142578	273.669983
1524.124023	88.757278
1523.106445	-24.116535
1522.087891	30.149158
1521.068359	140.870102
1520.049805	-26.198448
1519.030273	32.912872
1518.010742	112.478523
1516.991211	204.779388
1515.971680	-16.433912
1514.951172	73.122574
1513.930664	-250.837860
1512.910156	-138.311646
1511.889648	17.729250
1510.868164	88.941620
1509.846680	-140.112305
1508.826172	-15.152310
1507.803711	-116.006508
1506.782227	65.160507
1505.759766	-56.296684
1504.737305	-188.013779
1503.714844	-286.421692
1502.692383	-164.538223
1501.668945	-78.629822
1500.646484	-136.190704
1499.623047	154.376312
1498.599609	-161.833679
1497.575195	-42.945663
1496.550781	4.210730
1495.527344	-58.672485
1494.502930	-62.766083
1493.477539	-15.776425
1492.453125	-114.536964
1491.427734	-6.295800
1490.402344	68.646942
1489.376953	-88.944313
1488.350586	-11.541508
1487.325195	88.792679
1486.298828	186.488586
1485.272461	136.076279
1484.245117	121.372772
1483.218750	119.421997
1482.191406	237.322083
1481.164063	202.138290
1480.136719	276.588165
1479.108398	343.326477
1478.080078	320.820953
1477.052734	130.154419
1476.023438	275.799683
1474.995117	344.977692
1473.965820	477.763947
1472.937500	422.104736
1471.908203	557.350952
1470.877930	723.057861
1469.848633	708.064453
1468.818359	794.811279
1467.788086	823.029602
1466.757813	902.089233
1465.727539	859.100037
1464.696289	917.782166
1463.665039	918.003540
1462.633789	981.744141
1461.602539	1200.401978
1460.570313	1096.464844
1459.539063	1269.329712
1458.506836	1150.219727
1457.473633	1226.568970
1456.441406	1102.477539
1455.408203	1460.407593
1454.375000	1435.252441
1453.341797	1212.356079
1452.308594	1179.703247
1451.274414	1359.972168
1450.241211	1256.402344
1449.207031	1360.627930
1448.171875	1290.056763
1447.137695	1333.511963
1446.102539	1207.337891
1445.067383	1319.186035
1444.032227	1638.535156
1442.997070	1353.076904
1441.960938	1297.957397
1440.924805	1346.589600
1439.888672	1071.587769
1438.852539	1072.292969
1437.816406	1128.641968
1436.779297	1010.638245
1435.742188	1024.099854
1434.705078	870.893005
1433.666992	770.815369
1432.629883	739.007080
1431.591797	336.187561
1430.553711	385.324768
1429.514648	338.598358
1428.476563	425.650848
1427.437500	353.815277
1426.398438	234.154053
1425.359375	66.696320
1424.320313	191.734924
1423.280273	112.649979
1422.240234	-54.522839
1421.200195	148.696747
1420.159180	241.069824
1419.119141	305.777679
1418.078125	30.682596
1417.037109	-25.285624
1415.996094	117.602211
1414.954102	89.417946
1413.912109	-305.889343
1412.870117	68.472984
1411.828125	75.697868
1410.786133	128.224365
1409.743164	-27.789534
1408.700195	2.241566
1407.657227	52.419731
1406.614258	203.091141
1405.570313	32.379810
1404.527344	-138.181549
1403.483398	-22.513332
1402.438477	153.380173
1401.394531	70.893539
1400.349609	141.489517
1399.304688	119.346458
1398.259766	-38.094898
1397.214844	-160.309830
1396.168945	201.223541
1395.123047	96.676384
1394.077148	42.339943
1393.031250	-31.936935
1391.984375	31.583666
1390.937500	-110.113983
1389.890625	23.612846
1388.843750	-107.871452
1387.796875	25.940060
1386.749023	164.758224
1385.701172	-108.997597
1384.653320	17.433386
1383.604492	-108.571823
1382.556641	-321.902802
1381.507813	-222.783127
1380.458984	158.621185
1379.410156	17.997589
1378.360352	24.807329
1377.310547	221.397751
1376.260742	-148.543747
1375.210938	65.609680
1374.161133	-22.105009
1373.110352	139.688766
1372.059570	-154.833008
1371.008789	119.247437
1369.957031	-65.340622
1368.906250	173.857788
1367.854492	116.540688
1366.802734	-172.330246
1365.750000	99.306503
1364.698242	373.394531
1363.645508	209.319855
1362.592773	37.919788
1361.540039	195.101212
1360.486328	-43.257679
1359.433594	176.189240
1358.379883	-86.790520
1357.326172	13.371357
1356.271484	68.810104
1355.216797	203.812637
1354.163086	-78.551231
1353.107422	275.132233
1352.052734	310.868286
1350.998047	279.619354
1349.942383	139.222198
1348.886719	257.051086
1347.830078	84.585419
1346.774414	358.785797
1345.717773	489.075409
1344.661133	297.026489
1343.604492	325.757660
1342.546875	594.948669
1341.490234	621.248962
1340.432617	568.312683
1339.375000	446.106262
1338.316406	408.203339
1337.258789	491.697998
1336.200195	500.949005
1335.141602	596.870728
1334.082031	539.399292
1333.023438	573.543274
1331.963867	409.868011
1330.904297	295.771942
1329.844727	433.933014
1328.784180	329.869598
1327.723633	517.483887
1326.663086	717.422546
1325.602539	413.456329
1324.541992	588.738770
1323.480469	526.977844
1322.418945	425.800110
1321.357422	677.610962
1320.295898	541.998474
1319.233398	534.757751
1318.170898	544.828491
1317.108398	656.034180
1316.045898	582.351440
1314.982422	664.008118
1313.918945	794.953613
1312.855469	580.993652
1311.791992	628.243591
1310.728516	820.798279
1309.664063	565.236389
1308.599609	715.951294
1307.535156	785.431335
1306.469727	810.628357
1305.404297	516.081116
1304.338867	755.352112
1303.273438	881.453247
1302.208008	862.502808
1301.141602	735.452637
1300.075195	802.601196
1299.008789	498.812683
1297.942383	742.878296
1296.875000	645.551819
1295.807617	779.060120
1294.740234	696.551758
1293.672852	619.014160
1292.604492	524.358337
1291.537109	638.263367
1290.468750	538.790771
1289.399414	797.333130
1288.331055	501.820404
1287.261719	424.563141
1286.192383	452.715759
1285.123047	385.342773
1284.052734	746.597778
1282.983398	581.288147
1281.913086	729.404541
1280.841797	436.928528
1279.771484	589.938965
1278.700195	696.410950
1277.628906	651.209656
1276.557617	579.142700
1275.486328	802.936890
1274.414063	498.686249
1273.341797	451.167999
1272.269531	701.745605
1271.197266	820.320435
1270.124023	789.880371
1269.050781	725.279602
1267.977539	899.932434
1266.904297	642.549866
1265.830078	582.916565
1264.756836	425.742004
1263.681641	663.726563
1262.607422	679.725830
1261.533203	971.190491
1260.458008	580.090820
1259.382813	647.267456
1258.307617	721.721497
1257.231445	625.642029
1256.155273	726.846313
1255.079102	701.404724
1254.002930	639.460144
1252.926758	735.715942
1251.849609	710.271240
1250.772461	852.668945
1249.695313	528.073303
1248.617188	558.587524
1247.540039	506.435699
1246.461914	575.808228
1245.382813	603.829468
1244.304688	466.646423
1243.225586	477.657501
1242.146484	527.501343
1241.067383	409.806183
1239.988281	479.034241
1238.908203	642.848267
1237.828125	457.231689
1236.748047	249.852768
1235.667969	309.290985
1234.586914	485.052826
1233.505859	588.004578
1232.424805	586.689636
1231.343750	398.803619
1230.261719	511.335480
1229.179688	345.300995
1228.097656	368.172302
1227.015625	434.583588
1225.932617	469.478851
1224.850586	228.511490
1223.767578	251.297546
1222.683594	245.023941
1221.600586	-58.672318
1220.516602	329.116669
1219.432617	296.173553
1218.347656	115.818199
1217.263672	121.540352
1216.178711	124.813240
1215.093750	236.722351
1214.008789	312.342499
1212.922852	189.976883
1211.836914	265.513885
1210.750977	184.172806
1209.665039	406.756073
1208.579102	180.672470
1207.492188	253.615860
1206.405273	138.483521
1205.318359	23.373751
1204.230469	211.859268
1203.142578	120.807182
1202.054688	-259.228088
1200.966797	138.576416
1199.877930	-43.969326
1198.790039	31.054070
1197.701172	-81.670746
1196.611328	209.758301
1195.522461	-64.159149
1194.432617	-164.865555
1193.342773	-29.969059
1192.252930	157.710846
1191.162109	-36.793308
1190.072266	66.655136
1188.981445	-139.817108
1187.889648	136.425522
1186.798828	-228.486969
1185.707031	-72.426003
1184.615234	-274.020935
1183.523438	54.652035
1182.430664	76.116516
1181.337891	-60.735218
1180.245117	162.071426
1179.152344	-176.152985
1178.059570	-11.003179
1176.965820	-71.183136
1175.872070	-76.275963
1174.778320	268.247681
1173.683594	-57.828934
1172.588867	-27.121986
1171.494141	-32.359917
1170.399414	213.603867
1169.303711	-198.424942
1168.208984	-69.790802
1167.113281	156.781631
1166.016602	46.145931
1164.920898	-324.977692
1163.824219	-7.805257
1162.727539	-242.651825
1161.630859	-90.505470
1160.533203	-14.877015
1159.435547	-25.258188
1158.337891	-47.599922
1157.240234	-151.095337
1156.141602	57.944927
1155.043945	25.964231
1153.944336	41.647221
1152.845703	200.344986
1151.747070	63.379719
1150.647461	109.931900
1149.547852	-17.485979
1148.447266	-11.495199
1147.347656	-255.575821
1146.247070	-66.264679
1145.146484	-12.746432
1144.044922	52.612484
1142.944336	27.509956
1141.842773	-14.266768
1140.741211	12.916155
1139.638672	-38.408340
1138.537109	112.323074
1137.434570	-3.218691
1136.332031	97.483147
1135.228516	100.713440
1134.125977	99.175346
1133.022461	76.237923
1131.917969	31.916269
1130.814453	141.863861
1129.709961	249.359848
1128.605469	290.361603
1127.500977	672.850159
1126.396484	284.514465
1125.291016	349.117920
1124.185547	335.459778
1123.080078	49.290573
1121.973633	111.470322
1120.868164	147.557114
1119.761719	202.546738
1118.654297	-55.008499
1117.547852	92.275772
1116.440430	185.045685
1115.333008	43.545975
1114.225586	148.081955
1113.117188	-2.838924
1112.008789	174.913849
1110.900391	241.483521
1109.791992	137.868774
1108.682617	79.170799
1107.573242	266.137360
1106.463867	115.318947
1105.354492	125.103920
1104.244141	363.825897
1103.133789	172.937775
1102.023438	269.966614
1100.913086	336.279297
1099.801758	301.145020
1098.690430	237.729584
1097.579102	183.767105
1096.467773	414.975098
1095.355469	203.125671
1094.243164	116.214752
1093.130859	248.355347
1092.017578	246.224899
1090.905273	357.088898
1089.791992	394.942078
1088.677734	190.428802
1087.564453	228.305695
1086.450195	153.276566
1085.335938	228.763107
1084.221680	250.153732
1083.106445	318.535156
1081.991211	511.419800
1080.875977	189.778214
1079.760742	70.264404
1078.644531	469.711212
1077.528320	143.622330
1076.412109	195.544357
1075.295898	263.878448
1074.178711	236.005356
1073.061523	395.781189
1071.944336	72.476280
1070.826172	227.546555
1069.708984	298.193695
1068.590820	305.552490
1067.471680	256.694122
1066.353516	488.927490
1065.234375	444.766510
1064.115234	138.453842
1062.996094	174.004929
1061.875977	162.753799
1060.755859	333.998779
1059.635742	133.313843
1058.515625	295.175293
1057.394531	251.258118
1056.273438	18.070477
1055.152344	359.832825
1054.031250	52.021446
1052.909180	92.371956
1051.787109	29.988113
1050.665039	110.064972
1049.541992	61.758099
1048.418945	78.838181
1047.295898	-130.350342
1046.172852	138.717636
1045.048828	216.479034
1043.925781	263.934143
1042.801758	-122.122963
1041.676758	221.374924
1040.552734	217.635834
1039.427734	197.621078
1038.302734	-8.633387
1037.176758	-93.706055
1036.050781	93.613777
1034.924805	3.975172
1033.798828	23.757656
1032.672852	-16.904371
1031.545898	335.467377
1030.418945	78.618561
1029.291992	258.888611
1028.164063	-37.250885
1027.036133	-91.602310
1025.908203	-78.530319
1024.780273	-72.387871
1023.651367	-124.250160
1022.522461	-129.623825
1021.393555	-232.411667
1020.264648	-128.631699
1019.134766	-238.245712
1018.004883	-301.384583
1016.875000	-158.118118
1015.744141	-149.307404
1014.613281	-59.350067
1013.482422	-330.791565
1012.351563	-136.510300
1011.219727	108.667892
1010.088867	15.785621
1008.956055	140.553223
1007.824219	158.872543
1006.691406	473.353455
1005.558594	692.909363
1004.425781	664.989990
1003.292969	875.255737
1002.159180	895.942627
1001.025391	489.180786
999.891602	112.693130
998.756836	362.360321
997.622070	154.749710
996.487305	14.240503
995.352539	-200.004913
994.216797	-363.335205
993.081055	-102.045563
991.945313	106.130821
990.808594	-10.875284
989.672852	15.167175
988.536133	-191.537735
987.398438	55.855057
986.261719	-210.547760
985.124023	-29.946146
983.986328	7.863182
982.847656	130.886444
981.709961	-273.154907
980.571289	-11.940934
979.432617	-206.298889
978.292969	-310.810303
977.153320	141.256088
976.013672	209.248947
974.874023	222.106812
973.734375	62.679352
972.593750	-85.130371
971.453125	86.438789
970.311523	23.768499
969.170898	18.581816
968.029297	4.272946
966.886719	-7.677517
965.745117	-56.265633
964.602539	71.828873
963.459961	220.558090
962.317383	-47.951134
961.173828	137.523041
960.030273	212.983276
958.886719	73.126717
957.743164	107.459061
956.598633	18.184721
955.454102	240.347107
954.309570	23.031986
953.165039	7.237190
952.019531	199.679001
950.874023	49.025574
949.727539	172.885834
948.582031	81.861557
947.435547	54.928673
946.289063	149.169144
945.141602	3.557278
943.995117	214.354538
942.847656	176.226685
941.699219	62.837570
940.551758	234.842865
939.403320	183.213257
938.254883	332.405243
937.105469	353.866089
935.957031	213.485321
934.807617	248.749649
933.658203	40.197315
932.507813	358.125336
931.357422	161.140213
930.207031	226.204391
929.056641	77.260735
927.906250	131.037292
926.754883	34.633945
925.603516	22.512383
924.451172	-75.993065
923.298828	2.983482
922.146484	-72.634697
920.994141	-79.973167
919.841797	35.457752
918.688477	-89.954735
917.535156	164.084671
916.380859	75.129257
915.227539	-181.747696
914.073242	-29.874535
912.918945	-45.962032
911.763672	137.660416
910.608398	162.457687
909.453125	214.501404
908.297852	1.296733
907.141602	39.838615
905.985352	-3.177783
904.829102	-59.727772
903.672852	58.201603
902.515625	83.269440
901.358398	-43.327316
900.201172	42.941841
899.042969	-51.826416
897.884766	-51.493866
896.726563	7.684817
895.568359	-136.650513
894.409180	-111.321060
893.250000	-36.245411
892.090820	25.270960
890.930664	19.012375
889.771484	-172.422272
888.611328	-15.981107
887.450195	16.247255
886.289063	82.345963
885.128906	67.206665
883.966797	113.014374
882.805664	23.498409
881.643555	-27.613293
880.481445	241.447830
879.319336	134.010986
878.156250	161.847031
876.993164	104.087730
875.830078	309.892365
874.666016	319.721283
873.502930	135.959763
872.338867	6.322364
871.173828	259.286774
870.009766	68.978409
868.844727	144.166580
867.679688	-189.897964
866.513672	240.532303
865.348633	432.541656
864.182617	478.421051
863.015625	333.347321
861.849609	338.826508
860.682617	175.913345
859.515625	183.692398
858.347656	409.174957
857.180664	405.693207
856.012695	402.221802
854.843750	392.029358
853.675781	189.022263
852.506836	340.292358
851.337891	287.555115
850.167969	230.364807
848.999023	321.045715
847.829102	192.213226
846.658203	159.718002
845.488281	102.614815
844.317383	121.624496
843.146484	1.907790
841.975586	79.084923
840.803711	-40.572975
839.631836	-131.114136
838.459961	71.200829
837.287109	262.240692
836.114258	185.076416
834.941406	125.810669
833.768555	95.594971
832.594727	161.385986
831.420898	21.784027
830.247070	158.948425
829.072266	262.572174
827.898438	236.763016
826.722656	12.484305
825.547852	234.187149
824.372070	56.791508
823.196289	111.218109
822.020508	-124.022079
820.844727	121.937416
819.667969	40.422356
818.491211	125.894577
817.313477	-89.167809
816.136719	-57.148895
814.958984	141.685577
813.781250	77.951828
812.602539	-8.012658
811.423828	-171.767380
810.245117	84.603043
809.066406	-130.253555
807.886719	30.408463
806.707031	-68.890190
805.527344	-66.025093
804.346680	-185.287735
803.166992	-280.105591
801.985352	-255.087433
800.804688	-194.613815
799.623047	-426.956696
798.441406	-297.793304
797.259766	68.476418
796.078125	-212.611801
794.895508	-72.603470
793.712891	-304.852417
792.529297	-138.376831
791.346680	-100.432617
790.163086	-58.114265
788.978516	-6.996421
787.794922	-26.739103
786.610352	150.369736
785.425781	-110.529320
784.241211	90.768532
783.055664	8.989209
781.870117	90.753891
780.684570	-68.388809
779.498047	75.134659
778.311523	75.008118
777.125000	185.239227
775.938477	-2.613577
774.750977	-7.244344
773.563477	-42.799133
772.375977	-193.076859
771.187500	-25.755970
769.999023	-136.351532
768.810547	-105.861595
767.622070	-13.715839
766.432617	287.653320
765.243164	243.022064
764.053711	242.417816
762.863281	279.203064
761.672852	164.058411
760.482422	288.798492
759.291992	85.628502
758.100586	122.272270
756.909180	180.853973
755.717773	10.723468
754.525391	91.211937
753.333008	24.394911
752.140625	23.483620
750.948242	204.845581
749.754883	170.884232
748.561523	277.411652
747.368164	67.787590
746.173828	95.224083
744.979492	109.451317
743.785156	143.379898
742.590820	80.774002
741.395508	-106.794968
740.200195	38.846718
739.003906	155.903290
737.808594	-25.069141
736.612305	-140.279831
735.416016	9.493953
734.218750	49.708412
733.021484	-17.370647
731.824219	252.536789
730.626953	62.878693
729.428711	59.193321
728.230469	110.150955
727.032227	141.387177
725.833984	231.598099
724.634766	243.077866
723.435547	197.733261
722.235352	187.333023
721.036133	-106.944740
719.835938	2.762779
718.635742	55.655491
717.434570	141.236572
716.233398	174.405212
715.032227	201.000366
713.831055	127.269188
712.628906	103.697319
711.426758	58.330589
710.224609	213.439667
709.021484	279.150879
707.818359	164.053116
706.615234	-1.077030
705.412109	-28.988329
704.208008	-52.538765
703.003906	6.602863
701.799805	135.328476
700.594727	224.844589
699.389648	109.929771
698.184570	236.370529
696.979492	-156.677490
695.773438	6.713092
694.567383	183.068924
693.361328	-72.844894
692.154297	116.490875
690.947266	127.743568
689.740234	-86.708366
688.533203	87.351440
687.325195	-129.131882
686.117188	-152.473358
684.909180	28.035580
683.700195	-16.970337
682.491211	-72.767090
681.282227	5.824681
680.072266	36.746452
678.863281	-86.084785
677.653320	-98.402931
676.442383	-56.567524
675.232422	-103.450729
674.021484	42.295792
672.810547	235.603058
671.598633	43.887459
670.386719	209.072174
669.174805	-68.934746
667.962891	46.577518
666.750000	-198.763504
665.537109	109.078568
664.324219	-53.995949
663.110352	-96.025368
661.897461	125.385132
660.683594	-108.639755
659.468750	317.765320
658.254883	4.104303
657.040039	-57.015343
655.824219	-87.853233
654.609375	4.264272
653.393555	-7.045289
652.177734	106.697495
650.960938	-145.763809
649.745117	127.480385
648.528320	51.846943
647.311523	-38.741554
646.093750	-124.902565
644.875977	12.839146
643.658203	-6.438184
642.440430	275.486267
641.221680	131.616501
640.002930	-177.625275
638.784180	-192.182220
637.564453	175.844376
636.344727	11.026998
635.125000	-1.120503
633.905273	-122.672150
632.684570	65.075844
631.463867	48.943718
630.243164	245.367233
629.021484	115.722328
627.799805	72.043869
626.578125	28.502014
625.356445	171.612640
624.133789	115.449356
622.911133	14.433412
621.688477	117.113899
620.464844	119.209297
619.241211	57.193310
618.017578	164.468567
616.793945	-62.073994
615.569336	-52.983028
614.344727	-202.072327
613.120117	72.556877
611.894531	64.932472
610.668945	-156.337769
609.443359	-37.497639
608.216797	124.180359
606.991211	134.246338
605.764648	-137.485550
604.537109	-116.364166
