# Supplementary material for: Raman spectroscopy accurately differentiates mucosal healing from non-healing and biochemical changes following biological therapy in inflammatory bowel disease
Source: PLoS One. 2021 Jun 2;16(6):e0252210. doi: 10.1371/journal.pone.0252210 (PMC8172032; doi:10.1371/journal.pone.0252210)
Supplement: S2 Dataset — (ZIP) [file pone.0252210.s004.zip › Export UC MH/EC035-1_base sub CR removed_44__X_-21098.9__Y_35978.1__Z_153.811__Time_500.txt]

1714.640625	181.853439
1713.664063	102.285347
1712.687500	-29.664272
1711.709961	2.189058
1710.733398	63.723175
1709.755859	-64.901619
1708.778320	-171.842316
1707.799805	50.964931
1706.821289	-125.234077
1705.843750	-73.529846
1704.864258	-83.270676
1703.885742	-23.210094
1702.907227	208.277283
1701.927734	-36.397259
1700.948242	-7.941194
1699.968750	-88.955292
1698.988281	-81.532784
1698.007813	19.626894
1697.028320	11.370854
1696.046875	35.334423
1695.066406	-111.473145
1694.084961	-81.786835
1693.104492	78.910995
1692.123047	36.827892
1691.140625	-18.415201
1690.159180	-20.077774
1689.176758	93.130203
1688.194336	41.108463
1687.211914	2.616845
1686.228516	46.942230
1685.246094	72.775749
1684.262695	-21.151548
1683.279297	-85.563614
1682.295898	65.955925
1681.311523	286.795197
1680.327148	100.381477
1679.342773	7.370777
1678.358398	116.799927
1677.374023	80.017258
1676.388672	88.614670
1675.403320	195.756226
1674.417969	154.120728
1673.432617	30.257059
1672.446289	76.666809
1671.459961	189.626572
1670.473633	289.401947
1669.487305	298.985107
1668.500977	454.737274
1667.513672	270.777374
1666.526367	248.927505
1665.539063	383.770081
1664.550781	415.223663
1663.563477	414.980560
1662.575195	242.509995
1661.586914	489.097168
1660.598633	465.364441
1659.609375	137.035629
1658.620117	277.882751
1657.631836	381.716461
1656.641602	406.167389
1655.652344	356.604340
1654.662109	415.690826
1653.672852	294.927124
1652.681641	317.178589
1651.691406	262.828735
1650.701172	134.563461
1649.709961	239.116913
1648.718750	111.112915
1647.727539	88.974968
1646.735352	-33.464325
1645.744141	52.938030
1644.751953	-3.225094
1643.759766	-32.868500
1642.766602	167.249954
1641.774414	182.625076
1640.781250	34.473976
1639.788086	121.260902
1638.794922	-132.149231
1637.801758	18.080645
1636.807617	115.587250
1635.813477	-29.367172
1634.819336	126.226357
1633.825195	-58.045055
1632.830078	5.425328
1631.834961	-75.907646
1630.839844	-14.966615
1629.844727	-88.239632
1628.849609	-56.152718
1627.853516	36.487621
1626.857422	-331.209747
1625.861328	-122.724014
1624.865234	-111.486580
1623.868164	-105.469193
1622.871094	39.889473
1621.874023	-74.913681
1620.876953	-118.693253
1619.879883	71.349434
1618.881836	-24.890898
1617.883789	191.369583
1616.885742	8.594658
1615.887695	256.309143
1614.888672	210.087143
1613.889648	-56.429180
1612.890625	54.842659
1611.891602	-14.826840
1610.892578	106.917801
1609.892578	-156.637680
1608.892578	-123.971779
1607.892578	0.385299
1606.892578	48.747597
1605.891602	23.776489
1604.890625	66.894844
1603.889648	110.002701
1602.888672	124.313126
1601.887695	-10.505729
1600.885742	3.828257
1599.883789	78.305382
1598.881836	-113.935425
1597.879883	-102.202972
1596.876953	76.776154
1595.874023	-110.129738
1594.871094	-43.567768
1593.868164	41.239288
1592.864258	-54.175808
1591.861328	-60.795860
1590.857422	-56.990746
1589.853516	-74.077538
1588.848633	135.797363
1587.844727	22.133785
1586.839844	-101.935249
1585.834961	118.181061
1584.830078	-0.683701
1583.824219	23.809460
1582.819336	3.979012
1581.813477	31.015547
1580.807617	-205.030945
1579.800781	6.850415
1578.794922	-13.075336
1577.788086	-1.795431
1576.781250	108.328697
1575.773438	93.491005
1574.766602	52.620453
1573.758789	48.133472
1572.750977	-5.786230
1571.743164	-44.124069
1570.735352	57.849415
1569.726563	99.975594
1568.718750	19.957420
1567.708984	-91.243034
1566.700195	7.886871
1565.691406	-129.304092
1564.681641	39.773911
1563.671875	162.025864
1562.662109	-29.730701
1561.652344	63.859898
1560.641602	211.813705
1559.630859	113.355278
1558.620117	97.836472
1557.609375	-104.314682
1556.597656	196.209763
1555.586914	19.925714
1554.575195	136.313019
1553.563477	-27.046864
1552.550781	-9.183000
1551.539063	117.327255
1550.526367	116.930260
1549.513672	-25.809832
1548.500977	-103.881744
1547.487305	66.269341
1546.473633	24.287876
1545.459961	170.961578
1544.446289	72.007858
1543.432617	-70.883163
1542.417969	-53.621658
1541.404297	46.225060
1540.389648	-27.034143
1539.374023	126.845459
1538.359375	-0.717694
1537.343750	-45.719681
1536.328125	-13.365867
1535.312500	49.866081
1534.296875	162.007294
1533.280273	145.123901
1532.263672	50.857529
1531.247070	-43.427616
1530.230469	-24.365337
1529.212891	-0.226564
1528.196289	18.697523
1527.178711	78.744942
1526.160156	22.853096
1525.142578	170.261475
1524.124023	170.864456
1523.106445	-6.100159
1522.087891	94.733528
1521.068359	190.312805
1520.049805	62.120937
1519.030273	121.559715
1518.010742	-6.690092
1516.991211	86.022156
1515.971680	70.744583
1514.951172	-3.663339
1513.930664	101.642532
1512.910156	-88.379456
1511.889648	57.849155
1510.868164	-57.789833
1509.846680	-173.437332
1508.826172	3.324537
1507.803711	105.568916
1506.782227	194.902237
1505.759766	9.855035
1504.737305	11.915649
1503.714844	-1.452549
1502.692383	-27.677771
1501.668945	-92.372650
1500.646484	137.384903
1499.623047	31.616171
1498.599609	-63.922565
1497.575195	-34.093082
1496.550781	-96.429985
1495.527344	-117.856354
1494.502930	-88.186264
1493.477539	33.456768
1492.453125	88.545479
1491.427734	48.992142
1490.402344	226.594528
1489.376953	281.453918
1488.350586	-105.615974
1487.325195	71.766296
1486.298828	-72.653374
1485.272461	-86.883575
1484.245117	-70.539398
1483.218750	22.304878
1482.191406	301.263062
1481.164063	207.728134
1480.136719	78.495796
1479.108398	97.119774
1478.080078	26.495136
1477.052734	34.861797
1476.023438	58.451500
1474.995117	76.911102
1473.965820	436.536591
1472.937500	276.624542
1471.908203	315.271576
1470.877930	430.202179
1469.848633	415.304871
1468.818359	456.333374
1467.788086	184.504471
1466.757813	408.570984
1465.727539	363.052307
1464.696289	492.880890
1463.665039	462.544006
1462.633789	523.648132
1461.602539	561.842529
1460.570313	592.366150
1459.539063	452.762451
1458.506836	506.094330
1457.473633	671.030579
1456.441406	381.728027
1455.408203	622.677246
1454.375000	538.883301
1453.341797	450.034760
1452.308594	718.645142
1451.274414	622.147705
1450.241211	629.577332
1449.207031	715.514282
1448.171875	497.447723
1447.137695	575.751465
1446.102539	686.913025
1445.067383	365.174957
1444.032227	734.443420
1442.997070	691.129517
1441.960938	470.742645
1440.924805	574.163025
1439.888672	528.350586
1438.852539	747.989868
1437.816406	595.995911
1436.779297	471.849670
1435.742188	443.754669
1434.705078	400.515564
1433.666992	281.525452
1432.629883	404.971619
1431.591797	361.757538
1430.553711	99.005623
1429.514648	282.951752
1428.476563	262.503906
1427.437500	121.001060
1426.398438	201.457245
1425.359375	309.615540
1424.320313	-8.217482
1423.280273	-21.010008
1422.240234	54.389603
1421.200195	34.052544
1420.159180	48.981369
1419.119141	182.258591
1418.078125	244.999756
1417.037109	45.995094
1415.996094	159.090164
1414.954102	33.160637
1413.912109	-7.186952
1412.870117	95.826561
1411.828125	7.752780
1410.786133	2.678468
1409.743164	-55.155415
1408.700195	-185.801636
1407.657227	-52.630505
1406.614258	85.527725
1405.570313	-4.836898
1404.527344	-180.475555
1403.483398	-215.484116
1402.438477	-87.369537
1401.394531	-104.770905
1400.349609	13.285414
1399.304688	33.525620
1398.259766	113.953369
1397.214844	-81.332001
1396.168945	-40.960369
1395.123047	1.931040
1394.077148	94.929817
1393.031250	25.143074
1391.984375	-12.042366
1390.937500	-114.261955
1389.890625	68.900963
1388.843750	-200.866470
1387.796875	12.324062
1386.749023	5.356577
1385.701172	-64.084297
1384.653320	-125.958916
1383.604492	-35.311886
1382.556641	-14.626481
1381.507813	-158.812775
1380.458984	94.257942
1379.410156	2.632093
1378.360352	-126.373451
1377.310547	-190.382080
1376.260742	37.675030
1375.210938	-73.665497
1374.161133	-227.324112
1373.110352	23.157824
1372.059570	1.780658
1371.008789	-51.953236
1369.957031	-28.362474
1368.906250	-81.978485
1367.854492	-20.930098
1366.802734	-106.822723
1365.750000	-127.892807
1364.698242	25.385418
1363.645508	61.641247
1362.592773	18.289549
1361.540039	-99.641052
1360.486328	36.257702
1359.433594	-11.891318
1358.379883	126.513298
1357.326172	-103.026016
1356.271484	-41.622337
1355.216797	54.592865
1354.163086	81.261353
1353.107422	-70.887993
1352.052734	-165.797531
1350.998047	86.977280
1349.942383	101.388062
1348.886719	-40.506618
1347.830078	100.560333
1346.774414	306.121582
1345.717773	199.141846
1344.661133	107.136513
1343.604492	208.588058
1342.546875	305.083130
1341.490234	151.318802
1340.432617	215.681213
1339.375000	168.606247
1338.316406	334.563538
1337.258789	381.668610
1336.200195	198.594131
1335.141602	394.290344
1334.082031	317.780762
1333.023438	186.941223
1331.963867	-10.570953
1330.904297	86.295860
1329.844727	222.725159
1328.784180	97.156616
1327.723633	77.947311
1326.663086	63.738728
1325.602539	69.347130
1324.541992	186.127823
1323.480469	85.641747
1322.418945	293.791595
1321.357422	79.908195
1320.295898	140.035324
1319.233398	261.848328
1318.170898	203.626556
1317.108398	295.885437
1316.045898	107.130531
1314.982422	182.211197
1313.918945	289.342102
1312.855469	224.028824
1311.791992	126.773979
1310.728516	224.143677
1309.664063	178.722763
1308.599609	84.141655
1307.535156	376.001556
1306.469727	47.780014
1305.404297	283.033997
1304.338867	319.035614
1303.273438	111.657516
1302.208008	192.019409
1301.141602	370.691772
1300.075195	360.135651
1299.008789	352.085907
1297.942383	167.251129
1296.875000	284.559357
1295.807617	112.177391
1294.740234	173.082336
1293.672852	207.011002
1292.604492	191.895493
1291.537109	-61.088802
1290.468750	115.220673
1289.399414	168.902618
1288.331055	168.680023
1287.261719	126.830879
1286.192383	26.237379
1285.123047	60.453655
1284.052734	141.220657
1282.983398	195.061691
1281.913086	104.480698
1280.841797	43.340504
1279.771484	16.525503
1278.700195	195.247833
1277.628906	112.222343
1276.557617	14.596838
1275.486328	134.631454
1274.414063	93.323250
1273.341797	179.138824
1272.269531	152.562912
1271.197266	143.128067
1270.124023	126.398834
1269.050781	-27.019672
1267.977539	58.877766
1266.904297	200.897125
1265.830078	384.357910
1264.756836	172.585938
1263.681641	268.223755
1262.607422	207.796402
1261.533203	32.845081
1260.458008	45.661087
1259.382813	180.331680
1258.307617	183.412796
1257.231445	8.709485
1256.155273	226.158508
1255.079102	239.028717
1254.002930	142.382858
1252.926758	362.155762
1251.849609	229.066650
1250.772461	205.515030
1249.695313	288.995331
1248.617188	44.218967
1247.540039	-27.840614
1246.461914	172.336853
1245.382813	29.842493
1244.304688	-17.831799
1243.225586	-36.329723
1242.146484	-28.096626
1241.067383	-36.848072
1239.988281	46.644699
1238.908203	81.577629
1237.828125	235.379318
1236.748047	178.107666
1235.667969	135.419144
1234.586914	66.086899
1233.505859	239.178162
1232.424805	160.174652
1231.343750	338.025818
1230.261719	53.153290
1229.179688	-16.057377
1228.097656	72.143105
1227.015625	58.640747
1225.932617	105.646240
1224.850586	-9.473883
1223.767578	98.004242
1222.683594	-145.248199
1221.600586	75.856003
1220.516602	-5.318623
1219.432617	27.134958
1218.347656	-22.588152
1217.263672	-101.277679
1216.178711	-8.454826
1215.093750	-36.414696
1214.008789	152.909424
1212.922852	257.662842
1211.836914	-40.627235
1210.750977	15.857852
1209.665039	33.718044
1208.579102	-100.363708
1207.492188	132.068466
1206.405273	2.824006
1205.318359	215.831009
1204.230469	-202.522034
1203.142578	65.813599
1202.054688	-44.083584
1200.966797	7.374683
1199.877930	-76.010040
1198.790039	-123.268433
1197.701172	-23.749916
1196.611328	68.489250
1195.522461	-41.350079
1194.432617	-98.259941
1193.342773	-102.274460
1192.252930	-94.286736
1191.162109	-292.973755
1190.072266	-83.184349
1188.981445	-8.014111
1187.889648	-290.693085
1186.798828	-81.107094
1185.707031	32.352299
1184.615234	-82.229713
1183.523438	-2.451250
1182.430664	-4.287219
1181.337891	128.147476
1180.245117	-94.335129
1179.152344	71.571205
1178.059570	-45.401546
1176.965820	-44.949986
1175.872070	46.500553
1174.778320	-87.230003
1173.683594	-17.413500
1172.588867	-141.550369
1171.494141	-33.513039
1170.399414	-73.898537
1169.303711	-114.297112
1168.208984	-66.210930
1167.113281	-68.390457
1166.016602	-221.205215
1164.920898	-68.054649
1163.824219	-3.415911
1162.727539	-0.947331
1161.630859	-17.615965
1160.533203	125.674377
1159.435547	-51.028500
1158.337891	-46.287308
1157.240234	-3.399135
1156.141602	118.163795
1155.043945	-89.507225
1153.944336	-37.199593
1152.845703	146.182343
1151.747070	-37.615837
1150.647461	-52.173832
1149.547852	-107.257957
1148.447266	-43.256542
1147.347656	68.315697
1146.247070	115.518166
1145.146484	-146.773697
1144.044922	-16.320349
1142.944336	-23.948746
1141.842773	-60.156277
1140.741211	122.412132
1139.638672	57.587791
1138.537109	232.851593
1137.434570	84.787056
1136.332031	29.422268
1135.228516	107.071869
1134.125977	-114.583755
1133.022461	114.959641
1131.917969	76.116135
1130.814453	-64.789192
1129.709961	0.763441
1128.605469	151.654922
1127.500977	169.630493
1126.396484	78.493027
1125.291016	293.170349
1124.185547	142.726120
1123.080078	170.034531
1121.973633	263.625885
1120.868164	117.933319
1119.761719	268.262360
1118.654297	124.931511
1117.547852	57.378944
1116.440430	41.879841
1115.333008	104.429794
1114.225586	-5.741428
1113.117188	127.666916
1112.008789	-169.291855
1110.900391	105.851318
1109.791992	28.742270
1108.682617	15.422909
1107.573242	87.113678
1106.463867	267.371582
1105.354492	-71.884056
1104.244141	183.800735
1103.133789	175.038132
1102.023438	119.068779
1100.913086	223.493683
1099.801758	268.885925
1098.690430	139.762115
1097.579102	50.744766
1096.467773	65.433937
1095.355469	-82.481079
1094.243164	82.934387
1093.130859	22.172041
1092.017578	6.143797
1090.905273	265.515594
1089.791992	105.840263
1088.677734	282.667114
1087.564453	-98.096573
1086.450195	130.394928
1085.335938	224.743500
1084.221680	321.380371
1083.106445	265.189117
1081.991211	338.235535
1080.875977	176.323929
1079.760742	223.489075
1078.644531	66.337204
1077.528320	89.994728
1076.412109	0.975952
1075.295898	256.899689
1074.178711	346.132843
1073.061523	90.555862
1071.944336	245.414505
1070.826172	252.499557
1069.708984	154.111328
1068.590820	168.223282
1067.471680	-2.751806
1066.353516	88.659279
1065.234375	2.058913
1064.115234	266.638153
1062.996094	98.107666
1061.875977	154.272903
1060.755859	161.280991
1059.635742	161.265457
1058.515625	126.170387
1057.394531	259.400848
1056.273438	203.254410
1055.152344	320.045258
1054.031250	58.328812
1052.909180	182.099060
1051.787109	62.967995
1050.665039	37.273281
1049.541992	79.272583
1048.418945	53.584736
1047.295898	-21.077591
1046.172852	130.537323
1045.048828	4.595393
1043.925781	121.175262
1042.801758	100.190048
1041.676758	-65.255951
1040.552734	-111.799973
1039.427734	2.390118
1038.302734	109.551247
1037.176758	37.408970
1036.050781	170.130875
1034.924805	35.204033
1033.798828	158.583298
1032.672852	107.479393
1031.545898	116.866959
1030.418945	91.392006
1029.291992	-27.024794
1028.164063	-266.208557
1027.036133	-261.330688
1025.908203	-142.627762
1024.780273	-235.271912
1023.651367	-74.808884
1022.522461	-109.365265
1021.393555	-32.501850
1020.264648	-241.005051
1019.134766	-15.666621
1018.004883	170.170914
1016.875000	263.212372
1015.744141	57.235336
1014.613281	124.815216
1013.482422	60.337437
1012.351563	114.041931
1011.219727	-33.717415
1010.088867	-14.687361
1008.956055	2.038170
1007.824219	0.278027
1006.691406	259.966949
1005.558594	443.237671
1004.425781	237.973587
1003.292969	504.455597
1002.159180	581.313171
1001.025391	387.806732
999.891602	236.010178
998.756836	-24.241961
997.622070	-148.096527
996.487305	49.039803
995.352539	-12.384193
994.216797	76.243523
993.081055	-176.568832
991.945313	80.502495
990.808594	23.883085
989.672852	-39.583355
988.536133	-8.485601
987.398438	-117.928551
986.261719	19.227142
985.124023	41.193668
983.986328	12.532578
982.847656	103.635452
981.709961	-81.452484
980.571289	0.510518
979.432617	107.784042
978.292969	-33.352528
977.153320	85.459877
976.013672	-186.555756
974.874023	79.423126
973.734375	69.580421
972.593750	101.136063
971.453125	-41.832397
970.311523	88.560066
969.170898	-51.949993
968.029297	234.547882
966.886719	328.205383
965.745117	162.640564
964.602539	-135.829636
963.459961	79.520348
962.317383	-21.542753
961.173828	42.504978
960.030273	170.728775
958.886719	99.636528
957.743164	51.529060
956.598633	79.051506
955.454102	134.080353
954.309570	42.654697
953.165039	22.253988
952.019531	11.058612
950.874023	4.490727
949.727539	41.415333
948.582031	-72.502251
947.435547	81.079384
946.289063	-5.281147
945.141602	-180.648422
943.995117	151.136597
942.847656	-37.788528
941.699219	29.092733
940.551758	-70.611671
939.403320	-83.518860
938.254883	13.123706
937.105469	70.993774
935.957031	-60.362637
934.807617	-59.399303
933.658203	78.352859
932.507813	120.386154
931.357422	107.774025
930.207031	-16.380394
929.056641	-42.525768
927.906250	-32.192802
926.754883	110.174385
925.603516	-27.341290
924.451172	-53.288391
923.298828	125.496933
922.146484	-255.081543
920.994141	-139.896439
919.841797	-1.999097
918.688477	-32.259293
917.535156	-171.498795
916.380859	9.572809
915.227539	-4.657430
914.073242	-52.894188
912.918945	-96.531723
911.763672	-117.425049
910.608398	138.461151
909.453125	-81.969536
908.297852	-166.226654
907.141602	-71.342918
905.985352	-33.123989
904.829102	93.468391
903.672852	106.778137
902.515625	-72.375832
901.358398	-224.246658
900.201172	47.255611
899.042969	8.632556
897.884766	-7.320271
896.726563	33.309319
895.568359	30.978415
894.409180	123.628067
893.250000	98.722633
892.090820	-7.497633
890.930664	35.460094
889.771484	44.540859
888.611328	-0.558761
887.450195	-45.619987
886.289063	31.242229
885.128906	17.823994
883.966797	105.946739
882.805664	-74.356606
881.643555	31.815742
880.481445	160.495193
879.319336	174.177734
878.156250	102.238098
876.993164	16.824778
875.830078	111.643723
874.666016	296.494446
873.502930	166.095886
872.338867	83.027672
871.173828	22.504507
870.009766	4.756024
868.844727	146.702682
867.679688	279.589569
866.513672	270.786530
865.348633	223.781937
864.182617	149.832169
863.015625	66.927299
861.849609	156.991257
860.682617	148.211090
859.515625	303.299652
858.347656	251.830826
857.180664	144.285233
856.012695	50.238537
854.843750	261.229645
853.675781	160.450089
852.506836	167.300781
851.337891	180.856888
850.167969	154.059464
848.999023	64.537704
847.829102	62.379883
846.658203	210.213760
845.488281	319.904938
844.317383	248.250641
843.146484	154.233444
841.975586	210.107162
840.803711	243.563721
839.631836	98.116096
838.459961	111.413612
837.287109	133.615005
836.114258	182.587799
834.941406	215.871033
833.768555	148.616074
832.594727	63.499199
831.420898	199.366592
830.247070	194.546417
829.072266	153.996185
827.898438	184.807938
826.722656	97.375427
825.547852	123.650848
824.372070	40.656456
823.196289	196.101074
822.020508	6.111863
820.844727	7.724186
819.667969	60.507755
818.491211	33.078857
817.313477	-147.959610
816.136719	-142.034256
814.958984	17.345608
813.781250	-50.260139
812.602539	-71.185158
811.423828	-245.541306
810.245117	-46.465805
809.066406	-254.170074
807.886719	-213.014175
806.707031	-138.609680
805.527344	46.735413
804.346680	23.264545
803.166992	146.240768
801.985352	-8.259233
800.804688	-31.848787
799.623047	-210.730164
798.441406	-88.019302
797.259766	-51.873558
796.078125	261.241180
794.895508	20.213818
793.712891	-19.163038
792.529297	-167.096161
791.346680	-111.301788
790.163086	44.027252
788.978516	73.081451
787.794922	115.349030
786.610352	184.089218
785.425781	243.900818
784.241211	75.897484
783.055664	120.131256
781.870117	-87.645462
780.684570	49.307060
779.498047	-72.304787
778.311523	124.108574
777.125000	-6.388776
775.938477	134.639389
774.750977	196.103607
773.563477	67.749062
772.375977	246.020905
771.187500	95.571884
769.999023	2.475582
768.810547	63.680222
767.622070	87.352837
766.432617	168.254669
765.243164	-35.067753
764.053711	-64.358368
762.863281	67.045502
761.672852	121.313675
760.482422	124.907433
759.291992	124.068382
758.100586	147.390915
756.909180	87.108665
755.717773	108.174309
754.525391	118.208710
753.333008	-51.981056
752.140625	54.707249
750.948242	178.895447
749.754883	19.725037
748.561523	-55.962467
747.368164	-65.781433
746.173828	-51.475990
744.979492	63.729134
743.785156	-3.178733
742.590820	98.785828
741.395508	49.421810
740.200195	24.187300
739.003906	191.793488
737.808594	164.345947
736.612305	86.533531
735.416016	-32.842716
734.218750	-86.481621
733.021484	-43.782276
731.824219	123.636566
730.626953	-76.541069
729.428711	-11.962050
728.230469	78.844704
727.032227	101.860176
725.833984	-74.002998
724.634766	-64.025299
723.435547	186.282944
722.235352	95.783890
721.036133	-130.015518
719.835938	-23.849442
718.635742	19.011953
717.434570	-18.843376
716.233398	170.244049
715.032227	-92.181206
713.831055	96.932297
712.628906	37.488087
711.426758	74.023415
710.224609	243.517395
709.021484	114.540695
707.818359	131.610840
706.615234	-1.504050
705.412109	-197.619843
704.208008	-77.993881
703.003906	-110.664619
701.799805	63.419136
700.594727	-16.965681
699.389648	-1.558038
698.184570	-27.379139
696.979492	142.500931
695.773438	-87.419151
694.567383	-6.496058
693.361328	26.699934
692.154297	-46.422333
690.947266	34.713623
689.740234	-203.127777
688.533203	-110.947807
687.325195	-53.419708
686.117188	314.322327
684.909180	137.754242
683.700195	-73.311935
682.491211	-2.427007
681.282227	88.033981
680.072266	-111.720573
678.863281	-81.700829
677.653320	-55.916805
676.442383	-105.802475
675.232422	164.755997
674.021484	179.976135
672.810547	-92.412613
671.598633	124.214539
670.386719	386.258301
669.174805	53.810646
667.962891	30.682987
666.750000	310.174408
665.537109	64.704849
664.324219	93.739334
663.110352	90.472893
661.897461	57.085262
660.683594	10.861646
659.468750	10.064981
658.254883	156.051376
657.040039	-49.489151
655.824219	-119.007561
654.609375	109.076424
653.393555	-27.104460
652.177734	-31.712666
650.960938	189.941299
649.745117	79.876160
648.528320	15.133669
647.311523	230.323959
646.093750	337.843994
644.875977	34.361469
643.658203	352.756195
642.440430	-0.015450
641.221680	-53.731194
640.002930	178.494354
638.784180	255.854340
637.564453	204.228546
636.344727	118.221390
635.125000	188.996033
633.905273	384.223755
632.684570	49.031818
631.463867	190.389481
630.243164	-1.017250
629.021484	303.119232
627.799805	47.187233
626.578125	14.237866
625.356445	114.058792
624.133789	243.660217
622.911133	150.144699
621.688477	302.825867
620.464844	140.340851
619.241211	29.062639
618.017578	35.301319
616.793945	-78.629990
615.569336	63.948223
614.344727	-104.111450
613.120117	-109.914749
611.894531	-66.941315
610.668945	18.335064
609.443359	263.417847
608.216797	178.793823
606.991211	36.000099
605.764648	27.276571
604.537109	-52.512909
