# Supplementary material for: Raman spectroscopy accurately differentiates mucosal healing from non-healing and biochemical changes following biological therapy in inflammatory bowel disease
Source: PLoS One. 2021 Jun 2;16(6):e0252210. doi: 10.1371/journal.pone.0252210 (PMC8172032; doi:10.1371/journal.pone.0252210)
Supplement: S2 Dataset — (ZIP) [file pone.0252210.s004.zip › Export UC MH/OC029-1 pre treatment_base sub CR removed_4__X_-2899.93__Y_35429.1__Z_229__Time_44.txt]

1714.640625	130.293472
1713.664063	655.205261
1712.687500	234.837936
1711.709961	42.024853
1710.733398	146.543686
1709.755859	-197.209518
1708.778320	342.976074
1707.799805	-60.780842
1706.821289	-218.500900
1705.843750	-108.846313
1704.864258	-238.366943
1703.885742	-320.185791
1702.907227	36.221645
1701.927734	223.102844
1700.948242	-302.338074
1699.968750	-181.143112
1698.988281	-496.688202
1698.007813	34.435513
1697.028320	278.625366
1696.046875	147.582977
1695.066406	-21.602707
1694.084961	147.433624
1693.104492	-378.675446
1692.123047	-24.725492
1691.140625	-109.718491
1690.159180	580.815613
1689.176758	512.286621
1688.194336	61.308186
1687.211914	124.013985
1686.228516	297.425262
1685.246094	485.637054
1684.262695	67.614304
1683.279297	234.615402
1682.295898	109.962074
1681.311523	114.476143
1680.327148	-58.045055
1679.342773	-56.174019
1678.358398	274.282562
1677.374023	499.424377
1676.388672	645.830383
1675.403320	1248.100586
1674.417969	1096.213989
1673.432617	762.134155
1672.446289	849.132996
1671.459961	1237.407837
1670.473633	1044.844604
1669.487305	1352.669556
1668.500977	1422.405762
1667.513672	1323.147705
1666.526367	1325.736572
1665.539063	1310.676758
1664.550781	1988.839355
1663.563477	1885.242920
1662.575195	2105.982178
1661.586914	1852.929688
1660.598633	2162.665527
1659.609375	2425.296387
1658.620117	1891.158203
1657.631836	2232.064941
1656.641602	2546.951904
1655.652344	2187.330566
1654.662109	2116.981445
1653.672852	2378.121338
1652.681641	1991.479736
1651.691406	1399.318970
1650.701172	1582.822876
1649.709961	952.415771
1648.718750	1081.441406
1647.727539	883.205627
1646.735352	976.131287
1645.744141	837.049377
1644.751953	777.653137
1643.759766	298.863098
1642.766602	285.253540
1641.774414	417.215576
1640.781250	-78.572578
1639.788086	130.559082
1638.794922	226.497162
1637.801758	-28.027700
1636.807617	-73.929657
1635.813477	70.222885
1634.819336	225.083328
1633.825195	-67.788330
1632.830078	-33.741634
1631.834961	-183.872177
1630.839844	-707.634705
1629.844727	-246.538361
1628.849609	264.490112
1627.853516	280.724579
1626.857422	-208.019806
1625.861328	-241.473602
1624.865234	-398.425659
1623.868164	141.356506
1622.871094	-78.627617
1621.874023	-293.232361
1620.876953	251.504639
1619.879883	-104.903130
1618.881836	-153.967712
1617.883789	206.526566
1616.885742	104.847939
1615.887695	197.354843
1614.888672	473.376129
1613.889648	-258.074432
1612.890625	-168.442230
1611.891602	206.843277
1610.892578	348.544342
1609.892578	408.779877
1608.892578	-238.618103
1607.892578	117.461159
1606.892578	-142.261887
1605.891602	477.758026
1604.890625	309.319397
1603.889648	46.541924
1602.888672	160.510452
1601.887695	91.083572
1600.885742	-200.892166
1599.883789	9.145663
1598.881836	271.154083
1597.879883	-376.858795
1596.876953	-358.448547
1595.874023	-491.839905
1594.871094	-157.828705
1593.868164	212.336411
1592.864258	-216.982040
1591.861328	-252.156616
1590.857422	-298.072998
1589.853516	-106.800682
1588.848633	24.054060
1587.844727	-4.514934
1586.839844	216.925797
1585.834961	422.324463
1584.830078	-292.830994
1583.824219	566.044373
1582.819336	-136.442261
1581.813477	111.816757
1580.807617	-197.696579
1579.800781	-408.506989
1578.794922	28.691362
1577.788086	15.055322
1576.781250	196.244812
1575.773438	218.273758
1574.766602	-308.829834
1573.758789	-37.750675
1572.750977	303.056091
1571.743164	482.202423
1570.735352	-66.734726
1569.726563	514.390686
1568.718750	152.002426
1567.708984	355.492981
1566.700195	275.562683
1565.691406	-136.977982
1564.681641	75.750778
1563.671875	108.985939
1562.662109	64.020828
1561.652344	5.750525
1560.641602	17.112774
1559.630859	-451.520630
1558.620117	119.113075
1557.609375	567.343262
1556.597656	92.599152
1555.586914	1.131638
1554.575195	132.032288
1553.563477	-94.796860
1552.550781	100.037674
1551.539063	234.965622
1550.526367	38.225098
1549.513672	239.634018
1548.500977	347.499634
1547.487305	741.972351
1546.473633	311.199646
1545.459961	115.500778
1544.446289	-46.851627
1543.432617	-320.557526
1542.417969	28.020983
1541.404297	123.082649
1540.389648	346.837433
1539.374023	348.120117
1538.359375	245.908875
1537.343750	122.732590
1536.328125	-3.272936
1535.312500	97.454941
1534.296875	-23.931217
1533.280273	-11.541096
1532.263672	-84.510887
1531.247070	79.359131
1530.230469	678.319519
1529.212891	568.291199
1528.196289	252.059189
1527.178711	514.991882
1526.160156	306.390259
1525.142578	535.220581
1524.124023	884.584534
1523.106445	248.273605
1522.087891	265.252014
1521.068359	258.785950
1520.049805	133.879272
1519.030273	309.487366
1518.010742	204.673477
1516.991211	459.399994
1515.971680	-51.702732
1514.951172	-121.114212
1513.930664	286.901642
1512.910156	350.541748
1511.889648	-112.192322
1510.868164	-10.436780
1509.846680	-188.552383
1508.826172	-317.969604
1507.803711	-103.987846
1506.782227	350.805145
1505.759766	-156.068665
1504.737305	-316.902802
1503.714844	-516.250122
1502.692383	-387.757294
1501.668945	-397.819244
1500.646484	37.601513
1499.623047	-241.607147
1498.599609	-584.804382
1497.575195	-354.823029
1496.550781	105.208435
1495.527344	-125.619469
1494.502930	-543.193115
1493.477539	-267.854553
1492.453125	-534.576843
1491.427734	-297.859924
1490.402344	-30.656208
1489.376953	-121.280304
1488.350586	638.512634
1487.325195	677.894531
1486.298828	-48.740635
1485.272461	567.455750
1484.245117	267.165863
1483.218750	342.077240
1482.191406	6.189252
1481.164063	216.170715
1480.136719	818.695068
1479.108398	561.827271
1478.080078	496.204712
1477.052734	1116.093628
1476.023438	589.224792
1474.995117	931.159424
1473.965820	1015.713318
1472.937500	995.932617
1471.908203	1637.906738
1470.877930	1503.414429
1469.848633	2142.528809
1468.818359	1873.241821
1467.788086	1980.506470
1466.757813	2204.733887
1465.727539	1330.741821
1464.696289	1982.040405
1463.665039	3016.812744
1462.633789	2880.075439
1461.602539	2641.864258
1460.570313	2942.123535
1459.539063	3184.002441
1458.506836	3291.275146
1457.473633	3233.579346
1456.441406	3790.071045
1455.408203	3613.275391
1454.375000	3454.412598
1453.341797	3516.315430
1452.308594	3352.691162
1451.274414	3627.664063
1450.241211	3917.903809
1449.207031	4083.952393
1448.171875	3662.376465
1447.137695	3552.649658
1446.102539	3807.626465
1445.067383	3996.822998
1444.032227	3029.562988
1442.997070	3573.357666
1441.960938	3428.965576
1440.924805	3600.924561
1439.888672	3585.863281
1438.852539	3313.112793
1437.816406	3808.997070
1436.779297	3319.281982
1435.742188	2493.942627
1434.705078	2841.114502
1433.666992	2390.275391
1432.629883	2002.986328
1431.591797	1716.958008
1430.553711	971.936890
1429.514648	969.166992
1428.476563	1092.777710
1427.437500	916.355835
1426.398438	329.201660
1425.359375	725.676758
1424.320313	509.720917
1423.280273	528.367920
1422.240234	433.830780
1421.200195	72.564629
1420.159180	169.931870
1419.119141	204.580780
1418.078125	350.132751
1417.037109	425.377411
1415.996094	307.074188
1414.954102	-339.288727
1413.912109	488.671082
1412.870117	433.908142
1411.828125	241.126846
1410.786133	315.078430
1409.743164	-281.763733
1408.700195	-11.354733
1407.657227	-318.552948
1406.614258	-256.224640
1405.570313	39.760483
1404.527344	-253.996140
1403.483398	-183.539352
1402.438477	45.147831
1401.394531	-586.420776
1400.349609	-344.726257
1399.304688	14.953115
1398.259766	38.789551
1397.214844	-92.552666
1396.168945	74.558319
1395.123047	615.139832
1394.077148	-246.972137
1393.031250	-134.308929
1391.984375	43.597958
1390.937500	119.038025
1389.890625	229.729767
1388.843750	300.571259
1387.796875	51.421482
1386.749023	217.749847
1385.701172	-275.890137
1384.653320	-189.085022
1383.604492	200.307037
1382.556641	192.492722
1381.507813	187.373657
1380.458984	202.470535
1379.410156	28.008993
1378.360352	-191.126068
1377.310547	124.249184
1376.260742	-144.256989
1375.210938	188.908920
1374.161133	-106.473076
1373.110352	-99.767204
1372.059570	-591.533325
1371.008789	81.367836
1369.957031	255.674088
1368.906250	81.296066
1367.854492	694.461121
1366.802734	216.592361
1365.750000	130.084564
1364.698242	297.830688
1363.645508	166.981567
1362.592773	-356.822113
1361.540039	177.292755
1360.486328	853.143738
1359.433594	126.238464
1358.379883	536.167236
1357.326172	-217.336823
1356.271484	16.396053
1355.216797	625.457764
1354.163086	417.119141
1353.107422	285.996399
1352.052734	1101.320313
1350.998047	200.862274
1349.942383	-31.316189
1348.886719	692.258118
1347.830078	926.873474
1346.774414	712.617981
1345.717773	1066.547363
1344.661133	1008.883789
1343.604492	1174.546631
1342.546875	1233.699829
1341.490234	1005.585815
1340.432617	1345.050903
1339.375000	1114.839844
1338.316406	1667.390503
1337.258789	1447.443848
1336.200195	1351.472412
1335.141602	1560.103027
1334.082031	1375.360107
1333.023438	1284.881470
1331.963867	1211.875488
1330.904297	1188.491211
1329.844727	1058.960327
1328.784180	1228.651733
1327.723633	1413.237671
1326.663086	1694.222778
1325.602539	1725.752686
1324.541992	1391.925659
1323.480469	1537.291138
1322.418945	2349.176758
1321.357422	1867.696655
1320.295898	1495.105469
1319.233398	1786.304565
1318.170898	1712.488037
1317.108398	1628.949829
1316.045898	1833.975830
1314.982422	2051.295654
1313.918945	2130.642578
1312.855469	1931.669312
1311.791992	2311.669678
1310.728516	2029.203003
1309.664063	1842.921631
1308.599609	2124.471680
1307.535156	2588.076904
1306.469727	2719.381592
1305.404297	2754.781738
1304.338867	3063.204346
1303.273438	2456.919434
1302.208008	3185.751953
1301.141602	2722.346924
1300.075195	2436.115723
1299.008789	2380.977051
1297.942383	2436.435791
1296.875000	3017.355957
1295.807617	2684.835938
1294.740234	2210.138672
1293.672852	2493.940186
1292.604492	2073.519531
1291.537109	2104.661621
1290.468750	1603.645874
1289.399414	2063.922363
1288.331055	1504.362061
1287.261719	2001.260010
1286.192383	1625.729858
1285.123047	1914.206177
1284.052734	1658.858643
1282.983398	1851.737793
1281.913086	1782.568604
1280.841797	1150.504517
1279.771484	1788.681885
1278.700195	1726.896362
1277.628906	1175.956787
1276.557617	1664.508911
1275.486328	1412.073486
1274.414063	1990.742432
1273.341797	1581.894897
1272.269531	1647.176880
1271.197266	2134.984131
1270.124023	1875.252197
1269.050781	2597.103027
1267.977539	2271.416748
1266.904297	2065.433105
1265.830078	2093.705078
1264.756836	1592.603760
1263.681641	1655.011719
1262.607422	1729.572876
1261.533203	2206.285645
1260.458008	1627.390747
1259.382813	1765.096069
1258.307617	2319.274170
1257.231445	1898.877075
1256.155273	1800.034424
1255.079102	1827.783447
1254.002930	1638.832764
1252.926758	1885.500977
1251.849609	2319.309814
1250.772461	2217.725586
1249.695313	1573.801147
1248.617188	1297.206909
1247.540039	1446.088745
1246.461914	1626.390869
1245.382813	1391.025391
1244.304688	1367.052856
1243.225586	1690.292114
1242.146484	1263.015015
1241.067383	1265.532349
1239.988281	1309.225586
1238.908203	1037.335327
1237.828125	1435.055420
1236.748047	1442.017334
1235.667969	1735.024414
1234.586914	2093.247070
1233.505859	1847.676392
1232.424805	1425.225342
1231.343750	1446.236572
1230.261719	1316.927002
1229.179688	1054.397827
1228.097656	1021.890198
1227.015625	1485.535889
1225.932617	1244.591187
1224.850586	1170.642700
1223.767578	1212.711426
1222.683594	695.952454
1221.600586	682.289246
1220.516602	765.195496
1219.432617	628.023193
1218.347656	447.286072
1217.263672	897.080139
1216.178711	464.964539
1215.093750	581.080933
1214.008789	47.624352
1212.922852	740.405212
1211.836914	527.846741
1210.750977	1125.909668
1209.665039	1279.781494
1208.579102	782.376038
1207.492188	849.214600
1206.405273	1381.127319
1205.318359	929.465881
1204.230469	328.478027
1203.142578	406.947266
1202.054688	420.241058
1200.966797	98.758102
1199.877930	5.957003
1198.790039	192.296387
1197.701172	80.052635
1196.611328	771.194702
1195.522461	704.361511
1194.432617	320.024414
1193.342773	-105.117844
1192.252930	-83.127129
1191.162109	-306.380920
1190.072266	-323.005035
1188.981445	22.924580
1187.889648	-397.442993
1186.798828	-402.365875
1185.707031	-436.217102
1184.615234	-328.570465
1183.523438	397.910950
1182.430664	-379.994263
1181.337891	-231.992340
1180.245117	-29.004026
1179.152344	-8.371905
1178.059570	103.225563
1176.965820	-235.792465
1175.872070	361.852631
1174.778320	-37.111267
1173.683594	-62.515011
1172.588867	-152.618759
1171.494141	68.352394
1170.399414	-189.389099
1169.303711	-471.064789
1168.208984	-286.289429
1167.113281	-639.695190
1166.016602	493.852356
1164.920898	-153.698715
1163.824219	-129.629105
1162.727539	-349.307556
1161.630859	319.525574
1160.533203	352.781464
1159.435547	-24.666157
1158.337891	657.723694
1157.240234	232.531021
1156.141602	208.237411
1155.043945	57.510746
1153.944336	142.799454
1152.845703	-53.286121
1151.747070	418.055969
1150.647461	-123.677040
1149.547852	-21.954697
1148.447266	-120.436012
1147.347656	71.648956
1146.247070	244.526886
1145.146484	110.220650
1144.044922	-100.249031
1142.944336	-6.080770
1141.842773	332.983398
1140.741211	153.427383
1139.638672	49.967346
1138.537109	-329.173340
1137.434570	202.021164
1136.332031	3.511474
1135.228516	215.998184
1134.125977	219.415649
1133.022461	260.772064
1131.917969	173.874664
1130.814453	298.267212
1129.709961	541.200134
1128.605469	556.290405
1127.500977	699.446838
1126.396484	747.687683
1125.291016	1099.323242
1124.185547	943.603210
1123.080078	233.491196
1121.973633	717.656982
1120.868164	199.800217
1119.761719	276.507935
1118.654297	355.532990
1117.547852	89.020042
1116.440430	395.267395
1115.333008	192.758911
1114.225586	-203.565201
1113.117188	-166.972198
1112.008789	304.646667
1110.900391	223.005081
1109.791992	61.097912
1108.682617	57.564461
1107.573242	384.763245
1106.463867	433.212585
1105.354492	514.743347
1104.244141	480.604523
1103.133789	118.521446
1102.023438	167.184402
1100.913086	720.674194
1099.801758	1005.099487
1098.690430	476.060364
1097.579102	1048.137573
1096.467773	1047.365234
1095.355469	818.102173
1094.243164	612.580933
1093.130859	998.343323
1092.017578	771.818787
1090.905273	948.047058
1089.791992	620.634521
1088.677734	131.084183
1087.564453	592.224060
1086.450195	916.809692
1085.335938	893.377380
1084.221680	1196.804810
1083.106445	1020.740845
1081.991211	1267.799805
1080.875977	711.484009
1079.760742	1069.108521
1078.644531	764.533936
1077.528320	572.889160
1076.412109	336.872101
1075.295898	140.977295
1074.178711	637.292236
1073.061523	432.273621
1071.944336	-72.646568
1070.826172	355.767975
1069.708984	92.770554
1068.590820	767.261169
1067.471680	802.031616
1066.353516	865.060791
1065.234375	253.827682
1064.115234	1143.600098
1062.996094	989.278503
1061.875977	921.725281
1060.755859	1270.770142
1059.635742	298.391815
1058.515625	694.506287
1057.394531	840.445190
1056.273438	673.295349
1055.152344	716.691406
1054.031250	164.533798
1052.909180	154.623383
1051.787109	156.577393
1050.665039	102.671097
1049.541992	546.080811
1048.418945	438.782471
1047.295898	383.035645
1046.172852	126.927948
1045.048828	642.917480
1043.925781	-16.071007
1042.801758	404.533447
1041.676758	-85.985832
1040.552734	320.849335
1039.427734	-297.139038
1038.302734	-129.914413
1037.176758	-190.744202
1036.050781	-39.537609
1034.924805	-99.957436
1033.798828	126.005386
1032.672852	-245.679199
1031.545898	129.425339
1030.418945	279.049225
1029.291992	-312.619019
1028.164063	-478.579803
1027.036133	-542.041199
1025.908203	-331.189758
1024.780273	-686.805786
1023.651367	-596.334473
1022.522461	-477.836365
1021.393555	-561.052917
1020.264648	-567.452087
1019.134766	-244.306488
1018.004883	-512.396484
1016.875000	-207.510574
1015.744141	-324.412994
1014.613281	-283.455170
1013.482422	-272.417877
1012.351563	127.957108
1011.219727	155.531143
1010.088867	211.114059
1008.956055	165.024094
1007.824219	406.131042
1006.691406	1191.001831
1005.558594	1478.447144
1004.425781	3093.302979
1003.292969	3470.788086
1002.159180	2572.468506
1001.025391	1605.465942
999.891602	537.491577
998.756836	324.806915
997.622070	170.181747
996.487305	140.529892
995.352539	-343.578583
994.216797	181.142014
993.081055	345.952637
991.945313	999.891907
990.808594	-11.144492
989.672852	287.988495
988.536133	-316.300140
987.398438	215.919312
986.261719	-249.396866
985.124023	-407.955811
983.986328	315.720093
982.847656	189.769791
981.709961	-170.649170
980.571289	95.202858
979.432617	11.466583
978.292969	-320.413727
977.153320	157.483337
976.013672	122.727089
974.874023	124.972725
973.734375	104.461342
972.593750	516.059875
971.453125	52.610416
970.311523	-187.683853
969.170898	238.110947
968.029297	46.511890
966.886719	142.033875
965.745117	-319.726501
964.602539	237.256744
963.459961	195.714661
962.317383	512.028564
961.173828	227.895004
960.030273	294.692841
958.886719	-36.946728
957.743164	238.701187
956.598633	54.169743
955.454102	492.586823
954.309570	216.935059
953.165039	223.048584
952.019531	961.375183
950.874023	700.104431
949.727539	29.832758
948.582031	361.361664
947.435547	148.956451
946.289063	-188.819168
945.141602	76.811516
943.995117	152.945358
942.847656	242.927048
941.699219	467.708099
940.551758	471.196716
939.403320	283.183868
938.254883	412.520844
937.105469	612.657227
935.957031	-67.242348
934.807617	801.161072
933.658203	962.819702
932.507813	666.581909
931.357422	131.454315
930.207031	-166.401443
929.056641	467.277863
927.906250	-463.041443
926.754883	-111.486824
925.603516	-374.279205
924.451172	-218.256775
923.298828	1.515496
922.146484	-190.207108
920.994141	-379.427124
919.841797	549.696594
918.688477	-164.181366
917.535156	-46.220516
916.380859	598.679199
915.227539	139.974014
914.073242	178.710434
912.918945	-75.201202
911.763672	124.894196
910.608398	141.281677
909.453125	-21.377409
908.297852	317.211090
907.141602	399.601105
905.985352	49.233444
904.829102	16.316280
903.672852	-526.129700
902.515625	-298.276825
901.358398	246.534027
900.201172	399.596985
899.042969	-22.119463
897.884766	-167.526749
896.726563	279.825409
895.568359	335.848267
894.409180	489.127838
893.250000	-139.646133
892.090820	296.296936
890.930664	230.551102
889.771484	-180.658279
888.611328	401.969116
887.450195	503.508789
886.289063	526.064026
885.128906	280.144257
883.966797	386.319336
882.805664	449.654297
881.643555	50.747066
880.481445	-165.322769
879.319336	130.379456
878.156250	-69.746956
876.993164	572.807190
875.830078	206.078049
874.666016	924.886963
873.502930	448.004791
872.338867	223.444122
871.173828	361.288208
870.009766	811.784241
868.844727	935.976318
867.679688	668.873413
866.513672	338.960968
865.348633	128.345551
864.182617	904.235413
863.015625	565.541992
861.849609	667.215271
860.682617	973.159119
859.515625	843.460449
858.347656	1155.940918
857.180664	1118.245972
856.012695	782.208984
854.843750	1625.968018
853.675781	1442.402832
852.506836	1794.659546
851.337891	1097.887573
850.167969	1947.416382
848.999023	1154.571411
847.829102	637.529602
846.658203	830.452576
845.488281	575.564087
844.317383	1142.072510
843.146484	262.924469
841.975586	623.367432
840.803711	874.011902
839.631836	742.171875
838.459961	885.282288
837.287109	650.602173
836.114258	677.375183
834.941406	983.294189
833.768555	1168.419189
832.594727	567.501221
831.420898	658.760803
830.247070	607.086182
829.072266	1624.032959
827.898438	699.888855
826.722656	630.177002
825.547852	1091.041382
824.372070	668.946899
823.196289	137.778793
822.020508	466.745544
820.844727	125.032394
819.667969	208.710220
818.491211	-48.359058
817.313477	-229.729660
816.136719	487.887512
814.958984	-430.090302
813.781250	-211.175873
812.602539	-254.868942
811.423828	-685.471191
810.245117	93.124695
809.066406	-64.255386
807.886719	-192.791107
806.707031	85.067825
805.527344	71.795906
804.346680	391.400696
803.166992	4.962355
801.985352	-152.883163
800.804688	-508.197723
799.623047	-453.183289
798.441406	-620.046631
797.259766	-234.977127
796.078125	-404.289276
794.895508	-414.132385
793.712891	-379.798645
792.529297	-394.343811
791.346680	303.947266
790.163086	120.722725
788.978516	605.808533
787.794922	736.498718
786.610352	291.839172
785.425781	495.226196
784.241211	508.220490
783.055664	253.570267
781.870117	650.836243
780.684570	678.782410
779.498047	752.929993
778.311523	857.809021
777.125000	79.308464
775.938477	139.825226
774.750977	562.059937
773.563477	322.035278
772.375977	417.234161
771.187500	843.013184
769.999023	803.208008
768.810547	302.559387
767.622070	302.222351
766.432617	638.795227
765.243164	682.075256
764.053711	755.983154
762.863281	624.921631
761.672852	1059.430664
760.482422	494.470123
759.291992	774.437439
758.100586	607.555298
756.909180	1018.926819
755.717773	431.785614
754.525391	1117.369629
753.333008	679.524902
752.140625	830.492920
750.948242	170.702621
749.754883	406.962036
748.561523	926.141418
747.368164	285.966919
746.173828	319.566528
744.979492	673.272095
743.785156	524.333435
742.590820	454.219086
741.395508	158.119278
740.200195	217.038712
739.003906	556.214417
737.808594	511.656891
736.612305	153.715179
735.416016	468.004272
734.218750	109.839104
733.021484	568.038330
731.824219	710.743347
730.626953	735.040894
729.428711	426.683228
728.230469	76.732384
727.032227	813.275513
725.833984	395.267029
724.634766	350.920258
723.435547	688.712280
722.235352	774.973633
721.036133	295.486389
719.835938	444.761383
718.635742	534.855164
717.434570	343.238922
716.233398	688.196472
715.032227	749.285400
713.831055	400.258881
712.628906	731.369690
711.426758	103.199844
710.224609	503.635986
709.021484	60.665638
707.818359	192.731308
706.615234	572.821960
705.412109	913.411133
704.208008	148.073090
703.003906	507.915833
701.799805	678.210754
700.594727	-93.436089
699.389648	263.670593
698.184570	740.076538
696.979492	281.617065
695.773438	325.203888
694.567383	331.752869
693.361328	-556.563721
692.154297	-334.997070
690.947266	-111.411201
689.740234	-128.882614
688.533203	-105.159164
687.325195	-98.834091
686.117188	-417.847595
684.909180	48.217960
683.700195	-450.619751
682.491211	-370.525909
681.282227	-41.260948
680.072266	-546.125732
678.863281	-303.485046
677.653320	-335.882599
676.442383	460.916077
675.232422	-30.264969
674.021484	-350.162170
672.810547	-144.100204
671.598633	609.187866
670.386719	612.011536
669.174805	305.913757
667.962891	21.782261
666.750000	271.723755
665.537109	-80.895050
664.324219	-109.090271
663.110352	-225.509598
661.897461	219.754120
660.683594	453.657288
659.468750	-4.803683
658.254883	20.607599
657.040039	-428.038116
655.824219	-125.639503
654.609375	-12.560704
653.393555	-92.975281
652.177734	210.772614
650.960938	-10.645429
649.745117	70.220062
648.528320	270.149597
647.311523	63.849091
646.093750	179.083557
644.875977	239.130890
643.658203	508.682068
642.440430	340.241974
641.221680	-40.056278
640.002930	208.552979
638.784180	322.673096
637.564453	586.100891
636.344727	-277.293884
635.125000	-191.910446
633.905273	-17.279215
632.684570	229.438919
631.463867	303.570557
630.243164	797.536316
629.021484	-30.877733
627.799805	152.876480
626.578125	820.655518
625.356445	-64.439774
624.133789	803.781189
622.911133	248.464127
621.688477	147.372971
620.464844	785.171082
619.241211	441.882050
618.017578	351.433502
616.793945	-340.298950
615.569336	-286.775146
614.344727	-134.545776
613.120117	-225.797333
611.894531	-305.764038
610.668945	-320.931091
609.443359	8.773872
608.216797	296.460876
606.991211	266.602753
605.764648	32.798397
604.537109	-97.148254
