# Supplementary material for: Raman spectroscopy accurately differentiates mucosal healing from non-healing and biochemical changes following biological therapy in inflammatory bowel disease
Source: PLoS One. 2021 Jun 2;16(6):e0252210. doi: 10.1371/journal.pone.0252210 (PMC8172032; doi:10.1371/journal.pone.0252210)
Supplement: S2 Dataset — (ZIP) [file pone.0252210.s004.zip › Export UC MH/EC032-1_base sub CR removed_38__X_28950.3__Y_-63874__Z_2398.02__Time_437.txt]

1714.858398	229.715469
1713.881836	270.834229
1712.905273	111.739746
1711.927734	58.605194
1710.950195	60.457790
1709.972656	288.781494
1708.995117	121.683556
1708.017578	-70.859314
1707.039063	29.851477
1706.061523	5.930195
1705.083008	-113.209007
1704.103516	-239.186371
1703.125000	-69.515373
1702.145508	-62.031727
1701.166016	-168.451096
1700.186523	-140.000916
1699.206055	55.250324
1698.226563	-18.470074
1697.246094	-302.283295
1696.265625	136.476257
1695.284180	7.012759
1694.303711	316.630981
1693.322266	79.664185
1692.340820	-76.161789
1691.359375	185.364212
1690.376953	-150.051666
1689.395508	-148.258636
1688.413086	158.428879
1687.430664	148.521133
1686.447266	-167.151276
1685.464844	-7.401729
1684.481445	142.394699
1683.498047	162.372620
1682.514648	191.104492
1681.530273	329.734467
1680.545898	261.380676
1679.561523	95.298836
1678.577148	416.987976
1677.592773	635.463928
1676.607422	492.743652
1675.622070	385.320465
1674.636719	406.212769
1673.651367	510.130585
1672.666016	673.084900
1671.679688	618.676758
1670.693359	710.981262
1669.707031	1127.826294
1668.719727	825.465576
1667.733398	919.339844
1666.746094	979.185852
1665.758789	819.286621
1664.770508	691.783386
1663.783203	1103.249146
1662.794922	1106.640381
1661.806641	1298.720215
1660.818359	1130.702881
1659.829102	1002.935120
1658.840820	1341.942139
1657.851563	1132.915161
1656.862305	1353.381714
1655.872070	1161.114380
1654.882813	919.029480
1653.892578	1013.497864
1652.902344	989.219849
1651.912109	1020.846802
1650.920898	1126.833740
1649.930664	939.616760
1648.939453	768.646057
1647.947266	674.687073
1646.956055	623.344299
1645.964844	593.437439
1644.972656	450.237640
1643.980469	296.798126
1642.987305	410.303986
1641.995117	394.677124
1641.001953	205.120682
1640.008789	253.306580
1639.015625	161.888306
1638.022461	165.645493
1637.028320	72.037827
1636.034180	86.727203
1635.040039	146.385284
1634.045898	71.810814
1633.051758	129.134750
1632.056641	33.830029
1631.061523	109.853302
1630.066406	-116.753914
1629.070313	6.894229
1628.075195	-85.154388
1627.079102	-82.353912
1626.083008	-113.645142
1625.085938	26.087238
1624.089844	-228.495895
1623.092773	161.062775
1622.095703	245.696609
1621.098633	-63.728413
1620.101563	73.573761
1619.103516	63.801659
1618.105469	219.486542
1617.107422	-15.975817
1616.109375	-51.851578
1615.110352	195.681473
1614.112305	-34.299599
1613.113281	189.550537
1612.114258	143.234360
1611.114258	70.721115
1610.114258	37.549599
1609.115234	174.710938
1608.115234	-13.062212
1607.114258	58.526546
1606.114258	339.555237
1605.113281	104.662079
1604.112305	-4.524525
1603.111328	226.501328
1602.109375	28.288774
1601.108398	219.873795
1600.106445	-4.509537
1599.104492	-210.551376
1598.102539	-170.840012
1597.099609	-131.218597
1596.096680	-96.911972
1595.093750	-67.921181
1594.090820	-274.090912
1593.087891	-216.513840
1592.083984	-135.558350
1591.080078	-33.847801
1590.076172	-190.625900
1589.072266	-123.058121
1588.067383	33.061356
1587.063477	-43.090256
1586.058594	373.464539
1585.052734	205.806442
1584.047852	90.235634
1583.041992	138.747818
1582.036133	155.859070
1581.030273	209.302170
1580.024414	46.470119
1579.017578	89.241432
1578.011719	-237.730194
1577.004883	-7.815166
1575.998047	50.153282
1574.990234	232.809357
1573.982422	371.037048
1572.975586	95.667191
1571.966797	-205.734802
1570.958984	-140.699722
1569.951172	90.453682
1568.942383	-29.346748
1567.933594	79.308678
1566.924805	-27.756210
1565.915039	-18.109856
1564.906250	53.677532
1563.896484	140.841476
1562.886719	105.872871
1561.875977	208.228378
1560.866211	-57.859936
1559.855469	83.059357
1558.844727	104.517097
1557.833984	208.736221
1556.822266	97.679863
1555.811523	-44.568451
1554.799805	250.774582
1553.788086	185.899094
1552.775391	234.787399
1551.763672	68.671051
1550.750977	176.750320
1549.738281	186.305115
1548.725586	262.941803
1547.711914	184.205750
1546.699219	229.451416
1545.685547	266.747040
1544.671875	272.847198
1543.658203	48.816635
1542.643555	95.950180
1541.628906	-71.468552
1540.614258	45.058880
1539.599609	60.687248
1538.584961	63.239338
1537.569336	57.872818
1536.553711	-45.694077
1535.538086	-22.988979
1534.522461	118.171471
1533.505859	181.748245
1532.489258	250.291473
1531.472656	228.442657
1530.456055	203.866821
1529.439453	163.685043
1528.421875	-10.577724
1527.404297	237.375732
1526.386719	158.111938
1525.369141	132.779572
1524.350586	-39.390797
1523.332031	53.357792
1522.313477	-90.732155
1521.294922	130.270401
1520.275391	-19.230486
1519.256836	-171.370895
1518.237305	-61.463314
1517.217773	189.574509
1516.197266	19.039812
1515.177734	-102.751106
1514.157227	-24.352837
1513.136719	-5.175622
1512.116211	52.356430
1511.094727	-54.523365
1510.074219	71.996864
1509.052734	147.012833
1508.031250	-42.283375
1507.008789	145.263077
1505.987305	-18.572926
1504.964844	-26.146709
1503.942383	-264.451141
1502.918945	-290.163696
1501.896484	196.284393
1500.873047	-24.367199
1499.849609	-68.391075
1498.826172	-189.298843
1497.802734	-95.305229
1496.778320	36.899082
1495.753906	-33.141579
1494.729492	-149.294205
1493.705078	166.613297
1492.680664	183.190506
1491.655273	-40.601238
1490.629883	124.003647
1489.604492	-189.289474
1488.578125	-50.472614
1487.552734	272.071899
1486.526367	-0.495743
1485.500000	10.297556
1484.473633	258.334991
1483.446289	123.450394
1482.418945	88.027351
1481.391602	266.771332
1480.364258	381.618286
1479.336914	453.004181
1478.308594	328.020447
1477.280273	386.488495
1476.251953	378.627563
1475.223633	571.924377
1474.194336	668.288574
1473.165039	683.082825
1472.135742	756.356506
1471.106445	1040.774048
1470.077148	1251.228638
1469.046875	1064.690063
1468.016602	1175.746094
1466.986328	1370.621704
1465.956055	1425.549805
1464.924805	1348.228760
1463.893555	1342.052856
1462.862305	1838.876221
1461.831055	1705.529419
1460.799805	1673.788330
1459.767578	1733.415527
1458.735352	1858.987305
1457.703125	1915.960938
1456.670898	1876.471802
1455.637695	1852.182983
1454.604492	1954.697998
1453.571289	1937.978027
1452.538086	1786.890991
1451.503906	1818.332031
1450.470703	2017.019653
1449.436523	2233.333984
1448.401367	1996.130859
1447.367188	2184.497803
1446.332031	2410.746826
1445.297852	2176.216797
1444.261719	1805.091431
1443.226563	2086.963623
1442.191406	1958.911743
1441.155273	1825.849365
1440.119141	1887.569092
1439.083008	1645.907104
1438.045898	1803.704102
1437.009766	1673.396851
1435.972656	1709.900879
1434.934570	1473.593506
1433.897461	1146.524292
1432.860352	1125.133545
1431.822266	1187.070923
1430.784180	736.691223
1429.745117	654.915527
1428.707031	626.212769
1427.667969	552.149475
1426.628906	568.939758
1425.589844	603.417603
1424.550781	655.573364
1423.510742	410.379059
1422.470703	92.278877
1421.430664	618.212280
1420.390625	108.917526
1419.349609	191.577789
1418.308594	244.056824
1417.267578	510.502991
1416.226563	238.424026
1415.185547	19.360800
1414.143555	316.047485
1413.101563	142.445068
1412.059570	366.213501
1411.017578	132.497086
1409.974609	135.161087
1408.931641	105.240280
1407.888672	20.148443
1406.845703	-84.917480
1405.801758	-179.826385
1404.758789	26.642897
1403.714844	-58.041946
1402.669922	73.175568
1401.625977	-8.794556
1400.581055	109.996300
1399.537109	50.803417
1398.491211	129.586746
1397.446289	27.977020
1396.400391	129.478195
1395.355469	221.028275
1394.309570	-153.294235
1393.262695	-21.483877
1392.216797	160.465027
1391.169922	-190.784500
1390.123047	-36.213516
1389.076172	73.354927
1388.029297	187.986404
1386.981445	72.555489
1385.933594	-90.227997
1384.885742	102.181900
1383.837891	264.627960
1382.789063	107.225357
1381.740234	-44.998322
1380.691406	-189.546066
1379.642578	133.098618
1378.592773	-126.064018
1377.543945	-147.830688
1376.494141	52.642075
1375.444336	-11.349473
1374.393555	37.054630
1373.342773	-71.574242
1372.292969	-197.475784
1371.241211	-39.012337
1370.190430	-72.410187
1369.139648	118.614525
1368.087891	-163.716370
1367.036133	129.610931
1365.983398	-281.865143
1364.931641	-137.780518
1363.878906	195.550629
1362.826172	210.293823
1361.773438	-70.949036
1360.720703	222.730545
1359.666992	-120.327660
1358.613281	-10.534940
1357.559570	-102.037567
1356.504883	-14.419331
1355.451172	60.876625
1354.396484	138.745117
1353.341797	139.703766
1352.287109	24.070976
1351.231445	415.122803
1350.175781	160.716278
1349.120117	266.417694
1348.064453	416.867645
1347.008789	564.901917
1345.952148	375.679932
1344.895508	442.081238
1343.838867	783.769714
1342.782227	746.210022
1341.724609	622.054016
1340.666992	621.958069
1339.609375	406.490204
1338.551758	780.652039
1337.493164	711.574341
1336.434570	719.391418
1335.375977	752.085205
1334.317383	777.467712
1333.257813	798.011902
1332.199219	603.506775
1331.139648	720.769958
1330.079102	593.349915
1329.019531	634.195068
1327.958984	754.213440
1326.898438	565.481323
1325.837891	870.966736
1324.777344	825.770447
1323.715820	286.909332
1322.654297	790.093750
1321.592773	688.539612
1320.531250	972.060669
1319.468750	663.529419
1318.406250	912.636169
1317.343750	796.819519
1316.281250	1043.558838
1315.218750	927.997864
1314.155273	935.802490
1313.091797	1298.480713
1312.028320	880.314636
1310.963867	954.949097
1309.899414	842.547852
1308.834961	976.453613
1307.770508	795.411194
1306.706055	867.976196
1305.640625	780.721436
1304.575195	961.677246
1303.509766	756.627686
1302.444336	979.508850
1301.377930	954.159668
1300.311523	1243.445923
1299.245117	992.237305
1298.178711	925.448608
1297.111328	979.104492
1296.044922	772.604614
1294.977539	784.734192
1293.909180	924.556580
1292.841797	801.894592
1291.773438	725.979370
1290.705078	839.019348
1289.636719	829.505188
1288.567383	687.708313
1287.499023	631.837402
1286.429688	796.594910
1285.360352	608.602844
1284.290039	364.441498
1283.219727	644.470947
1282.150391	491.148773
1281.079102	585.164368
1280.008789	666.981262
1278.937500	692.564697
1277.866211	686.408997
1276.794922	797.707947
1275.723633	857.682495
1274.651367	577.928955
1273.580078	606.288696
1272.507813	629.807678
1271.434570	882.992188
1270.362305	948.079651
1269.289063	988.776611
1268.215820	1110.068970
1267.142578	940.933472
1266.068359	618.199280
1264.994141	642.070923
1263.919922	536.712708
1262.845703	967.909851
1261.771484	704.156677
1260.696289	733.048218
1259.621094	908.177307
1258.545898	825.024658
1257.469727	1012.314148
1256.394531	802.617920
1255.318359	595.483337
1254.241211	824.184082
1253.165039	809.458069
1252.087891	831.261047
1251.010742	879.839905
1249.933594	502.823761
1248.856445	874.892395
1247.778320	848.143005
1246.700195	695.045105
1245.622070	629.510925
1244.543945	513.005432
1243.464844	564.153259
1242.385742	501.164093
1241.306641	719.829041
1240.227539	809.767334
1239.147461	817.166321
1238.067383	984.692505
1236.987305	509.371399
1235.907227	730.250122
1234.827148	635.848389
1233.746094	856.599487
1232.665039	580.449280
1231.583008	534.587158
1230.501953	508.123322
1229.419922	653.609985
1228.337891	726.383667
1227.255859	467.471924
1226.172852	520.866760
1225.089844	266.926270
1224.006836	622.703369
1222.923828	407.514709
1221.840820	313.307892
1220.756836	98.240860
1219.672852	122.527275
1218.587891	299.014557
1217.503906	-7.786150
1216.418945	226.565781
1215.333984	388.338806
1214.249023	310.992279
1213.164063	373.645721
1212.078125	250.416000
1210.992188	556.663513
1209.906250	532.271545
1208.819336	577.786621
1207.732422	464.110229
1206.645508	528.821045
1205.558594	624.790588
1204.471680	426.714691
1203.383789	488.844910
1202.295898	213.723648
1201.208008	408.206940
1200.119141	149.972046
1199.031250	31.398617
1197.942383	348.352264
1196.852539	282.597137
1195.763672	48.456654
1194.673828	-161.594467
1193.583984	-138.411697
1192.494141	-19.158382
1191.404297	-166.753693
1190.313477	-126.956184
1189.222656	-171.310516
1188.131836	-131.657669
1187.040039	-63.283630
1185.949219	-331.051422
1184.857422	250.757156
1183.764648	107.656487
1182.672852	-71.428894
1181.580078	20.486494
1180.487305	131.468002
1179.394531	16.997105
1178.301758	70.262367
1177.208008	73.108322
1176.114258	152.532318
1175.020508	332.431976
1173.925781	241.598984
1172.831055	-208.357712
1171.736328	-21.559944
1170.641602	229.677109
1169.546875	227.139893
1168.451172	88.188232
1167.355469	-112.953201
1166.259766	68.414223
1165.163086	-187.779465
1164.067383	67.432022
1162.970703	-47.862160
1161.873047	82.817764
1160.776367	132.169083
1159.678711	238.702454
1158.581055	318.844543
1157.483398	265.227783
1156.384766	271.186188
1155.287109	-13.945382
1154.188477	268.524841
1153.088867	23.863930
1151.990234	205.905396
1150.890625	166.137497
1149.791016	54.821690
1148.691406	45.891449
1147.590820	153.565186
1146.490234	139.667175
1145.389648	297.078278
1144.289063	59.263336
1143.187500	-28.641451
1142.086914	92.743965
1140.984375	-21.478722
1139.882813	373.104675
1138.781250	306.239777
1137.678711	258.320374
1136.576172	96.279129
1135.472656	60.121105
1134.370117	472.780334
1133.266602	286.778351
1132.163086	342.915405
1131.058594	408.426880
1129.955078	573.485840
1128.850586	740.747986
1127.746094	454.828644
1126.640625	835.273438
1125.535156	622.773926
1124.430664	704.197754
1123.324219	837.614319
1122.218750	842.959412
1121.112305	646.880249
1120.005859	604.729065
1118.899414	647.742920
1117.792969	399.518280
1116.685547	726.358337
1115.578125	558.496582
1114.470703	340.959320
1113.362305	378.832764
1112.253906	362.231567
1111.145508	662.301208
1110.037109	449.341553
1108.928711	638.056702
1107.819336	517.163635
1106.709961	783.550903
1105.599609	634.191284
1104.490234	919.167908
1103.379883	672.944763
1102.269531	957.633301
1101.159180	749.117676
1100.047852	1068.890015
1098.936523	749.484070
1097.825195	515.020142
1096.713867	813.220276
1095.601563	599.920410
1094.489258	702.314636
1093.376953	700.976624
1092.263672	847.908142
1091.151367	872.316895
1090.038086	847.224609
1088.924805	895.032837
1087.810547	820.430786
1086.696289	630.570129
1085.582031	885.149658
1084.467773	669.405396
1083.352539	658.174927
1082.238281	684.512512
1081.123047	421.833893
1080.006836	807.449341
1078.891602	770.200378
1077.775391	803.346497
1076.659180	716.744873
1075.541992	508.119873
1074.425781	686.647278
1073.308594	569.533752
1072.191406	792.447205
1071.073242	405.697906
1069.956055	471.459961
1068.837891	398.906677
1067.719727	703.542114
1066.600586	616.863953
1065.481445	567.673279
1064.362305	820.489502
1063.243164	581.660339
1062.124023	392.068573
1061.003906	424.792084
1059.883789	352.243256
1058.762695	665.542969
1057.642578	658.420349
1056.521484	354.449127
1055.400391	438.520264
1054.278320	464.141418
1053.157227	410.348328
1052.035156	326.220703
1050.913086	20.350687
1049.790039	137.089752
1048.667969	552.487244
1047.544922	302.796844
1046.420898	181.510941
1045.297852	20.667023
1044.173828	167.649780
1043.049805	312.256378
1041.925781	258.744720
1040.800781	421.945099
1039.675781	259.006104
1038.550781	336.027527
1037.425781	354.843506
1036.299805	80.397636
1035.173828	259.895111
1034.047852	25.226711
1032.921875	95.414040
1031.794922	507.441925
1030.667969	368.323944
1029.541016	213.046555
1028.413086	222.874008
1027.286133	44.573147
1026.157227	-149.868073
1025.029297	73.843842
1023.901367	-340.946747
1022.772461	-105.578896
1021.643555	-162.650757
1020.513672	17.006527
1019.384766	-60.811764
1018.254883	-210.420197
1017.124023	-158.193558
1015.994141	-142.995209
1014.863281	-146.276062
1013.732422	54.402241
1012.601563	-198.925156
1011.469727	265.817322
1010.338867	112.277275
1009.207031	468.111816
1008.074219	247.643356
1006.942383	230.968155
1005.809570	646.925415
1004.675781	1090.521118
1003.542969	1767.522827
1002.409180	1894.176392
1001.275391	1722.766846
1000.141602	992.434631
999.007813	641.351196
997.873047	380.591156
996.738281	189.319763
995.602539	111.338226
994.467773	324.273743
993.332031	41.186035
992.196289	-4.082272
991.059570	8.428479
989.923828	-6.608558
988.787109	-7.699348
987.650391	-22.497898
986.512695	-152.368454
985.375000	-132.340317
984.237305	16.757790
983.099609	-34.385372
981.960938	-145.229431
980.822266	-71.800331
979.683594	259.395294
978.544922	-161.569122
977.405273	4.179111
976.265625	91.816597
975.125977	69.217422
973.985352	39.863914
972.845703	162.294495
971.705078	59.705315
970.563477	56.039013
969.422852	261.436676
968.281250	202.919312
967.139648	-55.074139
965.997070	-97.154480
964.855469	273.788940
963.712891	110.402870
962.569336	-36.719864
961.426758	-39.227341
960.283203	313.590363
959.139648	148.632034
957.996094	267.907806
956.851563	192.633759
955.707031	156.460022
954.562500	19.742395
953.416992	20.531113
952.272461	28.333908
951.126953	127.768654
949.980469	28.361237
948.834961	301.792297
947.688477	131.838547
946.541992	549.369446
945.395508	302.062683
944.248047	356.502380
943.100586	118.787888
941.953125	228.335037
940.804688	242.120743
939.657227	281.147400
938.507813	203.958023
937.359375	345.907196
936.210938	339.723785
935.061523	256.181946
933.912109	282.223450
932.761719	132.948822
931.611328	154.744736
930.460938	381.653442
929.310547	207.851868
928.160156	59.315754
927.008789	8.858894
925.857422	56.410061
924.705078	108.630844
923.553711	-0.507943
922.401367	83.815926
921.249023	-143.194077
920.095703	-110.870216
918.942383	1.101956
917.789063	147.230927
916.635742	70.859108
915.481445	-9.882628
914.328125	4.886364
913.172852	289.848816
912.018555	-276.050140
910.863281	-247.226746
909.708008	83.335297
908.552734	-148.434036
907.396484	-160.087067
906.241211	0.620230
905.083984	-13.084529
903.927734	-194.292023
902.770508	-157.888016
901.613281	-288.931519
900.456055	-39.516319
899.298828	37.900440
898.140625	101.815712
896.982422	-202.896500
895.824219	100.972588
894.665039	76.968857
893.505859	10.129994
892.346680	92.570885
891.186523	-12.449565
890.027344	67.889542
888.867188	53.438450
887.706055	240.023041
886.545898	137.684341
885.384766	256.634277
884.223633	134.204453
883.061523	336.718506
881.899414	144.580109
880.737305	110.423347
879.575195	110.163452
878.413086	269.967621
877.250000	382.456482
876.086914	276.472687
874.922852	222.396652
873.758789	267.461548
872.595703	418.343658
871.430664	15.652938
870.266602	387.101715
869.101563	40.934299
867.936523	324.596344
866.770508	142.810211
865.605469	336.489441
864.439453	458.208618
863.273438	-37.891479
862.106445	218.684937
860.939453	138.346115
859.772461	670.932739
858.605469	462.635040
857.437500	568.599243
856.269531	486.084961
855.101563	547.159485
853.932617	493.861481
852.764648	561.641174
851.595703	770.588928
850.425781	591.805176
849.256836	549.743958
848.086914	754.054199
846.916992	389.530792
845.746094	298.270996
844.575195	301.034485
843.404297	469.349365
842.233398	420.573853
841.061523	206.303223
839.889648	255.939850
838.717773	157.984543
837.545898	319.279938
836.373047	122.973999
835.200195	150.096191
834.027344	239.690384
832.853516	193.000183
831.679688	295.836487
830.505859	409.729553
829.331055	95.133858
828.157227	311.508667
826.982422	425.136902
825.806641	315.693329
824.631836	261.952087
823.456055	312.908813
822.280273	-39.498055
821.103516	31.404585
819.926758	88.828873
818.750000	212.934326
817.573242	-14.789386
816.395508	13.422458
815.217773	-145.354248
814.040039	251.921097
812.862305	-42.675724
811.683594	-59.323452
810.504883	123.980125
809.326172	211.539490
808.146484	25.691439
806.966797	-133.520370
805.787109	-108.457275
804.607422	-181.201263
803.426758	-72.017197
802.246094	-140.522903
801.064453	68.202240
799.883789	-264.475220
798.702148	-102.624397
797.520508	-222.520645
796.337891	-36.618420
795.156250	-170.016861
793.972656	-70.863884
792.790039	-237.662369
791.607422	-114.438812
790.423828	-68.884132
789.239258	-21.267078
788.055664	-53.462364
786.871094	18.199907
785.686523	213.549820
784.501953	-18.079147
783.316406	75.231400
782.130859	-79.168312
780.945313	7.215659
779.759766	214.922287
778.573242	276.631622
777.386719	267.518982
776.199219	-48.563736
775.012695	147.385376
773.825195	-27.576443
772.637695	231.978943
771.449219	-9.348497
770.260742	229.969421
769.072266	45.802696
767.883789	271.509766
766.694336	353.762878
765.504883	305.880127
764.315430	235.872681
763.125977	273.656006
761.935547	265.070404
760.745117	337.792267
759.553711	456.560394
758.363281	385.982788
757.171875	269.134857
755.979492	583.161072
754.788086	310.023865
753.595703	483.019196
752.403320	429.524231
751.210938	145.307190
750.017578	157.585617
748.824219	136.823212
747.630859	418.886230
746.436523	492.240326
745.242188	207.849838
744.047852	274.458313
742.853516	174.285965
741.658203	442.406067
740.462891	109.734871
739.267578	215.428452
738.071289	279.368835
736.875000	-0.673687
735.678711	32.500244
734.482422	258.263977
733.285156	76.741905
732.087891	149.097519
730.890625	127.300125
729.692383	55.161839
728.494141	103.291824
727.295898	42.056168
726.097656	153.494858
724.898438	-1.741867
723.699219	529.076721
722.500000	319.191986
721.299805	105.027870
720.099609	238.086777
718.899414	281.598572
717.698242	333.823334
716.498047	163.514755
715.296875	8.572515
714.094727	309.470856
712.893555	84.858078
711.691406	250.530548
710.489258	333.362091
709.286133	270.236237
708.083008	259.466187
706.879883	294.489227
705.676758	-38.359020
704.472656	-37.974079
703.268555	-20.107368
702.064453	-126.171326
700.860352	18.027054
699.655273	33.953732
698.450195	69.536575
697.244141	94.335381
696.039063	73.602127
694.833008	9.542769
693.626953	-84.774796
692.419922	-157.210648
691.212891	-116.595726
690.005859	47.850166
688.798828	-61.049931
687.590820	-100.337776
686.382813	-11.491759
685.174805	16.752102
683.965820	-156.476196
682.756836	-6.521150
681.547852	297.376740
680.338867	46.709148
679.128906	-218.829742
677.918945	-300.013611
676.708984	-8.626901
675.498047	88.014427
674.287109	-141.948532
673.076172	-79.568703
671.865234	225.210098
670.653320	-75.422928
669.441406	19.890100
668.229492	72.120270
667.016602	27.280308
665.803711	47.460827
664.590820	156.373825
663.377930	-39.042599
662.164063	227.809021
660.950195	95.428909
659.736328	112.183334
658.521484	-114.671227
657.306641	8.160215
656.091797	-207.438248
654.875977	-84.305298
653.661133	-239.111740
652.445313	394.980774
651.228516	44.393158
650.012695	124.869698
648.795898	-9.891387
647.579102	55.744087
646.361328	78.413544
645.143555	152.815704
643.925781	354.200256
642.708008	334.028900
641.489258	195.656448
640.270508	16.547163
639.051758	-63.578442
637.833008	245.292068
636.613281	31.960680
635.393555	149.479080
634.172852	39.277752
632.953125	77.193779
631.732422	138.617523
630.511719	161.273758
629.290039	282.474335
628.068359	-29.820227
626.846680	-162.030350
625.625000	290.894775
624.402344	340.391602
623.179688	479.587280
621.957031	254.178452
620.733398	431.211334
619.510742	117.370232
618.286133	-153.936798
617.062500	-93.814201
615.837891	196.888275
614.613281	-133.565720
613.388672	117.346153
612.164063	-194.951416
610.938477	-37.438206
609.712891	149.170639
608.486328	31.413261
607.260742	-44.424576
606.034180	32.637852
604.807617	23.250120
