# Supplementary material for: Raman spectroscopy accurately differentiates mucosal healing from non-healing and biochemical changes following biological therapy in inflammatory bowel disease
Source: PLoS One. 2021 Jun 2;16(6):e0252210. doi: 10.1371/journal.pone.0252210 (PMC8172032; doi:10.1371/journal.pone.0252210)
Supplement: S2 Dataset — (ZIP) [file pone.0252210.s004.zip › Export UC MH/EC032-1_base sub CR removed_22__X_28951.3__Y_-63875__Z_2397.61__Time_253.txt]

1714.858398	42.893597
1713.881836	99.613487
1712.905273	171.507751
1711.927734	34.981560
1710.950195	-84.549713
1709.972656	252.490540
1708.995117	67.658905
1708.017578	-11.756092
1707.039063	209.660431
1706.061523	86.414024
1705.083008	-196.631363
1704.103516	-189.664917
1703.125000	-294.209045
1702.145508	-173.173203
1701.166016	-115.553612
1700.186523	-59.803379
1699.206055	-22.013781
1698.226563	27.323359
1697.246094	-13.454491
1696.265625	-176.306595
1695.284180	-60.501945
1694.303711	53.432327
1693.322266	178.751190
1692.340820	-87.610733
1691.359375	-35.462925
1690.376953	366.953613
1689.395508	132.420670
1688.413086	205.440140
1687.430664	372.517487
1686.447266	542.902222
1685.464844	87.644264
1684.481445	315.463745
1683.498047	197.577057
1682.514648	0.559379
1681.530273	352.875763
1680.545898	463.468353
1679.561523	635.929382
1678.577148	739.813843
1677.592773	591.578979
1676.607422	444.049866
1675.622070	863.693726
1674.636719	805.225159
1673.651367	665.022766
1672.666016	1043.740356
1671.679688	856.949829
1670.693359	925.870422
1669.707031	1000.675232
1668.719727	1158.324463
1667.733398	992.651672
1666.746094	1188.547241
1665.758789	1257.555054
1664.770508	1289.920410
1663.783203	1365.275024
1662.794922	1576.339600
1661.806641	1355.708374
1660.818359	1668.432739
1659.829102	1340.221680
1658.840820	1306.742065
1657.851563	1398.225830
1656.862305	1654.322876
1655.872070	1428.890503
1654.882813	1362.843750
1653.892578	1080.240479
1652.902344	1314.117432
1651.912109	1297.014526
1650.920898	955.015503
1649.930664	1110.660400
1648.939453	803.997620
1647.947266	640.544556
1646.956055	638.721924
1645.964844	579.134033
1644.972656	554.232361
1643.980469	616.812256
1642.987305	426.236084
1641.995117	309.970062
1641.001953	128.072388
1640.008789	-19.156942
1639.015625	192.674011
1638.022461	159.437698
1637.028320	139.645126
1636.034180	291.445038
1635.040039	-67.834808
1634.045898	-276.546234
1633.051758	-102.992134
1632.056641	68.052872
1631.061523	73.342224
1630.066406	-31.739237
1629.070313	-210.297302
1628.075195	-149.144958
1627.079102	-190.466293
1626.083008	62.960407
1625.085938	-72.762634
1624.089844	-3.218786
1623.092773	-22.953800
1622.095703	2.111234
1621.098633	6.256615
1620.101563	178.610413
1619.103516	-234.649567
1618.105469	-125.163200
1617.107422	-7.774739
1616.109375	15.154116
1615.110352	195.551910
1614.112305	381.180115
1613.113281	252.042862
1612.114258	136.107925
1611.114258	287.640442
1610.114258	140.340744
1609.115234	265.647552
1608.115234	183.933060
1607.114258	36.764458
1606.114258	227.472107
1605.113281	156.262619
1604.112305	176.678833
1603.111328	215.376266
1602.109375	42.087925
1601.108398	-175.624512
1600.106445	-11.470055
1599.104492	105.495277
1598.102539	70.734314
1597.099609	-105.214859
1596.096680	-32.925331
1595.093750	-161.898727
1594.090820	-45.382629
1593.087891	-336.364716
1592.083984	-146.947266
1591.080078	-242.214096
1590.076172	-230.548965
1589.072266	-352.056244
1588.067383	-147.572433
1587.063477	-133.659012
1586.058594	117.384888
1585.052734	-72.357407
1584.047852	-389.838898
1583.041992	-295.636353
1582.036133	165.705582
1581.030273	84.968353
1580.024414	121.300720
1579.017578	136.631836
1578.011719	-139.699936
1577.004883	-111.613976
1575.998047	-3.044025
1574.990234	224.960449
1573.982422	174.438950
1572.975586	128.986343
1571.966797	80.758408
1570.958984	183.129486
1569.951172	-73.289421
1568.942383	-186.907425
1567.933594	143.467026
1566.924805	374.845612
1565.915039	-56.077385
1564.906250	81.436623
1563.896484	-64.161354
1562.886719	-181.346329
1561.875977	4.796417
1560.866211	203.649933
1559.855469	34.039257
1558.844727	-29.413780
1557.833984	303.485168
1556.822266	32.310596
1555.811523	22.711590
1554.799805	121.681808
1553.788086	373.184387
1552.775391	96.240753
1551.763672	228.179626
1550.750977	126.950615
1549.738281	227.365646
1548.725586	371.506683
1547.711914	401.582245
1546.699219	237.546417
1545.685547	-185.133026
1544.671875	495.708801
1543.658203	139.933624
1542.643555	73.421364
1541.628906	-24.254055
1540.614258	146.458817
1539.599609	1.941598
1538.584961	115.394341
1537.569336	-83.659004
1536.553711	49.991596
1535.538086	157.595276
1534.522461	102.487167
1533.505859	142.589264
1532.489258	128.348953
1531.472656	57.224674
1530.456055	-81.053619
1529.439453	115.431625
1528.421875	-118.491867
1527.404297	-241.773895
1526.386719	247.528671
1525.369141	-285.396820
1524.350586	48.923439
1523.332031	-51.883236
1522.313477	269.024994
1521.294922	-127.883072
1520.275391	92.258598
1519.256836	83.372658
1518.237305	53.739719
1517.217773	-24.869022
1516.197266	163.539001
1515.177734	-143.973465
1514.157227	-115.150230
1513.136719	72.675247
1512.116211	-142.717178
1511.094727	60.100128
1510.074219	77.972832
1509.052734	203.402039
1508.031250	18.320826
1507.008789	-113.005623
1505.987305	-205.939438
1504.964844	-224.671768
1503.942383	-25.729813
1502.918945	-495.663177
1501.896484	-112.600479
1500.873047	108.822975
1499.849609	-41.198715
1498.826172	-114.486778
1497.802734	-175.069443
1496.778320	132.665314
1495.753906	12.970746
1494.729492	18.533531
1493.705078	-131.983063
1492.680664	75.347908
1491.655273	-141.795441
1490.629883	433.184448
1489.604492	52.363037
1488.578125	85.363548
1487.552734	90.197075
1486.526367	362.989685
1485.500000	211.866714
1484.473633	415.452545
1483.446289	350.952148
1482.418945	166.514587
1481.391602	63.697811
1480.364258	277.034363
1479.336914	495.316620
1478.308594	382.087189
1477.280273	437.028687
1476.251953	468.966583
1475.223633	758.095581
1474.194336	927.341064
1473.165039	633.100525
1472.135742	977.853882
1471.106445	1019.578857
1470.077148	1224.093262
1469.046875	1163.906250
1468.016602	1314.808105
1466.986328	1280.003174
1465.956055	1491.783691
1464.924805	1683.098389
1463.893555	1533.809570
1462.862305	1603.061157
1461.831055	1451.291870
1460.799805	1916.676636
1459.767578	1886.742310
1458.735352	1823.821777
1457.703125	1963.961304
1456.670898	2111.661865
1455.637695	2167.958008
1454.604492	2150.694580
1453.571289	2414.915283
1452.538086	2346.939697
1451.503906	2420.927490
1450.470703	2241.529053
1449.436523	2421.969238
1448.401367	2354.105957
1447.367188	2233.150635
1446.332031	2431.278809
1445.297852	2247.150635
1444.261719	2268.090332
1443.226563	2291.623047
1442.191406	2188.706787
1441.155273	2075.741699
1440.119141	1755.532471
1439.083008	1882.989868
1438.045898	1937.127197
1437.009766	1900.355469
1435.972656	1888.903564
1434.934570	1624.905396
1433.897461	1681.839355
1432.860352	1506.533325
1431.822266	1399.508667
1430.784180	1300.176514
1429.745117	1052.072266
1428.707031	842.019165
1427.667969	279.012939
1426.628906	883.845276
1425.589844	343.934296
1424.550781	215.194260
1423.510742	341.098145
1422.470703	666.081604
1421.430664	590.513733
1420.390625	-26.378811
1419.349609	356.658417
1418.308594	447.626923
1417.267578	450.571442
1416.226563	277.485992
1415.185547	225.337143
1414.143555	268.873901
1413.101563	10.749269
1412.059570	-86.249947
1411.017578	23.018438
1409.974609	9.196292
1408.931641	-278.358917
1407.888672	298.432404
1406.845703	116.657539
1405.801758	191.167694
1404.758789	64.967766
1403.714844	-171.502930
1402.669922	-204.520126
1401.625977	-31.657959
1400.581055	-224.954987
1399.537109	-6.767193
1398.491211	181.333282
1397.446289	319.375671
1396.400391	-58.765602
1395.355469	87.054184
1394.309570	-65.161171
1393.262695	213.562195
1392.216797	-366.499146
1391.169922	-250.268463
1390.123047	-98.910950
1389.076172	14.988066
1388.029297	-61.150917
1386.981445	137.995621
1385.933594	49.623024
1384.885742	93.938782
1383.837891	-161.570374
1382.789063	-84.475098
1381.740234	-57.237011
1380.691406	-24.871469
1379.642578	-62.302094
1378.592773	180.061050
1377.543945	287.679321
1376.494141	-41.386627
1375.444336	6.621096
1374.393555	-239.640762
1373.342773	33.140072
1372.292969	-58.107605
1371.241211	-91.862045
1370.190430	4.175010
1369.139648	-64.159927
1368.087891	126.782661
1367.036133	218.147903
1365.983398	257.304291
1364.931641	37.654549
1363.878906	151.803223
1362.826172	168.982605
1361.773438	-40.135937
1360.720703	-94.779518
1359.666992	54.678772
1358.613281	-27.045143
1357.559570	-190.635529
1356.504883	140.607117
1355.451172	171.170486
1354.396484	358.368378
1353.341797	-13.271680
1352.287109	300.821716
1351.231445	220.118103
1350.175781	216.538986
1349.120117	404.202576
1348.064453	524.922302
1347.008789	410.052673
1345.952148	687.229614
1344.895508	557.747009
1343.838867	1065.599609
1342.782227	859.516968
1341.724609	447.955658
1340.666992	824.566223
1339.609375	1074.814209
1338.551758	792.631897
1337.493164	914.265503
1336.434570	766.148071
1335.375977	796.411072
1334.317383	1094.010132
1333.257813	557.912415
1332.199219	947.183289
1331.139648	1064.387573
1330.079102	1127.258423
1329.019531	1019.680725
1327.958984	657.725769
1326.898438	871.686646
1325.837891	962.161377
1324.777344	721.788940
1323.715820	1039.607666
1322.654297	908.134766
1321.592773	882.942688
1320.531250	926.949707
1319.468750	1054.899414
1318.406250	1234.685669
1317.343750	906.538940
1316.281250	973.068787
1315.218750	1182.617310
1314.155273	854.965393
1313.091797	1094.182129
1312.028320	1422.052856
1310.963867	1242.571533
1309.899414	1156.808960
1308.834961	1396.081299
1307.770508	963.492432
1306.706055	1106.907349
1305.640625	1215.887329
1304.575195	1278.168091
1303.509766	1397.048706
1302.444336	1405.326050
1301.377930	1202.293579
1300.311523	1156.677368
1299.245117	1219.240967
1298.178711	972.367249
1297.111328	1314.996582
1296.044922	1279.466675
1294.977539	1251.363647
1293.909180	1292.033325
1292.841797	1192.898926
1291.773438	1091.398560
1290.705078	1225.419434
1289.636719	1168.186157
1288.567383	1133.076904
1287.499023	865.212036
1286.429688	1104.695679
1285.360352	1437.202271
1284.290039	917.286072
1283.219727	1068.554688
1282.150391	659.186035
1281.079102	710.151978
1280.008789	827.203186
1278.937500	719.145752
1277.866211	887.554077
1276.794922	698.881226
1275.723633	894.158325
1274.651367	1077.139160
1273.580078	935.038757
1272.507813	981.140015
1271.434570	1098.066040
1270.362305	1127.041504
1269.289063	1024.156250
1268.215820	1062.908203
1267.142578	689.189880
1266.068359	1045.206543
1264.994141	952.196472
1263.919922	868.983826
1262.845703	1253.988525
1261.771484	900.130676
1260.696289	1321.502075
1259.621094	1284.552124
1258.545898	1111.177124
1257.469727	1388.477051
1256.394531	1071.451904
1255.318359	844.625305
1254.241211	1041.419189
1253.165039	1143.203003
1252.087891	991.873169
1251.010742	750.582397
1249.933594	876.608276
1248.856445	927.177490
1247.778320	1040.891846
1246.700195	984.400146
1245.622070	1027.526855
1244.543945	1187.207764
1243.464844	1038.320190
1242.385742	709.770691
1241.306641	956.698364
1240.227539	885.517700
1239.147461	950.211243
1238.067383	871.693787
1236.987305	657.334900
1235.907227	1260.263916
1234.827148	1004.606506
1233.746094	952.616638
1232.665039	723.691650
1231.583008	945.466431
1230.501953	847.346985
1229.419922	637.805420
1228.337891	924.665283
1227.255859	746.558044
1226.172852	834.686951
1225.089844	666.231018
1224.006836	688.903992
1222.923828	285.831696
1221.840820	627.638000
1220.756836	345.498566
1219.672852	375.212067
1218.587891	380.672821
1217.503906	601.089111
1216.418945	722.301392
1215.333984	143.087173
1214.249023	49.334255
1213.164063	310.377686
1212.078125	549.504272
1210.992188	527.882507
1209.906250	868.019348
1208.819336	585.723022
1207.732422	402.332245
1206.645508	681.772034
1205.558594	577.821106
1204.471680	519.617493
1203.383789	215.642990
1202.295898	138.113770
1201.208008	243.537094
1200.119141	404.193542
1199.031250	129.079041
1197.942383	-304.813110
1196.852539	252.547745
1195.763672	-25.006025
1194.673828	-134.204086
1193.583984	-257.858856
1192.494141	12.642692
1191.404297	42.638218
1190.313477	-131.683792
1189.222656	85.507240
1188.131836	-24.075945
1187.040039	34.356617
1185.949219	-255.357315
1184.857422	-189.866287
1183.764648	-143.693893
1182.672852	-128.798767
1181.580078	269.705444
1180.487305	20.581694
1179.394531	-87.085846
1178.301758	327.665863
1177.208008	68.849167
1176.114258	-156.395615
1175.020508	18.334139
1173.925781	94.720573
1172.831055	91.990265
1171.736328	84.393608
1170.641602	-54.887371
1169.546875	-29.119797
1168.451172	130.479858
1167.355469	-176.357422
1166.259766	-153.224854
1165.163086	-292.721802
1164.067383	-80.956429
1162.970703	8.782082
1161.873047	-35.367107
1160.776367	80.431664
1159.678711	-317.206757
1158.581055	220.918152
1157.483398	-86.042458
1156.384766	-85.184280
1155.287109	154.141602
1154.188477	221.573029
1153.088867	305.575592
1151.990234	-32.424015
1150.890625	-158.256943
1149.791016	78.049492
1148.691406	59.302952
1147.590820	138.126297
1146.490234	-73.632553
1145.389648	-66.361160
1144.289063	240.709183
1143.187500	-211.449127
1142.086914	-185.310608
1140.984375	273.576599
1139.882813	71.194725
1138.781250	139.850220
1137.678711	94.321991
1136.576172	-62.920269
1135.472656	159.935547
1134.370117	45.394249
1133.266602	144.543533
1132.163086	132.021347
1131.058594	565.645569
1129.955078	420.054230
1128.850586	682.512573
1127.746094	1004.102112
1126.640625	936.599731
1125.535156	648.606506
1124.430664	744.688660
1123.324219	456.777100
1122.218750	626.211609
1121.112305	750.517029
1120.005859	214.046646
1118.899414	556.134155
1117.792969	43.558613
1116.685547	80.182755
1115.578125	280.012421
1114.470703	-43.019001
1113.362305	104.654381
1112.253906	108.020920
1111.145508	-56.462532
1110.037109	452.621826
1108.928711	217.219177
1107.819336	364.559479
1106.709961	450.416412
1105.599609	581.068787
1104.490234	527.546509
1103.379883	400.868317
1102.269531	491.307892
1101.159180	558.113220
1100.047852	686.190186
1098.936523	465.251984
1097.825195	701.724304
1096.713867	407.829742
1095.601563	389.736053
1094.489258	388.146576
1093.376953	624.432434
1092.263672	629.860901
1091.151367	430.510620
1090.038086	205.367462
1088.924805	406.226593
1087.810547	162.394531
1086.696289	379.662476
1085.582031	270.018707
1084.467773	585.941772
1083.352539	528.044922
1082.238281	392.675903
1081.123047	316.115997
1080.006836	711.687622
1078.891602	517.751831
1077.775391	368.533600
1076.659180	400.142151
1075.541992	420.032928
1074.425781	383.668182
1073.308594	61.212639
1072.191406	198.544907
1071.073242	176.435013
1069.956055	-12.006716
1068.837891	26.970760
1067.719727	190.150101
1066.600586	369.692139
1065.481445	385.297424
1064.362305	499.280273
1063.243164	355.816437
1062.124023	380.960510
1061.003906	541.838440
1059.883789	244.279327
1058.762695	309.366241
1057.642578	360.481476
1056.521484	297.105896
1055.400391	42.220577
1054.278320	250.092453
1053.157227	135.634430
1052.035156	135.722427
1050.913086	117.216080
1049.790039	10.097423
1048.667969	71.141937
1047.544922	111.235901
1046.420898	74.422264
1045.297852	35.395840
1044.173828	285.560974
1043.049805	137.133957
1041.925781	65.772644
1040.800781	157.613968
1039.675781	-9.028456
1038.550781	190.110580
1037.425781	109.886101
1036.299805	246.259537
1035.173828	-185.127808
1034.047852	232.975494
1032.921875	9.023960
1031.794922	180.604370
1030.667969	17.429758
1029.541016	-24.686029
1028.413086	156.408463
1027.286133	23.904535
1026.157227	-415.040680
1025.029297	-477.454895
1023.901367	-286.659302
1022.772461	-423.115295
1021.643555	-454.958588
1020.513672	-154.904282
1019.384766	-258.448425
1018.254883	-299.213715
1017.124023	-263.331604
1015.994141	-208.785217
1014.863281	21.977125
1013.732422	-310.222260
1012.601563	-162.663773
1011.469727	47.475300
1010.338867	137.270981
1009.207031	-96.901680
1008.074219	337.944763
1006.942383	152.696045
1005.809570	673.139954
1004.675781	1128.722900
1003.542969	1591.177368
1002.409180	1820.096436
1001.275391	1163.980347
1000.141602	725.484070
999.007813	127.957558
997.873047	214.390610
996.738281	-33.838261
995.602539	39.024605
994.467773	146.619553
993.332031	-130.985855
992.196289	175.248322
991.059570	-21.236391
989.923828	181.372986
988.787109	-102.316010
987.650391	-67.717262
986.512695	142.101379
985.375000	-189.313354
984.237305	-181.916565
983.099609	127.221390
981.960938	-113.754074
980.822266	269.150360
979.683594	-58.874092
978.544922	-103.686989
977.405273	-375.992157
976.265625	-183.617294
975.125977	98.454849
973.985352	-88.246834
972.845703	-113.888504
971.705078	-187.611237
970.563477	-249.676834
969.422852	250.909775
968.281250	-10.626591
967.139648	-141.095444
965.997070	-39.648930
964.855469	114.652161
963.712891	335.519836
962.569336	256.096283
961.426758	186.022995
960.283203	617.959900
959.139648	493.131378
957.996094	247.108917
956.851563	166.209763
955.707031	87.775093
954.562500	-4.217574
953.416992	192.291473
952.272461	169.220734
951.126953	221.770828
949.980469	77.776894
948.834961	16.283533
947.688477	92.085724
946.541992	-23.962917
945.395508	-25.601984
944.248047	258.381226
943.100586	-7.949203
941.953125	333.221741
940.804688	478.071808
939.657227	241.913086
938.507813	183.924591
937.359375	693.990662
936.210938	476.548767
935.061523	491.851257
933.912109	397.861481
932.761719	-5.857508
931.611328	196.690552
930.460938	-129.134750
929.310547	130.491013
928.160156	260.341400
927.008789	196.786392
925.857422	-96.451767
924.705078	70.071220
923.553711	245.713089
922.401367	46.198357
921.249023	62.830818
920.095703	279.547211
918.942383	-21.798166
917.789063	442.628632
916.635742	34.825500
915.481445	-220.571396
914.328125	12.290281
913.172852	52.221760
912.018555	-107.453819
910.863281	16.577261
909.708008	65.785736
908.552734	-150.232971
907.396484	114.485756
906.241211	-24.247873
905.083984	29.741888
903.927734	-265.070984
902.770508	65.370171
901.613281	112.697609
900.456055	200.807434
899.298828	96.570351
898.140625	114.615288
896.982422	26.390680
895.824219	98.819908
894.665039	284.311310
893.505859	128.440079
892.346680	-2.456348
891.186523	-214.584808
890.027344	34.214977
888.867188	330.357971
887.706055	-10.281211
886.545898	150.363739
885.384766	134.944260
884.223633	189.498138
883.061523	34.281582
881.899414	140.746353
880.737305	132.196640
879.575195	238.620163
878.413086	290.922699
877.250000	268.870239
876.086914	485.586365
874.922852	499.544189
873.758789	459.466858
872.595703	493.681030
871.430664	404.120697
870.266602	361.839203
869.101563	171.126953
867.936523	317.795074
866.770508	351.980682
865.605469	496.263580
864.439453	244.983017
863.273438	315.057556
862.106445	528.823547
860.939453	450.555176
859.772461	412.707062
858.605469	668.864807
857.437500	785.755310
856.269531	803.850220
855.101563	770.317078
853.932617	795.064514
852.764648	546.266724
851.595703	792.854309
850.425781	501.522400
849.256836	1054.814453
848.086914	884.403320
846.916992	284.116333
845.746094	467.561279
844.575195	509.866425
843.404297	549.859863
842.233398	267.650940
841.061523	21.302320
839.889648	376.466095
838.717773	355.853241
837.545898	444.692383
836.373047	477.563721
835.200195	320.479004
834.027344	545.284180
832.853516	238.522247
831.679688	280.050964
830.505859	473.237823
829.331055	434.219543
828.157227	694.038269
826.982422	661.511841
825.806641	501.833984
824.631836	524.926270
823.456055	66.567261
822.280273	151.963257
821.103516	-134.753143
819.926758	-96.295372
818.750000	137.976013
817.573242	120.520805
816.395508	163.065216
815.217773	16.384604
814.040039	-419.479065
812.862305	-268.161469
811.683594	-341.559601
810.504883	-154.967850
809.326172	-59.672188
808.146484	-42.280567
806.966797	-120.504982
805.787109	-112.193718
804.607422	-428.118835
803.426758	121.623299
802.246094	-143.377960
801.064453	-363.990509
799.883789	-87.776665
798.702148	-137.764771
797.520508	-41.517242
796.337891	-337.724365
795.156250	-179.642822
793.972656	-187.895981
792.790039	-94.370300
791.607422	-182.564468
790.423828	-328.383759
789.239258	63.576077
788.055664	189.719894
786.871094	112.174507
785.686523	165.050827
784.501953	21.001652
783.316406	-131.927231
782.130859	154.924393
780.945313	103.467308
779.759766	-221.989182
778.573242	88.661179
777.386719	209.174881
776.199219	327.320282
775.012695	211.373917
773.825195	236.592300
772.637695	188.906357
771.449219	224.947647
770.260742	289.541901
769.072266	314.331024
767.883789	10.642537
766.694336	99.193886
765.504883	262.508636
764.315430	348.576599
763.125977	73.428696
761.935547	295.801849
760.745117	363.934998
759.553711	495.756561
758.363281	341.477600
757.171875	136.609390
755.979492	375.884186
754.788086	483.087891
753.595703	214.372192
752.403320	-54.286755
751.210938	232.843719
750.017578	137.654877
748.824219	145.638840
747.630859	-39.606304
746.436523	110.931824
745.242188	94.599190
744.047852	255.890518
742.853516	70.568161
741.658203	174.681686
740.462891	46.354763
739.267578	110.887024
738.071289	-280.359436
736.875000	-169.866119
735.678711	216.461655
734.482422	177.843597
733.285156	145.776688
732.087891	188.100006
730.890625	46.605682
729.692383	-86.097923
728.494141	-199.075836
727.295898	-19.057299
726.097656	-88.306656
724.898438	119.987686
723.699219	151.215973
722.500000	217.377609
721.299805	357.751129
720.099609	48.332310
718.899414	249.810120
717.698242	324.635040
716.498047	238.006271
715.296875	417.530396
714.094727	-153.140579
712.893555	414.497131
711.691406	53.392136
710.489258	339.675049
709.286133	179.251755
708.083008	64.684486
706.879883	470.648682
705.676758	162.403763
704.472656	-158.708649
703.268555	112.262215
702.064453	183.019150
700.860352	190.729767
699.655273	505.103058
698.450195	4.157945
697.244141	66.445320
696.039063	-101.549767
694.833008	-210.731003
693.626953	-91.722343
692.419922	353.031219
691.212891	-22.944078
690.005859	-188.117462
688.798828	-472.460175
687.590820	4.891552
686.382813	13.643256
685.174805	-144.465485
683.965820	96.499588
682.756836	-405.945831
681.547852	-188.632660
680.338867	-164.106598
679.128906	7.810914
677.918945	99.658401
676.708984	-137.465530
675.498047	-222.843109
674.287109	18.700411
673.076172	156.431396
671.865234	186.096588
670.653320	226.704956
669.441406	-93.587082
668.229492	-56.956856
667.016602	-279.492920
665.803711	75.040543
664.590820	157.426910
663.377930	466.666229
662.164063	-161.013580
660.950195	-69.510361
659.736328	-83.619316
658.521484	42.672741
657.306641	-18.569901
656.091797	-94.707245
654.875977	-110.272942
653.661133	14.436692
652.445313	221.147980
651.228516	44.465645
650.012695	31.732752
648.795898	268.972900
647.579102	-182.632614
646.361328	-5.363551
645.143555	42.890446
643.925781	312.890991
642.708008	281.823364
641.489258	154.183151
640.270508	291.212280
639.051758	353.126770
637.833008	148.728378
636.613281	69.207863
635.393555	97.292206
634.172852	153.453293
632.953125	147.496628
631.732422	-156.634689
630.511719	-14.109551
629.290039	-6.643852
628.068359	157.561600
626.846680	308.986511
625.625000	224.663025
624.402344	179.119080
623.179688	-74.120995
621.957031	388.489990
620.733398	306.971710
619.510742	80.005478
618.286133	-395.068542
617.062500	-103.493980
615.837891	51.115788
614.613281	182.241653
613.388672	-232.031845
612.164063	-134.891953
610.938477	201.779480
609.712891	-10.963853
608.486328	-229.920242
607.260742	356.802094
606.034180	-15.774312
604.807617	113.764252
