# Supplementary material for: Raman spectroscopy accurately differentiates mucosal healing from non-healing and biochemical changes following biological therapy in inflammatory bowel disease
Source: PLoS One. 2021 Jun 2;16(6):e0252210. doi: 10.1371/journal.pone.0252210 (PMC8172032; doi:10.1371/journal.pone.0252210)
Supplement: S2 Dataset — (ZIP) [file pone.0252210.s004.zip › Export UC MH/EC035-1_base sub CR removed_46__X_-21096.9__Y_35978.1__Z_153.941__Time_523.txt]

1714.640625	28.462641
1713.664063	-3.972716
1712.687500	227.851288
1711.709961	-17.475813
1710.733398	35.199970
1709.755859	122.963303
1708.778320	36.795280
1707.799805	-57.103153
1706.821289	15.395203
1705.843750	157.791702
1704.864258	-122.635155
1703.885742	-116.227234
1702.907227	112.574265
1701.927734	-99.909554
1700.948242	59.787773
1699.968750	27.150635
1698.988281	-200.382645
1698.007813	-109.444450
1697.028320	-159.891068
1696.046875	-36.403973
1695.066406	-96.994965
1694.084961	-10.418624
1693.104492	17.665218
1692.123047	-15.406757
1691.140625	87.896187
1690.159180	28.672596
1689.176758	92.432892
1688.194336	57.745621
1687.211914	-64.659409
1686.228516	74.480339
1685.246094	75.234032
1684.262695	54.906857
1683.279297	125.412399
1682.295898	-27.594549
1681.311523	157.873123
1680.327148	16.045454
1679.342773	-34.987377
1678.358398	175.016144
1677.374023	127.094818
1676.388672	-64.219330
1675.403320	31.973679
1674.417969	88.465477
1673.432617	248.814743
1672.446289	231.247101
1671.459961	248.438812
1670.473633	180.831299
1669.487305	299.356659
1668.500977	372.894714
1667.513672	82.923920
1666.526367	101.130592
1665.539063	159.320786
1664.550781	185.832825
1663.563477	114.397995
1662.575195	112.108322
1661.586914	298.216461
1660.598633	381.052277
1659.609375	262.632202
1658.620117	414.650208
1657.631836	415.803009
1656.641602	205.259857
1655.652344	323.256836
1654.662109	78.730927
1653.672852	101.742439
1652.681641	116.940529
1651.691406	201.055008
1650.701172	153.047104
1649.709961	234.742340
1648.718750	255.738388
1647.727539	187.001404
1646.735352	226.744019
1645.744141	20.930189
1644.751953	29.241417
1643.759766	222.494995
1642.766602	11.874322
1641.774414	210.546051
1640.781250	184.943161
1639.788086	-151.841095
1638.794922	36.486206
1637.801758	-44.140888
1636.807617	-127.281433
1635.813477	42.737576
1634.819336	-13.859708
1633.825195	-94.061508
1632.830078	-139.911804
1631.834961	-164.597733
1630.839844	-199.732422
1629.844727	-161.077927
1628.849609	-72.371376
1627.853516	-33.637226
1626.857422	-15.904624
1625.861328	15.026407
1624.865234	-72.326248
1623.868164	-36.037991
1622.871094	13.422952
1621.874023	-84.244293
1620.876953	-60.979244
1619.879883	-14.046561
1618.881836	140.562225
1617.883789	3.716696
1616.885742	27.076122
1615.887695	18.960928
1614.888672	-109.818893
1613.889648	89.368462
1612.890625	-91.780495
1611.891602	109.973755
1610.892578	-23.885078
1609.892578	59.850712
1608.892578	20.406767
1607.892578	88.393364
1606.892578	101.352951
1605.891602	69.789307
1604.890625	19.912088
1603.889648	116.628593
1602.888672	-56.237331
1601.887695	77.067421
1600.885742	-171.592361
1599.883789	-27.886217
1598.881836	-62.047756
1597.879883	-17.791500
1596.876953	83.918846
1595.874023	-83.561165
1594.871094	-0.210578
1593.868164	145.760162
1592.864258	25.298044
1591.861328	-155.180237
1590.857422	-152.913010
1589.853516	-93.270378
1588.848633	28.922218
1587.844727	-206.313156
1586.839844	74.851013
1585.834961	14.310033
1584.830078	-48.852737
1583.824219	195.483612
1582.819336	147.855362
1581.813477	50.704132
1580.807617	60.327950
1579.800781	12.610872
1578.794922	-74.180801
1577.788086	34.213196
1576.781250	116.486244
1575.773438	-30.274017
1574.766602	-20.959921
1573.758789	76.704681
1572.750977	-18.122129
1571.743164	-84.374031
1570.735352	65.041229
1569.726563	125.988541
1568.718750	49.175587
1567.708984	16.475296
1566.700195	53.836697
1565.691406	174.188751
1564.681641	-19.626686
1563.671875	-52.542969
1562.662109	-72.540787
1561.652344	34.496368
1560.641602	29.906832
1559.630859	118.585281
1558.620117	61.999901
1557.609375	-100.883522
1556.597656	34.187763
1555.586914	151.001663
1554.575195	96.759499
1553.563477	50.235954
1552.550781	104.614334
1551.539063	13.965416
1550.526367	24.192291
1549.513672	-45.856712
1548.500977	132.355286
1547.487305	69.916702
1546.473633	147.041397
1545.459961	224.059311
1544.446289	202.767242
1543.432617	176.241318
1542.417969	-31.176355
1541.404297	11.940228
1540.389648	-1.847728
1539.374023	195.972336
1538.359375	-19.314684
1537.343750	77.639214
1536.328125	195.115280
1535.312500	155.128357
1534.296875	117.664009
1533.280273	154.900894
1532.263672	117.296463
1531.247070	-62.105053
1530.230469	-4.462523
1529.212891	24.738508
1528.196289	64.164467
1527.178711	142.115372
1526.160156	137.574844
1525.142578	50.611153
1524.124023	9.923410
1523.106445	0.061635
1522.087891	-7.302616
1521.068359	98.408150
1520.049805	186.014908
1519.030273	29.311956
1518.010742	3.673022
1516.991211	111.584076
1515.971680	88.371941
1514.951172	-29.930962
1513.930664	44.328735
1512.910156	-38.106087
1511.889648	51.393227
1510.868164	-146.619568
1509.846680	42.784584
1508.826172	-39.835114
1507.803711	-168.658997
1506.782227	33.260487
1505.759766	-70.012184
1504.737305	52.224880
1503.714844	-43.440548
1502.692383	-39.216595
1501.668945	-9.449253
1500.646484	-0.227130
1499.623047	-44.834915
1498.599609	-222.573257
1497.575195	-52.279480
1496.550781	-12.591039
1495.527344	-103.413712
1494.502930	258.387329
1493.477539	19.133217
1492.453125	-125.478630
1491.427734	-68.187653
1490.402344	152.560455
1489.376953	120.262817
1488.350586	121.126717
1487.325195	147.490631
1486.298828	71.672371
1485.272461	77.520462
1484.245117	-11.103642
1483.218750	-86.963676
1482.191406	184.063599
1481.164063	220.317078
1480.136719	149.430664
1479.108398	262.066498
1478.080078	203.863358
1477.052734	201.718048
1476.023438	309.062866
1474.995117	271.163971
1473.965820	128.836578
1472.937500	139.302933
1471.908203	175.179855
1470.877930	152.473328
1469.848633	333.300201
1468.818359	343.585876
1467.788086	341.126617
1466.757813	465.777100
1465.727539	407.322601
1464.696289	636.053955
1463.665039	585.160034
1462.633789	638.427185
1461.602539	389.405365
1460.570313	516.288574
1459.539063	401.924561
1458.506836	437.342773
1457.473633	607.223022
1456.441406	619.721741
1455.408203	688.001038
1454.375000	720.735474
1453.341797	601.312866
1452.308594	641.639465
1451.274414	795.984558
1450.241211	529.633362
1449.207031	797.928711
1448.171875	757.087585
1447.137695	612.445923
1446.102539	693.182617
1445.067383	652.385193
1444.032227	697.650269
1442.997070	537.954590
1441.960938	679.343628
1440.924805	378.089386
1439.888672	491.647003
1438.852539	471.178650
1437.816406	359.738037
1436.779297	516.195923
1435.742188	574.066406
1434.705078	316.194275
1433.666992	141.767563
1432.629883	171.942322
1431.591797	202.106506
1430.553711	257.508484
1429.514648	209.442871
1428.476563	204.308655
1427.437500	73.079826
1426.398438	194.076920
1425.359375	-45.458904
1424.320313	224.254471
1423.280273	206.595718
1422.240234	47.881344
1421.200195	-113.260857
1420.159180	105.937485
1419.119141	33.019360
1418.078125	35.662239
1417.037109	18.197092
1415.996094	106.442093
1414.954102	-21.672192
1413.912109	66.589363
1412.870117	-23.687506
1411.828125	-51.046970
1410.786133	-249.278336
1409.743164	-37.801521
1408.700195	108.295143
1407.657227	91.093407
1406.614258	-31.540792
1405.570313	-16.006796
1404.527344	7.094745
1403.483398	42.760399
1402.438477	43.310253
1401.394531	196.928543
1400.349609	-58.302032
1399.304688	-167.949738
1398.259766	-177.232742
1397.214844	49.131752
1396.168945	-195.678207
1395.123047	100.813812
1394.077148	164.271439
1393.031250	92.512566
1391.984375	-197.009262
1390.937500	111.902878
1389.890625	-87.316940
1388.843750	81.404961
1387.796875	-105.127251
1386.749023	-221.513596
1385.701172	-27.741991
1384.653320	55.993603
1383.604492	17.256372
1382.556641	-183.837662
1381.507813	74.892189
1380.458984	1.346355
1379.410156	-172.012939
1378.360352	64.210686
1377.310547	-4.158727
1376.260742	19.889853
1375.210938	173.723877
1374.161133	-49.145672
1373.110352	-144.680649
1372.059570	98.996399
1371.008789	-53.769604
1369.957031	-71.834930
1368.906250	-169.576248
1367.854492	11.803452
1366.802734	8.831710
1365.750000	-28.959929
1364.698242	-79.126320
1363.645508	-69.486298
1362.592773	-114.549728
1361.540039	-82.410263
1360.486328	-15.414107
1359.433594	78.971191
1358.379883	-82.757339
1357.326172	208.092285
1356.271484	108.639832
1355.216797	71.404305
1354.163086	113.746269
1353.107422	108.913017
1352.052734	-84.593811
1350.998047	82.040916
1349.942383	-103.833298
1348.886719	-61.256451
1347.830078	127.737244
1346.774414	-28.104364
1345.717773	155.943390
1344.661133	327.563873
1343.604492	184.322403
1342.546875	137.848984
1341.490234	220.307877
1340.432617	87.237686
1339.375000	88.028511
1338.316406	187.917953
1337.258789	97.180176
1336.200195	159.994751
1335.141602	24.851131
1334.082031	13.520286
1333.023438	279.303284
1331.963867	221.030411
1330.904297	34.255348
1329.844727	230.783447
1328.784180	152.925903
1327.723633	280.244965
1326.663086	98.745209
1325.602539	156.957504
1324.541992	239.884430
1323.480469	290.721130
1322.418945	368.733704
1321.357422	130.880753
1320.295898	226.256577
1319.233398	215.561356
1318.170898	293.697693
1317.108398	238.700287
1316.045898	159.118515
1314.982422	146.153671
1313.918945	214.551880
1312.855469	157.323395
1311.791992	176.514633
1310.728516	242.525497
1309.664063	180.524231
1308.599609	283.503784
1307.535156	150.238052
1306.469727	309.840698
1305.404297	368.563293
1304.338867	230.560608
1303.273438	328.691437
1302.208008	257.204285
1301.141602	399.593842
1300.075195	328.191467
1299.008789	377.228119
1297.942383	239.622147
1296.875000	116.839012
1295.807617	433.579163
1294.740234	-22.922693
1293.672852	173.536987
1292.604492	193.299774
1291.537109	286.674866
1290.468750	210.830429
1289.399414	240.470047
1288.331055	250.521835
1287.261719	253.242996
1286.192383	285.394165
1285.123047	378.799866
1284.052734	-2.927591
1282.983398	68.519493
1281.913086	291.731598
1280.841797	328.863434
1279.771484	221.641479
1278.700195	104.701286
1277.628906	342.482880
1276.557617	286.748291
1275.486328	267.732208
1274.414063	234.078415
1273.341797	205.347885
1272.269531	103.357368
1271.197266	104.021217
1270.124023	60.743034
1269.050781	217.710678
1267.977539	128.085617
1266.904297	67.803665
1265.830078	307.673767
1264.756836	137.639542
1263.681641	111.581345
1262.607422	95.306900
1261.533203	108.307785
1260.458008	213.928177
1259.382813	175.749344
1258.307617	101.057709
1257.231445	231.001221
1256.155273	175.830032
1255.079102	196.166519
1254.002930	82.631111
1252.926758	29.992668
1251.849609	310.699005
1250.772461	279.937714
1249.695313	227.310654
1248.617188	468.905365
1247.540039	134.296814
1246.461914	103.623550
1245.382813	148.287292
1244.304688	192.940170
1243.225586	220.571350
1242.146484	41.801006
1241.067383	139.858963
1239.988281	196.615692
1238.908203	182.974182
1237.828125	120.819252
1236.748047	342.470581
1235.667969	180.884613
1234.586914	261.804169
1233.505859	20.313332
1232.424805	144.847992
1231.343750	2.817725
1230.261719	156.356033
1229.179688	200.844818
1228.097656	160.568649
1227.015625	251.018188
1225.932617	191.371841
1224.850586	64.001518
1223.767578	-60.905262
1222.683594	-134.978943
1221.600586	44.858437
1220.516602	74.725090
1219.432617	36.895573
1218.347656	20.816887
1217.263672	7.153026
1216.178711	46.616879
1215.093750	16.024086
1214.008789	108.556763
1212.922852	123.794716
1211.836914	85.923752
1210.750977	159.035187
1209.665039	41.547485
1208.579102	112.195557
1207.492188	305.752533
1206.405273	-2.162067
1205.318359	159.973740
1204.230469	201.549332
1203.142578	88.924461
1202.054688	-199.471573
1200.966797	-76.032753
1199.877930	-186.170517
1198.790039	-305.900055
1197.701172	-139.269485
1196.611328	36.886829
1195.522461	-183.886658
1194.432617	-135.279678
1193.342773	-194.893219
1192.252930	-76.646538
1191.162109	12.687543
1190.072266	-85.421509
1188.981445	-113.858856
1187.889648	-75.073090
1186.798828	-81.937370
1185.707031	-177.633820
1184.615234	-11.745605
1183.523438	-141.049362
1182.430664	-85.629517
1181.337891	58.469921
1180.245117	-22.887028
1179.152344	109.100204
1178.059570	-152.015869
1176.965820	-125.532562
1175.872070	-82.318024
1174.778320	44.670567
1173.683594	97.349686
1172.588867	-79.822517
1171.494141	-103.773918
1170.399414	104.350815
1169.303711	-63.216431
1168.208984	-127.890984
1167.113281	-204.522430
1166.016602	-149.669510
1164.920898	-166.564774
1163.824219	53.074902
1162.727539	196.142517
1161.630859	57.289379
1160.533203	126.210182
1159.435547	-96.178543
1158.337891	58.616333
1157.240234	72.526443
1156.141602	38.683945
1155.043945	-131.118835
1153.944336	75.889503
1152.845703	146.888779
1151.747070	-130.169510
1150.647461	-83.044846
1149.547852	-16.907362
1148.447266	-96.130836
1147.347656	-53.888393
1146.247070	78.776428
1145.146484	35.210232
1144.044922	-139.255722
1142.944336	9.912686
1141.842773	-95.538185
1140.741211	-15.470573
1139.638672	-44.842335
1138.537109	-147.910172
1137.434570	-98.863380
1136.332031	47.552124
1135.228516	-5.669401
1134.125977	95.484093
1133.022461	-31.379938
1131.917969	67.299225
1130.814453	-78.537521
1129.709961	60.395912
1128.605469	97.235649
1127.500977	62.884277
1126.396484	180.278595
1125.291016	164.835632
1124.185547	329.503113
1123.080078	112.575325
1121.973633	56.811028
1120.868164	230.797043
1119.761719	94.477409
1118.654297	121.542862
1117.547852	-24.201910
1116.440430	144.815018
1115.333008	124.471268
1114.225586	16.602175
1113.117188	93.202812
1112.008789	115.374512
1110.900391	-148.482925
1109.791992	176.168961
1108.682617	155.717834
1107.573242	92.740669
1106.463867	190.355072
1105.354492	-148.864304
1104.244141	-15.874596
1103.133789	-83.548897
1102.023438	-23.805723
1100.913086	26.459867
1099.801758	185.159882
1098.690430	41.987690
1097.579102	132.224030
1096.467773	309.600800
1095.355469	149.957764
1094.243164	-4.913031
1093.130859	80.483032
1092.017578	38.681988
1090.905273	124.005836
1089.791992	185.739990
1088.677734	40.379101
1087.564453	231.460052
1086.450195	53.211620
1085.335938	234.771652
1084.221680	16.625053
1083.106445	226.290268
1081.991211	12.923721
1080.875977	302.347260
1079.760742	157.154175
1078.644531	82.456688
1077.528320	61.778442
1076.412109	224.163925
1075.295898	55.632256
1074.178711	20.881575
1073.061523	150.313477
1071.944336	101.482254
1070.826172	73.763771
1069.708984	1.532958
1068.590820	142.552750
1067.471680	128.892090
1066.353516	105.874107
1065.234375	68.813538
1064.115234	34.111984
1062.996094	160.918457
1061.875977	79.412605
1060.755859	-11.410235
1059.635742	220.569656
1058.515625	178.868484
1057.394531	-143.342865
1056.273438	39.433853
1055.152344	86.607422
1054.031250	84.706726
1052.909180	47.774780
1051.787109	59.903530
1050.665039	-44.689648
1049.541992	-46.536922
1048.418945	70.630386
1047.295898	61.778679
1046.172852	-135.978210
1045.048828	-9.517116
1043.925781	53.958374
1042.801758	52.151035
1041.676758	80.644478
1040.552734	106.814140
1039.427734	93.386314
1038.302734	-31.792339
1037.176758	-21.877865
1036.050781	-4.968946
1034.924805	-85.783791
1033.798828	-36.265221
1032.672852	-12.336536
1031.545898	151.113861
1030.418945	49.480343
1029.291992	101.314217
1028.164063	-62.967213
1027.036133	-164.426666
1025.908203	61.673653
1024.780273	-72.235077
1023.651367	7.519388
1022.522461	-70.571083
1021.393555	-222.857574
1020.264648	-94.337662
1019.134766	-121.257957
1018.004883	-134.229248
1016.875000	-98.483521
1015.744141	120.369408
1014.613281	68.029175
1013.482422	69.024559
1012.351563	-154.623520
1011.219727	-0.696688
1010.088867	65.216309
1008.956055	15.390842
1007.824219	229.417587
1006.691406	100.976105
1005.558594	92.895668
1004.425781	496.453979
1003.292969	610.873108
1002.159180	447.906769
1001.025391	365.925049
999.891602	244.737854
998.756836	176.758148
997.622070	46.494606
996.487305	96.395798
995.352539	-72.960823
994.216797	66.999863
993.081055	66.202415
991.945313	51.600227
990.808594	108.517517
989.672852	-152.696228
988.536133	-104.908478
987.398438	92.668213
986.261719	96.674118
985.124023	-62.819572
983.986328	-88.646461
982.847656	-151.264404
981.709961	46.269302
980.571289	-7.074530
979.432617	61.572483
978.292969	63.519176
977.153320	-120.754829
976.013672	-137.083389
974.874023	-24.658764
973.734375	46.390255
972.593750	53.114807
971.453125	-15.919780
970.311523	-195.106659
969.170898	57.421787
968.029297	144.614532
966.886719	112.481506
965.745117	215.755295
964.602539	185.989548
963.459961	4.937751
962.317383	-63.659863
961.173828	-180.320282
960.030273	60.568226
958.886719	239.529068
957.743164	120.702797
956.598633	4.257105
955.454102	77.911934
954.309570	-129.941193
953.165039	-63.078770
952.019531	81.566406
950.874023	38.640846
949.727539	110.097519
948.582031	119.837708
947.435547	8.479417
946.289063	-130.209930
945.141602	-17.514587
943.995117	-46.432022
942.847656	178.147202
941.699219	44.257141
940.551758	-73.555969
939.403320	68.836998
938.254883	106.263695
937.105469	264.580658
935.957031	37.523232
934.807617	86.433678
933.658203	3.171691
932.507813	77.197388
931.357422	-144.910873
930.207031	4.338745
929.056641	-10.383200
927.906250	29.566481
926.754883	21.736870
925.603516	-145.325134
924.451172	119.921761
923.298828	32.575172
922.146484	72.625870
920.994141	46.768749
919.841797	-33.587456
918.688477	-179.766586
917.535156	-21.463238
916.380859	9.617924
915.227539	-84.159119
914.073242	-98.418060
912.918945	-26.406385
911.763672	-238.007401
910.608398	-150.064377
909.453125	101.142860
908.297852	62.051277
907.141602	-10.997782
905.985352	63.313423
904.829102	-113.870171
903.672852	-21.399719
902.515625	-200.698471
901.358398	217.811920
900.201172	4.634769
899.042969	-61.329895
897.884766	114.837013
896.726563	94.157333
895.568359	91.598198
894.409180	-259.107300
893.250000	-119.147614
892.090820	18.504932
890.930664	-216.662643
889.771484	-42.879299
888.611328	22.445894
887.450195	24.540815
886.289063	-25.262613
885.128906	-156.262405
883.966797	238.460052
882.805664	35.308964
881.643555	23.935928
880.481445	-86.615311
879.319336	102.662346
878.156250	104.832176
876.993164	147.559937
875.830078	140.726761
874.666016	194.700592
873.502930	160.859543
872.338867	77.525230
871.173828	14.486011
870.009766	171.945099
868.844727	97.677307
867.679688	-147.440750
866.513672	286.457947
865.348633	70.633240
864.182617	108.815994
863.015625	-10.269913
861.849609	259.240784
860.682617	209.781143
859.515625	220.953339
858.347656	-57.396091
857.180664	133.329559
856.012695	198.338730
854.843750	126.507622
853.675781	171.298218
852.506836	301.243164
851.337891	99.435905
850.167969	218.117447
848.999023	195.614075
847.829102	164.152756
846.658203	99.109711
845.488281	18.420637
844.317383	208.544891
843.146484	150.217575
841.975586	103.089340
840.803711	82.805519
839.631836	116.175461
838.459961	-15.893305
837.287109	182.824615
836.114258	122.263603
834.941406	-132.615067
833.768555	244.592270
832.594727	119.261353
831.420898	103.344254
830.247070	156.593277
829.072266	33.545315
827.898438	211.654083
826.722656	206.797012
825.547852	146.186340
824.372070	49.916874
823.196289	53.948681
822.020508	4.487267
820.844727	-33.838009
819.667969	21.355379
818.491211	3.029557
817.313477	22.524069
816.136719	-2.519387
814.958984	-5.332349
813.781250	-59.325615
812.602539	100.146980
811.423828	3.858306
810.245117	-292.446930
809.066406	-104.229057
807.886719	-89.411293
806.707031	-50.198154
805.527344	82.226433
804.346680	-36.298061
803.166992	-228.036499
801.985352	-82.444489
800.804688	45.303143
799.623047	-137.543106
798.441406	-71.993134
797.259766	26.746796
796.078125	-111.733665
794.895508	-52.980839
793.712891	-58.528858
792.529297	17.834740
791.346680	-89.645454
790.163086	110.590401
788.978516	-83.243004
787.794922	194.271988
786.610352	-23.887865
785.425781	-98.225143
784.241211	106.032623
783.055664	64.789276
781.870117	122.982819
780.684570	154.602585
779.498047	164.083649
778.311523	270.698151
777.125000	85.785118
775.938477	-46.094753
774.750977	155.289505
773.563477	160.181915
772.375977	-7.013013
771.187500	90.472816
769.999023	84.256599
768.810547	130.914810
767.622070	122.427284
766.432617	237.290619
765.243164	105.367302
764.053711	10.914592
762.863281	143.245483
761.672852	282.087891
760.482422	207.377777
759.291992	88.672356
758.100586	253.738708
756.909180	227.383026
755.717773	108.675247
754.525391	225.182281
753.333008	194.377472
752.140625	266.821991
750.948242	187.651291
749.754883	200.722397
748.561523	240.110321
747.368164	79.722069
746.173828	-27.949572
744.979492	-8.346047
743.785156	79.224869
742.590820	-74.478172
741.395508	-57.126419
740.200195	124.585907
739.003906	-26.882542
737.808594	-169.528366
736.612305	-9.867745
735.416016	68.684525
734.218750	-47.656006
733.021484	-100.480827
731.824219	15.201344
730.626953	-17.942438
729.428711	32.030964
728.230469	-84.211029
727.032227	155.937180
725.833984	131.507004
724.634766	207.597870
723.435547	76.113617
722.235352	-31.288656
721.036133	167.064774
719.835938	208.142242
718.635742	-73.813492
717.434570	-115.612068
716.233398	32.407280
715.032227	152.010452
713.831055	22.987789
712.628906	13.932083
711.426758	-97.545700
710.224609	215.941483
709.021484	280.946442
707.818359	-39.561432
706.615234	95.181847
705.412109	-92.306755
704.208008	46.770771
703.003906	42.193333
701.799805	13.710307
700.594727	28.757477
699.389648	100.355873
698.184570	30.644527
696.979492	-30.313704
695.773438	130.413147
694.567383	-134.686234
693.361328	84.689293
692.154297	-151.988205
690.947266	58.669277
689.740234	-23.730511
688.533203	58.850811
687.325195	-127.566765
686.117188	83.032547
684.909180	-166.104904
683.700195	-14.045983
682.491211	-137.260422
681.282227	-264.707947
680.072266	-97.439819
678.863281	110.948692
677.653320	-33.653801
676.442383	-85.057632
675.232422	71.383736
674.021484	-148.693832
672.810547	118.114403
671.598633	162.085449
670.386719	219.064346
669.174805	94.483566
667.962891	-94.820137
666.750000	-54.943775
665.537109	-34.471386
664.324219	81.077187
663.110352	-125.097229
661.897461	63.933659
660.683594	-36.269012
659.468750	-71.635323
658.254883	65.655136
657.040039	129.612808
655.824219	124.601379
654.609375	61.450508
653.393555	65.200043
652.177734	-21.488216
650.960938	-13.290561
649.745117	7.888561
648.528320	22.658403
647.311523	168.800354
646.093750	-40.186237
644.875977	260.948456
643.658203	28.492920
642.440430	269.370270
641.221680	181.204620
640.002930	41.542091
638.784180	28.808426
637.564453	95.639252
636.344727	16.410294
635.125000	6.000032
633.905273	100.863991
632.684570	56.191189
631.463867	5.148636
630.243164	192.361374
629.021484	186.452667
627.799805	-85.369980
626.578125	33.241650
625.356445	3.910040
624.133789	68.934738
622.911133	288.247070
621.688477	27.596991
620.464844	-8.010379
619.241211	16.379145
618.017578	143.540344
616.793945	-52.543198
615.569336	-135.109207
614.344727	-16.525612
613.120117	25.005993
611.894531	-25.436306
610.668945	-30.965237
609.443359	-162.613098
608.216797	13.508065
606.991211	-4.893398
605.764648	6.590046
604.537109	109.861633
