# Supplementary material for: Raman spectroscopy accurately differentiates mucosal healing from non-healing and biochemical changes following biological therapy in inflammatory bowel disease
Source: PLoS One. 2021 Jun 2;16(6):e0252210. doi: 10.1371/journal.pone.0252210 (PMC8172032; doi:10.1371/journal.pone.0252210)
Supplement: S2 Dataset — (ZIP) [file pone.0252210.s004.zip › Export UC MH/OC018-2 post treatment_base sub CR removed_18__X_-28746.5__Y_36555.2__Z_-6.08251__Time_204.txt]

1714.640625	158.294968
1713.664063	20.462132
1712.687500	504.120789
1711.709961	61.366852
1710.733398	373.889038
1709.755859	-110.907753
1708.778320	38.521526
1707.799805	55.427643
1706.821289	-143.096054
1705.843750	174.194275
1704.864258	133.931747
1703.885742	-250.093063
1702.907227	140.848480
1701.927734	-154.649353
1700.948242	-92.902122
1699.968750	-270.532990
1698.988281	-216.907349
1698.007813	-79.165977
1697.028320	-378.462250
1696.046875	84.957687
1695.066406	15.173437
1694.084961	117.458740
1693.104492	66.028748
1692.123047	317.334534
1691.140625	438.800903
1690.159180	307.850128
1689.176758	76.587555
1688.194336	145.155136
1687.211914	217.354599
1686.228516	277.125275
1685.246094	439.136841
1684.262695	359.486938
1683.279297	211.513443
1682.295898	296.207336
1681.311523	160.678223
1680.327148	385.447723
1679.342773	480.521484
1678.358398	422.010956
1677.374023	728.785767
1676.388672	349.912354
1675.403320	362.856964
1674.417969	427.031189
1673.432617	311.132080
1672.446289	708.823853
1671.459961	588.916687
1670.473633	961.116455
1669.487305	834.513855
1668.500977	1130.733276
1667.513672	984.088013
1666.526367	1127.359253
1665.539063	1008.445496
1664.550781	1043.961548
1663.563477	1156.924194
1662.575195	1567.294067
1661.586914	1283.426758
1660.598633	1225.443115
1659.609375	1417.006470
1658.620117	1410.241455
1657.631836	1480.745605
1656.641602	1435.079468
1655.652344	1408.391113
1654.662109	1194.158325
1653.672852	1308.551514
1652.681641	1177.170166
1651.691406	1025.054932
1650.701172	907.719910
1649.709961	1004.897156
1648.718750	949.030151
1647.727539	777.201660
1646.735352	550.233398
1645.744141	793.855042
1644.751953	216.262192
1643.759766	209.505249
1642.766602	245.208572
1641.774414	128.061508
1640.781250	296.143463
1639.788086	100.299591
1638.794922	345.198730
1637.801758	297.476746
1636.807617	-87.522713
1635.813477	-203.339294
1634.819336	68.423225
1633.825195	-197.252762
1632.830078	19.335196
1631.834961	-37.924721
1630.839844	28.700457
1629.844727	16.434114
1628.849609	22.693203
1627.853516	-176.205063
1626.857422	-153.965927
1625.861328	-184.263718
1624.865234	198.334900
1623.868164	-113.205414
1622.871094	132.633133
1621.874023	-52.537895
1620.876953	-82.593117
1619.879883	26.600857
1618.881836	117.371078
1617.883789	205.487885
1616.885742	382.817566
1615.887695	-25.140577
1614.888672	320.058319
1613.889648	-148.072617
1612.890625	-149.207504
1611.891602	-55.973377
1610.892578	-295.729584
1609.892578	-184.241455
1608.892578	-114.768547
1607.892578	122.287285
1606.892578	170.610275
1605.891602	32.923729
1604.890625	36.605556
1603.889648	-12.132252
1602.888672	77.772049
1601.887695	162.327621
1600.885742	-129.909866
1599.883789	-249.508789
1598.881836	-280.250641
1597.879883	227.411407
1596.876953	248.640610
1595.874023	50.279552
1594.871094	209.781647
1593.868164	-51.383926
1592.864258	-95.835060
1591.861328	-82.937912
1590.857422	-396.432556
1589.853516	2.470266
1588.848633	80.162422
1587.844727	-123.992378
1586.839844	109.902084
1585.834961	304.452332
1584.830078	84.323822
1583.824219	202.927979
1582.819336	112.911522
1581.813477	38.404297
1580.807617	47.125313
1579.800781	-189.082550
1578.794922	-240.490997
1577.788086	-305.058746
1576.781250	70.010315
1575.773438	265.234680
1574.766602	114.301163
1573.758789	267.508118
1572.750977	212.500244
1571.743164	-22.002916
1570.735352	-173.404816
1569.726563	77.800964
1568.718750	-63.495224
1567.708984	223.588928
1566.700195	-159.506271
1565.691406	220.614471
1564.681641	-30.302521
1563.671875	216.934479
1562.662109	74.748878
1561.652344	-137.576462
1560.641602	31.198595
1559.630859	108.987427
1558.620117	59.561386
1557.609375	175.842316
1556.597656	32.786797
1555.586914	148.680832
1554.575195	171.099701
1553.563477	309.854614
1552.550781	-183.291519
1551.539063	257.954651
1550.526367	-87.814980
1549.513672	42.410881
1548.500977	-153.486343
1547.487305	253.035080
1546.473633	5.108217
1545.459961	59.544342
1544.446289	87.947762
1543.432617	48.995087
1542.417969	61.534222
1541.404297	61.012589
1540.389648	261.705109
1539.374023	387.260864
1538.359375	133.220093
1537.343750	599.038635
1536.328125	215.724670
1535.312500	337.959137
1534.296875	-127.971519
1533.280273	210.512177
1532.263672	180.092957
1531.247070	252.616043
1530.230469	484.700073
1529.212891	59.631145
1528.196289	136.827850
1527.178711	314.239716
1526.160156	308.625854
1525.142578	238.548248
1524.124023	186.344498
1523.106445	234.377991
1522.087891	212.778854
1521.068359	394.179382
1520.049805	92.035606
1519.030273	247.404755
1518.010742	214.968033
1516.991211	95.055511
1515.971680	178.001190
1514.951172	273.597778
1513.930664	-193.306931
1512.910156	48.406326
1511.889648	15.263060
1510.868164	333.541992
1509.846680	-102.701523
1508.826172	92.135239
1507.803711	-18.444441
1506.782227	-100.861366
1505.759766	-1.383052
1504.737305	-160.896851
1503.714844	20.329950
1502.692383	-305.841003
1501.668945	-342.592560
1500.646484	-317.944794
1499.623047	-119.349777
1498.599609	-171.764511
1497.575195	-216.602615
1496.550781	-223.133408
1495.527344	251.155289
1494.502930	-95.771309
1493.477539	-317.379761
1492.453125	340.395203
1491.427734	6.176614
1490.402344	-123.562210
1489.376953	-23.408672
1488.350586	-107.288567
1487.325195	283.778046
1486.298828	133.355118
1485.272461	100.342026
1484.245117	220.365585
1483.218750	192.328003
1482.191406	748.345581
1481.164063	248.274994
1480.136719	467.376526
1479.108398	431.390045
1478.080078	476.928223
1477.052734	769.590149
1476.023438	825.109924
1474.995117	439.969330
1473.965820	732.272461
1472.937500	879.330322
1471.908203	840.453979
1470.877930	1155.260986
1469.848633	1360.529419
1468.818359	1250.238159
1467.788086	1462.951050
1466.757813	1383.151245
1465.727539	1463.516724
1464.696289	1564.136841
1463.665039	2045.847168
1462.633789	1706.775024
1461.602539	2023.135742
1460.570313	1813.676636
1459.539063	1693.189453
1458.506836	1994.078613
1457.473633	2076.563477
1456.441406	1907.863037
1455.408203	1977.657471
1454.375000	2425.307617
1453.341797	2439.194336
1452.308594	2815.595703
1451.274414	2474.563721
1450.241211	2346.572998
1449.207031	2433.966064
1448.171875	2673.286133
1447.137695	2335.187500
1446.102539	2323.826904
1445.067383	2304.906738
1444.032227	2372.067627
1442.997070	2439.231689
1441.960938	2147.166260
1440.924805	2490.059570
1439.888672	2357.481934
1438.852539	2063.209229
1437.816406	1832.289795
1436.779297	1899.661255
1435.742188	1850.837646
1434.705078	1597.490967
1433.666992	1632.158203
1432.629883	1230.109009
1431.591797	1439.116699
1430.553711	777.427429
1429.514648	878.035400
1428.476563	600.299683
1427.437500	605.187256
1426.398438	489.102142
1425.359375	635.315613
1424.320313	171.589218
1423.280273	398.554138
1422.240234	746.420654
1421.200195	315.899353
1420.159180	422.000580
1419.119141	-8.117425
1418.078125	307.089691
1417.037109	375.608948
1415.996094	378.760315
1414.954102	374.421509
1413.912109	329.926941
1412.870117	328.283905
1411.828125	87.900101
1410.786133	101.565971
1409.743164	-218.924347
1408.700195	86.389885
1407.657227	27.453318
1406.614258	86.665680
1405.570313	251.372192
1404.527344	-55.785622
1403.483398	-161.966202
1402.438477	193.652267
1401.394531	-258.519897
1400.349609	6.878986
1399.304688	-26.127129
1398.259766	78.869064
1397.214844	306.739685
1396.168945	111.100174
1395.123047	278.927094
1394.077148	15.961596
1393.031250	-86.506348
1391.984375	-198.860962
1390.937500	-8.167281
1389.890625	-67.709648
1388.843750	160.629883
1387.796875	71.283707
1386.749023	62.100452
1385.701172	0.526072
1384.653320	79.092468
1383.604492	-74.728409
1382.556641	-163.372681
1381.507813	32.931137
1380.458984	-247.815125
1379.410156	91.006233
1378.360352	207.568771
1377.310547	-80.186676
1376.260742	89.011772
1375.210938	111.047287
1374.161133	43.387009
1373.110352	48.185455
1372.059570	-103.988419
1371.008789	-34.097267
1369.957031	285.111389
1368.906250	3.773931
1367.854492	-0.796229
1366.802734	37.103836
1365.750000	67.621506
1364.698242	-217.932175
1363.645508	158.880142
1362.592773	-6.883793
1361.540039	-48.042370
1360.486328	298.991730
1359.433594	521.664856
1358.379883	30.704506
1357.326172	19.882519
1356.271484	-77.820831
1355.216797	672.008545
1354.163086	258.954193
1353.107422	-71.870224
1352.052734	213.462021
1350.998047	640.312195
1349.942383	386.942352
1348.886719	302.560608
1347.830078	513.585510
1346.774414	818.920959
1345.717773	985.344055
1344.661133	844.345398
1343.604492	842.358093
1342.546875	1090.801147
1341.490234	1202.991211
1340.432617	1040.231812
1339.375000	706.758911
1338.316406	898.523193
1337.258789	1206.699585
1336.200195	1034.639282
1335.141602	1043.425415
1334.082031	1136.430908
1333.023438	972.263123
1331.963867	761.274292
1330.904297	716.156189
1329.844727	577.232178
1328.784180	1130.500610
1327.723633	791.598389
1326.663086	655.536072
1325.602539	929.656616
1324.541992	1161.783203
1323.480469	944.566895
1322.418945	860.839172
1321.357422	1181.977905
1320.295898	957.813965
1319.233398	928.705933
1318.170898	1237.586182
1317.108398	774.680237
1316.045898	1002.307129
1314.982422	1025.364868
1313.918945	1097.789185
1312.855469	1027.395386
1311.791992	1055.646973
1310.728516	1315.452881
1309.664063	1004.062988
1308.599609	1261.474976
1307.535156	972.562683
1306.469727	1139.005737
1305.404297	1271.032104
1304.338867	1336.687134
1303.273438	1422.067383
1302.208008	1109.276733
1301.141602	1364.401611
1300.075195	911.856812
1299.008789	1373.426147
1297.942383	1053.861938
1296.875000	1051.258789
1295.807617	1100.285034
1294.740234	901.470337
1293.672852	1399.715698
1292.604492	1380.150757
1291.537109	963.324036
1290.468750	909.668518
1289.399414	1081.651733
1288.331055	765.852661
1287.261719	842.349365
1286.192383	1051.180664
1285.123047	1108.106567
1284.052734	829.538757
1282.983398	827.844604
1281.913086	777.235535
1280.841797	822.143738
1279.771484	720.280090
1278.700195	767.731323
1277.628906	983.977051
1276.557617	967.874939
1275.486328	927.376465
1274.414063	1082.467773
1273.341797	1056.702637
1272.269531	974.797852
1271.197266	995.564453
1270.124023	933.312866
1269.050781	1037.155151
1267.977539	1133.663818
1266.904297	1083.735596
1265.830078	1021.649902
1264.756836	679.104614
1263.681641	1156.171997
1262.607422	1101.514648
1261.533203	1044.470703
1260.458008	897.284668
1259.382813	930.505554
1258.307617	844.358276
1257.231445	1389.087402
1256.155273	706.300476
1255.079102	1136.433472
1254.002930	1106.355713
1252.926758	988.698364
1251.849609	880.823303
1250.772461	897.060730
1249.695313	682.268372
1248.617188	800.659668
1247.540039	1259.334106
1246.461914	857.474060
1245.382813	861.550781
1244.304688	800.046326
1243.225586	755.557373
1242.146484	684.375000
1241.067383	982.216431
1239.988281	602.763550
1238.908203	893.187195
1237.828125	819.571289
1236.748047	923.035400
1235.667969	943.992065
1234.586914	720.053406
1233.505859	864.619873
1232.424805	514.752502
1231.343750	584.156921
1230.261719	498.480255
1229.179688	562.963013
1228.097656	629.818604
1227.015625	820.069031
1225.932617	533.439697
1224.850586	500.971619
1223.767578	207.226456
1222.683594	-54.988583
1221.600586	666.996582
1220.516602	583.618469
1219.432617	374.567078
1218.347656	300.872406
1217.263672	410.790741
1216.178711	506.117950
1215.093750	217.419067
1214.008789	392.333527
1212.922852	299.199921
1211.836914	333.962402
1210.750977	281.811188
1209.665039	352.651428
1208.579102	522.286682
1207.492188	800.278137
1206.405273	897.316345
1205.318359	770.138489
1204.230469	161.083099
1203.142578	291.758789
1202.054688	253.738785
1200.966797	-8.235664
1199.877930	124.619225
1198.790039	300.694031
1197.701172	-240.407593
1196.611328	-13.952253
1195.522461	108.935333
1194.432617	-287.676514
1193.342773	32.212002
1192.252930	63.486847
1191.162109	137.923843
1190.072266	-30.362864
1188.981445	-83.359978
1187.889648	-93.189369
1186.798828	26.575966
1185.707031	256.617096
1184.615234	-111.030449
1183.523438	289.148438
1182.430664	22.253603
1181.337891	-294.948700
1180.245117	-7.900309
1179.152344	-39.847759
1178.059570	-225.221115
1176.965820	-259.654999
1175.872070	196.910172
1174.778320	-36.510254
1173.683594	-54.425976
1172.588867	-46.074013
1171.494141	218.279800
1170.399414	140.287628
1169.303711	181.853729
1168.208984	-326.729340
1167.113281	-129.801315
1166.016602	-35.839012
1164.920898	-111.670525
1163.824219	-46.573345
1162.727539	233.427216
1161.630859	83.315582
1160.533203	308.081787
1159.435547	-90.420357
1158.337891	-42.483616
1157.240234	255.915619
1156.141602	384.708649
1155.043945	293.951477
1153.944336	102.976547
1152.845703	-9.290193
1151.747070	2.367797
1150.647461	261.768463
1149.547852	208.875763
1148.447266	141.632614
1147.347656	102.943588
1146.247070	-95.333298
1145.146484	-288.823578
1144.044922	-51.572685
1142.944336	-38.128666
1141.842773	165.522461
1140.741211	292.915680
1139.638672	210.939041
1138.537109	290.591888
1137.434570	4.137993
1136.332031	-291.750671
1135.228516	208.196686
1134.125977	164.015106
1133.022461	373.835266
1131.917969	557.368835
1130.814453	432.248871
1129.709961	560.996460
1128.605469	1100.026367
1127.500977	754.109131
1126.396484	645.409790
1125.291016	892.285095
1124.185547	465.888245
1123.080078	880.821960
1121.973633	622.700684
1120.868164	748.357544
1119.761719	248.754791
1118.654297	357.737213
1117.547852	476.107056
1116.440430	376.658356
1115.333008	291.408173
1114.225586	345.705536
1113.117188	99.598419
1112.008789	347.678284
1110.900391	456.149658
1109.791992	257.334351
1108.682617	627.928772
1107.573242	178.708221
1106.463867	967.064758
1105.354492	834.269592
1104.244141	625.956604
1103.133789	549.866028
1102.023438	240.206604
1100.913086	449.597137
1099.801758	519.714600
1098.690430	1051.885254
1097.579102	490.075867
1096.467773	630.776245
1095.355469	662.999451
1094.243164	659.861023
1093.130859	327.011169
1092.017578	608.798889
1090.905273	709.211243
1089.791992	468.315674
1088.677734	415.738953
1087.564453	713.687073
1086.450195	715.160950
1085.335938	542.643433
1084.221680	854.449036
1083.106445	848.829224
1081.991211	822.071533
1080.875977	438.275574
1079.760742	672.330078
1078.644531	462.502380
1077.528320	799.740112
1076.412109	784.803040
1075.295898	-121.732445
1074.178711	149.764297
1073.061523	643.959656
1071.944336	525.968994
1070.826172	100.954384
1069.708984	580.836182
1068.590820	430.209961
1067.471680	661.511597
1066.353516	630.450134
1065.234375	-7.030700
1064.115234	542.696106
1062.996094	457.956818
1061.875977	204.808578
1060.755859	489.874420
1059.635742	381.933777
1058.515625	519.617737
1057.394531	306.608521
1056.273438	512.114929
1055.152344	378.764160
1054.031250	701.077820
1052.909180	808.418030
1051.787109	574.852905
1050.665039	61.321903
1049.541992	432.652344
1048.418945	528.536987
1047.295898	405.157532
1046.172852	-186.893967
1045.048828	443.260712
1043.925781	89.418221
1042.801758	500.286255
1041.676758	312.175690
1040.552734	79.984215
1039.427734	-16.935469
1038.302734	168.034409
1037.176758	178.393768
1036.050781	214.443771
1034.924805	176.112228
1033.798828	40.182350
1032.672852	39.320187
1031.545898	36.217461
1030.418945	-8.622056
1029.291992	51.252781
1028.164063	118.166771
1027.036133	-154.025101
1025.908203	-193.711578
1024.780273	-251.847839
1023.651367	-328.421265
1022.522461	-237.733566
1021.393555	103.646698
1020.264648	-76.997437
1019.134766	-146.113892
1018.004883	-126.958092
1016.875000	-75.227562
1015.744141	-333.987122
1014.613281	-15.500398
1013.482422	57.394348
1012.351563	-149.859879
1011.219727	-2.608746
1010.088867	77.589966
1008.956055	715.672974
1007.824219	421.062042
1006.691406	765.240540
1005.558594	1000.693542
1004.425781	1596.914673
1003.292969	1996.495117
1002.159180	1554.710938
1001.025391	1337.429688
999.891602	455.050842
998.756836	28.233778
997.622070	266.810120
996.487305	87.570061
995.352539	298.631866
994.216797	306.682678
993.081055	254.908813
991.945313	330.170624
990.808594	57.354782
989.672852	-28.426285
988.536133	-77.134529
987.398438	-210.924942
986.261719	-236.201721
985.124023	-93.172142
983.986328	-148.073242
982.847656	285.263641
981.709961	92.538383
980.571289	114.060364
979.432617	-397.978546
978.292969	-5.717850
977.153320	25.518295
976.013672	176.452911
974.874023	389.543365
973.734375	269.520386
972.593750	287.557465
971.453125	-155.889252
970.311523	213.904678
969.170898	-79.751404
968.029297	-127.521881
966.886719	-152.156311
965.745117	128.516815
964.602539	152.349518
963.459961	213.030853
962.317383	344.927765
961.173828	206.484344
960.030273	173.681976
958.886719	349.535889
957.743164	14.740940
956.598633	243.554123
955.454102	392.311462
954.309570	-74.487663
953.165039	166.144379
952.019531	-36.968632
950.874023	-116.311821
949.727539	362.466125
948.582031	-166.941360
947.435547	117.696564
946.289063	-283.113861
945.141602	77.135277
943.995117	508.182922
942.847656	112.624115
941.699219	260.715881
940.551758	381.520355
939.403320	372.363708
938.254883	192.289886
937.105469	349.987091
935.957031	307.121582
934.807617	510.625885
933.658203	420.195526
932.507813	591.983826
931.357422	167.021881
930.207031	735.362549
929.056641	160.590027
927.906250	423.928955
926.754883	334.537018
925.603516	56.487267
924.451172	63.046890
923.298828	8.343279
922.146484	435.815704
920.994141	310.856537
919.841797	245.174423
918.688477	156.935349
917.535156	141.554886
916.380859	151.288940
915.227539	68.052208
914.073242	3.140122
912.918945	153.967636
911.763672	-83.127090
910.608398	15.711977
909.453125	-114.427986
908.297852	-151.444244
907.141602	147.142166
905.985352	108.030464
904.829102	71.307632
903.672852	59.611401
902.515625	152.190414
901.358398	-330.240997
900.201172	-17.873371
899.042969	486.788147
897.884766	-76.565926
896.726563	167.920639
895.568359	-162.017075
894.409180	-179.727844
893.250000	19.630777
892.090820	85.633598
890.930664	253.342056
889.771484	192.900681
888.611328	-106.814354
887.450195	189.681976
886.289063	-82.694244
885.128906	-298.484161
883.966797	178.472504
882.805664	249.258438
881.643555	15.633029
880.481445	61.699516
879.319336	96.505096
878.156250	365.673828
876.993164	-83.906052
875.830078	25.308701
874.666016	460.992920
873.502930	986.528076
872.338867	796.115234
871.173828	524.789612
870.009766	764.257019
868.844727	416.605042
867.679688	534.557678
866.513672	384.934265
865.348633	430.893524
864.182617	595.909790
863.015625	974.237183
861.849609	640.413330
860.682617	948.893005
859.515625	509.665833
858.347656	654.133057
857.180664	995.938110
856.012695	848.519836
854.843750	1241.612793
853.675781	1367.649658
852.506836	850.229248
851.337891	581.755676
850.167969	1068.422852
848.999023	1109.023438
847.829102	786.737854
846.658203	625.738281
845.488281	234.177002
844.317383	440.249939
843.146484	471.623413
841.975586	301.579132
840.803711	500.521667
839.631836	379.555145
838.459961	441.844147
837.287109	416.843994
836.114258	487.827026
834.941406	648.016602
833.768555	466.347107
832.594727	621.773621
831.420898	582.822937
830.247070	246.968674
829.072266	361.821991
827.898438	474.264893
826.722656	657.882813
825.547852	125.631584
824.372070	83.857399
823.196289	21.912430
822.020508	31.149586
820.844727	367.656219
819.667969	187.242371
818.491211	104.718018
817.313477	-245.005341
816.136719	-134.093491
814.958984	-74.557053
813.781250	411.836639
812.602539	-89.458138
811.423828	-28.227816
810.245117	-345.028839
809.066406	-248.542542
807.886719	-287.779663
806.707031	-309.400696
805.527344	46.303879
804.346680	73.112328
803.166992	-148.836426
801.985352	-293.197540
800.804688	-422.134277
799.623047	-136.444626
798.441406	-1.846018
797.259766	-224.397659
796.078125	-152.248505
794.895508	-71.456474
793.712891	184.125290
792.529297	178.067688
791.346680	-330.783203
790.163086	214.128693
788.978516	161.049271
787.794922	127.739922
786.610352	125.228889
785.425781	-213.616287
784.241211	71.041092
783.055664	346.537415
781.870117	-50.110519
780.684570	68.059402
779.498047	389.223389
778.311523	277.211609
777.125000	266.642822
775.938477	77.112480
774.750977	136.874969
773.563477	147.906082
772.375977	478.614227
771.187500	495.843628
769.999023	354.160797
768.810547	454.861267
767.622070	359.225128
766.432617	448.545929
765.243164	350.449860
764.053711	230.233002
762.863281	636.118774
761.672852	462.777069
760.482422	221.164658
759.291992	582.359497
758.100586	507.733551
756.909180	485.797638
755.717773	784.735596
754.525391	270.146210
753.333008	-79.498108
752.140625	462.889313
750.948242	365.750732
749.754883	380.544495
748.561523	-6.521647
747.368164	-0.606559
746.173828	178.580338
744.979492	408.059937
743.785156	148.244064
742.590820	370.915833
741.395508	-90.594810
740.200195	66.151741
739.003906	40.891907
737.808594	92.288467
736.612305	185.234131
735.416016	201.466003
734.218750	60.037300
733.021484	133.154129
731.824219	199.667053
730.626953	204.891541
729.428711	266.978882
728.230469	178.170746
727.032227	238.079803
725.833984	295.807037
724.634766	211.500244
723.435547	173.151367
722.235352	316.142853
721.036133	290.997955
719.835938	385.993744
718.635742	51.051918
717.434570	163.660843
716.233398	-18.203146
715.032227	325.741119
713.831055	135.407608
712.628906	202.503845
711.426758	289.306732
710.224609	273.781036
709.021484	114.618942
707.818359	-53.039677
706.615234	-133.370773
705.412109	89.090302
704.208008	85.254890
703.003906	66.371513
701.799805	-41.517254
700.594727	5.250177
699.389648	-80.449455
698.184570	-37.640270
696.979492	127.067543
695.773438	-10.117332
694.567383	37.637707
693.361328	194.198593
692.154297	38.246761
690.947266	-184.683136
689.740234	-277.034363
688.533203	-295.312836
687.325195	-42.161362
686.117188	-7.906415
684.909180	-109.992203
683.700195	-263.784332
682.491211	-256.841217
681.282227	-325.447815
680.072266	-263.759094
678.863281	1.788076
677.653320	-360.425049
676.442383	-237.258469
675.232422	-172.276703
674.021484	-169.770203
672.810547	-134.505569
671.598633	97.861031
670.386719	-95.532242
669.174805	46.544777
667.962891	24.610781
666.750000	-27.253317
665.537109	-180.315018
664.324219	94.622223
663.110352	35.056091
661.897461	-34.984158
660.683594	283.788086
659.468750	-72.667122
658.254883	125.730469
657.040039	112.954018
655.824219	238.453247
654.609375	42.945194
653.393555	-132.824890
652.177734	133.450226
650.960938	300.734680
649.745117	164.478394
648.528320	-40.411816
647.311523	357.745300
646.093750	497.625061
644.875977	291.163910
643.658203	442.042725
642.440430	145.609177
641.221680	94.541855
640.002930	260.701385
638.784180	145.279037
637.564453	556.386902
636.344727	-270.099304
635.125000	218.210449
633.905273	517.271057
632.684570	-31.870205
631.463867	191.788788
630.243164	196.311310
629.021484	48.328873
627.799805	187.588669
626.578125	169.980576
625.356445	74.888657
624.133789	489.603851
622.911133	263.010925
621.688477	365.995667
620.464844	91.462700
619.241211	-20.751705
618.017578	-28.619930
616.793945	131.941956
615.569336	-61.379707
614.344727	136.114761
613.120117	-135.759781
611.894531	-166.791565
610.668945	66.310799
609.443359	37.471340
608.216797	-26.691036
606.991211	-286.454895
605.764648	317.676941
604.537109	-121.991791
