# Supplementary material for: Raman spectroscopy accurately differentiates mucosal healing from non-healing and biochemical changes following biological therapy in inflammatory bowel disease
Source: PLoS One. 2021 Jun 2;16(6):e0252210. doi: 10.1371/journal.pone.0252210 (PMC8172032; doi:10.1371/journal.pone.0252210)
Supplement: S2 Dataset — (ZIP) [file pone.0252210.s004.zip › Export UC MH/OC029-1 pre treatment_base sub CR removed_65__X_-2898.93__Y_35435.1__Z_228.08__Time_741.txt]

1714.640625	290.676788
1713.664063	165.686691
1712.687500	138.816879
1711.709961	30.399305
1710.733398	22.892984
1709.755859	6.182860
1708.778320	-81.321968
1707.799805	-231.620865
1706.821289	-246.428467
1705.843750	-56.183945
1704.864258	-204.703140
1703.885742	-65.279037
1702.907227	-26.215128
1701.927734	-90.193695
1700.948242	-48.479515
1699.968750	90.807884
1698.988281	17.390432
1698.007813	-172.332962
1697.028320	32.165554
1696.046875	-40.158417
1695.066406	-17.714794
1694.084961	-18.178480
1693.104492	-36.138767
1692.123047	251.314789
1691.140625	384.923035
1690.159180	146.046661
1689.176758	193.743240
1688.194336	479.826080
1687.211914	366.845184
1686.228516	214.898132
1685.246094	167.976013
1684.262695	500.378479
1683.279297	412.660065
1682.295898	288.614166
1681.311523	554.267212
1680.327148	450.635376
1679.342773	720.538208
1678.358398	658.535828
1677.374023	839.481445
1676.388672	741.846313
1675.403320	1089.133667
1674.417969	929.232727
1673.432617	1219.361816
1672.446289	1215.096802
1671.459961	1347.047119
1670.473633	1431.822388
1669.487305	1602.220337
1668.500977	1467.868652
1667.513672	1904.922729
1666.526367	1798.359863
1665.539063	1705.723389
1664.550781	1905.508301
1663.563477	2129.667480
1662.575195	1776.240479
1661.586914	2128.673096
1660.598633	2354.263184
1659.609375	2362.977783
1658.620117	2340.400391
1657.631836	2490.490723
1656.641602	2349.683594
1655.652344	2320.598145
1654.662109	2400.482178
1653.672852	2067.954102
1652.681641	1923.813599
1651.691406	1758.986572
1650.701172	1401.570923
1649.709961	1658.070557
1648.718750	1187.902344
1647.727539	1310.265991
1646.735352	1158.120850
1645.744141	692.022766
1644.751953	596.176147
1643.759766	820.161133
1642.766602	648.353333
1641.774414	677.483459
1640.781250	574.926025
1639.788086	702.178772
1638.794922	423.438049
1637.801758	297.990234
1636.807617	154.357040
1635.813477	250.848343
1634.819336	226.275513
1633.825195	112.320175
1632.830078	-75.165436
1631.834961	74.678253
1630.839844	116.663300
1629.844727	19.261080
1628.849609	-1.642760
1627.853516	-114.504997
1626.857422	-98.303879
1625.861328	-97.783150
1624.865234	134.222778
1623.868164	95.443710
1622.871094	-40.486076
1621.874023	-50.155396
1620.876953	63.717228
1619.879883	140.821640
1618.881836	36.744202
1617.883789	155.909653
1616.885742	146.436035
1615.887695	-36.213745
1614.888672	253.494675
1613.889648	194.208145
1612.890625	308.035583
1611.891602	70.461952
1610.892578	53.174610
1609.892578	-121.378342
1608.892578	49.990746
1607.892578	181.954971
1606.892578	-152.381775
1605.891602	277.992554
1604.890625	71.957649
1603.889648	119.841507
1602.888672	42.028851
1601.887695	-38.437218
1600.885742	-309.893921
1599.883789	-173.354156
1598.881836	2.255887
1597.879883	-172.579742
1596.876953	-339.600464
1595.874023	-23.271389
1594.871094	-23.277992
1593.868164	-96.525345
1592.864258	-10.580894
1591.861328	-248.508911
1590.857422	-173.258957
1589.853516	-223.428558
1588.848633	-182.401566
1587.844727	-227.605988
1586.839844	-38.237057
1585.834961	119.616524
1584.830078	131.277359
1583.824219	30.714010
1582.819336	73.343262
1581.813477	55.875278
1580.807617	-112.805664
1579.800781	-75.882553
1578.794922	57.178352
1577.788086	-26.021048
1576.781250	213.305008
1575.773438	-28.949558
1574.766602	207.311325
1573.758789	201.437653
1572.750977	132.982880
1571.743164	7.182223
1570.735352	281.456512
1569.726563	14.984375
1568.718750	3.008226
1567.708984	123.279327
1566.700195	40.776501
1565.691406	243.665909
1564.681641	-80.611588
1563.671875	-119.517540
1562.662109	-93.755302
1561.652344	105.570473
1560.641602	8.972530
1559.630859	155.914291
1558.620117	-244.344360
1557.609375	26.561056
1556.597656	-91.514381
1555.586914	75.201447
1554.575195	257.163452
1553.563477	94.457893
1552.550781	84.333885
1551.539063	107.656326
1550.526367	275.649384
1549.513672	236.391602
1548.500977	243.491425
1547.487305	139.167084
1546.473633	192.380844
1545.459961	136.793091
1544.446289	277.418793
1543.432617	291.166504
1542.417969	56.698238
1541.404297	-162.377045
1540.389648	-17.512333
1539.374023	-43.315929
1538.359375	165.558884
1537.343750	67.049759
1536.328125	79.306244
1535.312500	-189.797653
1534.296875	-36.082226
1533.280273	65.782272
1532.263672	-13.040856
1531.247070	-1.839465
1530.230469	-34.650375
1529.212891	213.117340
1528.196289	344.693878
1527.178711	38.267483
1526.160156	156.521744
1525.142578	-106.379250
1524.124023	407.733276
1523.106445	154.785980
1522.087891	146.089600
1521.068359	137.187347
1520.049805	408.353821
1519.030273	231.935913
1518.010742	255.859131
1516.991211	145.977005
1515.971680	187.518112
1514.951172	23.380203
1513.930664	-2.212485
1512.910156	-33.106441
1511.889648	-28.232092
1510.868164	61.129131
1509.846680	-149.888535
1508.826172	164.852783
1507.803711	22.785715
1506.782227	-98.857491
1505.759766	-61.703358
1504.737305	-173.369598
1503.714844	-233.901566
1502.692383	43.578270
1501.668945	-311.836548
1500.646484	-37.324577
1499.623047	-47.264816
1498.599609	-49.669437
1497.575195	-213.450180
1496.550781	-203.331757
1495.527344	-47.538372
1494.502930	0.624029
1493.477539	337.528961
1492.453125	-3.222498
1491.427734	182.493713
1490.402344	230.027023
1489.376953	80.714272
1488.350586	158.635101
1487.325195	341.118378
1486.298828	194.057648
1485.272461	189.883087
1484.245117	282.551910
1483.218750	339.377258
1482.191406	597.565491
1481.164063	666.826477
1480.136719	483.542145
1479.108398	769.262207
1478.080078	866.173340
1477.052734	799.900146
1476.023438	840.523621
1474.995117	911.632935
1473.965820	1267.808350
1472.937500	1119.694702
1471.908203	1236.264648
1470.877930	1541.007324
1469.848633	1425.772949
1468.818359	1809.067261
1467.788086	1721.654541
1466.757813	2051.208008
1465.727539	2111.107910
1464.696289	2259.860840
1463.665039	2586.372559
1462.633789	2330.935303
1461.602539	2715.620117
1460.570313	2805.514404
1459.539063	2737.949463
1458.506836	3208.470947
1457.473633	3237.175781
1456.441406	2743.200439
1455.408203	3109.314941
1454.375000	3234.319580
1453.341797	3136.125488
1452.308594	3326.948975
1451.274414	3421.349121
1450.241211	3515.720215
1449.207031	3354.150635
1448.171875	3557.356445
1447.137695	3309.745605
1446.102539	3515.408203
1445.067383	3305.869141
1444.032227	3225.492920
1442.997070	3185.645264
1441.960938	3163.515137
1440.924805	3181.878418
1439.888672	3008.084473
1438.852539	2970.903076
1437.816406	2979.255615
1436.779297	3028.044922
1435.742188	2341.672607
1434.705078	2332.549561
1433.666992	2002.735596
1432.629883	1604.959473
1431.591797	1459.794922
1430.553711	1196.125122
1429.514648	1381.714966
1428.476563	1234.318481
1427.437500	950.825684
1426.398438	765.850342
1425.359375	588.578552
1424.320313	769.345032
1423.280273	803.926453
1422.240234	478.293488
1421.200195	502.985748
1420.159180	497.500885
1419.119141	547.503479
1418.078125	250.169907
1417.037109	423.657806
1415.996094	300.254669
1414.954102	156.843216
1413.912109	56.338520
1412.870117	61.574902
1411.828125	-23.601650
1410.786133	1.943880
1409.743164	4.940186
1408.700195	88.430672
1407.657227	18.765099
1406.614258	97.396721
1405.570313	-92.564629
1404.527344	-6.197662
1403.483398	-158.194855
1402.438477	-99.266815
1401.394531	-235.901245
1400.349609	224.534164
1399.304688	-14.703575
1398.259766	-125.862694
1397.214844	131.591766
1396.168945	-197.338959
1395.123047	120.378799
1394.077148	-158.059937
1393.031250	-301.016846
1391.984375	-98.285271
1390.937500	-103.275528
1389.890625	-45.562294
1388.843750	-197.917542
1387.796875	10.158172
1386.749023	-116.876038
1385.701172	-68.679405
1384.653320	107.138054
1383.604492	-1.933031
1382.556641	184.075256
1381.507813	157.769958
1380.458984	164.094467
1379.410156	130.608490
1378.360352	122.234833
1377.310547	49.113605
1376.260742	18.603207
1375.210938	152.936996
1374.161133	-101.794273
1373.110352	-116.844986
1372.059570	-96.825989
1371.008789	-228.730637
1369.957031	118.114777
1368.906250	-93.207115
1367.854492	69.414101
1366.802734	-14.471273
1365.750000	-113.114868
1364.698242	114.619263
1363.645508	140.772278
1362.592773	-114.145370
1361.540039	34.290558
1360.486328	-18.686615
1359.433594	-46.591171
1358.379883	47.506153
1357.326172	121.839417
1356.271484	69.533058
1355.216797	395.125427
1354.163086	79.775276
1353.107422	181.995010
1352.052734	234.680557
1350.998047	488.616577
1349.942383	382.666534
1348.886719	440.723022
1347.830078	650.261047
1346.774414	797.869385
1345.717773	905.884949
1344.661133	820.611694
1343.604492	844.619629
1342.546875	1129.015259
1341.490234	1183.010498
1340.432617	1336.234619
1339.375000	1271.588379
1338.316406	1303.702026
1337.258789	1028.971680
1336.200195	1034.223145
1335.141602	1007.461731
1334.082031	975.915771
1333.023438	991.556335
1331.963867	1242.290161
1330.904297	1151.854370
1329.844727	933.070251
1328.784180	890.008728
1327.723633	1151.060425
1326.663086	1177.460815
1325.602539	1068.160156
1324.541992	1136.858521
1323.480469	1277.271973
1322.418945	1087.022583
1321.357422	1217.820313
1320.295898	1148.867065
1319.233398	1311.959351
1318.170898	1534.320068
1317.108398	1502.768433
1316.045898	1269.238647
1314.982422	1519.010132
1313.918945	1598.799194
1312.855469	1429.881836
1311.791992	1615.850586
1310.728516	1462.063232
1309.664063	1340.479370
1308.599609	1334.773560
1307.535156	1570.369995
1306.469727	1727.265747
1305.404297	1714.502075
1304.338867	1692.042114
1303.273438	1428.770996
1302.208008	1541.841431
1301.141602	1677.106323
1300.075195	1635.529907
1299.008789	1660.422974
1297.942383	1545.436157
1296.875000	1521.469482
1295.807617	1350.336426
1294.740234	1324.208862
1293.672852	1060.182739
1292.604492	1399.904419
1291.537109	1371.675049
1290.468750	997.795410
1289.399414	1244.474976
1288.331055	1329.377075
1287.261719	1210.940063
1286.192383	1087.761108
1285.123047	1241.539551
1284.052734	930.027893
1282.983398	1086.419922
1281.913086	1411.748291
1280.841797	1093.349243
1279.771484	1002.744019
1278.700195	897.590759
1277.628906	1154.552368
1276.557617	814.837585
1275.486328	1282.123901
1274.414063	1052.682251
1273.341797	1397.688599
1272.269531	1393.248291
1271.197266	1447.509277
1270.124023	1467.627686
1269.050781	1573.263306
1267.977539	1393.322266
1266.904297	1484.419556
1265.830078	1402.302734
1264.756836	1586.180542
1263.681641	1416.398804
1262.607422	1441.817749
1261.533203	1433.152222
1260.458008	1456.224487
1259.382813	1330.697876
1258.307617	1329.521362
1257.231445	1671.816040
1256.155273	1207.979492
1255.079102	1489.370728
1254.002930	1266.831177
1252.926758	1256.141602
1251.849609	1201.695068
1250.772461	1076.763794
1249.695313	1316.702759
1248.617188	1221.036011
1247.540039	1341.779053
1246.461914	1020.179138
1245.382813	1029.185181
1244.304688	1057.640747
1243.225586	1183.246460
1242.146484	1248.106567
1241.067383	1121.167725
1239.988281	1130.208984
1238.908203	823.803162
1237.828125	1092.497681
1236.748047	839.602905
1235.667969	1018.454285
1234.586914	945.085632
1233.505859	1077.772949
1232.424805	1251.590088
1231.343750	1032.829834
1230.261719	1020.045410
1229.179688	636.729736
1228.097656	730.538696
1227.015625	637.897888
1225.932617	479.932800
1224.850586	675.272339
1223.767578	660.042969
1222.683594	555.308838
1221.600586	511.040710
1220.516602	280.616974
1219.432617	514.302185
1218.347656	402.309845
1217.263672	280.665680
1216.178711	303.950958
1215.093750	155.735199
1214.008789	99.281975
1212.922852	462.779205
1211.836914	379.640289
1210.750977	532.919922
1209.665039	560.653137
1208.579102	617.256042
1207.492188	425.443756
1206.405273	788.059692
1205.318359	509.418335
1204.230469	457.318787
1203.142578	552.114441
1202.054688	254.250671
1200.966797	74.430862
1199.877930	286.994873
1198.790039	-3.601798
1197.701172	93.244293
1196.611328	141.855484
1195.522461	-33.298607
1194.432617	-157.962494
1193.342773	-15.807402
1192.252930	20.448322
1191.162109	-171.674103
1190.072266	75.840706
1188.981445	-327.742584
1187.889648	-34.859215
1186.798828	-212.745239
1185.707031	-121.819939
1184.615234	-122.216583
1183.523438	-101.116173
1182.430664	-84.919754
1181.337891	-73.625481
1180.245117	-81.613503
1179.152344	-72.920158
1178.059570	-64.331764
1176.965820	16.025778
1175.872070	136.965439
1174.778320	176.320145
1173.683594	445.401337
1172.588867	120.600487
1171.494141	162.002563
1170.399414	-62.313251
1169.303711	356.850952
1168.208984	-11.125964
1167.113281	25.041334
1166.016602	-70.404045
1164.920898	113.714279
1163.824219	-75.125435
1162.727539	197.067123
1161.630859	313.777679
1160.533203	341.963440
1159.435547	162.324097
1158.337891	448.068146
1157.240234	409.038910
1156.141602	310.259735
1155.043945	612.118103
1153.944336	346.169189
1152.845703	228.040833
1151.747070	412.555267
1150.647461	175.067627
1149.547852	-38.607861
1148.447266	-16.504889
1147.347656	195.986465
1146.247070	322.543060
1145.146484	60.928905
1144.044922	-103.122337
1142.944336	-100.669693
1141.842773	118.117332
1140.741211	13.251396
1139.638672	274.460022
1138.537109	24.362938
1137.434570	-26.118242
1136.332031	56.357849
1135.228516	307.327087
1134.125977	448.824249
1133.022461	552.137451
1131.917969	674.268921
1130.814453	570.767761
1129.709961	616.673584
1128.605469	897.289734
1127.500977	864.597412
1126.396484	1177.993652
1125.291016	934.023682
1124.185547	938.909302
1123.080078	1194.850464
1121.973633	773.015381
1120.868164	701.800842
1119.761719	523.940552
1118.654297	594.616821
1117.547852	660.424500
1116.440430	477.620300
1115.333008	592.880188
1114.225586	750.552917
1113.117188	662.108887
1112.008789	736.726501
1110.900391	655.207764
1109.791992	696.503113
1108.682617	742.393372
1107.573242	620.459717
1106.463867	822.002380
1105.354492	1004.468079
1104.244141	1035.678467
1103.133789	1012.504150
1102.023438	1201.583618
1100.913086	949.394775
1099.801758	937.761108
1098.690430	1213.680786
1097.579102	1006.171082
1096.467773	1213.434937
1095.355469	1081.233154
1094.243164	1132.743774
1093.130859	1080.527344
1092.017578	1346.100464
1090.905273	1338.429688
1089.791992	972.962158
1088.677734	1327.547485
1087.564453	1115.006226
1086.450195	1257.595825
1085.335938	1463.538330
1084.221680	1389.589600
1083.106445	1205.143066
1081.991211	1206.338745
1080.875977	1129.954346
1079.760742	1281.357178
1078.644531	1171.997192
1077.528320	1067.329224
1076.412109	1176.228638
1075.295898	1411.734863
1074.178711	1140.373901
1073.061523	681.473877
1071.944336	902.720825
1070.826172	865.951233
1069.708984	815.112549
1068.590820	752.535583
1067.471680	837.529358
1066.353516	838.150818
1065.234375	897.271851
1064.115234	1138.937744
1062.996094	851.533875
1061.875977	779.500305
1060.755859	1098.157959
1059.635742	663.554260
1058.515625	699.133301
1057.394531	765.067566
1056.273438	578.547119
1055.152344	695.873535
1054.031250	556.174377
1052.909180	418.864471
1051.787109	547.815613
1050.665039	473.614410
1049.541992	583.830078
1048.418945	603.002380
1047.295898	377.227722
1046.172852	468.776459
1045.048828	583.608459
1043.925781	455.972198
1042.801758	458.929382
1041.676758	566.760132
1040.552734	693.224609
1039.427734	337.525177
1038.302734	42.572575
1037.176758	571.907043
1036.050781	291.073944
1034.924805	566.556458
1033.798828	369.699188
1032.672852	479.998871
1031.545898	478.673798
1030.418945	709.886230
1029.291992	348.365479
1028.164063	358.859192
1027.036133	309.009949
1025.908203	-49.658077
1024.780273	-217.677368
1023.651367	-267.157440
1022.522461	-184.241180
1021.393555	-282.279449
1020.264648	-350.033295
1019.134766	215.514954
1018.004883	-142.020096
1016.875000	-119.094833
1015.744141	-221.257797
1014.613281	82.238174
1013.482422	112.319405
1012.351563	158.699341
1011.219727	38.425449
1010.088867	182.244263
1008.956055	395.518127
1007.824219	426.006744
1006.691406	907.711182
1005.558594	1225.086670
1004.425781	2203.776123
1003.292969	2692.018066
1002.159180	2091.515381
1001.025391	1521.456543
999.891602	787.765930
998.756836	292.435242
997.622070	187.715607
996.487305	295.572052
995.352539	209.633606
994.216797	179.247833
993.081055	128.253143
991.945313	19.764816
990.808594	-33.195488
989.672852	-235.825333
988.536133	-256.137939
987.398438	76.263474
986.261719	53.887432
985.124023	-108.827408
983.986328	-188.413147
982.847656	19.961187
981.709961	44.273552
980.571289	-39.421219
979.432617	40.426086
978.292969	-98.105133
977.153320	317.766388
976.013672	117.499084
974.874023	142.736893
973.734375	220.985016
972.593750	267.202301
971.453125	86.190483
970.311523	171.797287
969.170898	117.508606
968.029297	-5.436323
966.886719	53.126083
965.745117	-5.153353
964.602539	56.037655
963.459961	119.673241
962.317383	325.597961
961.173828	313.871277
960.030273	135.064346
958.886719	132.921967
957.743164	520.321655
956.598633	126.911148
955.454102	205.454163
954.309570	112.497925
953.165039	161.640442
952.019531	140.029953
950.874023	299.298309
949.727539	195.728760
948.582031	197.556229
947.435547	407.550140
946.289063	201.776993
945.141602	69.391563
943.995117	106.267822
942.847656	367.080566
941.699219	226.191345
940.551758	217.930008
939.403320	298.849121
938.254883	240.769470
937.105469	242.201965
935.957031	257.506134
934.807617	-50.707748
933.658203	74.429001
932.507813	78.935509
931.357422	54.012062
930.207031	184.151901
929.056641	107.221237
927.906250	-285.900116
926.754883	-175.698395
925.603516	-72.191269
924.451172	47.373470
923.298828	196.628143
922.146484	39.047962
920.994141	90.848305
919.841797	-84.458633
918.688477	-157.260849
917.535156	151.758423
916.380859	186.019974
915.227539	-101.969124
914.073242	-46.893024
912.918945	-259.461151
911.763672	-283.447754
910.608398	-300.451324
909.453125	-432.940735
908.297852	-177.509842
907.141602	7.694354
905.985352	-99.366913
904.829102	-65.754501
903.672852	-50.127007
902.515625	101.523178
901.358398	-111.259483
900.201172	-298.899384
899.042969	90.751915
897.884766	23.349646
896.726563	116.713402
895.568359	65.440079
894.409180	73.109978
893.250000	-258.134064
892.090820	240.232422
890.930664	-31.899544
889.771484	385.110931
888.611328	120.089813
887.450195	370.048004
886.289063	89.590286
885.128906	337.399170
883.966797	111.447685
882.805664	174.402832
881.643555	106.646111
880.481445	-44.392174
879.319336	154.083435
878.156250	654.509338
876.993164	636.641663
875.830078	576.072632
874.666016	520.121582
873.502930	243.649063
872.338867	629.088318
871.173828	523.888977
870.009766	274.823395
868.844727	244.106186
867.679688	564.234863
866.513672	214.368805
865.348633	343.424316
864.182617	362.376068
863.015625	482.456757
861.849609	380.172272
860.682617	522.723999
859.515625	483.409851
858.347656	542.898987
857.180664	656.230164
856.012695	693.265259
854.843750	938.879211
853.675781	677.655701
852.506836	432.263123
851.337891	780.885864
850.167969	625.224426
848.999023	624.190491
847.829102	392.489624
846.658203	501.221375
845.488281	247.252670
844.317383	223.898346
843.146484	477.973724
841.975586	456.767975
840.803711	332.680664
839.631836	371.833893
838.459961	518.225830
837.287109	376.232605
836.114258	533.648254
834.941406	443.004333
833.768555	367.982666
832.594727	422.441742
831.420898	523.691589
830.247070	408.369171
829.072266	219.418961
827.898438	177.695511
826.722656	156.003693
825.547852	283.611908
824.372070	377.652466
823.196289	297.750488
822.020508	95.269920
820.844727	88.801331
819.667969	-115.937660
818.491211	398.414886
817.313477	44.385181
816.136719	-73.709312
814.958984	50.645802
813.781250	-9.770936
812.602539	134.310699
811.423828	-21.910513
810.245117	-29.261385
809.066406	25.493843
807.886719	91.213181
806.707031	61.273853
805.527344	-146.416260
804.346680	-116.594925
803.166992	-82.484604
801.985352	-121.737709
800.804688	85.130180
799.623047	-196.161102
798.441406	-328.897003
797.259766	-306.532288
796.078125	-180.154404
794.895508	-461.677063
793.712891	-25.472708
792.529297	-92.359390
791.346680	24.414457
790.163086	-153.430435
788.978516	-32.563286
787.794922	-102.190430
786.610352	22.730722
785.425781	284.557861
784.241211	168.021042
783.055664	203.913528
781.870117	259.529266
780.684570	398.922943
779.498047	381.264740
778.311523	363.462646
777.125000	142.388168
775.938477	234.713623
774.750977	128.228378
773.563477	257.720367
772.375977	192.889755
771.187500	145.582504
769.999023	197.362778
768.810547	-147.793533
767.622070	-171.187714
766.432617	-36.083042
765.243164	41.544621
764.053711	323.796753
762.863281	310.755829
761.672852	310.788605
760.482422	279.877808
759.291992	350.053223
758.100586	536.643494
756.909180	250.217651
755.717773	93.516724
754.525391	501.660583
753.333008	276.609497
752.140625	146.019058
750.948242	300.918091
749.754883	376.580872
748.561523	81.072136
747.368164	44.602726
746.173828	220.906097
744.979492	197.389450
743.785156	123.346016
742.590820	191.785980
741.395508	-75.314789
740.200195	163.941956
739.003906	-94.411148
737.808594	-181.829575
736.612305	-87.479111
735.416016	188.517715
734.218750	295.760223
733.021484	260.637878
731.824219	105.138451
730.626953	369.712708
729.428711	135.452408
728.230469	76.208519
727.032227	110.978920
725.833984	69.220551
724.634766	173.873123
723.435547	523.151245
722.235352	345.899109
721.036133	740.840881
719.835938	264.567230
718.635742	375.646484
717.434570	397.235565
716.233398	377.398926
715.032227	322.717010
713.831055	172.164795
712.628906	28.274408
711.426758	78.483276
710.224609	146.166763
709.021484	202.997742
707.818359	59.509174
706.615234	42.461071
705.412109	236.675903
704.208008	143.605988
703.003906	-45.056095
701.799805	-107.349396
700.594727	-4.208329
699.389648	90.309196
698.184570	21.864956
696.979492	68.774879
695.773438	-97.143555
694.567383	102.113274
693.361328	-46.068867
692.154297	-191.860947
690.947266	-79.098160
689.740234	-296.117981
688.533203	-347.963257
687.325195	-37.342430
686.117188	-236.361725
684.909180	-127.213196
683.700195	131.642288
682.491211	-164.266098
681.282227	-241.006393
680.072266	-204.877945
678.863281	-155.583267
677.653320	25.960012
676.442383	146.997162
675.232422	101.520729
674.021484	-203.393204
672.810547	6.877627
671.598633	106.943909
670.386719	-15.561750
669.174805	82.674667
667.962891	-35.078365
666.750000	56.998993
665.537109	-181.307434
664.324219	16.930986
663.110352	31.712122
661.897461	266.833160
660.683594	-11.660994
659.468750	-69.789658
658.254883	-125.602547
657.040039	140.091888
655.824219	-189.337769
654.609375	-39.942554
653.393555	-41.388680
652.177734	-81.539543
650.960938	111.051758
649.745117	64.530693
648.528320	74.053429
647.311523	352.675751
646.093750	207.175934
644.875977	218.792786
643.658203	624.035889
642.440430	450.468201
641.221680	66.163315
640.002930	144.112534
638.784180	118.712418
637.564453	-35.776833
636.344727	172.657181
635.125000	138.052811
633.905273	262.091278
632.684570	168.937439
631.463867	-100.515671
630.243164	-189.984711
629.021484	56.975822
627.799805	155.359558
626.578125	25.883453
625.356445	112.430389
624.133789	277.629333
622.911133	377.803070
621.688477	295.109161
620.464844	183.834076
619.241211	219.531509
618.017578	40.228878
616.793945	-28.650448
615.569336	-113.504799
614.344727	65.874146
613.120117	-143.145081
611.894531	-9.022631
610.668945	18.957596
609.443359	-31.422609
608.216797	-42.670864
606.991211	74.853172
605.764648	-206.646286
604.537109	-17.833752
