# Supplementary material for: Raman spectroscopy accurately differentiates mucosal healing from non-healing and biochemical changes following biological therapy in inflammatory bowel disease
Source: PLoS One. 2021 Jun 2;16(6):e0252210. doi: 10.1371/journal.pone.0252210 (PMC8172032; doi:10.1371/journal.pone.0252210)
Supplement: S2 Dataset — (ZIP) [file pone.0252210.s004.zip › Export UC MH/OC029-1 pre treatment_base sub CR removed_2__X_-2901.93__Y_35429.1__Z_229__Time_22.txt]

1714.640625	449.059448
1713.664063	812.955750
1712.687500	-181.951294
1711.709961	-25.305702
1710.733398	590.689331
1709.755859	-133.151672
1708.778320	-60.119324
1707.799805	391.096924
1706.821289	-175.158401
1705.843750	-429.881134
1704.864258	266.054932
1703.885742	-105.799408
1702.907227	320.275635
1701.927734	7.825246
1700.948242	-234.773361
1699.968750	172.697083
1698.988281	-513.613647
1698.007813	409.532501
1697.028320	156.465073
1696.046875	306.582611
1695.066406	-534.446594
1694.084961	-173.682999
1693.104492	47.905178
1692.123047	-43.395180
1691.140625	131.717712
1690.159180	-40.462818
1689.176758	24.241217
1688.194336	85.683205
1687.211914	274.473480
1686.228516	121.192986
1685.246094	188.586212
1684.262695	-240.534805
1683.279297	-164.104767
1682.295898	4.654455
1681.311523	-317.616333
1680.327148	-145.519424
1679.342773	-677.165222
1678.358398	235.320969
1677.374023	749.908386
1676.388672	816.202637
1675.403320	814.815063
1674.417969	658.013916
1673.432617	967.841370
1672.446289	747.317688
1671.459961	655.746338
1670.473633	1280.023071
1669.487305	1302.427246
1668.500977	1073.785767
1667.513672	1191.417358
1666.526367	1445.473755
1665.539063	1403.322754
1664.550781	2046.577515
1663.563477	1536.947144
1662.575195	1675.432007
1661.586914	1780.329956
1660.598633	1745.621338
1659.609375	1883.973633
1658.620117	2603.277344
1657.631836	2229.256104
1656.641602	2197.652588
1655.652344	1883.588501
1654.662109	1551.786011
1653.672852	1533.130493
1652.681641	1816.618408
1651.691406	2026.606689
1650.701172	1279.780762
1649.709961	1514.688354
1648.718750	1105.061646
1647.727539	1066.107178
1646.735352	1112.141602
1645.744141	741.302734
1644.751953	545.307007
1643.759766	30.316294
1642.766602	777.721191
1641.774414	427.267700
1640.781250	333.208710
1639.788086	-193.145020
1638.794922	610.324036
1637.801758	-258.117676
1636.807617	413.651855
1635.813477	-316.891907
1634.819336	17.706438
1633.825195	-129.792511
1632.830078	212.806198
1631.834961	-263.606934
1630.839844	426.675323
1629.844727	550.806030
1628.849609	-159.287811
1627.853516	28.169704
1626.857422	-265.804443
1625.861328	303.022675
1624.865234	222.142258
1623.868164	143.878998
1622.871094	231.212219
1621.874023	-52.029678
1620.876953	-203.838211
1619.879883	143.404907
1618.881836	125.354355
1617.883789	172.858719
1616.885742	28.623394
1615.887695	196.619797
1614.888672	382.730347
1613.889648	298.438232
1612.890625	617.895691
1611.891602	29.849073
1610.892578	-492.579895
1609.892578	46.406338
1608.892578	142.145004
1607.892578	38.532330
1606.892578	694.292969
1605.891602	728.897034
1604.890625	522.386841
1603.889648	354.980316
1602.888672	320.856598
1601.887695	-124.273582
1600.885742	8.536840
1599.883789	127.934540
1598.881836	-299.446960
1597.879883	-0.247272
1596.876953	-347.050354
1595.874023	34.987923
1594.871094	-476.864868
1593.868164	-348.942505
1592.864258	-547.844543
1591.861328	-778.270691
1590.857422	-408.672363
1589.853516	197.891815
1588.848633	276.782990
1587.844727	201.461258
1586.839844	290.059753
1585.834961	49.748600
1584.830078	-89.162949
1583.824219	133.818787
1582.819336	-308.013519
1581.813477	505.502502
1580.807617	13.492909
1579.800781	135.771271
1578.794922	106.688568
1577.788086	-677.602478
1576.781250	10.878075
1575.773438	-63.642700
1574.766602	74.830429
1573.758789	-130.465775
1572.750977	355.513275
1571.743164	198.868790
1570.735352	291.381866
1569.726563	-162.213409
1568.718750	43.864731
1567.708984	306.474030
1566.700195	-150.585968
1565.691406	-231.424606
1564.681641	11.753873
1563.671875	28.686337
1562.662109	711.967773
1561.652344	491.951263
1560.641602	-410.427643
1559.630859	-78.703453
1558.620117	-343.678955
1557.609375	49.319736
1556.597656	-104.975548
1555.586914	173.087341
1554.575195	403.977570
1553.563477	168.319702
1552.550781	118.727592
1551.539063	-249.487213
1550.526367	204.892410
1549.513672	345.680298
1548.500977	72.207817
1547.487305	954.361328
1546.473633	874.010620
1545.459961	519.362488
1544.446289	9.467436
1543.432617	641.454224
1542.417969	-135.057373
1541.404297	-472.459503
1540.389648	-273.040039
1539.374023	-272.881592
1538.359375	-84.554054
1537.343750	74.911133
1536.328125	476.512726
1535.312500	-151.518250
1534.296875	-312.817780
1533.280273	-5.197489
1532.263672	343.241211
1531.247070	232.518768
1530.230469	1270.694702
1529.212891	175.159882
1528.196289	197.623734
1527.178711	394.831726
1526.160156	290.413269
1525.142578	160.110596
1524.124023	8.957057
1523.106445	-111.444832
1522.087891	830.179749
1521.068359	271.851135
1520.049805	204.665451
1519.030273	126.919830
1518.010742	362.516754
1516.991211	831.602356
1515.971680	254.768112
1514.951172	65.691811
1513.930664	474.784607
1512.910156	74.833344
1511.889648	-366.195374
1510.868164	-245.335205
1509.846680	170.325760
1508.826172	-388.987579
1507.803711	195.361877
1506.782227	492.209381
1505.759766	-769.815613
1504.737305	-867.948914
1503.714844	-581.848877
1502.692383	101.044891
1501.668945	56.065136
1500.646484	-29.920687
1499.623047	-643.440613
1498.599609	-245.815750
1497.575195	-178.659119
1496.550781	-584.947876
1495.527344	-57.471584
1494.502930	295.709808
1493.477539	-259.085693
1492.453125	-28.887930
1491.427734	-210.413544
1490.402344	369.485565
1489.376953	420.275940
1488.350586	368.734802
1487.325195	164.027786
1486.298828	398.383240
1485.272461	727.027344
1484.245117	802.776306
1483.218750	294.287933
1482.191406	255.243484
1481.164063	555.376953
1480.136719	322.467285
1479.108398	395.463257
1478.080078	233.950317
1477.052734	70.037163
1476.023438	1029.473755
1474.995117	1415.528442
1473.965820	1472.867065
1472.937500	1576.092163
1471.908203	1867.572510
1470.877930	1675.368286
1469.848633	2200.838867
1468.818359	1558.479004
1467.788086	2297.365234
1466.757813	2204.557129
1465.727539	2635.504883
1464.696289	3236.524902
1463.665039	2673.576416
1462.633789	2636.812256
1461.602539	2605.213867
1460.570313	2911.355713
1459.539063	3057.587402
1458.506836	3191.060791
1457.473633	3448.850830
1456.441406	3305.814209
1455.408203	3403.845947
1454.375000	4054.809326
1453.341797	3731.951416
1452.308594	3792.119629
1451.274414	4052.530029
1450.241211	4188.865234
1449.207031	3891.974121
1448.171875	3772.564697
1447.137695	3395.114990
1446.102539	3709.061035
1445.067383	3780.015137
1444.032227	3658.746094
1442.997070	3325.148682
1441.960938	4329.931641
1440.924805	3632.369873
1439.888672	3458.678223
1438.852539	3586.047119
1437.816406	4064.847412
1436.779297	3052.655762
1435.742188	3337.097412
1434.705078	2510.222656
1433.666992	2044.928589
1432.629883	1511.922241
1431.591797	1547.198364
1430.553711	1645.732666
1429.514648	1408.774902
1428.476563	1013.256165
1427.437500	607.946411
1426.398438	921.640442
1425.359375	1018.590881
1424.320313	667.073547
1423.280273	580.432739
1422.240234	889.571533
1421.200195	95.546852
1420.159180	530.930054
1419.119141	-184.196060
1418.078125	1059.512207
1417.037109	372.636139
1415.996094	290.138550
1414.954102	-250.002121
1413.912109	12.614801
1412.870117	353.295715
1411.828125	261.667236
1410.786133	92.387154
1409.743164	-28.908901
1408.700195	287.225006
1407.657227	-285.709778
1406.614258	158.897430
1405.570313	234.409546
1404.527344	-211.918900
1403.483398	-529.894348
1402.438477	-433.546326
1401.394531	-319.371979
1400.349609	151.081345
1399.304688	-15.329262
1398.259766	-321.813995
1397.214844	479.924683
1396.168945	216.501495
1395.123047	-337.180939
1394.077148	78.995018
1393.031250	-90.759262
1391.984375	-277.789185
1390.937500	266.462738
1389.890625	277.660858
1388.843750	-128.749405
1387.796875	205.739868
1386.749023	285.174927
1385.701172	57.260044
1384.653320	-180.301712
1383.604492	-600.026001
1382.556641	432.610382
1381.507813	-128.962570
1380.458984	114.254646
1379.410156	-698.730591
1378.360352	131.700027
1377.310547	355.435577
1376.260742	614.280212
1375.210938	366.741089
1374.161133	44.723785
1373.110352	-217.105560
1372.059570	-785.273499
1371.008789	-410.593323
1369.957031	-357.413940
1368.906250	289.131683
1367.854492	11.284463
1366.802734	-131.694702
1365.750000	706.768066
1364.698242	297.787445
1363.645508	561.262512
1362.592773	292.288818
1361.540039	-245.049011
1360.486328	257.862976
1359.433594	-201.660156
1358.379883	-49.099934
1357.326172	-48.026333
1356.271484	-11.965212
1355.216797	787.184692
1354.163086	637.242493
1353.107422	37.892765
1352.052734	429.947418
1350.998047	548.951172
1349.942383	300.691803
1348.886719	469.706451
1347.830078	229.416122
1346.774414	646.879395
1345.717773	1813.323242
1344.661133	504.854004
1343.604492	944.899170
1342.546875	1486.537109
1341.490234	1423.565918
1340.432617	1093.222656
1339.375000	1558.323242
1338.316406	1646.962036
1337.258789	2139.381104
1336.200195	1842.115356
1335.141602	1874.315918
1334.082031	1481.085815
1333.023438	1221.852417
1331.963867	1734.496582
1330.904297	1178.933472
1329.844727	1669.488892
1328.784180	1131.805908
1327.723633	1565.650757
1326.663086	2088.419434
1325.602539	2529.640381
1324.541992	2141.115723
1323.480469	1822.012939
1322.418945	1932.714233
1321.357422	2023.787476
1320.295898	1707.893799
1319.233398	1594.521606
1318.170898	1658.919678
1317.108398	2016.866455
1316.045898	1539.132568
1314.982422	2119.019531
1313.918945	2169.032959
1312.855469	2056.584229
1311.791992	2439.381348
1310.728516	1352.077759
1309.664063	1695.702148
1308.599609	2534.048584
1307.535156	2038.395386
1306.469727	2738.748291
1305.404297	2878.095703
1304.338867	2781.419678
1303.273438	3294.662109
1302.208008	3269.460938
1301.141602	3153.416504
1300.075195	3042.445801
1299.008789	2464.890381
1297.942383	2027.684448
1296.875000	2197.233154
1295.807617	2474.829102
1294.740234	2305.695557
1293.672852	1989.501465
1292.604492	1962.988647
1291.537109	2211.336914
1290.468750	2172.704346
1289.399414	1631.525879
1288.331055	1906.957397
1287.261719	2410.212402
1286.192383	2217.488281
1285.123047	2010.219604
1284.052734	2758.203613
1282.983398	2235.188965
1281.913086	1306.061890
1280.841797	2210.491943
1279.771484	2263.109619
1278.700195	2039.270752
1277.628906	2111.531738
1276.557617	2027.319092
1275.486328	1657.145874
1274.414063	1700.208374
1273.341797	2038.984375
1272.269531	1678.908569
1271.197266	2950.697021
1270.124023	2133.937256
1269.050781	2098.864258
1267.977539	2149.264404
1266.904297	1823.838623
1265.830078	1866.970947
1264.756836	1654.001709
1263.681641	1311.808838
1262.607422	1728.134033
1261.533203	1627.487061
1260.458008	1019.893494
1259.382813	1633.377319
1258.307617	1401.240845
1257.231445	1741.541016
1256.155273	1679.895508
1255.079102	2577.505127
1254.002930	1232.953247
1252.926758	2363.870605
1251.849609	2508.876465
1250.772461	1104.354614
1249.695313	1351.693237
1248.617188	1965.996582
1247.540039	1855.666626
1246.461914	1509.585938
1245.382813	1221.908691
1244.304688	691.450989
1243.225586	1742.228394
1242.146484	1087.960327
1241.067383	749.535583
1239.988281	1085.944092
1238.908203	1007.196777
1237.828125	1457.317993
1236.748047	1332.360474
1235.667969	1765.142578
1234.586914	1984.308105
1233.505859	2220.303223
1232.424805	1624.946899
1231.343750	1376.252808
1230.261719	1217.208374
1229.179688	1583.689941
1228.097656	1560.149048
1227.015625	1045.170044
1225.932617	481.920197
1224.850586	1339.185425
1223.767578	720.364319
1222.683594	1003.806946
1221.600586	863.963562
1220.516602	552.443665
1219.432617	332.827179
1218.347656	1021.750305
1217.263672	529.007385
1216.178711	159.559418
1215.093750	763.330444
1214.008789	825.983398
1212.922852	1175.724854
1211.836914	1088.455444
1210.750977	1471.604126
1209.665039	1393.810547
1208.579102	896.370728
1207.492188	1037.936401
1206.405273	1608.416626
1205.318359	1433.904541
1204.230469	519.676819
1203.142578	417.549133
1202.054688	548.989563
1200.966797	665.841370
1199.877930	301.068878
1198.790039	-638.773682
1197.701172	671.414734
1196.611328	244.047699
1195.522461	-22.023172
1194.432617	-62.087662
1193.342773	-402.712189
1192.252930	33.040600
1191.162109	-677.716614
1190.072266	-40.467369
1188.981445	7.920120
1187.889648	-392.890167
1186.798828	233.962296
1185.707031	-500.515747
1184.615234	-147.694641
1183.523438	-18.246077
1182.430664	-423.862000
1181.337891	77.079689
1180.245117	-172.709717
1179.152344	610.629517
1178.059570	403.793243
1176.965820	48.378464
1175.872070	-105.742203
1174.778320	63.424004
1173.683594	12.107012
1172.588867	401.187469
1171.494141	308.978638
1170.399414	-558.510986
1169.303711	-504.746704
1168.208984	323.837433
1167.113281	-368.799438
1166.016602	114.906021
1164.920898	-720.925171
1163.824219	-316.365234
1162.727539	336.389160
1161.630859	126.565689
1160.533203	-240.879089
1159.435547	124.678680
1158.337891	-8.837854
1157.240234	315.799133
1156.141602	695.046326
1155.043945	79.494408
1153.944336	603.909058
1152.845703	-28.206806
1151.747070	147.923828
1150.647461	-186.101700
1149.547852	135.153625
1148.447266	-206.017517
1147.347656	234.054382
1146.247070	423.835968
1145.146484	44.584778
1144.044922	-163.242325
1142.944336	-582.741211
1141.842773	-400.320129
1140.741211	778.427063
1139.638672	798.644836
1138.537109	274.503174
1137.434570	42.828266
1136.332031	203.268661
1135.228516	318.422058
1134.125977	112.911812
1133.022461	261.212585
1131.917969	665.748413
1130.814453	619.189636
1129.709961	828.839172
1128.605469	1225.783325
1127.500977	953.703979
1126.396484	1153.595825
1125.291016	1372.306885
1124.185547	1339.665649
1123.080078	1110.362183
1121.973633	1051.682251
1120.868164	353.577209
1119.761719	385.069458
1118.654297	539.606873
1117.547852	194.719055
1116.440430	413.123810
1115.333008	834.899719
1114.225586	286.744781
1113.117188	-76.750099
1112.008789	-33.420444
1110.900391	428.267700
1109.791992	1199.332642
1108.682617	505.839447
1107.573242	559.478882
1106.463867	503.352478
1105.354492	846.256958
1104.244141	862.322021
1103.133789	857.352234
1102.023438	833.700806
1100.913086	1008.199341
1099.801758	611.499023
1098.690430	1087.665649
1097.579102	928.212036
1096.467773	1449.958740
1095.355469	1130.357544
1094.243164	1058.298584
1093.130859	934.527222
1092.017578	1333.526367
1090.905273	772.065491
1089.791992	370.912659
1088.677734	1115.821167
1087.564453	569.090881
1086.450195	801.092163
1085.335938	1040.121094
1084.221680	933.586731
1083.106445	1050.410767
1081.991211	962.857544
1080.875977	485.508240
1079.760742	1128.725220
1078.644531	1151.836792
1077.528320	785.372498
1076.412109	170.421295
1075.295898	236.314346
1074.178711	848.825745
1073.061523	1339.226685
1071.944336	476.606232
1070.826172	887.371643
1069.708984	255.186066
1068.590820	916.798889
1067.471680	741.893188
1066.353516	593.014099
1065.234375	203.130493
1064.115234	724.207764
1062.996094	847.327026
1061.875977	1167.052856
1060.755859	1404.905029
1059.635742	997.292480
1058.515625	704.608826
1057.394531	468.294342
1056.273438	547.774170
1055.152344	519.902710
1054.031250	-112.840767
1052.909180	142.375473
1051.787109	888.006958
1050.665039	375.181366
1049.541992	203.496536
1048.418945	596.766724
1047.295898	66.229034
1046.172852	56.245461
1045.048828	899.867615
1043.925781	279.297211
1042.801758	430.650604
1041.676758	526.180969
1040.552734	179.276230
1039.427734	242.632019
1038.302734	117.560593
1037.176758	369.864807
1036.050781	315.043915
1034.924805	346.561279
1033.798828	-582.510498
1032.672852	580.034058
1031.545898	-478.462250
1030.418945	-106.493584
1029.291992	-387.565521
1028.164063	-124.561241
1027.036133	-40.327217
1025.908203	-926.752014
1024.780273	-474.989807
1023.651367	-868.274536
1022.522461	-687.836670
1021.393555	-934.205444
1020.264648	-706.933655
1019.134766	-563.043579
1018.004883	-414.321411
1016.875000	182.015884
1015.744141	-139.529846
1014.613281	19.004309
1013.482422	-350.481628
1012.351563	-265.556366
1011.219727	58.071789
1010.088867	-201.543121
1008.956055	-51.160931
1007.824219	687.215332
1006.691406	1168.699951
1005.558594	1146.011475
1004.425781	2765.416504
1003.292969	2874.697266
1002.159180	2616.686768
1001.025391	1474.054810
999.891602	852.036804
998.756836	258.278473
997.622070	464.058319
996.487305	577.681885
995.352539	179.142120
994.216797	374.093353
993.081055	135.523758
991.945313	340.199554
990.808594	249.892914
989.672852	-22.188675
988.536133	298.475281
987.398438	-297.856232
986.261719	-444.360352
985.124023	-118.358879
983.986328	534.766541
982.847656	20.672390
981.709961	-393.899048
980.571289	-53.252007
979.432617	397.964905
978.292969	71.838661
977.153320	481.993439
976.013672	25.561737
974.874023	1088.863525
973.734375	752.585999
972.593750	598.223389
971.453125	230.632446
970.311523	38.003262
969.170898	-101.420776
968.029297	147.373901
966.886719	210.465408
965.745117	751.009399
964.602539	309.942780
963.459961	126.190285
962.317383	1045.493042
961.173828	619.269287
960.030273	383.731750
958.886719	725.879272
957.743164	346.718323
956.598633	611.425659
955.454102	-353.029358
954.309570	198.375122
953.165039	-643.682739
952.019531	-245.189514
950.874023	192.283783
949.727539	-232.217743
948.582031	214.741730
947.435547	552.051208
946.289063	571.872742
945.141602	39.111568
943.995117	315.380890
942.847656	-88.655128
941.699219	423.150482
940.551758	613.190491
939.403320	903.794434
938.254883	532.973633
937.105469	324.501862
935.957031	645.386841
934.807617	113.795715
933.658203	-98.222313
932.507813	232.372696
931.357422	362.598175
930.207031	96.740227
929.056641	-70.852509
927.906250	1132.238770
926.754883	391.445465
925.603516	-75.732117
924.451172	-428.737366
923.298828	-635.796997
922.146484	0.991855
920.994141	-292.006958
919.841797	-234.671921
918.688477	-113.539459
917.535156	616.513916
916.380859	269.975525
915.227539	234.860062
914.073242	769.700439
912.918945	201.572311
911.763672	-93.841255
910.608398	116.909904
909.453125	175.798416
908.297852	-28.148464
907.141602	507.104340
905.985352	453.084259
904.829102	-395.978516
903.672852	-596.650635
902.515625	-701.966919
901.358398	714.349243
900.201172	9.262200
899.042969	171.362488
897.884766	371.996399
896.726563	-194.106125
895.568359	24.886343
894.409180	282.338043
893.250000	-113.428802
892.090820	132.885849
890.930664	6.427732
889.771484	-305.061584
888.611328	20.503065
887.450195	75.093819
886.289063	-138.827423
885.128906	374.060242
883.966797	309.243591
882.805664	411.460510
881.643555	177.718994
880.481445	372.503784
879.319336	837.731812
878.156250	144.588516
876.993164	461.089569
875.830078	998.229980
874.666016	287.695190
873.502930	439.755463
872.338867	1161.216553
871.173828	854.042175
870.009766	227.619507
868.844727	914.965332
867.679688	774.555847
866.513672	836.537598
865.348633	909.750488
864.182617	684.086609
863.015625	588.822083
861.849609	475.640564
860.682617	1204.504395
859.515625	1230.381836
858.347656	1411.083374
857.180664	1367.308350
856.012695	724.573914
854.843750	1010.585754
853.675781	1269.519775
852.506836	1871.260132
851.337891	899.408081
850.167969	1225.258423
848.999023	946.081116
847.829102	1121.596191
846.658203	766.314026
845.488281	1102.809570
844.317383	1322.693359
843.146484	875.652710
841.975586	773.213928
840.803711	952.499939
839.631836	1252.331177
838.459961	787.468567
837.287109	353.987885
836.114258	760.670898
834.941406	849.864502
833.768555	1099.681274
832.594727	782.157898
831.420898	629.834290
830.247070	961.690430
829.072266	1054.528320
827.898438	1450.535278
826.722656	358.798004
825.547852	596.182190
824.372070	826.608398
823.196289	949.797668
822.020508	103.644325
820.844727	-13.941586
819.667969	-211.814774
818.491211	280.379242
817.313477	320.324646
816.136719	153.118240
814.958984	-434.664734
813.781250	114.190498
812.602539	471.344360
811.423828	-201.167633
810.245117	-395.708160
809.066406	-32.631996
807.886719	-327.513367
806.707031	185.981094
805.527344	-198.065598
804.346680	-400.118561
803.166992	256.642273
801.985352	-323.094940
800.804688	-543.390747
799.623047	-400.094818
798.441406	-485.489105
797.259766	-271.802368
796.078125	-390.896118
794.895508	-352.860992
793.712891	-844.524658
792.529297	41.334579
791.346680	306.572723
790.163086	-209.997894
788.978516	-137.887100
787.794922	602.161133
786.610352	795.216125
785.425781	218.296219
784.241211	788.931763
783.055664	698.078308
781.870117	850.122253
780.684570	699.133545
779.498047	1073.684692
778.311523	1054.702148
777.125000	295.818695
775.938477	777.589233
774.750977	590.187500
773.563477	883.596191
772.375977	1022.198669
771.187500	604.738892
769.999023	1011.809937
768.810547	1156.123779
767.622070	1339.783203
766.432617	346.570923
765.243164	968.159729
764.053711	924.144958
762.863281	904.106323
761.672852	1423.108032
760.482422	1417.879028
759.291992	1639.023071
758.100586	1318.705444
756.909180	828.976685
755.717773	1036.183105
754.525391	1179.302856
753.333008	911.199524
752.140625	1165.868652
750.948242	778.837341
749.754883	1171.310059
748.561523	799.378418
747.368164	25.734127
746.173828	1047.253540
744.979492	947.013977
743.785156	302.676086
742.590820	632.065063
741.395508	263.940247
740.200195	314.434906
739.003906	621.097595
737.808594	373.190857
736.612305	-352.263489
735.416016	367.704987
734.218750	25.371662
733.021484	709.566956
731.824219	49.742630
730.626953	175.467758
729.428711	618.127502
728.230469	-190.313782
727.032227	496.838593
725.833984	678.670105
724.634766	836.269409
723.435547	19.367670
722.235352	613.663147
721.036133	574.392395
719.835938	818.842957
718.635742	652.801575
717.434570	881.717163
716.233398	678.540955
715.032227	961.789795
713.831055	898.191528
712.628906	226.359863
711.426758	23.434322
710.224609	201.924591
709.021484	1044.749512
707.818359	835.268005
706.615234	826.232422
705.412109	575.613953
704.208008	590.668335
703.003906	44.403347
701.799805	166.314194
700.594727	979.860352
699.389648	592.862488
698.184570	390.933319
696.979492	-17.243771
695.773438	433.166718
694.567383	-267.834747
693.361328	310.865265
692.154297	-448.100006
690.947266	-42.956615
689.740234	-104.426689
688.533203	12.267740
687.325195	571.651733
686.117188	343.725677
684.909180	107.486603
683.700195	589.140259
682.491211	-53.985104
681.282227	196.193802
680.072266	-144.850647
678.863281	-468.078278
677.653320	114.232040
676.442383	-260.225861
675.232422	69.243088
674.021484	427.049377
672.810547	114.457390
671.598633	-163.003296
670.386719	-617.225037
669.174805	768.829163
667.962891	4.251200
666.750000	986.337830
665.537109	486.515717
664.324219	-6.107687
663.110352	28.828175
661.897461	-26.395285
660.683594	5.249985
659.468750	-61.846050
658.254883	-175.803024
657.040039	99.058075
655.824219	-78.450935
654.609375	-363.046326
653.393555	-806.405823
652.177734	-714.560913
650.960938	-385.162445
649.745117	300.115845
648.528320	382.826477
647.311523	750.334045
646.093750	255.309601
644.875977	680.022705
643.658203	-6.943912
642.440430	90.015862
641.221680	630.621765
640.002930	56.007442
638.784180	505.489349
637.564453	356.030701
636.344727	-35.315441
635.125000	811.446411
633.905273	645.116028
632.684570	556.970825
631.463867	38.310188
630.243164	567.886353
629.021484	643.282410
627.799805	781.716736
626.578125	354.862488
625.356445	104.892250
624.133789	831.171814
622.911133	559.446655
621.688477	858.638184
620.464844	938.011597
619.241211	789.160522
618.017578	-22.369917
616.793945	241.902405
615.569336	130.400040
614.344727	274.492859
613.120117	19.497438
611.894531	-161.686508
610.668945	-8.294555
609.443359	-228.058792
608.216797	-136.860214
606.991211	316.318359
605.764648	-167.412338
604.537109	-233.503387
