# Supplementary material for: Raman spectroscopy accurately differentiates mucosal healing from non-healing and biochemical changes following biological therapy in inflammatory bowel disease
Source: PLoS One. 2021 Jun 2;16(6):e0252210. doi: 10.1371/journal.pone.0252210 (PMC8172032; doi:10.1371/journal.pone.0252210)
Supplement: S2 Dataset — (ZIP) [file pone.0252210.s004.zip › Export UC MH/OC001 post treatment-1 proper_BL sub CR removed_88__X_-19533__Y_4426.06__Z_1226.33__Time_1010.txt]

1714.846680	69.142944
1713.870117	187.394333
1712.893555	160.140640
1711.916016	37.289852
1710.939453	-38.916542
1709.961914	161.903778
1708.984375	98.276718
1708.005859	-47.485680
1707.028320	-79.715714
1706.049805	-129.806244
1705.071289	-146.843277
1704.091797	85.919022
1703.113281	-114.042763
1702.133789	-107.064453
1701.154297	93.365776
1700.174805	11.073238
1699.195313	55.320274
1698.214844	38.857800
1697.234375	1.838663
1696.253906	72.517365
1695.273438	74.503883
1694.291992	160.034302
1693.310547	179.545761
1692.329102	221.166321
1691.347656	223.484039
1690.366211	95.793015
1689.383789	374.352692
1688.401367	352.122803
1687.418945	271.945831
1686.435547	352.431091
1685.453125	385.614380
1684.469727	488.716736
1683.486328	437.917511
1682.502930	496.998352
1681.518555	575.314209
1680.534180	537.085449
1679.550781	523.469482
1678.565430	733.965820
1677.581055	639.025269
1676.595703	709.614685
1675.610352	825.960327
1674.625000	804.566833
1673.639648	812.979858
1672.654297	1063.774414
1671.667969	1097.106689
1670.681641	1091.105469
1669.695313	1218.411377
1668.708008	1316.946045
1667.721680	1418.601318
1666.734375	1427.792236
1665.747070	1474.603271
1664.758789	1399.816528
1663.771484	1399.793091
1662.783203	1461.191040
1661.794922	1899.449829
1660.806641	1778.689087
1659.817383	1841.230469
1658.829102	1967.742554
1657.839844	1779.389160
1656.850586	1750.394775
1655.860352	1639.709106
1654.871094	1648.560181
1653.880859	1491.038940
1652.890625	1445.058350
1651.900391	1380.922363
1650.909180	1375.321655
1649.917969	1330.384155
1648.926758	1129.817505
1647.935547	924.356445
1646.944336	790.622742
1645.952148	823.655701
1644.960938	666.796204
1643.968750	552.519104
1642.975586	449.108307
1641.983398	602.017639
1640.990234	396.223663
1639.997070	412.365021
1639.003906	325.858002
1638.010742	226.422745
1637.016602	438.341766
1636.022461	289.253021
1635.028320	261.649353
1634.034180	15.561851
1633.039063	233.368790
1632.044922	50.951218
1631.049805	10.956804
1630.054688	192.258286
1629.058594	28.857010
1628.062500	23.545486
1627.067383	55.199749
1626.071289	-168.154617
1625.074219	-91.524437
1624.078125	-83.167900
1623.081055	14.655428
1622.083984	162.463409
1621.086914	71.220940
1620.089844	40.517010
1619.091797	217.367661
1618.093750	100.155014
1617.095703	48.683193
1616.097656	94.396080
1615.098633	1.081811
1614.099609	-107.882278
1613.100586	-85.626244
1612.101563	96.603745
1611.102539	-114.441322
1610.102539	-21.341808
1609.102539	76.977165
1608.102539	259.099884
1607.102539	202.801178
1606.101563	159.623154
1605.101563	160.968521
1604.100586	191.097961
1603.099609	221.201126
1602.097656	96.906380
1601.095703	-9.045645
1600.094727	-164.670013
1599.092773	-226.130539
1598.089844	-60.174122
1597.087891	126.576668
1596.084961	-115.327087
1595.082031	-150.796387
1594.079102	-191.529785
1593.075195	-216.635742
1592.072266	-126.923355
1591.068359	-173.043777
1590.064453	-146.147491
1589.059570	65.901260
1588.055664	95.189804
1587.050781	33.105839
1586.045898	119.580574
1585.041016	127.726822
1584.036133	34.134064
1583.030273	57.738876
1582.024414	31.738773
1581.018555	49.923691
1580.012695	250.270172
1579.005859	182.274323
1577.999023	64.742790
1576.992188	-115.306610
1575.985352	81.850090
1574.978516	65.510185
1573.970703	33.450878
1572.962891	19.480782
1571.955078	33.983372
1570.947266	235.471115
1569.938477	150.923233
1568.929688	48.093452
1567.920898	116.589226
1566.912109	29.118668
1565.903320	180.386063
1564.893555	84.870361
1563.883789	119.001160
1562.874023	-59.768970
1561.864258	-176.355545
1560.853516	25.933035
1559.843750	124.278740
1558.833008	105.780968
1557.821289	50.853180
1556.810547	213.448959
1555.798828	140.081116
1554.787109	185.727081
1553.775391	26.636030
1552.763672	64.207558
1551.750977	140.425568
1550.739258	-6.087161
1549.726563	67.208168
1548.712891	189.452209
1547.700195	264.940704
1546.686523	241.980347
1545.672852	327.436249
1544.659180	123.242805
1543.645508	99.843163
1542.630859	63.368908
1541.617188	47.415890
1540.602539	168.156479
1539.586914	-49.517101
1538.572266	-6.564546
1537.556641	-23.152098
1536.541016	-39.894093
1535.525391	193.410965
1534.509766	88.623817
1533.493164	79.109566
1532.477539	-36.241631
1531.460938	-2.234221
1530.443359	-115.279182
1529.426758	0.845764
1528.409180	67.816879
1527.391602	-17.323034
1526.374023	5.542080
1525.356445	-15.516598
1524.337891	97.082947
1523.320313	80.847313
1522.301758	72.171989
1521.282227	-26.670919
1520.263672	87.788116
1519.244141	-31.886215
1518.224609	-38.578072
1517.205078	-22.292061
1516.185547	-134.606979
1515.165039	-208.506119
1514.144531	-89.932480
1513.124023	-66.543808
1512.103516	-89.509575
1511.083008	-76.680817
1510.061523	-99.928009
1509.040039	-92.523354
1508.018555	-28.840256
1506.996094	-80.710388
1505.974609	-178.823975
1504.952148	-15.625361
1503.929688	73.065231
1502.907227	-102.278740
1501.883789	-36.928844
1500.861328	-112.560272
1499.837891	70.280037
1498.813477	-105.438583
1497.790039	-204.419846
1496.765625	134.018204
1495.742188	39.907707
1494.717773	-67.076591
1493.692383	96.888313
1492.667969	196.774704
1491.642578	168.707947
1490.617188	109.882355
1489.591797	199.147690
1488.566406	71.170143
1487.540039	175.510071
1486.513672	302.683533
1485.487305	345.472015
1484.460938	436.635559
1483.433594	318.435364
1482.406250	307.333282
1481.378906	650.643066
1480.351563	723.442200
1479.324219	490.215332
1478.295898	654.590637
1477.267578	627.704285
1476.239258	677.180542
1475.210938	739.295166
1474.181641	788.562927
1473.153320	865.759277
1472.124023	1149.021484
1471.093750	1210.674927
1470.064453	1287.520020
1469.034180	1336.273682
1468.003906	1583.321777
1466.973633	1492.025879
1465.943359	1504.943359
1464.912109	1797.369507
1463.881836	1965.120850
1462.850586	1769.440430
1461.818359	2064.005127
1460.787109	2200.968750
1459.754883	2002.681274
1458.722656	2218.196045
1457.690430	2220.404785
1456.658203	2283.474365
1455.625000	2227.243652
1454.591797	2356.151611
1453.558594	2563.584717
1452.525391	2568.094971
1451.491211	2613.120117
1450.458008	2647.985107
1449.423828	2502.924316
1448.388672	2735.308350
1447.354492	2638.380127
1446.319336	2627.553711
1445.285156	2639.520264
1444.249023	2613.484619
1443.213867	2304.083740
1442.178711	2412.216797
1441.142578	2545.583496
1440.106445	2458.904541
1439.070313	2207.943604
1438.033203	1987.413330
1436.996094	2186.473389
1435.959961	1915.551025
1434.921875	1937.738892
1433.884766	1598.817749
1432.846680	1383.764404
1431.809570	1284.956909
1430.771484	1163.488159
1429.732422	792.282471
1428.694336	754.273376
1427.655273	791.961182
1426.616211	499.334167
1425.577148	572.422791
1424.538086	569.899902
1423.498047	665.682922
1422.458008	297.884918
1421.417969	338.351654
1420.377930	484.618256
1419.336914	273.320892
1418.295898	369.273621
1417.254883	102.821129
1416.213867	294.488678
1415.172852	164.120880
1414.130859	131.941025
1413.088867	99.833076
1412.046875	170.875931
1411.004883	96.165100
1409.961914	86.874199
1408.918945	-108.270370
1407.875977	194.096344
1406.833008	202.569733
1405.789063	-32.454735
1404.745117	33.928669
1403.702148	85.312836
1402.657227	28.826674
1401.613281	-190.609787
1400.568359	74.184799
1399.523438	223.596115
1398.478516	69.668556
1397.433594	201.634949
1396.387695	-44.789394
1395.341797	-20.433121
1394.295898	126.740234
1393.250000	-19.073708
1392.204102	-57.069992
1391.157227	135.332199
1390.110352	72.461884
1389.063477	67.263550
1388.015625	102.176628
1386.968750	127.178268
1385.920898	-25.290300
1384.873047	-90.092117
1383.824219	-129.783600
1382.776367	-121.865036
1381.727539	-98.869171
1380.678711	-55.797234
1379.629883	-179.965729
1378.580078	-34.327209
1377.530273	-188.205566
1376.480469	-144.744537
1375.430664	-106.186539
1374.380859	87.136147
1373.330078	-13.840958
1372.279297	0.042922
1371.228516	-267.690094
1370.177734	50.555298
1369.125977	77.198341
1368.074219	121.380692
1367.022461	71.001297
1365.970703	97.959053
1364.918945	102.609879
1363.866211	62.554039
1362.813477	10.186408
1361.760742	-76.879395
1360.707031	134.727661
1359.654297	3.133723
1358.600586	50.742683
1357.545898	-110.395096
1356.492188	233.237366
1355.438477	196.624451
1354.383789	107.960899
1353.329102	200.783844
1352.273438	378.113403
1351.218750	269.956482
1350.163086	286.074951
1349.107422	453.696808
1348.051758	613.920593
1346.995117	660.068604
1345.939453	659.198242
1344.882813	650.999084
1343.825195	771.830627
1342.768555	711.794495
1341.710938	877.400269
1340.654297	864.675598
1339.595703	1238.473145
1338.538086	1055.024780
1337.479492	842.054382
1336.421875	1097.150513
1335.363281	981.014160
1334.303711	902.153076
1333.245117	974.349182
1332.185547	982.316833
1331.125977	953.304993
1330.066406	988.695984
1329.005859	861.049744
1327.946289	988.103027
1326.885742	855.796753
1325.825195	980.543274
1324.763672	989.274963
1323.703125	719.123108
1322.641602	974.971802
1321.580078	833.485718
1320.517578	855.009766
1319.456055	995.045349
1318.393555	1152.386353
1317.331055	1043.462769
1316.268555	1213.261841
1315.205078	1131.688477
1314.141602	1129.107544
1313.078125	1057.648193
1312.014648	848.389221
1310.951172	870.801453
1309.886719	1129.652344
1308.822266	1046.344238
1307.757813	1251.099854
1306.692383	1133.547119
1305.627930	1311.329102
1304.562500	1218.597534
1303.497070	1381.714355
1302.430664	1291.648438
1301.365234	1029.676147
1300.298828	1254.428101
1299.232422	1218.765869
1298.165039	1266.711548
1297.098633	1098.634155
1296.031250	1043.644653
1294.963867	912.674438
1293.896484	1029.694702
1292.828125	884.224976
1291.759766	922.866272
1290.691406	880.641663
1289.623047	698.758667
1288.554688	923.946350
1287.485352	678.562256
1286.416016	822.945374
1285.346680	950.187927
1284.276367	812.935730
1283.207031	959.854675
1282.136719	702.840515
1281.066406	810.690674
1279.995117	815.781616
1278.924805	772.005249
1277.853516	782.119141
1276.782227	992.811951
1275.709961	856.299316
1274.638672	671.018494
1273.566406	908.648193
1272.494141	965.427856
1271.420898	929.409973
1270.348633	888.576355
1269.275391	816.067139
1268.202148	819.311768
1267.128906	788.433594
1266.054688	879.614380
1264.981445	904.932983
1263.906250	1130.275024
1262.832031	806.910706
1261.757813	961.555115
1260.682617	1057.670410
1259.607422	712.712891
1258.532227	806.472046
1257.456055	812.534119
1256.380859	728.521301
1255.304688	827.173340
1254.228516	989.096863
1253.151367	897.878296
1252.074219	969.738403
1250.998047	900.502502
1249.919922	1081.811157
1248.842773	1007.755676
1247.764648	989.660217
1246.686523	869.511047
1245.608398	793.165894
1244.530273	561.389709
1243.451172	774.191833
1242.372070	872.781311
1241.292969	990.755981
1240.213867	679.073303
1239.133789	743.659607
1238.054688	864.020386
1236.973633	715.089600
1235.893555	682.624390
1234.813477	764.122498
1233.732422	826.186096
1232.651367	536.821106
1231.569336	724.883606
1230.488281	801.425110
1229.406250	512.228760
1228.324219	474.958801
1227.242188	449.796173
1226.159180	538.376343
1225.076172	534.952332
1223.993164	415.393707
1222.910156	607.864990
1221.827148	386.742493
1220.743164	385.687103
1219.659180	483.702942
1218.574219	378.666595
1217.490234	126.279396
1216.405273	187.971817
1215.320313	392.081146
1214.235352	393.266083
1213.149414	416.139526
1212.064453	453.448059
1210.978516	676.478394
1209.891602	426.589386
1208.805664	466.166595
1207.718750	464.695770
1206.631836	492.110260
1205.544922	591.768127
1204.458008	664.832214
1203.370117	388.523529
1202.282227	261.609680
1201.194336	240.648956
1200.105469	108.910286
1199.016602	85.483620
1197.927734	-67.921249
1196.838867	-180.414856
1195.750000	-112.525650
1194.660156	92.339310
1193.570313	-5.859541
1192.480469	-144.932831
1191.389648	-29.285744
1190.299805	-125.166725
1189.208984	31.135403
1188.118164	-36.025021
1187.026367	-276.082581
1185.934570	-124.844940
1184.842773	-283.311981
1183.750977	-103.480690
1182.659180	-48.529667
1181.566406	83.068245
1180.473633	128.222610
1179.380859	178.081100
1178.287109	-21.398607
1177.194336	124.170486
1176.100586	85.146889
1175.005859	184.972122
1173.912109	47.635189
1172.817383	-15.507660
1171.722656	96.016350
1170.627930	161.951767
1169.533203	10.085121
1168.437500	63.895271
1167.341797	100.865105
1166.246094	1.473641
1165.149414	-42.982048
1164.052734	-159.183823
1162.956055	16.048588
1161.859375	131.410126
1160.762695	-32.751877
1159.665039	106.278381
1158.567383	118.660332
1157.469727	219.250168
1156.371094	224.276291
1155.272461	117.111290
1154.173828	83.838989
1153.075195	60.035419
1151.975586	217.313568
1150.876953	169.494934
1149.777344	95.402252
1148.676758	59.368298
1147.577148	20.889898
1146.476563	-139.086533
1145.375977	24.663103
1144.275391	-21.174589
1143.173828	-36.147125
1142.072266	-189.166824
1140.970703	-113.886856
1139.869141	-69.634155
1138.766602	98.125633
1137.664063	25.684664
1136.561523	69.623314
1135.458984	80.202629
1134.355469	235.567154
1133.251953	298.174500
1132.148438	120.902969
1131.044922	510.878021
1129.940430	653.810425
1128.835938	711.194275
1127.731445	507.573090
1126.626953	533.978638
1125.521484	768.912598
1124.416016	889.891907
1123.310547	705.053955
1122.204102	681.316223
1121.098633	524.879700
1119.992188	420.529083
1118.885742	422.688019
1117.778320	301.684082
1116.670898	592.417664
1115.563477	513.870117
1114.456055	373.786316
1113.348633	500.918182
1112.240234	481.330414
1111.131836	442.772491
1110.023438	602.671082
1108.914063	448.191498
1107.804688	416.543335
1106.695313	722.548950
1105.585938	608.086304
1104.475586	696.607666
1103.365234	570.270264
1102.254883	882.779297
1101.144531	758.692566
1100.033203	849.205322
1098.922852	892.468628
1097.810547	655.127319
1096.699219	806.704041
1095.586914	847.409302
1094.474609	888.041504
1093.362305	815.558105
1092.250000	618.265015
1091.136719	967.137695
1090.023438	833.338135
1088.910156	836.022888
1087.795898	721.033630
1086.682617	509.633820
1085.568359	512.251160
1084.453125	716.984741
1083.338867	867.535767
1082.223633	865.241089
1081.108398	747.800293
1079.993164	569.314453
1078.876953	703.163086
1077.760742	696.065491
1076.644531	717.103333
1075.528320	604.353333
1074.411133	583.111084
1073.293945	718.993408
1072.176758	456.163055
1071.059570	416.140259
1069.941406	455.794769
1068.823242	565.708374
1067.705078	593.558594
1066.585938	604.976868
1065.467773	431.395813
1064.348633	564.554199
1063.228516	608.691101
1062.109375	772.146362
1060.989258	731.978149
1059.869141	385.423737
1058.749023	473.963348
1057.627930	366.072357
1056.506836	244.207718
1055.385742	285.973785
1054.264648	526.301086
1053.142578	348.428589
1052.020508	348.115143
1050.898438	198.395737
1049.775391	272.817078
1048.653320	321.556885
1047.530273	241.964584
1046.407227	213.740295
1045.283203	103.921036
1044.159180	45.462791
1043.035156	192.165253
1041.911133	362.125977
1040.786133	133.639893
1039.661133	373.455872
1038.536133	128.827667
1037.411133	377.906586
1036.285156	252.153702
1035.159180	217.248398
1034.033203	466.229614
1032.907227	487.189026
1031.780273	498.869141
1030.653320	385.041931
1029.526367	203.905502
1028.398438	120.491524
1027.271484	92.929688
1026.143555	-192.400146
1025.014648	-27.047812
1023.886719	-42.801857
1022.757813	18.097713
1021.628906	-180.880219
1020.499023	-284.591431
1019.370117	-156.237030
1018.240234	-164.706055
1017.109375	-38.645027
1015.979492	36.435936
1014.848633	-39.084278
1013.717773	45.360390
1012.586914	122.886841
1011.455078	86.973709
1010.324219	268.785950
1009.192383	279.299713
1008.059570	278.308807
1006.927734	450.922058
1005.794922	1028.310303
1004.661133	1529.194214
1003.528320	2228.762939
1002.394531	2160.696777
1001.260742	1531.207031
1000.126953	996.823792
998.993164	564.411682
997.858398	386.306427
996.723633	-6.332443
995.587891	9.849478
994.453125	-63.871986
993.317383	-49.797092
992.181641	72.781021
991.044922	-55.959686
989.909180	-76.174866
988.772461	18.965717
987.634766	-28.710251
986.498047	-25.568047
985.360352	-102.941002
984.222656	-58.121124
983.084961	-40.837761
981.946289	103.137405
980.807617	196.533493
979.668945	-22.887751
978.530273	47.720402
977.390625	-24.164431
976.250977	48.939274
975.111328	32.486526
973.970703	101.180756
972.830078	89.552887
971.689453	-29.900169
970.548828	149.346771
969.407227	43.950577
968.266602	-29.135508
967.124023	97.570541
965.982422	-112.898300
964.839844	-98.368317
963.697266	280.883667
962.554688	70.896233
961.412109	191.186539
960.268555	233.636612
959.125000	83.755180
957.980469	293.666626
956.836914	194.478897
955.692383	271.744141
954.547852	378.859131
953.402344	186.290375
952.256836	25.972448
951.111328	-65.523209
949.965820	5.508617
948.820313	-5.661479
947.673828	186.721481
946.527344	104.942841
945.379883	137.558502
944.233398	161.156876
943.085938	212.277527
941.937500	188.171646
940.790039	264.632843
939.641602	275.017731
938.493164	210.248230
937.344727	8.797701
936.195313	101.719688
935.045898	374.823395
933.896484	59.915054
932.747070	155.432632
931.596680	253.313797
930.446289	109.863213
929.295898	164.706268
928.144531	53.474159
926.993164	76.702568
925.841797	65.916161
924.690430	-222.266678
923.538086	83.406616
922.385742	-199.842361
921.233398	-25.913908
920.081055	-13.304057
918.927734	-132.359589
917.774414	-12.715950
916.621094	-97.404449
915.466797	-111.543167
914.312500	-157.335358
913.158203	-1.002900
912.002930	5.625393
910.848633	-35.270969
909.693359	-257.459747
908.537109	89.674202
907.381836	-129.945145
906.225586	-129.518692
905.069336	-47.414890
903.913086	46.084541
902.755859	105.681480
901.598633	45.357712
900.441406	89.292313
899.283203	-38.678883
898.125000	14.514391
896.966797	47.424156
895.808594	19.358274
894.649414	2.710381
893.490234	31.373507
892.331055	139.212036
891.171875	204.163605
890.011719	2.643476
888.851563	273.278625
887.691406	214.247787
886.530273	216.276901
885.369141	51.395962
884.208008	87.467178
883.046875	179.989471
881.884766	112.440918
880.722656	189.287613
879.560547	169.250092
878.397461	261.968597
877.234375	221.789871
876.071289	53.312260
874.908203	456.944672
873.744141	419.196625
872.580078	91.176247
871.416016	339.430054
870.250977	319.911987
869.085938	93.531723
867.920898	346.269287
866.755859	488.778595
865.589844	325.600586
864.423828	198.496231
863.257813	397.237518
862.090820	265.769745
860.924805	161.340561
859.756836	301.701904
858.589844	332.047089
857.421875	261.439209
856.253906	406.251160
855.085938	497.190460
853.917969	576.898193
852.749023	757.470093
851.580078	292.507538
850.411133	629.938721
849.241211	628.966858
848.071289	316.699158
846.901367	302.383087
845.730469	377.626190
844.559570	182.034668
843.388672	246.083572
842.217773	72.981323
841.045898	141.495605
839.875000	102.640259
838.702148	329.812134
837.530273	105.420937
836.357422	53.167591
835.184570	159.518768
834.011719	127.337280
832.837891	255.910294
831.664063	424.575684
830.490234	434.685547
829.315430	351.058289
828.141602	312.045135
826.966797	482.647583
825.791016	314.247009
824.616211	306.369751
823.440430	229.377472
822.264648	-28.087868
821.087891	264.704163
819.911133	305.668152
818.734375	52.680843
817.557617	-13.268641
816.379883	92.113548
815.203125	66.121208
814.024414	0.054972
812.846680	-68.269623
811.667969	27.898205
810.489258	-120.540985
809.310547	315.452942
808.130859	11.371035
806.951172	-159.370270
805.771484	-270.147675
804.591797	-127.859322
803.411133	-203.224213
802.230469	-174.337204
801.048828	-96.731773
799.868164	31.765873
798.686523	-105.967369
797.504883	-245.935013
796.322266	-53.460701
795.139648	-113.770348
793.957031	-165.278229
792.774414	-117.182747
791.590820	-204.267532
790.408203	-156.365967
789.223633	201.281418
788.040039	78.505142
786.855469	121.609917
785.670898	-14.544143
784.486328	176.520798
783.300781	95.495590
782.115234	142.598206
780.929688	127.712944
779.743164	256.329437
778.557617	106.509140
777.371094	126.680069
776.183594	84.936501
774.997070	173.322037
773.809570	195.376724
772.621094	212.911865
771.433594	131.094833
770.245117	280.730988
769.056641	-4.059574
767.868164	118.895325
766.678711	168.986618
765.489258	-34.365356
764.299805	471.414185
763.109375	256.886047
761.919922	220.660934
760.728516	245.981567
759.538086	423.006287
758.346680	294.101166
757.155273	323.503113
755.963867	322.017883
754.772461	272.084198
753.580078	219.887833
752.387695	257.708313
751.194336	137.272522
750.001953	163.942429
748.808594	-29.037539
747.614258	179.679764
746.420898	232.407150
745.226563	10.785340
744.032227	335.360474
742.836914	4.018637
741.642578	32.316643
740.447266	84.641083
739.250977	71.129654
738.055664	-1.596817
736.859375	70.209450
735.663086	205.424576
734.465820	110.636909
733.269531	425.142731
732.072266	236.135986
730.874023	244.066330
729.676758	72.585991
728.478516	224.777435
727.280273	313.451111
726.081055	340.839996
724.882813	418.436615
723.683594	450.080170
722.483398	370.281311
721.284180	425.876556
720.083984	317.679749
718.883789	266.256622
717.682617	428.684998
716.481445	154.692886
715.280273	511.153442
714.079102	374.618530
712.876953	469.225494
711.674805	263.000366
710.472656	207.222504
709.270508	234.254395
708.067383	287.412048
706.864258	-18.743393
705.660156	19.222258
704.457031	187.771896
703.252930	69.023773
702.048828	176.599426
700.843750	62.296261
699.638672	256.844086
698.433594	268.713440
697.228516	-145.392776
696.022461	118.684982
694.816406	-12.710526
693.610352	62.324543
692.403320	24.448591
691.197266	38.732723
689.990234	-9.888675
688.782227	-132.219116
687.574219	81.810913
686.366211	57.211983
685.158203	-179.826767
683.950195	-0.469831
682.741211	-206.936508
681.532227	-70.885788
680.322266	-181.808701
679.112305	-221.149872
677.902344	-121.832550
676.692383	-31.163982
675.482422	126.615738
674.271484	72.323318
673.060547	52.726654
671.848633	-53.316952
670.636719	-81.411346
669.424805	-51.067474
668.212891	52.801071
667.000977	55.113392
665.788086	-3.013768
664.574219	44.765869
663.361328	34.265377
662.147461	125.276054
660.933594	106.208580
659.719727	35.395855
658.504883	-78.500618
657.290039	-21.930891
656.075195	62.665123
654.860352	-7.984973
653.644531	-162.651199
652.428711	-93.144012
651.212891	295.165955
649.996094	101.747314
648.779297	41.901207
647.562500	25.106863
646.344727	75.002899
645.127930	337.854706
643.909180	290.728821
642.691406	254.303696
641.472656	232.860367
640.254883	157.580856
639.035156	-113.370430
637.816406	15.362595
636.596680	81.590416
635.376953	59.563076
634.157227	76.021362
632.936523	195.326004
631.715820	-7.598454
630.495117	-75.471931
629.273438	15.188908
628.051758	19.732977
626.830078	109.751862
625.608398	173.677902
624.385742	310.100616
623.163086	304.649780
621.940430	262.376495
620.717773	256.104156
619.494141	65.203377
618.270508	23.766241
617.045898	-16.040161
615.822266	-22.143517
614.597656	-88.747261
613.372070	-89.647575
612.147461	15.718750
610.921875	-31.480091
609.696289	-4.589329
608.469727	-42.623585
607.244141	-87.875549
606.017578	58.253300
604.791016	94.470406
