# Supplementary material for: Raman spectroscopy accurately differentiates mucosal healing from non-healing and biochemical changes following biological therapy in inflammatory bowel disease
Source: PLoS One. 2021 Jun 2;16(6):e0252210. doi: 10.1371/journal.pone.0252210 (PMC8172032; doi:10.1371/journal.pone.0252210)
Supplement: S2 Dataset — (ZIP) [file pone.0252210.s004.zip › Export UC MH/OC029-1 pre treatment_base sub CR removed_59__X_-2903.93__Y_35434.1__Z_228.4__Time_673.txt]

1714.640625	234.086349
1713.664063	-5.307817
1712.687500	85.902153
1711.709961	-82.187965
1710.733398	56.364529
1709.755859	-131.308151
1708.778320	137.527161
1707.799805	85.570145
1706.821289	-144.962601
1705.843750	-149.557281
1704.864258	58.106415
1703.885742	-35.911827
1702.907227	-86.249741
1701.927734	-58.205830
1700.948242	109.721062
1699.968750	-109.397926
1698.988281	-76.350220
1698.007813	-31.848194
1697.028320	205.850586
1696.046875	-178.406113
1695.066406	-67.532066
1694.084961	353.786102
1693.104492	142.887100
1692.123047	108.948616
1691.140625	366.602325
1690.159180	528.817200
1689.176758	451.535034
1688.194336	270.956451
1687.211914	533.752991
1686.228516	647.780090
1685.246094	735.784058
1684.262695	531.258362
1683.279297	572.545715
1682.295898	579.813660
1681.311523	662.225586
1680.327148	715.921265
1679.342773	674.368958
1678.358398	992.658081
1677.374023	925.619324
1676.388672	954.906433
1675.403320	1125.676514
1674.417969	922.048584
1673.432617	711.074829
1672.446289	1127.860596
1671.459961	1313.831421
1670.473633	1489.603149
1669.487305	1586.125000
1668.500977	1659.197388
1667.513672	1711.462402
1666.526367	1607.595093
1665.539063	1679.353271
1664.550781	2003.521851
1663.563477	2023.011719
1662.575195	2159.577148
1661.586914	2240.836182
1660.598633	2200.554688
1659.609375	2245.476318
1658.620117	2643.114502
1657.631836	2482.123779
1656.641602	2361.273926
1655.652344	2203.795898
1654.662109	2430.525146
1653.672852	2083.280518
1652.681641	2056.633545
1651.691406	1964.214844
1650.701172	1882.739868
1649.709961	1605.953857
1648.718750	1313.737427
1647.727539	1077.444946
1646.735352	1227.291870
1645.744141	957.351318
1644.751953	827.765442
1643.759766	658.893188
1642.766602	741.127014
1641.774414	665.223816
1640.781250	534.172729
1639.788086	453.532196
1638.794922	470.738098
1637.801758	169.081039
1636.807617	207.844864
1635.813477	288.962250
1634.819336	267.461243
1633.825195	222.440369
1632.830078	-54.188576
1631.834961	-43.481693
1630.839844	6.872619
1629.844727	133.693848
1628.849609	39.538853
1627.853516	161.309875
1626.857422	122.692566
1625.861328	-13.095784
1624.865234	-77.713806
1623.868164	7.641889
1622.871094	35.239803
1621.874023	-31.677078
1620.876953	172.116745
1619.879883	10.811708
1618.881836	143.754044
1617.883789	103.429955
1616.885742	202.300629
1615.887695	59.750225
1614.888672	40.618679
1613.889648	241.878616
1612.890625	28.724960
1611.891602	56.914280
1610.892578	14.337987
1609.892578	139.524124
1608.892578	-188.635498
1607.892578	20.388470
1606.892578	197.892120
1605.891602	123.928261
1604.890625	243.715179
1603.889648	-21.324827
1602.888672	51.299995
1601.887695	-30.492743
1600.885742	125.741730
1599.883789	-113.015106
1598.881836	22.172220
1597.879883	-96.303711
1596.876953	-157.289932
1595.874023	-239.209717
1594.871094	-109.558899
1593.868164	-246.427917
1592.864258	-218.809189
1591.861328	-29.414698
1590.857422	-216.032379
1589.853516	-141.705719
1588.848633	-231.866547
1587.844727	-165.572540
1586.839844	7.510153
1585.834961	63.093609
1584.830078	246.274719
1583.824219	119.140198
1582.819336	-34.098675
1581.813477	67.893379
1580.807617	52.526646
1579.800781	-30.660120
1578.794922	-51.450478
1577.788086	-95.790947
1576.781250	49.714893
1575.773438	-31.321085
1574.766602	-86.440880
1573.758789	188.575333
1572.750977	-7.251145
1571.743164	342.723633
1570.735352	55.699356
1569.726563	28.463394
1568.718750	123.185852
1567.708984	28.107269
1566.700195	138.048248
1565.691406	-245.452698
1564.681641	17.301624
1563.671875	46.242760
1562.662109	311.087677
1561.652344	56.903065
1560.641602	-122.146416
1559.630859	279.458618
1558.620117	203.779236
1557.609375	-56.038456
1556.597656	-95.698288
1555.586914	-65.565086
1554.575195	3.214547
1553.563477	325.536438
1552.550781	181.558731
1551.539063	-115.229210
1550.526367	113.204643
1549.513672	186.134064
1548.500977	393.346497
1547.487305	437.360931
1546.473633	282.095398
1545.459961	160.314117
1544.446289	144.355621
1543.432617	-106.901474
1542.417969	-105.098862
1541.404297	33.407410
1540.389648	86.447433
1539.374023	314.806824
1538.359375	153.168854
1537.343750	76.553215
1536.328125	-36.335392
1535.312500	46.664425
1534.296875	46.921165
1533.280273	147.527542
1532.263672	90.667740
1531.247070	64.570778
1530.230469	27.993114
1529.212891	161.246765
1528.196289	29.003489
1527.178711	107.757713
1526.160156	93.604477
1525.142578	413.880829
1524.124023	234.616470
1523.106445	119.580872
1522.087891	359.351013
1521.068359	182.229324
1520.049805	362.393616
1519.030273	23.050951
1518.010742	269.620117
1516.991211	143.350525
1515.971680	168.521866
1514.951172	229.449539
1513.930664	303.018005
1512.910156	135.071625
1511.889648	-166.435898
1510.868164	58.047710
1509.846680	46.241760
1508.826172	118.939430
1507.803711	296.550354
1506.782227	109.870628
1505.759766	82.020927
1504.737305	-179.186691
1503.714844	-115.032524
1502.692383	-61.305588
1501.668945	-89.728920
1500.646484	-253.981339
1499.623047	-98.323502
1498.599609	-70.853401
1497.575195	-35.879402
1496.550781	-415.524567
1495.527344	43.852283
1494.502930	-41.830940
1493.477539	53.897453
1492.453125	-103.593155
1491.427734	60.849899
1490.402344	370.736359
1489.376953	23.835203
1488.350586	243.936966
1487.325195	251.903503
1486.298828	282.705872
1485.272461	389.951111
1484.245117	463.841583
1483.218750	379.427521
1482.191406	562.751587
1481.164063	526.573669
1480.136719	584.644470
1479.108398	693.552673
1478.080078	700.371094
1477.052734	691.823181
1476.023438	963.370361
1474.995117	995.318481
1473.965820	1248.681519
1472.937500	977.423767
1471.908203	1439.232910
1470.877930	1348.523560
1469.848633	1756.471558
1468.818359	1673.215210
1467.788086	1831.523438
1466.757813	2063.430664
1465.727539	1979.956909
1464.696289	2270.038086
1463.665039	2382.066162
1462.633789	2483.827637
1461.602539	2529.614258
1460.570313	2831.781494
1459.539063	2603.181885
1458.506836	2389.841553
1457.473633	2816.034668
1456.441406	2978.159424
1455.408203	3046.301758
1454.375000	2936.851074
1453.341797	2883.200439
1452.308594	3085.579346
1451.274414	2907.651855
1450.241211	3340.479980
1449.207031	3489.341064
1448.171875	3420.271729
1447.137695	3518.374512
1446.102539	3416.390381
1445.067383	3537.190674
1444.032227	3253.021973
1442.997070	3406.688232
1441.960938	3426.197021
1440.924805	3061.280762
1439.888672	3361.532227
1438.852539	3115.616455
1437.816406	3074.541748
1436.779297	3180.034912
1435.742188	2509.906006
1434.705078	2428.603271
1433.666992	2508.950928
1432.629883	2051.543701
1431.591797	1728.118164
1430.553711	1404.863892
1429.514648	1311.362793
1428.476563	948.043213
1427.437500	960.681335
1426.398438	456.446777
1425.359375	580.193726
1424.320313	353.596619
1423.280273	515.184814
1422.240234	467.651093
1421.200195	568.802551
1420.159180	420.637512
1419.119141	501.731476
1418.078125	187.631195
1417.037109	492.827759
1415.996094	367.706390
1414.954102	376.011688
1413.912109	291.328186
1412.870117	76.001968
1411.828125	154.980667
1410.786133	216.409164
1409.743164	61.764748
1408.700195	-2.284594
1407.657227	69.417641
1406.614258	70.861908
1405.570313	137.654678
1404.527344	-31.426128
1403.483398	100.801041
1402.438477	140.209625
1401.394531	-5.915302
1400.349609	-146.878036
1399.304688	-157.287079
1398.259766	63.054779
1397.214844	-34.907188
1396.168945	-115.196709
1395.123047	-12.448258
1394.077148	-24.851448
1393.031250	123.138451
1391.984375	-29.287111
1390.937500	-3.800306
1389.890625	19.293877
1388.843750	120.067375
1387.796875	-54.255585
1386.749023	39.218079
1385.701172	-52.260773
1384.653320	-311.069580
1383.604492	-179.742706
1382.556641	11.652376
1381.507813	-156.684937
1380.458984	-97.512428
1379.410156	-95.666702
1378.360352	91.058594
1377.310547	90.623901
1376.260742	52.897583
1375.210938	-129.392654
1374.161133	70.215210
1373.110352	-216.480179
1372.059570	15.746382
1371.008789	-180.774063
1369.957031	-40.598000
1368.906250	77.253761
1367.854492	-93.813118
1366.802734	91.536957
1365.750000	-24.386837
1364.698242	54.110157
1363.645508	-81.364212
1362.592773	72.062027
1361.540039	98.680496
1360.486328	-83.533058
1359.433594	57.823292
1358.379883	-22.043631
1357.326172	77.276245
1356.271484	117.042305
1355.216797	65.007973
1354.163086	100.121353
1353.107422	189.996506
1352.052734	277.521851
1350.998047	141.716675
1349.942383	3.634000
1348.886719	491.168671
1347.830078	368.264587
1346.774414	453.962097
1345.717773	572.012268
1344.661133	749.682129
1343.604492	855.544006
1342.546875	1030.907471
1341.490234	911.487000
1340.432617	814.564270
1339.375000	930.858521
1338.316406	953.148682
1337.258789	874.091064
1336.200195	827.396179
1335.141602	912.044312
1334.082031	920.101868
1333.023438	713.116394
1331.963867	632.498718
1330.904297	754.829834
1329.844727	808.046692
1328.784180	947.894043
1327.723633	919.807800
1326.663086	1109.291138
1325.602539	891.310242
1324.541992	1029.170898
1323.480469	954.796204
1322.418945	1221.236450
1321.357422	1092.867554
1320.295898	1093.003174
1319.233398	1125.350098
1318.170898	1177.563232
1317.108398	1116.483276
1316.045898	1331.671753
1314.982422	1083.564331
1313.918945	1232.424561
1312.855469	1457.735718
1311.791992	1348.127563
1310.728516	1465.255005
1309.664063	1405.210571
1308.599609	1374.870361
1307.535156	1450.498413
1306.469727	1590.193726
1305.404297	1616.817871
1304.338867	1535.359619
1303.273438	1449.155762
1302.208008	1739.222168
1301.141602	1653.271240
1300.075195	1510.976563
1299.008789	1452.397217
1297.942383	1472.562744
1296.875000	1608.248535
1295.807617	1395.396973
1294.740234	1199.945923
1293.672852	1318.795898
1292.604492	1197.283325
1291.537109	1083.306763
1290.468750	1045.511108
1289.399414	1306.953613
1288.331055	842.846680
1287.261719	908.394348
1286.192383	1086.727295
1285.123047	1306.736084
1284.052734	872.853455
1282.983398	1195.860962
1281.913086	933.760376
1280.841797	566.630188
1279.771484	723.403748
1278.700195	1066.126221
1277.628906	997.892334
1276.557617	1096.065186
1275.486328	971.810547
1274.414063	1175.225952
1273.341797	1053.625977
1272.269531	1323.071045
1271.197266	1113.729126
1270.124023	1283.080322
1269.050781	1545.214600
1267.977539	1265.406982
1266.904297	1315.260864
1265.830078	1394.442383
1264.756836	1349.255371
1263.681641	1511.454712
1262.607422	1315.216553
1261.533203	1355.595703
1260.458008	1049.926636
1259.382813	1307.335571
1258.307617	1150.536743
1257.231445	1403.050415
1256.155273	1127.084595
1255.079102	1128.835938
1254.002930	1038.140381
1252.926758	1057.042236
1251.849609	1358.198608
1250.772461	1284.672607
1249.695313	931.549866
1248.617188	685.598755
1247.540039	1093.685669
1246.461914	1061.742432
1245.382813	959.377991
1244.304688	985.839661
1243.225586	893.307251
1242.146484	793.554626
1241.067383	948.768799
1239.988281	788.414368
1238.908203	778.589966
1237.828125	897.362244
1236.748047	897.248413
1235.667969	724.976624
1234.586914	1081.302002
1233.505859	887.261719
1232.424805	799.935547
1231.343750	911.319275
1230.261719	622.980469
1229.179688	530.923157
1228.097656	697.965393
1227.015625	480.046387
1225.932617	598.606750
1224.850586	479.985016
1223.767578	388.010071
1222.683594	595.949158
1221.600586	656.285522
1220.516602	320.113556
1219.432617	448.109344
1218.347656	566.356018
1217.263672	186.868332
1216.178711	12.814720
1215.093750	60.961269
1214.008789	355.301971
1212.922852	441.896515
1211.836914	214.710281
1210.750977	301.219727
1209.665039	592.672852
1208.579102	483.639862
1207.492188	427.649109
1206.405273	234.240509
1205.318359	363.792908
1204.230469	377.582642
1203.142578	278.097015
1202.054688	46.144699
1200.966797	221.145676
1199.877930	220.280457
1198.790039	53.295719
1197.701172	138.962540
1196.611328	-40.094090
1195.522461	57.447128
1194.432617	51.478096
1193.342773	-163.706573
1192.252930	-39.983582
1191.162109	-58.162907
1190.072266	-114.846359
1188.981445	58.990292
1187.889648	-86.705513
1186.798828	-321.242126
1185.707031	-150.124954
1184.615234	85.624947
1183.523438	59.676033
1182.430664	-71.891403
1181.337891	-97.975075
1180.245117	-128.931839
1179.152344	46.176441
1178.059570	127.651176
1176.965820	141.902512
1175.872070	117.726631
1174.778320	43.173088
1173.683594	-60.182110
1172.588867	288.832550
1171.494141	240.311661
1170.399414	69.683838
1169.303711	-41.170441
1168.208984	-164.032883
1167.113281	-86.100510
1166.016602	235.521973
1164.920898	136.254669
1163.824219	137.277084
1162.727539	353.195435
1161.630859	451.874146
1160.533203	230.417847
1159.435547	546.097229
1158.337891	598.974060
1157.240234	689.895386
1156.141602	632.741028
1155.043945	620.823669
1153.944336	768.553284
1152.845703	498.890015
1151.747070	269.752777
1150.647461	393.282745
1149.547852	-19.418076
1148.447266	418.291351
1147.347656	357.983276
1146.247070	299.955811
1145.146484	396.555573
1144.044922	340.681244
1142.944336	172.894302
1141.842773	47.873035
1140.741211	193.900223
1139.638672	325.466064
1138.537109	109.806801
1137.434570	15.320844
1136.332031	213.006348
1135.228516	222.812241
1134.125977	310.876160
1133.022461	555.480652
1131.917969	517.356018
1130.814453	664.257935
1129.709961	936.722290
1128.605469	1099.820435
1127.500977	1184.459106
1126.396484	1043.681641
1125.291016	876.762817
1124.185547	797.497070
1123.080078	933.777710
1121.973633	835.339966
1120.868164	905.000122
1119.761719	815.853333
1118.654297	672.173462
1117.547852	819.576233
1116.440430	697.029358
1115.333008	680.887146
1114.225586	577.125122
1113.117188	641.183289
1112.008789	634.178040
1110.900391	726.336975
1109.791992	560.772522
1108.682617	666.856018
1107.573242	879.077576
1106.463867	1039.143311
1105.354492	901.556519
1104.244141	1004.678650
1103.133789	866.945435
1102.023438	1066.557495
1100.913086	898.012207
1099.801758	1245.885864
1098.690430	1020.585266
1097.579102	979.151062
1096.467773	1036.621826
1095.355469	1192.915283
1094.243164	1066.382324
1093.130859	937.464050
1092.017578	1281.751831
1090.905273	1423.370361
1089.791992	1190.639648
1088.677734	1122.621826
1087.564453	1153.359863
1086.450195	1268.657959
1085.335938	1278.020142
1084.221680	1249.692261
1083.106445	1402.252075
1081.991211	1315.010376
1080.875977	1281.765991
1079.760742	1062.936890
1078.644531	1292.592773
1077.528320	1331.937622
1076.412109	1319.568970
1075.295898	1222.678467
1074.178711	1027.236084
1073.061523	766.158875
1071.944336	882.652100
1070.826172	1104.517822
1069.708984	1021.566711
1068.590820	1072.154541
1067.471680	998.502380
1066.353516	1063.034302
1065.234375	1099.385376
1064.115234	1226.980957
1062.996094	984.692383
1061.875977	962.419373
1060.755859	1064.110718
1059.635742	906.116577
1058.515625	649.962769
1057.394531	725.849792
1056.273438	598.343750
1055.152344	620.423767
1054.031250	908.795410
1052.909180	715.875977
1051.787109	511.358673
1050.665039	850.867188
1049.541992	543.691895
1048.418945	582.002625
1047.295898	634.290222
1046.172852	457.985046
1045.048828	528.924377
1043.925781	278.136749
1042.801758	206.927063
1041.676758	343.135864
1040.552734	323.221252
1039.427734	491.980438
1038.302734	541.923096
1037.176758	449.843842
1036.050781	553.340149
1034.924805	349.660736
1033.798828	332.218506
1032.672852	317.144928
1031.545898	250.941879
1030.418945	640.470337
1029.291992	234.963455
1028.164063	89.932915
1027.036133	126.223999
1025.908203	-167.264145
1024.780273	-37.944893
1023.651367	49.570591
1022.522461	-101.962463
1021.393555	-218.557037
1020.264648	-147.118744
1019.134766	-182.352234
1018.004883	304.241547
1016.875000	2.452351
1015.744141	196.870560
1014.613281	122.475510
1013.482422	226.578384
1012.351563	78.253967
1011.219727	140.794113
1010.088867	284.429413
1008.956055	402.606750
1007.824219	638.845215
1006.691406	863.491821
1005.558594	1303.232300
1004.425781	1860.799561
1003.292969	2496.811279
1002.159180	2325.971680
1001.025391	1515.235962
999.891602	767.361877
998.756836	553.480225
997.622070	395.230804
996.487305	271.803406
995.352539	257.030334
994.216797	265.452606
993.081055	-90.511086
991.945313	266.512482
990.808594	270.683777
989.672852	-338.241364
988.536133	-59.391342
987.398438	7.458858
986.261719	-146.738403
985.124023	-88.837532
983.986328	-173.589020
982.847656	-48.669666
981.709961	106.266235
980.571289	79.482368
979.432617	-62.166954
978.292969	95.393799
977.153320	64.477577
976.013672	-23.742079
974.874023	131.865356
973.734375	73.858109
972.593750	-20.728819
971.453125	-186.307983
970.311523	135.148026
969.170898	210.985336
968.029297	358.097198
966.886719	0.483426
965.745117	-42.497196
964.602539	89.016129
963.459961	181.658340
962.317383	414.270416
961.173828	367.325897
960.030273	584.089966
958.886719	301.524536
957.743164	-90.666344
956.598633	94.522568
955.454102	192.814606
954.309570	-54.351948
953.165039	147.257996
952.019531	145.353180
950.874023	95.603416
949.727539	219.834854
948.582031	92.734818
947.435547	139.574280
946.289063	86.037773
945.141602	60.123783
943.995117	116.631386
942.847656	61.412693
941.699219	399.044525
940.551758	134.193985
939.403320	362.503021
938.254883	166.596069
937.105469	335.868805
935.957031	313.723083
934.807617	403.473846
933.658203	39.844219
932.507813	401.132629
931.357422	117.776619
930.207031	-110.599266
929.056641	-104.159576
927.906250	309.929108
926.754883	-67.973709
925.603516	-195.232407
924.451172	5.315442
923.298828	167.295242
922.146484	270.264740
920.994141	157.424149
919.841797	122.088921
918.688477	39.236404
917.535156	65.639351
916.380859	155.794830
915.227539	134.838074
914.073242	-60.716007
912.918945	-287.771332
911.763672	-235.474991
910.608398	50.604622
909.453125	-252.897308
908.297852	-220.533157
907.141602	-244.680145
905.985352	10.090534
904.829102	-147.437729
903.672852	37.303555
902.515625	249.298798
901.358398	-14.090389
900.201172	-23.686327
899.042969	23.458532
897.884766	-128.355331
896.726563	84.217537
895.568359	20.958113
894.409180	16.663843
893.250000	222.722336
892.090820	293.246429
890.930664	-42.776802
889.771484	64.198502
888.611328	198.359940
887.450195	-37.648281
886.289063	108.033058
885.128906	357.573212
883.966797	539.449585
882.805664	387.552185
881.643555	138.890030
880.481445	210.591049
879.319336	129.113205
878.156250	446.631744
876.993164	773.121826
875.830078	338.297089
874.666016	475.731415
873.502930	437.601776
872.338867	278.056976
871.173828	496.713135
870.009766	438.650940
868.844727	203.035187
867.679688	397.086090
866.513672	256.180450
865.348633	88.445114
864.182617	370.260132
863.015625	420.639709
861.849609	486.778687
860.682617	285.760406
859.515625	717.939270
858.347656	537.285889
857.180664	599.094177
856.012695	380.525909
854.843750	711.575623
853.675781	692.728271
852.506836	770.325500
851.337891	522.963318
850.167969	607.362610
848.999023	581.982605
847.829102	514.094788
846.658203	616.427856
845.488281	492.642120
844.317383	333.128296
843.146484	477.986084
841.975586	347.647186
840.803711	353.795380
839.631836	677.422852
838.459961	278.898895
837.287109	441.481384
836.114258	391.725067
834.941406	344.208191
833.768555	205.135956
832.594727	485.842407
831.420898	532.021057
830.247070	437.556793
829.072266	334.182129
827.898438	306.651398
826.722656	470.878265
825.547852	204.691742
824.372070	148.107147
823.196289	303.191406
822.020508	344.524933
820.844727	367.957672
819.667969	202.042191
818.491211	85.115288
817.313477	54.981445
816.136719	-62.002151
814.958984	143.579681
813.781250	-60.267921
812.602539	82.790665
811.423828	134.544006
810.245117	48.381485
809.066406	39.934727
807.886719	11.406442
806.707031	51.642338
805.527344	-92.548050
804.346680	-452.106659
803.166992	-285.605621
801.985352	-247.984207
800.804688	-75.177818
799.623047	-228.594925
798.441406	-91.589920
797.259766	-180.887955
796.078125	-6.532478
794.895508	-222.360168
793.712891	-114.791122
792.529297	47.964859
791.346680	259.215363
790.163086	7.576170
788.978516	56.906380
787.794922	-99.706207
786.610352	35.611622
785.425781	186.200958
784.241211	73.456718
783.055664	88.829033
781.870117	267.583466
780.684570	169.917984
779.498047	191.431061
778.311523	-61.068062
777.125000	-15.533477
775.938477	96.043762
774.750977	187.553055
773.563477	80.288963
772.375977	23.649406
771.187500	240.338211
769.999023	88.564690
768.810547	201.215439
767.622070	168.206421
766.432617	-47.815235
765.243164	40.079556
764.053711	284.127441
762.863281	281.313446
761.672852	309.159180
760.482422	325.829407
759.291992	652.547668
758.100586	578.632874
756.909180	291.285400
755.717773	313.914764
754.525391	277.033203
753.333008	229.027512
752.140625	378.621918
750.948242	609.267334
749.754883	303.843414
748.561523	365.054230
747.368164	125.388283
746.173828	456.236847
744.979492	343.627106
743.785156	169.518631
742.590820	-30.955103
741.395508	90.802406
740.200195	352.651306
739.003906	171.606125
737.808594	146.070801
736.612305	-24.131668
735.416016	70.588326
734.218750	-27.502636
733.021484	104.158142
731.824219	-35.687279
730.626953	312.287262
729.428711	502.520386
728.230469	366.757202
727.032227	209.107483
725.833984	357.434906
724.634766	234.654800
723.435547	347.790436
722.235352	279.520874
721.036133	523.468750
719.835938	350.272888
718.635742	353.884888
717.434570	752.390320
716.233398	618.367920
715.032227	421.117889
713.831055	293.698181
712.628906	183.743362
711.426758	309.197906
710.224609	388.813354
709.021484	-121.990417
707.818359	184.166840
706.615234	318.159851
705.412109	243.105621
704.208008	161.558899
703.003906	58.306351
701.799805	244.447449
700.594727	313.078094
699.389648	305.604065
698.184570	95.999847
696.979492	147.337540
695.773438	157.410385
694.567383	-47.530262
693.361328	188.568054
692.154297	-40.050205
690.947266	-259.807800
689.740234	-69.197395
688.533203	-249.633545
687.325195	-69.795662
686.117188	-63.456722
684.909180	-197.963257
683.700195	-13.643209
682.491211	60.167358
681.282227	-71.790627
680.072266	-43.271046
678.863281	-62.288036
677.653320	-243.568939
676.442383	60.265408
675.232422	-27.638235
674.021484	-67.763107
672.810547	78.308212
671.598633	31.965567
670.386719	11.736936
669.174805	-47.246479
667.962891	161.941116
666.750000	299.876312
665.537109	122.505196
664.324219	131.106018
663.110352	-63.110634
661.897461	77.519272
660.683594	237.663712
659.468750	108.749977
658.254883	14.563035
657.040039	-221.772827
655.824219	130.800995
654.609375	-178.454330
653.393555	-198.620544
652.177734	-18.250374
650.960938	-74.795456
649.745117	99.265717
648.528320	329.351685
647.311523	238.689804
646.093750	378.470581
644.875977	262.230194
643.658203	505.393250
642.440430	636.688171
641.221680	344.392395
640.002930	41.544270
638.784180	76.318794
637.564453	261.525848
636.344727	55.681267
635.125000	217.207092
633.905273	256.250885
632.684570	228.698380
631.463867	10.088424
630.243164	227.112030
629.021484	377.440308
627.799805	169.403488
626.578125	173.616531
625.356445	342.740051
624.133789	558.755798
622.911133	568.740906
621.688477	308.541138
620.464844	416.586365
619.241211	-77.454697
618.017578	201.251282
616.793945	59.932430
615.569336	166.491394
614.344727	-103.990799
613.120117	-51.867443
611.894531	-83.709343
610.668945	-41.291580
609.443359	286.897919
608.216797	421.923462
606.991211	-35.648033
605.764648	-81.552429
604.537109	53.237373
