# Supplementary material for: Raman spectroscopy accurately differentiates mucosal healing from non-healing and biochemical changes following biological therapy in inflammatory bowel disease
Source: PLoS One. 2021 Jun 2;16(6):e0252210. doi: 10.1371/journal.pone.0252210 (PMC8172032; doi:10.1371/journal.pone.0252210)
Supplement: S2 Dataset — (ZIP) [file pone.0252210.s004.zip › Export UC MH/EC037-1_base sub CR removed_86__X_-13697.7__Y_37035__Z_157.538__Time_982.txt]

1714.640625	331.268829
1713.664063	-53.332966
1712.687500	107.585747
1711.709961	-39.312546
1710.733398	-21.915668
1709.755859	-78.956100
1708.778320	81.729279
1707.799805	-16.922274
1706.821289	56.523331
1705.843750	-163.975113
1704.864258	-94.674515
1703.885742	-3.352601
1702.907227	-146.964722
1701.927734	47.158253
1700.948242	-57.801785
1699.968750	6.339280
1698.988281	-65.359138
1698.007813	-173.885056
1697.028320	-41.265877
1696.046875	0.949442
1695.066406	-9.715778
1694.084961	-153.399216
1693.104492	197.477798
1692.123047	121.584366
1691.140625	-105.911621
1690.159180	-1.928828
1689.176758	-78.920074
1688.194336	111.305565
1687.211914	317.918304
1686.228516	101.023163
1685.246094	-80.650085
1684.262695	81.923210
1683.279297	170.273422
1682.295898	61.926258
1681.311523	-40.637951
1680.327148	-102.806168
1679.342773	112.272575
1678.358398	136.062546
1677.374023	115.008553
1676.388672	195.408463
1675.403320	483.569672
1674.417969	288.101074
1673.432617	148.899796
1672.446289	344.940063
1671.459961	514.671448
1670.473633	355.288055
1669.487305	352.991730
1668.500977	566.081116
1667.513672	421.022675
1666.526367	520.495850
1665.539063	527.359009
1664.550781	757.329590
1663.563477	555.195740
1662.575195	475.390808
1661.586914	509.882080
1660.598633	708.944214
1659.609375	690.882202
1658.620117	871.766235
1657.631836	721.745667
1656.641602	722.944519
1655.652344	721.731018
1654.662109	540.745117
1653.672852	637.918030
1652.681641	552.686340
1651.691406	539.116943
1650.701172	316.831360
1649.709961	427.955719
1648.718750	277.521515
1647.727539	251.534729
1646.735352	302.343018
1645.744141	-40.300735
1644.751953	82.169907
1643.759766	133.443130
1642.766602	23.798122
1641.774414	122.845306
1640.781250	8.238485
1639.788086	-103.557060
1638.794922	64.391136
1637.801758	105.804710
1636.807617	244.843903
1635.813477	109.802910
1634.819336	-64.613007
1633.825195	53.578842
1632.830078	87.509117
1631.834961	-23.338600
1630.839844	-84.039978
1629.844727	-70.942070
1628.849609	-84.104729
1627.853516	-34.060623
1626.857422	-210.216751
1625.861328	-194.256760
1624.865234	74.163147
1623.868164	192.655365
1622.871094	250.678223
1621.874023	108.999619
1620.876953	4.188270
1619.879883	-71.666473
1618.881836	75.731895
1617.883789	-31.586710
1616.885742	23.889158
1615.887695	-85.985199
1614.888672	-1.663882
1613.889648	-184.941910
1612.890625	172.095840
1611.891602	106.828423
1610.892578	156.915268
1609.892578	112.605766
1608.892578	154.761597
1607.892578	3.016045
1606.892578	8.453684
1605.891602	66.221573
1604.890625	220.794113
1603.889648	-17.352322
1602.888672	32.416004
1601.887695	-25.150909
1600.885742	-174.295441
1599.883789	-9.609048
1598.881836	-22.839521
1597.879883	-23.050999
1596.876953	-36.392986
1595.874023	15.530879
1594.871094	-47.573769
1593.868164	-102.882088
1592.864258	-168.685120
1591.861328	-72.667191
1590.857422	98.921982
1589.853516	-144.544830
1588.848633	52.915733
1587.844727	271.085052
1586.839844	-113.323944
1585.834961	109.832542
1584.830078	-89.469559
1583.824219	162.074387
1582.819336	40.839653
1581.813477	180.057251
1580.807617	35.245804
1579.800781	64.855385
1578.794922	0.646986
1577.788086	9.241833
1576.781250	7.328092
1575.773438	80.758087
1574.766602	29.216654
1573.758789	58.205395
1572.750977	14.285173
1571.743164	-115.494003
1570.735352	-42.614285
1569.726563	6.740334
1568.718750	63.770824
1567.708984	40.148991
1566.700195	8.651251
1565.691406	-4.764645
1564.681641	-13.097336
1563.671875	-63.049225
1562.662109	-76.765083
1561.652344	-4.987293
1560.641602	32.933777
1559.630859	223.697693
1558.620117	-41.931885
1557.609375	11.203254
1556.597656	-83.484756
1555.586914	145.570618
1554.575195	275.998260
1553.563477	142.156845
1552.550781	23.789356
1551.539063	122.783615
1550.526367	105.177078
1549.513672	74.537987
1548.500977	17.941990
1547.487305	64.693329
1546.473633	196.639969
1545.459961	-43.791748
1544.446289	-74.895134
1543.432617	33.433010
1542.417969	25.359941
1541.404297	84.348099
1540.389648	-73.694496
1539.374023	217.405548
1538.359375	-38.873032
1537.343750	-3.564072
1536.328125	85.809647
1535.312500	97.669968
1534.296875	135.216110
1533.280273	170.063110
1532.263672	32.098793
1531.247070	190.465851
1530.230469	72.984726
1529.212891	-96.067680
1528.196289	33.623402
1527.178711	116.811806
1526.160156	19.662573
1525.142578	-10.600780
1524.124023	121.164841
1523.106445	-45.629185
1522.087891	6.186337
1521.068359	24.454327
1520.049805	-106.471931
1519.030273	-142.325943
1518.010742	1.653689
1516.991211	-11.236711
1515.971680	40.024807
1514.951172	-93.737686
1513.930664	-140.211670
1512.910156	139.295731
1511.889648	-207.642654
1510.868164	-143.940277
1509.846680	-31.586033
1508.826172	188.397202
1507.803711	-63.657970
1506.782227	-36.190392
1505.759766	57.840416
1504.737305	-163.451584
1503.714844	120.056290
1502.692383	-83.335503
1501.668945	-22.907921
1500.646484	14.409670
1499.623047	43.966808
1498.599609	-200.404434
1497.575195	18.439648
1496.550781	-39.163883
1495.527344	-58.405170
1494.502930	-256.707489
1493.477539	-56.122047
1492.453125	21.652954
1491.427734	-38.663395
1490.402344	87.535721
1489.376953	198.318375
1488.350586	61.265556
1487.325195	21.286718
1486.298828	121.694458
1485.272461	84.201187
1484.245117	97.721786
1483.218750	75.507683
1482.191406	127.238480
1481.164063	110.070038
1480.136719	233.122177
1479.108398	254.125122
1478.080078	259.810913
1477.052734	352.127472
1476.023438	238.015976
1474.995117	279.319763
1473.965820	346.047363
1472.937500	496.765747
1471.908203	639.763733
1470.877930	505.299683
1469.848633	459.952332
1468.818359	597.755615
1467.788086	776.189453
1466.757813	768.938171
1465.727539	718.477844
1464.696289	726.484924
1463.665039	874.249023
1462.633789	757.751038
1461.602539	1118.813843
1460.570313	1129.287720
1459.539063	997.608521
1458.506836	1104.583496
1457.473633	1102.391968
1456.441406	998.743164
1455.408203	1240.127930
1454.375000	1123.836792
1453.341797	1022.829956
1452.308594	1094.270020
1451.274414	1457.155640
1450.241211	1257.389160
1449.207031	1338.927368
1448.171875	1296.336426
1447.137695	1253.805054
1446.102539	1330.302368
1445.067383	1161.268677
1444.032227	1070.791016
1442.997070	995.567017
1441.960938	1115.177612
1440.924805	1055.210449
1439.888672	1205.173340
1438.852539	763.561707
1437.816406	951.514343
1436.779297	1167.209961
1435.742188	870.003540
1434.705078	721.990723
1433.666992	844.280090
1432.629883	666.129456
1431.591797	417.411102
1430.553711	143.611298
1429.514648	331.696167
1428.476563	113.627106
1427.437500	420.274780
1426.398438	106.551956
1425.359375	297.210510
1424.320313	238.317719
1423.280273	255.089859
1422.240234	256.792938
1421.200195	248.477539
1420.159180	104.223366
1419.119141	70.880287
1418.078125	342.180145
1417.037109	44.658051
1415.996094	197.709229
1414.954102	31.264162
1413.912109	-41.989956
1412.870117	-142.810287
1411.828125	-115.313423
1410.786133	-34.981182
1409.743164	-233.562561
1408.700195	45.353806
1407.657227	-37.485439
1406.614258	32.964138
1405.570313	-92.397835
1404.527344	-107.179657
1403.483398	58.796356
1402.438477	237.304260
1401.394531	104.750931
1400.349609	115.270432
1399.304688	128.363205
1398.259766	-239.539780
1397.214844	62.002232
1396.168945	-32.457397
1395.123047	-6.547523
1394.077148	-178.458328
1393.031250	-12.146632
1391.984375	-18.603783
1390.937500	155.245102
1389.890625	41.283955
1388.843750	-102.580833
1387.796875	33.865696
1386.749023	10.249632
1385.701172	-0.781375
1384.653320	-199.234116
1383.604492	-120.098534
1382.556641	116.515572
1381.507813	195.693710
1380.458984	15.136794
1379.410156	-25.420870
1378.360352	206.248795
1377.310547	16.030005
1376.260742	88.013466
1375.210938	-62.029476
1374.161133	132.320953
1373.110352	-82.376816
1372.059570	72.134003
1371.008789	62.112961
1369.957031	-119.820808
1368.906250	44.782291
1367.854492	104.739868
1366.802734	2.836597
1365.750000	-223.475189
1364.698242	15.979059
1363.645508	83.634636
1362.592773	49.295380
1361.540039	117.054672
1360.486328	33.101440
1359.433594	225.330154
1358.379883	22.172823
1357.326172	164.730682
1356.271484	-80.449677
1355.216797	164.079498
1354.163086	-38.616154
1353.107422	-30.043129
1352.052734	321.302124
1350.998047	168.551147
1349.942383	187.202026
1348.886719	287.807495
1347.830078	313.989716
1346.774414	491.553467
1345.717773	460.765167
1344.661133	395.339355
1343.604492	406.855530
1342.546875	549.781738
1341.490234	662.979675
1340.432617	548.256470
1339.375000	629.319336
1338.316406	319.131744
1337.258789	618.200378
1336.200195	570.649109
1335.141602	740.954468
1334.082031	495.566437
1333.023438	591.715759
1331.963867	685.399780
1330.904297	625.794983
1329.844727	608.295166
1328.784180	506.817230
1327.723633	608.058960
1326.663086	533.903381
1325.602539	437.602600
1324.541992	568.578674
1323.480469	393.400055
1322.418945	694.735962
1321.357422	532.041626
1320.295898	705.012512
1319.233398	633.743591
1318.170898	680.926331
1317.108398	451.980713
1316.045898	632.387329
1314.982422	620.515808
1313.918945	588.978271
1312.855469	515.615601
1311.791992	659.066528
1310.728516	622.736450
1309.664063	625.845703
1308.599609	572.380188
1307.535156	646.936707
1306.469727	541.889954
1305.404297	705.038208
1304.338867	568.123718
1303.273438	699.298950
1302.208008	810.783630
1301.141602	850.975098
1300.075195	802.724182
1299.008789	815.937256
1297.942383	691.636719
1296.875000	670.542419
1295.807617	588.110474
1294.740234	549.920044
1293.672852	514.225098
1292.604492	458.937805
1291.537109	553.323730
1290.468750	348.509094
1289.399414	587.563293
1288.331055	544.650208
1287.261719	479.715485
1286.192383	363.374298
1285.123047	506.758453
1284.052734	512.944519
1282.983398	435.898773
1281.913086	464.159912
1280.841797	467.943909
1279.771484	684.624207
1278.700195	394.818665
1277.628906	809.551514
1276.557617	666.584534
1275.486328	675.265381
1274.414063	302.646423
1273.341797	587.551453
1272.269531	801.487549
1271.197266	626.958557
1270.124023	625.894775
1269.050781	702.964905
1267.977539	606.692322
1266.904297	739.869324
1265.830078	794.906555
1264.756836	444.984894
1263.681641	629.318726
1262.607422	645.330688
1261.533203	502.876831
1260.458008	582.270264
1259.382813	595.832092
1258.307617	338.968597
1257.231445	598.565247
1256.155273	651.058350
1255.079102	581.791748
1254.002930	675.630005
1252.926758	779.151428
1251.849609	571.195557
1250.772461	501.969147
1249.695313	515.448120
1248.617188	528.904541
1247.540039	520.470764
1246.461914	519.314758
1245.382813	479.265991
1244.304688	652.995789
1243.225586	523.044250
1242.146484	441.698486
1241.067383	396.786896
1239.988281	519.345947
1238.908203	544.766968
1237.828125	616.254028
1236.748047	738.624939
1235.667969	696.027527
1234.586914	474.020966
1233.505859	550.225586
1232.424805	539.135864
1231.343750	523.183899
1230.261719	565.345947
1229.179688	348.344879
1228.097656	506.697693
1227.015625	480.988892
1225.932617	314.896851
1224.850586	102.886597
1223.767578	224.766525
1222.683594	131.316406
1221.600586	86.244591
1220.516602	99.180695
1219.432617	249.844925
1218.347656	289.259338
1217.263672	251.327805
1216.178711	75.709145
1215.093750	274.423492
1214.008789	-50.859573
1212.922852	299.791138
1211.836914	206.243546
1210.750977	141.658463
1209.665039	147.019989
1208.579102	439.319061
1207.492188	186.571747
1206.405273	220.748718
1205.318359	283.796997
1204.230469	553.984619
1203.142578	-86.513618
1202.054688	111.324608
1200.966797	128.461014
1199.877930	97.407715
1198.790039	25.427055
1197.701172	114.651855
1196.611328	119.602425
1195.522461	199.080353
1194.432617	-70.172264
1193.342773	-62.879658
1192.252930	30.900492
1191.162109	-77.244598
1190.072266	52.464550
1188.981445	-17.275106
1187.889648	25.838100
1186.798828	-149.565582
1185.707031	-152.113510
1184.615234	-46.709270
1183.523438	106.597359
1182.430664	-68.813515
1181.337891	-95.498688
1180.245117	26.441336
1179.152344	40.427547
1178.059570	-24.708893
1176.965820	46.711853
1175.872070	177.952530
1174.778320	100.749611
1173.683594	-129.694641
1172.588867	-130.265808
1171.494141	-8.814286
1170.399414	-66.902374
1169.303711	54.409443
1168.208984	58.450756
1167.113281	-35.582226
1166.016602	-210.889526
1164.920898	-44.372803
1163.824219	36.011688
1162.727539	-261.123230
1161.630859	-70.921814
1160.533203	-186.489532
1159.435547	-15.556262
1158.337891	140.948654
1157.240234	-60.582836
1156.141602	7.525952
1155.043945	-177.246246
1153.944336	-51.974602
1152.845703	168.581863
1151.747070	-214.027084
1150.647461	-167.555466
1149.547852	17.052303
1148.447266	51.480682
1147.347656	-35.576397
1146.247070	-220.241699
1145.146484	-47.801308
1144.044922	-39.675297
1142.944336	-112.464470
1141.842773	-13.985047
1140.741211	53.511181
1139.638672	-93.040428
1138.537109	10.053446
1137.434570	22.763597
1136.332031	40.197716
1135.228516	14.838015
1134.125977	1.351596
1133.022461	-45.397270
1131.917969	45.532387
1130.814453	-65.322113
1129.709961	-69.376816
1128.605469	232.572800
1127.500977	406.295898
1126.396484	119.917091
1125.291016	137.087540
1124.185547	286.959106
1123.080078	187.945496
1121.973633	115.016205
1120.868164	307.381653
1119.761719	307.837585
1118.654297	170.966675
1117.547852	10.484285
1116.440430	-67.120476
1115.333008	127.363930
1114.225586	335.942078
1113.117188	76.198730
1112.008789	178.283905
1110.900391	140.860413
1109.791992	193.245377
1108.682617	200.706146
1107.573242	267.208252
1106.463867	62.105881
1105.354492	126.240608
1104.244141	112.443275
1103.133789	277.997772
1102.023438	207.544464
1100.913086	318.750092
1099.801758	505.358673
1098.690430	276.930389
1097.579102	60.393745
1096.467773	298.784637
1095.355469	112.970131
1094.243164	325.328796
1093.130859	398.650452
1092.017578	302.417419
1090.905273	382.782532
1089.791992	208.947998
1088.677734	374.002472
1087.564453	341.403412
1086.450195	417.001556
1085.335938	353.853119
1084.221680	575.177612
1083.106445	244.121567
1081.991211	183.432526
1080.875977	364.740173
1079.760742	353.396820
1078.644531	384.332245
1077.528320	121.836914
1076.412109	354.675262
1075.295898	256.586334
1074.178711	85.831978
1073.061523	231.788544
1071.944336	18.948973
1070.826172	532.928650
1069.708984	71.729492
1068.590820	128.589371
1067.471680	236.977829
1066.353516	148.611420
1065.234375	212.501648
1064.115234	299.796173
1062.996094	190.478104
1061.875977	125.688461
1060.755859	96.045502
1059.635742	127.253036
1058.515625	97.676994
1057.394531	124.245552
1056.273438	87.723351
1055.152344	333.986053
1054.031250	5.479643
1052.909180	265.716370
1051.787109	182.613113
1050.665039	73.902893
1049.541992	109.975029
1048.418945	-24.275238
1047.295898	-261.075806
1046.172852	-117.558868
1045.048828	219.461868
1043.925781	-66.079636
1042.801758	-34.479351
1041.676758	139.280991
1040.552734	233.797226
1039.427734	104.707176
1038.302734	26.946697
1037.176758	-94.975441
1036.050781	97.409744
1034.924805	91.958252
1033.798828	-6.507125
1032.672852	92.816872
1031.545898	-35.752235
1030.418945	84.535530
1029.291992	70.006836
1028.164063	41.580860
1027.036133	-98.299202
1025.908203	-154.453217
1024.780273	-187.314301
1023.651367	-127.256119
1022.522461	-201.796631
1021.393555	-53.490108
1020.264648	-366.871277
1019.134766	-162.837112
1018.004883	-401.750519
1016.875000	-51.651115
1015.744141	-295.018799
1014.613281	161.582214
1013.482422	-53.822361
1012.351563	11.181880
1011.219727	217.454102
1010.088867	-115.726913
1008.956055	136.870102
1007.824219	158.006638
1006.691406	209.256393
1005.558594	505.705994
1004.425781	892.254150
1003.292969	869.477295
1002.159180	765.867615
1001.025391	387.376862
999.891602	357.962219
998.756836	254.701996
997.622070	-26.258970
996.487305	9.247457
995.352539	58.639397
994.216797	-39.619888
993.081055	-31.657335
991.945313	17.876787
990.808594	5.178272
989.672852	121.648865
988.536133	-167.536713
987.398438	78.067062
986.261719	3.392851
985.124023	-128.774994
983.986328	6.289601
982.847656	7.819811
981.709961	106.077896
980.571289	-44.172897
979.432617	24.256126
978.292969	97.305336
977.153320	161.182831
976.013672	335.433502
974.874023	121.234970
973.734375	15.192670
972.593750	-1.151290
971.453125	26.209702
970.311523	161.534653
969.170898	83.356010
968.029297	-1.616657
966.886719	-29.129442
965.745117	225.601730
964.602539	35.319866
963.459961	253.339752
962.317383	113.688499
961.173828	107.090279
960.030273	118.881134
958.886719	112.394814
957.743164	-74.966599
956.598633	253.013397
955.454102	-5.149707
954.309570	100.766449
953.165039	-74.757965
952.019531	273.720245
950.874023	-73.184036
949.727539	-223.230682
948.582031	-73.684174
947.435547	258.682251
946.289063	168.231277
945.141602	281.187561
943.995117	145.202194
942.847656	164.598007
941.699219	-32.828430
940.551758	98.534637
939.403320	218.475098
938.254883	242.601288
937.105469	68.351013
935.957031	208.886398
934.807617	217.190948
933.658203	77.402100
932.507813	140.512466
931.357422	-15.041809
930.207031	64.098137
929.056641	-16.132679
927.906250	-53.029713
926.754883	376.677155
925.603516	-51.550766
924.451172	-101.925743
923.298828	-40.795185
922.146484	79.463371
920.994141	113.331764
919.841797	-7.309755
918.688477	112.986893
917.535156	206.008820
916.380859	21.967817
915.227539	78.721649
914.073242	-75.612083
912.918945	-7.433945
911.763672	-34.541798
910.608398	-75.209343
909.453125	-43.249760
908.297852	-65.681290
907.141602	-187.801697
905.985352	5.167897
904.829102	107.455299
903.672852	-53.020264
902.515625	-20.900200
901.358398	81.424278
900.201172	7.179022
899.042969	-30.790987
897.884766	-184.095810
896.726563	112.816544
895.568359	31.974640
894.409180	-94.018646
893.250000	-7.457094
892.090820	117.508141
890.930664	11.999541
889.771484	-147.640274
888.611328	40.574677
887.450195	30.055767
886.289063	227.216080
885.128906	112.902206
883.966797	84.395477
882.805664	276.959869
881.643555	171.800278
880.481445	-109.131233
879.319336	110.447708
878.156250	84.327736
876.993164	-160.283340
875.830078	315.965240
874.666016	229.069214
873.502930	329.079620
872.338867	-3.071785
871.173828	-17.780325
870.009766	-0.977443
868.844727	65.311630
867.679688	201.284821
866.513672	301.236755
865.348633	185.392166
864.182617	-4.535850
863.015625	358.250763
861.849609	278.433685
860.682617	245.815964
859.515625	430.964569
858.347656	301.832367
857.180664	329.827637
856.012695	140.218201
854.843750	282.622437
853.675781	310.610657
852.506836	663.622620
851.337891	415.854279
850.167969	369.852203
848.999023	234.268768
847.829102	434.674652
846.658203	52.850266
845.488281	67.405014
844.317383	175.942749
843.146484	-167.528107
841.975586	-0.840405
840.803711	250.743927
839.631836	421.711792
838.459961	33.773396
837.287109	265.031982
836.114258	304.029175
834.941406	242.481049
833.768555	370.769623
832.594727	349.398560
831.420898	234.276718
830.247070	277.635773
829.072266	122.399284
827.898438	163.505005
826.722656	115.377396
825.547852	178.725296
824.372070	128.353531
823.196289	55.702339
822.020508	101.142105
820.844727	10.676025
819.667969	27.116238
818.491211	141.485107
817.313477	19.848639
816.136719	40.660606
814.958984	112.608421
813.781250	-2.332339
812.602539	-77.216789
811.423828	-76.506813
810.245117	-135.831955
809.066406	-44.056156
807.886719	-72.312714
806.707031	37.116295
805.527344	19.900175
804.346680	-70.598335
803.166992	-247.639786
801.985352	-20.787130
800.804688	-217.785248
799.623047	-26.595621
798.441406	-152.607544
797.259766	-320.714142
796.078125	-18.919884
794.895508	83.278450
793.712891	-109.232872
792.529297	-106.794418
791.346680	-257.171997
790.163086	236.662811
788.978516	-37.733967
787.794922	24.280285
786.610352	75.167397
785.425781	172.434982
784.241211	90.522064
783.055664	-157.181641
781.870117	187.474213
780.684570	-139.756897
779.498047	98.620193
778.311523	191.085999
777.125000	-23.432106
775.938477	137.364319
774.750977	-229.398804
773.563477	143.095184
772.375977	173.465103
771.187500	-21.163185
769.999023	-134.164291
768.810547	-163.395935
767.622070	-97.897438
766.432617	95.312439
765.243164	46.087811
764.053711	186.229218
762.863281	216.174896
761.672852	147.009583
760.482422	33.819008
759.291992	281.452637
758.100586	236.377930
756.909180	129.703232
755.717773	273.666748
754.525391	147.157730
753.333008	38.241753
752.140625	298.424652
750.948242	294.860687
749.754883	89.222229
748.561523	41.705994
747.368164	103.909668
746.173828	122.150116
744.979492	85.485550
743.785156	171.621140
742.590820	314.682037
741.395508	150.703827
740.200195	85.385551
739.003906	63.878025
737.808594	270.175201
736.612305	-128.183212
735.416016	69.211075
734.218750	157.002975
733.021484	-4.803357
731.824219	8.476070
730.626953	-57.050892
729.428711	45.821209
728.230469	83.001091
727.032227	253.475632
725.833984	63.198521
724.634766	244.435776
723.435547	263.887421
722.235352	16.829260
721.036133	130.139526
719.835938	201.876984
718.635742	234.255646
717.434570	144.387299
716.233398	135.240005
715.032227	60.633110
713.831055	-99.014412
712.628906	295.094879
711.426758	-69.471016
710.224609	150.066422
709.021484	27.451992
707.818359	-14.550742
706.615234	-4.301746
705.412109	243.200409
704.208008	114.040520
703.003906	93.714928
701.799805	14.639315
700.594727	9.527564
699.389648	-15.170604
698.184570	-18.133026
696.979492	-71.096062
695.773438	-163.160004
694.567383	-9.714618
693.361328	95.869232
692.154297	184.026642
690.947266	126.694336
689.740234	-73.853775
688.533203	-115.908089
687.325195	-398.734283
686.117188	-167.416763
684.909180	-5.579601
683.700195	-75.763512
682.491211	-102.550621
681.282227	-205.142792
680.072266	-136.531509
678.863281	-48.430759
677.653320	43.985973
676.442383	4.341595
675.232422	-72.036591
674.021484	128.619888
672.810547	-21.215530
671.598633	112.384834
670.386719	-136.738144
669.174805	-126.279114
667.962891	91.719803
666.750000	149.790619
665.537109	-72.922592
664.324219	13.390136
663.110352	-42.763847
661.897461	-217.531158
660.683594	50.316711
659.468750	3.114141
658.254883	61.747829
657.040039	-142.654160
655.824219	2.469793
654.609375	95.920532
653.393555	-181.235107
652.177734	2.992088
650.960938	49.415359
649.745117	139.052399
648.528320	50.096951
647.311523	333.782928
646.093750	60.093132
644.875977	229.982452
643.658203	42.889755
642.440430	79.775642
641.221680	71.712639
640.002930	-0.605514
638.784180	-12.467262
637.564453	87.670212
636.344727	50.536247
635.125000	112.497696
633.905273	-63.629021
632.684570	134.169983
631.463867	48.884392
630.243164	-10.285446
629.021484	25.311079
627.799805	9.771513
626.578125	161.867737
625.356445	87.030258
624.133789	231.256332
622.911133	80.114777
621.688477	-186.210587
620.464844	126.346329
619.241211	49.493484
618.017578	-144.587769
616.793945	130.671143
615.569336	-145.767532
614.344727	-100.626869
613.120117	-54.944130
611.894531	53.320187
610.668945	-75.175720
609.443359	-177.338455
608.216797	-77.924065
606.991211	26.378328
605.764648	146.286682
604.537109	46.910320
