# Supplementary material for: Raman spectroscopy accurately differentiates mucosal healing from non-healing and biochemical changes following biological therapy in inflammatory bowel disease
Source: PLoS One. 2021 Jun 2;16(6):e0252210. doi: 10.1371/journal.pone.0252210 (PMC8172032; doi:10.1371/journal.pone.0252210)
Supplement: S2 Dataset — (ZIP) [file pone.0252210.s004.zip › Export UC MH/OC018-1b pre treatment_BL sub CR removed_7__X_-16604.3__Y_-565.454__Z_-4118.46__Time_79.txt]

1714.771484	228.901642
1713.794922	-43.079380
1712.818359	148.472473
1711.841797	72.787468
1710.864258	263.493591
1709.886719	-16.637747
1708.909180	-100.033150
1707.930664	-278.919678
1706.953125	-6.701030
1705.974609	-38.985920
1704.996094	-110.462051
1704.017578	3.732081
1703.038086	11.713230
1702.058594	50.050014
1701.079102	-242.402390
1700.099609	-191.503815
1699.120117	-153.098541
1698.139648	145.418427
1697.159180	-79.124054
1696.178711	-96.963242
1695.198242	16.958397
1694.216797	35.489159
1693.235352	41.500751
1692.253906	-47.764038
1691.272461	-114.818375
1690.291016	155.166306
1689.308594	201.702148
1688.326172	134.320267
1687.343750	118.405663
1686.360352	-46.062557
1685.377930	672.536682
1684.394531	426.910126
1683.411133	166.141373
1682.427734	68.679535
1681.443359	456.583374
1680.458984	461.643097
1679.474609	163.954178
1678.490234	186.405197
1677.505859	395.745972
1676.520508	416.763092
1675.535156	635.200195
1674.549805	745.162598
1673.564453	629.757385
1672.578125	655.830444
1671.592773	770.194092
1670.606445	770.841553
1669.619141	671.119995
1668.632813	964.992676
1667.645508	991.149536
1666.658203	1182.379517
1665.670898	1114.022461
1664.683594	642.988281
1663.695313	1270.659302
1662.708008	1339.076294
1661.719727	1328.392944
1660.730469	1214.798340
1659.742188	1088.488647
1658.752930	1489.864624
1657.763672	1292.904297
1656.774414	1295.062988
1655.785156	1204.975830
1654.794922	1117.961182
1653.804688	1168.991577
1652.814453	1175.405396
1651.824219	1311.801147
1650.833984	959.255493
1649.842773	779.057739
1648.851563	839.833130
1647.860352	435.776031
1646.868164	584.428711
1645.876953	632.960022
1644.884766	351.620087
1643.892578	390.193054
1642.900391	518.785767
1641.907227	309.745239
1640.914063	167.022903
1639.920898	370.214172
1638.927734	-101.665588
1637.934570	12.309326
1636.940430	84.257065
1635.946289	-9.672452
1634.952148	38.944771
1633.958008	251.083633
1632.963867	-55.605103
1631.968750	156.806808
1630.973633	-83.576180
1629.978516	-181.550232
1628.982422	-42.481274
1627.987305	-121.714828
1626.991211	-300.760559
1625.995117	-163.996689
1624.998047	-8.784282
1624.001953	-37.549530
1623.004883	-5.763580
1622.007813	33.980473
1621.010742	-57.571518
1620.013672	34.853767
1619.015625	93.154251
1618.017578	28.088509
1617.019531	149.469269
1616.021484	-183.169937
1615.022461	27.479660
1614.023438	127.889725
1613.024414	-259.526917
1612.025391	-114.488182
1611.026367	-69.120087
1610.026367	-173.173767
1609.026367	241.637405
1608.026367	-40.601292
1607.026367	552.070557
1606.025391	91.767502
1605.025391	118.597290
1604.024414	-147.788559
1603.022461	-102.700729
1602.021484	251.056992
1601.019531	29.126495
1600.017578	-169.233658
1599.015625	8.934020
1598.013672	-226.069107
1597.010742	-50.739239
1596.008789	93.088081
1595.005859	-191.671844
1594.001953	43.337242
1592.999023	-11.690064
1591.995117	131.606689
1590.991211	-119.391151
1589.987305	-174.674210
1588.983398	62.157593
1587.978516	150.077042
1586.974609	-62.057243
1585.969727	-57.830673
1584.963867	149.574936
1583.958984	25.784870
1582.953125	-181.478058
1581.947266	124.396118
1580.941406	57.554508
1579.935547	128.601395
1578.928711	113.542610
1577.922852	186.843658
1576.916016	119.421684
1575.909180	88.294411
1574.901367	12.783923
1573.893555	43.763916
1572.886719	155.173264
1571.877930	-22.196863
1570.870117	-145.073700
1569.861328	-13.453608
1568.853516	-32.722805
1567.844727	-88.538246
1566.834961	154.086121
1565.826172	295.193085
1564.816406	158.320358
1563.806641	145.879410
1562.796875	185.140396
1561.787109	-14.433041
1560.776367	91.878731
1559.766602	148.705215
1558.755859	-61.690876
1557.744141	15.460563
1556.733398	242.679062
1555.721680	182.046860
1554.709961	-72.998642
1553.698242	-177.950104
1552.686523	128.567108
1551.673828	7.676147
1550.662109	-51.239391
1549.649414	135.434265
1548.635742	251.971954
1547.623047	347.590637
1546.609375	57.717720
1545.595703	158.093811
1544.582031	263.395020
1543.568359	-34.620480
1542.553711	372.501617
1541.540039	-60.104912
1540.524414	284.464417
1539.509766	127.878662
1538.495117	-59.806160
1537.479492	209.117615
1536.463867	0.445692
1535.448242	10.915385
1534.432617	65.027763
1533.416016	175.626801
1532.399414	237.011139
1531.382813	122.932060
1530.366211	-68.583733
1529.349609	224.092133
1528.332031	300.094116
1527.314453	321.804077
1526.296875	137.370071
1525.279297	125.282036
1524.260742	164.461136
1523.242188	-2.373943
1522.223633	-66.428398
1521.205078	87.961739
1520.185547	180.381287
1519.166992	-146.384491
1518.147461	177.003922
1517.127930	268.836823
1516.107422	-243.248657
1515.087891	-146.559570
1514.067383	83.430084
1513.046875	177.097321
1512.025391	1.039846
1511.004883	-139.147705
1509.983398	-130.647308
1508.961914	-91.520645
1507.940430	-73.075806
1506.918945	-13.761446
1505.896484	-377.601532
1504.874023	-126.342598
1503.851563	-128.997665
1502.829102	62.906597
1501.806641	-242.281403
1500.783203	-209.484482
1499.759766	-74.426956
1498.736328	-157.115814
1497.711914	241.178238
1496.688477	-483.965790
1495.664063	13.751615
1494.639648	324.450562
1493.614258	-104.048157
1492.589844	121.964287
1491.564453	-150.621506
1490.539063	-16.919325
1489.513672	-322.773834
1488.488281	-99.894936
1487.461914	265.766296
1486.435547	89.940216
1485.409180	115.747086
1484.382813	230.773911
1483.355469	174.698318
1482.328125	304.778381
1481.300781	421.974213
1480.273438	454.906067
1479.246094	561.678650
1478.217773	184.064987
1477.189453	267.757111
1476.161133	404.851868
1475.132813	806.721558
1474.103516	923.127319
1473.074219	935.050537
1472.044922	987.642639
1471.015625	1185.225220
1469.986328	1125.703613
1468.956055	1091.577393
1467.925781	1151.526855
1466.895508	1557.223389
1465.865234	1883.908325
1464.833984	1852.033936
1463.802734	1802.361084
1462.771484	1691.715088
1461.740234	1918.911621
1460.708008	1991.065063
1459.676758	1748.379517
1458.644531	1947.432373
1457.612305	1953.521484
1456.579102	1898.683228
1455.546875	2133.078613
1454.513672	2101.052490
1453.480469	2147.648926
1452.446289	2402.083984
1451.413086	2108.987061
1450.378906	2142.888916
1449.344727	2083.053955
1448.310547	2114.451904
1447.276367	2437.081543
1446.241211	2595.002930
1445.206055	2170.685303
1444.170898	2037.617920
1443.135742	1995.729126
1442.099609	2163.833008
1441.063477	2144.745850
1440.027344	1938.595947
1438.991211	2154.762451
1437.954102	1971.510864
1436.917969	1962.777710
1435.880859	1913.649170
1434.843750	1571.595947
1433.805664	1232.244385
1432.768555	908.275085
1431.730469	1157.491211
1430.692383	939.777039
1429.654297	1009.867493
1428.615234	623.371826
1427.576172	655.787170
1426.537109	557.143311
1425.498047	667.864380
1424.458984	294.683105
1423.418945	324.912109
1422.378906	186.411362
1421.338867	151.331451
1420.298828	229.682327
1419.257813	227.495605
1418.216797	11.437375
1417.175781	-30.779408
1416.134766	5.122635
1415.093750	71.295845
1414.051758	119.912804
1413.009766	-128.107178
1411.967773	147.003342
1410.924805	57.624241
1409.882813	-86.869820
1408.839844	75.302544
1407.796875	337.991516
1406.753906	-52.264145
1405.709961	-103.300987
1404.666016	-21.156008
1403.622070	289.461395
1402.578125	68.117142
1401.534180	195.693542
1400.489258	-188.336929
1399.444336	44.784790
1398.399414	62.329556
1397.354492	-85.431816
1396.308594	-90.184700
1395.262695	160.749207
1394.216797	-136.861343
1393.170898	229.443726
1392.124023	77.413048
1391.077148	-242.133209
1390.031250	272.026886
1388.983398	185.534180
1387.936523	79.226257
1386.888672	155.664459
1385.840820	174.699326
1384.792969	8.862887
1383.745117	-69.275764
1382.696289	27.671545
1381.647461	87.244072
1380.598633	159.426788
1379.549805	126.835510
1378.500977	-115.330017
1377.451172	-40.233826
1376.401367	227.150665
1375.351563	147.734024
1374.300781	33.555660
1373.250000	9.364244
1372.200195	-96.935944
1371.148438	58.693333
1370.097656	-127.051361
1369.045898	290.477661
1367.995117	-54.388794
1366.943359	-217.137299
1365.890625	-133.134567
1364.838867	45.617165
1363.786133	-233.608139
1362.733398	468.016388
1361.680664	-208.995758
1360.626953	-69.615425
1359.574219	189.258911
1358.520508	-163.556473
1357.466797	-187.903656
1356.412109	272.577026
1355.358398	134.138031
1354.303711	92.786209
1353.249023	106.249001
1352.193359	191.859161
1351.138672	24.344419
1350.083008	10.941106
1349.027344	436.969727
1347.971680	604.912048
1346.915039	465.302551
1345.858398	839.299011
1344.802734	729.763855
1343.745117	655.097290
1342.688477	771.475647
1341.630859	615.348083
1340.573242	727.002502
1339.515625	1027.000488
1338.458008	1039.743408
1337.399414	881.770569
1336.340820	936.888672
1335.282227	962.422791
1334.223633	908.906982
1333.165039	1063.348022
1332.105469	621.797424
1331.045898	917.434082
1329.986328	604.926697
1328.925781	740.038025
1327.865234	655.296082
1326.804688	837.541321
1325.744141	844.465759
1324.683594	1123.158081
1323.622070	922.867676
1322.560547	873.364075
1321.499023	856.089111
1320.437500	1085.678101
1319.375000	432.162323
1318.312500	1276.072144
1317.250000	1103.853516
1316.187500	1210.395264
1315.124023	1166.651001
1314.061523	1238.865479
1312.998047	1106.671753
1311.933594	1346.556763
1310.870117	1093.956055
1309.805664	735.696716
1308.741211	1027.518921
1307.676758	1181.510620
1306.612305	1379.824707
1305.546875	1720.811523
1304.481445	1129.677979
1303.416016	1232.271484
1302.349609	941.589722
1301.284180	1076.319946
1300.217773	1068.560303
1299.151367	1242.682983
1298.084961	1726.287476
1297.017578	1271.738892
1295.950195	1519.607910
1294.882813	1109.652588
1293.815430	1171.114990
1292.747070	1011.815491
1291.678711	975.305054
1290.610352	828.534851
1289.541992	949.147339
1288.473633	1057.525391
1287.404297	1141.407593
1286.334961	821.043579
1285.265625	1125.544800
1284.195313	1016.069824
1283.125977	1029.142944
1282.055664	799.905945
1280.985352	636.912781
1279.914063	811.718933
1278.843750	1089.264038
1277.772461	1073.221680
1276.700195	612.173889
1275.628906	862.829590
1274.557617	426.576294
1273.485352	643.034241
1272.413086	1106.206055
1271.339844	814.417297
1270.267578	955.061707
1269.194336	907.671021
1268.121094	1128.853394
1267.046875	1284.068848
1265.973633	731.652710
1264.899414	784.488281
1263.825195	800.742249
1262.750977	877.974915
1261.675781	906.429993
1260.601563	820.346497
1259.526367	824.473572
1258.450195	755.518188
1257.375000	832.760315
1256.298828	822.304688
1255.222656	670.655518
1254.146484	745.455322
1253.070313	922.436462
1251.993164	1216.122070
1250.916016	463.705902
1249.838867	793.846008
1248.760742	931.747253
1247.683594	943.187500
1246.605469	799.066711
1245.527344	594.256226
1244.448242	739.335999
1243.370117	660.904114
1242.291016	577.630127
1241.211914	715.295715
1240.131836	1022.773682
1239.052734	534.183777
1237.972656	574.660461
1236.892578	459.866241
1235.811523	556.062683
1234.731445	749.178284
1233.650391	794.314209
1232.569336	1064.773804
1231.488281	683.338440
1230.406250	953.632996
1229.324219	967.064453
1228.242188	1200.787354
1227.160156	594.386047
1226.077148	532.743103
1224.994141	509.798889
1223.911133	293.295929
1222.828125	536.371399
1221.745117	595.521790
1220.661133	526.465698
1219.577148	580.655273
1218.492188	470.445862
1217.408203	647.731995
1216.323242	510.883759
1215.238281	185.687653
1214.153320	205.820099
1213.067383	455.181122
1211.982422	216.917816
1210.896484	567.376526
1209.809570	570.266846
1208.723633	322.298706
1207.636719	669.892456
1206.549805	414.643799
1205.462891	492.016418
1204.375000	422.304718
1203.288086	-37.675175
1202.200195	359.842377
1201.111328	66.061249
1200.023438	-172.282059
1198.934570	-59.219048
1197.845703	-153.211960
1196.756836	99.177780
1195.666992	-95.984192
1194.578125	-411.355225
1193.488281	-192.971100
1192.397461	371.331268
1191.307617	58.227028
1190.216797	-122.690987
1189.125977	-135.478058
1188.035156	-184.359421
1186.944336	-48.435303
1185.852539	-54.284866
1184.760742	-125.005966
1183.668945	-73.419418
1182.576172	-48.334976
1181.483398	-95.291588
1180.390625	-84.768181
1179.297852	165.369644
1178.205078	-30.444870
1177.111328	415.857269
1176.017578	-36.420582
1174.923828	-0.020856
1173.829102	64.996414
1172.734375	134.684891
1171.639648	-75.762199
1170.544922	134.924576
1169.450195	170.795914
1168.354492	-20.657585
1167.258789	180.034256
1166.163086	45.861713
1165.066406	205.629700
1163.969727	-7.531110
1162.873047	173.500519
1161.776367	289.875122
1160.679688	274.774597
1159.582031	70.976326
1158.484375	65.291161
1157.386719	491.442078
1156.288086	700.196594
1155.189453	133.572983
1154.090820	251.522766
1152.992188	409.864777
1151.892578	10.270711
1150.793945	149.359528
1149.693359	-128.667297
1148.593750	22.118793
1147.494141	-53.485424
1146.393555	163.703278
1145.292969	366.428650
1144.191406	787.912903
1143.090820	-232.721817
1141.989258	573.907654
1140.887695	179.084534
1139.785156	-125.299126
1138.683594	52.951653
1137.581055	26.643543
1136.478516	223.622620
1135.375977	239.895721
1134.272461	405.696564
1133.168945	457.377289
1132.065430	622.907776
1130.960938	456.006042
1129.857422	680.641602
1128.752930	701.075684
1127.648438	802.070923
1126.542969	1118.722290
1125.438477	700.261536
1124.333008	395.680054
1123.226563	422.906647
1122.121094	679.872803
1121.014648	657.159424
1119.908203	359.709503
1118.801758	585.544067
1117.695313	645.535522
1116.587891	383.602905
1115.480469	282.613312
1114.373047	545.872925
1113.264648	461.326080
1112.156250	-34.605225
1111.047852	178.746597
1109.939453	285.613647
1108.830078	581.381592
1107.721680	477.795654
1106.611328	298.618988
1105.501953	563.363342
1104.392578	499.848022
1103.282227	608.581787
1102.171875	797.451904
1101.060547	726.715149
1099.950195	387.150513
1098.838867	698.435669
1097.726563	743.172180
1096.615234	728.959290
1095.502930	799.537292
1094.390625	726.368042
1093.278320	582.558899
1092.166016	570.652832
1091.052734	636.402649
1089.939453	617.383667
1088.826172	607.773560
1087.711914	461.704254
1086.598633	675.539001
1085.484375	783.445923
1084.369141	827.813721
1083.254883	526.693237
1082.139648	690.932251
1081.024414	596.692017
1079.909180	742.056641
1078.792969	781.681519
1077.676758	645.233826
1076.560547	537.024231
1075.444336	696.369263
1074.327148	646.856140
1073.209961	304.212463
1072.092773	386.157135
1070.974609	341.480652
1069.857422	242.956116
1068.739258	474.877228
1067.620117	596.601685
1066.501953	364.652466
1065.382813	313.130066
1064.263672	554.295105
1063.144531	95.575493
1062.024414	523.937805
1060.905273	617.619385
1059.784180	117.195541
1058.664063	178.263260
1057.543945	391.308685
1056.422852	431.333771
1055.301758	450.360413
1054.179688	58.250099
1053.057617	397.432831
1051.936523	218.137299
1050.813477	-73.101128
1049.691406	18.651205
1048.568359	82.410324
1047.445313	255.855942
1046.322266	515.587769
1045.198242	164.307602
1044.075195	86.042000
1042.950195	-20.105822
1041.826172	-42.227173
1040.702148	5.631647
1039.577148	309.746918
1038.452148	257.524231
1037.326172	112.275169
1036.201172	46.329865
1035.075195	161.998978
1033.948242	112.515152
1032.822266	-20.573278
1031.695313	74.370987
1030.568359	341.409119
1029.441406	108.695313
1028.313477	-44.813751
1027.186523	178.229996
1026.058594	-427.941528
1024.929688	-383.529388
1023.801758	-248.475235
1022.672852	-501.005615
1021.543945	-242.784912
1020.414063	54.858978
1019.284180	-20.953442
1018.155273	-430.525940
1017.024414	-434.093048
1015.894531	183.657150
1014.763672	-176.670471
1013.632813	10.049809
1012.501953	-136.725464
1011.370117	-65.641861
1010.238281	193.066513
1009.106445	-52.800114
1007.974609	145.882675
1006.841797	663.866150
1005.708984	973.571838
1004.576172	1357.270508
1003.443359	1918.943970
1002.309570	1740.847778
1001.175781	1017.615601
1000.041992	853.955750
998.907227	533.442261
997.772461	12.321898
996.637695	168.033081
995.502930	270.733063
994.367188	1.998434
993.231445	40.379749
992.095703	-107.934593
990.959961	16.075766
989.823242	248.530746
988.686523	-69.843987
987.549805	-12.303560
986.412109	162.852310
985.274414	262.073364
984.136719	119.614128
982.999023	67.166550
981.860352	28.704744
980.722656	-152.245209
979.583008	81.142632
978.444336	-143.124832
977.304688	175.554947
976.165039	11.458387
975.025391	40.667770
973.884766	-272.367493
972.745117	173.042404
971.604492	103.909401
970.462891	406.964478
969.322266	92.488228
968.180664	253.424957
967.039063	201.045685
965.896484	-225.097916
964.753906	298.672943
963.611328	-62.762981
962.468750	82.781517
961.326172	-3.068848
960.182617	174.794724
959.039063	-192.500671
957.894531	235.292603
956.750977	53.955360
955.606445	5.639657
954.460938	17.011349
953.316406	145.240875
952.170898	321.607941
951.025391	-254.421860
949.879883	187.521805
948.733398	190.484207
947.587891	90.757179
946.440430	2.652338
945.293945	-62.409431
944.146484	133.081696
942.999023	77.459160
941.851563	-46.467617
940.704102	450.602966
939.555664	358.890686
938.407227	360.902069
937.257813	-26.939785
936.109375	326.603027
934.959961	285.747162
933.810547	302.033600
932.660156	195.413040
931.510742	467.135925
930.360352	0.966560
929.208984	-307.734985
928.058594	66.769104
926.907227	138.542572
925.755859	169.459183
924.603516	36.708477
923.452148	-214.109558
922.299805	206.069550
921.147461	-308.105652
919.994141	168.966751
918.840820	182.427155
917.687500	284.591888
916.534180	50.714657
915.379883	-260.129669
914.225586	12.669410
913.071289	106.170227
911.916992	-18.078699
910.761719	-264.648804
909.606445	85.444885
908.451172	163.401154
907.294922	-223.261429
906.138672	47.566723
904.982422	87.262016
903.826172	-273.896820
902.668945	98.944939
901.511719	161.521347
900.354492	126.825897
899.196289	-7.341288
898.038086	-114.211288
896.879883	-248.093460
895.721680	-148.908508
894.562500	-20.303434
893.403320	112.834045
892.244141	266.317505
891.084961	494.351135
889.924805	223.159134
888.764648	448.964783
887.603516	4.193490
886.443359	-31.770195
885.282227	182.818146
884.121094	266.505707
882.958984	338.923035
881.797852	183.592957
880.635742	377.820679
879.472656	254.193100
878.310547	446.133118
877.147461	354.155060
875.984375	235.219833
874.820313	328.038177
873.656250	481.621643
872.492188	304.291321
871.328125	151.813629
870.164063	739.564270
868.999023	418.396698
867.833984	434.677734
866.667969	817.395569
865.502930	330.128876
864.336914	384.624664
863.169922	623.301636
862.003906	475.550995
860.836914	527.703735
859.669922	597.775146
858.501953	916.921326
857.334961	748.982788
856.166992	462.206390
854.999023	819.211121
853.830078	749.994690
852.661133	898.221069
851.492188	880.494568
850.323242	526.640259
849.153320	482.048370
847.983398	1185.445557
846.813477	569.666626
845.642578	439.885010
844.472656	540.619873
843.301758	529.379272
842.129883	417.421814
840.958984	544.743530
839.787109	314.203827
838.614258	575.477417
837.442383	411.939728
836.269531	523.221313
835.096680	609.799561
833.923828	685.089722
832.750000	760.261047
831.576172	536.201294
830.402344	468.370819
829.227539	567.815613
828.053711	930.322632
826.878906	471.906403
825.703125	776.103394
824.528320	471.538910
823.352539	267.295624
822.175781	428.423706
821.000000	94.881248
819.823242	44.199684
818.646484	0.106135
817.469727	234.143448
816.291992	156.413864
815.114258	-199.495667
813.936523	-152.772583
812.758789	51.686745
811.580078	115.863297
810.401367	-106.838928
809.221680	-134.021057
808.042969	-19.138151
806.863281	-328.668152
805.683594	76.830765
804.502930	-97.426323
803.322266	-78.639824
802.141602	-77.754333
800.960938	-154.655762
799.779297	-12.088135
798.597656	-171.296066
797.416016	35.211712
796.234375	15.410927
795.051758	-254.917221
793.869141	-228.413040
792.685547	-239.719238
791.502930	218.254425
790.319336	-236.194809
789.135742	192.490845
787.951172	173.861908
786.766602	252.425766
785.582031	180.412827
784.397461	380.252777
783.211914	115.620979
782.026367	279.717102
780.840820	386.139069
779.655273	48.348183
778.468750	205.269714
777.282227	222.865875
776.094727	434.556000
774.908203	381.173279
773.720703	321.045990
772.533203	75.506409
771.344727	246.749146
770.156250	153.184998
768.967773	557.699951
767.779297	439.580383
766.589844	-22.338415
765.400391	454.196930
764.210938	496.527832
763.020508	459.438721
761.830078	360.597626
760.639648	431.123627
759.449219	494.885895
758.257813	490.293762
757.066406	665.906738
755.875000	568.686035
754.682617	348.290955
753.491211	204.800568
752.297852	355.652832
751.105469	407.481293
749.912109	48.512276
748.718750	403.140625
747.525391	232.894577
746.331055	363.259613
745.137695	521.988525
743.942383	851.621582
742.748047	310.425537
741.552734	21.512915
740.357422	453.773834
739.162109	158.213699
737.965820	-43.086288
736.770508	99.516823
735.573242	-266.070343
734.376953	79.971680
733.179688	16.475698
731.982422	243.985107
730.785156	377.255737
729.586914	490.714600
728.388672	35.522633
727.190430	284.455322
725.992188	168.217957
724.792969	296.727844
723.593750	298.431366
722.394531	22.715513
721.194336	334.495728
719.994141	386.316193
718.793945	60.499584
717.592773	371.988678
716.391602	596.060181
715.190430	346.726257
713.989258	269.772461
712.787109	317.116272
711.584961	427.651550
710.382813	248.335815
709.180664	184.581497
707.977539	373.520874
706.774414	274.965790
705.570313	263.560181
704.367188	167.315781
703.163086	145.131531
701.958984	3.350204
700.753906	548.957520
699.548828	302.862518
698.343750	72.152939
697.138672	132.848206
695.932617	273.969086
694.726563	284.742340
693.520508	384.628510
692.313477	243.507553
691.106445	11.349911
689.899414	-99.077675
688.692383	-183.334763
687.484375	29.727869
686.276367	73.609108
685.068359	-188.180801
683.859375	-122.416748
682.650391	155.811493
681.441406	113.312408
680.232422	144.585693
679.022461	-73.130386
677.812500	-251.670975
676.602539	-289.310516
675.391602	-194.815186
674.180664	-147.862930
672.969727	184.727982
671.758789	-40.737995
670.546875	108.077644
669.334961	60.200413
668.123047	-201.521286
666.910156	-104.335670
665.697266	-223.124802
664.484375	75.073814
663.270508	265.259094
662.057617	15.057515
660.842773	283.036957
659.628906	-57.516716
658.415039	-110.914955
657.200195	-282.844391
655.984375	248.320465
654.769531	240.356827
653.553711	38.473053
652.337891	17.732302
651.122070	322.339752
649.905273	-68.841591
648.688477	-50.693867
647.471680	271.007721
646.253906	261.102844
645.037109	735.357422
643.818359	292.904999
642.600586	364.675995
641.381836	-15.201697
640.163086	155.392593
638.944336	411.807465
637.725586	175.933746
636.505859	-70.682541
635.286133	103.669891
634.065430	80.242126
632.845703	269.207184
631.625000	294.778595
630.403320	43.315842
629.182617	145.737915
627.960938	129.893051
626.739258	98.773651
625.517578	-52.684448
624.294922	189.986694
623.072266	80.757195
621.849609	234.719589
620.625977	491.009216
619.402344	324.874603
618.178711	381.004120
616.955078	147.637665
615.730469	356.802216
614.505859	-23.066208
613.281250	-108.194748
612.055664	-29.286797
610.830078	-182.020660
609.604492	81.395470
608.378906	-98.463013
607.152344	248.646988
605.925781	-9.788959
604.699219	-104.594879
