# Supplementary material for: Raman spectroscopy accurately differentiates mucosal healing from non-healing and biochemical changes following biological therapy in inflammatory bowel disease
Source: PLoS One. 2021 Jun 2;16(6):e0252210. doi: 10.1371/journal.pone.0252210 (PMC8172032; doi:10.1371/journal.pone.0252210)
Supplement: S2 Dataset — (ZIP) [file pone.0252210.s004.zip › Export UC MH/EC037-1_base sub CR removed_38__X_-13702.7__Y_37030__Z_157.841__Time_433.txt]

1714.640625	260.043091
1713.664063	233.783539
1712.687500	-73.148315
1711.709961	-16.727320
1710.733398	180.346924
1709.755859	-141.499893
1708.778320	240.044952
1707.799805	81.334015
1706.821289	175.581085
1705.843750	-37.047962
1704.864258	48.568527
1703.885742	-3.973231
1702.907227	-60.842007
1701.927734	3.646668
1700.948242	44.984547
1699.968750	-145.428970
1698.988281	-139.714661
1698.007813	0.527944
1697.028320	-93.578148
1696.046875	-47.938545
1695.066406	25.234730
1694.084961	93.791862
1693.104492	-58.495449
1692.123047	-84.534653
1691.140625	-147.226456
1690.159180	36.316753
1689.176758	103.063332
1688.194336	154.446259
1687.211914	78.466591
1686.228516	200.396088
1685.246094	208.303238
1684.262695	312.703064
1683.279297	281.769440
1682.295898	230.102036
1681.311523	394.666870
1680.327148	157.691803
1679.342773	232.744415
1678.358398	318.901459
1677.374023	208.629700
1676.388672	489.849548
1675.403320	635.773315
1674.417969	611.915649
1673.432617	623.045349
1672.446289	618.618042
1671.459961	500.343628
1670.473633	634.850220
1669.487305	846.681274
1668.500977	734.855347
1667.513672	859.658447
1666.526367	809.582214
1665.539063	871.289368
1664.550781	744.921326
1663.563477	539.358032
1662.575195	1068.638916
1661.586914	749.655640
1660.598633	1014.162170
1659.609375	931.673645
1658.620117	825.626526
1657.631836	1040.356812
1656.641602	1067.185913
1655.652344	972.450928
1654.662109	713.851746
1653.672852	585.244934
1652.681641	700.266907
1651.691406	812.786316
1650.701172	687.426208
1649.709961	586.073120
1648.718750	651.453491
1647.727539	331.115265
1646.735352	571.191101
1645.744141	594.697754
1644.751953	248.572830
1643.759766	219.574203
1642.766602	219.732346
1641.774414	285.990387
1640.781250	286.345245
1639.788086	144.339188
1638.794922	247.775543
1637.801758	-28.468897
1636.807617	43.476719
1635.813477	-32.140064
1634.819336	-2.248669
1633.825195	-111.943398
1632.830078	149.857422
1631.834961	-49.261456
1630.839844	136.154892
1629.844727	287.311554
1628.849609	62.101250
1627.853516	0.145609
1626.857422	-138.042480
1625.861328	5.264045
1624.865234	-38.162674
1623.868164	207.610123
1622.871094	80.071274
1621.874023	267.920013
1620.876953	-9.311341
1619.879883	57.655811
1618.881836	27.420832
1617.883789	110.084366
1616.885742	239.948715
1615.887695	183.419830
1614.888672	192.481232
1613.889648	487.439056
1612.890625	-28.119808
1611.891602	-50.550774
1610.892578	207.490067
1609.892578	-189.828827
1608.892578	-65.577736
1607.892578	97.877548
1606.892578	20.264084
1605.891602	233.293488
1604.890625	142.500443
1603.889648	193.040939
1602.888672	-112.379120
1601.887695	-72.368210
1600.885742	124.506142
1599.883789	-84.105591
1598.881836	-169.798004
1597.879883	-213.687088
1596.876953	-35.484871
1595.874023	40.677399
1594.871094	132.417297
1593.868164	41.232342
1592.864258	-219.715408
1591.861328	-182.998505
1590.857422	-227.287445
1589.853516	-159.420792
1588.848633	-151.668182
1587.844727	213.359512
1586.839844	106.138969
1585.834961	-14.146436
1584.830078	84.502312
1583.824219	3.202229
1582.819336	187.632446
1581.813477	160.892242
1580.807617	-22.179150
1579.800781	10.854535
1578.794922	59.423195
1577.788086	310.890320
1576.781250	413.842743
1575.773438	-40.082268
1574.766602	91.345772
1573.758789	147.208664
1572.750977	88.566345
1571.743164	68.853935
1570.735352	-62.683830
1569.726563	-137.101288
1568.718750	-97.265434
1567.708984	-96.513580
1566.700195	2.830922
1565.691406	115.024345
1564.681641	11.650782
1563.671875	19.812195
1562.662109	56.418633
1561.652344	-52.328808
1560.641602	-75.555206
1559.630859	-155.898392
1558.620117	-72.995079
1557.609375	255.978027
1556.597656	53.561642
1555.586914	136.099289
1554.575195	-35.303272
1553.563477	111.760727
1552.550781	131.813232
1551.539063	263.071564
1550.526367	130.235641
1549.513672	-126.809784
1548.500977	76.564461
1547.487305	21.155439
1546.473633	92.367706
1545.459961	52.313911
1544.446289	278.370392
1543.432617	-9.918532
1542.417969	24.713655
1541.404297	-2.724882
1540.389648	-48.324608
1539.374023	109.935219
1538.359375	234.503708
1537.343750	-69.426811
1536.328125	124.599998
1535.312500	119.854179
1534.296875	192.389038
1533.280273	130.731308
1532.263672	154.079849
1531.247070	112.908913
1530.230469	58.791374
1529.212891	97.338715
1528.196289	334.112030
1527.178711	73.737930
1526.160156	63.091862
1525.142578	237.699265
1524.124023	69.900223
1523.106445	-59.299065
1522.087891	194.713715
1521.068359	29.359987
1520.049805	175.111252
1519.030273	223.032562
1518.010742	-52.950420
1516.991211	15.409166
1515.971680	160.731277
1514.951172	-20.265919
1513.930664	-11.243402
1512.910156	20.809431
1511.889648	57.912964
1510.868164	-5.160141
1509.846680	16.389383
1508.826172	-113.455368
1507.803711	302.883301
1506.782227	-119.395142
1505.759766	-336.506317
1504.737305	43.542755
1503.714844	136.395554
1502.692383	-75.694054
1501.668945	-49.582703
1500.646484	-61.935177
1499.623047	-148.597580
1498.599609	-291.590240
1497.575195	-219.642044
1496.550781	-150.338669
1495.527344	-27.389603
1494.502930	123.569572
1493.477539	-111.679031
1492.453125	-24.777908
1491.427734	54.350986
1490.402344	-32.687283
1489.376953	322.207947
1488.350586	25.603344
1487.325195	9.981876
1486.298828	206.198563
1485.272461	192.989548
1484.245117	95.513245
1483.218750	184.299744
1482.191406	262.785858
1481.164063	338.647369
1480.136719	411.887268
1479.108398	569.161926
1478.080078	425.596344
1477.052734	455.339294
1476.023438	576.712769
1474.995117	438.225037
1473.965820	416.880829
1472.937500	673.031189
1471.908203	761.030334
1470.877930	851.492615
1469.848633	1122.542725
1468.818359	869.431091
1467.788086	921.578186
1466.757813	981.305420
1465.727539	1231.637329
1464.696289	988.765015
1463.665039	1129.663696
1462.633789	1245.074707
1461.602539	1436.614380
1460.570313	1442.661499
1459.539063	1486.787964
1458.506836	1302.414429
1457.473633	1310.955811
1456.441406	1459.041016
1455.408203	1368.588501
1454.375000	1483.584961
1453.341797	1157.332397
1452.308594	1300.189331
1451.274414	1615.302124
1450.241211	1605.945923
1449.207031	1588.968872
1448.171875	1665.690430
1447.137695	1605.647583
1446.102539	1689.920898
1445.067383	1470.407349
1444.032227	1511.647095
1442.997070	1517.447998
1441.960938	1902.668945
1440.924805	1420.258057
1439.888672	1630.872437
1438.852539	1305.468384
1437.816406	1296.138916
1436.779297	1552.127808
1435.742188	1242.109375
1434.705078	1126.719482
1433.666992	1082.081177
1432.629883	984.467468
1431.591797	975.238281
1430.553711	564.763184
1429.514648	543.024475
1428.476563	445.646698
1427.437500	461.802429
1426.398438	245.990021
1425.359375	365.577698
1424.320313	621.236450
1423.280273	347.612762
1422.240234	-41.761902
1421.200195	322.175964
1420.159180	333.408875
1419.119141	281.732727
1418.078125	318.191650
1417.037109	437.709473
1415.996094	134.498077
1414.954102	125.749184
1413.912109	-13.746368
1412.870117	158.647186
1411.828125	-18.444174
1410.786133	68.484421
1409.743164	-146.154495
1408.700195	-21.498020
1407.657227	45.368862
1406.614258	202.648270
1405.570313	-139.753021
1404.527344	40.168705
1403.483398	31.812054
1402.438477	0.900735
1401.394531	22.740866
1400.349609	109.807503
1399.304688	-58.886517
1398.259766	131.032730
1397.214844	-100.164383
1396.168945	42.146107
1395.123047	-20.995857
1394.077148	86.262115
1393.031250	110.883743
1391.984375	-17.200233
1390.937500	-202.752838
1389.890625	159.910324
1388.843750	-160.612335
1387.796875	-45.667709
1386.749023	-88.301361
1385.701172	-118.358696
1384.653320	-8.348745
1383.604492	-15.820849
1382.556641	-135.666321
1381.507813	44.384632
1380.458984	-70.328201
1379.410156	64.797417
1378.360352	10.155752
1377.310547	37.973103
1376.260742	-33.988182
1375.210938	101.241264
1374.161133	29.419865
1373.110352	-149.565674
1372.059570	105.465652
1371.008789	-6.022709
1369.957031	166.731125
1368.906250	62.884781
1367.854492	101.143158
1366.802734	59.745434
1365.750000	172.818939
1364.698242	198.782440
1363.645508	35.604984
1362.592773	76.640656
1361.540039	-56.442146
1360.486328	-112.297043
1359.433594	-83.482628
1358.379883	39.865318
1357.326172	148.315308
1356.271484	13.200253
1355.216797	9.914661
1354.163086	73.798035
1353.107422	-224.948059
1352.052734	425.157074
1350.998047	322.764771
1349.942383	468.706390
1348.886719	195.243088
1347.830078	284.216034
1346.774414	264.086212
1345.717773	519.322937
1344.661133	412.505341
1343.604492	702.455872
1342.546875	697.400879
1341.490234	452.071838
1340.432617	494.296265
1339.375000	378.055176
1338.316406	576.428589
1337.258789	497.510712
1336.200195	364.234985
1335.141602	622.107483
1334.082031	536.015076
1333.023438	603.416626
1331.963867	453.214722
1330.904297	317.993286
1329.844727	422.697571
1328.784180	455.748016
1327.723633	585.232056
1326.663086	438.040161
1325.602539	325.570740
1324.541992	529.309998
1323.480469	535.516541
1322.418945	568.949280
1321.357422	893.645020
1320.295898	788.970886
1319.233398	524.072449
1318.170898	750.135864
1317.108398	680.297668
1316.045898	455.264587
1314.982422	797.248901
1313.918945	550.252808
1312.855469	769.041687
1311.791992	598.660156
1310.728516	659.898804
1309.664063	681.782776
1308.599609	772.649719
1307.535156	494.427032
1306.469727	779.796143
1305.404297	381.301544
1304.338867	880.671265
1303.273438	647.203796
1302.208008	1171.023682
1301.141602	743.578125
1300.075195	707.067627
1299.008789	712.403625
1297.942383	762.015442
1296.875000	733.092712
1295.807617	694.431152
1294.740234	614.131775
1293.672852	663.988892
1292.604492	731.057739
1291.537109	391.009369
1290.468750	509.740021
1289.399414	542.665283
1288.331055	573.199951
1287.261719	483.695587
1286.192383	538.851440
1285.123047	598.948059
1284.052734	333.347778
1282.983398	858.804382
1281.913086	473.437775
1280.841797	428.485626
1279.771484	324.896759
1278.700195	581.021729
1277.628906	570.498657
1276.557617	288.609833
1275.486328	427.399506
1274.414063	764.161926
1273.341797	494.796600
1272.269531	394.181580
1271.197266	479.304352
1270.124023	862.369507
1269.050781	500.649292
1267.977539	349.064758
1266.904297	622.241943
1265.830078	475.672791
1264.756836	773.195007
1263.681641	441.393677
1262.607422	368.256073
1261.533203	451.215576
1260.458008	592.670532
1259.382813	619.583984
1258.307617	410.218750
1257.231445	836.688049
1256.155273	722.413879
1255.079102	610.668640
1254.002930	557.427917
1252.926758	616.190674
1251.849609	619.002075
1250.772461	332.389252
1249.695313	610.138245
1248.617188	754.069702
1247.540039	501.754211
1246.461914	560.652344
1245.382813	675.435059
1244.304688	530.280029
1243.225586	458.072021
1242.146484	619.027222
1241.067383	682.833984
1239.988281	654.411194
1238.908203	361.528900
1237.828125	384.180542
1236.748047	401.995911
1235.667969	521.671143
1234.586914	731.011597
1233.505859	327.047638
1232.424805	420.059448
1231.343750	248.965881
1230.261719	329.873016
1229.179688	376.856201
1228.097656	402.043152
1227.015625	526.479675
1225.932617	362.875488
1224.850586	150.969925
1223.767578	391.521454
1222.683594	266.779022
1221.600586	299.270935
1220.516602	138.359207
1219.432617	376.308472
1218.347656	-35.843369
1217.263672	90.922157
1216.178711	111.355865
1215.093750	141.441055
1214.008789	87.018402
1212.922852	150.881744
1211.836914	287.108124
1210.750977	145.825333
1209.665039	86.612350
1208.579102	302.331390
1207.492188	211.750931
1206.405273	294.754608
1205.318359	341.564026
1204.230469	301.601959
1203.142578	-34.638531
1202.054688	45.894218
1200.966797	-109.582077
1199.877930	-77.244270
1198.790039	-174.890244
1197.701172	-29.493710
1196.611328	135.059509
1195.522461	-78.065529
1194.432617	-238.221466
1193.342773	-153.118256
1192.252930	-212.280319
1191.162109	-338.724365
1190.072266	-241.708984
1188.981445	61.793919
1187.889648	-21.480309
1186.798828	12.901275
1185.707031	-279.195404
1184.615234	-177.640274
1183.523438	185.348999
1182.430664	27.642317
1181.337891	-31.704332
1180.245117	52.798409
1179.152344	-52.131580
1178.059570	94.579079
1176.965820	214.831512
1175.872070	224.806870
1174.778320	261.086365
1173.683594	110.551537
1172.588867	89.309456
1171.494141	34.535122
1170.399414	-75.285889
1169.303711	-101.377548
1168.208984	35.139442
1167.113281	178.722183
1166.016602	-208.509048
1164.920898	-105.651237
1163.824219	-57.847069
1162.727539	176.229645
1161.630859	135.490402
1160.533203	130.537262
1159.435547	39.596943
1158.337891	254.157166
1157.240234	249.041580
1156.141602	131.746689
1155.043945	274.445801
1153.944336	221.479065
1152.845703	20.681118
1151.747070	248.962555
1150.647461	155.376434
1149.547852	145.169525
1148.447266	-48.497757
1147.347656	-165.920181
1146.247070	109.495010
1145.146484	-58.007137
1144.044922	88.639969
1142.944336	-155.022110
1141.842773	98.513214
1140.741211	299.561523
1139.638672	79.619026
1138.537109	209.159332
1137.434570	36.759075
1136.332031	-42.955338
1135.228516	91.098137
1134.125977	13.674795
1133.022461	161.788498
1131.917969	126.987854
1130.814453	398.311676
1129.709961	610.129089
1128.605469	650.994751
1127.500977	615.889038
1126.396484	635.282654
1125.291016	429.392242
1124.185547	401.296112
1123.080078	363.679840
1121.973633	465.787354
1120.868164	326.217041
1119.761719	338.194885
1118.654297	267.244354
1117.547852	300.419220
1116.440430	366.644562
1115.333008	30.602640
1114.225586	51.809376
1113.117188	56.391308
1112.008789	302.060272
1110.900391	346.656403
1109.791992	251.756226
1108.682617	41.072155
1107.573242	668.943237
1106.463867	524.274170
1105.354492	223.797806
1104.244141	308.142517
1103.133789	555.225708
1102.023438	712.491211
1100.913086	357.781403
1099.801758	366.341736
1098.690430	650.697266
1097.579102	560.088867
1096.467773	768.761292
1095.355469	703.977539
1094.243164	577.930908
1093.130859	543.741150
1092.017578	544.829529
1090.905273	326.965088
1089.791992	419.794220
1088.677734	736.046082
1087.564453	558.138550
1086.450195	653.063477
1085.335938	736.145508
1084.221680	544.121765
1083.106445	389.737579
1081.991211	580.776733
1080.875977	536.783081
1079.760742	774.597351
1078.644531	610.748108
1077.528320	357.738007
1076.412109	269.093414
1075.295898	243.807556
1074.178711	277.135468
1073.061523	183.773331
1071.944336	477.306244
1070.826172	278.379822
1069.708984	365.456055
1068.590820	375.131805
1067.471680	277.007782
1066.353516	464.643707
1065.234375	427.376709
1064.115234	357.329071
1062.996094	458.142609
1061.875977	425.507935
1060.755859	671.252502
1059.635742	371.920563
1058.515625	523.999695
1057.394531	566.108276
1056.273438	0.513324
1055.152344	281.036469
1054.031250	612.813782
1052.909180	675.826965
1051.787109	334.841187
1050.665039	5.676160
1049.541992	-68.948112
1048.418945	323.139801
1047.295898	334.785065
1046.172852	393.071136
1045.048828	421.005188
1043.925781	423.293915
1042.801758	192.503052
1041.676758	295.028625
1040.552734	392.864410
1039.427734	229.791061
1038.302734	178.573807
1037.176758	262.405518
1036.050781	143.719391
1034.924805	-121.496773
1033.798828	146.174576
1032.672852	99.744698
1031.545898	123.103889
1030.418945	51.154011
1029.291992	379.031342
1028.164063	-178.565109
1027.036133	-4.079275
1025.908203	-8.492029
1024.780273	-73.249100
1023.651367	-314.395508
1022.522461	-158.504196
1021.393555	-46.743519
1020.264648	-310.832642
1019.134766	-29.712933
1018.004883	61.165600
1016.875000	-126.156433
1015.744141	178.006653
1014.613281	-48.576492
1013.482422	158.210892
1012.351563	274.616425
1011.219727	-81.383011
1010.088867	95.310326
1008.956055	255.751068
1007.824219	235.682556
1006.691406	578.883362
1005.558594	709.188110
1004.425781	1188.660889
1003.292969	1180.164429
1002.159180	1021.484497
1001.025391	412.340393
999.891602	455.028412
998.756836	148.984955
997.622070	-13.682378
996.487305	149.307159
995.352539	199.193222
994.216797	230.656555
993.081055	-33.121296
991.945313	-3.781546
990.808594	-52.793713
989.672852	181.863464
988.536133	-53.709343
987.398438	45.020626
986.261719	-162.607483
985.124023	56.028862
983.986328	67.403519
982.847656	-27.050293
981.709961	-10.890591
980.571289	129.597488
979.432617	-114.083290
978.292969	35.731010
977.153320	-83.472679
976.013672	266.449310
974.874023	124.445358
973.734375	-17.399530
972.593750	-30.442598
971.453125	-52.570480
970.311523	51.693676
969.170898	369.512451
968.029297	131.846405
966.886719	295.940857
965.745117	393.537842
964.602539	55.410908
963.459961	-27.930918
962.317383	228.151825
961.173828	92.292763
960.030273	217.822830
958.886719	311.324738
957.743164	-174.560181
956.598633	139.016754
955.454102	148.085205
954.309570	193.878189
953.165039	102.466515
952.019531	162.185501
950.874023	125.929512
949.727539	-40.536324
948.582031	216.102875
947.435547	125.337860
946.289063	37.009739
945.141602	206.969833
943.995117	75.496910
942.847656	-28.403938
941.699219	194.291199
940.551758	143.127975
939.403320	226.719376
938.254883	168.954391
937.105469	15.540225
935.957031	104.005943
934.807617	169.744476
933.658203	-8.289343
932.507813	155.647095
931.357422	-8.405749
930.207031	-258.809387
929.056641	-324.554352
927.906250	-178.453430
926.754883	-255.339874
925.603516	188.960831
924.451172	32.631165
923.298828	-82.576500
922.146484	13.833429
920.994141	21.659218
919.841797	231.851440
918.688477	305.729553
917.535156	368.326508
916.380859	240.239182
915.227539	-69.312340
914.073242	-246.957733
912.918945	-49.963432
911.763672	-14.046808
910.608398	-84.650368
909.453125	-114.294617
908.297852	139.581894
907.141602	89.705391
905.985352	-21.234386
904.829102	123.995789
903.672852	6.507992
902.515625	-40.627651
901.358398	-112.546120
900.201172	-77.949921
899.042969	4.246813
897.884766	18.625519
896.726563	-109.409012
895.568359	18.239374
894.409180	136.875458
893.250000	67.939529
892.090820	-64.150085
890.930664	-51.502594
889.771484	-54.588146
888.611328	184.030807
887.450195	63.657394
886.289063	81.100372
885.128906	17.375231
883.966797	258.318634
882.805664	104.510033
881.643555	32.026192
880.481445	83.636299
879.319336	209.668396
878.156250	277.119019
876.993164	218.442627
875.830078	285.982758
874.666016	191.425491
873.502930	322.089417
872.338867	7.114465
871.173828	205.373474
870.009766	216.870255
868.844727	187.926498
867.679688	230.994064
866.513672	-110.322960
865.348633	240.785431
864.182617	301.910675
863.015625	174.343338
861.849609	116.492790
860.682617	399.993530
859.515625	149.123123
858.347656	385.407593
857.180664	561.021545
856.012695	566.089905
854.843750	517.350281
853.675781	495.553345
852.506836	516.372864
851.337891	593.218872
850.167969	282.420074
848.999023	534.020020
847.829102	234.586899
846.658203	477.127808
845.488281	309.914703
844.317383	286.002136
843.146484	255.378189
841.975586	443.971771
840.803711	433.427856
839.631836	67.381081
838.459961	137.363770
837.287109	245.282608
836.114258	210.137466
834.941406	329.103271
833.768555	202.333572
832.594727	318.947754
831.420898	272.527863
830.247070	94.428558
829.072266	351.425476
827.898438	244.679840
826.722656	198.148895
825.547852	251.914917
824.372070	51.506332
823.196289	76.202766
822.020508	290.198822
820.844727	412.710663
819.667969	336.916016
818.491211	379.084991
817.313477	-126.372307
816.136719	196.124451
814.958984	66.778900
813.781250	79.765762
812.602539	141.586823
811.423828	-96.823235
810.245117	69.308655
809.066406	-9.152639
807.886719	-223.180069
806.707031	-128.475235
805.527344	81.555397
804.346680	84.936813
803.166992	-180.334641
801.985352	-19.549040
800.804688	-56.377346
799.623047	-284.027435
798.441406	-298.813293
797.259766	-94.234741
796.078125	-20.623636
794.895508	121.531097
793.712891	15.396537
792.529297	-81.944031
791.346680	-31.001713
790.163086	123.838913
788.978516	143.484421
787.794922	390.901062
786.610352	485.442139
785.425781	290.100159
784.241211	324.674835
783.055664	392.264862
781.870117	37.585892
780.684570	135.891052
779.498047	337.839508
778.311523	75.792023
777.125000	268.570313
775.938477	-225.370972
774.750977	262.844086
773.563477	172.635605
772.375977	-3.689932
771.187500	305.100800
769.999023	318.174622
768.810547	251.756287
767.622070	262.371399
766.432617	554.856812
765.243164	393.317657
764.053711	260.354095
762.863281	420.140869
761.672852	324.389221
760.482422	426.611786
759.291992	449.455963
758.100586	452.360260
756.909180	134.077759
755.717773	464.389130
754.525391	699.904663
753.333008	231.985657
752.140625	313.413025
750.948242	357.346802
749.754883	383.569275
748.561523	396.493286
747.368164	481.732361
746.173828	494.398987
744.979492	327.055054
743.785156	177.232422
742.590820	422.089966
741.395508	105.490295
740.200195	-18.177616
739.003906	-56.426048
737.808594	231.682877
736.612305	217.307343
735.416016	290.442566
734.218750	-17.468452
733.021484	44.579643
731.824219	187.488998
730.626953	137.743942
729.428711	70.453751
728.230469	215.235809
727.032227	235.283752
725.833984	30.148756
724.634766	168.116180
723.435547	454.528656
722.235352	526.716614
721.036133	419.788971
719.835938	371.818237
718.635742	483.169006
717.434570	114.392822
716.233398	20.643614
715.032227	328.237152
713.831055	387.102600
712.628906	75.336708
711.426758	-138.203049
710.224609	62.375603
709.021484	437.146301
707.818359	-172.670013
706.615234	43.078941
705.412109	213.043518
704.208008	8.620004
703.003906	259.103729
701.799805	231.070969
700.594727	209.627304
699.389648	-68.316689
698.184570	130.016586
696.979492	195.760208
695.773438	-55.688904
694.567383	34.130489
693.361328	-93.181694
692.154297	16.336185
690.947266	-65.120491
689.740234	-124.719421
688.533203	139.129501
687.325195	140.491730
686.117188	9.691073
684.909180	-211.979385
683.700195	-75.719620
682.491211	-130.095001
681.282227	-91.115379
680.072266	-132.146622
678.863281	56.585396
677.653320	-12.266139
676.442383	-180.488434
675.232422	-32.462936
674.021484	-94.203934
672.810547	51.951611
671.598633	187.423111
670.386719	48.431530
669.174805	-51.372364
667.962891	130.042847
666.750000	279.178436
665.537109	156.277237
664.324219	98.449974
663.110352	243.844162
661.897461	-7.802818
660.683594	53.843578
659.468750	-5.137834
658.254883	-48.750092
657.040039	-105.045296
655.824219	63.175354
654.609375	87.127190
653.393555	122.084198
652.177734	4.283213
650.960938	-22.745411
649.745117	71.089134
648.528320	152.199127
647.311523	211.980652
646.093750	310.710754
644.875977	276.217590
643.658203	134.405182
642.440430	132.678848
641.221680	-77.404953
640.002930	-244.183578
638.784180	253.441528
637.564453	183.759460
636.344727	178.746506
635.125000	214.723419
633.905273	68.334373
632.684570	42.392982
631.463867	91.730850
630.243164	-178.545776
629.021484	-17.368015
627.799805	62.340466
626.578125	272.903534
625.356445	380.540497
624.133789	284.566162
622.911133	124.384117
621.688477	-144.969559
620.464844	341.878845
619.241211	-147.997116
618.017578	77.352715
616.793945	-110.575974
615.569336	-33.176861
614.344727	9.821239
613.120117	-11.537658
611.894531	-120.757690
610.668945	39.222855
609.443359	-123.896690
608.216797	31.166834
606.991211	-0.061957
605.764648	-42.337418
604.537109	267.340271
