# Supplementary material for: Raman spectroscopy accurately differentiates mucosal healing from non-healing and biochemical changes following biological therapy in inflammatory bowel disease
Source: PLoS One. 2021 Jun 2;16(6):e0252210. doi: 10.1371/journal.pone.0252210 (PMC8172032; doi:10.1371/journal.pone.0252210)
Supplement: S2 Dataset — (ZIP) [file pone.0252210.s004.zip › Export UC MH/OC029-1 pre treatment_base sub CR removed_85__X_-2898.93__Y_35437.1__Z_227.86__Time_969.txt]

1714.640625	178.702530
1713.664063	228.778748
1712.687500	22.728575
1711.709961	139.643219
1710.733398	-55.977024
1709.755859	-62.819023
1708.778320	-272.204865
1707.799805	47.332733
1706.821289	-44.672504
1705.843750	97.462936
1704.864258	-88.800133
1703.885742	-83.836540
1702.907227	-200.933258
1701.927734	-9.318409
1700.948242	-44.133396
1699.968750	-32.466507
1698.988281	1.535040
1698.007813	130.057541
1697.028320	35.045956
1696.046875	29.124777
1695.066406	251.239410
1694.084961	92.250771
1693.104492	54.436066
1692.123047	102.929413
1691.140625	-2.532009
1690.159180	405.260895
1689.176758	530.938782
1688.194336	438.718964
1687.211914	435.372925
1686.228516	398.170959
1685.246094	449.780273
1684.262695	515.462952
1683.279297	691.129333
1682.295898	619.793945
1681.311523	722.311218
1680.327148	833.519653
1679.342773	751.116577
1678.358398	746.642944
1677.374023	708.296143
1676.388672	1173.350098
1675.403320	1053.849854
1674.417969	879.242859
1673.432617	1287.485107
1672.446289	1310.840942
1671.459961	1308.251099
1670.473633	1436.440430
1669.487305	1387.249023
1668.500977	1622.768433
1667.513672	1511.010864
1666.526367	1545.837158
1665.539063	1891.642456
1664.550781	1908.886475
1663.563477	1809.974609
1662.575195	2146.466797
1661.586914	2308.353271
1660.598633	2263.934814
1659.609375	2249.154297
1658.620117	2467.979736
1657.631836	2324.318604
1656.641602	2374.452393
1655.652344	2403.829590
1654.662109	2240.386475
1653.672852	2164.762939
1652.681641	2004.892090
1651.691406	1718.524780
1650.701172	1601.908325
1649.709961	1683.993530
1648.718750	1393.686646
1647.727539	1222.773193
1646.735352	1009.984375
1645.744141	1154.229736
1644.751953	762.590637
1643.759766	793.890137
1642.766602	785.859314
1641.774414	685.739624
1640.781250	327.335785
1639.788086	309.658691
1638.794922	226.296387
1637.801758	377.893677
1636.807617	527.008057
1635.813477	270.361725
1634.819336	185.321472
1633.825195	-118.160728
1632.830078	210.842041
1631.834961	-55.285374
1630.839844	-86.804535
1629.844727	163.504547
1628.849609	84.885429
1627.853516	82.739059
1626.857422	175.424698
1625.861328	-118.420158
1624.865234	-280.553436
1623.868164	-29.785110
1622.871094	-49.744244
1621.874023	-27.565296
1620.876953	-44.725380
1619.879883	98.410828
1618.881836	291.438599
1617.883789	38.116844
1616.885742	126.179871
1615.887695	17.422703
1614.888672	-62.397568
1613.889648	-45.103798
1612.890625	82.344543
1611.891602	-2.632995
1610.892578	-43.009281
1609.892578	42.425591
1608.892578	28.241907
1607.892578	37.621471
1606.892578	96.735481
1605.891602	66.760078
1604.890625	293.320831
1603.889648	336.520905
1602.888672	191.238113
1601.887695	43.346436
1600.885742	175.334915
1599.883789	-150.450333
1598.881836	-125.815605
1597.879883	39.885101
1596.876953	262.924225
1595.874023	7.622309
1594.871094	-135.335236
1593.868164	-82.449364
1592.864258	-329.977783
1591.861328	-342.552094
1590.857422	-39.422077
1589.853516	-193.199509
1588.848633	-164.411575
1587.844727	-156.626968
1586.839844	43.995892
1585.834961	-97.147949
1584.830078	-1.164796
1583.824219	271.845856
1582.819336	234.537918
1581.813477	178.857697
1580.807617	133.467148
1579.800781	103.558609
1578.794922	-30.623476
1577.788086	105.766869
1576.781250	70.191452
1575.773438	60.474319
1574.766602	81.806908
1573.758789	-60.877728
1572.750977	-185.478012
1571.743164	87.495995
1570.735352	58.713047
1569.726563	-48.192627
1568.718750	26.603991
1567.708984	64.810081
1566.700195	-94.520416
1565.691406	171.766510
1564.681641	-8.670876
1563.671875	-235.933548
1562.662109	161.933243
1561.652344	-127.909569
1560.641602	35.974258
1559.630859	41.437035
1558.620117	-72.537758
1557.609375	43.979759
1556.597656	43.643211
1555.586914	48.293530
1554.575195	187.400787
1553.563477	88.029953
1552.550781	-86.584679
1551.539063	-219.909836
1550.526367	-48.053787
1549.513672	20.039816
1548.500977	77.551659
1547.487305	70.175468
1546.473633	134.986969
1545.459961	127.188606
1544.446289	372.447723
1543.432617	229.837036
1542.417969	-98.917091
1541.404297	39.730175
1540.389648	-90.432098
1539.374023	187.125565
1538.359375	-98.276184
1537.343750	274.233795
1536.328125	-34.698662
1535.312500	-41.921127
1534.296875	-95.757675
1533.280273	-191.032791
1532.263672	265.150391
1531.247070	246.757065
1530.230469	-155.727966
1529.212891	57.413303
1528.196289	43.645565
1527.178711	58.003941
1526.160156	59.280556
1525.142578	145.316345
1524.124023	61.282261
1523.106445	190.646027
1522.087891	-24.908287
1521.068359	73.165649
1520.049805	-24.365425
1519.030273	142.712967
1518.010742	183.616425
1516.991211	-17.191977
1515.971680	115.860237
1514.951172	58.619404
1513.930664	42.317593
1512.910156	-38.321205
1511.889648	-39.524124
1510.868164	-7.542905
1509.846680	8.871902
1508.826172	66.178375
1507.803711	179.692917
1506.782227	0.739928
1505.759766	-185.991928
1504.737305	-3.749375
1503.714844	19.412636
1502.692383	-142.018829
1501.668945	-185.724121
1500.646484	-96.379395
1499.623047	-9.782695
1498.599609	-112.757904
1497.575195	-192.804092
1496.550781	-142.461639
1495.527344	-186.887619
1494.502930	-162.384064
1493.477539	-17.857536
1492.453125	85.610626
1491.427734	-35.994068
1490.402344	26.315159
1489.376953	162.574524
1488.350586	145.412170
1487.325195	130.730240
1486.298828	128.703796
1485.272461	182.738159
1484.245117	318.299103
1483.218750	247.076569
1482.191406	530.338806
1481.164063	522.673096
1480.136719	588.871643
1479.108398	644.752502
1478.080078	606.238159
1477.052734	768.985718
1476.023438	748.139893
1474.995117	854.607178
1473.965820	1149.383423
1472.937500	1212.322998
1471.908203	1466.062012
1470.877930	1370.986572
1469.848633	1489.640381
1468.818359	1547.130371
1467.788086	1818.179321
1466.757813	2020.424194
1465.727539	2113.238281
1464.696289	2228.834473
1463.665039	2397.713867
1462.633789	2515.686523
1461.602539	2478.649902
1460.570313	2792.022949
1459.539063	2947.857910
1458.506836	2550.249512
1457.473633	3127.268799
1456.441406	2800.815918
1455.408203	2690.092773
1454.375000	3139.893555
1453.341797	3305.521729
1452.308594	3123.785400
1451.274414	3380.578125
1450.241211	3406.705322
1449.207031	3161.738525
1448.171875	3499.432373
1447.137695	3454.639893
1446.102539	3419.996094
1445.067383	3309.455811
1444.032227	3467.243896
1442.997070	3339.085938
1441.960938	2958.037842
1440.924805	3196.811279
1439.888672	2902.000488
1438.852539	2900.604736
1437.816406	2901.782471
1436.779297	2718.521240
1435.742188	2762.763184
1434.705078	2281.664795
1433.666992	2073.541992
1432.629883	1860.532837
1431.591797	1539.115601
1430.553711	1374.366577
1429.514648	1224.874023
1428.476563	1219.319336
1427.437500	883.430359
1426.398438	613.316956
1425.359375	628.263672
1424.320313	355.952576
1423.280273	524.801331
1422.240234	608.001404
1421.200195	547.677979
1420.159180	374.126953
1419.119141	298.948761
1418.078125	513.354004
1417.037109	423.245392
1415.996094	182.302719
1414.954102	120.149231
1413.912109	-39.964066
1412.870117	358.312408
1411.828125	102.890648
1410.786133	-69.372971
1409.743164	-191.215225
1408.700195	-224.963928
1407.657227	-168.161316
1406.614258	-28.398460
1405.570313	144.041290
1404.527344	55.479641
1403.483398	-17.885105
1402.438477	117.143280
1401.394531	-63.832123
1400.349609	-59.026451
1399.304688	-425.211304
1398.259766	-56.569839
1397.214844	68.914841
1396.168945	159.377167
1395.123047	-60.733437
1394.077148	-205.474350
1393.031250	-157.191116
1391.984375	-203.952057
1390.937500	-60.314312
1389.890625	50.862820
1388.843750	-35.539783
1387.796875	60.849922
1386.749023	-137.801575
1385.701172	-93.677277
1384.653320	38.068398
1383.604492	-152.543304
1382.556641	-95.524124
1381.507813	36.551517
1380.458984	-33.609627
1379.410156	251.021378
1378.360352	111.213356
1377.310547	-33.381187
1376.260742	89.272408
1375.210938	-259.561737
1374.161133	13.060153
1373.110352	-26.057421
1372.059570	34.731239
1371.008789	3.403964
1369.957031	39.523376
1368.906250	120.644745
1367.854492	97.232010
1366.802734	205.994400
1365.750000	88.232269
1364.698242	35.416534
1363.645508	137.097122
1362.592773	405.628967
1361.540039	305.947571
1360.486328	181.572540
1359.433594	79.798340
1358.379883	117.455444
1357.326172	152.762146
1356.271484	175.766815
1355.216797	253.581909
1354.163086	93.020416
1353.107422	253.079376
1352.052734	167.378128
1350.998047	414.558868
1349.942383	577.376709
1348.886719	561.587524
1347.830078	434.293243
1346.774414	771.093018
1345.717773	594.500000
1344.661133	703.282104
1343.604492	836.956055
1342.546875	945.923279
1341.490234	1168.982544
1340.432617	1283.075684
1339.375000	1213.972046
1338.316406	934.539795
1337.258789	935.148865
1336.200195	1171.045044
1335.141602	1518.344116
1334.082031	1269.333252
1333.023438	1037.894287
1331.963867	927.869995
1330.904297	1072.709473
1329.844727	1029.741699
1328.784180	949.849609
1327.723633	986.261353
1326.663086	1136.430786
1325.602539	1084.132080
1324.541992	1256.701538
1323.480469	1197.245728
1322.418945	1325.534668
1321.357422	1254.002563
1320.295898	1318.325684
1319.233398	1518.407593
1318.170898	1316.537476
1317.108398	1314.590576
1316.045898	1517.372314
1314.982422	1562.442505
1313.918945	1531.224609
1312.855469	1537.086182
1311.791992	1597.246338
1310.728516	1379.234619
1309.664063	1599.640869
1308.599609	1655.149536
1307.535156	1607.385742
1306.469727	1631.093872
1305.404297	1627.834961
1304.338867	1801.745972
1303.273438	1899.461670
1302.208008	2014.439331
1301.141602	1837.001709
1300.075195	1957.045288
1299.008789	1701.277222
1297.942383	1652.017700
1296.875000	1485.002075
1295.807617	1612.741455
1294.740234	1418.981934
1293.672852	1438.878052
1292.604492	1436.766479
1291.537109	1012.854431
1290.468750	1158.130371
1289.399414	1082.760376
1288.331055	1107.999756
1287.261719	1339.153931
1286.192383	1192.957764
1285.123047	1162.024536
1284.052734	1209.539307
1282.983398	1085.703857
1281.913086	1267.980591
1280.841797	1132.068604
1279.771484	1165.112671
1278.700195	1266.696411
1277.628906	1321.817993
1276.557617	1447.883423
1275.486328	1018.980469
1274.414063	1233.146240
1273.341797	1215.113037
1272.269531	1395.027222
1271.197266	1352.624756
1270.124023	1383.544678
1269.050781	1458.434937
1267.977539	1611.441895
1266.904297	1508.164917
1265.830078	1444.002930
1264.756836	1731.173462
1263.681641	1564.615356
1262.607422	1466.428467
1261.533203	1548.707153
1260.458008	1616.344238
1259.382813	1620.616333
1258.307617	1715.042969
1257.231445	1578.056152
1256.155273	1236.590820
1255.079102	1391.941772
1254.002930	1330.604858
1252.926758	1378.808472
1251.849609	1407.529907
1250.772461	1341.377563
1249.695313	1469.806641
1248.617188	1277.235596
1247.540039	1104.196167
1246.461914	1011.424194
1245.382813	1319.595215
1244.304688	1119.914917
1243.225586	1461.906128
1242.146484	1213.695068
1241.067383	1123.371704
1239.988281	1215.101807
1238.908203	957.349121
1237.828125	944.714478
1236.748047	1244.947998
1235.667969	1159.461914
1234.586914	1044.891357
1233.505859	1192.118896
1232.424805	1031.488281
1231.343750	643.156006
1230.261719	831.454590
1229.179688	673.328979
1228.097656	667.769653
1227.015625	829.196716
1225.932617	852.563782
1224.850586	609.725952
1223.767578	538.701660
1222.683594	632.116028
1221.600586	348.244354
1220.516602	603.528687
1219.432617	409.107819
1218.347656	478.101318
1217.263672	266.777069
1216.178711	328.412750
1215.093750	315.106506
1214.008789	608.348999
1212.922852	621.413940
1211.836914	518.581177
1210.750977	685.939209
1209.665039	732.554932
1208.579102	730.852844
1207.492188	644.696228
1206.405273	524.761963
1205.318359	614.470581
1204.230469	224.603302
1203.142578	232.290359
1202.054688	278.432861
1200.966797	45.178108
1199.877930	-17.140169
1198.790039	-65.066063
1197.701172	173.274200
1196.611328	9.691828
1195.522461	149.139313
1194.432617	28.751827
1193.342773	-120.515335
1192.252930	-296.239319
1191.162109	-147.580780
1190.072266	-66.340309
1188.981445	5.165521
1187.889648	-235.621002
1186.798828	-135.478378
1185.707031	-42.676716
1184.615234	112.382729
1183.523438	-291.719696
1182.430664	-124.868736
1181.337891	-58.907673
1180.245117	-240.015854
1179.152344	-59.189945
1178.059570	-228.426590
1176.965820	136.603134
1175.872070	-116.635925
1174.778320	-111.216492
1173.683594	11.418728
1172.588867	112.356018
1171.494141	328.024719
1170.399414	172.627640
1169.303711	201.393738
1168.208984	-35.418991
1167.113281	60.130039
1166.016602	177.046249
1164.920898	-47.958599
1163.824219	135.629868
1162.727539	187.645096
1161.630859	65.180809
1160.533203	308.008484
1159.435547	345.313538
1158.337891	418.303009
1157.240234	419.570740
1156.141602	520.929077
1155.043945	388.402161
1153.944336	506.203827
1152.845703	394.985870
1151.747070	205.060654
1150.647461	162.861343
1149.547852	385.033386
1148.447266	242.562515
1147.347656	150.072006
1146.247070	9.898247
1145.146484	112.482079
1144.044922	-65.899910
1142.944336	-84.885391
1141.842773	181.478699
1140.741211	126.573090
1139.638672	83.474983
1138.537109	92.602173
1137.434570	4.184545
1136.332031	96.288849
1135.228516	71.851456
1134.125977	35.464760
1133.022461	264.924561
1131.917969	309.020508
1130.814453	692.398315
1129.709961	617.554565
1128.605469	834.441589
1127.500977	861.406067
1126.396484	1032.909912
1125.291016	1024.074585
1124.185547	910.870483
1123.080078	691.005737
1121.973633	679.621277
1120.868164	405.266663
1119.761719	623.476563
1118.654297	590.552795
1117.547852	292.488800
1116.440430	432.238831
1115.333008	628.629395
1114.225586	486.624786
1113.117188	451.012085
1112.008789	450.805634
1110.900391	433.983398
1109.791992	837.724548
1108.682617	943.525146
1107.573242	732.700500
1106.463867	715.547180
1105.354492	714.861572
1104.244141	858.088867
1103.133789	826.560364
1102.023438	1075.744507
1100.913086	791.674133
1099.801758	1019.401733
1098.690430	1055.999268
1097.579102	1170.312012
1096.467773	1187.898560
1095.355469	1292.592407
1094.243164	1147.502808
1093.130859	1254.418701
1092.017578	1375.355347
1090.905273	1293.768066
1089.791992	1066.257813
1088.677734	1109.377197
1087.564453	1147.745850
1086.450195	1004.966614
1085.335938	1224.305420
1084.221680	1152.027710
1083.106445	1281.854004
1081.991211	1209.528687
1080.875977	1151.303711
1079.760742	862.925354
1078.644531	1055.986816
1077.528320	1112.785522
1076.412109	711.891785
1075.295898	951.725830
1074.178711	637.810486
1073.061523	788.394470
1071.944336	826.351013
1070.826172	592.343750
1069.708984	463.914886
1068.590820	843.989319
1067.471680	769.414856
1066.353516	690.200562
1065.234375	1053.564331
1064.115234	941.543884
1062.996094	831.924744
1061.875977	741.075623
1060.755859	895.909363
1059.635742	480.016113
1058.515625	574.073669
1057.394531	326.787048
1056.273438	568.108032
1055.152344	344.345398
1054.031250	487.481842
1052.909180	319.935242
1051.787109	325.290131
1050.665039	300.324066
1049.541992	403.759796
1048.418945	451.183685
1047.295898	323.654541
1046.172852	305.846375
1045.048828	262.429352
1043.925781	512.825623
1042.801758	457.816589
1041.676758	463.457336
1040.552734	205.907944
1039.427734	300.213867
1038.302734	285.089966
1037.176758	297.958649
1036.050781	410.962433
1034.924805	316.876801
1033.798828	178.696030
1032.672852	175.547241
1031.545898	404.993713
1030.418945	439.118958
1029.291992	201.364487
1028.164063	-6.005066
1027.036133	-185.324356
1025.908203	-262.286713
1024.780273	-72.089325
1023.651367	-30.486897
1022.522461	-160.572235
1021.393555	-237.140259
1020.264648	-32.872662
1019.134766	-283.217194
1018.004883	-185.524872
1016.875000	-78.508667
1015.744141	72.585022
1014.613281	33.691994
1013.482422	45.886307
1012.351563	127.661934
1011.219727	135.395828
1010.088867	340.023041
1008.956055	352.540283
1007.824219	423.020660
1006.691406	558.347595
1005.558594	1359.850342
1004.425781	2158.780762
1003.292969	2559.817871
1002.159180	2027.009521
1001.025391	1251.938110
999.891602	622.892517
998.756836	234.469223
997.622070	58.791603
996.487305	-1.244379
995.352539	56.585320
994.216797	128.360046
993.081055	68.729935
991.945313	-71.463867
990.808594	-75.415192
989.672852	-28.505928
988.536133	-225.800735
987.398438	-227.003143
986.261719	-46.064247
985.124023	-245.108597
983.986328	-27.129877
982.847656	61.963894
981.709961	125.845490
980.571289	-208.245514
979.432617	-35.918655
978.292969	-123.429260
977.153320	-247.541489
976.013672	104.431000
974.874023	265.621796
973.734375	254.549210
972.593750	-50.424427
971.453125	78.984688
970.311523	-46.396072
969.170898	64.893776
968.029297	91.361916
966.886719	264.825653
965.745117	153.900787
964.602539	121.162117
963.459961	152.800415
962.317383	127.269150
961.173828	216.501892
960.030273	232.526810
958.886719	386.154633
957.743164	150.514435
956.598633	178.467911
955.454102	30.294451
954.309570	367.556580
953.165039	96.166374
952.019531	227.685165
950.874023	235.799789
949.727539	168.614700
948.582031	151.912827
947.435547	32.530228
946.289063	87.020226
945.141602	29.708351
943.995117	98.194595
942.847656	64.056183
941.699219	210.435654
940.551758	162.912491
939.403320	332.332214
938.254883	234.930435
937.105469	171.943481
935.957031	245.947632
934.807617	155.945557
933.658203	9.166278
932.507813	502.866028
931.357422	285.765686
930.207031	93.973686
929.056641	275.830902
927.906250	-18.001556
926.754883	348.441925
925.603516	189.273926
924.451172	141.794220
923.298828	103.579895
922.146484	220.141434
920.994141	25.374065
919.841797	-200.973511
918.688477	79.598091
917.535156	246.604553
916.380859	29.879425
915.227539	-109.410698
914.073242	294.012085
912.918945	-105.975868
911.763672	-301.443054
910.608398	-99.730247
909.453125	-362.872314
908.297852	-58.953014
907.141602	-133.583557
905.985352	-171.792786
904.829102	-198.529831
903.672852	-207.011398
902.515625	90.354691
901.358398	-35.673893
900.201172	94.248512
899.042969	117.872467
897.884766	211.734528
896.726563	203.879486
895.568359	22.012224
894.409180	-24.005136
893.250000	289.490387
892.090820	232.342300
890.930664	-7.669203
889.771484	-84.845695
888.611328	321.358002
887.450195	291.750305
886.289063	366.077515
885.128906	273.468353
883.966797	149.419464
882.805664	458.558197
881.643555	113.707817
880.481445	434.153137
879.319336	319.524445
878.156250	536.276245
876.993164	586.288818
875.830078	498.959900
874.666016	362.209045
873.502930	434.943207
872.338867	440.193512
871.173828	224.992569
870.009766	207.911087
868.844727	323.595642
867.679688	511.228607
866.513672	658.366394
865.348633	443.630066
864.182617	67.266083
863.015625	652.593994
861.849609	568.402710
860.682617	708.829285
859.515625	649.434814
858.347656	581.125305
857.180664	658.714783
856.012695	886.594543
854.843750	677.068420
853.675781	644.786133
852.506836	735.830505
851.337891	687.897095
850.167969	810.286560
848.999023	648.132935
847.829102	777.202759
846.658203	402.452087
845.488281	540.473938
844.317383	470.306335
843.146484	411.353699
841.975586	119.785049
840.803711	555.155029
839.631836	315.090820
838.459961	426.062286
837.287109	219.631805
836.114258	174.139557
834.941406	367.645233
833.768555	429.273102
832.594727	330.097168
831.420898	438.520294
830.247070	470.979248
829.072266	371.758972
827.898438	381.830322
826.722656	371.793762
825.547852	464.262299
824.372070	257.966736
823.196289	368.146179
822.020508	43.784496
820.844727	144.939713
819.667969	110.156448
818.491211	126.531593
817.313477	149.514008
816.136719	61.149982
814.958984	61.751728
813.781250	-117.878403
812.602539	-10.641261
811.423828	147.597733
810.245117	-369.987793
809.066406	14.750469
807.886719	59.331467
806.707031	-18.349998
805.527344	-49.454094
804.346680	25.930645
803.166992	-176.247116
801.985352	-116.583305
800.804688	-389.805878
799.623047	-489.998383
798.441406	-293.120605
797.259766	-295.949524
796.078125	-513.859741
794.895508	-279.750519
793.712891	-17.061556
792.529297	-44.725445
791.346680	98.001724
790.163086	-73.784828
788.978516	64.243538
787.794922	137.923264
786.610352	187.126556
785.425781	191.959747
784.241211	123.711014
783.055664	238.853821
781.870117	311.836792
780.684570	132.786209
779.498047	373.403961
778.311523	-112.782661
777.125000	92.214157
775.938477	-140.068817
774.750977	102.117058
773.563477	83.717751
772.375977	49.766312
771.187500	70.843384
769.999023	82.969673
768.810547	-19.651588
767.622070	120.063774
766.432617	219.936539
765.243164	326.249878
764.053711	421.379211
762.863281	533.959717
761.672852	-9.570549
760.482422	259.062500
759.291992	415.246368
758.100586	476.657196
756.909180	421.372406
755.717773	341.812958
754.525391	114.910828
753.333008	171.478348
752.140625	267.452362
750.948242	207.322510
749.754883	223.968018
748.561523	3.389451
747.368164	123.022026
746.173828	299.545746
744.979492	17.362070
743.785156	217.748276
742.590820	170.149704
741.395508	170.705322
740.200195	65.959877
739.003906	11.567981
737.808594	77.602028
736.612305	-36.083977
735.416016	29.754549
734.218750	204.938278
733.021484	189.540237
731.824219	112.799408
730.626953	267.911926
729.428711	191.038391
728.230469	256.262115
727.032227	253.615372
725.833984	10.487939
724.634766	224.099045
723.435547	125.153633
722.235352	414.964722
721.036133	470.947235
719.835938	459.177246
718.635742	432.088562
717.434570	431.154541
716.233398	397.459534
715.032227	398.640015
713.831055	358.359741
712.628906	333.328430
711.426758	48.927658
710.224609	200.432709
709.021484	-70.772820
707.818359	37.099098
706.615234	-31.461340
705.412109	15.381764
704.208008	131.848038
703.003906	-19.375908
701.799805	-42.174809
700.594727	115.563599
699.389648	-59.438885
698.184570	43.915436
696.979492	-157.027710
695.773438	63.681908
694.567383	-187.081650
693.361328	33.597633
692.154297	15.363364
690.947266	-135.240601
689.740234	-211.937012
688.533203	-156.190857
687.325195	-250.098724
686.117188	109.371178
684.909180	-225.117371
683.700195	99.620255
682.491211	-134.882507
681.282227	-189.364456
680.072266	183.011337
678.863281	37.670792
677.653320	-170.311432
676.442383	-55.562965
675.232422	-103.101967
674.021484	-139.707214
672.810547	102.854584
671.598633	5.849707
670.386719	-23.983116
669.174805	-62.348728
667.962891	-182.719711
666.750000	-136.554733
665.537109	-23.336758
664.324219	85.615356
663.110352	-103.346825
661.897461	83.508858
660.683594	132.262833
659.468750	-73.505951
658.254883	180.421707
657.040039	28.881891
655.824219	-18.976912
654.609375	17.371729
653.393555	38.730366
652.177734	-21.690435
650.960938	-32.425667
649.745117	-25.820005
648.528320	62.711689
647.311523	-51.051422
646.093750	272.247162
644.875977	184.508682
643.658203	348.602600
642.440430	230.960358
641.221680	158.614868
640.002930	243.316940
638.784180	181.904907
637.564453	-21.226299
636.344727	5.664677
635.125000	51.930313
633.905273	40.246773
632.684570	54.374222
631.463867	-47.374126
630.243164	271.527740
629.021484	-106.929276
627.799805	316.956726
626.578125	135.936447
625.356445	139.351761
624.133789	307.774811
622.911133	88.217369
621.688477	250.044540
620.464844	62.599579
619.241211	125.694832
618.017578	-33.996365
616.793945	-28.926439
615.569336	-116.011589
614.344727	-237.444443
613.120117	-89.494499
611.894531	-23.071276
610.668945	21.723961
609.443359	-128.254120
608.216797	172.474014
606.991211	13.427110
605.764648	121.139893
604.537109	-183.696045
