# Supplementary material for: Raman spectroscopy accurately differentiates mucosal healing from non-healing and biochemical changes following biological therapy in inflammatory bowel disease
Source: PLoS One. 2021 Jun 2;16(6):e0252210. doi: 10.1371/journal.pone.0252210 (PMC8172032; doi:10.1371/journal.pone.0252210)
Supplement: S2 Dataset — (ZIP) [file pone.0252210.s004.zip › Export UC MH/EC032-1_base sub CR removed_18__X_28950.3__Y_-63876__Z_2397.68__Time_206.txt]

1714.858398	193.400711
1713.881836	122.062263
1712.905273	263.766327
1711.927734	-111.291016
1710.950195	217.183105
1709.972656	289.119720
1708.995117	-56.093689
1708.017578	-167.124954
1707.039063	4.020678
1706.061523	28.792284
1705.083008	177.587845
1704.103516	70.218712
1703.125000	-153.861633
1702.145508	-152.223694
1701.166016	42.937603
1700.186523	-116.754822
1699.206055	-82.999908
1698.226563	-8.191928
1697.246094	-247.921524
1696.265625	-37.751862
1695.284180	-214.166977
1694.303711	-346.825989
1693.322266	4.705811
1692.340820	12.594439
1691.359375	-80.062180
1690.376953	180.362091
1689.395508	97.441582
1688.413086	156.725739
1687.430664	464.813995
1686.447266	429.656982
1685.464844	208.813232
1684.481445	202.025421
1683.498047	331.923676
1682.514648	-38.177795
1681.530273	45.338615
1680.545898	345.250275
1679.561523	360.995758
1678.577148	34.208755
1677.592773	535.751343
1676.607422	463.224487
1675.622070	580.279663
1674.636719	408.196411
1673.651367	848.277588
1672.666016	922.114990
1671.679688	977.978455
1670.693359	930.892151
1669.707031	1004.002136
1668.719727	966.185547
1667.733398	844.107422
1666.746094	1189.794312
1665.758789	1055.672607
1664.770508	1046.875610
1663.783203	924.652893
1662.794922	1094.725098
1661.806641	963.068848
1660.818359	1391.282837
1659.829102	1448.840576
1658.840820	1607.605347
1657.851563	1584.033325
1656.862305	1473.594482
1655.872070	1326.612183
1654.882813	1246.376709
1653.892578	1261.895630
1652.902344	1248.765625
1651.912109	1402.735718
1650.920898	1059.865967
1649.930664	1188.229614
1648.939453	1068.442017
1647.947266	520.945313
1646.956055	468.202576
1645.964844	743.429321
1644.972656	313.699982
1643.980469	225.142883
1642.987305	363.981689
1641.995117	703.697815
1641.001953	19.710159
1640.008789	-107.008293
1639.015625	62.036442
1638.022461	88.887291
1637.028320	171.344391
1636.034180	124.868095
1635.040039	73.386368
1634.045898	53.780415
1633.051758	-92.033295
1632.056641	-332.389679
1631.061523	-45.838860
1630.066406	74.936317
1629.070313	-106.837601
1628.075195	-72.581390
1627.079102	-345.985077
1626.083008	-232.491745
1625.085938	141.405502
1624.089844	-36.802750
1623.092773	147.892441
1622.095703	-179.807617
1621.098633	217.854843
1620.101563	182.034256
1619.103516	188.315109
1618.105469	220.920319
1617.107422	424.198059
1616.109375	236.404846
1615.110352	308.485382
1614.112305	-10.279122
1613.113281	158.924042
1612.114258	-59.996181
1611.114258	-42.883492
1610.114258	-17.914673
1609.115234	9.667211
1608.115234	-133.074219
1607.114258	20.187231
1606.114258	-43.984970
1605.113281	103.889168
1604.112305	-33.657223
1603.111328	38.161678
1602.109375	109.880257
1601.108398	382.932281
1600.106445	-5.877683
1599.104492	-397.212830
1598.102539	14.070913
1597.099609	-275.356934
1596.096680	-65.678383
1595.093750	-46.901279
1594.090820	-169.281387
1593.087891	-90.652405
1592.083984	-93.125786
1591.080078	47.836464
1590.076172	-82.792274
1589.072266	-49.132206
1588.067383	-73.027092
1587.063477	17.702003
1586.058594	82.155754
1585.052734	8.255155
1584.047852	129.703857
1583.041992	276.979095
1582.036133	67.127213
1581.030273	292.148376
1580.024414	126.302666
1579.017578	272.744293
1578.011719	150.861404
1577.004883	208.385986
1575.998047	328.139740
1574.990234	86.073616
1573.982422	-275.708801
1572.975586	-182.515152
1571.966797	24.782110
1570.958984	88.865082
1569.951172	178.696808
1568.942383	-118.803261
1567.933594	347.196930
1566.924805	-153.171555
1565.915039	133.063263
1564.906250	-45.625717
1563.896484	278.955231
1562.886719	416.380066
1561.875977	146.270874
1560.866211	-15.006697
1559.855469	-129.785416
1558.844727	-89.206818
1557.833984	140.322220
1556.822266	369.507355
1555.811523	-178.767456
1554.799805	246.774872
1553.788086	441.451477
1552.775391	86.963692
1551.763672	43.014084
1550.750977	283.491760
1549.738281	91.578407
1548.725586	65.067413
1547.711914	508.983856
1546.699219	722.396179
1545.685547	237.531845
1544.671875	192.001770
1543.658203	89.422142
1542.643555	66.725746
1541.628906	193.614334
1540.614258	-67.098381
1539.599609	152.264679
1538.584961	108.044762
1537.569336	-313.152100
1536.553711	-316.429260
1535.538086	126.322296
1534.522461	174.104355
1533.505859	280.932648
1532.489258	121.995956
1531.472656	-140.168610
1530.456055	179.898056
1529.439453	247.166809
1528.421875	213.734924
1527.404297	5.017078
1526.386719	117.996071
1525.369141	102.037613
1524.350586	11.242424
1523.332031	-167.180847
1522.313477	9.254762
1521.294922	193.145691
1520.275391	45.070759
1519.256836	-18.266102
1518.237305	-166.590851
1517.217773	-168.564621
1516.197266	-116.788628
1515.177734	55.536247
1514.157227	235.298248
1513.136719	-111.473450
1512.116211	-258.053070
1511.094727	-14.692702
1510.074219	74.500221
1509.052734	-164.858719
1508.031250	24.018373
1507.008789	58.802845
1505.987305	-29.590025
1504.964844	17.725937
1503.942383	-183.663834
1502.918945	-116.135208
1501.896484	-120.451523
1500.873047	164.440567
1499.849609	-503.292877
1498.826172	-121.411903
1497.802734	63.141720
1496.778320	32.562000
1495.753906	-23.693466
1494.729492	-105.603455
1493.705078	-13.709213
1492.680664	-19.091063
1491.655273	164.534515
1490.629883	51.584587
1489.604492	127.644920
1488.578125	-123.370293
1487.552734	281.950165
1486.526367	-158.071060
1485.500000	-5.791839
1484.473633	90.213417
1483.446289	78.923111
1482.418945	3.805680
1481.391602	270.409790
1480.364258	248.721558
1479.336914	155.611923
1478.308594	212.842316
1477.280273	247.072723
1476.251953	288.892792
1475.223633	399.433197
1474.194336	548.062683
1473.165039	543.843567
1472.135742	722.873413
1471.106445	1166.478027
1470.077148	1398.694214
1469.046875	1149.988281
1468.016602	1465.985229
1466.986328	1512.313599
1465.956055	1378.123291
1464.924805	1378.669678
1463.893555	1541.851196
1462.862305	1577.944458
1461.831055	1939.156250
1460.799805	1777.097290
1459.767578	1861.372681
1458.735352	1590.259277
1457.703125	1824.318848
1456.670898	1944.131104
1455.637695	1985.252197
1454.604492	2163.349121
1453.571289	2075.161865
1452.538086	2182.259521
1451.503906	2261.447021
1450.470703	2335.608887
1449.436523	2110.808105
1448.401367	2055.836914
1447.367188	2596.097656
1446.332031	2199.359863
1445.297852	2499.006348
1444.261719	2077.250977
1443.226563	2263.039795
1442.191406	1879.630371
1441.155273	1979.508911
1440.119141	2213.440918
1439.083008	1855.774536
1438.045898	1829.428223
1437.009766	1712.235596
1435.972656	2032.233521
1434.934570	1624.686401
1433.897461	1336.130493
1432.860352	1275.031006
1431.822266	1012.083374
1430.784180	655.968079
1429.745117	948.556580
1428.707031	527.225891
1427.667969	411.340057
1426.628906	378.826721
1425.589844	827.969238
1424.550781	435.170074
1423.510742	85.467224
1422.470703	338.188141
1421.430664	79.578827
1420.390625	297.178223
1419.349609	-134.822937
1418.308594	113.161827
1417.267578	406.470123
1416.226563	166.341812
1415.185547	261.034363
1414.143555	-117.055992
1413.101563	216.789078
1412.059570	-123.147743
1411.017578	153.017700
1409.974609	57.254272
1408.931641	-78.527084
1407.888672	-216.620102
1406.845703	17.173643
1405.801758	153.065567
1404.758789	83.222145
1403.714844	-9.057875
1402.669922	44.363605
1401.625977	25.181297
1400.581055	31.214226
1399.537109	-306.124878
1398.491211	71.304321
1397.446289	32.659760
1396.400391	101.921646
1395.355469	173.833313
1394.309570	200.758270
1393.262695	-410.818146
1392.216797	12.141197
1391.169922	32.016247
1390.123047	-28.049393
1389.076172	-255.582809
1388.029297	-5.034990
1386.981445	37.942116
1385.933594	-1.461854
1384.885742	-85.692162
1383.837891	217.702377
1382.789063	-111.148552
1381.740234	-97.407669
1380.691406	-73.522408
1379.642578	-119.418739
1378.592773	204.381134
1377.543945	13.971774
1376.494141	-133.788574
1375.444336	5.627497
1374.393555	-2.067377
1373.342773	67.716309
1372.292969	-228.922852
1371.241211	157.799210
1370.190430	-46.213318
1369.139648	-60.589520
1368.087891	-219.330978
1367.036133	239.910385
1365.983398	103.875389
1364.931641	105.011742
1363.878906	265.600769
1362.826172	189.833557
1361.773438	-5.189342
1360.720703	255.277176
1359.666992	341.658173
1358.613281	-84.108032
1357.559570	-178.887802
1356.504883	129.170044
1355.451172	89.344147
1354.396484	203.703293
1353.341797	-59.412754
1352.287109	238.986877
1351.231445	-93.283264
1350.175781	197.807465
1349.120117	493.872864
1348.064453	383.009155
1347.008789	555.136719
1345.952148	675.220947
1344.895508	996.239014
1343.838867	709.851379
1342.782227	1172.265381
1341.724609	1024.974121
1340.666992	1403.118286
1339.609375	649.217590
1338.551758	1029.998657
1337.493164	888.291199
1336.434570	915.094299
1335.375977	1127.617065
1334.317383	1122.420288
1333.257813	1347.390381
1332.199219	800.725464
1331.139648	1033.302002
1330.079102	1035.962036
1329.019531	885.492981
1327.958984	952.638855
1326.898438	896.329468
1325.837891	892.015808
1324.777344	581.576782
1323.715820	967.612488
1322.654297	926.534485
1321.592773	1092.866089
1320.531250	1222.210815
1319.468750	959.342651
1318.406250	1239.260742
1317.343750	905.166199
1316.281250	1133.369141
1315.218750	912.980896
1314.155273	1257.045410
1313.091797	1305.401245
1312.028320	1373.510864
1310.963867	1183.082764
1309.899414	825.388672
1308.834961	1186.672485
1307.770508	1237.783325
1306.706055	1463.621460
1305.640625	1263.852661
1304.575195	1275.728638
1303.509766	1476.985474
1302.444336	1579.878540
1301.377930	1230.542847
1300.311523	1031.296021
1299.245117	1480.741455
1298.178711	1325.829956
1297.111328	1301.165283
1296.044922	1291.291016
1294.977539	1362.444214
1293.909180	1362.427490
1292.841797	1384.538208
1291.773438	1460.622925
1290.705078	1163.940552
1289.636719	1019.426453
1288.567383	1134.833008
1287.499023	1220.808838
1286.429688	890.216492
1285.360352	1483.326538
1284.290039	1150.395386
1283.219727	1025.759888
1282.150391	1295.342896
1281.079102	1060.597656
1280.008789	970.347900
1278.937500	787.167297
1277.866211	755.716919
1276.794922	636.244629
1275.723633	1074.256226
1274.651367	1045.195679
1273.580078	774.211609
1272.507813	1461.092773
1271.434570	1177.887817
1270.362305	1275.784546
1269.289063	1346.759033
1268.215820	1105.222656
1267.142578	1188.372681
1266.068359	1456.899292
1264.994141	890.971497
1263.919922	1427.689087
1262.845703	881.476013
1261.771484	1030.279419
1260.696289	1503.145264
1259.621094	1022.973267
1258.545898	1251.941284
1257.469727	1151.934937
1256.394531	971.583740
1255.318359	1339.067261
1254.241211	1528.645386
1253.165039	1297.096313
1252.087891	1637.364990
1251.010742	1483.632690
1249.933594	870.272888
1248.856445	1261.334839
1247.778320	1253.489258
1246.700195	1014.706665
1245.622070	1174.474121
1244.543945	1015.871948
1243.464844	718.836609
1242.385742	781.253113
1241.306641	1086.354370
1240.227539	728.643127
1239.147461	1050.477295
1238.067383	845.640808
1236.987305	1290.882324
1235.907227	758.575623
1234.827148	781.645325
1233.746094	1049.445557
1232.665039	1084.409058
1231.583008	721.920959
1230.501953	914.254272
1229.419922	975.641724
1228.337891	814.168579
1227.255859	1073.900269
1226.172852	1004.284607
1225.089844	966.078979
1224.006836	806.852783
1222.923828	388.831909
1221.840820	744.699097
1220.756836	856.144104
1219.672852	749.932800
1218.587891	418.942230
1217.503906	754.822266
1216.418945	670.183594
1215.333984	488.905426
1214.249023	384.881897
1213.164063	527.022644
1212.078125	555.583679
1210.992188	388.616638
1209.906250	759.550842
1208.819336	761.243713
1207.732422	721.860596
1206.645508	598.037842
1205.558594	447.673737
1204.471680	767.135254
1203.383789	553.982910
1202.295898	311.933136
1201.208008	366.071869
1200.119141	294.904724
1199.031250	132.236771
1197.942383	92.258949
1196.852539	71.443802
1195.763672	255.003159
1194.673828	125.772224
1193.583984	258.562134
1192.494141	-70.279175
1191.404297	-310.145996
1190.313477	-91.134567
1189.222656	-146.132507
1188.131836	-201.186295
1187.040039	-210.704758
1185.949219	-321.103424
1184.857422	-124.376106
1183.764648	-69.393593
1182.672852	-36.094318
1181.580078	186.547134
1180.487305	-214.379501
1179.394531	-44.697765
1178.301758	62.511017
1177.208008	140.826035
1176.114258	302.868683
1175.020508	50.428841
1173.925781	128.437180
1172.831055	-145.566635
1171.736328	267.363586
1170.641602	12.439763
1169.546875	-220.915298
1168.451172	2.564911
1167.355469	-400.622467
1166.259766	142.996292
1165.163086	45.734474
1164.067383	27.316418
1162.970703	123.496536
1161.873047	391.521942
1160.776367	184.168182
1159.678711	-63.759800
1158.581055	-75.342293
1157.483398	163.586060
1156.384766	34.912647
1155.287109	235.421387
1154.188477	-67.415100
1153.088867	18.431841
1151.990234	225.769897
1150.890625	-155.694061
1149.791016	-0.953864
1148.691406	-244.140778
1147.590820	136.671509
1146.490234	181.544098
1145.389648	-190.224548
1144.289063	42.617172
1143.187500	-76.852081
1142.086914	-55.940971
1140.984375	-30.358246
1139.882813	37.987137
1138.781250	-60.138615
1137.678711	-20.430302
1136.576172	-194.623260
1135.472656	189.474442
1134.370117	72.249908
1133.266602	147.366486
1132.163086	379.104614
1131.058594	86.164055
1129.955078	426.912567
1128.850586	618.009521
1127.746094	216.048035
1126.640625	883.677063
1125.535156	673.810059
1124.430664	708.176880
1123.324219	377.548798
1122.218750	435.615479
1121.112305	159.661362
1120.005859	141.939774
1118.899414	98.183167
1117.792969	7.100586
1116.685547	17.798212
1115.578125	-125.287010
1114.470703	254.436783
1113.362305	-191.342117
1112.253906	53.457748
1111.145508	163.420456
1110.037109	13.391823
1108.928711	187.131714
1107.819336	523.777771
1106.709961	73.884018
1105.599609	150.709274
1104.490234	392.773438
1103.379883	214.658447
1102.269531	251.363586
1101.159180	380.074524
1100.047852	442.706451
1098.936523	599.653076
1097.825195	659.916504
1096.713867	562.287842
1095.601563	551.905090
1094.489258	522.724304
1093.376953	503.020966
1092.263672	179.612976
1091.151367	124.780914
1090.038086	378.310883
1088.924805	497.658569
1087.810547	127.685089
1086.696289	317.685852
1085.582031	691.061340
1084.467773	530.692444
1083.352539	668.928650
1082.238281	525.213684
1081.123047	355.775940
1080.006836	221.695633
1078.891602	526.857422
1077.775391	367.115112
1076.659180	362.427460
1075.541992	343.722595
1074.425781	294.622772
1073.308594	93.158081
1072.191406	166.220581
1071.073242	119.754242
1069.956055	155.443115
1068.837891	99.798340
1067.719727	121.582687
1066.600586	436.201324
1065.481445	275.416840
1064.362305	82.027809
1063.243164	310.125763
1062.124023	437.591309
1061.003906	485.544830
1059.883789	339.447510
1058.762695	174.798828
1057.642578	435.835236
1056.521484	159.261093
1055.400391	142.306686
1054.278320	373.096771
1053.157227	349.316071
1052.035156	283.611145
1050.913086	24.282032
1049.790039	115.281929
1048.667969	-40.978817
1047.544922	-47.751354
1046.420898	451.727692
1045.297852	6.688200
1044.173828	-230.542252
1043.049805	-143.555237
1041.925781	-0.552680
1040.800781	186.766983
1039.675781	-138.301529
1038.550781	35.246784
1037.425781	97.096573
1036.299805	245.159149
1035.173828	249.009857
1034.047852	-240.233139
1032.921875	371.079498
1031.794922	305.531372
1030.667969	175.052597
1029.541016	-97.016129
1028.413086	286.491058
1027.286133	77.533989
1026.157227	-219.469177
1025.029297	-346.661804
1023.901367	-471.331146
1022.772461	-312.631165
1021.643555	-235.078369
1020.513672	-196.869461
1019.384766	-487.894409
1018.254883	-474.863617
1017.124023	-334.182495
1015.994141	-466.925537
1014.863281	-61.841438
1013.732422	-80.772125
1012.601563	-386.764191
1011.469727	131.927780
1010.338867	53.216064
1009.207031	183.001511
1008.074219	53.686962
1006.942383	662.621277
1005.809570	760.233276
1004.675781	1378.257813
1003.542969	1744.148193
1002.409180	2207.087891
1001.275391	1431.330933
1000.141602	993.392517
999.007813	578.913208
997.873047	608.147339
996.738281	224.254364
995.602539	274.625580
994.467773	218.977417
993.332031	387.288239
992.196289	36.689392
991.059570	-129.118851
989.923828	447.676392
988.787109	-231.859650
987.650391	47.708294
986.512695	43.912949
985.375000	411.099457
984.237305	-124.432159
983.099609	-47.170914
981.960938	-43.458763
980.822266	-32.701248
979.683594	-31.004725
978.544922	182.438492
977.405273	113.075859
976.265625	324.368378
975.125977	32.330605
973.985352	-41.128750
972.845703	-121.302849
971.705078	-52.009918
970.563477	79.385941
969.422852	77.700104
968.281250	367.646210
967.139648	331.734741
965.997070	68.847588
964.855469	303.935791
963.712891	-105.321396
962.569336	528.860107
961.426758	181.879776
960.283203	284.319763
959.139648	405.162140
957.996094	271.831177
956.851563	285.236694
955.707031	378.883850
954.562500	179.634186
953.416992	127.046310
952.272461	-133.587814
951.126953	164.088928
949.980469	134.743027
948.834961	-81.939705
947.688477	350.691345
946.541992	214.249527
945.395508	-15.688869
944.248047	126.868813
943.100586	73.086388
941.953125	549.059570
940.804688	513.656189
939.657227	375.685455
938.507813	253.841049
937.359375	442.327515
936.210938	457.516663
935.061523	383.878174
933.912109	804.934387
932.761719	838.510559
931.611328	384.648438
930.460938	473.130920
929.310547	204.162888
928.160156	249.542908
927.008789	310.909058
925.857422	292.677490
924.705078	276.798920
923.553711	565.752075
922.401367	26.975599
921.249023	295.518280
920.095703	170.815323
918.942383	305.259003
917.789063	314.753326
916.635742	253.889633
915.481445	97.743942
914.328125	259.524536
913.172852	-220.989059
912.018555	190.461884
910.863281	18.781811
909.708008	-232.156906
908.552734	-142.837112
907.396484	34.883808
906.241211	96.967468
905.083984	36.705872
903.927734	-159.408661
902.770508	49.966255
901.613281	182.284790
900.456055	117.630524
899.298828	-426.744995
898.140625	63.129116
896.982422	161.460892
895.824219	53.962841
894.665039	285.664490
893.505859	203.070740
892.346680	122.780792
891.186523	571.210999
890.027344	72.998337
888.867188	123.770775
887.706055	565.104126
886.545898	423.869904
885.384766	370.699890
884.223633	148.337341
883.061523	183.202530
881.899414	281.175415
880.737305	239.304642
879.575195	339.435669
878.413086	416.960876
877.250000	408.816254
876.086914	402.901428
874.922852	372.191406
873.758789	544.082031
872.595703	601.070801
871.430664	594.989075
870.266602	494.388306
869.101563	398.294647
867.936523	39.112000
866.770508	314.026276
865.605469	31.367062
864.439453	712.781494
863.273438	755.810364
862.106445	470.858459
860.939453	462.177582
859.772461	516.309082
858.605469	774.595032
857.437500	893.588379
856.269531	850.943787
855.101563	761.159729
853.932617	666.871155
852.764648	899.862061
851.595703	729.259521
850.425781	964.233765
849.256836	934.690430
848.086914	712.486694
846.916992	602.270142
845.746094	762.902222
844.575195	697.343079
843.404297	716.767395
842.233398	514.646667
841.061523	480.279846
839.889648	389.951721
838.717773	315.235504
837.545898	365.630310
836.373047	239.407578
835.200195	164.540085
834.027344	567.542664
832.853516	262.495361
831.679688	312.429810
830.505859	170.333664
829.331055	574.845520
828.157227	528.498840
826.982422	441.946533
825.806641	321.902649
824.631836	302.135773
823.456055	37.157738
822.280273	146.512878
821.103516	378.238098
819.926758	159.928726
818.750000	400.268250
817.573242	-22.903599
816.395508	335.129669
815.217773	-212.590744
814.040039	-30.580433
812.862305	-264.585358
811.683594	59.458580
810.504883	-63.500732
809.326172	-42.048943
808.146484	-229.532181
806.966797	-134.931870
805.787109	-47.126434
804.607422	-28.271652
803.426758	-140.467636
802.246094	-285.980438
801.064453	-165.292999
799.883789	-550.445313
798.702148	-290.224152
797.520508	-156.570923
796.337891	112.132927
795.156250	-78.058044
793.972656	-24.555634
792.790039	-400.828857
791.607422	15.717495
790.423828	15.791807
789.239258	-110.366669
788.055664	407.364075
786.871094	157.141754
785.686523	108.225365
784.501953	320.178802
783.316406	215.835312
782.130859	126.942528
780.945313	296.548828
779.759766	44.077656
778.573242	-2.946327
777.386719	-63.263397
776.199219	50.780029
775.012695	297.131866
773.825195	15.960870
772.637695	381.206848
771.449219	-230.773483
770.260742	246.698059
769.072266	-82.907806
767.883789	641.035889
766.694336	566.983521
765.504883	448.863617
764.315430	123.744682
763.125977	360.187439
761.935547	539.247803
760.745117	260.432739
759.553711	379.950592
758.363281	567.578857
757.171875	44.751507
755.979492	183.931778
754.788086	199.932556
753.595703	233.480759
752.403320	38.493851
751.210938	-39.998413
750.017578	90.153793
748.824219	143.387558
747.630859	82.447563
746.436523	453.839142
745.242188	59.351028
744.047852	101.544365
742.853516	-25.132986
741.658203	-110.101379
740.462891	122.806885
739.267578	-108.964188
738.071289	239.965897
736.875000	-247.973419
735.678711	74.575935
734.482422	48.886143
733.285156	-235.052841
732.087891	-72.417076
730.890625	98.917175
729.692383	-108.200661
728.494141	183.393143
727.295898	203.787155
726.097656	285.413727
724.898438	-118.084671
723.699219	110.033730
722.500000	178.642624
721.299805	127.161987
720.099609	110.688866
718.899414	415.128204
717.698242	139.025085
716.498047	116.183846
715.296875	121.766304
714.094727	288.771271
712.893555	139.655060
711.691406	254.403976
710.489258	467.231781
709.286133	152.816666
708.083008	134.844833
706.879883	-55.068008
705.676758	347.346191
704.472656	133.695465
703.268555	-3.607724
702.064453	346.556122
700.860352	202.927582
699.655273	7.267273
698.450195	7.455971
697.244141	122.930176
696.039063	153.714218
694.833008	93.339058
693.626953	-173.236847
692.419922	18.591221
691.212891	169.195541
690.005859	76.750031
688.798828	-232.524567
687.590820	-363.652222
686.382813	-84.675179
685.174805	-189.513412
683.965820	-311.522705
682.756836	-58.394161
681.547852	43.061546
680.338867	60.107914
679.128906	306.862091
677.918945	-52.672222
676.708984	-121.809738
675.498047	-71.745560
674.287109	274.886902
673.076172	-79.430313
671.865234	74.827843
670.653320	-71.408394
669.441406	100.359833
668.229492	99.290268
667.016602	52.985352
665.803711	-224.302582
664.590820	-231.325974
663.377930	-210.126358
662.164063	-154.237579
660.950195	-255.778931
659.736328	46.399467
658.521484	188.955505
657.306641	-69.562492
656.091797	463.573456
654.875977	-36.013477
653.661133	-433.908936
652.445313	181.327454
651.228516	219.084274
650.012695	119.150169
648.795898	469.482025
647.579102	354.814697
646.361328	-65.258743
645.143555	259.582367
643.925781	380.074066
642.708008	317.870483
641.489258	438.663086
640.270508	275.803467
639.051758	50.871666
637.833008	376.350220
636.613281	474.146362
635.393555	191.912201
634.172852	275.067200
632.953125	156.576553
631.732422	124.199150
630.511719	-176.198212
629.290039	218.875397
628.068359	298.673492
626.846680	185.652313
625.625000	443.807373
624.402344	389.123169
623.179688	296.118805
621.957031	336.220093
620.733398	378.686066
619.510742	-17.637123
618.286133	-32.428635
617.062500	-46.964745
615.837891	169.883820
614.613281	-88.078209
613.388672	-133.892044
612.164063	-40.407162
610.938477	-45.028625
609.712891	175.087799
608.486328	151.772629
607.260742	-46.441616
606.034180	-237.837433
604.807617	-14.515252
