# Supplementary material for: Raman spectroscopy accurately differentiates mucosal healing from non-healing and biochemical changes following biological therapy in inflammatory bowel disease
Source: PLoS One. 2021 Jun 2;16(6):e0252210. doi: 10.1371/journal.pone.0252210 (PMC8172032; doi:10.1371/journal.pone.0252210)
Supplement: S2 Dataset — (ZIP) [file pone.0252210.s004.zip › Export UC MH/EC032-1_base sub CR removed_75__X_28953.3__Y_-63870__Z_2397.6__Time_858.txt]

1714.858398	194.114594
1713.881836	71.604691
1712.905273	57.642895
1711.927734	-65.609978
1710.950195	133.606171
1709.972656	-135.657425
1708.995117	-136.134903
1708.017578	-15.369161
1707.039063	60.443710
1706.061523	-7.680969
1705.083008	-48.369282
1704.103516	34.721939
1703.125000	46.212769
1702.145508	-190.506622
1701.166016	-156.296219
1700.186523	-150.873169
1699.206055	117.184753
1698.226563	-178.242218
1697.246094	58.899185
1696.265625	32.038898
1695.284180	-199.908630
1694.303711	9.562074
1693.322266	78.004929
1692.340820	69.604660
1691.359375	61.808022
1690.376953	246.699921
1689.395508	253.384644
1688.413086	135.266357
1687.430664	52.441292
1686.447266	223.460175
1685.464844	325.688843
1684.481445	425.739838
1683.498047	409.072998
1682.514648	83.986794
1681.530273	529.147644
1680.545898	466.131561
1679.561523	574.017151
1678.577148	378.999207
1677.592773	474.576111
1676.607422	567.932190
1675.622070	709.609314
1674.636719	702.818665
1673.651367	739.041931
1672.666016	730.540894
1671.679688	717.178894
1670.693359	1097.426880
1669.707031	1037.092407
1668.719727	849.763794
1667.733398	1058.506348
1666.746094	957.048645
1665.758789	951.580811
1664.770508	1275.468140
1663.783203	1156.704102
1662.794922	1388.398438
1661.806641	1124.630249
1660.818359	1115.808838
1659.829102	1218.651611
1658.840820	1385.412354
1657.851563	1303.468994
1656.862305	1460.248291
1655.872070	1175.153198
1654.882813	1200.227173
1653.892578	1140.927490
1652.902344	954.980286
1651.912109	888.464783
1650.920898	851.371399
1649.930664	703.553101
1648.939453	870.657837
1647.947266	852.967896
1646.956055	785.367798
1645.964844	699.578186
1644.972656	500.516022
1643.980469	415.342682
1642.987305	393.809692
1641.995117	317.108704
1641.001953	103.453789
1640.008789	190.879379
1639.015625	220.460266
1638.022461	255.516388
1637.028320	140.481613
1636.034180	-27.019489
1635.040039	-15.051597
1634.045898	-63.500607
1633.051758	-40.625401
1632.056641	-17.590555
1631.061523	-4.931381
1630.066406	-160.592148
1629.070313	34.002480
1628.075195	76.048149
1627.079102	-184.317047
1626.083008	68.439438
1625.085938	-36.407078
1624.089844	-170.001602
1623.092773	35.638012
1622.095703	115.162216
1621.098633	-65.342415
1620.101563	-59.177879
1619.103516	94.135292
1618.105469	47.928059
1617.107422	243.314636
1616.109375	16.166130
1615.110352	-61.261021
1614.112305	323.099915
1613.113281	98.889771
1612.114258	100.330132
1611.114258	99.192558
1610.114258	3.741610
1609.115234	-10.398874
1608.115234	156.261444
1607.114258	249.535873
1606.114258	125.441246
1605.113281	166.354019
1604.112305	147.056595
1603.111328	119.922066
1602.109375	179.138885
1601.108398	131.078674
1600.106445	-115.729309
1599.104492	-95.745453
1598.102539	-73.174400
1597.099609	46.065220
1596.096680	-56.876381
1595.093750	-115.393036
1594.090820	-87.728119
1593.087891	-292.518463
1592.083984	-233.580887
1591.080078	-117.292984
1590.076172	158.079758
1589.072266	-161.578644
1588.067383	-134.232407
1587.063477	263.362213
1586.058594	-22.401062
1585.052734	101.149956
1584.047852	26.506699
1583.041992	-32.546669
1582.036133	202.719955
1581.030273	-88.307793
1580.024414	-69.423912
1579.017578	121.185806
1578.011719	225.731979
1577.004883	17.866447
1575.998047	41.545864
1574.990234	184.766022
1573.982422	-2.448730
1572.975586	-184.484695
1571.966797	-41.621204
1570.958984	54.295399
1569.951172	-135.757446
1568.942383	69.018639
1567.933594	24.258446
1566.924805	-38.776283
1565.915039	-29.215025
1564.906250	-22.370871
1563.896484	-51.985237
1562.886719	172.542450
1561.875977	-147.868607
1560.866211	148.941391
1559.855469	-150.840912
1558.844727	117.064560
1557.833984	78.909447
1556.822266	193.507217
1555.811523	72.188240
1554.799805	134.668533
1553.788086	297.972290
1552.775391	238.421555
1551.763672	98.525703
1550.750977	271.660156
1549.738281	260.890961
1548.725586	102.547508
1547.711914	223.419281
1546.699219	132.089615
1545.685547	190.578430
1544.671875	106.756447
1543.658203	338.054993
1542.643555	34.362766
1541.628906	53.497379
1540.614258	-61.795208
1539.599609	202.316971
1538.584961	89.331955
1537.569336	156.880264
1536.553711	35.916218
1535.538086	90.258354
1534.522461	41.277992
1533.505859	229.369980
1532.489258	105.327332
1531.472656	-85.814423
1530.456055	209.969589
1529.439453	-68.989082
1528.421875	-10.582109
1527.404297	209.880936
1526.386719	113.450500
1525.369141	-96.332649
1524.350586	-10.241384
1523.332031	204.311935
1522.313477	156.264709
1521.294922	180.106110
1520.275391	72.661568
1519.256836	-111.983620
1518.237305	75.961075
1517.217773	-3.537731
1516.197266	-103.698853
1515.177734	96.561241
1514.157227	-93.718727
1513.136719	-168.520676
1512.116211	-40.647987
1511.094727	-113.132401
1510.074219	-83.076462
1509.052734	8.391523
1508.031250	-33.661705
1507.008789	-75.831665
1505.987305	-120.657333
1504.964844	-152.782440
1503.942383	84.036148
1502.918945	-40.592323
1501.896484	-155.027115
1500.873047	-8.346259
1499.849609	-163.940857
1498.826172	-181.360931
1497.802734	-24.865456
1496.778320	-121.852417
1495.753906	-11.706535
1494.729492	-144.669113
1493.705078	75.172836
1492.680664	80.086853
1491.655273	-63.347851
1490.629883	112.587135
1489.604492	150.396729
1488.578125	60.376724
1487.552734	174.605469
1486.526367	117.627640
1485.500000	216.290146
1484.473633	131.082321
1483.446289	206.554611
1482.418945	167.123520
1481.391602	341.858551
1480.364258	337.954193
1479.336914	270.245636
1478.308594	322.269318
1477.280273	600.985168
1476.251953	288.464752
1475.223633	691.740417
1474.194336	697.505798
1473.165039	535.170288
1472.135742	1108.478271
1471.106445	958.729736
1470.077148	1017.626343
1469.046875	1221.428589
1468.016602	1295.384277
1466.986328	1087.015015
1465.956055	1280.354492
1464.924805	1277.844727
1463.893555	1397.265869
1462.862305	1544.541870
1461.831055	1531.694824
1460.799805	1595.001221
1459.767578	1775.024292
1458.735352	1840.710083
1457.703125	1619.562134
1456.670898	1784.150879
1455.637695	1826.866455
1454.604492	1905.046997
1453.571289	1775.248291
1452.538086	1876.184570
1451.503906	1921.285034
1450.470703	2217.239014
1449.436523	1991.136108
1448.401367	2134.920898
1447.367188	2093.782471
1446.332031	2131.132080
1445.297852	2173.538330
1444.261719	1813.499878
1443.226563	1853.413208
1442.191406	2022.328857
1441.155273	1958.478516
1440.119141	1760.645508
1439.083008	1972.459839
1438.045898	1683.723755
1437.009766	1450.734741
1435.972656	1483.128174
1434.934570	1449.838135
1433.897461	1376.190796
1432.860352	1057.684814
1431.822266	908.455627
1430.784180	857.745911
1429.745117	539.607117
1428.707031	584.919983
1427.667969	559.611511
1426.628906	428.440857
1425.589844	665.442200
1424.550781	420.955383
1423.510742	368.120758
1422.470703	275.041046
1421.430664	212.271805
1420.390625	456.819763
1419.349609	333.691650
1418.308594	69.695961
1417.267578	185.898911
1416.226563	339.849121
1415.185547	164.232880
1414.143555	162.281708
1413.101563	155.360352
1412.059570	15.256601
1411.017578	38.655670
1409.974609	139.999207
1408.931641	100.666252
1407.888672	38.809738
1406.845703	42.345249
1405.801758	116.239998
1404.758789	139.982071
1403.714844	-142.418411
1402.669922	247.839966
1401.625977	173.910797
1400.581055	-65.460075
1399.537109	-36.320637
1398.491211	75.596161
1397.446289	-28.004404
1396.400391	21.376970
1395.355469	108.416161
1394.309570	-2.398010
1393.262695	-205.752579
1392.216797	-100.943954
1391.169922	-151.309036
1390.123047	-111.461876
1389.076172	1.025353
1388.029297	158.587265
1386.981445	71.050484
1385.933594	-8.852818
1384.885742	-78.625618
1383.837891	84.188065
1382.789063	-165.319244
1381.740234	-264.711792
1380.691406	-156.632278
1379.642578	-110.934464
1378.592773	-217.473770
1377.543945	-149.111191
1376.494141	41.609642
1375.444336	-179.367508
1374.393555	1.496739
1373.342773	-259.083588
1372.292969	84.028885
1371.241211	95.494537
1370.190430	-84.854729
1369.139648	-132.941406
1368.087891	-8.995214
1367.036133	162.335739
1365.983398	-99.642967
1364.931641	96.750725
1363.878906	49.203815
1362.826172	49.075459
1361.773438	158.543655
1360.720703	66.566628
1359.666992	-55.114010
1358.613281	141.664047
1357.559570	-14.562924
1356.504883	3.373657
1355.451172	130.765930
1354.396484	317.836731
1353.341797	152.211594
1352.287109	294.720551
1351.231445	328.022827
1350.175781	393.695618
1349.120117	300.613831
1348.064453	262.273468
1347.008789	410.121582
1345.952148	493.523865
1344.895508	656.353760
1343.838867	779.558167
1342.782227	664.872253
1341.724609	537.951111
1340.666992	438.448700
1339.609375	829.553284
1338.551758	767.401062
1337.493164	935.643555
1336.434570	589.036926
1335.375977	715.393066
1334.317383	710.663696
1333.257813	557.610962
1332.199219	669.379028
1331.139648	637.781738
1330.079102	623.606934
1329.019531	535.400391
1327.958984	649.965820
1326.898438	658.352051
1325.837891	629.788940
1324.777344	710.002197
1323.715820	750.775208
1322.654297	621.311523
1321.592773	630.210083
1320.531250	752.705261
1319.468750	1023.255554
1318.406250	923.841492
1317.343750	982.380005
1316.281250	589.853699
1315.218750	831.023254
1314.155273	774.017456
1313.091797	746.695007
1312.028320	978.104797
1310.963867	660.354126
1309.899414	554.569153
1308.834961	835.374695
1307.770508	747.007996
1306.706055	887.588074
1305.640625	819.102539
1304.575195	1092.583130
1303.509766	955.411438
1302.444336	715.137207
1301.377930	1082.110474
1300.311523	984.596985
1299.245117	926.514526
1298.178711	762.925293
1297.111328	889.244141
1296.044922	941.938354
1294.977539	913.684753
1293.909180	782.449890
1292.841797	734.767090
1291.773438	704.346680
1290.705078	664.202515
1289.636719	687.895752
1288.567383	772.928711
1287.499023	446.265381
1286.429688	524.098206
1285.360352	562.767883
1284.290039	518.212280
1283.219727	659.834595
1282.150391	674.157532
1281.079102	681.187744
1280.008789	727.428406
1278.937500	553.519958
1277.866211	695.272278
1276.794922	790.553040
1275.723633	599.795288
1274.651367	680.492004
1273.580078	497.274780
1272.507813	929.888000
1271.434570	759.003113
1270.362305	849.554077
1269.289063	988.941895
1268.215820	791.435791
1267.142578	781.982605
1266.068359	884.813843
1264.994141	782.719299
1263.919922	805.093933
1262.845703	710.447754
1261.771484	852.353455
1260.696289	860.171814
1259.621094	719.370972
1258.545898	659.057739
1257.469727	705.970886
1256.394531	867.346008
1255.318359	485.736359
1254.241211	627.659912
1253.165039	621.091492
1252.087891	694.836365
1251.010742	683.428040
1249.933594	849.576782
1248.856445	779.814270
1247.778320	695.508301
1246.700195	623.404114
1245.622070	629.096863
1244.543945	627.506897
1243.464844	599.207092
1242.385742	818.607727
1241.306641	732.022827
1240.227539	594.506348
1239.147461	634.196777
1238.067383	525.875488
1236.987305	631.049805
1235.907227	595.522827
1234.827148	407.261841
1233.746094	551.159119
1232.665039	389.632904
1231.583008	407.461212
1230.501953	301.730957
1229.419922	503.605194
1228.337891	615.788330
1227.255859	272.806244
1226.172852	464.823730
1225.089844	376.054932
1224.006836	316.336395
1222.923828	295.319061
1221.840820	416.954651
1220.756836	374.119843
1219.672852	256.351196
1218.587891	254.596695
1217.503906	182.754303
1216.418945	321.051270
1215.333984	147.740173
1214.249023	312.477936
1213.164063	344.351166
1212.078125	381.000122
1210.992188	453.787903
1209.906250	468.613647
1208.819336	437.572601
1207.732422	365.516327
1206.645508	382.641876
1205.558594	279.217651
1204.471680	462.522736
1203.383789	366.263702
1202.295898	77.331337
1201.208008	36.489235
1200.119141	-59.751499
1199.031250	103.935295
1197.942383	24.467413
1196.852539	-45.395519
1195.763672	-14.259648
1194.673828	-233.274750
1193.583984	47.805954
1192.494141	-96.723503
1191.404297	18.281477
1190.313477	-56.619381
1189.222656	-6.642881
1188.131836	-19.184380
1187.040039	-267.068054
1185.949219	-159.647980
1184.857422	36.452705
1183.764648	16.468452
1182.672852	10.824839
1181.580078	-102.800720
1180.487305	-55.797287
1179.394531	-4.084446
1178.301758	117.039330
1177.208008	43.962498
1176.114258	136.140045
1175.020508	-25.656084
1173.925781	11.285675
1172.831055	86.444992
1171.736328	1.147574
1170.641602	66.565819
1169.546875	191.691498
1168.451172	192.317093
1167.355469	-103.636902
1166.259766	76.211998
1165.163086	93.376854
1164.067383	60.283665
1162.970703	-23.039167
1161.873047	132.448944
1160.776367	-89.500359
1159.678711	25.200605
1158.581055	419.042389
1157.483398	261.386139
1156.384766	87.022026
1155.287109	-8.619828
1154.188477	260.569244
1153.088867	148.087051
1151.990234	45.120052
1150.890625	-103.158928
1149.791016	-67.986168
1148.691406	45.704803
1147.590820	44.952850
1146.490234	136.984848
1145.389648	-82.934418
1144.289063	-169.555725
1143.187500	-139.626480
1142.086914	-126.432533
1140.984375	-168.026245
1139.882813	92.301559
1138.781250	26.763464
1137.678711	22.969294
1136.576172	92.765862
1135.472656	231.344955
1134.370117	300.917908
1133.266602	301.522156
1132.163086	152.495132
1131.058594	345.234528
1129.955078	333.753021
1128.850586	583.159973
1127.746094	507.446442
1126.640625	604.796204
1125.535156	597.721863
1124.430664	555.035217
1123.324219	543.095642
1122.218750	493.195496
1121.112305	440.877197
1120.005859	241.700745
1118.899414	227.214722
1117.792969	357.057648
1116.685547	261.962738
1115.578125	216.532333
1114.470703	291.695007
1113.362305	33.318707
1112.253906	212.391678
1111.145508	275.501770
1110.037109	603.202698
1108.928711	380.199493
1107.819336	358.015289
1106.709961	373.572296
1105.599609	459.893555
1104.490234	319.520996
1103.379883	745.545654
1102.269531	748.987549
1101.159180	518.849854
1100.047852	703.831299
1098.936523	499.642517
1097.825195	406.292633
1096.713867	466.127502
1095.601563	721.449341
1094.489258	524.326538
1093.376953	565.118713
1092.263672	464.571442
1091.151367	568.838074
1090.038086	590.641846
1088.924805	819.458618
1087.810547	314.175354
1086.696289	606.376465
1085.582031	472.819214
1084.467773	477.989349
1083.352539	638.237793
1082.238281	537.573914
1081.123047	474.508820
1080.006836	406.743042
1078.891602	660.681641
1077.775391	266.547577
1076.659180	419.430267
1075.541992	424.387726
1074.425781	335.494110
1073.308594	387.342316
1072.191406	253.908752
1071.073242	345.570679
1069.956055	308.278351
1068.837891	196.001678
1067.719727	397.691650
1066.600586	498.560547
1065.481445	381.607330
1064.362305	554.998596
1063.243164	271.902039
1062.124023	314.196167
1061.003906	398.575806
1059.883789	288.787903
1058.762695	433.932556
1057.642578	113.791138
1056.521484	230.876602
1055.400391	284.823639
1054.278320	46.721626
1053.157227	161.438797
1052.035156	231.742126
1050.913086	164.287750
1049.790039	192.572372
1048.667969	402.886902
1047.544922	235.173340
1046.420898	174.845520
1045.297852	366.424683
1044.173828	-80.861877
1043.049805	141.036346
1041.925781	-72.903404
1040.800781	86.042374
1039.675781	191.375275
1038.550781	40.540321
1037.425781	78.390739
1036.299805	404.877686
1035.173828	223.954758
1034.047852	361.890198
1032.921875	74.151474
1031.794922	407.476990
1030.667969	110.646347
1029.541016	304.443390
1028.413086	86.877144
1027.286133	18.159029
1026.157227	-315.277740
1025.029297	20.295973
1023.901367	-43.555096
1022.772461	31.942947
1021.643555	-368.254974
1020.513672	-211.398331
1019.384766	-196.036255
1018.254883	-287.295135
1017.124023	-100.238716
1015.994141	-119.488823
1014.863281	-108.539665
1013.732422	-85.941711
1012.601563	-70.229637
1011.469727	10.384624
1010.338867	107.248230
1009.207031	167.103897
1008.074219	240.889740
1006.942383	590.042297
1005.809570	495.003876
1004.675781	996.713501
1003.542969	1389.616089
1002.409180	1599.812378
1001.275391	1158.330200
1000.141602	763.347473
999.007813	377.878204
997.873047	124.302895
996.738281	23.314835
995.602539	259.457794
994.467773	96.365585
993.332031	11.883396
992.196289	98.224602
991.059570	249.188110
989.923828	86.636414
988.787109	-186.379608
987.650391	91.588341
986.512695	-139.631302
985.375000	27.838245
984.237305	126.250816
983.099609	-254.148544
981.960938	-77.248909
980.822266	-183.370255
979.683594	-89.176834
978.544922	106.286247
977.405273	143.095047
976.265625	-13.120737
975.125977	-111.690491
973.985352	10.501120
972.845703	-41.852654
971.705078	16.179407
970.563477	-29.038551
969.422852	176.124512
968.281250	37.016335
967.139648	42.657185
965.997070	135.590607
964.855469	-60.400944
963.712891	46.506535
962.569336	238.306854
961.426758	139.049316
960.283203	225.567245
959.139648	92.232498
957.996094	32.373398
956.851563	126.083862
955.707031	91.667946
954.562500	-22.718977
953.416992	-198.715195
952.272461	192.850662
951.126953	10.266438
949.980469	212.049011
948.834961	235.539917
947.688477	119.720871
946.541992	97.764931
945.395508	263.269562
944.248047	29.122410
943.100586	315.830078
941.953125	15.820042
940.804688	364.261353
939.657227	69.185043
938.507813	150.780914
937.359375	145.788971
936.210938	104.434898
935.061523	311.705505
933.912109	243.221527
932.761719	325.276520
931.611328	97.594475
930.460938	223.153229
929.310547	66.421799
928.160156	10.044971
927.008789	156.367416
925.857422	-140.963760
924.705078	16.930420
923.553711	136.197723
922.401367	75.894836
921.249023	-50.192043
920.095703	19.345604
918.942383	48.061306
917.789063	-157.105560
916.635742	-259.868988
915.481445	-176.289017
914.328125	-72.215721
913.172852	-88.363808
912.018555	-347.181152
910.863281	-172.505142
909.708008	-308.508820
908.552734	-145.059723
907.396484	100.018799
906.241211	-67.385521
905.083984	-164.370621
903.927734	-9.781903
902.770508	47.449482
901.613281	20.973879
900.456055	-89.153633
899.298828	-56.566479
898.140625	68.859634
896.982422	130.975800
895.824219	-127.980400
894.665039	255.374222
893.505859	69.010597
892.346680	99.759949
891.186523	135.094452
890.027344	14.627904
888.867188	79.473442
887.706055	241.445786
886.545898	105.459038
885.384766	32.795589
884.223633	21.148287
883.061523	126.865509
881.899414	223.575485
880.737305	99.357254
879.575195	153.322067
878.413086	295.201263
877.250000	207.275986
876.086914	214.045197
874.922852	243.384796
873.758789	250.246765
872.595703	113.095573
871.430664	-46.438625
870.266602	124.848564
869.101563	260.112579
867.936523	46.809017
866.770508	119.158653
865.605469	279.158630
864.439453	358.225372
863.273438	280.026184
862.106445	91.843414
860.939453	148.528915
859.772461	254.597977
858.605469	468.368622
857.437500	484.600769
856.269531	678.063171
855.101563	330.933167
853.932617	472.797852
852.764648	513.720337
851.595703	305.861450
850.425781	293.049896
849.256836	710.347839
848.086914	390.620148
846.916992	207.624786
845.746094	241.856049
844.575195	262.636322
843.404297	354.995575
842.233398	-33.647610
841.061523	266.706909
839.889648	370.142365
838.717773	283.502167
837.545898	138.777298
836.373047	-5.897432
835.200195	157.733200
834.027344	274.360352
832.853516	480.217468
831.679688	-19.431313
830.505859	300.146210
829.331055	238.015488
828.157227	274.016785
826.982422	64.657166
825.806641	163.036972
824.631836	408.437225
823.456055	239.177261
822.280273	225.907410
821.103516	328.424438
819.926758	176.971527
818.750000	1.044846
817.573242	74.441353
816.395508	47.610100
815.217773	-148.354828
814.040039	-181.917084
812.862305	-162.157532
811.683594	17.604259
810.504883	-2.830226
809.326172	78.896767
808.146484	84.982201
806.966797	-113.351257
805.787109	-96.267220
804.607422	-225.790558
803.426758	-93.419701
802.246094	-174.215759
801.064453	-312.729919
799.883789	-256.082489
798.702148	-465.633301
797.520508	-156.410782
796.337891	-31.375406
795.156250	-112.564651
793.972656	-164.995529
792.790039	-162.122711
791.607422	4.517312
790.423828	40.378998
789.239258	-27.885342
788.055664	164.888245
786.871094	54.410233
785.686523	-45.049606
784.501953	127.415405
783.316406	217.913925
782.130859	226.501282
780.945313	230.570663
779.759766	227.914749
778.573242	183.204636
777.386719	54.514778
776.199219	75.901978
775.012695	161.182983
773.825195	186.754761
772.637695	218.835922
771.449219	297.120880
770.260742	51.154732
769.072266	354.095978
767.883789	165.341492
766.694336	139.627670
765.504883	-66.798653
764.315430	136.403946
763.125977	301.986115
761.935547	355.135406
760.745117	12.036767
759.553711	533.690247
758.363281	337.907898
757.171875	406.029877
755.979492	487.224030
754.788086	341.883179
753.595703	189.933182
752.403320	266.467194
751.210938	215.478790
750.017578	144.669159
748.824219	137.482513
747.630859	283.870605
746.436523	348.915558
745.242188	7.966231
744.047852	382.173859
742.853516	299.998260
741.658203	380.030365
740.462891	196.926239
739.267578	-58.475189
738.071289	-77.206017
736.875000	26.670446
735.678711	156.715012
734.482422	104.925095
733.285156	182.243240
732.087891	121.608521
730.890625	209.720657
729.692383	114.010506
728.494141	392.236786
727.295898	86.558350
726.097656	86.985664
724.898438	176.969193
723.699219	249.395889
722.500000	354.518524
721.299805	313.254456
720.099609	359.309113
718.899414	444.605377
717.698242	257.071320
716.498047	265.955231
715.296875	161.399445
714.094727	220.424515
712.893555	224.910736
711.691406	262.082428
710.489258	427.797821
709.286133	216.541672
708.083008	42.414368
706.879883	99.194351
705.676758	358.419800
704.472656	95.169273
703.268555	-0.389502
702.064453	337.038452
700.860352	24.005892
699.655273	-25.744572
698.450195	226.737823
697.244141	-22.940077
696.039063	133.875000
694.833008	-43.906975
693.626953	84.676201
692.419922	-95.104668
691.212891	-59.835411
690.005859	-39.731300
688.798828	-145.442261
687.590820	-107.873421
686.382813	57.696510
685.174805	-39.132671
683.965820	-183.553391
682.756836	-72.094780
681.547852	-68.972847
680.338867	-156.776779
679.128906	-97.196358
677.918945	-325.572052
676.708984	-66.679977
675.498047	-121.673172
674.287109	20.339682
673.076172	13.084841
671.865234	90.254173
670.653320	9.607203
669.441406	-127.139603
668.229492	-224.848740
667.016602	-30.727974
665.803711	102.883568
664.590820	100.431252
663.377930	128.278107
662.164063	138.908890
660.950195	-141.777588
659.736328	22.243893
658.521484	78.383087
657.306641	93.573822
656.091797	-9.786628
654.875977	1.211536
653.661133	193.299530
652.445313	-26.231564
651.228516	180.936935
650.012695	52.043640
648.795898	-35.848042
647.579102	7.646325
646.361328	10.243316
645.143555	150.565613
643.925781	114.413460
642.708008	295.509399
641.489258	70.088501
640.270508	79.082817
639.051758	109.533569
637.833008	-10.495152
636.613281	-113.334259
635.393555	22.223368
634.172852	-27.034470
632.953125	-52.745594
631.732422	110.336349
630.511719	-136.645538
629.290039	-31.797264
628.068359	-6.508301
626.846680	-107.919037
625.625000	86.398682
624.402344	224.697433
623.179688	-53.023418
621.957031	232.613892
620.733398	121.593109
619.510742	61.736412
618.286133	65.831436
617.062500	-20.305914
615.837891	-10.457352
614.613281	1.146654
613.388672	-30.442278
612.164063	-47.480236
610.938477	48.341934
609.712891	94.461494
608.486328	-52.305820
607.260742	-146.145111
606.034180	28.612982
604.807617	-21.576088
