# Supplementary material for: Raman spectroscopy accurately differentiates mucosal healing from non-healing and biochemical changes following biological therapy in inflammatory bowel disease
Source: PLoS One. 2021 Jun 2;16(6):e0252210. doi: 10.1371/journal.pone.0252210 (PMC8172032; doi:10.1371/journal.pone.0252210)
Supplement: S2 Dataset — (ZIP) [file pone.0252210.s004.zip › Export UC MH/OC031 post-1_base sub cr removed_35__X_-17043.7__Y_32920.8__Z_-383.024__Time_402.txt]

1714.837891	-50.767502
1713.861328	53.112404
1712.884766	143.611694
1711.907227	6.096207
1710.930664	-45.519138
1709.953125	87.839211
1708.975586	-105.750076
1707.997070	-138.463547
1707.019531	-77.300407
1706.041016	-83.046463
1705.062500	104.093002
1704.083984	149.404572
1703.104492	36.913452
1702.125000	-249.283997
1701.145508	55.976040
1700.166016	0.240616
1699.186523	35.625584
1698.206055	36.416138
1697.225586	64.142639
1696.245117	-151.066879
1695.264648	-197.656204
1694.283203	36.411808
1693.301758	139.788742
1692.320313	29.813629
1691.338867	224.408051
1690.357422	336.468750
1689.375000	115.267395
1688.392578	-68.209076
1687.410156	305.987579
1686.427734	376.398956
1685.444336	412.407623
1684.460938	541.971497
1683.477539	373.409302
1682.494141	263.835358
1681.509766	367.640961
1680.526367	309.344421
1679.541992	211.451859
1678.557617	148.527451
1677.572266	256.215393
1676.587891	454.650269
1675.602539	530.980164
1674.617188	501.264801
1673.630859	660.610474
1672.645508	466.790466
1671.659180	427.482788
1670.672852	691.362854
1669.686523	713.790100
1668.699219	651.565613
1667.712891	926.865112
1666.725586	923.694031
1665.738281	727.165405
1664.750000	992.641174
1663.762695	1149.614746
1662.774414	996.595520
1661.786133	1103.786865
1660.797852	1208.614746
1659.808594	1067.274780
1658.820313	1087.953369
1657.831055	817.577209
1656.841797	1042.848267
1655.851563	1117.419922
1654.862305	1155.237915
1653.872070	1164.233887
1652.881836	1102.106934
1651.891602	1048.256836
1650.900391	791.090942
1649.910156	811.982605
1648.918945	904.527222
1647.927734	674.902039
1646.935547	530.216064
1645.944336	269.662231
1644.952148	603.749939
1643.959961	364.979858
1642.966797	255.941467
1641.974609	331.993774
1640.981445	-27.126278
1639.988281	62.673340
1638.995117	152.695526
1638.001953	-49.775425
1637.007813	72.371452
1636.013672	78.734673
1635.019531	-120.215157
1634.025391	18.406591
1633.031250	167.738388
1632.036133	-88.344185
1631.041016	92.986359
1630.045898	-70.390427
1629.049805	-54.522266
1628.054688	74.698120
1627.058594	-16.917999
1626.062500	-47.803177
1625.065430	-39.044498
1624.069336	4.082750
1623.072266	-270.667267
1622.075195	17.232002
1621.078125	37.199955
1620.081055	141.380600
1619.083008	109.114578
1618.084961	-93.637726
1617.086914	-88.779182
1616.088867	-47.035889
1615.089844	-31.413305
1614.091797	217.810989
1613.092773	29.069130
1612.092773	18.831734
1611.093750	48.047035
1610.093750	43.286648
1609.094727	30.781590
1608.093750	86.493401
1607.093750	-98.684738
1606.093750	213.855896
1605.092773	243.593582
1604.091797	108.497887
1603.090820	88.685768
1602.088867	8.776445
1601.087891	15.295638
1600.085938	24.487019
1599.083984	-99.613647
1598.081055	-111.204109
1597.079102	-54.783401
1596.076172	-76.736122
1595.073242	-346.818542
1594.070313	-49.977802
1593.067383	-455.669708
1592.063477	-25.735115
1591.059570	-180.638214
1590.055664	-218.026138
1589.051758	-132.761734
1588.046875	124.627953
1587.041992	48.100681
1586.037109	-10.142760
1585.032227	56.757660
1584.027344	-126.573318
1583.021484	208.678360
1582.015625	-115.313446
1581.009766	68.690468
1580.003906	135.413727
1578.997070	-24.418329
1577.990234	-158.187164
1576.984375	137.441788
1575.976563	14.022313
1574.969727	62.291256
1573.961914	105.287178
1572.954102	57.213123
1571.946289	258.651642
1570.938477	132.487152
1569.929688	133.629761
1568.921875	274.990784
1567.913086	151.303894
1566.903320	-34.722187
1565.894531	-46.800545
1564.884766	192.812088
1563.875000	258.379456
1562.865234	155.199600
1561.855469	67.543327
1560.844727	174.329514
1559.834961	-11.995337
1558.824219	-45.398453
1557.813477	27.375061
1556.801758	164.790909
1555.790039	87.036911
1554.779297	16.987864
1553.766602	3.822422
1552.754883	161.425262
1551.743164	186.849182
1550.730469	131.927887
1549.717773	185.578720
1548.705078	76.136909
1547.691406	212.295425
1546.677734	252.615723
1545.665039	277.295471
1544.650391	170.029709
1543.636719	230.642151
1542.623047	192.942108
1541.608398	-46.325912
1540.593750	-24.817160
1539.579102	27.535673
1538.563477	247.500351
1537.547852	85.326508
1536.533203	183.674469
1535.516602	-99.916641
1534.500977	-123.046028
1533.485352	96.061996
1532.468750	-105.236275
1531.452148	10.412466
1530.435547	164.527313
1529.417969	210.237823
1528.400391	96.109779
1527.383789	175.027908
1526.365234	45.230671
1525.347656	49.202942
1524.329102	-31.891094
1523.311523	-10.166603
1522.292969	21.692572
1521.273438	40.534809
1520.254883	-71.886932
1519.235352	13.530037
1518.215820	37.092640
1517.196289	-29.422390
1516.176758	-144.853500
1515.156250	-80.593552
1514.136719	-206.505875
1513.116211	52.585270
1512.094727	93.249474
1511.074219	54.220974
1510.052734	33.025524
1509.031250	-106.286148
1508.009766	-37.941700
1506.988281	-74.880676
1505.965820	-4.279738
1504.943359	-254.198792
1503.920898	-73.664139
1502.898438	-162.323135
1501.875000	-12.882977
1500.852539	-165.785278
1499.829102	-21.776693
1498.805664	-203.023560
1497.781250	20.006857
1496.757813	53.502937
1495.733398	-46.159634
1494.708984	76.599495
1493.684570	-15.588324
1492.659180	124.763443
1491.633789	47.700420
1490.608398	-29.440838
1489.583008	46.621567
1488.557617	-5.163438
1487.531250	-136.208084
1486.504883	105.445076
1485.478516	186.083939
1484.452148	-19.235014
1483.424805	295.911682
1482.398438	289.427612
1481.371094	129.816055
1480.342773	459.725189
1479.315430	302.507385
1478.287109	440.902832
1477.259766	273.383514
1476.230469	263.774445
1475.202148	333.056366
1474.173828	575.389832
1473.144531	601.115662
1472.115234	593.661804
1471.085938	929.694275
1470.055664	863.486511
1469.025391	746.358215
1467.996094	1059.034546
1466.964844	972.273438
1465.934570	1060.907227
1464.904297	1340.060913
1463.873047	1461.471558
1462.841797	1290.607544
1461.809570	1442.325073
1460.778320	1563.462524
1459.746094	1730.181152
1458.713867	1460.175293
1457.681641	1550.610229
1456.649414	1727.227539
1455.616211	1573.932007
1454.583008	1557.615479
1453.549805	1802.440430
1452.516602	1687.134766
1451.483398	1845.578735
1450.449219	1851.865479
1449.415039	1941.722900
1448.380859	1833.942505
1447.345703	1875.582153
1446.311523	1815.919678
1445.276367	1844.842041
1444.241211	1980.028442
1443.205078	1808.962646
1442.169922	1830.231079
1441.133789	1750.294800
1440.097656	1968.762817
1439.061523	1752.297607
1438.024414	1553.597656
1436.988281	1466.184082
1435.951172	1292.891846
1434.914063	1549.084839
1433.875977	1330.384399
1432.838867	1071.400391
1431.800781	908.444397
1430.762695	727.903748
1429.724609	764.451416
1428.685547	573.942322
1427.646484	734.112000
1426.607422	495.817291
1425.568359	267.732208
1424.529297	183.439011
1423.489258	522.554321
1422.449219	473.556702
1421.409180	452.319489
1420.369141	292.612305
1419.328125	-8.002825
1418.288086	189.987366
1417.247070	239.429291
1416.205078	132.871033
1415.164063	237.734772
1414.122070	-67.383827
1413.080078	77.791214
1412.038086	-18.397295
1410.996094	18.724468
1409.953125	-39.623055
1408.910156	243.803604
1407.867188	49.902840
1406.824219	-131.298111
1405.780273	-56.268105
1404.737305	-224.692780
1403.693359	-91.822197
1402.648438	246.802628
1401.604492	71.082504
1400.559570	341.946411
1399.514648	31.000290
1398.469727	-64.130142
1397.424805	214.330170
1396.378906	257.171600
1395.333984	252.482361
1394.288086	82.538841
1393.241211	-104.792900
1392.195313	38.560108
1391.148438	234.493835
1390.101563	162.632828
1389.054688	53.358391
1388.006836	-30.774023
1386.959961	80.323181
1385.912109	-36.103672
1384.864258	10.119169
1383.815430	-113.562920
1382.767578	12.816664
1381.718750	-168.083023
1380.669922	-81.527184
1379.621094	50.045841
1378.571289	-28.085215
1377.522461	18.749207
1376.472656	20.730484
1375.421875	-54.547291
1374.372070	-229.464096
1373.321289	62.202003
1372.270508	184.283371
1371.219727	32.179314
1370.168945	112.059616
1369.117188	67.403862
1368.066406	-64.312965
1367.014648	-41.430336
1365.961914	135.951233
1364.910156	151.538391
1363.857422	30.308655
1362.804688	140.707352
1361.751953	14.787784
1360.698242	247.265518
1359.645508	7.200404
1358.591797	-6.365615
1357.538086	62.234722
1356.483398	-13.248517
1355.429688	301.584290
1354.375000	69.796349
1353.320313	302.735016
1352.264648	304.724945
1351.209961	324.223206
1350.154297	-31.012743
1349.098633	88.059120
1348.042969	241.938934
1346.986328	299.116791
1345.930664	594.502563
1344.874023	545.196472
1343.817383	463.806244
1342.759766	779.145508
1341.703125	702.941467
1340.645508	569.902527
1339.587891	664.928833
1338.529297	742.694702
1337.471680	540.772888
1336.413086	589.072876
1335.354492	726.568359
1334.295898	693.397705
1333.236328	717.253296
1332.176758	367.757813
1331.117188	404.280914
1330.057617	566.991211
1328.998047	591.340393
1327.937500	618.263428
1326.876953	667.529724
1325.816406	623.033264
1324.754883	341.595001
1323.694336	418.406403
1322.632813	594.034851
1321.571289	567.335815
1320.508789	553.096558
1319.447266	812.805237
1318.384766	769.156067
1317.322266	767.559631
1316.259766	650.212463
1315.196289	552.743896
1314.132813	494.857178
1313.069336	826.359985
1312.005859	845.017151
1310.942383	669.235840
1309.877930	633.972107
1308.813477	574.219360
1307.749023	709.013916
1306.683594	747.895752
1305.619141	681.098083
1304.553711	892.335144
1303.488281	835.576355
1302.421875	906.772278
1301.356445	916.598694
1300.290039	850.344543
1299.223633	735.088257
1298.157227	863.137268
1297.089844	733.387817
1296.022461	743.730408
1294.955078	874.433350
1293.887695	857.936829
1292.819336	790.016235
1291.751953	744.294617
1290.683594	688.873047
1289.614258	552.650818
1288.545898	629.842285
1287.476563	736.494080
1286.407227	723.122925
1285.337891	589.807434
1284.268555	366.014862
1283.198242	703.134583
1282.127930	508.950317
1281.057617	779.964478
1279.986328	556.640808
1278.916016	441.137299
1277.844727	501.863373
1276.773438	354.776154
1275.701172	689.464539
1274.629883	596.318481
1273.557617	525.273132
1272.485352	505.636963
1271.413086	876.908325
1270.339844	742.547485
1269.266602	854.915344
1268.193359	828.150940
1267.120117	759.967529
1266.045898	857.794189
1264.972656	904.404480
1263.898438	1038.851929
1262.823242	795.334045
1261.749023	749.446411
1260.673828	562.260254
1259.598633	638.382019
1258.523438	585.392029
1257.448242	892.962524
1256.372070	598.940918
1255.295898	811.505798
1254.219727	724.614441
1253.142578	479.616394
1252.066406	638.653259
1250.989258	522.779358
1249.912109	550.475708
1248.833984	1047.463135
1247.756836	695.869324
1246.678711	694.436279
1245.599609	758.633118
1244.521484	402.558044
1243.442383	612.566589
1242.364258	730.233337
1241.285156	554.113220
1240.205078	630.517090
1239.125977	791.833923
1238.045898	775.989807
1236.965820	740.762390
1235.884766	623.111023
1234.804688	723.727234
1233.723633	596.453308
1232.642578	687.352051
1231.561523	647.378784
1230.479492	617.116028
1229.397461	410.077637
1228.315430	350.828461
1227.233398	378.751648
1226.150391	534.929749
1225.068359	359.540558
1223.985352	348.723419
1222.901367	562.832214
1221.818359	261.792938
1220.734375	313.832764
1219.650391	382.756683
1218.566406	502.379608
1217.481445	259.551636
1216.396484	316.318115
1215.311523	201.589661
1214.226563	436.964417
1213.141602	428.425323
1212.055664	318.509979
1210.969727	211.033371
1209.883789	318.261688
1208.796875	275.892670
1207.709961	530.077332
1206.623047	434.593597
1205.536133	368.039764
1204.449219	260.521973
1203.361328	47.025936
1202.273438	226.157028
1201.185547	217.360275
1200.096680	157.975906
1199.008789	21.562870
1197.919922	80.075340
1196.830078	56.726860
1195.741211	-7.541493
1194.651367	74.857094
1193.561523	125.920952
1192.471680	-303.793396
1191.381836	-442.598602
1190.291016	-100.895744
1189.200195	84.479713
1188.109375	-116.903893
1187.017578	-219.813019
1185.926758	-161.907227
1184.834961	-20.088535
1183.742188	-113.514259
1182.650391	-257.326050
1181.557617	-110.951546
1180.464844	133.603500
1179.372070	-24.721315
1178.279297	-20.068415
1177.185547	94.738892
1176.091797	123.197075
1174.998047	-71.149681
1173.903320	-133.780045
1172.808594	30.973568
1171.713867	171.655426
1170.619141	58.574459
1169.524414	225.372635
1168.428711	-289.611481
1167.333008	147.260818
1166.237305	163.116928
1165.140625	-251.322861
1164.044922	-87.366920
1162.948242	126.616302
1161.850586	125.465073
1160.753906	119.473976
1159.656250	-46.544064
1158.558594	114.444847
1157.460938	41.428669
1156.362305	42.332527
1155.263672	150.503082
1154.165039	454.099274
1153.066406	166.206818
1151.967773	193.016968
1150.868164	350.810120
1149.768555	-49.063694
1148.667969	-27.210827
1147.568359	94.585014
1146.467773	-38.512829
1145.367188	18.810871
1144.266602	-40.578640
1143.165039	-133.328903
1142.063477	-130.957458
1140.961914	78.248703
1139.860352	234.979156
1138.757813	53.999271
1137.655273	160.604416
1136.552734	312.235229
1135.450195	95.510071
1134.346680	49.810440
1133.244141	158.405365
1132.139648	188.530426
1131.036133	175.853027
1129.931641	602.090759
1128.827148	278.401978
1127.722656	623.638611
1126.618164	669.869568
1125.512695	635.399780
1124.407227	570.065674
1123.301758	661.088623
1122.196289	432.170166
1121.089844	627.259888
1119.983398	495.405365
1118.876953	287.783112
1117.769531	432.862000
1116.663086	293.842834
1115.555664	332.258484
1114.447266	474.662231
1113.339844	401.747528
1112.231445	335.888733
1111.123047	442.552185
1110.014648	303.332428
1108.905273	268.067322
1107.795898	466.608093
1106.686523	365.080688
1105.577148	577.556274
1104.466797	617.558167
1103.357422	369.577789
1102.247070	352.871643
1101.135742	517.747192
1100.025391	309.881805
1098.914063	616.053223
1097.802734	353.935669
1096.690430	374.687012
1095.579102	428.371704
1094.466797	437.220367
1093.353516	377.716522
1092.241211	341.743225
1091.127930	515.245850
1090.014648	373.258331
1088.901367	534.820984
1087.788086	286.952606
1086.673828	309.615631
1085.559570	414.525848
1084.445313	493.491241
1083.330078	607.632324
1082.214844	658.243286
1081.099609	485.628082
1079.984375	385.866241
1078.868164	457.523651
1077.751953	425.826141
1076.635742	436.361084
1075.519531	475.022461
1074.402344	391.645630
1073.285156	589.730042
1072.167969	367.972504
1071.050781	558.895874
1069.932617	285.636414
1068.814453	260.869385
1067.696289	575.785767
1066.578125	410.400665
1065.458984	214.629608
1064.339844	342.005432
1063.220703	120.572624
1062.100586	407.004456
1060.980469	328.341644
1059.860352	273.099396
1058.740234	470.421875
1057.619141	216.439407
1056.498047	408.999359
1055.376953	370.128693
1054.255859	226.149323
1053.133789	257.410339
1052.011719	204.595108
1050.889648	158.814560
1049.767578	-22.312511
1048.644531	181.678299
1047.521484	-95.008224
1046.398438	118.258430
1045.274414	158.876312
1044.150391	120.222069
1043.026367	-97.868736
1041.902344	-208.646469
1040.778320	81.363106
1039.653320	299.052307
1038.528320	29.969505
1037.402344	149.831299
1036.277344	102.082344
1035.151367	194.001877
1034.024414	-170.092056
1032.898438	-38.547928
1031.771484	309.228088
1030.644531	26.833050
1029.517578	86.284081
1028.390625	43.498741
1027.262695	-201.356934
1026.134766	-51.193920
1025.005859	-123.992592
1023.877930	77.247513
1022.749023	-97.586235
1021.620117	-177.147202
1020.490234	-268.228119
1019.361328	-458.950043
1018.231445	-338.794373
1017.101563	-135.178421
1015.970703	-286.244354
1014.839844	-57.138096
1013.708984	-8.791840
1012.578125	92.866096
1011.447266	-46.297699
1010.315430	159.623596
1009.183594	247.464218
1008.050781	159.451401
1006.918945	191.857285
1005.786133	453.301086
1004.653320	936.690918
1003.519531	1283.515869
1002.386719	1551.666870
1001.252930	1484.683228
1000.118164	923.390625
998.984375	258.497681
997.849609	339.876312
996.714844	54.209507
995.580078	191.150650
994.444336	185.031067
993.308594	262.050995
992.172852	209.949722
991.036133	-1.163930
989.900391	145.259140
988.763672	128.044937
987.626953	44.098305
986.489258	20.172777
985.351563	-104.996933
984.213867	-80.339676
983.076172	-122.368294
981.937500	-79.125916
980.798828	-196.893875
979.660156	-95.954643
978.521484	87.837013
977.381836	179.649139
976.242188	57.705826
975.102539	328.954926
973.961914	163.560791
972.822266	-86.658875
971.681641	157.159149
970.540039	-0.898448
969.399414	155.743286
968.257813	-2.040286
967.116211	5.567719
965.973633	91.273018
964.832031	170.161469
963.689453	61.075775
962.545898	204.325089
961.403320	24.434065
960.259766	298.443146
959.116211	331.877350
957.972656	136.355972
956.828125	-6.305444
955.683594	148.818176
954.539063	107.137024
953.393555	-44.259754
952.249023	99.635193
951.103516	-154.406082
949.957031	71.972061
948.811523	-10.276396
947.665039	101.890556
946.518555	106.711449
945.371094	125.338310
944.224609	354.187134
943.077148	28.156029
941.929688	556.182190
940.781250	168.839783
939.632813	251.837265
938.484375	314.363678
937.335938	221.871628
936.186523	168.289017
935.038086	392.950043
933.887695	305.368011
932.738281	28.801865
931.587891	91.895233
930.437500	248.435699
929.287109	359.461609
928.135742	124.512482
926.985352	-55.608162
925.833984	-110.400574
924.681641	139.755722
923.530273	-60.422295
922.377930	98.840904
921.224609	62.626625
920.072266	24.246984
918.918945	54.143883
917.765625	-204.380737
916.612305	16.504072
915.458008	148.822708
914.303711	-86.574379
913.149414	-76.672745
911.995117	-132.491180
910.839844	-22.602777
909.684570	5.670618
908.529297	-265.273865
907.373047	-216.391998
906.216797	-40.543076
905.060547	-340.501892
903.904297	46.109028
902.747070	-42.962837
901.589844	-54.940407
900.432617	-132.485336
899.274414	-221.234818
898.117188	133.577103
896.958984	56.253716
895.799805	-131.776718
894.641602	66.958382
893.482422	159.428574
892.322266	-96.098114
891.163086	147.860260
890.002930	-114.201103
888.842773	204.285004
887.682617	41.781681
886.521484	-149.930023
885.360352	-194.820206
884.199219	-2.748103
883.038086	44.923111
881.875977	79.091782
880.713867	45.650841
879.551758	190.332779
878.388672	26.268410
877.225586	11.010669
876.062500	79.133797
874.899414	266.608521
873.735352	39.788330
872.571289	38.183060
871.407227	68.111031
870.242188	140.800797
869.077148	65.033554
867.912109	279.401031
866.747070	50.809418
865.581055	303.329132
864.415039	277.112305
863.249023	289.113983
862.083008	186.578186
860.916016	48.176937
859.749023	1.892398
858.581055	233.943436
857.414063	19.356930
856.246094	258.031647
855.077148	308.203796
853.909180	374.040955
852.740234	231.367599
851.571289	324.079987
850.402344	414.502319
849.232422	670.646362
848.062500	189.826385
846.892578	255.554092
845.721680	374.966309
844.551758	227.974854
843.380859	85.513596
842.208984	148.900848
841.038086	-78.502182
839.866211	-1.738290
838.694336	106.256989
837.521484	167.243484
836.348633	246.047455
835.175781	76.829185
834.002930	144.381805
832.829102	26.554949
831.655273	207.858673
830.481445	270.760010
829.307617	380.440857
828.132813	262.510559
826.958008	191.422775
825.783203	325.439575
824.607422	321.148834
823.431641	216.527802
822.255859	131.957809
821.079102	129.792297
819.903320	-72.850006
818.726563	-3.831013
817.548828	-86.257706
816.372070	-48.538284
815.194336	-146.607117
814.016602	73.378998
812.837891	-80.386734
811.659180	3.741799
810.480469	-281.201355
809.301758	-206.086441
808.122070	-91.081589
806.942383	-60.600838
805.762695	-139.012314
804.583008	48.950703
803.402344	-224.907349
802.221680	-276.806702
801.041016	-69.191429
799.859375	-121.247345
798.677734	-97.958023
797.496094	-280.927521
796.313477	41.451286
795.131836	124.286827
793.949219	-23.383778
792.765625	-111.260269
791.583008	-64.102814
790.399414	-41.394020
789.215820	14.424518
788.031250	10.397429
786.846680	-298.984985
785.662109	-292.033203
784.477539	73.043892
783.291992	53.224518
782.106445	139.423325
780.920898	70.832054
779.735352	125.906143
778.548828	-46.600769
777.362305	140.802658
776.174805	-33.985390
774.988281	-71.933334
773.800781	62.166782
772.613281	72.597847
771.424805	-67.015366
770.236328	141.737259
769.047852	145.315720
767.859375	27.611694
766.669922	224.968781
765.480469	175.451904
764.291016	231.603363
763.101563	443.985077
761.911133	125.708275
760.720703	159.633301
759.529297	259.488617
758.338867	354.837677
757.147461	329.130035
755.955078	123.092003
754.763672	325.947632
753.571289	192.421860
752.378906	390.670776
751.186523	391.085083
749.993164	253.104446
748.799805	216.139175
747.606445	350.359497
746.412109	254.056671
745.217773	109.496834
744.023438	-54.772659
742.829102	155.996796
741.633789	107.932564
740.438477	322.890930
739.243164	336.118744
738.046875	149.946609
736.850586	66.791595
735.654297	123.810860
734.458008	301.202606
733.260742	-11.792234
732.063477	7.974143
730.866211	200.563370
729.667969	-48.769821
728.469727	233.399872
727.271484	38.843182
726.073242	-13.542162
724.874023	38.998734
723.674805	124.301460
722.474609	37.031162
721.275391	192.211182
720.075195	395.375641
718.875000	54.991009
717.673828	290.884705
716.473633	173.279205
715.272461	-62.011868
714.070313	10.313806
712.869141	302.839844
711.666992	56.923027
710.463867	-36.290535
709.261719	97.165298
708.058594	1.922949
706.855469	48.327473
705.652344	9.874336
704.448242	-67.669205
703.244141	124.719391
702.040039	-4.876622
700.834961	41.841320
699.630859	140.805008
698.424805	296.333679
697.219727	-80.620331
696.013672	116.353523
694.807617	33.085518
693.601563	-136.923599
692.395508	3.758496
691.188477	-133.395798
689.981445	-250.849854
688.773438	-242.283661
687.566406	-25.351839
686.358398	126.526550
685.149414	-189.923645
683.941406	-334.847229
682.732422	-63.447346
681.523438	-23.910612
680.313477	-60.092167
679.104492	120.448662
677.894531	-229.480438
676.683594	-250.063965
675.473633	34.659042
674.262695	-52.804527
673.051758	-16.792772
671.839844	32.308140
670.628906	-190.946823
669.416992	-33.486523
668.204102	98.090775
666.992188	123.846428
665.779297	-66.318588
664.566406	167.049973
663.352539	-14.158031
662.138672	63.891674
660.924805	90.217773
659.710938	-14.987579
658.497070	-124.350937
657.282227	-209.831451
656.066406	-25.632391
654.851563	-82.879333
653.635742	-96.901741
652.419922	70.171837
651.204102	-124.682220
649.987305	111.393074
648.770508	-61.709011
647.553711	-62.447166
646.336914	89.678383
645.119141	106.212181
643.901367	-23.523205
642.682617	128.587921
641.464844	140.862595
640.246094	56.390301
639.027344	98.760651
637.807617	190.512589
636.587891	151.136719
635.368164	8.631219
634.148438	78.716179
632.927734	-48.820534
631.707031	48.977703
630.486328	148.764282
629.264648	-101.324005
628.043945	150.464447
626.822266	-14.048004
625.599609	172.938644
624.376953	233.169540
623.155273	220.278244
621.931641	346.405273
620.708984	255.856110
619.485352	173.617264
618.261719	18.293230
617.037109	-26.004232
615.813477	-51.406071
614.588867	-162.787674
613.364258	-255.308578
612.138672	124.360748
610.913086	24.424284
609.687500	-97.382912
608.461914	-50.878780
607.235352	-126.794243
606.008789	-30.298864
604.782227	118.851898
