# Supplementary material for: Raman spectroscopy accurately differentiates mucosal healing from non-healing and biochemical changes following biological therapy in inflammatory bowel disease
Source: PLoS One. 2021 Jun 2;16(6):e0252210. doi: 10.1371/journal.pone.0252210 (PMC8172032; doi:10.1371/journal.pone.0252210)
Supplement: S2 Dataset — (ZIP) [file pone.0252210.s004.zip › Export UC MH/OC031 post-1_base sub cr removed_92__X_-17040.7__Y_32926.8__Z_-382.548__Time_1057.txt]

1714.837891	132.126236
1713.861328	158.907501
1712.884766	68.715233
1711.907227	67.345795
1710.930664	85.092987
1709.953125	-46.974953
1708.975586	16.969679
1707.997070	8.850574
1707.019531	-124.797028
1706.041016	-193.803497
1705.062500	-32.186184
1704.083984	-274.492981
1703.104492	-15.931391
1702.125000	-56.802700
1701.145508	-67.884903
1700.166016	28.358232
1699.186523	-8.779425
1698.206055	-26.862036
1697.225586	70.332733
1696.245117	-3.167441
1695.264648	49.269421
1694.283203	166.109177
1693.301758	-79.886971
1692.320313	0.262065
1691.338867	11.334072
1690.357422	89.461182
1689.375000	149.209854
1688.392578	131.935364
1687.410156	72.355339
1686.427734	82.463623
1685.444336	55.582382
1684.460938	34.388168
1683.477539	258.647858
1682.494141	291.378174
1681.509766	518.810425
1680.526367	115.528214
1679.541992	149.270569
1678.557617	305.746338
1677.572266	183.114456
1676.587891	255.061829
1675.602539	364.521149
1674.617188	522.116455
1673.630859	432.743011
1672.645508	628.106140
1671.659180	403.885864
1670.672852	368.685059
1669.686523	655.164673
1668.699219	193.050079
1667.712891	488.023560
1666.725586	639.841187
1665.738281	874.149658
1664.750000	824.787720
1663.762695	812.885986
1662.774414	766.797485
1661.786133	880.082397
1660.797852	741.807434
1659.808594	1001.346497
1658.820313	871.613159
1657.831055	694.522644
1656.841797	772.001648
1655.851563	831.170227
1654.862305	834.999207
1653.872070	693.525696
1652.881836	824.885315
1651.891602	633.724182
1650.900391	569.827515
1649.910156	656.920166
1648.918945	556.520264
1647.927734	414.113495
1646.935547	253.497452
1645.944336	267.537689
1644.952148	434.971832
1643.959961	320.013977
1642.966797	321.472382
1641.974609	185.899200
1640.981445	166.691910
1639.988281	155.608627
1638.995117	194.843170
1638.001953	-55.821777
1637.007813	-21.455738
1636.013672	20.987654
1635.019531	-136.691345
1634.025391	-17.477667
1633.031250	7.024671
1632.036133	52.747993
1631.041016	-88.328636
1630.045898	-42.282875
1629.049805	27.579809
1628.054688	-28.734512
1627.058594	-119.081215
1626.062500	-59.330612
1625.065430	-112.542442
1624.069336	-26.259567
1623.072266	112.679420
1622.075195	-11.098228
1621.078125	107.003777
1620.081055	-37.495388
1619.083008	-113.543297
1618.084961	101.981033
1617.086914	18.273594
1616.088867	58.047020
1615.089844	40.173573
1614.091797	-6.454151
1613.092773	-60.843204
1612.092773	225.743820
1611.093750	-67.065544
1610.093750	62.297417
1609.094727	126.168976
1608.093750	14.550813
1607.093750	256.642426
1606.093750	84.942802
1605.092773	65.221748
1604.091797	-40.816566
1603.090820	5.024316
1602.088867	105.833778
1601.087891	5.225764
1600.085938	-124.070282
1599.083984	-62.402958
1598.081055	114.288109
1597.079102	71.395058
1596.076172	5.026683
1595.073242	-76.966377
1594.070313	70.935951
1593.067383	-120.675896
1592.063477	-27.628860
1591.059570	-185.187439
1590.055664	-58.227840
1589.051758	39.978230
1588.046875	-20.976049
1587.041992	77.173302
1586.037109	-12.454631
1585.032227	-23.851078
1584.027344	-14.406623
1583.021484	65.367607
1582.015625	35.677265
1581.009766	76.297928
1580.003906	62.195656
1578.997070	-82.098587
1577.990234	-67.588837
1576.984375	43.167339
1575.976563	-25.678200
1574.969727	-58.114285
1573.961914	-54.170063
1572.954102	6.931113
1571.946289	91.355896
1570.938477	105.528809
1569.929688	-67.435081
1568.921875	-180.624985
1567.913086	23.037161
1566.903320	-142.168594
1565.894531	-1.019491
1564.884766	41.375862
1563.875000	-22.701117
1562.865234	123.333694
1561.855469	219.957031
1560.844727	-56.964127
1559.834961	239.163147
1558.824219	109.972000
1557.813477	-27.009363
1556.801758	97.689461
1555.790039	183.402573
1554.779297	-18.478981
1553.766602	136.978333
1552.754883	-36.489792
1551.743164	-44.313232
1550.730469	242.782990
1549.717773	107.963760
1548.705078	200.740692
1547.691406	270.114227
1546.677734	34.282848
1545.665039	312.873169
1544.650391	149.317047
1543.636719	-1.334763
1542.623047	-22.848335
1541.608398	27.869360
1540.593750	21.665060
1539.579102	59.258804
1538.563477	11.563805
1537.547852	110.884232
1536.533203	73.334229
1535.516602	159.508774
1534.500977	21.193804
1533.485352	104.577011
1532.468750	-44.174740
1531.452148	95.686874
1530.435547	-30.003422
1529.417969	-127.405090
1528.400391	125.410294
1527.383789	-46.848141
1526.365234	82.067787
1525.347656	22.941027
1524.329102	-64.570015
1523.311523	-41.506321
1522.292969	238.666214
1521.273438	171.437668
1520.254883	-3.841631
1519.235352	183.301437
1518.215820	-87.198494
1517.196289	120.242867
1516.176758	24.364113
1515.156250	10.610556
1514.136719	-41.744297
1513.116211	-47.969383
1512.094727	-90.227592
1511.074219	-99.197884
1510.052734	-33.861553
1509.031250	-66.121674
1508.009766	-216.431732
1506.988281	38.339779
1505.965820	36.558590
1504.943359	126.949059
1503.920898	-69.773224
1502.898438	-12.884831
1501.875000	-76.497765
1500.852539	-50.539936
1499.829102	-40.050648
1498.805664	67.611168
1497.781250	16.470003
1496.757813	-154.978424
1495.733398	-91.112808
1494.708984	110.741547
1493.684570	51.624729
1492.659180	7.780733
1491.633789	-148.580276
1490.608398	55.333817
1489.583008	-6.607676
1488.557617	-25.178988
1487.531250	150.244492
1486.504883	141.697617
1485.478516	117.764633
1484.452148	106.527847
1483.424805	156.448593
1482.398438	129.759323
1481.371094	248.371658
1480.342773	218.967407
1479.315430	100.294098
1478.287109	86.093117
1477.259766	341.947235
1476.230469	276.610992
1475.202148	310.585602
1474.173828	469.263794
1473.144531	513.237427
1472.115234	572.406738
1471.085938	611.134521
1470.055664	588.717529
1469.025391	548.448853
1467.996094	871.842346
1466.964844	737.337952
1465.934570	717.248779
1464.904297	1091.074707
1463.873047	1169.918091
1462.841797	1009.871033
1461.809570	1096.220337
1460.778320	1088.540649
1459.746094	1215.376587
1458.713867	1446.194580
1457.681641	1291.125122
1456.649414	1339.070313
1455.616211	1425.002197
1454.583008	1371.373657
1453.549805	1272.094482
1452.516602	1629.152832
1451.483398	1311.830444
1450.449219	1498.883545
1449.415039	1407.145996
1448.380859	1429.409668
1447.345703	1593.447266
1446.311523	1575.110474
1445.276367	1465.625244
1444.241211	1421.971680
1443.205078	1264.450195
1442.169922	1375.143066
1441.133789	1450.358765
1440.097656	1411.743896
1439.061523	1357.970093
1438.024414	1152.548096
1436.988281	1303.528442
1435.951172	1330.634399
1434.914063	1102.606445
1433.875977	1056.495483
1432.838867	816.001160
1431.800781	780.073608
1430.762695	741.641479
1429.724609	635.104797
1428.685547	346.977509
1427.646484	432.262543
1426.607422	391.440948
1425.568359	522.082581
1424.529297	443.478058
1423.489258	165.833786
1422.449219	238.529480
1421.409180	553.029541
1420.369141	338.556091
1419.328125	250.077408
1418.288086	267.396912
1417.247070	340.093048
1416.205078	-60.275993
1415.164063	-20.191160
1414.122070	90.319687
1413.080078	220.931808
1412.038086	125.253052
1410.996094	-25.648794
1409.953125	-65.889359
1408.910156	4.472051
1407.867188	-123.600334
1406.824219	157.775681
1405.780273	155.337097
1404.737305	105.254456
1403.693359	130.520035
1402.648438	52.932117
1401.604492	-29.586163
1400.559570	-76.916321
1399.514648	81.445282
1398.469727	-71.088051
1397.424805	-180.895035
1396.378906	-165.312576
1395.333984	78.322968
1394.288086	171.602264
1393.241211	244.853714
1392.195313	-24.888308
1391.148438	-191.830719
1390.101563	-23.270334
1389.054688	-57.404362
1388.006836	-6.414140
1386.959961	-65.427132
1385.912109	-31.836275
1384.864258	21.803417
1383.815430	-106.989998
1382.767578	-65.722496
1381.718750	162.972183
1380.669922	86.887344
1379.621094	-83.997681
1378.571289	32.391060
1377.522461	-123.292061
1376.472656	-31.762226
1375.421875	-159.789963
1374.372070	24.157515
1373.321289	-71.256683
1372.270508	-24.418716
1371.219727	-14.922661
1370.168945	114.286804
1369.117188	49.131733
1368.066406	21.461285
1367.014648	-78.365372
1365.961914	-16.200989
1364.910156	36.062836
1363.857422	41.078621
1362.804688	78.525742
1361.751953	81.201523
1360.698242	59.072395
1359.645508	-12.704332
1358.591797	122.018677
1357.538086	35.500355
1356.483398	31.119480
1355.429688	-42.752522
1354.375000	107.090813
1353.320313	117.849426
1352.264648	121.231415
1351.209961	221.535202
1350.154297	339.250031
1349.098633	112.022682
1348.042969	244.767380
1346.986328	330.399506
1345.930664	408.644348
1344.874023	412.543549
1343.817383	714.025635
1342.759766	571.783569
1341.703125	563.509644
1340.645508	300.131836
1339.587891	329.242279
1338.529297	459.955139
1337.471680	402.530273
1336.413086	478.883514
1335.354492	540.438660
1334.295898	374.414246
1333.236328	495.501892
1332.176758	567.158203
1331.117188	581.994385
1330.057617	562.298096
1328.998047	574.827026
1327.937500	530.594299
1326.876953	533.405579
1325.816406	365.866089
1324.754883	450.369019
1323.694336	347.280243
1322.632813	454.132660
1321.571289	612.846802
1320.508789	438.476166
1319.447266	636.758057
1318.384766	773.374390
1317.322266	562.338989
1316.259766	647.303589
1315.196289	544.991089
1314.132813	541.368164
1313.069336	693.033813
1312.005859	578.699402
1310.942383	774.773376
1309.877930	416.884247
1308.813477	657.365356
1307.749023	728.013794
1306.683594	860.213135
1305.619141	721.847717
1304.553711	809.872681
1303.488281	777.450989
1302.421875	718.073730
1301.356445	717.781982
1300.290039	673.330078
1299.223633	700.210815
1298.157227	626.448669
1297.089844	533.141479
1296.022461	670.717285
1294.955078	719.938843
1293.887695	509.083588
1292.819336	595.250488
1291.751953	575.971497
1290.683594	532.240234
1289.614258	557.240601
1288.545898	469.534302
1287.476563	421.137909
1286.407227	627.646729
1285.337891	527.914185
1284.268555	335.215729
1283.198242	519.745422
1282.127930	466.786682
1281.057617	316.005554
1279.986328	307.270050
1278.916016	518.775574
1277.844727	446.512207
1276.773438	252.060959
1275.701172	378.022430
1274.629883	516.201050
1273.557617	671.472839
1272.485352	616.604248
1271.413086	566.691833
1270.339844	702.451538
1269.266602	535.430786
1268.193359	451.524994
1267.120117	626.398987
1266.045898	667.034607
1264.972656	578.398376
1263.898438	819.099609
1262.823242	496.454620
1261.749023	510.418091
1260.673828	597.530090
1259.598633	762.617004
1258.523438	628.000854
1257.448242	537.318176
1256.372070	553.855652
1255.295898	643.456055
1254.219727	528.577209
1253.142578	557.357483
1252.066406	518.026306
1250.989258	520.089233
1249.912109	510.014740
1248.833984	534.007751
1247.756836	626.077881
1246.678711	645.214111
1245.599609	591.466003
1244.521484	596.062866
1243.442383	389.369751
1242.364258	658.718384
1241.285156	529.818542
1240.205078	150.989517
1239.125977	551.289429
1238.045898	446.794373
1236.965820	524.271729
1235.884766	495.022125
1234.804688	414.878143
1233.723633	434.157227
1232.642578	358.918610
1231.561523	257.065399
1230.479492	339.357361
1229.397461	319.898651
1228.315430	317.397095
1227.233398	380.254852
1226.150391	290.610596
1225.068359	525.236328
1223.985352	394.466156
1222.901367	343.561707
1221.818359	415.994171
1220.734375	193.448334
1219.650391	299.702209
1218.566406	314.073059
1217.481445	79.589249
1216.396484	142.286682
1215.311523	345.003174
1214.226563	55.098984
1213.141602	170.820160
1212.055664	98.240936
1210.969727	469.611176
1209.883789	264.294128
1208.796875	126.573990
1207.709961	311.978027
1206.623047	164.623474
1205.536133	386.042542
1204.449219	226.644485
1203.361328	286.504425
1202.273438	163.274811
1201.185547	61.744789
1200.096680	87.820541
1199.008789	58.500519
1197.919922	-45.429390
1196.830078	16.650995
1195.741211	-17.534094
1194.651367	-111.851219
1193.561523	-21.044100
1192.471680	-62.506100
1191.381836	-89.565140
1190.291016	-131.062225
1189.200195	12.373363
1188.109375	-115.650711
1187.017578	-89.999901
1185.926758	-73.998138
1184.834961	1.951491
1183.742188	-123.710350
1182.650391	-158.202835
1181.557617	-120.776871
1180.464844	58.051941
1179.372070	-141.982605
1178.279297	79.824982
1177.185547	25.946968
1176.091797	17.563272
1174.998047	239.055222
1173.903320	127.578621
1172.808594	13.712972
1171.713867	146.366028
1170.619141	-24.971443
1169.524414	200.836884
1168.428711	74.912544
1167.333008	-36.655903
1166.237305	-21.517237
1165.140625	10.295708
1164.044922	46.827091
1162.948242	14.009618
1161.850586	26.537226
1160.753906	-163.963577
1159.656250	18.006130
1158.558594	190.297134
1157.460938	226.438538
1156.362305	198.095596
1155.263672	81.460098
1154.165039	208.068054
1153.066406	177.212326
1151.967773	263.117462
1150.868164	46.276707
1149.768555	-27.563133
1148.667969	77.229813
1147.568359	-63.368027
1146.467773	67.474487
1145.367188	102.988808
1144.266602	140.816605
1143.165039	-106.948456
1142.063477	-19.239759
1140.961914	-145.665573
1139.860352	91.706886
1138.757813	-117.992668
1137.655273	54.992085
1136.552734	33.008038
1135.450195	132.137466
1134.346680	164.669205
1133.244141	360.978516
1132.139648	243.782822
1131.036133	295.105560
1129.931641	377.200775
1128.827148	506.657318
1127.722656	386.966736
1126.618164	338.421509
1125.512695	465.281921
1124.407227	388.200562
1123.301758	600.206238
1122.196289	416.426361
1121.089844	393.745270
1119.983398	607.832336
1118.876953	324.603180
1117.769531	325.490875
1116.663086	127.557709
1115.555664	197.014008
1114.447266	223.816360
1113.339844	196.176743
1112.231445	381.289673
1111.123047	292.085815
1110.014648	167.434937
1108.905273	94.776871
1107.795898	281.944702
1106.686523	357.995850
1105.577148	245.093201
1104.466797	465.031952
1103.357422	455.922333
1102.247070	486.889099
1101.135742	270.122467
1100.025391	461.417450
1098.914063	553.561829
1097.802734	506.555084
1096.690430	318.131836
1095.579102	447.853973
1094.466797	297.163361
1093.353516	495.064880
1092.241211	250.195679
1091.127930	593.913696
1090.014648	485.581940
1088.901367	494.923157
1087.788086	264.292877
1086.673828	421.799652
1085.559570	447.539154
1084.445313	442.687225
1083.330078	437.815338
1082.214844	555.112976
1081.099609	364.599854
1079.984375	336.213531
1078.868164	420.531372
1077.751953	478.974396
1076.635742	403.598419
1075.519531	450.263062
1074.402344	480.472351
1073.285156	414.497040
1072.167969	287.579498
1071.050781	266.208252
1069.932617	144.056366
1068.814453	314.861389
1067.696289	28.759295
1066.578125	272.115570
1065.458984	164.113113
1064.339844	533.741455
1063.220703	381.263519
1062.100586	217.155212
1060.980469	226.246887
1059.860352	275.103302
1058.740234	293.545990
1057.619141	162.363449
1056.498047	106.045143
1055.376953	218.011322
1054.255859	208.454651
1053.133789	266.648041
1052.011719	156.700089
1050.889648	280.280060
1049.767578	196.088425
1048.644531	228.628662
1047.521484	142.191910
1046.398438	191.098801
1045.274414	191.032516
1044.150391	-7.174833
1043.026367	46.464378
1041.902344	69.812744
1040.778320	237.622513
1039.653320	42.025253
1038.528320	77.087303
1037.402344	-178.853683
1036.277344	133.292526
1035.151367	177.715637
1034.024414	94.192368
1032.898438	75.876213
1031.771484	180.851578
1030.644531	130.050797
1029.517578	76.990685
1028.390625	65.826767
1027.262695	-61.455559
1026.134766	-109.660507
1025.005859	37.264771
1023.877930	-205.865814
1022.749023	-193.515106
1021.620117	-143.990463
1020.490234	-150.121689
1019.361328	-306.961517
1018.231445	-148.299591
1017.101563	-126.443504
1015.970703	-95.273712
1014.839844	7.777092
1013.708984	-190.346664
1012.578125	35.557236
1011.447266	71.527916
1010.315430	-66.100037
1009.183594	97.303818
1008.050781	68.621994
1006.918945	93.232124
1005.786133	430.153137
1004.653320	734.609009
1003.519531	791.609253
1002.386719	1384.901123
1001.252930	933.468872
1000.118164	644.039124
998.984375	285.523590
997.849609	229.758453
996.714844	234.118393
995.580078	21.581705
994.444336	123.056847
993.308594	19.227829
992.172852	-66.022789
991.036133	54.076832
989.900391	-10.238497
988.763672	-83.665993
987.626953	25.067759
986.489258	106.184013
985.351563	85.996033
984.213867	-53.847183
983.076172	-4.757225
981.937500	-229.513626
980.798828	63.683800
979.660156	76.148979
978.521484	38.091320
977.381836	200.196320
976.242188	-203.248932
975.102539	71.632874
973.961914	24.759775
972.822266	51.511509
971.681641	89.821541
970.540039	-14.171976
969.399414	47.266590
968.257813	72.040802
967.116211	53.290455
965.973633	238.819672
964.832031	27.549898
963.689453	-20.723225
962.545898	123.690994
961.403320	206.240768
960.259766	188.016098
959.116211	291.307373
957.972656	106.047112
956.828125	46.906040
955.683594	17.642994
954.539063	96.054657
953.393555	-86.343399
952.249023	198.127029
951.103516	98.305908
949.957031	112.951935
948.811523	88.813072
947.665039	30.491371
946.518555	-20.862610
945.371094	71.819733
944.224609	155.406754
943.077148	81.484329
941.929688	293.043457
940.781250	137.131363
939.632813	175.329681
938.484375	295.719788
937.335938	160.693588
936.186523	351.883484
935.038086	205.672043
933.887695	273.853516
932.738281	155.236572
931.587891	114.210976
930.437500	102.890678
929.287109	178.179092
928.135742	41.801632
926.985352	37.565502
925.833984	-48.505287
924.681641	-0.241626
923.530273	18.503052
922.377930	110.074341
921.224609	-77.929070
920.072266	122.851830
918.918945	-14.939250
917.765625	156.341873
916.612305	21.014318
915.458008	112.873146
914.303711	-115.318573
913.149414	24.316780
911.995117	-1.685014
910.839844	-95.662560
909.684570	-64.803314
908.529297	-226.623322
907.373047	-64.155472
906.216797	-277.907745
905.060547	-147.115021
903.904297	-95.612785
902.747070	-66.726814
901.589844	-289.122589
900.432617	-251.052673
899.274414	47.299789
898.117188	-57.175343
896.958984	-3.214846
895.799805	195.499054
894.641602	-100.985840
893.482422	34.444405
892.322266	115.615318
891.163086	31.849840
890.002930	-191.883469
888.842773	-243.853256
887.682617	178.350800
886.521484	51.894314
885.360352	-81.246376
884.199219	110.579247
883.038086	-54.042755
881.875977	88.122566
880.713867	99.479156
879.551758	2.656986
878.388672	113.216202
877.225586	77.297989
876.062500	-116.257767
874.899414	-23.729326
873.735352	46.255955
872.571289	84.701492
871.407227	242.396378
870.242188	51.318714
869.077148	292.173065
867.912109	143.895996
866.747070	162.045105
865.581055	74.548714
864.415039	-116.277313
863.249023	47.925457
862.083008	131.184402
860.916016	129.067398
859.749023	344.693146
858.581055	281.900970
857.414063	198.919540
856.246094	82.310318
855.077148	174.317444
853.909180	281.948029
852.740234	259.485107
851.571289	297.516327
850.402344	149.523209
849.232422	301.750305
848.062500	156.004105
846.892578	59.550358
845.721680	77.274193
844.551758	12.139318
843.380859	79.009529
842.208984	199.496277
841.038086	60.452240
839.866211	136.076981
838.694336	160.203781
837.521484	101.584793
836.348633	170.297592
835.175781	35.650185
834.002930	133.270920
832.829102	199.533997
831.655273	140.705704
830.481445	126.478981
829.307617	183.594604
828.132813	113.480400
826.958008	163.760452
825.783203	205.033096
824.607422	79.047379
823.431641	80.078056
822.255859	105.546814
821.079102	12.883331
819.903320	223.049118
818.726563	-7.776989
817.548828	-76.075630
816.372070	-24.252964
815.194336	100.893074
814.016602	-56.579704
812.837891	-78.402863
811.659180	168.716034
810.480469	-155.591888
809.301758	-19.836981
808.122070	-79.727440
806.942383	-10.845364
805.762695	-204.106247
804.583008	-62.127655
803.402344	-60.125629
802.221680	-178.033325
801.041016	-71.899773
799.859375	-121.154900
798.677734	-259.166046
797.496094	-60.224216
796.313477	-89.745697
795.131836	-55.077534
793.949219	37.092323
792.765625	-169.862061
791.583008	-46.873085
790.399414	49.412132
789.215820	-106.738876
788.031250	40.246891
786.846680	85.320854
785.662109	172.315704
784.477539	106.620842
783.291992	14.352288
782.106445	-135.412018
780.920898	119.168709
779.735352	17.896299
778.548828	-76.776291
777.362305	73.611275
776.174805	16.351824
774.988281	109.121284
773.800781	16.436785
772.613281	175.202560
771.424805	22.865818
770.236328	29.286142
769.047852	-76.781830
767.859375	79.394150
766.669922	-22.350912
765.480469	232.746399
764.291016	159.527924
763.101563	236.009415
761.911133	169.321915
760.720703	144.429474
759.529297	346.121429
758.338867	118.736229
757.147461	227.885468
755.955078	312.758026
754.763672	111.797379
753.571289	218.560349
752.378906	151.669983
751.186523	89.174965
749.993164	4.721344
748.799805	95.925606
747.606445	167.310226
746.412109	-57.613346
745.217773	167.318466
744.023438	117.949615
742.829102	77.367287
741.633789	163.959045
740.438477	15.972754
739.243164	12.689071
738.046875	22.556278
736.850586	-39.855373
735.654297	-86.896919
734.458008	128.817947
733.260742	-77.992767
732.063477	198.930740
730.866211	-104.013397
729.667969	111.596092
728.469727	-22.742689
727.271484	44.151649
726.073242	14.882366
724.874023	-25.255047
723.674805	61.386864
722.474609	78.144699
721.275391	-25.151506
720.075195	181.667801
718.875000	-50.258892
717.673828	213.332901
716.473633	101.633080
715.272461	64.215858
714.070313	120.660126
712.869141	249.100647
711.666992	57.167538
710.463867	109.467896
709.261719	20.228695
708.058594	50.918175
706.855469	-35.895573
705.652344	-55.079556
704.448242	167.442429
703.244141	83.152023
702.040039	-79.308281
700.834961	-65.404335
699.630859	-12.252046
698.424805	143.173447
697.219727	55.216335
696.013672	-23.883015
694.807617	-161.475510
693.601563	26.912371
692.395508	-25.687403
691.188477	102.056778
689.981445	-149.950287
688.773438	-180.374252
687.566406	75.710190
686.358398	-65.097076
685.149414	-125.470100
683.941406	126.494530
682.732422	-18.151243
681.523438	-86.754066
680.313477	-25.204214
679.104492	-15.532881
677.894531	-118.329063
676.683594	25.851265
675.473633	-228.149704
674.262695	136.958496
673.051758	-105.877914
671.839844	-32.701309
670.628906	-58.911068
669.416992	-115.255600
668.204102	-100.136414
666.992188	49.050144
665.779297	10.323378
664.566406	109.939255
663.352539	-25.764387
662.138672	-3.729062
660.924805	214.779129
659.710938	44.845112
658.497070	19.589348
657.282227	123.809044
656.066406	92.177254
654.851563	71.365120
653.635742	-14.073648
652.419922	36.288136
651.204102	-118.038452
649.987305	-37.540527
648.770508	75.189293
647.553711	161.986969
646.336914	349.841919
645.119141	98.560585
643.901367	96.855751
642.682617	252.054352
641.464844	88.792244
640.246094	174.840866
639.027344	305.813019
637.807617	230.241180
636.587891	29.879919
635.368164	-61.089577
634.148438	15.211056
632.927734	119.095345
631.707031	-0.615520
630.486328	239.890884
629.264648	263.222504
628.043945	-42.043072
626.822266	188.495941
625.599609	397.014008
624.376953	184.807846
623.155273	158.585648
621.931641	363.174438
620.708984	245.746765
619.485352	144.835388
618.261719	36.837383
617.037109	-44.043823
615.813477	-16.545439
614.588867	108.506592
613.364258	55.063686
612.138672	-69.881454
610.913086	13.758066
609.687500	-271.360809
608.461914	-1.821219
607.235352	27.115419
606.008789	65.485718
604.782227	2.167390
