# Supplementary material for: Raman spectroscopy accurately differentiates mucosal healing from non-healing and biochemical changes following biological therapy in inflammatory bowel disease
Source: PLoS One. 2021 Jun 2;16(6):e0252210. doi: 10.1371/journal.pone.0252210 (PMC8172032; doi:10.1371/journal.pone.0252210)
Supplement: S2 Dataset — (ZIP) [file pone.0252210.s004.zip › Export UC MH/OC018-2 post treatment_base sub CR removed_66__X_-28741.5__Y_36560.2__Z_-5.50041__Time_752.txt]

1714.640625	254.999634
1713.664063	-6.437376
1712.687500	15.391943
1711.709961	210.375397
1710.733398	-32.767384
1709.755859	130.410324
1708.778320	102.088158
1707.799805	-90.897667
1706.821289	-159.132507
1705.843750	-145.529388
1704.864258	19.286295
1703.885742	164.025436
1702.907227	-11.093725
1701.927734	18.459560
1700.948242	185.695480
1699.968750	-49.703598
1698.988281	-56.555492
1698.007813	-171.800949
1697.028320	-240.352951
1696.046875	-123.450874
1695.066406	66.678062
1694.084961	-145.482452
1693.104492	-12.012273
1692.123047	-176.566101
1691.140625	-35.813297
1690.159180	63.213787
1689.176758	320.527893
1688.194336	-34.733246
1687.211914	205.700745
1686.228516	153.666336
1685.246094	123.887115
1684.262695	270.821533
1683.279297	314.633636
1682.295898	162.153214
1681.311523	412.599609
1680.327148	189.840393
1679.342773	284.671173
1678.358398	159.332184
1677.374023	56.052341
1676.388672	349.812164
1675.403320	684.011169
1674.417969	742.223938
1673.432617	439.559448
1672.446289	642.555847
1671.459961	545.845459
1670.473633	625.082214
1669.487305	805.772827
1668.500977	694.880432
1667.513672	815.504028
1666.526367	726.939575
1665.539063	835.267151
1664.550781	1079.315674
1663.563477	1087.704590
1662.575195	1059.416626
1661.586914	861.927063
1660.598633	1176.477661
1659.609375	1244.864746
1658.620117	1228.851196
1657.631836	1409.239624
1656.641602	1325.102051
1655.652344	1101.059204
1654.662109	882.748840
1653.672852	1085.633423
1652.681641	1079.725830
1651.691406	941.884766
1650.701172	1008.028015
1649.709961	564.143372
1648.718750	511.942749
1647.727539	518.166199
1646.735352	347.606598
1645.744141	452.090851
1644.751953	337.548096
1643.759766	334.170593
1642.766602	85.491165
1641.774414	132.718719
1640.781250	385.922607
1639.788086	-44.076019
1638.794922	135.546814
1637.801758	80.559708
1636.807617	118.010460
1635.813477	-52.642960
1634.819336	-46.534718
1633.825195	54.536175
1632.830078	47.674469
1631.834961	-101.288605
1630.839844	358.104370
1629.844727	-193.425323
1628.849609	-81.438461
1627.853516	-87.835777
1626.857422	-128.364716
1625.861328	-55.731026
1624.865234	129.983765
1623.868164	34.368080
1622.871094	22.932728
1621.874023	-22.629890
1620.876953	126.253662
1619.879883	162.145264
1618.881836	145.506317
1617.883789	42.236984
1616.885742	93.874222
1615.887695	48.379951
1614.888672	21.252304
1613.889648	259.049255
1612.890625	187.255646
1611.891602	165.278336
1610.892578	-116.245201
1609.892578	-174.921753
1608.892578	4.823155
1607.892578	105.847130
1606.892578	-5.377816
1605.891602	145.235245
1604.890625	204.088638
1603.889648	131.975098
1602.888672	-26.536173
1601.887695	-98.719543
1600.885742	-110.795433
1599.883789	2.574996
1598.881836	-184.867630
1597.879883	-37.729240
1596.876953	-3.133437
1595.874023	-67.939796
1594.871094	-130.207993
1593.868164	-341.423370
1592.864258	-113.982941
1591.861328	-14.667550
1590.857422	-121.706718
1589.853516	-171.406998
1588.848633	-299.475952
1587.844727	-2.447032
1586.839844	62.233936
1585.834961	246.692902
1584.830078	79.046036
1583.824219	88.550568
1582.819336	4.126851
1581.813477	31.613510
1580.807617	-235.342896
1579.800781	-88.317337
1578.794922	191.278946
1577.788086	-44.727825
1576.781250	-85.612091
1575.773438	112.718002
1574.766602	191.178787
1573.758789	-47.801712
1572.750977	-29.435532
1571.743164	-73.607277
1570.735352	22.427433
1569.726563	105.272797
1568.718750	47.668587
1567.708984	62.642296
1566.700195	-200.361847
1565.691406	112.904068
1564.681641	96.257751
1563.671875	-141.095856
1562.662109	-103.502617
1561.652344	211.453415
1560.641602	126.761528
1559.630859	150.845261
1558.620117	231.791656
1557.609375	55.991489
1556.597656	-42.164875
1555.586914	121.207535
1554.575195	56.443836
1553.563477	229.770554
1552.550781	-37.222118
1551.539063	166.807251
1550.526367	171.341293
1549.513672	160.203049
1548.500977	-99.385162
1547.487305	129.724091
1546.473633	-8.539196
1545.459961	72.820946
1544.446289	48.044662
1543.432617	-33.708927
1542.417969	129.819443
1541.404297	176.926575
1540.389648	-222.838776
1539.374023	141.542664
1538.359375	157.208466
1537.343750	-56.940746
1536.328125	92.623520
1535.312500	260.041199
1534.296875	130.694458
1533.280273	101.804649
1532.263672	317.670441
1531.247070	41.086246
1530.230469	50.485115
1529.212891	116.409355
1528.196289	303.234772
1527.178711	358.520966
1526.160156	60.961536
1525.142578	108.305168
1524.124023	268.714386
1523.106445	7.028202
1522.087891	-25.760195
1521.068359	188.206055
1520.049805	29.178768
1519.030273	121.998260
1518.010742	99.016998
1516.991211	-134.753464
1515.971680	191.470917
1514.951172	-45.019669
1513.930664	-45.284374
1512.910156	33.929653
1511.889648	-38.423546
1510.868164	-228.901733
1509.846680	42.399284
1508.826172	10.833283
1507.803711	-77.260696
1506.782227	-60.277344
1505.759766	-192.079712
1504.737305	45.125576
1503.714844	-122.691711
1502.692383	-95.834229
1501.668945	-189.460922
1500.646484	-98.750816
1499.623047	137.748596
1498.599609	-183.903168
1497.575195	-185.638733
1496.550781	14.667016
1495.527344	-115.132050
1494.502930	97.718681
1493.477539	-47.553272
1492.453125	57.697376
1491.427734	68.263992
1490.402344	9.775975
1489.376953	-25.755781
1488.350586	-91.993820
1487.325195	74.125648
1486.298828	12.892572
1485.272461	25.653408
1484.245117	290.977875
1483.218750	147.947678
1482.191406	193.674698
1481.164063	257.191101
1480.136719	221.201172
1479.108398	345.768555
1478.080078	452.404053
1477.052734	497.823578
1476.023438	423.425781
1474.995117	514.597473
1473.965820	544.572144
1472.937500	643.262085
1471.908203	805.502258
1470.877930	705.521240
1469.848633	966.862244
1468.818359	996.578979
1467.788086	1069.500610
1466.757813	1119.494507
1465.727539	1327.062622
1464.696289	1501.475342
1463.665039	1520.804199
1462.633789	1524.877319
1461.602539	1678.798340
1460.570313	1654.878540
1459.539063	1699.532349
1458.506836	1635.007446
1457.473633	1773.516846
1456.441406	1858.707153
1455.408203	1801.798828
1454.375000	1826.078003
1453.341797	1830.075928
1452.308594	1851.829468
1451.274414	2015.501831
1450.241211	1961.219727
1449.207031	2010.830811
1448.171875	1984.440308
1447.137695	2234.120361
1446.102539	1949.497681
1445.067383	1842.207886
1444.032227	1691.969604
1442.997070	1799.901611
1441.960938	1907.799805
1440.924805	1987.865967
1439.888672	1761.980591
1438.852539	1629.760498
1437.816406	1717.525757
1436.779297	1575.326294
1435.742188	1392.804932
1434.705078	1142.209229
1433.666992	959.931091
1432.629883	1138.830078
1431.591797	913.811584
1430.553711	683.889038
1429.514648	597.919189
1428.476563	421.239746
1427.437500	597.760193
1426.398438	390.989868
1425.359375	307.890991
1424.320313	418.959167
1423.280273	398.988892
1422.240234	313.584869
1421.200195	316.435883
1420.159180	80.096413
1419.119141	226.635208
1418.078125	332.884521
1417.037109	434.124451
1415.996094	-28.223965
1414.954102	209.011185
1413.912109	302.857697
1412.870117	102.537392
1411.828125	312.152893
1410.786133	144.738480
1409.743164	62.894024
1408.700195	1.260114
1407.657227	65.318214
1406.614258	194.721619
1405.570313	50.463020
1404.527344	-28.373686
1403.483398	76.094406
1402.438477	-155.637451
1401.394531	152.174240
1400.349609	21.014349
1399.304688	-152.633698
1398.259766	9.814826
1397.214844	74.526688
1396.168945	-46.151367
1395.123047	-11.359431
1394.077148	-34.102703
1393.031250	-134.380539
1391.984375	10.827894
1390.937500	63.446503
1389.890625	-229.235092
1388.843750	16.258274
1387.796875	164.177094
1386.749023	79.513260
1385.701172	64.994774
1384.653320	-26.924795
1383.604492	-156.212357
1382.556641	-192.880051
1381.507813	65.360588
1380.458984	-8.626282
1379.410156	-124.938011
1378.360352	-21.402485
1377.310547	14.787445
1376.260742	66.034355
1375.210938	-167.091217
1374.161133	-150.557846
1373.110352	40.640945
1372.059570	2.450357
1371.008789	113.954491
1369.957031	-11.287223
1368.906250	-201.155014
1367.854492	-144.203888
1366.802734	104.616203
1365.750000	29.675528
1364.698242	109.243385
1363.645508	106.720520
1362.592773	-59.956779
1361.540039	32.307095
1360.486328	-149.019562
1359.433594	112.544334
1358.379883	33.423832
1357.326172	165.749924
1356.271484	-15.063473
1355.216797	85.096809
1354.163086	279.732239
1353.107422	62.036602
1352.052734	336.247162
1350.998047	424.223206
1349.942383	266.506012
1348.886719	285.157318
1347.830078	465.165802
1346.774414	516.207214
1345.717773	344.103241
1344.661133	417.647461
1343.604492	503.651947
1342.546875	914.390869
1341.490234	564.314392
1340.432617	667.846558
1339.375000	786.290100
1338.316406	877.527039
1337.258789	805.418823
1336.200195	696.296265
1335.141602	584.836853
1334.082031	557.633667
1333.023438	624.541504
1331.963867	718.706360
1330.904297	538.457520
1329.844727	632.776733
1328.784180	586.257507
1327.723633	559.613464
1326.663086	550.359619
1325.602539	546.135681
1324.541992	833.388123
1323.480469	688.540894
1322.418945	803.016174
1321.357422	848.422485
1320.295898	847.014893
1319.233398	776.613892
1318.170898	1095.981201
1317.108398	813.668823
1316.045898	805.185303
1314.982422	887.965027
1313.918945	941.218384
1312.855469	856.565552
1311.791992	1001.083679
1310.728516	896.902527
1309.664063	630.349243
1308.599609	775.032288
1307.535156	887.731873
1306.469727	1123.462769
1305.404297	987.733582
1304.338867	1132.482666
1303.273438	1026.449219
1302.208008	1095.057861
1301.141602	809.796326
1300.075195	962.084839
1299.008789	895.734924
1297.942383	915.436768
1296.875000	954.828552
1295.807617	864.150696
1294.740234	712.208801
1293.672852	634.005432
1292.604492	845.382141
1291.537109	750.125061
1290.468750	868.305176
1289.399414	635.882324
1288.331055	812.968384
1287.261719	722.898376
1286.192383	762.773499
1285.123047	726.740845
1284.052734	744.644287
1282.983398	782.177307
1281.913086	949.476013
1280.841797	646.830261
1279.771484	613.523071
1278.700195	771.081543
1277.628906	796.536011
1276.557617	719.313049
1275.486328	1045.546143
1274.414063	763.053894
1273.341797	798.399963
1272.269531	806.887634
1271.197266	979.058655
1270.124023	926.507202
1269.050781	986.318237
1267.977539	1014.396545
1266.904297	713.026123
1265.830078	802.197754
1264.756836	854.767639
1263.681641	907.328247
1262.607422	750.192688
1261.533203	710.160522
1260.458008	921.199158
1259.382813	734.975342
1258.307617	787.595093
1257.231445	876.737061
1256.155273	705.296204
1255.079102	772.529114
1254.002930	851.915039
1252.926758	673.323669
1251.849609	1073.861328
1250.772461	618.013062
1249.695313	714.412231
1248.617188	664.887878
1247.540039	637.268433
1246.461914	638.822571
1245.382813	812.886963
1244.304688	714.803650
1243.225586	828.052368
1242.146484	543.033936
1241.067383	644.124146
1239.988281	606.823730
1238.908203	707.840637
1237.828125	685.077698
1236.748047	541.043640
1235.667969	608.030151
1234.586914	514.961975
1233.505859	397.685516
1232.424805	643.941772
1231.343750	664.756836
1230.261719	801.809570
1229.179688	677.241150
1228.097656	547.864929
1227.015625	631.543091
1225.932617	681.278564
1224.850586	464.822021
1223.767578	391.154938
1222.683594	319.912933
1221.600586	466.296082
1220.516602	385.348297
1219.432617	333.412262
1218.347656	170.313095
1217.263672	297.159271
1216.178711	194.463364
1215.093750	72.464684
1214.008789	348.828278
1212.922852	431.939789
1211.836914	80.620628
1210.750977	315.678528
1209.665039	229.792267
1208.579102	500.812531
1207.492188	561.915894
1206.405273	401.191559
1205.318359	185.072357
1204.230469	299.088257
1203.142578	261.254486
1202.054688	310.093658
1200.966797	125.317924
1199.877930	5.570509
1198.790039	-85.282997
1197.701172	21.155924
1196.611328	245.372803
1195.522461	-187.135635
1194.432617	-92.910492
1193.342773	-73.299393
1192.252930	-137.867401
1191.162109	-12.629663
1190.072266	93.287987
1188.981445	-48.286716
1187.889648	-84.196236
1186.798828	-163.351257
1185.707031	105.505447
1184.615234	-62.555286
1183.523438	-93.840576
1182.430664	-331.453644
1181.337891	20.912880
1180.245117	-10.538310
1179.152344	1.114289
1178.059570	151.702347
1176.965820	93.714317
1175.872070	102.768425
1174.778320	-94.196190
1173.683594	70.406517
1172.588867	-73.918320
1171.494141	-69.854530
1170.399414	-37.138649
1169.303711	88.791809
1168.208984	-31.723894
1167.113281	175.330032
1166.016602	-55.243927
1164.920898	-63.494850
1163.824219	-126.766533
1162.727539	-6.121576
1161.630859	-43.222126
1160.533203	390.035126
1159.435547	171.300659
1158.337891	138.773743
1157.240234	270.852844
1156.141602	9.166591
1155.043945	86.237259
1153.944336	194.202332
1152.845703	142.332794
1151.747070	192.919403
1150.647461	-66.372284
1149.547852	198.538559
1148.447266	184.577209
1147.347656	215.817612
1146.247070	54.129604
1145.146484	-102.782639
1144.044922	-78.825966
1142.944336	2.173610
1141.842773	64.040764
1140.741211	-126.260315
1139.638672	85.279457
1138.537109	68.475143
1137.434570	-55.329323
1136.332031	203.404739
1135.228516	198.282013
1134.125977	60.119976
1133.022461	31.180262
1131.917969	184.980881
1130.814453	397.999786
1129.709961	515.951538
1128.605469	557.886963
1127.500977	621.097778
1126.396484	634.434204
1125.291016	702.233215
1124.185547	701.217834
1123.080078	439.505890
1121.973633	473.985107
1120.868164	72.608917
1119.761719	161.524994
1118.654297	363.982117
1117.547852	102.406586
1116.440430	269.201843
1115.333008	246.616669
1114.225586	522.019165
1113.117188	284.107391
1112.008789	254.312057
1110.900391	63.762959
1109.791992	130.839981
1108.682617	353.766602
1107.573242	297.840820
1106.463867	388.315582
1105.354492	558.984924
1104.244141	245.658264
1103.133789	295.856354
1102.023438	244.551056
1100.913086	407.887970
1099.801758	330.572968
1098.690430	538.544983
1097.579102	416.395081
1096.467773	298.987640
1095.355469	520.876160
1094.243164	714.374817
1093.130859	373.178131
1092.017578	533.607239
1090.905273	402.066528
1089.791992	355.279114
1088.677734	468.482513
1087.564453	593.388000
1086.450195	497.148163
1085.335938	567.874268
1084.221680	455.204315
1083.106445	267.363770
1081.991211	533.071289
1080.875977	676.498108
1079.760742	512.196411
1078.644531	411.352661
1077.528320	434.966797
1076.412109	378.770630
1075.295898	428.187531
1074.178711	367.319977
1073.061523	200.945282
1071.944336	351.189880
1070.826172	381.808685
1069.708984	84.313850
1068.590820	194.661011
1067.471680	258.105591
1066.353516	450.353027
1065.234375	103.968468
1064.115234	413.229187
1062.996094	521.087891
1061.875977	518.928528
1060.755859	696.919006
1059.635742	194.252228
1058.515625	250.685608
1057.394531	234.640305
1056.273438	424.297852
1055.152344	-73.082458
1054.031250	287.151337
1052.909180	56.338490
1051.787109	110.537384
1050.665039	15.335467
1049.541992	429.005737
1048.418945	114.495140
1047.295898	24.121593
1046.172852	157.736237
1045.048828	44.147362
1043.925781	82.194153
1042.801758	285.741730
1041.676758	375.051514
1040.552734	140.554199
1039.427734	94.863213
1038.302734	-43.901077
1037.176758	201.569946
1036.050781	153.714890
1034.924805	-89.529182
1033.798828	281.569672
1032.672852	259.481659
1031.545898	88.634773
1030.418945	94.609940
1029.291992	68.105850
1028.164063	-127.961052
1027.036133	-144.988586
1025.908203	-180.520233
1024.780273	65.003998
1023.651367	-318.665283
1022.522461	-107.904640
1021.393555	-456.404144
1020.264648	-213.084274
1019.134766	-243.498886
1018.004883	-116.138191
1016.875000	-199.727417
1015.744141	-7.388575
1014.613281	-56.051586
1013.482422	-23.525711
1012.351563	-34.936634
1011.219727	74.146599
1010.088867	30.475258
1008.956055	60.966869
1007.824219	295.171173
1006.691406	635.769470
1005.558594	694.124084
1004.425781	1346.827881
1003.292969	1520.766968
1002.159180	1412.733887
1001.025391	796.477295
999.891602	467.072632
998.756836	232.615509
997.622070	263.916779
996.487305	75.987175
995.352539	204.454636
994.216797	67.590942
993.081055	-78.332603
991.945313	-138.742844
990.808594	6.202545
989.672852	-53.988914
988.536133	-132.486938
987.398438	-93.323654
986.261719	95.677765
985.124023	109.652771
983.986328	-92.720108
982.847656	-237.336334
981.709961	-197.641098
980.571289	42.341602
979.432617	59.170635
978.292969	-146.994492
977.153320	-58.616615
976.013672	-50.626873
974.874023	198.805313
973.734375	108.158913
972.593750	109.560608
971.453125	51.365227
970.311523	-123.796501
969.170898	84.627647
968.029297	8.473021
966.886719	226.181610
965.745117	290.207245
964.602539	65.335052
963.459961	134.196228
962.317383	81.644424
961.173828	251.553146
960.030273	-68.853058
958.886719	78.347725
957.743164	-106.494896
956.598633	201.170593
955.454102	204.347488
954.309570	269.438019
953.165039	30.295557
952.019531	68.188705
950.874023	44.436588
949.727539	107.704422
948.582031	75.051720
947.435547	115.670532
946.289063	334.617676
945.141602	135.537201
943.995117	103.391899
942.847656	194.683105
941.699219	206.152817
940.551758	384.341248
939.403320	167.828354
938.254883	375.836029
937.105469	228.082916
935.957031	185.403198
934.807617	316.106049
933.658203	191.613892
932.507813	324.764862
931.357422	214.227188
930.207031	142.572296
929.056641	150.754333
927.906250	17.912987
926.754883	39.999897
925.603516	-3.793881
924.451172	230.061539
923.298828	15.897582
922.146484	111.160355
920.994141	115.561584
919.841797	20.070759
918.688477	-147.975327
917.535156	95.306839
916.380859	25.183826
915.227539	-199.199799
914.073242	26.067423
912.918945	160.550140
911.763672	22.810036
910.608398	105.255287
909.453125	-356.510193
908.297852	25.445646
907.141602	10.643642
905.985352	-26.725298
904.829102	-118.362068
903.672852	43.819527
902.515625	-81.585289
901.358398	-43.839161
900.201172	-112.412651
899.042969	-74.513145
897.884766	35.842480
896.726563	51.224594
895.568359	73.455498
894.409180	34.710728
893.250000	-53.673443
892.090820	50.133003
890.930664	273.696320
889.771484	97.430634
888.611328	47.769333
887.450195	115.591293
886.289063	149.583847
885.128906	179.098160
883.966797	219.939178
882.805664	303.664734
881.643555	-162.801163
880.481445	175.822205
879.319336	234.850891
878.156250	278.126770
876.993164	102.899101
875.830078	261.128448
874.666016	209.910599
873.502930	399.626953
872.338867	-16.141844
871.173828	200.607742
870.009766	336.290100
868.844727	534.911804
867.679688	459.137726
866.513672	196.839096
865.348633	244.828598
864.182617	393.927246
863.015625	385.720490
861.849609	521.261108
860.682617	272.792053
859.515625	545.241760
858.347656	602.118103
857.180664	461.512970
856.012695	442.106720
854.843750	611.096069
853.675781	670.125488
852.506836	711.187927
851.337891	326.407166
850.167969	304.769470
848.999023	448.882416
847.829102	469.736847
846.658203	423.390686
845.488281	247.207489
844.317383	341.869385
843.146484	311.162354
841.975586	316.226471
840.803711	160.237366
839.631836	420.143280
838.459961	378.123352
837.287109	204.234024
836.114258	264.970520
834.941406	330.098022
833.768555	189.692184
832.594727	319.450012
831.420898	223.650131
830.247070	364.380066
829.072266	540.684326
827.898438	241.740326
826.722656	362.113892
825.547852	94.435852
824.372070	252.539581
823.196289	223.311691
822.020508	100.453186
820.844727	48.850605
819.667969	-2.803340
818.491211	92.419380
817.313477	38.393047
816.136719	-37.951420
814.958984	-74.297035
813.781250	-90.697754
812.602539	-222.808731
811.423828	91.896393
810.245117	37.406078
809.066406	-163.810669
807.886719	-109.549759
806.707031	-28.764812
805.527344	-36.937851
804.346680	30.269878
803.166992	-122.386177
801.985352	-308.355652
800.804688	77.995857
799.623047	82.587379
798.441406	-201.189957
797.259766	-99.218193
796.078125	-185.793320
794.895508	-179.377625
793.712891	-153.143829
792.529297	-175.759338
791.346680	-278.194794
790.163086	-272.227417
788.978516	70.014809
787.794922	-119.053139
786.610352	143.117279
785.425781	265.711914
784.241211	-29.759836
783.055664	141.208206
781.870117	-300.195587
780.684570	281.473938
779.498047	169.133041
778.311523	63.349567
777.125000	101.006393
775.938477	25.947439
774.750977	63.350639
773.563477	49.868523
772.375977	248.028870
771.187500	79.894318
769.999023	260.073059
768.810547	285.749390
767.622070	287.050995
766.432617	332.298340
765.243164	342.160919
764.053711	312.264771
762.863281	447.389313
761.672852	452.466309
760.482422	453.028351
759.291992	308.268250
758.100586	383.424408
756.909180	427.648132
755.717773	139.763397
754.525391	357.451965
753.333008	207.949677
752.140625	122.129616
750.948242	66.997772
749.754883	411.456726
748.561523	189.235199
747.368164	109.692970
746.173828	142.010040
744.979492	408.968384
743.785156	219.494461
742.590820	10.292271
741.395508	226.414902
740.200195	137.697754
739.003906	132.213547
737.808594	-81.461105
736.612305	75.046806
735.416016	71.565468
734.218750	96.482216
733.021484	143.213409
731.824219	-118.667038
730.626953	159.881653
729.428711	112.360306
728.230469	121.672119
727.032227	255.549545
725.833984	284.416534
724.634766	64.133430
723.435547	169.430099
722.235352	313.965912
721.036133	154.901688
719.835938	-84.881538
718.635742	238.537827
717.434570	404.688477
716.233398	271.890656
715.032227	261.295471
713.831055	95.897812
712.628906	163.845825
711.426758	-10.141636
710.224609	92.703918
709.021484	188.991760
707.818359	195.968155
706.615234	-73.553345
705.412109	186.086533
704.208008	149.655518
703.003906	259.081512
701.799805	57.430145
700.594727	3.826736
699.389648	326.484283
698.184570	83.857040
696.979492	-69.469849
695.773438	-48.818031
694.567383	-78.049011
693.361328	-18.128498
692.154297	37.518520
690.947266	-145.547882
689.740234	7.977981
688.533203	-226.850220
687.325195	-244.519791
686.117188	-210.008301
684.909180	-14.930262
683.700195	-17.081448
682.491211	-88.445839
681.282227	-213.804184
680.072266	150.618088
678.863281	-279.814911
677.653320	-237.865051
676.442383	92.136032
675.232422	-274.741669
674.021484	-2.976486
672.810547	141.201492
671.598633	-183.831650
670.386719	-89.058601
669.174805	-30.900246
667.962891	139.798462
666.750000	57.800087
665.537109	101.319771
664.324219	49.982571
663.110352	35.568375
661.897461	101.227646
660.683594	97.990654
659.468750	-237.338486
658.254883	-80.466614
657.040039	-22.679859
655.824219	76.250694
654.609375	-79.045868
653.393555	-81.049171
652.177734	55.048412
650.960938	152.501541
649.745117	62.727444
648.528320	7.638685
647.311523	230.466309
646.093750	311.330933
644.875977	48.060009
643.658203	393.893219
642.440430	191.294403
641.221680	47.015400
640.002930	12.601606
638.784180	-122.656807
637.564453	227.920303
636.344727	86.520584
635.125000	112.842438
633.905273	-62.570698
632.684570	-33.841793
631.463867	-135.950500
630.243164	131.158051
629.021484	-0.803279
627.799805	502.228149
626.578125	80.871170
625.356445	272.882477
624.133789	199.053635
622.911133	386.691589
621.688477	152.183105
620.464844	247.603897
619.241211	75.254059
618.017578	106.296577
616.793945	58.033989
615.569336	-48.097267
614.344727	104.548347
613.120117	90.121521
611.894531	186.710983
610.668945	109.859344
609.443359	-236.528610
608.216797	45.238773
606.991211	-119.966171
605.764648	-48.342331
604.537109	-150.104584
