# Supplementary material for: Raman spectroscopy accurately differentiates mucosal healing from non-healing and biochemical changes following biological therapy in inflammatory bowel disease
Source: PLoS One. 2021 Jun 2;16(6):e0252210. doi: 10.1371/journal.pone.0252210 (PMC8172032; doi:10.1371/journal.pone.0252210)
Supplement: S2 Dataset — (ZIP) [file pone.0252210.s004.zip › Export UC MH/EC035-1_base sub CR removed_69__X_-21093.9__Y_35980.1__Z_153.772__Time_786.txt]

1714.640625	134.530640
1713.664063	43.755032
1712.687500	-37.232792
1711.709961	-26.695704
1710.733398	-66.754883
1709.755859	51.649540
1708.778320	-57.455360
1707.799805	72.227081
1706.821289	14.666680
1705.843750	5.655277
1704.864258	-80.722992
1703.885742	-59.684662
1702.907227	74.029152
1701.927734	-198.712082
1700.948242	-136.693619
1699.968750	-53.031555
1698.988281	46.894028
1698.007813	45.468975
1697.028320	124.494080
1696.046875	-23.386261
1695.066406	0.025883
1694.084961	18.325754
1693.104492	-131.334167
1692.123047	-72.483047
1691.140625	55.957901
1690.159180	-74.228874
1689.176758	54.618961
1688.194336	39.616920
1687.211914	96.836365
1686.228516	18.281698
1685.246094	-6.709619
1684.262695	128.385574
1683.279297	69.153503
1682.295898	100.705742
1681.311523	73.850166
1680.327148	47.200798
1679.342773	47.369801
1678.358398	2.486950
1677.374023	26.977966
1676.388672	88.865692
1675.403320	188.129562
1674.417969	239.665146
1673.432617	20.223953
1672.446289	252.803787
1671.459961	171.930878
1670.473633	157.657166
1669.487305	143.543411
1668.500977	227.822784
1667.513672	184.788437
1666.526367	118.030449
1665.539063	157.574081
1664.550781	239.672958
1663.563477	305.961304
1662.575195	300.750916
1661.586914	364.594177
1660.598633	224.453079
1659.609375	333.566925
1658.620117	381.816986
1657.631836	411.624084
1656.641602	335.595947
1655.652344	212.060333
1654.662109	141.614426
1653.672852	343.869904
1652.681641	236.579880
1651.691406	235.240479
1650.701172	212.837570
1649.709961	153.513702
1648.718750	178.888657
1647.727539	19.342812
1646.735352	-29.085421
1645.744141	36.177361
1644.751953	96.200211
1643.759766	108.740860
1642.766602	-21.209728
1641.774414	17.880388
1640.781250	167.837326
1639.788086	-109.580856
1638.794922	-30.753702
1637.801758	19.088688
1636.807617	21.505726
1635.813477	-31.378426
1634.819336	-63.108707
1633.825195	-71.065956
1632.830078	-86.881355
1631.834961	-144.783356
1630.839844	55.402977
1629.844727	-23.485298
1628.849609	5.597422
1627.853516	-38.975292
1626.857422	-28.255171
1625.861328	-12.250718
1624.865234	-75.109070
1623.868164	-51.166855
1622.871094	20.096949
1621.874023	-76.822609
1620.876953	-52.832794
1619.879883	84.104980
1618.881836	100.199257
1617.883789	82.169350
1616.885742	179.651596
1615.887695	59.287224
1614.888672	-5.923046
1613.889648	-47.491272
1612.890625	191.575455
1611.891602	-17.816868
1610.892578	-27.891075
1609.892578	45.902046
1608.892578	-8.732142
1607.892578	-18.812305
1606.892578	123.015488
1605.891602	-28.506075
1604.890625	58.265991
1603.889648	90.024574
1602.888672	-19.551575
1601.887695	46.197296
1600.885742	106.668274
1599.883789	-151.948593
1598.881836	-5.212235
1597.879883	-38.923710
1596.876953	-122.298187
1595.874023	-69.788513
1594.871094	-134.877319
1593.868164	-66.762054
1592.864258	134.465698
1591.861328	108.461823
1590.857422	105.930046
1589.853516	113.809395
1588.848633	152.959946
1587.844727	98.167786
1586.839844	-24.436707
1585.834961	-37.517311
1584.830078	-94.937233
1583.824219	-48.125965
1582.819336	9.057018
1581.813477	-22.392847
1580.807617	99.795029
1579.800781	-77.551552
1578.794922	62.744442
1577.788086	5.131400
1576.781250	-3.054909
1575.773438	-84.125397
1574.766602	-144.388962
1573.758789	-64.246552
1572.750977	-4.979817
1571.743164	184.186066
1570.735352	173.122131
1569.726563	3.523725
1568.718750	62.552765
1567.708984	61.770397
1566.700195	19.402634
1565.691406	-98.275047
1564.681641	12.444343
1563.671875	239.838776
1562.662109	31.245806
1561.652344	175.444855
1560.641602	13.533947
1559.630859	61.647762
1558.620117	-14.726172
1557.609375	77.332298
1556.597656	164.115906
1555.586914	139.431534
1554.575195	39.598286
1553.563477	209.044205
1552.550781	184.207932
1551.539063	283.570099
1550.526367	147.361694
1549.513672	104.296120
1548.500977	24.988087
1547.487305	206.839478
1546.473633	176.560028
1545.459961	146.243484
1544.446289	12.518282
1543.432617	-2.348485
1542.417969	199.722183
1541.404297	176.973267
1540.389648	94.790718
1539.374023	-20.971975
1538.359375	25.870382
1537.343750	64.896400
1536.328125	75.476624
1535.312500	-45.541618
1534.296875	60.372116
1533.280273	176.497238
1532.263672	104.355919
1531.247070	117.239868
1530.230469	91.420815
1529.212891	176.325516
1528.196289	183.888275
1527.178711	211.992630
1526.160156	106.164612
1525.142578	-102.610382
1524.124023	-46.307926
1523.106445	174.581497
1522.087891	50.657364
1521.068359	24.453587
1520.049805	-84.052238
1519.030273	-20.342396
1518.010742	-113.470589
1516.991211	230.189560
1515.971680	70.167786
1514.951172	12.893849
1513.930664	24.929491
1512.910156	6.109643
1511.889648	110.453323
1510.868164	-249.758728
1509.846680	-14.655011
1508.826172	40.764095
1507.803711	-29.553417
1506.782227	-7.575032
1505.759766	-52.300022
1504.737305	-38.102242
1503.714844	14.483693
1502.692383	84.940269
1501.668945	-49.570667
1500.646484	84.807549
1499.623047	21.960049
1498.599609	104.994682
1497.575195	85.591270
1496.550781	-31.058765
1495.527344	-35.141315
1494.502930	-110.868683
1493.477539	-81.776970
1492.453125	31.631187
1491.427734	-26.279530
1490.402344	173.870514
1489.376953	0.933507
1488.350586	-39.157490
1487.325195	137.792923
1486.298828	72.099884
1485.272461	62.558701
1484.245117	-102.677933
1483.218750	-25.488600
1482.191406	92.444572
1481.164063	223.052765
1480.136719	83.312256
1479.108398	252.045074
1478.080078	283.056488
1477.052734	321.683136
1476.023438	153.906723
1474.995117	223.054550
1473.965820	136.811859
1472.937500	221.166245
1471.908203	157.827316
1470.877930	313.339172
1469.848633	270.322815
1468.818359	339.221619
1467.788086	413.159485
1466.757813	283.639496
1465.727539	410.908020
1464.696289	393.231262
1463.665039	299.318024
1462.633789	436.610962
1461.602539	429.057587
1460.570313	375.778015
1459.539063	418.992584
1458.506836	459.631317
1457.473633	396.186646
1456.441406	363.213867
1455.408203	492.582886
1454.375000	411.391846
1453.341797	418.972473
1452.308594	606.529114
1451.274414	591.233154
1450.241211	720.380676
1449.207031	497.317596
1448.171875	517.491455
1447.137695	562.984985
1446.102539	362.865692
1445.067383	618.451538
1444.032227	615.796814
1442.997070	570.129333
1441.960938	564.947144
1440.924805	516.773560
1439.888672	435.751434
1438.852539	251.117691
1437.816406	268.762207
1436.779297	430.427673
1435.742188	432.867401
1434.705078	432.784668
1433.666992	301.384094
1432.629883	167.529434
1431.591797	402.265015
1430.553711	132.174164
1429.514648	170.020081
1428.476563	157.414993
1427.437500	76.721123
1426.398438	-24.100330
1425.359375	-44.197174
1424.320313	11.338920
1423.280273	16.457268
1422.240234	-18.723295
1421.200195	-121.884300
1420.159180	140.155045
1419.119141	180.543274
1418.078125	49.751705
1417.037109	-7.985193
1415.996094	236.253067
1414.954102	42.684448
1413.912109	135.931015
1412.870117	-14.751781
1411.828125	148.894409
1410.786133	51.092781
1409.743164	-6.449368
1408.700195	54.134037
1407.657227	79.546638
1406.614258	12.052139
1405.570313	-198.511246
1404.527344	55.431572
1403.483398	-104.813087
1402.438477	-212.282257
1401.394531	-3.592440
1400.349609	-148.609543
1399.304688	-40.282211
1398.259766	-79.886864
1397.214844	163.777145
1396.168945	94.118507
1395.123047	-60.665565
1394.077148	-55.048286
1393.031250	80.816948
1391.984375	98.967827
1390.937500	-45.569004
1389.890625	-7.320498
1388.843750	30.940775
1387.796875	84.223976
1386.749023	47.469246
1385.701172	-74.256912
1384.653320	-33.401917
1383.604492	-17.534817
1382.556641	-71.606308
1381.507813	-35.687943
1380.458984	-27.229530
1379.410156	58.673523
1378.360352	-100.117058
1377.310547	88.168510
1376.260742	101.708229
1375.210938	-84.336487
1374.161133	-0.849182
1373.110352	-106.920143
1372.059570	-0.959975
1371.008789	-27.140821
1369.957031	-13.402007
1368.906250	-49.466228
1367.854492	-28.184519
1366.802734	-4.385197
1365.750000	-105.083168
1364.698242	-38.879864
1363.645508	-17.481543
1362.592773	21.364847
1361.540039	-143.799530
1360.486328	31.944155
1359.433594	-16.183689
1358.379883	62.554867
1357.326172	-112.278770
1356.271484	8.767545
1355.216797	119.859619
1354.163086	228.462906
1353.107422	-42.989025
1352.052734	-21.245516
1350.998047	124.666603
1349.942383	166.292923
1348.886719	247.647095
1347.830078	83.359261
1346.774414	216.865585
1345.717773	67.611839
1344.661133	310.237488
1343.604492	381.740540
1342.546875	19.504242
1341.490234	281.920380
1340.432617	264.305176
1339.375000	231.873032
1338.316406	266.351044
1337.258789	132.499802
1336.200195	172.010788
1335.141602	384.776001
1334.082031	256.038208
1333.023438	283.242279
1331.963867	379.715698
1330.904297	298.156921
1329.844727	273.528687
1328.784180	58.634491
1327.723633	142.864044
1326.663086	202.389069
1325.602539	222.407669
1324.541992	160.963638
1323.480469	339.058838
1322.418945	90.092537
1321.357422	107.793030
1320.295898	229.147461
1319.233398	108.741791
1318.170898	227.645004
1317.108398	220.784637
1316.045898	26.614557
1314.982422	71.624191
1313.918945	298.989746
1312.855469	-0.900337
1311.791992	223.989822
1310.728516	72.063316
1309.664063	237.819443
1308.599609	241.086548
1307.535156	249.308701
1306.469727	378.112274
1305.404297	327.330353
1304.338867	79.864983
1303.273438	107.915100
1302.208008	273.642517
1301.141602	215.682480
1300.075195	297.833740
1299.008789	276.806915
1297.942383	255.820389
1296.875000	303.623840
1295.807617	285.153534
1294.740234	266.723541
1293.672852	179.622604
1292.604492	-44.800926
1291.537109	91.469040
1290.468750	249.776093
1289.399414	204.544754
1288.331055	93.184464
1287.261719	23.558510
1286.192383	66.695618
1285.123047	136.787766
1284.052734	135.850510
1282.983398	149.635757
1281.913086	9.214088
1280.841797	147.885941
1279.771484	32.047577
1278.700195	65.509956
1277.628906	169.911896
1276.557617	227.833054
1275.486328	11.938037
1274.414063	226.343155
1273.341797	171.870697
1272.269531	202.955795
1271.197266	-49.294590
1270.124023	45.360931
1269.050781	132.670349
1267.977539	237.051163
1266.904297	146.167938
1265.830078	72.421364
1264.756836	181.685501
1263.681641	247.014832
1262.607422	229.434021
1261.533203	146.059555
1260.458008	330.834137
1259.382813	242.632507
1258.307617	227.572327
1257.231445	183.304398
1256.155273	285.178955
1255.079102	97.309753
1254.002930	143.206100
1252.926758	167.194641
1251.849609	161.988739
1250.772461	322.204163
1249.695313	141.897064
1248.617188	37.051338
1247.540039	22.207502
1246.461914	211.522324
1245.382813	259.838104
1244.304688	118.666031
1243.225586	358.867004
1242.146484	154.621140
1241.067383	127.690666
1239.988281	139.614136
1238.908203	221.906799
1237.828125	277.485046
1236.748047	105.053505
1235.667969	286.743469
1234.586914	39.240170
1233.505859	206.331055
1232.424805	152.832062
1231.343750	70.287605
1230.261719	-72.774300
1229.179688	116.005066
1228.097656	215.121323
1227.015625	91.498787
1225.932617	71.993622
1224.850586	129.929169
1223.767578	86.237984
1222.683594	-15.477878
1221.600586	-44.607960
1220.516602	-90.648422
1219.432617	-68.996407
1218.347656	203.941559
1217.263672	15.341373
1216.178711	189.110214
1215.093750	34.397793
1214.008789	39.087463
1212.922852	63.078388
1211.836914	-101.167206
1210.750977	-50.624359
1209.665039	-0.107974
1208.579102	43.146160
1207.492188	190.044052
1206.405273	-34.334831
1205.318359	167.931915
1204.230469	-75.632507
1203.142578	100.039658
1202.054688	123.904045
1200.966797	-49.685261
1199.877930	-102.846664
1198.790039	-13.997891
1197.701172	41.114891
1196.611328	-7.250913
1195.522461	45.410839
1194.432617	-118.370644
1193.342773	-46.499203
1192.252930	-87.632446
1191.162109	-143.179794
1190.072266	10.295636
1188.981445	-182.175995
1187.889648	-132.046249
1186.798828	-53.139877
1185.707031	-41.491222
1184.615234	181.311401
1183.523438	-8.653236
1182.430664	67.696617
1181.337891	-11.877699
1180.245117	-67.455589
1179.152344	126.264397
1178.059570	61.064186
1176.965820	-114.337776
1175.872070	40.885368
1174.778320	66.701118
1173.683594	-134.972900
1172.588867	-25.383970
1171.494141	7.555528
1170.399414	16.536755
1169.303711	-74.978737
1168.208984	58.344967
1167.113281	0.301344
1166.016602	21.148914
1164.920898	-113.377869
1163.824219	-216.802963
1162.727539	14.249531
1161.630859	-110.691261
1160.533203	-46.958767
1159.435547	-28.633051
1158.337891	44.560131
1157.240234	-25.474117
1156.141602	88.198326
1155.043945	84.929443
1153.944336	-28.057220
1152.845703	116.470558
1151.747070	265.679352
1150.647461	0.152633
1149.547852	18.239275
1148.447266	-194.754593
1147.347656	-298.126129
1146.247070	-82.440697
1145.146484	-16.834700
1144.044922	-103.589928
1142.944336	38.084522
1141.842773	51.217903
1140.741211	109.509850
1139.638672	-174.629074
1138.537109	-106.848236
1137.434570	8.406900
1136.332031	97.451317
1135.228516	-65.369904
1134.125977	66.356544
1133.022461	91.148972
1131.917969	324.804199
1130.814453	209.456406
1129.709961	248.365952
1128.605469	282.491577
1127.500977	126.843071
1126.396484	11.553324
1125.291016	159.429245
1124.185547	148.420837
1123.080078	206.111206
1121.973633	26.850212
1120.868164	101.078026
1119.761719	75.794083
1118.654297	102.578522
1117.547852	122.232986
1116.440430	127.655266
1115.333008	109.395180
1114.225586	15.435306
1113.117188	129.587341
1112.008789	137.278137
1110.900391	12.583058
1109.791992	124.231766
1108.682617	79.877731
1107.573242	9.541651
1106.463867	385.534271
1105.354492	130.968079
1104.244141	60.604946
1103.133789	242.758606
1102.023438	160.566010
1100.913086	179.819382
1099.801758	293.371368
1098.690430	81.489876
1097.579102	169.046280
1096.467773	166.992996
1095.355469	171.986328
1094.243164	151.049194
1093.130859	90.069565
1092.017578	47.932266
1090.905273	191.762070
1089.791992	50.745319
1088.677734	102.705536
1087.564453	77.004883
1086.450195	331.155853
1085.335938	133.740051
1084.221680	173.819366
1083.106445	136.305939
1081.991211	155.186722
1080.875977	291.498199
1079.760742	155.303253
1078.644531	157.685852
1077.528320	-67.648216
1076.412109	59.144211
1075.295898	131.900421
1074.178711	244.486618
1073.061523	68.538353
1071.944336	127.135101
1070.826172	68.479996
1069.708984	47.343773
1068.590820	61.351028
1067.471680	281.486542
1066.353516	363.334564
1065.234375	122.002136
1064.115234	68.051590
1062.996094	210.714813
1061.875977	93.571899
1060.755859	39.639332
1059.635742	289.771088
1058.515625	219.437317
1057.394531	83.669304
1056.273438	6.389813
1055.152344	3.913758
1054.031250	-17.254490
1052.909180	183.460281
1051.787109	129.558975
1050.665039	157.387802
1049.541992	150.186996
1048.418945	-118.355019
1047.295898	91.467339
1046.172852	11.980711
1045.048828	207.679276
1043.925781	-207.500031
1042.801758	88.380867
1041.676758	109.160355
1040.552734	197.495071
1039.427734	176.319214
1038.302734	-77.701248
1037.176758	-40.602364
1036.050781	45.361908
1034.924805	103.365891
1033.798828	58.986248
1032.672852	161.161957
1031.545898	-39.001389
1030.418945	184.046906
1029.291992	95.547569
1028.164063	4.769307
1027.036133	30.199312
1025.908203	23.109566
1024.780273	-179.024826
1023.651367	-7.289608
1022.522461	4.225218
1021.393555	-63.151730
1020.264648	-77.126984
1019.134766	-121.241341
1018.004883	20.185675
1016.875000	-14.633546
1015.744141	-190.812012
1014.613281	-23.943726
1013.482422	29.341915
1012.351563	152.102036
1011.219727	-33.162094
1010.088867	341.930237
1008.956055	-83.977379
1007.824219	41.066143
1006.691406	29.570801
1005.558594	362.723694
1004.425781	473.749908
1003.292969	492.268036
1002.159180	365.179901
1001.025391	344.465454
999.891602	210.578293
998.756836	217.661469
997.622070	-22.317804
996.487305	121.065712
995.352539	-12.565495
994.216797	86.945366
993.081055	126.449211
991.945313	246.684723
990.808594	304.622223
989.672852	-20.133780
988.536133	86.288620
987.398438	24.467010
986.261719	-147.878021
985.124023	-119.739716
983.986328	-100.800583
982.847656	79.303383
981.709961	86.731972
980.571289	68.868118
979.432617	44.137577
978.292969	17.142689
977.153320	137.353088
976.013672	-6.840271
974.874023	225.997467
973.734375	75.014053
972.593750	89.532654
971.453125	214.319580
970.311523	45.156059
969.170898	234.233444
968.029297	35.367752
966.886719	-106.011948
965.745117	78.467140
964.602539	-12.336802
963.459961	-20.519028
962.317383	-40.128159
961.173828	-13.860376
960.030273	147.617661
958.886719	-114.754410
957.743164	207.058731
956.598633	178.414688
955.454102	200.179855
954.309570	36.582897
953.165039	-12.496196
952.019531	59.722145
950.874023	6.150047
949.727539	55.529026
948.582031	-80.246681
947.435547	8.049017
946.289063	62.063450
945.141602	102.377068
943.995117	12.528358
942.847656	-81.813026
941.699219	207.429199
940.551758	69.791344
939.403320	2.982283
938.254883	-205.193741
937.105469	10.959115
935.957031	85.680954
934.807617	87.452339
933.658203	-65.716599
932.507813	255.144470
931.357422	51.959656
930.207031	33.374359
929.056641	37.601368
927.906250	46.412045
926.754883	98.490662
925.603516	-195.263290
924.451172	-195.405731
923.298828	-11.304832
922.146484	6.764799
920.994141	-111.529060
919.841797	99.791901
918.688477	79.294891
917.535156	-16.120886
916.380859	-106.919441
915.227539	-16.004539
914.073242	156.613052
912.918945	-226.815079
911.763672	54.736351
910.608398	-8.595404
909.453125	57.395386
908.297852	-62.526958
907.141602	-93.963036
905.985352	55.938099
904.829102	-79.670609
903.672852	-31.713356
902.515625	-167.181305
901.358398	-78.418999
900.201172	-12.304760
899.042969	44.753284
897.884766	-38.459621
896.726563	138.511154
895.568359	-62.220585
894.409180	19.768148
893.250000	0.031983
892.090820	70.719849
890.930664	44.250851
889.771484	31.372194
888.611328	-13.091063
887.450195	77.943619
886.289063	-59.005470
885.128906	-49.192574
883.966797	-34.852272
882.805664	44.911964
881.643555	-134.660568
880.481445	10.506878
879.319336	-159.917358
878.156250	77.610954
876.993164	6.409665
875.830078	214.542618
874.666016	98.342117
873.502930	-94.327118
872.338867	197.003891
871.173828	-42.822685
870.009766	86.416138
868.844727	46.925728
867.679688	79.420258
866.513672	152.375641
865.348633	92.707138
864.182617	55.546936
863.015625	209.358215
861.849609	111.568855
860.682617	-75.980911
859.515625	59.820431
858.347656	132.724197
857.180664	8.150357
856.012695	105.720444
854.843750	270.528442
853.675781	289.524567
852.506836	351.104767
851.337891	249.058228
850.167969	126.896004
848.999023	199.677628
847.829102	30.557882
846.658203	-28.772606
845.488281	129.054276
844.317383	4.827061
843.146484	104.394470
841.975586	132.331894
840.803711	84.215836
839.631836	87.542450
838.459961	305.446716
837.287109	109.814667
836.114258	86.301674
834.941406	85.129616
833.768555	68.317253
832.594727	82.759407
831.420898	146.290176
830.247070	-189.669342
829.072266	224.145798
827.898438	260.797211
826.722656	159.157318
825.547852	119.978157
824.372070	58.511993
823.196289	146.361557
822.020508	96.026115
820.844727	-79.033142
819.667969	84.446709
818.491211	87.539177
817.313477	-147.546539
816.136719	15.776857
814.958984	16.597410
813.781250	-44.879444
812.602539	-32.970909
811.423828	27.818546
810.245117	10.765613
809.066406	-28.523901
807.886719	52.142536
806.707031	-53.819515
805.527344	-30.968267
804.346680	-139.133682
803.166992	-67.499420
801.985352	-0.366704
800.804688	-157.349487
799.623047	-150.165741
798.441406	-149.667221
797.259766	-38.358368
796.078125	-108.867577
794.895508	35.553257
793.712891	9.301532
792.529297	-5.897120
791.346680	54.161961
790.163086	154.005661
788.978516	-47.219002
787.794922	136.613724
786.610352	183.175186
785.425781	223.045700
784.241211	205.376358
783.055664	4.205203
781.870117	97.023865
780.684570	222.906326
779.498047	130.004898
778.311523	83.489075
777.125000	70.078430
775.938477	52.223007
774.750977	-25.248137
773.563477	139.980209
772.375977	-80.925987
771.187500	119.447258
769.999023	99.211235
768.810547	272.922577
767.622070	-53.733082
766.432617	139.686539
765.243164	-8.439487
764.053711	-2.380543
762.863281	243.619156
761.672852	53.641010
760.482422	281.834656
759.291992	245.872177
758.100586	29.524065
756.909180	286.040863
755.717773	148.863388
754.525391	253.496414
753.333008	94.345016
752.140625	-34.007362
750.948242	11.188754
749.754883	-20.529545
748.561523	-87.391739
747.368164	84.990417
746.173828	26.846428
744.979492	128.853241
743.785156	230.781021
742.590820	56.333611
741.395508	57.323540
740.200195	159.107666
739.003906	188.502487
737.808594	130.227997
736.612305	137.661545
735.416016	160.394577
734.218750	117.413551
733.021484	-76.591331
731.824219	180.244217
730.626953	40.965153
729.428711	83.266037
728.230469	-71.272118
727.032227	-18.070047
725.833984	258.024780
724.634766	37.950153
723.435547	25.502132
722.235352	251.110748
721.036133	-19.066563
719.835938	-68.640678
718.635742	-68.001900
717.434570	131.193008
716.233398	5.240345
715.032227	64.728485
713.831055	6.439192
712.628906	41.913067
711.426758	240.831329
710.224609	-13.567163
709.021484	-32.572739
707.818359	-12.361532
706.615234	195.107178
705.412109	-61.198132
704.208008	4.733119
703.003906	16.248316
701.799805	-67.946678
700.594727	78.449837
699.389648	48.670048
698.184570	58.052708
696.979492	8.772509
695.773438	-179.528839
694.567383	-124.413094
693.361328	39.295498
692.154297	-61.948753
690.947266	127.774834
689.740234	93.900810
688.533203	-18.036629
687.325195	30.641607
686.117188	-31.273752
684.909180	-173.345169
683.700195	120.414177
682.491211	125.834015
681.282227	105.296227
680.072266	136.805344
678.863281	96.882736
677.653320	91.674179
676.442383	-13.058417
675.232422	-39.769585
674.021484	28.793180
672.810547	47.631104
671.598633	191.960922
670.386719	158.984909
669.174805	-29.554796
667.962891	-60.166080
666.750000	80.002708
665.537109	-138.418732
664.324219	-91.016510
663.110352	36.330677
661.897461	-103.984520
660.683594	64.471054
659.468750	71.099632
658.254883	133.897873
657.040039	86.757172
655.824219	-55.148857
654.609375	25.139717
653.393555	-101.421951
652.177734	127.697952
650.960938	27.204865
649.745117	107.767853
648.528320	-50.622459
647.311523	15.042691
646.093750	-72.036125
644.875977	71.261833
643.658203	162.962723
642.440430	149.333832
641.221680	148.712402
640.002930	154.643250
638.784180	160.672638
637.564453	61.510746
636.344727	190.214523
635.125000	31.158968
633.905273	-22.504704
632.684570	84.968666
631.463867	235.421280
630.243164	130.553741
629.021484	-94.301117
627.799805	-95.891655
626.578125	-9.465014
625.356445	355.718781
624.133789	195.712891
622.911133	153.731812
621.688477	96.867477
620.464844	-0.574372
619.241211	171.932404
618.017578	149.624649
616.793945	-50.240543
615.569336	94.594101
614.344727	16.940649
613.120117	59.178528
611.894531	80.085915
610.668945	-46.467495
609.443359	-76.713409
608.216797	128.184250
606.991211	-70.756172
605.764648	-58.090054
604.537109	44.308220
