# Supplementary material for: Raman spectroscopy accurately differentiates mucosal healing from non-healing and biochemical changes following biological therapy in inflammatory bowel disease
Source: PLoS One. 2021 Jun 2;16(6):e0252210. doi: 10.1371/journal.pone.0252210 (PMC8172032; doi:10.1371/journal.pone.0252210)
Supplement: S2 Dataset — (ZIP) [file pone.0252210.s004.zip › Export UC MH/OC001 post treatment-1 proper_BL sub CR removed_41__X_-19543.5__Y_4420.06__Z_1220.3__Time_472.txt]

1714.846680	132.017792
1713.870117	138.897842
1712.893555	117.745300
1711.916016	86.448769
1710.939453	69.227470
1709.961914	-175.240997
1708.984375	58.029861
1708.005859	13.145740
1707.028320	-39.089630
1706.049805	-216.573807
1705.071289	-85.449997
1704.091797	-52.829258
1703.113281	-153.365234
1702.133789	-140.884964
1701.154297	-60.905758
1700.174805	-33.817440
1699.195313	-107.714226
1698.214844	-98.114082
1697.234375	35.047203
1696.253906	43.192043
1695.273438	129.425186
1694.291992	55.969261
1693.310547	-166.361313
1692.329102	7.111577
1691.347656	245.171295
1690.366211	278.273773
1689.383789	117.197166
1688.401367	162.161667
1687.418945	138.374466
1686.435547	352.432220
1685.453125	284.481689
1684.469727	339.699829
1683.486328	502.035187
1682.502930	238.708542
1681.518555	351.517761
1680.534180	467.501801
1679.550781	464.231445
1678.565430	514.696777
1677.581055	674.785400
1676.595703	816.702454
1675.610352	818.142578
1674.625000	798.838013
1673.639648	870.436951
1672.654297	939.858948
1671.667969	1161.186035
1670.681641	957.891663
1669.695313	1134.956665
1668.708008	1203.550171
1667.721680	1142.527344
1666.734375	1254.497803
1665.747070	1358.919556
1664.758789	1214.371460
1663.771484	1232.132324
1662.783203	1353.726440
1661.794922	1475.698486
1660.806641	1454.913330
1659.817383	1638.584351
1658.829102	1875.575806
1657.839844	1479.810303
1656.850586	1431.515869
1655.860352	1460.396729
1654.871094	1418.180664
1653.880859	1426.622681
1652.890625	1345.463623
1651.900391	1201.205688
1650.909180	959.497192
1649.917969	1125.409912
1648.926758	1185.837646
1647.935547	924.128357
1646.944336	816.094788
1645.952148	737.464844
1644.960938	656.526245
1643.968750	591.746338
1642.975586	479.748505
1641.983398	444.613617
1640.990234	415.028625
1639.997070	377.794861
1639.003906	132.448898
1638.010742	108.959023
1637.016602	283.438416
1636.022461	115.396530
1635.028320	134.747055
1634.034180	77.886147
1633.039063	18.610626
1632.044922	70.160309
1631.049805	-159.863815
1630.054688	-105.314598
1629.058594	17.802933
1628.062500	-124.733459
1627.067383	95.977470
1626.071289	-93.563911
1625.074219	-125.116760
1624.078125	-69.771439
1623.081055	-32.730667
1622.083984	80.612915
1621.086914	25.869167
1620.089844	-133.819748
1619.091797	132.079147
1618.093750	40.876209
1617.095703	154.534134
1616.097656	184.233505
1615.098633	-11.662063
1614.099609	-42.153713
1613.100586	74.287018
1612.101563	80.592010
1611.102539	191.792847
1610.102539	132.614136
1609.102539	21.079332
1608.102539	24.881401
1607.102539	2.500530
1606.101563	215.816040
1605.101563	65.123512
1604.100586	265.238617
1603.099609	38.692039
1602.097656	-109.281052
1601.095703	-19.175121
1600.094727	-36.361397
1599.092773	-273.207489
1598.089844	-191.068420
1597.087891	-163.893585
1596.084961	-53.164825
1595.082031	-146.306488
1594.079102	-111.487526
1593.075195	-131.584625
1592.072266	-146.520798
1591.068359	26.405655
1590.064453	-187.038406
1589.059570	-121.309647
1588.055664	77.335922
1587.050781	1.974791
1586.045898	145.566910
1585.041016	75.242111
1584.036133	129.941833
1583.030273	-8.307157
1582.024414	-104.925972
1581.018555	-120.879097
1580.012695	-61.428787
1579.005859	96.801277
1577.999023	148.121292
1576.992188	-45.320526
1575.985352	3.146601
1574.978516	41.053905
1573.970703	180.226776
1572.962891	35.798801
1571.955078	29.060297
1570.947266	76.754807
1569.938477	-13.433069
1568.929688	-38.789703
1567.920898	-118.830055
1566.912109	97.026726
1565.903320	16.677999
1564.893555	14.065905
1563.883789	-53.580067
1562.874023	161.428741
1561.864258	-41.430847
1560.853516	82.380730
1559.843750	205.972900
1558.833008	7.907810
1557.821289	273.651428
1556.810547	75.310562
1555.798828	133.336273
1554.787109	206.700546
1553.775391	199.584076
1552.763672	257.014343
1551.750977	210.703979
1550.739258	73.667633
1549.726563	107.258194
1548.712891	257.043945
1547.700195	347.110138
1546.686523	258.549133
1545.672852	141.409378
1544.659180	215.381180
1543.645508	258.131378
1542.630859	202.507584
1541.617188	51.169895
1540.602539	13.322297
1539.586914	-47.934933
1538.572266	-24.167995
1537.556641	35.525528
1536.541016	64.050896
1535.525391	334.844147
1534.509766	45.728146
1533.493164	45.315201
1532.477539	-195.001343
1531.460938	-43.670307
1530.443359	-47.192345
1529.426758	126.867142
1528.409180	94.620995
1527.391602	160.060638
1526.374023	-47.595078
1525.356445	-139.512939
1524.337891	247.063980
1523.320313	-7.311155
1522.301758	21.185795
1521.282227	95.779373
1520.263672	85.334442
1519.244141	159.543488
1518.224609	-33.729988
1517.205078	189.169937
1516.185547	-161.061691
1515.165039	87.116287
1514.144531	137.304565
1513.124023	112.860413
1512.103516	-22.101006
1511.083008	122.554047
1510.061523	38.640675
1509.040039	-86.431847
1508.018555	-157.744492
1506.996094	11.828120
1505.974609	-113.602158
1504.952148	-216.069916
1503.929688	-77.774376
1502.907227	-144.621490
1501.883789	6.115225
1500.861328	77.282494
1499.837891	-59.098717
1498.813477	-47.109409
1497.790039	-104.335617
1496.765625	-100.273590
1495.742188	-260.032288
1494.717773	-13.228515
1493.692383	-27.465509
1492.667969	-69.917900
1491.642578	140.542084
1490.617188	-29.931244
1489.591797	-49.714180
1488.566406	12.137328
1487.540039	188.756851
1486.513672	143.082382
1485.487305	429.154694
1484.460938	393.460938
1483.433594	469.937073
1482.406250	258.039124
1481.378906	497.553101
1480.351563	509.946594
1479.324219	489.112976
1478.295898	702.672607
1477.267578	549.128845
1476.239258	494.932678
1475.210938	748.883850
1474.181641	905.872925
1473.153320	912.531494
1472.124023	995.470886
1471.093750	1141.921265
1470.064453	1155.959961
1469.034180	1365.794556
1468.003906	1336.420166
1466.973633	1589.250977
1465.943359	1712.275879
1464.912109	1903.812134
1463.881836	1864.002686
1462.850586	1928.317627
1461.818359	1969.693115
1460.787109	2059.285400
1459.754883	1927.905640
1458.722656	2197.618896
1457.690430	2342.839111
1456.658203	2213.947021
1455.625000	2199.229980
1454.591797	2080.517334
1453.558594	2443.619873
1452.525391	2618.957031
1451.491211	2446.957031
1450.458008	2482.833252
1449.423828	2255.191406
1448.388672	2546.888428
1447.354492	2478.876221
1446.319336	2294.416260
1445.285156	2413.820068
1444.249023	2330.687256
1443.213867	2467.753174
1442.178711	2245.556396
1441.142578	2152.444824
1440.106445	2289.501465
1439.070313	2191.410645
1438.033203	2045.348999
1436.996094	1960.026733
1435.959961	1862.156494
1434.921875	1746.649170
1433.884766	1406.483521
1432.846680	1452.789551
1431.809570	1163.398926
1430.771484	1073.538452
1429.732422	978.700012
1428.694336	767.922852
1427.655273	771.654785
1426.616211	578.752380
1425.577148	527.168152
1424.538086	566.403320
1423.498047	464.546326
1422.458008	483.728943
1421.417969	225.886856
1420.377930	167.173477
1419.336914	113.574997
1418.295898	82.725616
1417.254883	306.154663
1416.213867	207.486176
1415.172852	48.559906
1414.130859	-69.991249
1413.088867	37.902920
1412.046875	-40.207924
1411.004883	248.774658
1409.961914	25.055056
1408.918945	153.261597
1407.875977	57.942810
1406.833008	168.689209
1405.789063	-69.539734
1404.745117	36.339878
1403.702148	-55.988865
1402.657227	32.458160
1401.613281	-159.993607
1400.568359	44.012184
1399.523438	-50.373856
1398.478516	88.542969
1397.433594	74.606720
1396.387695	186.068466
1395.341797	14.473788
1394.295898	96.059196
1393.250000	27.455725
1392.204102	-173.710526
1391.157227	-174.425446
1390.110352	-202.557266
1389.063477	12.154745
1388.015625	-23.291664
1386.968750	73.967377
1385.920898	-136.286438
1384.873047	58.683338
1383.824219	41.214607
1382.776367	-6.102310
1381.727539	-60.784752
1380.678711	-50.375202
1379.629883	75.033211
1378.580078	23.222153
1377.530273	-93.346466
1376.480469	69.788818
1375.430664	0.919480
1374.380859	-374.644470
1373.330078	-98.949074
1372.279297	-27.725613
1371.228516	140.827011
1370.177734	15.309680
1369.125977	22.043848
1368.074219	-35.876221
1367.022461	35.886551
1365.970703	-34.206779
1364.918945	2.924936
1363.866211	52.606525
1362.813477	219.369904
1361.760742	-1.980253
1360.707031	-113.654022
1359.654297	-28.652283
1358.600586	63.894020
1357.545898	104.311249
1356.492188	47.911152
1355.438477	240.170242
1354.383789	114.447342
1353.329102	63.428200
1352.273438	253.445435
1351.218750	108.323029
1350.163086	278.645599
1349.107422	389.457642
1348.051758	522.680481
1346.995117	539.368958
1345.939453	672.753784
1344.882813	642.540710
1343.825195	394.292023
1342.768555	746.108826
1341.710938	837.691528
1340.654297	852.560669
1339.595703	778.360962
1338.538086	709.273254
1337.479492	744.321167
1336.421875	905.725281
1335.363281	851.860107
1334.303711	840.193909
1333.245117	791.550903
1332.185547	1086.822876
1331.125977	810.882813
1330.066406	824.425049
1329.005859	862.785889
1327.946289	614.598999
1326.885742	910.155518
1325.825195	968.569946
1324.763672	908.527649
1323.703125	786.900513
1322.641602	828.346619
1321.580078	988.340271
1320.517578	1084.214722
1319.456055	1019.811401
1318.393555	933.338196
1317.331055	1051.663330
1316.268555	908.721985
1315.205078	1014.872986
1314.141602	1022.508789
1313.078125	993.283142
1312.014648	786.823547
1310.951172	984.405884
1309.886719	906.244812
1308.822266	1123.585693
1307.757813	1114.513794
1306.692383	1203.948242
1305.627930	1044.985840
1304.562500	1065.705444
1303.497070	1017.652588
1302.430664	1259.774902
1301.365234	1322.459595
1300.298828	1095.244873
1299.232422	1229.334351
1298.165039	1267.649292
1297.098633	1092.387939
1296.031250	1084.215942
1294.963867	973.027832
1293.896484	996.925476
1292.828125	846.682983
1291.759766	1057.148804
1290.691406	637.326965
1289.623047	975.366028
1288.554688	788.740784
1287.485352	884.090027
1286.416016	810.388611
1285.346680	1001.340759
1284.276367	898.361755
1283.207031	731.816833
1282.136719	805.304871
1281.066406	668.318176
1279.995117	719.855042
1278.924805	732.271667
1277.853516	964.857605
1276.782227	566.468201
1275.709961	601.031677
1274.638672	970.490723
1273.566406	919.488770
1272.494141	1061.558716
1271.420898	976.422913
1270.348633	1025.675049
1269.275391	1038.306519
1268.202148	997.253296
1267.128906	1144.166016
1266.054688	763.984741
1264.981445	935.320618
1263.906250	911.479431
1262.832031	863.280518
1261.757813	832.182678
1260.682617	901.041199
1259.607422	999.122070
1258.532227	855.975159
1257.456055	793.277222
1256.380859	1035.015015
1255.304688	818.928528
1254.228516	829.312988
1253.151367	1226.636108
1252.074219	1081.205933
1250.998047	901.781494
1249.919922	880.506897
1248.842773	1065.910278
1247.764648	884.151550
1246.686523	940.639343
1245.608398	929.053467
1244.530273	830.001648
1243.451172	784.409546
1242.372070	986.500366
1241.292969	889.873901
1240.213867	754.432800
1239.133789	929.636963
1238.054688	670.467834
1236.973633	920.751770
1235.893555	998.721619
1234.813477	841.450623
1233.732422	618.770630
1232.651367	585.181580
1231.569336	614.566040
1230.488281	716.571960
1229.406250	617.484863
1228.324219	588.618164
1227.242188	789.692139
1226.159180	755.874390
1225.076172	441.346832
1223.993164	543.002563
1222.910156	489.776642
1221.827148	325.296600
1220.743164	547.638367
1219.659180	230.846222
1218.574219	344.265594
1217.490234	409.264282
1216.405273	375.147552
1215.320313	319.255035
1214.235352	174.001480
1213.149414	272.540680
1212.064453	349.258698
1210.978516	312.482819
1209.891602	550.643433
1208.805664	484.773468
1207.718750	676.849426
1206.631836	427.646973
1205.544922	530.346802
1204.458008	464.271118
1203.370117	364.427948
1202.282227	305.501526
1201.194336	49.086666
1200.105469	88.810402
1199.016602	24.951021
1197.927734	13.984245
1196.838867	-172.668869
1195.750000	-82.721016
1194.660156	-19.344181
1193.570313	-30.599449
1192.480469	90.267357
1191.389648	-24.496901
1190.299805	-269.020813
1189.208984	-249.305115
1188.118164	-275.305939
1187.026367	-330.191620
1185.934570	-161.904388
1184.842773	-152.160614
1183.750977	-53.733181
1182.659180	-101.754379
1181.566406	-188.213074
1180.473633	-171.619354
1179.380859	98.973679
1178.287109	-4.507919
1177.194336	287.319092
1176.100586	118.991714
1175.005859	91.949890
1173.912109	344.984650
1172.817383	40.041794
1171.722656	103.721413
1170.627930	167.285126
1169.533203	261.832489
1168.437500	107.505920
1167.341797	-37.274685
1166.246094	233.894012
1165.149414	-37.706032
1164.052734	144.745758
1162.956055	176.519028
1161.859375	122.203789
1160.762695	211.103928
1159.665039	101.714066
1158.567383	137.886566
1157.469727	204.978149
1156.371094	393.622009
1155.272461	224.305542
1154.173828	97.903175
1153.075195	259.958252
1151.975586	262.144806
1150.876953	249.951965
1149.777344	182.874802
1148.676758	18.073792
1147.577148	89.037575
1146.476563	105.117363
1145.375977	37.791729
1144.275391	117.967567
1143.173828	188.501205
1142.072266	-17.020081
1140.970703	-15.618996
1139.869141	64.166145
1138.766602	-10.687375
1137.664063	168.715714
1136.561523	198.264938
1135.458984	332.249237
1134.355469	240.461166
1133.251953	274.487823
1132.148438	512.584961
1131.044922	456.197021
1129.940430	767.551941
1128.835938	974.310303
1127.731445	832.249634
1126.626953	870.400269
1125.521484	714.057434
1124.416016	740.222961
1123.310547	493.800323
1122.204102	417.992920
1121.098633	536.386841
1119.992188	424.957825
1118.885742	410.584137
1117.778320	308.571533
1116.670898	530.745667
1115.563477	554.027710
1114.456055	345.438568
1113.348633	363.910309
1112.240234	124.606964
1111.131836	393.560577
1110.023438	371.669006
1108.914063	363.904938
1107.804688	445.856171
1106.695313	574.954895
1105.585938	522.149841
1104.475586	563.736877
1103.365234	503.784485
1102.254883	505.163391
1101.144531	669.263916
1100.033203	658.727417
1098.922852	671.745544
1097.810547	717.707214
1096.699219	657.572449
1095.586914	524.383362
1094.474609	713.948059
1093.362305	611.365845
1092.250000	466.421722
1091.136719	488.646698
1090.023438	677.935974
1088.910156	427.117554
1087.795898	653.922607
1086.682617	645.429077
1085.568359	733.319458
1084.453125	903.424561
1083.338867	857.224792
1082.223633	792.229675
1081.108398	654.432312
1079.993164	655.259338
1078.876953	562.149109
1077.760742	499.596558
1076.644531	563.810669
1075.528320	433.238586
1074.411133	577.193726
1073.293945	463.093903
1072.176758	571.814148
1071.059570	671.116028
1069.941406	341.461456
1068.823242	393.918732
1067.705078	547.101074
1066.585938	393.398102
1065.467773	598.059631
1064.348633	381.243988
1063.228516	330.718811
1062.109375	444.049103
1060.989258	674.316284
1059.869141	331.470245
1058.749023	278.769745
1057.627930	268.198456
1056.506836	334.795074
1055.385742	113.974571
1054.264648	89.534737
1053.142578	205.278687
1052.020508	94.499878
1050.898438	350.348602
1049.775391	132.299988
1048.653320	166.426956
1047.530273	41.935741
1046.407227	241.762131
1045.283203	110.408730
1044.159180	268.260437
1043.035156	76.470459
1041.911133	367.195831
1040.786133	145.293808
1039.661133	49.332687
1038.536133	-58.163342
1037.411133	113.829926
1036.285156	199.681686
1035.159180	113.361267
1034.033203	438.942627
1032.907227	324.836639
1031.780273	227.127563
1030.653320	257.408417
1029.526367	187.804840
1028.398438	-14.151464
1027.271484	-141.582428
1026.143555	-264.232910
1025.014648	-305.473206
1023.886719	-304.812469
1022.757813	-278.539063
1021.628906	-219.701370
1020.499023	-293.049500
1019.370117	-301.318878
1018.240234	-318.773956
1017.109375	-169.206024
1015.979492	-26.559124
1014.848633	136.970184
1013.717773	163.829895
1012.586914	151.402206
1011.455078	37.183575
1010.324219	15.734810
1009.192383	96.239021
1008.059570	93.499466
1006.927734	521.196411
1005.794922	1034.379639
1004.661133	1484.991089
1003.528320	2081.161377
1002.394531	2115.488037
1001.260742	1521.352905
1000.126953	724.300110
998.993164	306.541656
997.858398	-32.395878
996.723633	5.263739
995.587891	17.630306
994.453125	13.960634
993.317383	65.780098
992.181641	-23.003784
991.044922	280.396820
989.909180	-163.194870
988.772461	-101.675621
987.634766	-224.416489
986.498047	51.598309
985.360352	-38.622124
984.222656	-246.116577
983.084961	-103.443100
981.946289	-188.580841
980.807617	-121.672531
979.668945	46.561554
978.530273	-139.367462
977.390625	-74.430588
976.250977	110.156586
975.111328	-68.372276
973.970703	120.982765
972.830078	27.800571
971.689453	17.481707
970.548828	62.411060
969.407227	153.367203
968.266602	131.947647
967.124023	-84.383904
965.982422	82.650055
964.839844	167.164612
963.697266	-50.914959
962.554688	1.762784
961.412109	77.469147
960.268555	116.608307
959.125000	64.224091
957.980469	355.557739
956.836914	259.900360
955.692383	31.637165
954.547852	-6.415244
953.402344	186.795242
952.256836	208.466797
951.111328	202.813736
949.965820	-1.644981
948.820313	93.603729
947.673828	65.515648
946.527344	190.668076
945.379883	34.896797
944.233398	-4.191586
943.085938	139.539154
941.937500	173.751572
940.790039	233.179443
939.641602	210.559113
938.493164	295.293030
937.344727	79.054024
936.195313	282.596436
935.045898	262.757813
933.896484	407.146454
932.747070	214.353943
931.596680	133.397629
930.446289	77.649620
929.295898	167.770782
928.144531	303.495422
926.993164	122.917877
925.841797	-143.925079
924.690430	-151.200836
923.538086	164.590714
922.385742	11.945794
921.233398	-124.606804
920.081055	39.006607
918.927734	84.497314
917.774414	43.747749
916.621094	-137.688034
915.466797	67.057678
914.312500	42.533936
913.158203	-195.212128
912.002930	-31.145658
910.848633	-82.564163
909.693359	-269.936249
908.537109	-198.650208
907.381836	-75.176941
906.225586	-117.108711
905.069336	54.041180
903.913086	23.592081
902.755859	104.210060
901.598633	560.712585
900.441406	134.278244
899.283203	258.045959
898.125000	-7.325338
896.966797	-89.278145
895.808594	165.831940
894.649414	95.320641
893.490234	45.251884
892.331055	232.553207
891.171875	114.819115
890.011719	51.415283
888.851563	71.653389
887.691406	10.658158
886.530273	326.696716
885.369141	110.068832
884.208008	37.981228
883.046875	164.464828
881.884766	345.056366
880.722656	322.699005
879.560547	185.438217
878.397461	526.013000
877.234375	368.568481
876.071289	163.930435
874.908203	486.349457
873.744141	263.831177
872.580078	95.462952
871.416016	167.971939
870.250977	312.463409
869.085938	240.983643
867.920898	358.438477
866.755859	260.032593
865.589844	368.467010
864.423828	328.553589
863.257813	430.195251
862.090820	248.804901
860.924805	348.177582
859.756836	377.920105
858.589844	255.022552
857.421875	390.225250
856.253906	570.223877
855.085938	611.072815
853.917969	638.437683
852.749023	457.298889
851.580078	352.429260
850.411133	832.404724
849.241211	494.486847
848.071289	564.312866
846.901367	327.326843
845.730469	356.817749
844.559570	386.263733
843.388672	265.751495
842.217773	165.395203
841.045898	248.440689
839.875000	253.147720
838.702148	192.995392
837.530273	472.519135
836.357422	436.832794
835.184570	184.439468
834.011719	595.391907
832.837891	273.771881
831.664063	349.581635
830.490234	431.995148
829.315430	447.384155
828.141602	337.788849
826.966797	304.013092
825.791016	337.081421
824.616211	338.860626
823.440430	275.951263
822.264648	114.975410
821.087891	123.295952
819.911133	167.172882
818.734375	157.525665
817.557617	-110.389275
816.379883	-42.223831
815.203125	-36.464428
814.024414	-1.861974
812.846680	-29.622120
811.667969	22.590277
810.489258	-120.898468
809.310547	-115.517143
808.130859	-194.639435
806.951172	-318.230652
805.771484	-255.318054
804.591797	29.484240
803.411133	-112.082298
802.230469	-73.929749
801.048828	-208.921143
799.868164	-173.158585
798.686523	-388.068634
797.504883	-285.950500
796.322266	-84.229851
795.139648	-230.586487
793.957031	-195.306839
792.774414	-372.758362
791.590820	-145.000504
790.408203	67.058739
789.223633	48.752956
788.040039	-73.636261
786.855469	-85.447510
785.670898	-154.849731
784.486328	127.260811
783.300781	42.183933
782.115234	144.915176
780.929688	90.625870
779.743164	-32.207447
778.557617	-53.482780
777.371094	37.772125
776.183594	111.235451
774.997070	-55.984314
773.809570	-86.413200
772.621094	-59.559345
771.433594	174.500839
770.245117	35.743038
769.056641	-14.860060
767.868164	-54.503605
766.678711	172.391464
765.489258	-6.215439
764.299805	94.870399
763.109375	156.199707
761.919922	213.019943
760.728516	392.978516
759.538086	370.359894
758.346680	374.075562
757.155273	91.829063
755.963867	119.654381
754.772461	132.012344
753.580078	208.028931
752.387695	105.983292
751.194336	109.359802
750.001953	171.968216
748.808594	14.936481
747.614258	-82.811478
746.420898	32.300144
745.226563	118.783951
744.032227	110.860245
742.836914	291.486145
741.642578	184.776016
740.447266	172.327362
739.250977	100.676727
738.055664	245.920319
736.859375	66.888901
735.663086	-28.876375
734.465820	-67.702499
733.269531	151.744354
732.072266	99.714821
730.874023	-20.132166
729.676758	78.786438
728.478516	72.678261
727.280273	149.638489
726.081055	292.124390
724.882813	154.830475
723.683594	52.551273
722.483398	170.921448
721.284180	210.626755
720.083984	191.371887
718.883789	414.408356
717.682617	351.489349
716.481445	382.422974
715.280273	230.145615
714.079102	141.195206
712.876953	313.918640
711.674805	153.110229
710.472656	221.206253
709.270508	-102.839508
708.067383	13.262186
706.864258	-16.549101
705.660156	62.541210
704.457031	13.220927
703.252930	87.997498
702.048828	-146.136169
700.843750	148.407806
699.638672	114.516647
698.433594	135.041962
697.228516	105.621429
696.022461	28.463829
694.816406	-98.565681
693.610352	-151.632492
692.403320	-56.957726
691.197266	-148.964920
689.990234	-128.004257
688.782227	-59.252254
687.574219	-137.986435
686.366211	-27.924810
685.158203	-128.181046
683.950195	-5.033082
682.741211	-22.753635
681.532227	-122.740532
680.322266	-79.633003
679.112305	-235.738586
677.902344	-116.704353
676.692383	-118.892494
675.482422	-105.864639
674.271484	-216.119308
673.060547	-228.909851
671.848633	82.793114
670.636719	121.953377
669.424805	31.440552
668.212891	-113.011765
667.000977	127.281853
665.788086	43.460770
664.574219	-18.678825
663.361328	-171.444107
662.147461	10.515409
660.933594	-196.079697
659.719727	7.432389
658.504883	-26.436050
657.290039	105.799911
656.075195	-76.842712
654.860352	91.998337
653.644531	-10.816751
652.428711	-55.419144
651.212891	-33.240936
649.996094	51.356789
648.779297	166.019730
647.562500	261.201935
646.344727	192.701752
645.127930	186.561737
643.909180	173.887634
642.691406	19.165354
641.472656	135.350754
640.254883	-159.264435
639.035156	51.219860
637.816406	246.413071
636.596680	101.906258
635.376953	298.794220
634.157227	-80.106750
632.936523	-74.758698
631.715820	286.652069
630.495117	-172.094589
629.273438	-0.156087
628.051758	171.407364
626.830078	123.841866
625.608398	7.350729
624.385742	-38.719124
623.163086	317.717987
621.940430	152.960312
620.717773	174.188919
619.494141	79.296379
618.270508	150.948822
617.045898	172.807404
615.822266	91.383392
614.597656	101.403435
613.372070	-107.387733
612.147461	-205.527206
610.921875	-9.266319
609.696289	-117.354721
608.469727	-23.140844
607.244141	-83.598526
606.017578	30.281858
604.791016	-177.114273
