# Supplementary material for: Raman spectroscopy accurately differentiates mucosal healing from non-healing and biochemical changes following biological therapy in inflammatory bowel disease
Source: PLoS One. 2021 Jun 2;16(6):e0252210. doi: 10.1371/journal.pone.0252210 (PMC8172032; doi:10.1371/journal.pone.0252210)
Supplement: S2 Dataset — (ZIP) [file pone.0252210.s004.zip › Export UC MH/OC001 post treatment-1 proper_BL sub CR removed_99__X_-19545__Y_4427.56__Z_1225.43__Time_1135.txt]

1714.846680	87.320274
1713.870117	110.783211
1712.893555	111.542015
1711.916016	-23.895088
1710.939453	-35.295521
1709.961914	90.581528
1708.984375	-166.199921
1708.005859	-57.919979
1707.028320	-235.650177
1706.049805	-16.383223
1705.071289	-128.598343
1704.091797	-20.692965
1703.113281	93.159546
1702.133789	-177.743484
1701.154297	-116.224228
1700.174805	63.542191
1699.195313	78.059105
1698.214844	69.081192
1697.234375	156.916656
1696.253906	103.697029
1695.273438	37.737263
1694.291992	356.950806
1693.310547	62.482361
1692.329102	126.443161
1691.347656	188.286011
1690.366211	325.388336
1689.383789	246.891144
1688.401367	323.688202
1687.418945	350.349792
1686.435547	497.499573
1685.453125	650.491638
1684.469727	473.516022
1683.486328	472.995209
1682.502930	499.647125
1681.518555	734.507568
1680.534180	610.376770
1679.550781	755.677673
1678.565430	603.344604
1677.581055	720.323364
1676.595703	925.513794
1675.610352	995.484314
1674.625000	940.955994
1673.639648	1142.120239
1672.654297	1022.109131
1671.667969	1141.735840
1670.681641	1229.900757
1669.695313	1238.811890
1668.708008	1378.263916
1667.721680	1292.472656
1666.734375	1326.577148
1665.747070	1302.724121
1664.758789	1581.718872
1663.771484	1662.102295
1662.783203	1668.604736
1661.794922	1704.671875
1660.806641	1621.848877
1659.817383	1738.183960
1658.829102	1833.668945
1657.839844	1908.286865
1656.850586	1758.150146
1655.860352	1664.032227
1654.871094	1795.309326
1653.880859	1421.411743
1652.890625	1421.074463
1651.900391	1450.167725
1650.909180	1376.424438
1649.917969	1226.355713
1648.926758	1095.167847
1647.935547	953.770081
1646.944336	1039.965454
1645.952148	928.277100
1644.960938	671.665100
1643.968750	663.642151
1642.975586	555.565613
1641.983398	508.506195
1640.990234	406.299500
1639.997070	409.910065
1639.003906	437.494446
1638.010742	167.310822
1637.016602	306.114410
1636.022461	157.761566
1635.028320	-0.858656
1634.034180	-77.533844
1633.039063	101.528351
1632.044922	-22.159260
1631.049805	51.858852
1630.054688	4.925305
1629.058594	-112.885437
1628.062500	-196.277893
1627.067383	109.860214
1626.071289	297.652344
1625.074219	64.773636
1624.078125	-94.260361
1623.081055	-126.938507
1622.083984	-9.699278
1621.086914	136.499496
1620.089844	38.459805
1619.091797	95.499153
1618.093750	102.720833
1617.095703	104.775681
1616.097656	101.660286
1615.098633	253.423203
1614.099609	77.283836
1613.100586	6.188225
1612.101563	213.119583
1611.102539	21.539715
1610.102539	-38.865509
1609.102539	-120.171516
1608.102539	-36.361607
1607.102539	228.164032
1606.101563	-59.942501
1605.101563	52.660042
1604.100586	201.868530
1603.099609	99.788490
1602.097656	60.545006
1601.095703	180.876541
1600.094727	57.927929
1599.092773	-38.838131
1598.089844	-130.354370
1597.087891	-125.156761
1596.084961	-164.412369
1595.082031	-130.540359
1594.079102	-86.274826
1593.075195	20.595778
1592.072266	-238.126846
1591.068359	-58.288437
1590.064453	-204.783127
1589.059570	-64.285965
1588.055664	-41.294292
1587.050781	41.596050
1586.045898	210.418259
1585.041016	170.548370
1584.036133	-64.850327
1583.030273	41.102829
1582.024414	212.047134
1581.018555	83.306259
1580.012695	235.750839
1579.005859	117.276192
1577.999023	136.699051
1576.992188	33.701836
1575.985352	180.400650
1574.978516	-63.244556
1573.970703	241.816696
1572.962891	234.626678
1571.955078	276.709076
1570.947266	162.715607
1569.938477	14.863591
1568.929688	-75.902519
1567.920898	54.000870
1566.912109	69.463097
1565.903320	66.608940
1564.893555	-14.251711
1563.883789	166.873520
1562.874023	67.582329
1561.864258	141.977356
1560.853516	42.439552
1559.843750	132.068863
1558.833008	-58.448162
1557.821289	134.519333
1556.810547	197.702271
1555.798828	239.974060
1554.787109	204.374008
1553.775391	-10.036591
1552.763672	-12.229557
1551.750977	39.767254
1550.739258	151.103043
1549.726563	238.939926
1548.712891	303.291290
1547.700195	181.259628
1546.686523	154.773941
1545.672852	81.605057
1544.659180	124.598175
1543.645508	136.401291
1542.630859	173.857864
1541.617188	262.792480
1540.602539	77.803558
1539.586914	81.176598
1538.572266	50.833019
1537.556641	-20.961517
1536.541016	247.660599
1535.525391	38.807903
1534.509766	23.290123
1533.493164	-5.289322
1532.477539	45.893669
1531.460938	-70.638931
1530.443359	-184.722122
1529.426758	-167.535553
1528.409180	63.238880
1527.391602	87.747139
1526.374023	32.272137
1525.356445	41.002113
1524.337891	-40.512138
1523.320313	-47.536907
1522.301758	-93.314217
1521.282227	22.771681
1520.263672	-90.175285
1519.244141	100.084534
1518.224609	84.499802
1517.205078	12.233799
1516.185547	260.958649
1515.165039	-9.404623
1514.144531	-156.551102
1513.124023	73.601654
1512.103516	-53.273083
1511.083008	27.616207
1510.061523	-40.497425
1509.040039	170.863754
1508.018555	43.466976
1506.996094	-150.696198
1505.974609	-142.396057
1504.952148	-129.128708
1503.929688	-69.885239
1502.907227	-92.784950
1501.883789	119.810745
1500.861328	-57.034939
1499.837891	-57.300621
1498.813477	-55.151718
1497.790039	-4.498795
1496.765625	163.681854
1495.742188	27.279978
1494.717773	-106.644974
1493.692383	150.554260
1492.667969	29.198900
1491.642578	109.671028
1490.617188	205.323334
1489.591797	229.288910
1488.566406	107.545578
1487.540039	-34.697906
1486.513672	348.940948
1485.487305	459.192047
1484.460938	319.199280
1483.433594	421.536377
1482.406250	431.899780
1481.378906	562.027283
1480.351563	648.658508
1479.324219	648.487427
1478.295898	602.335388
1477.267578	601.982361
1476.239258	718.734619
1475.210938	893.938293
1474.181641	1038.413696
1473.153320	1101.293457
1472.124023	1265.874634
1471.093750	1079.101807
1470.064453	1429.211792
1469.034180	1232.171143
1468.003906	1370.860229
1466.973633	1593.338135
1465.943359	1757.190552
1464.912109	1862.442383
1463.881836	1756.698853
1462.850586	2159.042480
1461.818359	2007.427856
1460.787109	2178.357910
1459.754883	2138.423584
1458.722656	2245.691406
1457.690430	2327.493896
1456.658203	2459.971191
1455.625000	2303.151123
1454.591797	2425.349854
1453.558594	2479.003906
1452.525391	2555.423096
1451.491211	2603.890137
1450.458008	2784.100586
1449.423828	2769.118896
1448.388672	2741.446289
1447.354492	2493.466309
1446.319336	2898.789795
1445.285156	2509.107178
1444.249023	2415.655273
1443.213867	2592.991943
1442.178711	2347.789307
1441.142578	2418.823730
1440.106445	2327.997559
1439.070313	2361.093262
1438.033203	2080.750000
1436.996094	2129.048584
1435.959961	1894.391235
1434.921875	1743.173584
1433.884766	1571.851563
1432.846680	1393.032104
1431.809570	1231.997803
1430.771484	1295.658203
1429.732422	1021.188782
1428.694336	668.678223
1427.655273	909.042419
1426.616211	834.135376
1425.577148	290.377411
1424.538086	523.215942
1423.498047	325.060394
1422.458008	610.768494
1421.417969	442.994751
1420.377930	411.333069
1419.336914	299.148010
1418.295898	169.442581
1417.254883	314.172882
1416.213867	257.599731
1415.172852	12.432159
1414.130859	169.837646
1413.088867	224.139069
1412.046875	162.833450
1411.004883	-11.488456
1409.961914	241.526550
1408.918945	122.658958
1407.875977	74.247498
1406.833008	58.579090
1405.789063	193.627243
1404.745117	97.747246
1403.702148	107.411232
1402.657227	64.429230
1401.613281	-33.628567
1400.568359	129.272415
1399.523438	-23.769932
1398.478516	-31.250164
1397.433594	129.300003
1396.387695	94.389732
1395.341797	227.452377
1394.295898	125.087997
1393.250000	-67.296806
1392.204102	-171.867676
1391.157227	-76.044823
1390.110352	172.504868
1389.063477	85.748451
1388.015625	-20.896194
1386.968750	55.204647
1385.920898	-136.202316
1384.873047	-44.912552
1383.824219	-161.031342
1382.776367	-124.541168
1381.727539	-67.982719
1380.678711	-143.729156
1379.629883	17.919649
1378.580078	-97.554291
1377.530273	-0.676932
1376.480469	-238.165222
1375.430664	88.490395
1374.380859	-196.085297
1373.330078	-43.952896
1372.279297	70.825775
1371.228516	68.496475
1370.177734	73.763893
1369.125977	-33.005455
1368.074219	-22.508780
1367.022461	92.723167
1365.970703	-302.510315
1364.918945	29.593904
1363.866211	120.198662
1362.813477	-162.436005
1361.760742	65.271271
1360.707031	123.825363
1359.654297	-81.155579
1358.600586	111.931694
1357.545898	98.700020
1356.492188	63.238426
1355.438477	52.766678
1354.383789	313.226654
1353.329102	7.349703
1352.273438	133.840546
1351.218750	126.332756
1350.163086	349.805206
1349.107422	436.805054
1348.051758	419.676819
1346.995117	402.671631
1345.939453	710.717590
1344.882813	817.890259
1343.825195	674.737671
1342.768555	777.162598
1341.710938	1072.950317
1340.654297	910.393738
1339.595703	891.682922
1338.538086	915.210022
1337.479492	919.034546
1336.421875	940.314453
1335.363281	1043.370483
1334.303711	847.100891
1333.245117	596.620850
1332.185547	821.229187
1331.125977	694.732178
1330.066406	575.826416
1329.005859	884.679443
1327.946289	872.278320
1326.885742	889.639587
1325.825195	667.516113
1324.763672	993.829590
1323.703125	1083.100342
1322.641602	905.849548
1321.580078	837.377319
1320.517578	1057.722900
1319.456055	1098.012207
1318.393555	936.152649
1317.331055	1023.515320
1316.268555	1039.456543
1315.205078	1006.200500
1314.141602	1071.632324
1313.078125	972.078186
1312.014648	1187.947876
1310.951172	931.017761
1309.886719	1186.396240
1308.822266	1188.233276
1307.757813	946.536499
1306.692383	1103.625488
1305.627930	1036.899536
1304.562500	1206.392456
1303.497070	1169.368042
1302.430664	1368.442139
1301.365234	1235.734741
1300.298828	1058.942627
1299.232422	1120.614136
1298.165039	1052.170166
1297.098633	1104.170410
1296.031250	1281.437988
1294.963867	975.175415
1293.896484	1002.869507
1292.828125	1064.979370
1291.759766	791.094666
1290.691406	993.168091
1289.623047	690.154053
1288.554688	772.202393
1287.485352	780.762695
1286.416016	674.232971
1285.346680	766.245300
1284.276367	760.318848
1283.207031	737.326538
1282.136719	530.801514
1281.066406	649.956604
1279.995117	896.363953
1278.924805	712.149902
1277.853516	726.194519
1276.782227	820.990845
1275.709961	920.689209
1274.638672	702.640015
1273.566406	643.583313
1272.494141	821.601563
1271.420898	914.094299
1270.348633	1096.957520
1269.275391	1096.661865
1268.202148	1010.973328
1267.128906	1018.106934
1266.054688	942.316956
1264.981445	861.722351
1263.906250	725.101318
1262.832031	895.821533
1261.757813	849.528931
1260.682617	895.906555
1259.607422	1066.574463
1258.532227	686.594360
1257.456055	801.266602
1256.380859	908.609131
1255.304688	1278.872925
1254.228516	1094.011841
1253.151367	1176.947388
1252.074219	987.361084
1250.998047	861.123535
1249.919922	1031.657471
1248.842773	1010.045349
1247.764648	981.161621
1246.686523	791.893555
1245.608398	850.562622
1244.530273	807.181763
1243.451172	1001.843506
1242.372070	654.923523
1241.292969	733.007874
1240.213867	784.357666
1239.133789	719.203064
1238.054688	959.763855
1236.973633	821.821472
1235.893555	681.509033
1234.813477	832.188721
1233.732422	757.362427
1232.651367	689.826721
1231.569336	726.489624
1230.488281	763.121887
1229.406250	586.600769
1228.324219	628.052124
1227.242188	432.233154
1226.159180	824.585999
1225.076172	548.914307
1223.993164	549.118835
1222.910156	370.322052
1221.827148	162.558517
1220.743164	380.338806
1219.659180	438.469635
1218.574219	283.894104
1217.490234	259.812256
1216.405273	155.996658
1215.320313	399.925049
1214.235352	378.134094
1213.149414	245.277817
1212.064453	298.257813
1210.978516	343.932343
1209.891602	350.944458
1208.805664	372.379700
1207.718750	574.585327
1206.631836	446.409729
1205.544922	455.611328
1204.458008	397.292419
1203.370117	411.212311
1202.282227	172.191193
1201.194336	265.505249
1200.105469	14.474221
1199.016602	8.987887
1197.927734	-59.116985
1196.838867	-204.233093
1195.750000	-185.794098
1194.660156	-73.647392
1193.570313	100.892075
1192.480469	-85.243088
1191.389648	-11.836866
1190.299805	-94.688492
1189.208984	72.228783
1188.118164	-130.811707
1187.026367	-148.967133
1185.934570	-23.165159
1184.842773	128.907852
1183.750977	2.528461
1182.659180	-145.455475
1181.566406	-103.993256
1180.473633	76.439026
1179.380859	117.683472
1178.287109	-4.135132
1177.194336	12.997286
1176.100586	109.092644
1175.005859	355.946075
1173.912109	233.874878
1172.817383	250.620148
1171.722656	99.746582
1170.627930	121.141441
1169.533203	142.446884
1168.437500	204.316620
1167.341797	-37.602200
1166.246094	136.479141
1165.149414	-98.313087
1164.052734	104.209557
1162.956055	74.822212
1161.859375	176.732681
1160.762695	8.675141
1159.665039	172.456314
1158.567383	173.772003
1157.469727	220.344742
1156.371094	4.368825
1155.272461	181.974930
1154.173828	132.868103
1153.075195	171.914597
1151.975586	184.633728
1150.876953	28.067060
1149.777344	-118.987068
1148.676758	26.925373
1147.577148	-129.756088
1146.476563	-200.741226
1145.375977	21.013609
1144.275391	140.249908
1143.173828	40.443703
1142.072266	-52.264343
1140.970703	28.601704
1139.869141	95.081299
1138.766602	28.320236
1137.664063	-14.724989
1136.561523	60.973438
1135.458984	212.575195
1134.355469	90.892944
1133.251953	330.109131
1132.148438	414.830780
1131.044922	601.491150
1129.940430	529.339294
1128.835938	879.419373
1127.731445	823.684143
1126.626953	860.377625
1125.521484	667.012390
1124.416016	644.312561
1123.310547	657.094421
1122.204102	646.098999
1121.098633	601.882935
1119.992188	574.184204
1118.885742	411.481384
1117.778320	324.517242
1116.670898	415.004944
1115.563477	387.089020
1114.456055	269.236359
1113.348633	281.435333
1112.240234	454.327026
1111.131836	341.064392
1110.023438	440.477753
1108.914063	504.336975
1107.804688	353.153717
1106.695313	376.736786
1105.585938	567.883362
1104.475586	657.377869
1103.365234	817.573059
1102.254883	571.822754
1101.144531	587.965271
1100.033203	667.715637
1098.922852	766.249329
1097.810547	760.953857
1096.699219	776.831238
1095.586914	458.069916
1094.474609	627.025085
1093.362305	616.873047
1092.250000	623.165039
1091.136719	605.864136
1090.023438	875.657715
1088.910156	669.995667
1087.795898	636.108459
1086.682617	799.766296
1085.568359	457.774414
1084.453125	635.421509
1083.338867	723.657532
1082.223633	701.379517
1081.108398	737.815308
1079.993164	558.134521
1078.876953	728.370483
1077.760742	738.873108
1076.644531	700.064087
1075.528320	708.184387
1074.411133	556.752686
1073.293945	539.063354
1072.176758	570.611450
1071.059570	360.669159
1069.941406	382.840118
1068.823242	440.141541
1067.705078	485.697266
1066.585938	631.932251
1065.467773	480.721802
1064.348633	528.563477
1063.228516	625.527405
1062.109375	530.579834
1060.989258	732.783630
1059.869141	527.929565
1058.749023	311.487213
1057.627930	298.539856
1056.506836	234.190613
1055.385742	209.611313
1054.264648	442.044067
1053.142578	496.868164
1052.020508	388.227661
1050.898438	256.313904
1049.775391	327.540436
1048.653320	48.740215
1047.530273	232.020630
1046.407227	506.211212
1045.283203	400.198273
1044.159180	168.375702
1043.035156	346.921173
1041.911133	45.382465
1040.786133	121.435089
1039.661133	62.399548
1038.536133	1.106811
1037.411133	219.263824
1036.285156	267.444672
1035.159180	322.634735
1034.033203	298.747955
1032.907227	421.461945
1031.780273	325.576538
1030.653320	420.432373
1029.526367	96.919891
1028.398438	94.297127
1027.271484	-145.227768
1026.143555	-110.502853
1025.014648	-15.357224
1023.886719	-133.773560
1022.757813	-221.898407
1021.628906	-149.790146
1020.499023	-191.331039
1019.370117	-105.197708
1018.240234	-192.957108
1017.109375	-58.035095
1015.979492	-34.348034
1014.848633	10.260168
1013.717773	119.801804
1012.586914	53.341938
1011.455078	-1.428969
1010.324219	159.233994
1009.192383	93.070580
1008.059570	364.882355
1006.927734	770.854126
1005.794922	792.763123
1004.661133	1637.998779
1003.528320	2267.932861
1002.394531	2123.343018
1001.260742	1525.990479
1000.126953	621.743713
998.993164	436.369751
997.858398	98.769745
996.723633	40.789364
995.587891	-12.445428
994.453125	38.303543
993.317383	33.762592
992.181641	-32.940880
991.044922	-64.915009
989.909180	-36.813145
988.772461	-190.704193
987.634766	-196.929581
986.498047	117.208176
985.360352	-103.059471
984.222656	38.433983
983.084961	-8.802743
981.946289	68.392342
980.807617	51.325970
979.668945	-92.143639
978.530273	137.194260
977.390625	5.515608
976.250977	28.058226
975.111328	-50.414532
973.970703	-27.618069
972.830078	156.115646
971.689453	6.846726
970.548828	126.446800
969.407227	131.329681
968.266602	44.533520
967.124023	95.587158
965.982422	-0.075545
964.839844	-33.635807
963.697266	29.263618
962.554688	234.404236
961.412109	290.601685
960.268555	282.743073
959.125000	6.980931
957.980469	253.694672
956.836914	134.048660
955.692383	190.871033
954.547852	115.051979
953.402344	-75.011185
952.256836	73.732536
951.111328	208.819138
949.965820	-44.753532
948.820313	21.983072
947.673828	152.818237
946.527344	137.483826
945.379883	90.308327
944.233398	326.500000
943.085938	165.398804
941.937500	333.241974
940.790039	318.551331
939.641602	192.191910
938.493164	394.527252
937.344727	339.174866
936.195313	247.498032
935.045898	377.121582
933.896484	278.901184
932.747070	265.164185
931.596680	117.157875
930.446289	105.999649
929.295898	156.453232
928.144531	161.480011
926.993164	-51.856800
925.841797	89.988625
924.690430	6.682193
923.538086	7.687508
922.385742	33.825981
921.233398	-8.125275
920.081055	-111.300316
918.927734	17.452200
917.774414	44.039066
916.621094	-58.723709
915.466797	-179.486343
914.312500	-132.097366
913.158203	-236.674469
912.002930	-125.540558
910.848633	-30.232027
909.693359	26.587288
908.537109	-16.274401
907.381836	81.526726
906.225586	-76.700089
905.069336	5.415339
903.913086	-43.790863
902.755859	-124.577728
901.598633	64.199944
900.441406	-77.501686
899.283203	-103.624153
898.125000	116.969612
896.966797	-10.798523
895.808594	94.509872
894.649414	188.553070
893.490234	-33.819424
892.331055	92.009468
891.171875	170.412643
890.011719	-40.264984
888.851563	162.490784
887.691406	98.812515
886.530273	134.555008
885.369141	224.507584
884.208008	12.165038
883.046875	194.711624
881.884766	90.847931
880.722656	27.673536
879.560547	178.713425
878.397461	352.274719
877.234375	390.632538
876.071289	401.992523
874.908203	285.040710
873.744141	294.266907
872.580078	231.505615
871.416016	247.573669
870.250977	209.683640
869.085938	122.365150
867.920898	167.790482
866.755859	197.487427
865.589844	267.660736
864.423828	328.836975
863.257813	365.295837
862.090820	233.314423
860.924805	276.553589
859.756836	317.552795
858.589844	356.295837
857.421875	228.990799
856.253906	283.462891
855.085938	568.921509
853.917969	473.063324
852.749023	522.968140
851.580078	534.747375
850.411133	474.813477
849.241211	390.264862
848.071289	128.817398
846.901367	245.884613
845.730469	295.730896
844.559570	162.017471
843.388672	97.710625
842.217773	87.097946
841.045898	264.330505
839.875000	253.631027
838.702148	207.151947
837.530273	388.610046
836.357422	275.023743
835.184570	172.622940
834.011719	427.551819
832.837891	365.276794
831.664063	470.401001
830.490234	381.274750
829.315430	307.764801
828.141602	283.307678
826.966797	122.778824
825.791016	383.659393
824.616211	376.872559
823.440430	218.496765
822.264648	138.113235
821.087891	307.181427
819.911133	269.001526
818.734375	241.903671
817.557617	181.361557
816.379883	-26.090221
815.203125	-39.963802
814.024414	-100.607979
812.846680	-41.221306
811.667969	-37.517147
810.489258	-69.459129
809.310547	80.751022
808.130859	-122.430397
806.951172	-210.102386
805.771484	-206.776093
804.591797	-123.615936
803.411133	-56.116837
802.230469	-33.120468
801.048828	-110.055397
799.868164	-0.740804
798.686523	-68.963287
797.504883	-194.888199
796.322266	-72.611160
795.139648	-28.044302
793.957031	-85.500893
792.774414	-83.228699
791.590820	-1.339049
790.408203	-63.486225
789.223633	-15.036210
788.040039	110.731522
786.855469	251.827271
785.670898	-9.769279
784.486328	173.095978
783.300781	-48.769417
782.115234	224.430145
780.929688	252.135086
779.743164	76.493774
778.557617	251.987122
777.371094	186.624680
776.183594	227.152618
774.997070	93.207870
773.809570	60.722569
772.621094	-7.141848
771.433594	10.935906
770.245117	28.906244
769.056641	170.213043
767.868164	0.614030
766.678711	269.459625
765.489258	311.193237
764.299805	425.486908
763.109375	400.922485
761.919922	94.519485
760.728516	426.376617
759.538086	502.764191
758.346680	361.258820
757.155273	320.894836
755.963867	440.964966
754.772461	413.620331
753.580078	140.074783
752.387695	182.957947
751.194336	87.359650
750.001953	136.667801
748.808594	488.861847
747.614258	311.820770
746.420898	220.377457
745.226563	106.970161
744.032227	197.542038
742.836914	189.326553
741.642578	64.855484
740.447266	337.121704
739.250977	203.795746
738.055664	182.215530
736.859375	-3.681826
735.663086	130.178452
734.465820	169.790741
733.269531	69.260117
732.072266	-44.391430
730.874023	183.268814
729.676758	237.997604
728.478516	181.147003
727.280273	227.050201
726.081055	240.123596
724.882813	279.395782
723.683594	220.322327
722.483398	130.683914
721.284180	307.488770
720.083984	409.976685
718.883789	257.045624
717.682617	568.981201
716.481445	616.799683
715.280273	381.060120
714.079102	465.991608
712.876953	317.627899
711.674805	-11.551977
710.472656	210.749390
709.270508	202.046143
708.067383	136.745148
706.864258	84.574310
705.660156	254.518600
704.457031	106.653221
703.252930	159.092209
702.048828	-8.172185
700.843750	250.986588
699.638672	118.671906
698.433594	108.216858
697.228516	-34.756500
696.022461	59.250332
694.816406	98.966209
693.610352	73.572479
692.403320	-77.683479
691.197266	1.321438
689.990234	-34.667789
688.782227	-90.093170
687.574219	-262.561890
686.366211	-111.703903
685.158203	39.166031
683.950195	-67.928108
682.741211	44.018192
681.532227	-296.877869
680.322266	-41.776058
679.112305	74.681465
677.902344	39.597736
676.692383	-99.293594
675.482422	-95.182976
674.271484	-222.980057
673.060547	-58.576614
671.848633	-90.979416
670.636719	77.817467
669.424805	-32.254776
668.212891	82.586266
667.000977	-81.291382
665.788086	-0.893843
664.574219	198.333878
663.361328	-135.811234
662.147461	-53.077194
660.933594	187.243561
659.719727	192.310638
658.504883	-104.590271
657.290039	-21.701307
656.075195	93.540024
654.860352	161.339310
653.644531	-68.293037
652.428711	-26.284954
651.212891	-18.747911
649.996094	109.410881
648.779297	129.842728
647.562500	219.147278
646.344727	243.821686
645.127930	152.253006
643.909180	344.663879
642.691406	231.508728
641.472656	361.329346
640.254883	174.976074
639.035156	81.038086
637.816406	-21.565706
636.596680	109.922485
635.376953	11.380787
634.157227	97.396759
632.936523	17.879055
631.715820	2.588231
630.495117	126.564178
629.273438	70.023689
628.051758	84.022705
626.830078	359.343262
625.608398	1.760445
624.385742	359.906799
623.163086	323.215759
621.940430	243.294006
620.717773	222.956146
619.494141	204.307205
618.270508	-39.627251
617.045898	28.534716
615.822266	-28.010715
614.597656	122.405159
613.372070	-144.996307
612.147461	-0.204783
610.921875	-46.482670
609.696289	118.125511
608.469727	-184.028625
607.244141	40.857845
606.017578	-42.853767
604.791016	-27.090799
