# Supplementary material for: Raman spectroscopy accurately differentiates mucosal healing from non-healing and biochemical changes following biological therapy in inflammatory bowel disease
Source: PLoS One. 2021 Jun 2;16(6):e0252210. doi: 10.1371/journal.pone.0252210 (PMC8172032; doi:10.1371/journal.pone.0252210)
Supplement: S2 Dataset — (ZIP) [file pone.0252210.s004.zip › Export UC MH/EC032-1_base sub CR removed_2__X_28951.3__Y_-63877__Z_2397.91__Time_23.txt]

1714.858398	437.750641
1713.881836	105.670242
1712.905273	389.408752
1711.927734	145.515442
1710.950195	-183.200745
1709.972656	646.961365
1708.995117	-95.623589
1708.017578	167.451889
1707.039063	-471.902222
1706.061523	-352.492798
1705.083008	289.183044
1704.103516	165.180695
1703.125000	-25.313349
1702.145508	-253.148804
1701.166016	-478.129272
1700.186523	-406.132751
1699.206055	296.644440
1698.226563	-246.569962
1697.246094	-348.888458
1696.265625	-80.012543
1695.284180	-153.615723
1694.303711	18.249245
1693.322266	-170.982315
1692.340820	178.608231
1691.359375	191.193329
1690.376953	227.069504
1689.395508	216.996048
1688.413086	-36.611279
1687.430664	215.747040
1686.447266	517.699951
1685.464844	-364.683990
1684.481445	-429.641479
1683.498047	-61.316998
1682.514648	106.026573
1681.530273	109.672409
1680.545898	311.848938
1679.561523	-203.266327
1678.577148	219.997421
1677.592773	160.225967
1676.607422	-68.504234
1675.622070	621.634033
1674.636719	1041.518433
1673.651367	401.808655
1672.666016	627.251465
1671.679688	888.183838
1670.693359	666.618469
1669.707031	812.695251
1668.719727	784.397461
1667.733398	828.822998
1666.746094	1426.120605
1665.758789	1002.481445
1664.770508	1030.809692
1663.783203	866.394287
1662.794922	1217.206787
1661.806641	1483.789307
1660.818359	1093.655762
1659.829102	1401.249268
1658.840820	1709.440674
1657.851563	1684.321777
1656.862305	1395.004883
1655.872070	1561.711670
1654.882813	1178.388672
1653.892578	1237.635254
1652.902344	1704.806152
1651.912109	873.437012
1650.920898	1074.223999
1649.930664	1174.924316
1648.939453	887.325012
1647.947266	1004.520264
1646.956055	741.579041
1645.964844	228.115295
1644.972656	206.369949
1643.980469	757.901978
1642.987305	562.289795
1641.995117	345.945801
1641.001953	280.260590
1640.008789	251.739319
1639.015625	20.307972
1638.022461	872.963318
1637.028320	146.084976
1636.034180	-26.812922
1635.040039	-220.614975
1634.045898	231.263443
1633.051758	116.680840
1632.056641	-324.425598
1631.061523	-401.938599
1630.066406	-555.732605
1629.070313	66.896469
1628.075195	99.887230
1627.079102	-138.164551
1626.083008	68.352501
1625.085938	-272.277740
1624.089844	202.228668
1623.092773	600.179871
1622.095703	51.852928
1621.098633	806.790894
1620.101563	-93.509521
1619.103516	256.432648
1618.105469	154.505493
1617.107422	517.105103
1616.109375	-611.247070
1615.110352	525.024597
1614.112305	383.178131
1613.113281	151.991974
1612.114258	235.372467
1611.114258	6.513117
1610.114258	-369.225708
1609.115234	638.611023
1608.115234	265.098663
1607.114258	247.690491
1606.114258	463.172943
1605.113281	-31.238398
1604.112305	0.452388
1603.111328	275.255005
1602.109375	76.058937
1601.108398	266.505646
1600.106445	59.028595
1599.104492	-54.498955
1598.102539	-257.136383
1597.099609	-533.197266
1596.096680	-558.588135
1595.093750	24.444820
1594.090820	128.960297
1593.087891	-289.123383
1592.083984	172.426895
1591.080078	59.238174
1590.076172	-242.106537
1589.072266	19.929089
1588.067383	291.905975
1587.063477	96.694572
1586.058594	347.052185
1585.052734	328.413452
1584.047852	-274.270782
1583.041992	248.560318
1582.036133	502.514526
1581.030273	-514.964050
1580.024414	-868.329712
1579.017578	-839.241333
1578.011719	-399.188782
1577.004883	-16.965422
1575.998047	487.031494
1574.990234	-325.755859
1573.982422	265.776062
1572.975586	-146.814590
1571.966797	-432.327118
1570.958984	610.053650
1569.951172	-8.683068
1568.942383	440.122589
1567.933594	168.983093
1566.924805	-102.382072
1565.915039	121.827171
1564.906250	-116.338470
1563.896484	117.493652
1562.886719	265.275543
1561.875977	256.962830
1560.866211	110.944916
1559.855469	617.967590
1558.844727	-267.562500
1557.833984	407.129913
1556.822266	-115.938034
1555.811523	21.548315
1554.799805	223.332382
1553.788086	554.182129
1552.775391	1221.051636
1551.763672	241.242249
1550.750977	270.683228
1549.738281	434.339264
1548.725586	633.822205
1547.711914	975.085144
1546.699219	858.323364
1545.685547	283.705780
1544.671875	766.058228
1543.658203	291.883606
1542.643555	-342.615997
1541.628906	-284.957550
1540.614258	20.268265
1539.599609	343.158356
1538.584961	115.856483
1537.569336	-310.397034
1536.553711	640.952637
1535.538086	583.072937
1534.522461	398.584412
1533.505859	466.507935
1532.489258	724.899475
1531.472656	531.903198
1530.456055	377.382080
1529.439453	150.542831
1528.421875	-68.789795
1527.404297	146.894562
1526.386719	956.935608
1525.369141	-79.084747
1524.350586	560.274719
1523.332031	-46.107399
1522.313477	-86.571014
1521.294922	284.239380
1520.275391	4.092538
1519.256836	-175.826477
1518.237305	654.078369
1517.217773	257.757141
1516.197266	141.345337
1515.177734	389.576233
1514.157227	-772.330322
1513.136719	168.685852
1512.116211	-20.261675
1511.094727	-50.288143
1510.074219	-385.713318
1509.052734	89.314034
1508.031250	417.792511
1507.008789	209.997009
1505.987305	484.140167
1504.964844	-21.209021
1503.942383	-42.199852
1502.918945	356.715637
1501.896484	-445.842773
1500.873047	-236.799042
1499.849609	100.018242
1498.826172	124.285240
1497.802734	-455.532867
1496.778320	-137.263611
1495.753906	188.413284
1494.729492	-585.872925
1493.705078	94.936745
1492.680664	315.198090
1491.655273	59.801937
1490.629883	509.654907
1489.604492	-438.207489
1488.578125	182.410095
1487.552734	138.817108
1486.526367	115.501541
1485.500000	355.018677
1484.473633	-58.947575
1483.446289	32.282276
1482.418945	-180.142624
1481.391602	497.516296
1480.364258	394.591309
1479.336914	487.945953
1478.308594	718.751770
1477.280273	488.189209
1476.251953	657.660828
1475.223633	549.381592
1474.194336	891.773071
1473.165039	1086.304688
1472.135742	1270.550903
1471.106445	1770.257690
1470.077148	1648.905884
1469.046875	1710.659058
1468.016602	1698.619263
1466.986328	2141.720215
1465.956055	1997.387573
1464.924805	1878.441406
1463.893555	1939.968140
1462.862305	2324.119873
1461.831055	1905.478760
1460.799805	2380.923340
1459.767578	2805.312988
1458.735352	2356.342773
1457.703125	2932.876221
1456.670898	2572.932129
1455.637695	2941.135742
1454.604492	2969.369629
1453.571289	2351.020264
1452.538086	2691.270508
1451.503906	2374.878662
1450.470703	3394.198730
1449.436523	2814.399414
1448.401367	3217.625000
1447.367188	3235.893066
1446.332031	3638.974365
1445.297852	3123.159668
1444.261719	2402.466797
1443.226563	2924.610840
1442.191406	2007.186035
1441.155273	2981.982178
1440.119141	2912.122314
1439.083008	2539.000488
1438.045898	3007.726563
1437.009766	2139.628662
1435.972656	2244.619385
1434.934570	1692.835571
1433.897461	2255.173828
1432.860352	1534.744751
1431.822266	1233.690674
1430.784180	1081.781616
1429.745117	1217.620850
1428.707031	1139.166504
1427.667969	266.302185
1426.628906	-68.960510
1425.589844	342.295074
1424.550781	-317.733124
1423.510742	582.457397
1422.470703	552.705566
1421.430664	573.490295
1420.390625	-118.303093
1419.349609	242.726898
1418.308594	845.402649
1417.267578	572.132629
1416.226563	218.606735
1415.185547	617.577148
1414.143555	-72.616478
1413.101563	552.792480
1412.059570	92.009209
1411.017578	-16.526701
1409.974609	-243.037491
1408.931641	-32.116898
1407.888672	-59.755157
1406.845703	558.205872
1405.801758	530.716370
1404.758789	-38.743423
1403.714844	-336.806030
1402.669922	-167.922241
1401.625977	-109.246071
1400.581055	42.317654
1399.537109	-79.260963
1398.491211	-321.092438
1397.446289	89.132034
1396.400391	191.063797
1395.355469	355.842957
1394.309570	245.129440
1393.262695	182.159500
1392.216797	-100.857803
1391.169922	-406.167694
1390.123047	387.576935
1389.076172	30.142815
1388.029297	163.390381
1386.981445	156.640060
1385.933594	-380.043335
1384.885742	-61.260487
1383.837891	-229.830811
1382.789063	-325.722229
1381.740234	-176.519470
1380.691406	392.481323
1379.642578	564.351196
1378.592773	107.068146
1377.543945	613.842224
1376.494141	59.824368
1375.444336	130.068909
1374.393555	125.578117
1373.342773	-437.398987
1372.292969	89.870056
1371.241211	6.165852
1370.190430	-493.479126
1369.139648	-125.468643
1368.087891	-83.853981
1367.036133	179.643478
1365.983398	-303.956879
1364.931641	343.337860
1363.878906	-79.917839
1362.826172	-271.321472
1361.773438	-233.513763
1360.720703	399.067627
1359.666992	-184.728638
1358.613281	-39.462101
1357.559570	-73.047112
1356.504883	-141.267288
1355.451172	51.748516
1354.396484	533.027283
1353.341797	144.914337
1352.287109	55.198246
1351.231445	631.088501
1350.175781	675.703125
1349.120117	621.244507
1348.064453	358.579224
1347.008789	525.409729
1345.952148	875.860413
1344.895508	718.016663
1343.838867	706.721375
1342.782227	1136.840942
1341.724609	1165.461426
1340.666992	812.721863
1339.609375	1099.418091
1338.551758	1311.892700
1337.493164	1096.084351
1336.434570	816.201172
1335.375977	855.906067
1334.317383	1499.526001
1333.257813	1363.757813
1332.199219	711.383789
1331.139648	526.783691
1330.079102	967.862976
1329.019531	838.043091
1327.958984	1180.400146
1326.898438	717.390259
1325.837891	1064.941528
1324.777344	1523.661743
1323.715820	1041.632202
1322.654297	1088.237671
1321.592773	954.851501
1320.531250	1098.050171
1319.468750	1088.360840
1318.406250	2043.190796
1317.343750	1629.272583
1316.281250	1479.487183
1315.218750	1633.098511
1314.155273	1096.798584
1313.091797	1662.134277
1312.028320	1993.408081
1310.963867	1425.804932
1309.899414	1306.706787
1308.834961	2007.502197
1307.770508	2033.845459
1306.706055	2212.890625
1305.640625	2145.964111
1304.575195	1695.563843
1303.509766	2047.085938
1302.444336	1870.075439
1301.377930	1934.093262
1300.311523	2121.097656
1299.245117	915.227051
1298.178711	2249.666748
1297.111328	1945.728149
1296.044922	2088.937744
1294.977539	1765.803833
1293.909180	2044.113892
1292.841797	1358.291260
1291.773438	1887.025146
1290.705078	1353.780029
1289.636719	1522.123657
1288.567383	1325.212524
1287.499023	1581.953125
1286.429688	2032.215454
1285.360352	1838.127441
1284.290039	1399.267700
1283.219727	1492.060425
1282.150391	1465.015259
1281.079102	1034.132324
1280.008789	958.414185
1278.937500	488.896881
1277.866211	853.746033
1276.794922	1062.029297
1275.723633	903.580139
1274.651367	1238.993896
1273.580078	726.400085
1272.507813	1675.140747
1271.434570	1331.291626
1270.362305	1285.669067
1269.289063	1352.412598
1268.215820	1250.764893
1267.142578	1849.676392
1266.068359	1172.196411
1264.994141	887.848633
1263.919922	635.395935
1262.845703	1212.179443
1261.771484	586.883850
1260.696289	673.582520
1259.621094	906.509399
1258.545898	959.099365
1257.469727	660.910278
1256.394531	966.880920
1255.318359	1187.504761
1254.241211	940.654236
1253.165039	1703.963257
1252.087891	1372.027100
1251.010742	906.477783
1249.933594	1389.648560
1248.856445	1366.888306
1247.778320	1186.099121
1246.700195	1211.998901
1245.622070	856.420776
1244.543945	454.854340
1243.464844	1180.389526
1242.385742	820.189087
1241.306641	622.812988
1240.227539	425.532135
1239.147461	1072.764648
1238.067383	1333.954590
1236.987305	622.380554
1235.907227	645.899536
1234.827148	681.524536
1233.746094	1044.314697
1232.665039	902.862366
1231.583008	211.406296
1230.501953	920.414673
1229.419922	965.461426
1228.337891	993.521667
1227.255859	1082.061768
1226.172852	899.430054
1225.089844	639.414185
1224.006836	1129.418091
1222.923828	571.924011
1221.840820	565.953003
1220.756836	339.908264
1219.672852	710.921265
1218.587891	279.418701
1217.503906	396.525177
1216.418945	40.064880
1215.333984	784.888245
1214.249023	150.758774
1213.164063	890.299500
1212.078125	229.734024
1210.992188	360.764435
1209.906250	404.841919
1208.819336	528.377625
1207.732422	750.651917
1206.645508	905.264526
1205.558594	1115.166870
1204.471680	871.935120
1203.383789	170.996201
1202.295898	652.826111
1201.208008	253.087204
1200.119141	-353.629608
1199.031250	36.309376
1197.942383	329.696930
1196.852539	153.711136
1195.763672	259.181396
1194.673828	71.103432
1193.583984	-186.694580
1192.494141	242.965698
1191.404297	-24.542025
1190.313477	-344.908173
1189.222656	-136.804276
1188.131836	-5.723661
1187.040039	-105.325539
1185.949219	-296.138672
1184.857422	124.941643
1183.764648	169.000137
1182.672852	-285.936768
1181.580078	-249.194305
1180.487305	-8.755722
1179.394531	-243.160904
1178.301758	-216.332458
1177.208008	155.367188
1176.114258	-376.310425
1175.020508	-225.279984
1173.925781	-9.825777
1172.831055	66.585281
1171.736328	20.796469
1170.641602	-82.497322
1169.546875	247.148849
1168.451172	52.700634
1167.355469	214.519791
1166.259766	-152.167343
1165.163086	-435.199829
1164.067383	-605.845337
1162.970703	-169.750580
1161.873047	-278.595428
1160.776367	1.798246
1159.678711	-260.036743
1158.581055	578.488831
1157.483398	-222.890427
1156.384766	-401.365295
1155.287109	-121.842621
1154.188477	54.858444
1153.088867	-243.136871
1151.990234	450.546326
1150.890625	126.174599
1149.791016	-410.208740
1148.691406	104.037552
1147.590820	-394.253845
1146.490234	-363.844025
1145.389648	680.517822
1144.289063	-320.019073
1143.187500	564.190552
1142.086914	510.694855
1140.984375	564.052551
1139.882813	512.714905
1138.781250	1043.725586
1137.678711	136.456390
1136.576172	-109.923111
1135.472656	888.466675
1134.370117	359.214142
1133.266602	112.624115
1132.163086	789.530640
1131.058594	205.696182
1129.955078	965.155029
1128.850586	874.821167
1127.746094	1401.130737
1126.640625	1350.838257
1125.535156	1378.723755
1124.430664	1314.137695
1123.324219	265.988983
1122.218750	1246.263184
1121.112305	904.303650
1120.005859	126.703499
1118.899414	294.027161
1117.792969	349.956451
1116.685547	495.668091
1115.578125	331.325623
1114.470703	-171.248428
1113.362305	272.216553
1112.253906	91.259239
1111.145508	-219.672607
1110.037109	187.899994
1108.928711	103.807648
1107.819336	862.930542
1106.709961	-203.840836
1105.599609	476.959778
1104.490234	902.525146
1103.379883	983.253784
1102.269531	658.098999
1101.159180	1271.891724
1100.047852	986.801453
1098.936523	369.367554
1097.825195	459.374207
1096.713867	742.566589
1095.601563	914.833191
1094.489258	839.658813
1093.376953	521.937134
1092.263672	496.267822
1091.151367	607.195313
1090.038086	715.666077
1088.924805	638.211609
1087.810547	1090.041382
1086.696289	821.999573
1085.582031	685.769104
1084.467773	1024.486328
1083.352539	650.884155
1082.238281	815.616150
1081.123047	1287.989014
1080.006836	1238.725098
1078.891602	1382.118164
1077.775391	461.991089
1076.659180	715.836243
1075.541992	455.684326
1074.425781	500.719238
1073.308594	534.014465
1072.191406	192.171616
1071.073242	368.588959
1069.956055	-132.307953
1068.837891	979.195801
1067.719727	900.162415
1066.600586	1270.889160
1065.481445	913.281799
1064.362305	1429.141113
1063.243164	425.845856
1062.124023	909.001465
1061.003906	956.843140
1059.883789	1378.987427
1058.762695	842.255615
1057.642578	366.711792
1056.521484	1095.167114
1055.400391	769.518860
1054.278320	289.893677
1053.157227	242.776398
1052.035156	562.369934
1050.913086	-86.913399
1049.790039	249.170898
1048.667969	1012.325195
1047.544922	566.730286
1046.420898	121.437317
1045.297852	390.124298
1044.173828	318.410400
1043.049805	139.667679
1041.925781	-90.084358
1040.800781	153.322021
1039.675781	247.727112
1038.550781	428.423798
1037.425781	462.540863
1036.299805	87.121796
1035.173828	219.365448
1034.047852	-78.661926
1032.921875	-4.198771
1031.794922	577.322510
1030.667969	75.381226
1029.541016	171.246628
1028.413086	-283.520905
1027.286133	3.312799
1026.157227	-134.913818
1025.029297	-391.243011
1023.901367	-259.512726
1022.772461	-1063.067871
1021.643555	-789.259277
1020.513672	-538.579834
1019.384766	-531.291016
1018.254883	-345.233521
1017.124023	-346.848572
1015.994141	-364.399200
1014.863281	-94.373177
1013.732422	256.876740
1012.601563	-364.607178
1011.469727	119.027496
1010.338867	227.686905
1009.207031	537.901245
1008.074219	1026.392944
1006.942383	1396.988403
1005.809570	1284.226807
1004.675781	1964.947998
1003.542969	1975.218384
1002.409180	2441.079102
1001.275391	2507.244141
1000.141602	1557.114502
999.007813	374.442810
997.873047	561.982544
996.738281	546.571533
995.602539	512.979431
994.467773	320.517853
993.332031	495.255188
992.196289	151.246582
991.059570	317.317291
989.923828	128.619995
988.787109	32.498699
987.650391	8.186687
986.512695	-202.442932
985.375000	29.600164
984.237305	296.411316
983.099609	252.624908
981.960938	220.661819
980.822266	-271.176666
979.683594	-221.803345
978.544922	-328.513855
977.405273	-462.456696
976.265625	319.011597
975.125977	553.423218
973.985352	50.395996
972.845703	198.142334
971.705078	176.178513
970.563477	512.763855
969.422852	-197.305435
968.281250	541.582214
967.139648	192.777969
965.997070	119.760643
964.855469	255.878082
963.712891	373.908264
962.569336	485.336426
961.426758	601.680054
960.283203	697.664063
959.139648	738.972534
957.996094	205.722168
956.851563	-75.059486
955.707031	-282.103699
954.562500	-241.512787
953.416992	-138.821091
952.272461	108.318840
951.126953	-12.566862
949.980469	392.857513
948.834961	501.273071
947.688477	11.129457
946.541992	-261.347076
945.395508	-275.205048
944.248047	-384.664551
943.100586	220.983795
941.953125	356.409912
940.804688	444.159882
939.657227	37.080891
938.507813	61.636360
937.359375	615.678528
936.210938	237.175232
935.061523	169.204803
933.912109	160.840485
932.761719	280.395355
931.611328	252.129272
930.460938	322.140808
929.310547	278.575256
928.160156	-108.390945
927.008789	-497.162598
925.857422	-250.614609
924.705078	-670.424866
923.553711	-380.138733
922.401367	167.227539
921.249023	562.328735
920.095703	607.511108
918.942383	-417.227661
917.789063	-269.040131
916.635742	919.522461
915.481445	16.588182
914.328125	281.161285
913.172852	-37.411747
912.018555	-362.369537
910.863281	-392.036835
909.708008	224.909470
908.552734	84.519020
907.396484	23.756668
906.241211	-308.674103
905.083984	-162.672745
903.927734	-197.717728
902.770508	16.571733
901.613281	-518.444458
900.456055	72.009331
899.298828	-18.791504
898.140625	196.071854
896.982422	282.098846
895.824219	406.720886
894.665039	-79.002304
893.505859	-216.212753
892.346680	60.364506
891.186523	508.672180
890.027344	-287.655151
888.867188	181.149338
887.706055	740.180969
886.545898	80.221771
885.384766	194.718765
884.223633	187.465668
883.061523	146.483688
881.899414	349.183350
880.737305	357.995117
879.575195	515.669739
878.413086	251.965805
877.250000	718.412476
876.086914	292.763184
874.922852	441.594086
873.758789	115.400551
872.595703	556.935486
871.430664	617.996643
870.266602	366.372955
869.101563	371.302277
867.936523	664.076355
866.770508	448.646301
865.605469	168.165390
864.439453	916.957458
863.273438	679.165649
862.106445	980.506592
860.939453	864.029602
859.772461	666.766174
858.605469	1400.981934
857.437500	837.846863
856.269531	1078.042847
855.101563	1618.601318
853.932617	2024.293579
852.764648	1911.890137
851.595703	894.003479
850.425781	1267.953979
849.256836	1440.036011
848.086914	1513.377441
846.916992	1861.989014
845.746094	1046.250732
844.575195	1318.454956
843.404297	1261.484741
842.233398	1085.840576
841.061523	559.004028
839.889648	1208.345825
838.717773	925.062012
837.545898	1524.512573
836.373047	1330.303589
835.200195	1687.752197
834.027344	1131.437134
832.853516	1010.558228
831.679688	987.745605
830.505859	1123.179932
829.331055	729.545227
828.157227	779.766113
826.982422	1206.607788
825.806641	674.289795
824.631836	746.058777
823.456055	-0.336699
822.280273	-24.764471
821.103516	-13.822489
819.926758	230.668961
818.750000	746.391785
817.573242	1074.613892
816.395508	532.276184
815.217773	158.989304
814.040039	363.896729
812.862305	-525.678284
811.683594	123.314011
810.504883	-315.217133
809.326172	-371.635468
808.146484	335.881927
806.966797	174.276825
805.787109	-289.579651
804.607422	-267.355225
803.426758	-114.539711
802.246094	-370.431824
801.064453	-730.841858
799.883789	-259.666351
798.702148	-323.491364
797.520508	-815.496582
796.337891	-121.875298
795.156250	-144.645981
793.972656	-449.150360
792.790039	-102.698441
791.607422	885.376343
790.423828	635.099182
789.239258	466.444885
788.055664	1337.501465
786.871094	971.148132
785.686523	177.741791
784.501953	534.142029
783.316406	481.022125
782.130859	750.232788
780.945313	844.400085
779.759766	681.900146
778.573242	678.109436
777.386719	757.865234
776.199219	830.567505
775.012695	938.219604
773.825195	899.822632
772.637695	1375.059937
771.449219	1360.104736
770.260742	861.938599
769.072266	255.651276
767.883789	1405.778198
766.694336	765.898987
765.504883	991.692749
764.315430	966.000488
763.125977	869.538574
761.935547	1087.558838
760.745117	1608.867554
759.553711	1709.365234
758.363281	1165.035645
757.171875	1190.228394
755.979492	1074.387695
754.788086	1125.413696
753.595703	319.054138
752.403320	703.634827
751.210938	749.515808
750.017578	876.356262
748.824219	1167.569458
747.630859	617.727295
746.436523	267.598907
745.242188	235.567657
744.047852	791.198669
742.853516	399.033966
741.658203	421.226074
740.462891	408.168030
739.267578	-212.042603
738.071289	42.028595
736.875000	361.572784
735.678711	258.204041
734.482422	237.989853
733.285156	-134.743912
732.087891	553.960999
730.890625	-101.022377
729.692383	-169.586258
728.494141	308.541046
727.295898	-125.243225
726.097656	555.911438
724.898438	-67.862686
723.699219	-77.402267
722.500000	906.909485
721.299805	102.346382
720.099609	326.517487
718.899414	122.868370
717.698242	659.134583
716.498047	215.760574
715.296875	357.233124
714.094727	620.889343
712.893555	830.118835
711.691406	267.831329
710.489258	614.698792
709.286133	876.630615
708.083008	311.017303
706.879883	246.766556
705.676758	126.223549
704.472656	-152.888687
703.268555	310.468079
702.064453	232.232758
700.860352	622.000549
699.655273	644.440796
698.450195	584.637390
697.244141	468.721100
696.039063	335.918365
694.833008	388.247650
693.626953	60.908127
692.419922	285.711151
691.212891	-103.488907
690.005859	-196.824814
688.798828	-265.734253
687.590820	-444.748932
686.382813	-401.900116
685.174805	-198.048340
683.965820	-69.623436
682.756836	-18.682602
681.547852	-244.532990
680.338867	-357.005676
679.128906	-568.444397
677.918945	-317.918152
676.708984	-183.759750
675.498047	-432.109955
674.287109	-344.267792
673.076172	79.533493
671.865234	-119.072937
670.653320	96.115211
669.441406	461.074799
668.229492	-5.532288
667.016602	-270.262482
665.803711	38.348686
664.590820	-527.188232
663.377930	-305.738861
662.164063	315.716644
660.950195	-27.160933
659.736328	457.306152
658.521484	394.299805
657.306641	271.662628
656.091797	-365.572296
654.875977	-374.452209
653.661133	5.343771
652.445313	-122.890976
651.228516	-554.151489
650.012695	90.234093
648.795898	-145.747452
647.579102	284.244476
646.361328	144.271408
645.143555	422.426697
643.925781	610.678711
642.708008	341.251526
641.489258	300.403046
640.270508	483.653320
639.051758	480.281952
637.833008	230.222244
636.613281	-189.065445
635.393555	234.153854
634.172852	204.390228
632.953125	602.123291
631.732422	334.497009
630.511719	637.967957
629.290039	23.152004
628.068359	333.131744
626.846680	522.852966
625.625000	540.890686
624.402344	1253.245361
623.179688	880.712097
621.957031	859.401794
620.733398	698.490112
619.510742	376.575562
618.286133	195.555099
617.062500	-39.548088
615.837891	-266.735687
614.613281	132.205704
613.388672	204.880615
612.164063	-202.587662
610.938477	363.896393
609.712891	161.427979
608.486328	-333.050659
607.260742	324.909363
606.034180	-320.044861
604.807617	-714.554321
