# Supplementary material for: Raman spectroscopy accurately differentiates mucosal healing from non-healing and biochemical changes following biological therapy in inflammatory bowel disease
Source: PLoS One. 2021 Jun 2;16(6):e0252210. doi: 10.1371/journal.pone.0252210 (PMC8172032; doi:10.1371/journal.pone.0252210)
Supplement: S2 Dataset — (ZIP) [file pone.0252210.s004.zip › Export UC MH/OC029-1 pre treatment_base sub CR removed_82__X_-2901.93__Y_35437.1__Z_227.8__Time_935.txt]

1714.640625	161.850967
1713.664063	214.513153
1712.687500	220.416077
1711.709961	-13.826165
1710.733398	-13.427863
1709.755859	-44.024990
1708.778320	-76.076614
1707.799805	144.864105
1706.821289	18.687990
1705.843750	41.070042
1704.864258	-147.004944
1703.885742	-28.666368
1702.907227	-179.536575
1701.927734	-37.648392
1700.948242	3.629626
1699.968750	48.646389
1698.988281	-119.218582
1698.007813	-18.650782
1697.028320	37.521362
1696.046875	-164.550049
1695.066406	126.022316
1694.084961	78.256409
1693.104492	-5.849801
1692.123047	234.011795
1691.140625	306.551331
1690.159180	179.915222
1689.176758	54.227924
1688.194336	140.199982
1687.211914	267.025024
1686.228516	232.030762
1685.246094	288.564514
1684.262695	444.485504
1683.279297	494.615082
1682.295898	449.660767
1681.311523	376.220215
1680.327148	601.774536
1679.342773	513.936584
1678.358398	679.701172
1677.374023	718.440918
1676.388672	827.035095
1675.403320	901.733521
1674.417969	1054.208984
1673.432617	989.349915
1672.446289	1254.705688
1671.459961	1084.885864
1670.473633	1407.203979
1669.487305	1488.351685
1668.500977	1445.297974
1667.513672	1570.093872
1666.526367	1812.203369
1665.539063	1709.859375
1664.550781	1923.792358
1663.563477	1835.857666
1662.575195	1987.133301
1661.586914	2096.457031
1660.598633	2185.047607
1659.609375	2149.553467
1658.620117	2270.869629
1657.631836	2562.131348
1656.641602	2522.709717
1655.652344	2256.089355
1654.662109	2323.521729
1653.672852	2375.484375
1652.681641	1724.075073
1651.691406	1649.995605
1650.701172	1481.137695
1649.709961	1392.044800
1648.718750	1369.443481
1647.727539	1127.858643
1646.735352	915.783447
1645.744141	1015.847046
1644.751953	735.877747
1643.759766	844.483521
1642.766602	380.490417
1641.774414	407.894623
1640.781250	395.979523
1639.788086	318.381653
1638.794922	138.210037
1637.801758	282.702789
1636.807617	313.999786
1635.813477	81.927414
1634.819336	18.822830
1633.825195	132.465652
1632.830078	175.130814
1631.834961	-163.893646
1630.839844	26.612698
1629.844727	90.846024
1628.849609	-73.756126
1627.853516	-3.971087
1626.857422	47.502636
1625.861328	-208.631409
1624.865234	-67.495720
1623.868164	-70.901756
1622.871094	57.204903
1621.874023	-45.893532
1620.876953	132.235687
1619.879883	-44.225521
1618.881836	-31.475279
1617.883789	178.228577
1616.885742	288.145508
1615.887695	324.574158
1614.888672	46.176537
1613.889648	116.797630
1612.890625	100.860550
1611.891602	142.622513
1610.892578	48.055717
1609.892578	-83.168365
1608.892578	16.235332
1607.892578	-2.309416
1606.892578	117.940651
1605.891602	167.403519
1604.890625	25.693949
1603.889648	96.009697
1602.888672	17.083824
1601.887695	-12.158103
1600.885742	-148.695145
1599.883789	151.484818
1598.881836	-58.381702
1597.879883	-48.663513
1596.876953	-80.852173
1595.874023	-24.280449
1594.871094	-72.323616
1593.868164	-172.683945
1592.864258	-56.382172
1591.861328	-143.868027
1590.857422	-98.323425
1589.853516	-180.783920
1588.848633	-354.649109
1587.844727	-252.083084
1586.839844	-32.349304
1585.834961	98.505951
1584.830078	20.630188
1583.824219	174.579803
1582.819336	112.056915
1581.813477	59.823677
1580.807617	127.257957
1579.800781	-58.073208
1578.794922	180.847443
1577.788086	8.265681
1576.781250	231.114197
1575.773438	287.188324
1574.766602	343.064728
1573.758789	16.466850
1572.750977	12.215190
1571.743164	158.543747
1570.735352	-25.423723
1569.726563	123.067719
1568.718750	-19.630022
1567.708984	118.018341
1566.700195	117.800995
1565.691406	-17.605000
1564.681641	98.598854
1563.671875	74.430962
1562.662109	-136.719406
1561.652344	33.298847
1560.641602	-71.845070
1559.630859	-81.222382
1558.620117	-2.671934
1557.609375	117.101318
1556.597656	24.148033
1555.586914	89.046165
1554.575195	288.370422
1553.563477	143.023041
1552.550781	64.825714
1551.539063	-0.601576
1550.526367	1.055862
1549.513672	77.524651
1548.500977	205.477631
1547.487305	100.418556
1546.473633	186.509506
1545.459961	101.751678
1544.446289	187.378815
1543.432617	184.910843
1542.417969	58.227890
1541.404297	161.250717
1540.389648	44.532032
1539.374023	-108.499321
1538.359375	-8.731717
1537.343750	250.758667
1536.328125	-80.858414
1535.312500	-30.805592
1534.296875	-76.394264
1533.280273	-96.400658
1532.263672	136.006195
1531.247070	133.593201
1530.230469	179.933044
1529.212891	-95.960014
1528.196289	326.019501
1527.178711	232.631119
1526.160156	38.672768
1525.142578	403.124237
1524.124023	347.775421
1523.106445	163.637192
1522.087891	378.052521
1521.068359	286.155609
1520.049805	250.686142
1519.030273	248.448090
1518.010742	132.950668
1516.991211	125.234062
1515.971680	276.608063
1514.951172	1.390977
1513.930664	134.383881
1512.910156	177.295120
1511.889648	268.782349
1510.868164	82.909508
1509.846680	4.701144
1508.826172	134.141464
1507.803711	-77.738533
1506.782227	194.904358
1505.759766	205.795395
1504.737305	-75.630730
1503.714844	-49.620384
1502.692383	47.958046
1501.668945	24.955643
1500.646484	-259.346100
1499.623047	-77.754623
1498.599609	-149.770752
1497.575195	-99.080879
1496.550781	-260.893524
1495.527344	234.620453
1494.502930	-83.450058
1493.477539	38.237408
1492.453125	98.418633
1491.427734	296.443665
1490.402344	200.427094
1489.376953	229.512589
1488.350586	133.307892
1487.325195	353.689575
1486.298828	211.334915
1485.272461	354.808258
1484.245117	281.194672
1483.218750	403.987671
1482.191406	404.179291
1481.164063	261.469116
1480.136719	432.344696
1479.108398	684.616272
1478.080078	702.229797
1477.052734	893.045532
1476.023438	890.055908
1474.995117	909.938965
1473.965820	1197.100586
1472.937500	1318.612183
1471.908203	1427.265137
1470.877930	1484.897461
1469.848633	1621.340454
1468.818359	1554.157959
1467.788086	1787.048218
1466.757813	2017.249878
1465.727539	2155.796387
1464.696289	2416.218262
1463.665039	2531.656250
1462.633789	2629.226807
1461.602539	2538.775146
1460.570313	2623.530518
1459.539063	2538.143066
1458.506836	2785.267822
1457.473633	2874.907715
1456.441406	2944.218750
1455.408203	2876.489014
1454.375000	3280.496826
1453.341797	3091.003174
1452.308594	3264.097168
1451.274414	3444.701416
1450.241211	3663.260986
1449.207031	3372.498779
1448.171875	3449.117432
1447.137695	3553.590820
1446.102539	3290.907959
1445.067383	3339.698730
1444.032227	3547.921387
1442.997070	3589.092285
1441.960938	3276.104980
1440.924805	3398.282715
1439.888672	3184.147705
1438.852539	3230.521484
1437.816406	3276.914063
1436.779297	3022.608154
1435.742188	2864.455811
1434.705078	2519.506592
1433.666992	2179.786865
1432.629883	2165.974365
1431.591797	1778.621704
1430.553711	1474.773682
1429.514648	1277.068237
1428.476563	1185.477539
1427.437500	829.157776
1426.398438	694.950500
1425.359375	573.476379
1424.320313	487.412567
1423.280273	454.360138
1422.240234	502.018799
1421.200195	461.578339
1420.159180	358.262054
1419.119141	532.044189
1418.078125	350.896545
1417.037109	549.930237
1415.996094	288.519501
1414.954102	190.809753
1413.912109	193.839600
1412.870117	249.770203
1411.828125	-93.944313
1410.786133	-62.908440
1409.743164	166.717941
1408.700195	82.307648
1407.657227	-147.643326
1406.614258	4.327720
1405.570313	138.752609
1404.527344	130.167755
1403.483398	18.789383
1402.438477	-117.531914
1401.394531	4.723847
1400.349609	-46.024384
1399.304688	-66.538910
1398.259766	218.927826
1397.214844	173.549133
1396.168945	38.087044
1395.123047	23.068644
1394.077148	3.175901
1393.031250	-9.065505
1391.984375	-113.822868
1390.937500	-83.229942
1389.890625	87.634338
1388.843750	85.913651
1387.796875	79.326828
1386.749023	207.922852
1385.701172	56.545612
1384.653320	-22.128162
1383.604492	-140.632217
1382.556641	-26.531080
1381.507813	-139.701645
1380.458984	69.540871
1379.410156	-120.729553
1378.360352	178.578842
1377.310547	73.515533
1376.260742	48.507881
1375.210938	205.803497
1374.161133	58.837479
1373.110352	-82.942451
1372.059570	14.868720
1371.008789	52.955944
1369.957031	-45.922180
1368.906250	82.172379
1367.854492	252.702835
1366.802734	164.263672
1365.750000	240.362961
1364.698242	271.777222
1363.645508	258.512665
1362.592773	-50.751045
1361.540039	118.000786
1360.486328	174.878281
1359.433594	157.281296
1358.379883	25.452681
1357.326172	199.614136
1356.271484	140.207275
1355.216797	244.984695
1354.163086	409.505981
1353.107422	206.474075
1352.052734	299.209778
1350.998047	357.298370
1349.942383	415.503418
1348.886719	511.059753
1347.830078	718.370850
1346.774414	662.801270
1345.717773	642.120361
1344.661133	886.910889
1343.604492	893.758118
1342.546875	1178.334595
1341.490234	1145.762085
1340.432617	917.624634
1339.375000	823.484558
1338.316406	1115.837158
1337.258789	1021.986328
1336.200195	1012.472351
1335.141602	1030.329468
1334.082031	1080.477051
1333.023438	1103.542358
1331.963867	1047.589600
1330.904297	1127.795288
1329.844727	1084.500000
1328.784180	1016.639160
1327.723633	966.242126
1326.663086	1190.225586
1325.602539	1053.633301
1324.541992	1218.503052
1323.480469	1168.634155
1322.418945	1355.879150
1321.357422	1372.895142
1320.295898	1399.899170
1319.233398	1150.740112
1318.170898	1456.709106
1317.108398	1365.699463
1316.045898	1363.596191
1314.982422	1489.767944
1313.918945	1273.501587
1312.855469	1557.543579
1311.791992	1575.575928
1310.728516	1514.919312
1309.664063	1648.889893
1308.599609	1775.529785
1307.535156	1474.038330
1306.469727	1620.560181
1305.404297	1850.758179
1304.338867	2117.851318
1303.273438	1922.696899
1302.208008	2012.875488
1301.141602	1722.182129
1300.075195	1952.617188
1299.008789	1669.629761
1297.942383	1715.968140
1296.875000	1998.101563
1295.807617	1563.361938
1294.740234	1524.061523
1293.672852	1585.475952
1292.604492	1529.186035
1291.537109	1298.860107
1290.468750	1382.603394
1289.399414	1358.513916
1288.331055	1091.847168
1287.261719	1197.872925
1286.192383	1095.664307
1285.123047	1125.854004
1284.052734	1276.101440
1282.983398	1205.987915
1281.913086	1302.432007
1280.841797	1039.123413
1279.771484	1160.160278
1278.700195	1222.489136
1277.628906	1243.270386
1276.557617	1200.521240
1275.486328	1221.409668
1274.414063	1398.771362
1273.341797	1243.762451
1272.269531	1550.626953
1271.197266	1425.057983
1270.124023	1526.702148
1269.050781	1330.474976
1267.977539	1568.872437
1266.904297	1538.751709
1265.830078	1640.435303
1264.756836	1376.197632
1263.681641	1519.397095
1262.607422	1650.372070
1261.533203	1513.158081
1260.458008	1507.641968
1259.382813	1455.850464
1258.307617	1521.041260
1257.231445	1435.210693
1256.155273	1473.625732
1255.079102	1485.256714
1254.002930	1321.642700
1252.926758	1355.226807
1251.849609	1218.493774
1250.772461	1363.989746
1249.695313	1159.230103
1248.617188	1358.168701
1247.540039	1000.362427
1246.461914	1111.753906
1245.382813	1242.528564
1244.304688	1205.624512
1243.225586	1132.296753
1242.146484	1146.403931
1241.067383	1019.690063
1239.988281	715.840637
1238.908203	1045.434204
1237.828125	901.790527
1236.748047	1122.011108
1235.667969	852.275452
1234.586914	1060.236572
1233.505859	1057.204468
1232.424805	1010.524658
1231.343750	1046.209106
1230.261719	628.883118
1229.179688	739.640076
1228.097656	770.411682
1227.015625	532.442261
1225.932617	788.234009
1224.850586	610.770996
1223.767578	498.655334
1222.683594	698.525818
1221.600586	494.464233
1220.516602	389.555084
1219.432617	432.071899
1218.347656	522.839050
1217.263672	710.147949
1216.178711	247.606110
1215.093750	550.682678
1214.008789	489.020477
1212.922852	234.229065
1211.836914	273.889038
1210.750977	407.557434
1209.665039	514.566772
1208.579102	599.757263
1207.492188	508.837830
1206.405273	340.752838
1205.318359	606.452026
1204.230469	556.329651
1203.142578	460.387054
1202.054688	171.747803
1200.966797	345.447723
1199.877930	119.390747
1198.790039	85.888153
1197.701172	28.256903
1196.611328	182.255341
1195.522461	25.852484
1194.432617	-157.019821
1193.342773	59.163948
1192.252930	-30.074835
1191.162109	94.491631
1190.072266	-2.101317
1188.981445	-125.166573
1187.889648	-39.360615
1186.798828	29.511646
1185.707031	-132.165802
1184.615234	-209.878326
1183.523438	0.246325
1182.430664	-10.497092
1181.337891	-40.518372
1180.245117	-123.370987
1179.152344	66.971695
1178.059570	10.293191
1176.965820	-65.633469
1175.872070	76.351837
1174.778320	72.086426
1173.683594	98.840240
1172.588867	278.680023
1171.494141	259.695099
1170.399414	-29.761377
1169.303711	-187.627747
1168.208984	221.290649
1167.113281	-118.497597
1166.016602	-15.993083
1164.920898	-30.746586
1163.824219	155.110367
1162.727539	603.555786
1161.630859	89.171532
1160.533203	518.105774
1159.435547	454.952179
1158.337891	334.435242
1157.240234	483.508087
1156.141602	525.043274
1155.043945	487.748840
1153.944336	445.578094
1152.845703	551.138489
1151.747070	415.802551
1150.647461	235.137955
1149.547852	268.866364
1148.447266	54.744705
1147.347656	262.125122
1146.247070	340.732086
1145.146484	114.514420
1144.044922	50.109657
1142.944336	92.700874
1141.842773	113.748322
1140.741211	34.798939
1139.638672	169.759598
1138.537109	337.839630
1137.434570	56.563133
1136.332031	188.737335
1135.228516	337.366547
1134.125977	286.340607
1133.022461	377.690887
1131.917969	889.062439
1130.814453	519.609436
1129.709961	923.739746
1128.605469	902.956787
1127.500977	1031.503662
1126.396484	1117.213257
1125.291016	977.567993
1124.185547	987.206543
1123.080078	762.159180
1121.973633	759.800720
1120.868164	669.724609
1119.761719	721.663757
1118.654297	610.130859
1117.547852	716.319397
1116.440430	687.481506
1115.333008	466.942200
1114.225586	851.917664
1113.117188	562.684631
1112.008789	748.695496
1110.900391	483.088257
1109.791992	536.538208
1108.682617	627.675537
1107.573242	817.896301
1106.463867	1026.846558
1105.354492	782.328491
1104.244141	943.823853
1103.133789	951.783630
1102.023438	1028.090332
1100.913086	1149.108887
1099.801758	833.723145
1098.690430	1037.107178
1097.579102	936.260742
1096.467773	1269.015625
1095.355469	1285.833740
1094.243164	1026.987061
1093.130859	812.946167
1092.017578	862.635864
1090.905273	1140.590942
1089.791992	1185.372070
1088.677734	1277.129272
1087.564453	1013.608887
1086.450195	1161.711060
1085.335938	1565.983643
1084.221680	1358.850464
1083.106445	1429.078125
1081.991211	1402.902100
1080.875977	1430.730591
1079.760742	1404.493408
1078.644531	1152.820313
1077.528320	1025.648193
1076.412109	670.854126
1075.295898	898.096436
1074.178711	972.721680
1073.061523	944.098572
1071.944336	941.258423
1070.826172	825.872131
1069.708984	808.965942
1068.590820	1066.191650
1067.471680	836.016479
1066.353516	954.915894
1065.234375	912.178528
1064.115234	984.165405
1062.996094	939.093567
1061.875977	727.899475
1060.755859	680.559509
1059.635742	471.868774
1058.515625	604.669434
1057.394531	480.255493
1056.273438	615.339478
1055.152344	516.710815
1054.031250	572.326904
1052.909180	641.936829
1051.787109	604.126221
1050.665039	377.260620
1049.541992	255.542404
1048.418945	418.586426
1047.295898	574.586365
1046.172852	366.700745
1045.048828	350.143860
1043.925781	440.880890
1042.801758	592.203247
1041.676758	256.478607
1040.552734	379.904388
1039.427734	305.334686
1038.302734	112.091026
1037.176758	277.495361
1036.050781	454.513580
1034.924805	422.079651
1033.798828	175.689941
1032.672852	196.950226
1031.545898	527.524475
1030.418945	453.493591
1029.291992	270.326538
1028.164063	182.576141
1027.036133	13.625812
1025.908203	46.899590
1024.780273	61.657475
1023.651367	-144.070908
1022.522461	-221.966980
1021.393555	-211.563751
1020.264648	-112.923561
1019.134766	6.624112
1018.004883	-73.215797
1016.875000	-4.554505
1015.744141	112.835350
1014.613281	-128.907990
1013.482422	62.783878
1012.351563	182.686401
1011.219727	344.306519
1010.088867	434.198853
1008.956055	544.968384
1007.824219	486.883148
1006.691406	727.361633
1005.558594	1381.857544
1004.425781	1862.732178
1003.292969	2364.307617
1002.159180	2216.279053
1001.025391	1645.568237
999.891602	585.473999
998.756836	288.191467
997.622070	245.181351
996.487305	19.937506
995.352539	124.984970
994.216797	-49.107525
993.081055	79.233345
991.945313	-73.740883
990.808594	20.218464
989.672852	10.536578
988.536133	77.053131
987.398438	-82.150024
986.261719	90.611214
985.124023	-79.750549
983.986328	-67.975731
982.847656	284.651794
981.709961	-46.310005
980.571289	-57.123447
979.432617	44.945015
978.292969	131.010330
977.153320	97.618225
976.013672	78.187691
974.874023	104.891602
973.734375	134.035614
972.593750	204.670700
971.453125	34.269447
970.311523	242.982651
969.170898	-18.853924
968.029297	178.619156
966.886719	-135.540344
965.745117	-178.685104
964.602539	21.466885
963.459961	205.636917
962.317383	227.122391
961.173828	273.971436
960.030273	13.918411
958.886719	38.221569
957.743164	44.357826
956.598633	-84.440727
955.454102	112.061508
954.309570	95.792496
953.165039	159.785614
952.019531	-144.390701
950.874023	132.664398
949.727539	-6.392564
948.582031	202.260345
947.435547	168.723312
946.289063	185.642471
945.141602	207.291962
943.995117	290.765778
942.847656	241.938538
941.699219	156.777176
940.551758	238.433289
939.403320	400.079071
938.254883	-47.255939
937.105469	192.261688
935.957031	354.313416
934.807617	195.037262
933.658203	143.118240
932.507813	291.899933
931.357422	19.356003
930.207031	184.372421
929.056641	35.266716
927.906250	91.266541
926.754883	42.719803
925.603516	28.485979
924.451172	-53.817310
923.298828	250.694412
922.146484	207.352081
920.994141	109.634979
919.841797	-28.784254
918.688477	-62.463333
917.535156	-120.958160
916.380859	-58.904411
915.227539	-232.855011
914.073242	-122.827972
912.918945	-78.514679
911.763672	-0.036795
910.608398	-195.912247
909.453125	-62.720768
908.297852	-258.196472
907.141602	113.242409
905.985352	-145.344589
904.829102	76.644241
903.672852	40.447273
902.515625	-15.972571
901.358398	59.082256
900.201172	113.863678
899.042969	141.600433
897.884766	-47.738899
896.726563	111.468559
895.568359	144.091751
894.409180	45.701488
893.250000	132.822372
892.090820	285.553680
890.930664	108.489861
889.771484	-45.793308
888.611328	89.155106
887.450195	255.764587
886.289063	198.951523
885.128906	167.086929
883.966797	383.514496
882.805664	376.641327
881.643555	484.878174
880.481445	340.666168
879.319336	518.920593
878.156250	232.998230
876.993164	449.675720
875.830078	592.010925
874.666016	558.729736
873.502930	374.709961
872.338867	402.423798
871.173828	353.700592
870.009766	473.784821
868.844727	279.018158
867.679688	513.881714
866.513672	319.334015
865.348633	360.915894
864.182617	366.592438
863.015625	273.483765
861.849609	714.985901
860.682617	586.013245
859.515625	546.940918
858.347656	651.569519
857.180664	706.819946
856.012695	497.386322
854.843750	528.060425
853.675781	482.509155
852.506836	524.436401
851.337891	886.847839
850.167969	720.339050
848.999023	775.684021
847.829102	582.438477
846.658203	575.138184
845.488281	370.860046
844.317383	428.526764
843.146484	419.046265
841.975586	304.436859
840.803711	449.299988
839.631836	428.637299
838.459961	291.738586
837.287109	492.343964
836.114258	543.146484
834.941406	540.297363
833.768555	356.539612
832.594727	550.163940
831.420898	531.617554
830.247070	439.407166
829.072266	664.016846
827.898438	486.986786
826.722656	515.167969
825.547852	191.031540
824.372070	426.468628
823.196289	184.866165
822.020508	201.758316
820.844727	196.312134
819.667969	137.372894
818.491211	372.267273
817.313477	37.199852
816.136719	76.055779
814.958984	-29.778351
813.781250	84.559647
812.602539	261.034027
811.423828	-16.170593
810.245117	208.982300
809.066406	-1.582109
807.886719	-18.852810
806.707031	81.509575
805.527344	-46.977833
804.346680	-53.393959
803.166992	-281.853638
801.985352	-188.552048
800.804688	-155.294556
799.623047	-106.627548
798.441406	-18.177528
797.259766	-167.073486
796.078125	-32.325218
794.895508	-99.383026
793.712891	-164.304474
792.529297	-80.922768
791.346680	8.940657
790.163086	-20.890497
788.978516	241.310379
787.794922	319.613281
786.610352	1.794595
785.425781	117.467865
784.241211	314.770416
783.055664	16.694984
781.870117	112.011818
780.684570	63.538181
779.498047	288.868225
778.311523	273.239624
777.125000	308.266693
775.938477	109.157631
774.750977	20.354149
773.563477	-72.956146
772.375977	29.958620
771.187500	75.352539
769.999023	19.165781
768.810547	163.454697
767.622070	106.996414
766.432617	103.304703
765.243164	176.570511
764.053711	306.918915
762.863281	247.724930
761.672852	340.299255
760.482422	278.646149
759.291992	223.484787
758.100586	280.391266
756.909180	502.061920
755.717773	595.975952
754.525391	421.551147
753.333008	297.615417
752.140625	268.073975
750.948242	539.328369
749.754883	399.679108
748.561523	396.081818
747.368164	383.576965
746.173828	193.201431
744.979492	235.341064
743.785156	193.985855
742.590820	211.733276
741.395508	121.924850
740.200195	266.562531
739.003906	69.171440
737.808594	204.756317
736.612305	57.615463
735.416016	280.501587
734.218750	54.379292
733.021484	-42.611633
731.824219	83.535347
730.626953	130.764343
729.428711	365.967743
728.230469	327.631714
727.032227	523.136230
725.833984	224.505798
724.634766	389.171936
723.435547	647.613708
722.235352	346.723511
721.036133	631.095581
719.835938	334.564362
718.635742	437.507874
717.434570	529.424194
716.233398	370.355652
715.032227	479.567810
713.831055	377.164063
712.628906	359.771454
711.426758	229.007065
710.224609	231.175720
709.021484	294.299011
707.818359	442.293182
706.615234	254.863571
705.412109	119.737091
704.208008	195.761627
703.003906	-26.368948
701.799805	175.793076
700.594727	234.304657
699.389648	471.080536
698.184570	62.103645
696.979492	133.634323
695.773438	-90.371918
694.567383	24.624718
693.361328	135.240051
692.154297	-99.419930
690.947266	-58.251007
689.740234	-40.943996
688.533203	-247.103806
687.325195	-71.331421
686.117188	-14.882146
684.909180	-62.489864
683.700195	52.558907
682.491211	89.588737
681.282227	248.000366
680.072266	-96.172394
678.863281	-349.152527
677.653320	-41.140404
676.442383	11.362297
675.232422	-22.645340
674.021484	68.943077
672.810547	-88.195419
671.598633	170.078293
670.386719	108.313919
669.174805	83.430809
667.962891	-1.854964
666.750000	189.577927
665.537109	-7.809590
664.324219	201.035980
663.110352	-32.744755
661.897461	14.336178
660.683594	-26.974058
659.468750	-204.079498
658.254883	56.936295
657.040039	20.328215
655.824219	175.765747
654.609375	242.874939
653.393555	83.781609
652.177734	64.947067
650.960938	-261.803925
649.745117	55.691738
648.528320	-10.108489
647.311523	210.563629
646.093750	401.131531
644.875977	522.880127
643.658203	399.451904
642.440430	396.643402
641.221680	88.618996
640.002930	21.626432
638.784180	118.119064
637.564453	83.602043
636.344727	139.430786
635.125000	19.215395
633.905273	21.542057
632.684570	-6.099492
631.463867	-1.453931
630.243164	-5.321525
629.021484	-118.532448
627.799805	15.022100
626.578125	-1.542015
625.356445	181.314240
624.133789	297.674255
622.911133	349.710388
621.688477	112.508438
620.464844	138.858566
619.241211	15.276567
618.017578	304.908417
616.793945	-26.360483
615.569336	-184.210129
614.344727	-55.387711
613.120117	-93.563156
611.894531	105.527863
610.668945	188.938324
609.443359	32.755219
608.216797	-1.731133
606.991211	53.327377
605.764648	3.469977
604.537109	-110.683952
