# Supplementary material for: Raman spectroscopy accurately differentiates mucosal healing from non-healing and biochemical changes following biological therapy in inflammatory bowel disease
Source: PLoS One. 2021 Jun 2;16(6):e0252210. doi: 10.1371/journal.pone.0252210 (PMC8172032; doi:10.1371/journal.pone.0252210)
Supplement: S2 Dataset — (ZIP) [file pone.0252210.s004.zip › Export UC MH/EC038-2_CR removed and BL sub_82__X_-3731.94__Y_63163.1__Z_-458.12__Time_936.txt]

1714.793945	334.611206
1713.817383	-0.739145
1712.840820	317.241211
1711.864258	263.014587
1710.886719	456.093323
1709.909180	54.718258
1708.931641	361.667114
1707.953125	23.426083
1706.975586	-268.402283
1705.997070	-21.201084
1705.018555	234.591644
1704.040039	-229.103256
1703.060547	-196.883530
1702.081055	365.741608
1701.101563	128.973434
1700.122070	-109.703773
1699.142578	-69.554001
1698.162109	-141.084946
1697.181641	-187.882675
1696.201172	-100.422798
1695.220703	-140.587357
1694.239258	-3.874455
1693.257813	202.825607
1692.276367	33.661469
1691.294922	134.746399
1690.313477	257.744324
1689.331055	189.184830
1688.348633	193.267288
1687.366211	248.606323
1686.383789	453.798828
1685.400391	166.370300
1684.416992	132.792557
1683.433594	438.138611
1682.450195	253.829102
1681.465820	461.571014
1680.482422	438.181000
1679.498047	519.119690
1678.512695	334.418365
1677.528320	83.845062
1676.542969	464.275574
1675.558594	656.266724
1674.572266	665.168152
1673.586914	746.364380
1672.601563	530.369507
1671.615234	729.410583
1670.628906	615.391846
1669.642578	735.598022
1668.655273	757.942871
1667.668945	496.717102
1666.681641	825.211975
1665.694336	851.510803
1664.706055	1085.120728
1663.718750	839.020142
1662.730469	1054.800537
1661.742188	1318.609863
1660.753906	1158.625000
1659.764648	908.982117
1658.775391	1491.702759
1657.787109	1377.953369
1656.796875	1256.632202
1655.807617	1448.146118
1654.818359	1131.712280
1653.828125	1003.628967
1652.837891	886.517090
1651.846680	767.113281
1650.856445	864.954346
1649.865234	1079.374023
1648.874023	606.710510
1647.882813	774.109741
1646.891602	632.575256
1645.899414	443.808319
1644.907227	493.089600
1643.915039	62.035889
1642.922852	315.162445
1641.930664	378.384949
1640.937500	375.830078
1639.944336	323.376984
1638.951172	276.441528
1637.957031	-62.987537
1636.963867	-19.766804
1635.969727	134.323944
1634.975586	85.616142
1633.981445	45.016136
1632.986328	199.515915
1631.991211	-119.924599
1630.996094	-357.443787
1630.000977	113.404045
1629.005859	157.834167
1628.009766	-268.623230
1627.013672	62.866299
1626.017578	-144.835251
1625.021484	-141.971298
1624.024414	-7.565558
1623.028320	132.152740
1622.031250	98.457848
1621.033203	-0.828597
1620.036133	133.794312
1619.038086	-46.708923
1618.041016	6.617513
1617.041992	227.950943
1616.043945	50.357143
1615.045898	-292.409027
1614.046875	-275.615845
1613.047852	55.922535
1612.048828	201.180557
1611.048828	-122.855782
1610.049805	1.456780
1609.049805	-123.216171
1608.049805	-111.598709
1607.048828	164.543625
1606.048828	228.465637
1605.047852	43.624420
1604.046875	374.495422
1603.045898	276.030518
1602.044922	-238.417938
1601.042969	24.205360
1600.041016	90.540337
1599.039063	-65.437309
1598.037109	-48.861141
1597.034180	-189.163940
1596.031250	214.036926
1595.028320	10.932381
1594.025391	-1.481849
1593.022461	-113.182602
1592.018555	-295.407135
1591.014648	-125.258385
1590.010742	117.806587
1589.006836	24.123856
1588.001953	63.415249
1586.997070	29.580397
1585.992188	21.740799
1584.987305	251.021957
1583.982422	133.483078
1582.976563	-67.499672
1581.970703	-34.047256
1580.964844	1.886145
1579.958984	-24.800043
1578.952148	-54.208199
1577.945313	314.506348
1576.938477	214.540161
1575.931641	-88.435448
1574.924805	238.061432
1573.916992	124.781868
1572.909180	193.421127
1571.901367	329.482910
1570.893555	314.617493
1569.884766	167.093369
1568.876953	-79.206657
1567.868164	17.274029
1566.858398	20.076283
1565.849609	279.755859
1564.839844	178.390305
1563.830078	144.387787
1562.820313	24.635626
1561.810547	174.542709
1560.799805	197.148575
1559.790039	51.079529
1558.779297	-136.570465
1557.767578	-111.800789
1556.756836	241.879196
1555.745117	-207.814072
1554.733398	62.525696
1553.721680	164.282639
1552.709961	71.673050
1551.697266	167.870682
1550.685547	227.655548
1549.672852	406.246674
1548.659180	287.121948
1547.646484	385.132813
1546.632813	133.880432
1545.619141	50.595394
1544.605469	70.559036
1543.591797	374.570343
1542.577148	14.374685
1541.562500	69.986694
1540.547852	-29.515127
1539.533203	30.922394
1538.518555	163.442337
1537.502930	-3.610695
1536.487305	229.138367
1535.471680	286.231262
1534.456055	131.674591
1533.439453	335.388794
1532.422852	216.642410
1531.406250	5.010568
1530.389648	373.054840
1529.373047	135.411072
1528.355469	394.768829
1527.337891	419.542145
1526.320313	194.433395
1525.302734	7.879471
1524.284180	11.661395
1523.265625	-180.237671
1522.247070	157.673950
1521.228516	-67.897141
1520.208984	63.847343
1519.190430	-82.204155
1518.170898	105.744560
1517.151367	-37.988289
1516.130859	111.037888
1515.111328	18.460722
1514.090820	-210.326706
1513.070313	-244.038727
1512.049805	89.174232
1511.028320	-101.403870
1510.006836	-135.525940
1508.986328	368.928650
1507.963867	-147.678970
1506.942383	-187.266342
1505.919922	-47.539513
1504.898438	-125.809395
1503.875977	-109.378113
1502.852539	-218.618729
1501.830078	-89.704727
1500.806641	82.555397
1499.783203	-308.595703
1498.759766	-149.372528
1497.736328	-200.159393
1496.711914	-179.411530
1495.687500	-12.963976
1494.663086	150.757980
1493.638672	48.405224
1492.613281	181.162964
1491.587891	-28.696020
1490.563477	29.771297
1489.537109	-162.275497
1488.511719	174.409515
1487.485352	196.758286
1486.458984	139.876068
1485.432617	427.533081
1484.406250	288.823700
1483.379883	252.160736
1482.352539	-3.950734
1481.325195	484.678864
1480.297852	422.288544
1479.269531	477.107880
1478.241211	269.334442
1477.213867	525.384705
1476.184570	541.752441
1475.156250	1070.046997
1474.127930	612.577881
1473.098633	700.072632
1472.069336	830.762268
1471.040039	943.547974
1470.009766	860.313293
1468.979492	955.148865
1467.950195	729.492798
1466.918945	1307.351929
1465.888672	1198.582275
1464.857422	1326.186646
1463.827148	1547.763428
1462.795898	1357.641479
1461.763672	1350.442505
1460.732422	1401.669434
1459.700195	1704.193970
1458.667969	1808.594971
1457.635742	1552.578125
1456.603516	1702.638306
1455.570313	1773.973633
1454.537109	1824.996826
1453.503906	1759.368652
1452.470703	1665.892578
1451.436523	1635.811523
1450.403320	2125.260498
1449.369141	2163.535400
1448.333984	1895.305176
1447.299805	2085.604736
1446.264648	1696.029053
1445.230469	1721.810425
1444.194336	1795.649902
1443.159180	1836.624756
1442.124023	1882.677368
1441.087891	1663.164307
1440.051758	1446.317749
1439.015625	2005.726196
1437.978516	1788.964966
1436.941406	1536.969360
1435.904297	1244.708374
1434.867188	1725.557495
1433.830078	1595.116699
1432.791992	1212.283569
1431.754883	711.058411
1430.715820	856.142151
1429.677734	547.074524
1428.639648	540.929077
1427.600586	560.053162
1426.561523	362.385071
1425.522461	543.032288
1424.482422	217.031754
1423.443359	453.227844
1422.403320	324.061584
1421.363281	114.427734
1420.322266	13.234538
1419.282227	58.227921
1418.241211	201.439316
1417.200195	422.700500
1416.159180	95.425400
1415.117188	183.446411
1414.076172	35.127464
1413.034180	75.539886
1411.992188	226.651535
1410.949219	269.697479
1409.907227	124.376587
1408.864258	-153.959778
1407.821289	-75.381432
1406.777344	-129.854172
1405.734375	97.040581
1404.690430	-218.296249
1403.646484	161.814941
1402.602539	-20.186972
1401.557617	-61.531086
1400.513672	-92.688797
1399.468750	-40.984776
1398.423828	78.505943
1397.377930	-35.062569
1396.333008	-8.104226
1395.287109	-3.606928
1394.241211	-116.716652
1393.195313	261.202393
1392.148438	25.627001
1391.101563	-52.013126
1390.054688	173.341522
1389.007813	-61.679264
1387.960938	-6.275816
1386.913086	-78.341965
1385.865234	-207.761337
1384.817383	75.519531
1383.769531	-336.057251
1382.720703	132.304306
1381.671875	8.464067
1380.623047	-172.639908
1379.574219	33.565216
1378.524414	-122.243309
1377.475586	-10.723081
1376.425781	80.901878
1375.375977	150.168091
1374.325195	-67.363960
1373.274414	-197.367065
1372.224609	99.252953
1371.172852	26.872866
1370.122070	256.280426
1369.070313	-52.563107
1368.019531	196.976746
1366.967773	-51.655838
1365.915039	-118.255295
1364.863281	26.968157
1363.810547	132.426224
1362.757813	53.809570
1361.705078	-19.655313
1360.651367	-324.318695
1359.598633	100.049042
1358.544922	-2.807154
1357.491211	-35.867409
1356.436523	102.715698
1355.382813	141.996689
1354.328125	144.117981
1353.273438	-44.885628
1352.217773	195.948944
1351.163086	14.745283
1350.107422	141.556946
1349.051758	226.263733
1347.996094	249.038956
1346.939453	405.889191
1345.883789	513.221619
1344.827148	471.848877
1343.769531	485.161316
1342.712891	372.207764
1341.655273	514.666809
1340.598633	751.358215
1339.540039	715.588196
1338.482422	1214.894653
1337.423828	958.949158
1336.366211	517.605591
1335.307617	935.346619
1334.248047	697.329895
1333.189453	964.210938
1332.129883	790.856079
1331.070313	662.214478
1330.010742	768.611328
1328.950195	415.353729
1327.890625	727.111572
1326.830078	542.263794
1325.768555	530.510803
1324.708008	615.207214
1323.646484	769.107727
1322.585938	698.447144
1321.523438	714.289612
1320.461914	597.017822
1319.400391	1010.279114
1318.337891	649.053528
1317.275391	818.235657
1316.211914	876.510620
1315.149414	1082.764038
1314.085938	912.015991
1313.022461	1120.846191
1311.958984	851.858582
1310.894531	720.986938
1309.831055	831.562805
1308.766602	718.191345
1307.701172	651.718933
1306.636719	1136.513672
1305.571289	856.175354
1304.505859	819.526794
1303.440430	1107.552734
1302.375000	844.900085
1301.308594	1140.344971
1300.242188	720.719543
1299.175781	937.633484
1298.109375	825.426941
1297.041992	909.790466
1295.975586	834.636902
1294.908203	1009.948608
1293.839844	839.251587
1292.772461	1159.401489
1291.704102	905.507996
1290.635742	605.209167
1289.567383	680.243347
1288.498047	657.260620
1287.428711	715.236572
1286.360352	883.523254
1285.290039	696.588379
1284.220703	815.952942
1283.150391	590.069580
1282.080078	946.989624
1281.009766	775.148682
1279.939453	813.884827
1278.868164	639.813477
1277.796875	622.415344
1276.725586	827.610474
1275.654297	565.801270
1274.582031	548.583984
1273.509766	384.796295
1272.437500	658.469666
1271.365234	844.131531
1270.291992	602.370422
1269.218750	446.215302
1268.145508	866.265930
1267.072266	544.243164
1265.999023	420.041565
1264.924805	786.259705
1263.850586	925.527893
1262.776367	798.979065
1261.701172	721.268433
1260.625977	804.483337
1259.550781	393.016449
1258.475586	802.778076
1257.400391	625.371948
1256.324219	988.672058
1255.248047	653.084045
1254.171875	731.461487
1253.094727	994.766602
1252.018555	708.106873
1250.941406	720.779419
1249.864258	884.238647
1248.786133	707.225830
1247.708008	741.787231
1246.630859	868.701172
1245.551758	847.328491
1244.473633	337.683929
1243.394531	824.051025
1242.316406	807.566589
1241.236328	565.296692
1240.157227	626.531250
1239.077148	731.403687
1237.998047	520.837830
1236.917969	807.586243
1235.836914	720.737122
1234.756836	1016.987854
1233.675781	830.723755
1232.594727	511.237183
1231.512695	535.916260
1230.431641	669.575623
1229.349609	858.848755
1228.267578	580.713562
1227.185547	731.145020
1226.102539	842.755981
1225.019531	552.629883
1223.936523	753.681396
1222.853516	241.137512
1221.769531	850.747742
1220.686523	314.171082
1219.602539	258.765289
1218.517578	420.821899
1217.433594	174.490341
1216.348633	234.972046
1215.263672	582.751282
1214.178711	420.924377
1213.092773	131.192017
1212.007813	-30.548014
1210.921875	121.378204
1209.834961	338.311218
1208.749023	627.455750
1207.662109	639.145691
1206.575195	535.076721
1205.488281	672.003601
1204.400391	606.415894
1203.313477	422.776581
1202.225586	256.017059
1201.136719	135.018997
1200.048828	295.679382
1198.959961	-106.974976
1197.871094	0.611458
1196.782227	-45.874710
1195.692383	92.792244
1194.603516	-314.501862
1193.513672	-48.543003
1192.423828	-217.804626
1191.333008	-17.000542
1190.242188	-248.789597
1189.151367	285.671265
1188.060547	-18.251457
1186.969727	45.224831
1185.877930	-311.455627
1184.786133	-116.097748
1183.694336	64.711960
1182.601563	-32.885059
1181.509766	18.188017
1180.416992	232.198990
1179.323242	40.928513
1178.230469	-203.040344
1177.136719	-22.887272
1176.042969	-8.172422
1174.949219	-12.694953
1173.854492	150.311371
1172.760742	-105.743492
1171.666016	57.065796
1170.570313	45.049404
1169.475586	-273.233826
1168.379883	169.105988
1167.284180	-3.355802
1166.188477	20.218580
1165.091797	-169.018143
1163.996094	160.298264
1162.899414	157.309235
1161.801758	412.194336
1160.705078	327.814301
1159.607422	121.632599
1158.509766	297.365845
1157.412109	191.359894
1156.313477	300.040649
1155.215820	24.584084
1154.117188	-31.439392
1153.017578	467.991791
1151.918945	201.987610
1150.819336	-11.549729
1149.719727	89.434990
1148.620117	-159.854752
1147.519531	-68.563576
1146.418945	-10.718039
1145.318359	-14.858709
1144.217773	-26.207771
1143.116211	0.435745
1142.014648	-291.759064
1140.913086	-65.432281
1139.811523	-69.915344
1138.708984	80.041443
1137.606445	61.123119
1136.503906	-105.173553
1135.401367	127.634521
1134.297852	289.007904
1133.194336	257.911224
1132.090820	238.636292
1130.987305	496.992462
1129.882813	472.785919
1128.778320	597.987488
1127.673828	253.455368
1126.569336	952.368286
1125.463867	610.153381
1124.358398	495.572754
1123.252930	397.572723
1122.146484	157.404556
1121.041016	419.431854
1119.934570	385.275482
1118.828125	632.809143
1117.720703	357.073212
1116.613281	192.631027
1115.505859	234.044266
1114.398438	403.116791
1113.291016	248.088104
1112.182617	364.959381
1111.074219	131.903625
1109.964844	343.172058
1108.856445	525.963196
1107.747070	316.508759
1106.637695	286.587372
1105.528320	547.042175
1104.417969	266.782440
1103.307617	482.198425
1102.197266	570.072693
1101.086914	346.504364
1099.975586	766.812805
1098.864258	734.204834
1097.752930	383.355682
1096.641602	730.219971
1095.529297	428.943268
1094.416992	556.500122
1093.304688	667.487671
1092.191406	535.873901
1091.079102	594.985229
1089.965820	543.424072
1088.852539	404.811432
1087.738281	158.023483
1086.624023	318.200897
1085.509766	586.452698
1084.395508	356.208160
1083.280273	739.452881
1082.166016	605.597534
1081.050781	922.818726
1079.934570	537.643433
1078.819336	788.978394
1077.703125	547.205444
1076.586914	361.869476
1075.469727	127.331276
1074.353516	420.747528
1073.236328	402.085999
1072.119141	493.645599
1071.000977	404.650391
1069.882813	475.080933
1068.765625	172.931427
1067.646484	840.774963
1066.528320	442.668793
1065.409180	318.717651
1064.290039	356.374725
1063.170898	349.563568
1062.050781	515.924438
1060.930664	551.224915
1059.810547	406.437378
1058.690430	231.346756
1057.569336	514.566101
1056.449219	449.442932
1055.327148	155.357895
1054.206055	244.589981
1053.083984	476.281677
1051.961914	416.014771
1050.839844	435.189331
1049.717773	27.268040
1048.594727	356.952118
1047.471680	408.907074
1046.348633	204.316269
1045.224609	30.172039
1044.101563	159.244720
1042.976563	202.047302
1041.852539	42.161900
1040.728516	152.653183
1039.603516	-128.165924
1038.478516	-203.874512
1037.352539	65.061157
1036.227539	164.033585
1035.101563	109.427032
1033.974609	271.264740
1032.848633	223.768890
1031.721680	53.105316
1030.594727	435.911224
1029.467773	144.553406
1028.340820	-190.747910
1027.212891	101.449707
1026.084961	-54.695389
1024.956055	-233.922302
1023.828125	-324.756165
1022.699219	-157.832901
1021.570313	-229.924164
1020.440430	13.615952
1019.311523	64.620956
1018.181641	-285.497589
1017.050781	-255.158005
1015.920898	-39.302738
1014.790039	-154.843994
1013.659180	-395.347137
1012.528320	-119.119484
1011.396484	-120.821274
1010.265625	106.785736
1009.132813	107.531197
1008.000977	52.847569
1006.868164	271.278809
1005.736328	464.275208
1004.602539	823.765137
1003.469727	1245.621216
1002.335938	1512.512939
1001.202148	1511.327026
1000.068359	740.915894
998.933594	633.868225
997.799805	261.425629
996.665039	140.907120
995.529297	177.503296
994.394531	168.048920
993.258789	-21.247881
992.123047	-240.325867
990.986328	11.228340
989.849609	216.672989
988.712891	-161.008820
987.576172	-40.650372
986.439453	128.151291
985.301758	-30.082661
984.164063	159.592834
983.025391	317.064331
981.887695	200.685440
980.749023	335.302979
979.610352	-17.749907
978.470703	-129.016006
977.332031	-155.015793
976.192383	-307.331390
975.051758	-22.751194
973.912109	185.994553
972.771484	417.736420
971.630859	279.701080
970.490234	-94.663986
969.348633	-0.397111
968.207031	268.390076
967.065430	284.760132
965.923828	280.601776
964.781250	301.796936
963.638672	137.368103
962.496094	112.987114
961.352539	350.028320
960.208984	32.548916
959.065430	304.115173
957.921875	19.113548
956.777344	-43.516846
955.632813	-101.412720
954.488281	-99.646683
953.343750	-381.498413
952.198242	192.502762
951.052734	84.785904
949.907227	80.141571
948.760742	39.040619
947.614258	128.360916
946.467773	37.246414
945.321289	412.331238
944.173828	56.496655
943.026367	340.303589
941.878906	608.118469
940.730469	382.941986
939.582031	78.127487
938.433594	134.014008
937.285156	329.114319
936.135742	227.816040
934.987305	60.573616
933.836914	103.198524
932.687500	134.527634
931.537109	-4.898841
930.386719	167.871033
929.236328	-14.534987
928.084961	78.698914
926.934570	169.724716
925.783203	26.454586
924.630859	-107.544144
923.478516	340.841766
922.327148	47.883316
921.173828	-135.724335
920.021484	19.486895
918.868164	349.680023
917.714844	39.223499
916.561523	103.738869
915.407227	32.087482
914.252930	-73.485603
913.098633	-178.915604
911.944336	-431.682678
910.789063	-196.538544
909.633789	122.493820
908.478516	-161.642029
907.322266	89.400002
906.166016	-65.249107
905.009766	-9.032574
903.853516	-70.551857
902.696289	-54.964638
901.539063	116.914383
900.381836	-41.694073
899.223633	10.308296
898.065430	28.418999
896.907227	-233.891312
895.749023	116.834335
894.589844	-179.155243
893.430664	-101.982025
892.271484	-94.837540
891.112305	47.918682
889.952148	59.656673
888.791992	145.967056
887.630859	42.645706
886.470703	-74.122414
885.309570	-10.255080
884.148438	73.933754
882.986328	-236.593918
881.825195	68.686310
880.663086	143.905731
879.500000	-31.058914
878.337891	17.179808
877.174805	49.661556
876.011719	478.570068
874.847656	407.404572
873.684570	194.464355
872.520508	197.724792
871.355469	-37.517601
870.191406	89.567574
869.026367	72.666725
867.861328	321.125488
866.695313	261.491943
865.530273	264.826843
864.364258	535.566650
863.197266	-65.456963
862.031250	319.783417
860.864258	309.648163
859.697266	546.453552
858.530273	381.402222
857.362305	198.472015
856.194336	661.692078
855.026367	537.073792
853.857422	690.540100
852.688477	449.378174
851.519531	602.759399
850.350586	903.929565
849.180664	497.055817
848.010742	612.175293
846.840820	541.371582
845.670898	535.488220
844.500000	339.346558
843.329102	163.399902
842.157227	273.829071
840.986328	451.257904
839.814453	277.530731
838.642578	271.493591
837.469727	397.268616
836.296875	355.364075
835.124023	467.559113
833.951172	322.826233
832.777344	229.463333
831.603516	484.305054
830.429688	192.216614
829.255859	9.531949
828.081055	516.121155
826.906250	70.172668
825.731445	103.717865
824.555664	43.562271
823.379883	134.900482
822.204102	188.248322
821.027344	150.174927
819.851563	181.075836
818.674805	178.491486
817.497070	-4.462735
816.320313	46.247890
815.142578	92.401817
813.963867	-159.600311
812.786133	-115.811111
811.607422	-345.583282
810.428711	-101.904686
809.250000	28.240988
808.070313	-210.555923
806.890625	39.308903
805.710938	-19.696945
804.531250	254.237946
803.350586	155.069061
802.169922	-106.133919
800.988281	-227.550323
799.807617	-280.250122
798.625977	-286.458160
797.444336	-618.647217
796.261719	-230.461533
795.079102	-17.613846
793.896484	-99.604721
792.713867	-201.592880
791.530273	-57.853539
790.346680	45.866020
789.163086	-80.743126
787.979492	151.060944
786.794922	126.036156
785.610352	19.088160
784.425781	62.441498
783.240234	-66.759239
782.054688	93.515099
780.869141	430.374023
779.682617	336.204315
778.496094	275.103882
777.309570	-106.233521
776.123047	-26.131687
774.935547	86.928879
773.748047	-5.365335
772.560547	180.224609
771.373047	17.175991
770.184570	167.189911
768.996094	112.029678
767.806641	-42.379028
766.618164	325.369141
765.428711	250.085648
764.239258	295.866455
763.048828	136.764175
761.858398	479.519623
760.667969	-56.057209
759.477539	697.830078
758.286133	223.861069
757.094727	194.251801
755.903320	355.851593
754.710938	123.824493
753.518555	-174.103317
752.326172	17.972443
751.133789	247.219788
749.940430	243.498077
748.747070	439.495026
747.553711	369.732361
746.359375	172.647675
745.166016	570.153992
743.970703	114.151131
742.776367	-56.619041
741.581055	-304.105988
740.385742	-73.705070
739.190430	491.812958
737.994141	-40.612225
736.797852	180.638000
735.601563	14.140748
734.405273	331.512299
733.208008	-29.836889
732.010742	-82.508476
730.813477	15.766315
729.615234	4.595334
728.416992	-102.814240
727.218750	-74.654388
726.020508	360.011841
724.821289	110.483887
723.622070	136.328568
722.422852	107.545494
721.222656	187.943985
720.022461	316.331268
718.822266	19.043041
717.621094	260.877014
716.420898	354.258606
715.218750	249.118591
714.017578	532.190002
712.815430	228.703445
711.614258	8.207383
710.411133	341.310638
709.208984	199.371140
708.005859	-7.813910
706.802734	-14.530818
705.599609	76.759476
704.395508	-58.306946
703.191406	146.194458
701.987305	70.015648
700.782227	274.497894
699.577148	300.637878
698.372070	455.095703
697.166992	111.832268
695.960938	81.700714
694.754883	-48.271336
693.548828	-121.630913
692.341797	410.947906
691.135742	185.724838
689.927734	-19.776882
688.720703	-270.647552
687.512695	-163.359894
686.304688	-82.043419
685.096680	-85.225990
683.888672	167.511673
682.679688	-199.623444
681.470703	-94.097435
680.260742	48.324017
679.050781	-58.268921
677.840820	-56.420315
676.630859	-125.883339
675.419922	-221.158081
674.209961	25.632435
672.998047	-125.612831
671.787109	43.451836
670.575195	72.026802
669.363281	453.106567
668.151367	332.727905
666.938477	301.142456
665.725586	21.283257
664.512695	417.725616
663.299805	254.870819
662.085938	96.558006
660.872070	61.494324
659.658203	-48.923527
658.443359	194.656937
657.228516	-90.140274
656.013672	13.479220
654.797852	-72.507523
653.583008	85.243546
652.366211	359.430634
651.150391	6.731336
649.934570	104.488808
648.717773	318.622528
647.500000	-29.088638
646.283203	137.903076
645.065430	320.016327
643.847656	431.180878
642.629883	656.415955
641.411133	275.272247
640.192383	-47.531025
638.973633	55.496799
637.753906	-62.748959
636.534180	-281.810455
635.314453	236.035980
634.094727	-240.500183
632.874023	184.949356
631.653320	142.361633
630.432617	273.673065
629.211914	370.647736
627.990234	83.685120
626.768555	191.457047
625.545898	232.738815
624.324219	434.766083
623.101563	-66.181877
621.877930	47.963829
620.655273	198.436981
619.431641	280.272522
618.208008	87.967705
616.983398	-102.185570
615.759766	69.313469
614.535156	-33.230190
613.310547	-304.839630
612.084961	-328.400330
610.859375	-48.516903
609.633789	107.073242
608.408203	102.104507
607.181641	0.759602
605.955078	91.452431
604.728516	40.875595
