# Supplementary material for: Raman spectroscopy accurately differentiates mucosal healing from non-healing and biochemical changes following biological therapy in inflammatory bowel disease
Source: PLoS One. 2021 Jun 2;16(6):e0252210. doi: 10.1371/journal.pone.0252210 (PMC8172032; doi:10.1371/journal.pone.0252210)
Supplement: S2 Dataset — (ZIP) [file pone.0252210.s004.zip › Export UC MH/OC029-1 pre treatment_base sub CR removed_52__X_-2896.93__Y_35434.1__Z_228.353__Time_593.txt]

1714.640625	81.975464
1713.664063	99.242447
1712.687500	70.384445
1711.709961	-36.135052
1710.733398	-115.600258
1709.755859	8.808600
1708.778320	4.734562
1707.799805	-4.517080
1706.821289	-112.628700
1705.843750	165.221252
1704.864258	-135.146317
1703.885742	-49.605057
1702.907227	-6.609302
1701.927734	-105.143188
1700.948242	56.167702
1699.968750	46.611725
1698.988281	-328.895050
1698.007813	116.768471
1697.028320	-68.028923
1696.046875	100.268883
1695.066406	439.901550
1694.084961	165.532150
1693.104492	340.318115
1692.123047	512.765808
1691.140625	405.330597
1690.159180	405.166321
1689.176758	488.131775
1688.194336	558.198669
1687.211914	495.394775
1686.228516	446.400421
1685.246094	773.742554
1684.262695	872.244019
1683.279297	664.840210
1682.295898	852.213440
1681.311523	808.312622
1680.327148	1124.336670
1679.342773	716.767212
1678.358398	911.279236
1677.374023	1039.703125
1676.388672	1200.471680
1675.403320	1218.082520
1674.417969	1201.630737
1673.432617	1483.398438
1672.446289	1443.972900
1671.459961	1490.092773
1670.473633	1645.603271
1669.487305	1830.759888
1668.500977	1785.344849
1667.513672	1883.766724
1666.526367	1873.831909
1665.539063	2156.257568
1664.550781	2213.544434
1663.563477	2414.526611
1662.575195	2448.830811
1661.586914	2255.615479
1660.598633	2502.918213
1659.609375	2806.204102
1658.620117	2426.326416
1657.631836	2494.704590
1656.641602	2396.644775
1655.652344	2465.877686
1654.662109	2191.412842
1653.672852	2237.715088
1652.681641	2154.753418
1651.691406	1934.721313
1650.701172	1760.154785
1649.709961	1461.792847
1648.718750	1457.373169
1647.727539	1046.364990
1646.735352	1291.167969
1645.744141	828.307739
1644.751953	706.701111
1643.759766	691.126099
1642.766602	763.016785
1641.774414	468.377808
1640.781250	546.249573
1639.788086	423.923859
1638.794922	439.126831
1637.801758	388.715332
1636.807617	314.896393
1635.813477	233.501358
1634.819336	276.287323
1633.825195	-46.875366
1632.830078	64.986900
1631.834961	92.793968
1630.839844	83.988350
1629.844727	120.182465
1628.849609	-88.149956
1627.853516	69.565437
1626.857422	-9.319291
1625.861328	-148.441742
1624.865234	-21.726622
1623.868164	-194.563614
1622.871094	-22.831959
1621.874023	67.545616
1620.876953	131.785095
1619.879883	162.016556
1618.881836	189.757523
1617.883789	146.749039
1616.885742	151.142792
1615.887695	218.649078
1614.888672	291.489197
1613.889648	96.854996
1612.890625	211.870972
1611.891602	177.480057
1610.892578	-37.681423
1609.892578	-158.323029
1608.892578	-132.104736
1607.892578	195.430313
1606.892578	161.444092
1605.891602	38.485371
1604.890625	253.343384
1603.889648	271.834656
1602.888672	-117.882439
1601.887695	73.401405
1600.885742	16.118271
1599.883789	-158.817383
1598.881836	-93.139374
1597.879883	35.236919
1596.876953	30.249777
1595.874023	101.013237
1594.871094	75.061424
1593.868164	-214.704224
1592.864258	-316.388153
1591.861328	-201.395233
1590.857422	-172.646225
1589.853516	-352.731384
1588.848633	-279.749115
1587.844727	-50.370949
1586.839844	-55.879101
1585.834961	-45.829926
1584.830078	-15.028066
1583.824219	-153.739777
1582.819336	64.462494
1581.813477	11.540325
1580.807617	-244.622162
1579.800781	25.173620
1578.794922	13.577267
1577.788086	-34.590702
1576.781250	70.650444
1575.773438	-154.703857
1574.766602	49.065815
1573.758789	-288.304565
1572.750977	34.686264
1571.743164	84.444176
1570.735352	178.197433
1569.726563	-76.429802
1568.718750	-84.336647
1567.708984	149.099335
1566.700195	125.203339
1565.691406	-135.103302
1564.681641	-143.737701
1563.671875	36.864471
1562.662109	193.842621
1561.652344	-87.786766
1560.641602	102.453430
1559.630859	-5.746226
1558.620117	-103.738029
1557.609375	-56.772594
1556.597656	150.587830
1555.586914	-131.932281
1554.575195	74.920090
1553.563477	188.251450
1552.550781	262.467957
1551.539063	170.796249
1550.526367	342.863098
1549.513672	193.832977
1548.500977	8.423163
1547.487305	159.025604
1546.473633	110.255028
1545.459961	9.573135
1544.446289	50.834370
1543.432617	99.590538
1542.417969	-115.405602
1541.404297	-23.207062
1540.389648	84.194458
1539.374023	36.405201
1538.359375	-9.010916
1537.343750	15.008050
1536.328125	87.793015
1535.312500	144.826355
1534.296875	217.067078
1533.280273	268.395782
1532.263672	224.086136
1531.247070	14.618938
1530.230469	5.971214
1529.212891	143.900009
1528.196289	108.990402
1527.178711	210.308640
1526.160156	12.704511
1525.142578	33.733475
1524.124023	31.339628
1523.106445	123.913498
1522.087891	-33.300751
1521.068359	33.027603
1520.049805	178.810196
1519.030273	44.100716
1518.010742	289.563934
1516.991211	367.683960
1515.971680	291.411682
1514.951172	155.855896
1513.930664	110.002884
1512.910156	-56.709831
1511.889648	161.418991
1510.868164	-31.355892
1509.846680	268.316223
1508.826172	-112.058769
1507.803711	179.360199
1506.782227	-57.698769
1505.759766	-248.746887
1504.737305	-76.002403
1503.714844	137.459152
1502.692383	-8.007987
1501.668945	-248.398239
1500.646484	-66.361206
1499.623047	-191.824036
1498.599609	-304.626556
1497.575195	-320.349518
1496.550781	-287.642883
1495.527344	-173.259262
1494.502930	148.017273
1493.477539	24.078089
1492.453125	155.663422
1491.427734	148.992325
1490.402344	257.136932
1489.376953	99.395477
1488.350586	322.090546
1487.325195	353.042206
1486.298828	235.731934
1485.272461	411.848022
1484.245117	373.361084
1483.218750	485.297516
1482.191406	517.948425
1481.164063	417.836731
1480.136719	603.198608
1479.108398	609.887024
1478.080078	647.030823
1477.052734	722.280762
1476.023438	950.180176
1474.995117	1213.550781
1473.965820	1204.205688
1472.937500	1197.326050
1471.908203	1432.128906
1470.877930	1539.467529
1469.848633	1778.988525
1468.818359	1837.687622
1467.788086	2015.802368
1466.757813	1980.176636
1465.727539	1906.353516
1464.696289	2272.143799
1463.665039	2406.477051
1462.633789	2312.042480
1461.602539	2639.207520
1460.570313	2656.345703
1459.539063	2828.312012
1458.506836	2951.897705
1457.473633	3014.450928
1456.441406	3173.371582
1455.408203	3263.667969
1454.375000	3346.281250
1453.341797	3122.020264
1452.308594	3293.291504
1451.274414	3271.817627
1450.241211	3245.287842
1449.207031	3586.069824
1448.171875	3721.507080
1447.137695	3352.968994
1446.102539	3425.088379
1445.067383	3411.113281
1444.032227	3541.393066
1442.997070	3355.355957
1441.960938	3149.146240
1440.924805	3115.015869
1439.888672	2967.132568
1438.852539	2996.293213
1437.816406	2911.732178
1436.779297	2680.650391
1435.742188	2199.589111
1434.705078	2441.159180
1433.666992	2144.753174
1432.629883	2017.700439
1431.591797	1661.022949
1430.553711	1478.682983
1429.514648	882.657349
1428.476563	957.977600
1427.437500	713.004211
1426.398438	942.245850
1425.359375	321.891510
1424.320313	621.831299
1423.280273	707.505249
1422.240234	480.821991
1421.200195	314.771240
1420.159180	420.826324
1419.119141	390.991760
1418.078125	230.345825
1417.037109	263.646179
1415.996094	214.001358
1414.954102	104.080437
1413.912109	190.488251
1412.870117	53.175060
1411.828125	-73.910896
1410.786133	176.186401
1409.743164	-126.564812
1408.700195	63.355549
1407.657227	-168.666946
1406.614258	51.565708
1405.570313	50.865849
1404.527344	-110.332321
1403.483398	-83.125542
1402.438477	157.459824
1401.394531	-5.775782
1400.349609	-176.348343
1399.304688	-449.508911
1398.259766	109.908882
1397.214844	-112.772385
1396.168945	-94.659462
1395.123047	-33.810852
1394.077148	-30.441240
1393.031250	-11.890370
1391.984375	-70.823174
1390.937500	90.714706
1389.890625	-85.513130
1388.843750	118.827194
1387.796875	103.106590
1386.749023	-27.505314
1385.701172	34.653717
1384.653320	66.958344
1383.604492	-20.567938
1382.556641	-127.850121
1381.507813	149.821335
1380.458984	-91.994041
1379.410156	48.562527
1378.360352	6.960436
1377.310547	100.358139
1376.260742	-157.989288
1375.210938	-21.807299
1374.161133	89.561401
1373.110352	-55.836983
1372.059570	-61.343227
1371.008789	77.940025
1369.957031	10.463675
1368.906250	17.984764
1367.854492	3.259819
1366.802734	21.116749
1365.750000	-95.330902
1364.698242	-64.616898
1363.645508	30.983366
1362.592773	14.751901
1361.540039	-21.180075
1360.486328	-84.278419
1359.433594	69.245110
1358.379883	93.585526
1357.326172	46.021626
1356.271484	30.974821
1355.216797	160.264435
1354.163086	366.728455
1353.107422	36.758949
1352.052734	146.699966
1350.998047	371.002319
1349.942383	404.260162
1348.886719	474.931885
1347.830078	451.475189
1346.774414	849.954285
1345.717773	950.831787
1344.661133	970.039795
1343.604492	892.757385
1342.546875	1056.110962
1341.490234	1053.578491
1340.432617	845.604675
1339.375000	930.192749
1338.316406	1089.223511
1337.258789	800.263000
1336.200195	937.364807
1335.141602	958.286926
1334.082031	1056.084473
1333.023438	943.778931
1331.963867	1118.589233
1330.904297	925.092712
1329.844727	912.333130
1328.784180	719.332947
1327.723633	879.960083
1326.663086	1290.220825
1325.602539	1127.461426
1324.541992	989.651306
1323.480469	1135.993164
1322.418945	1205.933960
1321.357422	1041.583130
1320.295898	1462.222534
1319.233398	1310.565186
1318.170898	1085.164307
1317.108398	1621.920776
1316.045898	1115.869629
1314.982422	1494.986328
1313.918945	1521.747192
1312.855469	1373.753906
1311.791992	1595.435913
1310.728516	1341.932129
1309.664063	1101.001587
1308.599609	1542.133301
1307.535156	1552.584839
1306.469727	1577.942139
1305.404297	2058.498047
1304.338867	1565.139160
1303.273438	1632.726563
1302.208008	2000.324219
1301.141602	1480.700317
1300.075195	1904.967163
1299.008789	1845.245483
1297.942383	1623.591431
1296.875000	1404.621094
1295.807617	1313.534180
1294.740234	1364.974731
1293.672852	1257.018433
1292.604492	1161.496216
1291.537109	1058.785400
1290.468750	1216.175903
1289.399414	1253.477905
1288.331055	1290.884033
1287.261719	1107.823730
1286.192383	836.749207
1285.123047	908.843384
1284.052734	1159.787720
1282.983398	1180.568848
1281.913086	1292.015137
1280.841797	923.805847
1279.771484	1089.282349
1278.700195	1188.723022
1277.628906	1275.981567
1276.557617	1057.627441
1275.486328	1074.148071
1274.414063	1256.948242
1273.341797	1532.607910
1272.269531	1466.178955
1271.197266	1419.394897
1270.124023	1362.930176
1269.050781	1050.196411
1267.977539	1350.356934
1266.904297	1213.602173
1265.830078	1413.677002
1264.756836	1142.916870
1263.681641	1560.084351
1262.607422	1284.635620
1261.533203	1379.899780
1260.458008	1341.116211
1259.382813	1380.368042
1258.307617	1290.521362
1257.231445	1322.532593
1256.155273	1408.135010
1255.079102	1401.216309
1254.002930	1304.267700
1252.926758	1358.264893
1251.849609	1217.619385
1250.772461	1283.814331
1249.695313	1194.352783
1248.617188	1360.234253
1247.540039	1027.738159
1246.461914	1310.255249
1245.382813	1403.132202
1244.304688	1248.191406
1243.225586	1219.606934
1242.146484	1030.773926
1241.067383	987.675903
1239.988281	1075.647949
1238.908203	1175.701538
1237.828125	967.593079
1236.748047	1237.376587
1235.667969	1002.635376
1234.586914	1095.265381
1233.505859	1088.451294
1232.424805	909.557312
1231.343750	1002.063538
1230.261719	859.535828
1229.179688	818.744751
1228.097656	867.517822
1227.015625	654.799744
1225.932617	790.623291
1224.850586	740.036499
1223.767578	759.574219
1222.683594	638.776855
1221.600586	389.829346
1220.516602	447.946136
1219.432617	288.460815
1218.347656	527.677490
1217.263672	515.484680
1216.178711	527.379883
1215.093750	498.151855
1214.008789	541.294617
1212.922852	359.871826
1211.836914	429.418823
1210.750977	766.654175
1209.665039	790.093384
1208.579102	748.331970
1207.492188	643.818420
1206.405273	560.959473
1205.318359	533.477905
1204.230469	289.071838
1203.142578	307.246185
1202.054688	346.995148
1200.966797	54.359924
1199.877930	-60.109901
1198.790039	99.735031
1197.701172	64.507385
1196.611328	72.492348
1195.522461	87.586029
1194.432617	141.037384
1193.342773	-79.696465
1192.252930	-199.497864
1191.162109	-14.188725
1190.072266	-311.947998
1188.981445	-347.890747
1187.889648	14.676761
1186.798828	-21.554613
1185.707031	-240.309738
1184.615234	25.650860
1183.523438	-327.607574
1182.430664	-174.727722
1181.337891	193.788116
1180.245117	65.724091
1179.152344	2.313595
1178.059570	-142.676727
1176.965820	193.848389
1175.872070	199.529999
1174.778320	262.556763
1173.683594	18.949562
1172.588867	120.023720
1171.494141	285.538330
1170.399414	65.621735
1169.303711	182.960510
1168.208984	-240.386734
1167.113281	75.160805
1166.016602	-70.950378
1164.920898	110.307915
1163.824219	121.689751
1162.727539	195.043182
1161.630859	96.262497
1160.533203	190.799393
1159.435547	127.592255
1158.337891	400.814789
1157.240234	365.951385
1156.141602	636.328430
1155.043945	322.089874
1153.944336	246.300674
1152.845703	384.986023
1151.747070	94.431389
1150.647461	289.997986
1149.547852	323.332733
1148.447266	427.962708
1147.347656	-170.093079
1146.247070	260.506348
1145.146484	381.336304
1144.044922	242.568085
1142.944336	-98.496880
1141.842773	-154.106262
1140.741211	-33.840385
1139.638672	31.542185
1138.537109	118.168106
1137.434570	268.779266
1136.332031	402.557709
1135.228516	262.957489
1134.125977	332.295776
1133.022461	536.804016
1131.917969	401.619690
1130.814453	755.283325
1129.709961	662.568909
1128.605469	1046.593140
1127.500977	839.763428
1126.396484	922.188477
1125.291016	1201.206665
1124.185547	949.079712
1123.080078	763.293457
1121.973633	1146.027832
1120.868164	597.673279
1119.761719	473.303101
1118.654297	751.320984
1117.547852	607.813354
1116.440430	636.989807
1115.333008	566.683533
1114.225586	437.169708
1113.117188	451.846680
1112.008789	792.667175
1110.900391	651.051025
1109.791992	627.554810
1108.682617	814.227112
1107.573242	1005.440979
1106.463867	1033.532471
1105.354492	896.253540
1104.244141	735.332397
1103.133789	1074.683594
1102.023438	1050.459595
1100.913086	1054.467407
1099.801758	900.378174
1098.690430	784.003540
1097.579102	1221.535156
1096.467773	1081.420776
1095.355469	1240.507202
1094.243164	860.032166
1093.130859	908.271545
1092.017578	1170.666016
1090.905273	1381.103027
1089.791992	1038.327026
1088.677734	1187.377319
1087.564453	1453.932861
1086.450195	1019.474121
1085.335938	1257.612305
1084.221680	1100.678101
1083.106445	1143.520508
1081.991211	1127.557373
1080.875977	1231.363892
1079.760742	1100.231812
1078.644531	922.152222
1077.528320	1164.315186
1076.412109	1035.524292
1075.295898	632.241028
1074.178711	747.533142
1073.061523	510.955841
1071.944336	959.136841
1070.826172	680.378174
1069.708984	854.074646
1068.590820	971.432800
1067.471680	840.400879
1066.353516	538.469482
1065.234375	981.261169
1064.115234	728.583252
1062.996094	920.706299
1061.875977	794.510437
1060.755859	719.847900
1059.635742	750.479553
1058.515625	556.638733
1057.394531	528.871704
1056.273438	547.884338
1055.152344	452.415771
1054.031250	793.875305
1052.909180	350.438232
1051.787109	418.612976
1050.665039	799.619263
1049.541992	550.304443
1048.418945	385.151367
1047.295898	418.415009
1046.172852	419.059174
1045.048828	473.374786
1043.925781	427.488159
1042.801758	540.157898
1041.676758	582.916321
1040.552734	546.524170
1039.427734	524.177917
1038.302734	646.283630
1037.176758	295.800629
1036.050781	280.716949
1034.924805	396.027618
1033.798828	320.598755
1032.672852	491.833618
1031.545898	342.168335
1030.418945	594.852173
1029.291992	192.071564
1028.164063	324.014801
1027.036133	121.460175
1025.908203	-334.066162
1024.780273	-78.715782
1023.651367	-113.581337
1022.522461	-71.728729
1021.393555	-356.969788
1020.264648	-414.608551
1019.134766	-140.438507
1018.004883	40.968098
1016.875000	74.043449
1015.744141	97.947479
1014.613281	103.429741
1013.482422	106.725098
1012.351563	313.974609
1011.219727	217.906967
1010.088867	96.566162
1008.956055	195.284134
1007.824219	590.303833
1006.691406	312.057312
1005.558594	1468.103394
1004.425781	2304.653320
1003.292969	2706.335938
1002.159180	2312.884766
1001.025391	1462.242676
999.891602	870.902039
998.756836	316.944031
997.622070	319.916565
996.487305	69.104698
995.352539	-241.433060
994.216797	62.142834
993.081055	218.100189
991.945313	-220.910873
990.808594	50.678082
989.672852	-166.418991
988.536133	1.665540
987.398438	73.066498
986.261719	-233.196609
985.124023	-170.622498
983.986328	27.965130
982.847656	159.879639
981.709961	153.828476
980.571289	-109.756294
979.432617	-23.345680
978.292969	-125.387596
977.153320	-4.140625
976.013672	34.482178
974.874023	-32.442070
973.734375	263.919556
972.593750	289.254456
971.453125	590.388916
970.311523	193.522324
969.170898	33.502274
968.029297	190.486694
966.886719	125.017654
965.745117	80.433754
964.602539	104.876190
963.459961	118.046516
962.317383	85.564178
961.173828	183.940079
960.030273	41.880920
958.886719	46.707130
957.743164	182.284012
956.598633	84.445206
955.454102	190.599579
954.309570	306.067291
953.165039	266.090393
952.019531	-100.793892
950.874023	319.459015
949.727539	385.304596
948.582031	458.184448
947.435547	222.695465
946.289063	-103.874596
945.141602	321.478973
943.995117	507.034088
942.847656	270.289124
941.699219	344.317963
940.551758	534.909058
939.403320	68.477570
938.254883	-43.950089
937.105469	361.582703
935.957031	422.825592
934.807617	228.927368
933.658203	144.712250
932.507813	375.164673
931.357422	291.346680
930.207031	-17.702139
929.056641	231.420990
927.906250	268.919586
926.754883	197.352814
925.603516	71.398758
924.451172	-1.984789
923.298828	15.817311
922.146484	281.623505
920.994141	13.301000
919.841797	8.904451
918.688477	141.015152
917.535156	-187.879761
916.380859	-94.038696
915.227539	-81.810661
914.073242	-303.214142
912.918945	92.922745
911.763672	-302.783081
910.608398	-28.988285
909.453125	-40.902416
908.297852	-68.524124
907.141602	103.498245
905.985352	-127.783775
904.829102	-136.775253
903.672852	-0.646922
902.515625	31.396517
901.358398	-194.531631
900.201172	-153.121780
899.042969	58.132511
897.884766	176.662399
896.726563	222.888641
895.568359	386.810089
894.409180	381.222473
893.250000	88.706718
892.090820	-47.631035
890.930664	193.507080
889.771484	233.613190
888.611328	278.335144
887.450195	296.054535
886.289063	293.556610
885.128906	142.219803
883.966797	392.632874
882.805664	261.838745
881.643555	485.228180
880.481445	510.208832
879.319336	447.359039
878.156250	129.996719
876.993164	596.835815
875.830078	622.081543
874.666016	757.721741
873.502930	350.814484
872.338867	623.872375
871.173828	543.590942
870.009766	551.127380
868.844727	378.789612
867.679688	582.085815
866.513672	524.562622
865.348633	269.320190
864.182617	396.219330
863.015625	284.976868
861.849609	420.849121
860.682617	336.644135
859.515625	607.176575
858.347656	895.557617
857.180664	1002.058899
856.012695	823.633179
854.843750	676.700378
853.675781	646.418884
852.506836	963.604858
851.337891	736.045349
850.167969	506.343689
848.999023	818.816650
847.829102	633.955994
846.658203	605.892456
845.488281	497.220306
844.317383	357.243713
843.146484	367.199249
841.975586	522.504944
840.803711	530.101929
839.631836	347.601868
838.459961	281.370178
837.287109	686.648621
836.114258	600.150696
834.941406	560.534851
833.768555	500.772064
832.594727	679.863708
831.420898	532.908386
830.247070	673.814758
829.072266	687.412231
827.898438	850.351624
826.722656	725.471924
825.547852	551.501587
824.372070	388.669189
823.196289	67.599579
822.020508	283.492645
820.844727	383.356934
819.667969	-73.634666
818.491211	213.057327
817.313477	181.220978
816.136719	93.642189
814.958984	-220.929962
813.781250	69.497742
812.602539	272.943665
811.423828	-130.750961
810.245117	-254.338760
809.066406	164.177750
807.886719	64.744469
806.707031	54.058838
805.527344	-116.641220
804.346680	-120.904045
803.166992	10.067364
801.985352	-92.149055
800.804688	-391.910675
799.623047	11.379169
798.441406	-97.881470
797.259766	-338.039978
796.078125	-159.367538
794.895508	-184.785858
793.712891	-199.280731
792.529297	47.405735
791.346680	-237.599762
790.163086	50.706230
788.978516	37.722672
787.794922	352.038330
786.610352	201.499939
785.425781	84.033493
784.241211	238.409897
783.055664	511.910156
781.870117	398.357574
780.684570	306.779175
779.498047	272.504761
778.311523	125.444290
777.125000	249.849808
775.938477	148.867950
774.750977	87.486580
773.563477	153.925323
772.375977	348.098785
771.187500	114.180252
769.999023	393.911652
768.810547	364.743103
767.622070	194.378769
766.432617	367.628601
765.243164	291.721863
764.053711	226.693192
762.863281	229.782166
761.672852	452.818512
760.482422	473.128174
759.291992	385.463074
758.100586	706.801086
756.909180	390.103790
755.717773	387.791443
754.525391	473.246155
753.333008	299.205719
752.140625	311.842712
750.948242	284.792664
749.754883	189.535477
748.561523	524.487610
747.368164	466.257599
746.173828	381.585205
744.979492	307.793793
743.785156	383.056793
742.590820	144.584885
741.395508	432.262299
740.200195	228.722000
739.003906	165.406845
737.808594	102.015251
736.612305	67.021004
735.416016	351.647675
734.218750	7.730912
733.021484	-99.733871
731.824219	160.384918
730.626953	254.035385
729.428711	185.709534
728.230469	303.210144
727.032227	346.261017
725.833984	518.179688
724.634766	379.673309
723.435547	396.285370
722.235352	493.652771
721.036133	387.863678
719.835938	413.069305
718.635742	276.723877
717.434570	428.444885
716.233398	577.895691
715.032227	707.632935
713.831055	340.148712
712.628906	341.250183
711.426758	337.999420
710.224609	227.990326
709.021484	111.510635
707.818359	88.761208
706.615234	164.035202
705.412109	104.340652
704.208008	-236.046219
703.003906	28.676992
701.799805	62.739014
700.594727	142.511932
699.389648	-73.401222
698.184570	306.499725
696.979492	166.867264
695.773438	75.184937
694.567383	96.598396
693.361328	31.222874
692.154297	-153.446259
690.947266	-116.496208
689.740234	-96.811935
688.533203	-304.848816
687.325195	-133.035309
686.117188	90.878609
684.909180	117.507515
683.700195	64.057739
682.491211	-151.768311
681.282227	-163.667007
680.072266	-296.715271
678.863281	-152.321533
677.653320	59.291027
676.442383	-289.697327
675.232422	-2.059621
674.021484	125.502571
672.810547	-157.830414
671.598633	132.280014
670.386719	-131.092087
669.174805	-229.858154
667.962891	-34.457214
666.750000	1.151917
665.537109	-159.638184
664.324219	18.921930
663.110352	-39.918087
661.897461	-150.338242
660.683594	-40.366222
659.468750	33.076469
658.254883	-91.782188
657.040039	48.897011
655.824219	250.085785
654.609375	222.869171
653.393555	182.929657
652.177734	-186.471573
650.960938	39.056816
649.745117	27.752773
648.528320	107.075188
647.311523	180.077332
646.093750	319.937805
644.875977	-4.879581
643.658203	137.432602
642.440430	357.255310
641.221680	213.725876
640.002930	-82.236183
638.784180	36.868999
637.564453	147.440460
636.344727	178.574738
635.125000	153.941177
633.905273	116.509026
632.684570	182.207397
631.463867	-301.531097
630.243164	311.490509
629.021484	156.225967
627.799805	-99.777977
626.578125	366.951996
625.356445	235.294373
624.133789	32.905609
622.911133	473.380981
621.688477	465.792908
620.464844	119.659286
619.241211	84.025185
618.017578	-131.612885
616.793945	166.330185
615.569336	145.046249
614.344727	-210.252426
613.120117	-95.131294
611.894531	141.487198
610.668945	-49.969612
609.443359	85.278061
608.216797	-109.082558
606.991211	-113.700493
605.764648	7.173080
604.537109	-141.662415
