# Supplementary material for: Raman spectroscopy accurately differentiates mucosal healing from non-healing and biochemical changes following biological therapy in inflammatory bowel disease
Source: PLoS One. 2021 Jun 2;16(6):e0252210. doi: 10.1371/journal.pone.0252210 (PMC8172032; doi:10.1371/journal.pone.0252210)
Supplement: S2 Dataset — (ZIP) [file pone.0252210.s004.zip › Export UC MH/EC038-2_CR removed and BL sub_33__X_-3727.94__Y_63158.1__Z_-458.722__Time_376.txt]

1714.793945	566.381470
1713.817383	146.085831
1712.840820	-178.712311
1711.864258	-117.167389
1710.886719	-55.631916
1709.909180	-52.998779
1708.931641	56.945507
1707.953125	-111.703094
1706.975586	-569.343750
1705.997070	20.436808
1705.018555	-59.180012
1704.040039	19.393257
1703.060547	-94.557739
1702.081055	48.654816
1701.101563	-292.079620
1700.122070	204.693893
1699.142578	-92.541183
1698.162109	-108.691376
1697.181641	78.612991
1696.201172	-43.760334
1695.220703	45.317360
1694.239258	-156.429184
1693.257813	-194.826111
1692.276367	106.212074
1691.294922	263.395233
1690.313477	354.209900
1689.331055	274.623627
1688.348633	198.164246
1687.366211	244.828094
1686.383789	518.507385
1685.400391	334.034363
1684.416992	629.733459
1683.433594	757.913208
1682.450195	694.717468
1681.465820	70.097359
1680.482422	676.240967
1679.498047	521.285461
1678.512695	861.790161
1677.528320	713.114807
1676.542969	971.899902
1675.558594	983.760132
1674.572266	674.294617
1673.586914	1075.197876
1672.601563	886.410034
1671.615234	993.056396
1670.628906	993.864380
1669.642578	1104.017334
1668.655273	1121.613525
1667.668945	1272.422974
1666.681641	1266.998413
1665.694336	1545.938232
1664.706055	1371.536743
1663.718750	1399.258423
1662.730469	1422.068604
1661.742188	1400.236450
1660.753906	1413.298340
1659.764648	1485.045288
1658.775391	1528.037598
1657.787109	1407.238159
1656.796875	1768.792480
1655.807617	1791.742310
1654.818359	1743.609253
1653.828125	1653.517578
1652.837891	1460.666626
1651.846680	1678.251587
1650.856445	1290.532104
1649.865234	985.286133
1648.874023	936.943298
1647.882813	962.974854
1646.891602	970.842041
1645.899414	648.809875
1644.907227	409.120483
1643.915039	502.564911
1642.922852	733.559204
1641.930664	362.988098
1640.937500	692.127441
1639.944336	222.043488
1638.951172	53.138241
1637.957031	369.770325
1636.963867	182.997269
1635.969727	-85.170311
1634.975586	50.230537
1633.981445	77.793098
1632.986328	-18.247938
1631.991211	165.137878
1630.996094	32.707840
1630.000977	-120.511208
1629.005859	-278.724854
1628.009766	-202.513763
1627.013672	13.276351
1626.017578	-349.468262
1625.021484	-28.210938
1624.024414	-9.279641
1623.028320	256.886719
1622.031250	-28.773403
1621.033203	14.210830
1620.036133	-202.709686
1619.038086	-72.792763
1618.041016	204.232391
1617.041992	294.832764
1616.043945	75.839973
1615.045898	-470.937958
1614.046875	16.129774
1613.047852	167.363876
1612.048828	85.237198
1611.048828	108.046936
1610.049805	-283.183197
1609.049805	261.244629
1608.049805	-135.022644
1607.048828	149.886887
1606.048828	-36.635960
1605.047852	269.115173
1604.046875	216.148697
1603.045898	-250.266876
1602.044922	-10.064116
1601.042969	86.135391
1600.041016	-3.403775
1599.039063	27.347057
1598.037109	-266.091156
1597.034180	-209.245895
1596.031250	-314.469360
1595.028320	-320.423828
1594.025391	190.708939
1593.022461	48.749306
1592.018555	-307.312347
1591.014648	-203.907562
1590.010742	-194.569138
1589.006836	-227.062225
1588.001953	-413.542755
1586.997070	-0.228653
1585.992188	76.464912
1584.987305	317.249817
1583.982422	-59.839622
1582.976563	185.841537
1581.970703	-277.275146
1580.964844	348.362549
1579.958984	119.515938
1578.952148	-65.125038
1577.945313	-62.418930
1576.938477	7.806104
1575.931641	-109.465469
1574.924805	-104.577164
1573.916992	-297.505127
1572.909180	-233.104706
1571.901367	106.650085
1570.893555	396.718933
1569.884766	187.600204
1568.876953	170.662933
1567.868164	213.274216
1566.858398	123.247299
1565.849609	-24.008471
1564.839844	38.834381
1563.830078	158.557678
1562.820313	156.112335
1561.810547	355.800934
1560.799805	339.949646
1559.790039	321.345490
1558.779297	-104.431450
1557.767578	-40.430172
1556.756836	2.645588
1555.745117	123.195526
1554.733398	227.957169
1553.721680	270.327820
1552.709961	247.763443
1551.697266	380.273193
1550.685547	103.695282
1549.672852	57.259911
1548.659180	279.626068
1547.646484	31.055275
1546.632813	283.941010
1545.619141	66.058624
1544.605469	207.290756
1543.591797	138.969360
1542.577148	225.438812
1541.562500	1.737348
1540.547852	-139.443390
1539.533203	114.209412
1538.518555	-66.061607
1537.502930	181.868744
1536.487305	68.297920
1535.471680	240.882904
1534.456055	-9.738785
1533.439453	342.831146
1532.422852	264.567017
1531.406250	-115.393356
1530.389648	-183.623016
1529.373047	-15.023044
1528.355469	243.421555
1527.337891	259.510681
1526.320313	100.335693
1525.302734	296.226288
1524.284180	324.548706
1523.265625	337.224915
1522.247070	66.768486
1521.228516	130.552399
1520.208984	-45.018456
1519.190430	134.064438
1518.170898	-198.570801
1517.151367	21.190702
1516.130859	194.405823
1515.111328	272.373688
1514.090820	-42.770794
1513.070313	-219.321991
1512.049805	42.937443
1511.028320	-108.260284
1510.006836	-346.794861
1508.986328	-100.553185
1507.963867	-267.531830
1506.942383	-393.541229
1505.919922	-240.268585
1504.898438	-279.395752
1503.875977	-118.829086
1502.852539	59.426163
1501.830078	-264.506226
1500.806641	-96.826233
1499.783203	-264.728119
1498.759766	-105.064240
1497.736328	-316.663422
1496.711914	-349.239838
1495.687500	-136.362152
1494.663086	124.894806
1493.638672	-232.840652
1492.613281	-63.966522
1491.587891	148.163910
1490.563477	-61.474113
1489.537109	99.226868
1488.511719	538.189697
1487.485352	215.868515
1486.458984	18.687920
1485.432617	-33.008709
1484.406250	290.364197
1483.379883	378.786743
1482.352539	400.731537
1481.325195	78.299385
1480.297852	207.240021
1479.269531	618.982910
1478.241211	469.769806
1477.213867	830.225403
1476.184570	749.658020
1475.156250	760.801819
1474.127930	922.129089
1473.098633	759.967712
1472.069336	903.278320
1471.040039	1038.853638
1470.009766	1204.826172
1468.979492	1357.976807
1467.950195	1643.313599
1466.918945	1798.753540
1465.888672	1514.347656
1464.857422	1778.993774
1463.827148	1555.660767
1462.795898	1563.562744
1461.763672	2008.293091
1460.732422	2033.852173
1459.700195	2183.774170
1458.667969	2295.554932
1457.635742	2574.788330
1456.603516	2298.247070
1455.570313	2026.875977
1454.537109	2379.538086
1453.503906	2285.795654
1452.470703	2194.647949
1451.436523	2691.551758
1450.403320	2471.174561
1449.369141	3195.883057
1448.333984	2595.551758
1447.299805	3279.476807
1446.264648	2725.040771
1445.230469	2697.433838
1444.194336	2836.851807
1443.159180	2594.230469
1442.124023	2280.936523
1441.087891	2068.969971
1440.051758	2011.399780
1439.015625	2113.186279
1437.978516	2513.211914
1436.941406	2342.041748
1435.904297	1698.569458
1434.867188	1497.485352
1433.830078	1304.144043
1432.791992	1494.705811
1431.754883	1165.307739
1430.715820	967.304626
1429.677734	706.429199
1428.639648	978.049011
1427.600586	891.469299
1426.561523	489.831665
1425.522461	612.845825
1424.482422	420.817200
1423.443359	314.689392
1422.403320	468.184204
1421.363281	553.719849
1420.322266	558.715393
1419.282227	377.539032
1418.241211	365.186859
1417.200195	206.994339
1416.159180	202.479248
1415.117188	250.893234
1414.076172	256.688751
1413.034180	-71.855675
1411.992188	29.774147
1410.949219	88.736465
1409.907227	105.119164
1408.864258	-4.013177
1407.821289	-40.115841
1406.777344	-279.506775
1405.734375	307.435730
1404.690430	193.878738
1403.646484	-338.606445
1402.602539	-526.955811
1401.557617	-363.885162
1400.513672	-366.239532
1399.468750	-175.381714
1398.423828	-405.636017
1397.377930	234.102432
1396.333008	390.096558
1395.287109	192.890884
1394.241211	-502.542908
1393.195313	-53.020111
1392.148438	-1.665765
1391.101563	207.541992
1390.054688	209.096237
1389.007813	188.298630
1387.960938	582.954651
1386.913086	192.225037
1385.865234	-235.674164
1384.817383	44.300671
1383.769531	-223.068619
1382.720703	-302.757538
1381.671875	-19.961065
1380.623047	118.008705
1379.574219	-235.890808
1378.524414	74.670090
1377.475586	3.365149
1376.425781	54.533207
1375.375977	145.774750
1374.325195	119.880913
1373.274414	-82.915443
1372.224609	133.508377
1371.172852	-48.926647
1370.122070	-133.872070
1369.070313	-141.381454
1368.019531	112.922325
1366.967773	73.337860
1365.915039	31.431835
1364.863281	-182.056580
1363.810547	-86.624725
1362.757813	205.555618
1361.705078	-54.605850
1360.651367	-45.831963
1359.598633	114.852753
1358.544922	49.339184
1357.491211	237.606796
1356.436523	242.011383
1355.382813	328.616699
1354.328125	226.514069
1353.273438	226.463303
1352.217773	241.465256
1351.163086	423.003998
1350.107422	408.507965
1349.051758	240.310349
1347.996094	121.980415
1346.939453	614.109497
1345.883789	493.597687
1344.827148	616.292908
1343.769531	674.616272
1342.712891	906.599670
1341.655273	1081.626953
1340.598633	1276.580811
1339.540039	1211.482300
1338.482422	1017.811462
1337.423828	1101.664307
1336.366211	1173.277588
1335.307617	1091.552490
1334.248047	930.815979
1333.189453	1049.858521
1332.129883	755.941589
1331.070313	1013.719055
1330.010742	559.540894
1328.950195	1156.129272
1327.890625	996.464478
1326.830078	646.754395
1325.768555	771.568054
1324.708008	1375.560425
1323.646484	949.850342
1322.585938	902.147034
1321.523438	852.095520
1320.461914	1591.761719
1319.400391	1181.700562
1318.337891	1067.881226
1317.275391	1178.615967
1316.211914	1082.331177
1315.149414	1072.488159
1314.085938	1262.348267
1313.022461	1476.875488
1311.958984	1509.157349
1310.894531	1366.683594
1309.831055	1450.898438
1308.766602	1355.486206
1307.701172	1186.374756
1306.636719	1408.660034
1305.571289	1439.062134
1304.505859	1179.356445
1303.440430	1618.149902
1302.375000	1899.522461
1301.308594	1364.890137
1300.242188	1135.270020
1299.175781	1242.397827
1298.109375	1096.587891
1297.041992	1346.256470
1295.975586	1343.044434
1294.908203	1477.349365
1293.839844	1285.278687
1292.772461	1544.816162
1291.704102	1487.871826
1290.635742	1171.074951
1289.567383	1207.548340
1288.498047	1060.208984
1287.428711	1202.181885
1286.360352	1253.514038
1285.290039	1513.074951
1284.220703	1260.720703
1283.150391	1241.135986
1282.080078	780.961060
1281.009766	1079.767822
1279.939453	1006.550171
1278.868164	815.963684
1277.796875	1168.496338
1276.725586	1022.056091
1275.654297	1222.886475
1274.582031	1066.780151
1273.509766	839.904785
1272.437500	1534.261841
1271.365234	1361.180908
1270.291992	1344.486206
1269.218750	1340.032593
1268.145508	1118.345093
1267.072266	1170.112671
1265.999023	1202.356445
1264.924805	1188.236816
1263.850586	861.948364
1262.776367	1235.637207
1261.701172	1245.912842
1260.625977	1387.805786
1259.550781	1061.770874
1258.475586	1123.247314
1257.400391	931.381409
1256.324219	1569.981934
1255.248047	1005.575439
1254.171875	1317.691162
1253.094727	1568.809937
1252.018555	1561.912842
1250.941406	1372.553711
1249.864258	1017.884033
1248.786133	716.834045
1247.708008	1118.426514
1246.630859	963.278137
1245.551758	1133.745728
1244.473633	949.445129
1243.394531	930.343994
1242.316406	1132.197266
1241.236328	1214.947876
1240.157227	1224.824951
1239.077148	1263.768799
1237.998047	807.749634
1236.917969	1001.926453
1235.836914	1055.309204
1234.756836	1164.403320
1233.675781	1261.270142
1232.594727	994.534607
1231.512695	664.865234
1230.431641	909.392761
1229.349609	1015.705811
1228.267578	1121.917847
1227.185547	661.578186
1226.102539	1280.773071
1225.019531	1195.522583
1223.936523	846.563538
1222.853516	698.441345
1221.769531	397.972839
1220.686523	581.082764
1219.602539	727.781128
1218.517578	688.269653
1217.433594	486.856293
1216.348633	529.402344
1215.263672	518.729370
1214.178711	256.906403
1213.092773	610.613464
1212.007813	498.358398
1210.921875	417.428009
1209.834961	621.075012
1208.749023	499.003052
1207.662109	601.119812
1206.575195	565.712158
1205.488281	751.959106
1204.400391	846.469910
1203.313477	531.355408
1202.225586	531.784363
1201.136719	322.630981
1200.048828	202.568954
1198.959961	217.243423
1197.871094	58.575016
1196.782227	402.680359
1195.692383	532.473328
1194.603516	161.976181
1193.513672	-155.568771
1192.423828	-93.302895
1191.333008	-108.062424
1190.242188	-34.015842
1189.151367	-121.018921
1188.060547	104.107780
1186.969727	-225.550018
1185.877930	-31.902924
1184.786133	-260.790771
1183.694336	-170.569153
1182.601563	-121.273743
1181.509766	-403.020844
1180.416992	-152.475586
1179.323242	-175.419342
1178.230469	91.555557
1177.136719	-156.837387
1176.042969	-60.265285
1174.949219	-289.532593
1173.854492	46.266087
1172.760742	231.031555
1171.666016	-156.394318
1170.570313	-357.116821
1169.475586	-213.340195
1168.379883	-100.828278
1167.284180	-12.364499
1166.188477	-33.999146
1165.091797	-134.600449
1163.996094	144.710281
1162.899414	330.621796
1161.801758	0.435361
1160.705078	18.963751
1159.607422	278.512634
1158.509766	96.291595
1157.412109	219.516266
1156.313477	-43.912296
1155.215820	358.198425
1154.117188	-86.541679
1153.017578	-190.245132
1151.918945	189.913834
1150.819336	-259.509796
1149.719727	-108.407272
1148.620117	-157.535324
1147.519531	-194.829041
1146.418945	139.242523
1145.318359	116.032059
1144.217773	-92.865479
1143.116211	-125.693848
1142.014648	-99.105377
1140.913086	120.041832
1139.811523	32.295963
1138.708984	-88.774300
1137.606445	153.768860
1136.503906	279.712006
1135.401367	-41.068466
1134.297852	222.468750
1133.194336	350.484406
1132.090820	-41.512173
1130.987305	-70.253845
1129.882813	320.937347
1128.778320	358.421661
1127.673828	772.954590
1126.569336	710.623718
1125.463867	643.517090
1124.358398	327.522583
1123.252930	587.446533
1122.146484	750.056702
1121.041016	434.123535
1119.934570	677.126160
1118.828125	467.792419
1117.720703	270.331543
1116.613281	612.463745
1115.505859	218.624374
1114.398438	376.053619
1113.291016	244.878326
1112.182617	340.682709
1111.074219	228.409760
1109.964844	203.585098
1108.856445	280.362457
1107.747070	137.388870
1106.637695	452.603516
1105.528320	460.727112
1104.417969	853.570496
1103.307617	233.815094
1102.197266	558.084045
1101.086914	459.965271
1099.975586	449.121277
1098.864258	362.831146
1097.752930	455.729767
1096.641602	767.756653
1095.529297	285.597870
1094.416992	394.927032
1093.304688	325.226654
1092.191406	658.171143
1091.079102	694.390686
1089.965820	106.919479
1088.852539	484.427155
1087.738281	539.486633
1086.624023	850.888672
1085.509766	614.318970
1084.395508	690.529602
1083.280273	630.402222
1082.166016	640.836121
1081.050781	531.471497
1079.934570	506.716736
1078.819336	665.178040
1077.703125	410.417603
1076.586914	496.128174
1075.469727	764.843994
1074.353516	378.987305
1073.236328	49.624538
1072.119141	569.288086
1071.000977	36.153069
1069.882813	89.255646
1068.765625	589.959900
1067.646484	647.685730
1066.528320	686.724365
1065.409180	210.635193
1064.290039	767.231445
1063.170898	307.851044
1062.050781	464.146057
1060.930664	515.159973
1059.810547	311.281403
1058.690430	519.121704
1057.569336	158.829346
1056.449219	331.695313
1055.327148	686.794067
1054.206055	196.117462
1053.083984	362.054504
1051.961914	719.479919
1050.839844	-104.475502
1049.717773	-206.739685
1048.594727	274.488708
1047.471680	300.658203
1046.348633	210.290085
1045.224609	185.330429
1044.101563	309.704895
1042.976563	282.584351
1041.852539	-133.558090
1040.728516	398.790039
1039.603516	-273.213898
1038.478516	138.026138
1037.352539	23.011471
1036.227539	-184.927597
1035.101563	0.592821
1033.974609	58.164387
1032.848633	-126.055176
1031.721680	87.552971
1030.594727	480.193298
1029.467773	124.335968
1028.340820	87.122917
1027.212891	-296.131287
1026.084961	-326.031342
1024.956055	-314.012512
1023.828125	-318.106628
1022.699219	49.287216
1021.570313	-228.479233
1020.440430	-724.079163
1019.311523	-644.072876
1018.181641	-167.452332
1017.050781	-458.321625
1015.920898	-352.554382
1014.790039	-184.145844
1013.659180	12.121821
1012.528320	-220.070801
1011.396484	-25.939131
1010.265625	251.598770
1009.132813	200.446014
1008.000977	445.673676
1006.868164	547.475586
1005.736328	660.951965
1004.602539	913.241760
1003.469727	1910.008057
1002.335938	2185.293213
1001.202148	1386.043945
1000.068359	1331.236816
998.933594	486.650085
997.799805	330.764435
996.665039	239.732880
995.529297	-40.389202
994.394531	212.843063
993.258789	-226.033905
992.123047	133.510880
990.986328	-53.497952
989.849609	-55.830551
988.712891	-90.283707
987.576172	-329.658142
986.439453	-61.922634
985.301758	-118.938805
984.164063	277.866058
983.025391	25.400087
981.887695	-150.832886
980.749023	503.874115
979.610352	44.929043
978.470703	-87.048683
977.332031	153.716980
976.192383	40.469090
975.051758	173.348267
973.912109	58.149162
972.771484	168.287399
971.630859	-8.580333
970.490234	239.596191
969.348633	-145.832397
968.207031	221.903351
967.065430	96.251976
965.923828	195.634598
964.781250	386.855347
963.638672	94.288460
962.496094	354.507294
961.352539	119.667809
960.208984	645.846863
959.065430	83.730927
957.921875	273.272156
956.777344	128.533096
955.632813	386.925873
954.488281	194.445419
953.343750	-93.917229
952.198242	272.271912
951.052734	359.389160
949.907227	-127.340218
948.760742	529.326599
947.614258	123.035011
946.467773	327.166382
945.321289	-32.936947
944.173828	43.483818
943.026367	350.620270
941.878906	228.556824
940.730469	-171.771713
939.582031	247.368759
938.433594	554.656311
937.285156	481.034576
936.135742	491.930878
934.987305	259.016815
933.836914	163.066193
932.687500	399.950104
931.537109	213.111160
930.386719	-198.998886
929.236328	10.801672
928.084961	-419.071106
926.934570	-159.037048
925.783203	125.999649
924.630859	-164.529160
923.478516	-150.070908
922.327148	-310.596802
921.173828	308.751709
920.021484	114.287704
918.868164	-184.517197
917.714844	-31.044580
916.561523	329.105743
915.407227	330.428619
914.252930	175.202271
913.098633	-200.009079
911.944336	176.046204
910.789063	14.390497
909.633789	-358.026428
908.478516	-18.257662
907.322266	-136.472107
906.166016	-114.060066
905.009766	71.538597
903.853516	103.079323
902.696289	-98.594902
901.539063	-30.687189
900.381836	-202.696045
899.223633	-360.993195
898.065430	-236.352310
896.907227	-71.010162
895.749023	103.347198
894.589844	291.230957
893.430664	-4.652230
892.271484	29.574049
891.112305	346.235474
889.952148	-39.695751
888.791992	-136.360794
887.630859	-113.295158
886.470703	-2.181355
885.309570	111.154289
884.148438	168.058716
882.986328	197.887146
881.825195	-250.343903
880.663086	52.391003
879.500000	-116.082474
878.337891	278.888885
877.174805	117.217239
876.011719	-37.617710
874.847656	309.774475
873.684570	290.046967
872.520508	139.779999
871.355469	385.615692
870.191406	50.910336
869.026367	377.599670
867.861328	591.694702
866.695313	-118.296967
865.530273	410.442078
864.364258	264.796753
863.197266	790.901428
862.031250	874.276733
860.864258	483.799683
859.697266	122.665077
858.530273	405.800354
857.362305	538.431885
856.194336	233.520233
855.026367	603.789734
853.857422	617.322266
852.688477	1020.867493
851.519531	1011.798340
850.350586	832.401733
849.180664	1018.177551
848.010742	793.969421
846.840820	495.923798
845.670898	524.792603
844.500000	428.259216
843.329102	423.452728
842.157227	602.013489
840.986328	147.526230
839.814453	451.148560
838.642578	633.853699
837.469727	139.254501
836.296875	547.468933
835.124023	432.721802
833.951172	552.441284
832.777344	529.138550
831.603516	492.377258
830.429688	665.327759
829.255859	416.441650
828.081055	798.839600
826.906250	652.456604
825.731445	276.412476
824.555664	132.280823
823.379883	14.868137
822.204102	2.138046
821.027344	192.019592
819.851563	299.326965
818.674805	-116.705551
817.497070	277.569214
816.320313	268.786346
815.142578	148.671997
813.963867	-320.692871
812.786133	115.128143
811.607422	-378.654694
810.428711	-98.811714
809.250000	176.359512
808.070313	249.127609
806.890625	-84.699257
805.710938	58.956516
804.531250	-445.807892
803.350586	154.873703
802.169922	-318.815002
800.988281	-650.406372
799.807617	-105.852325
798.625977	-11.799164
797.444336	-518.668152
796.261719	-422.558136
795.079102	-725.444763
793.896484	-339.328064
792.713867	-509.410980
791.530273	-365.093323
790.346680	-37.209541
789.163086	281.568726
787.979492	7.085560
786.794922	-198.793274
785.610352	176.985016
784.425781	-121.911118
783.240234	58.930920
782.054688	288.208862
780.869141	139.442856
779.682617	123.186089
778.496094	-111.804726
777.309570	-148.063934
776.123047	148.921036
774.935547	-106.066246
773.748047	-129.358383
772.560547	233.299545
771.373047	6.857865
770.184570	-115.950745
768.996094	-11.743520
767.806641	182.677063
766.618164	152.185303
765.428711	311.050018
764.239258	137.216995
763.048828	267.211792
761.858398	317.820221
760.667969	289.098572
759.477539	216.306244
758.286133	189.652344
757.094727	-32.787727
755.903320	844.112732
754.710938	546.734741
753.518555	335.126648
752.326172	275.149689
751.133789	419.411255
749.940430	216.557953
748.747070	239.876801
747.553711	105.080811
746.359375	308.230591
745.166016	351.074524
743.970703	102.102715
742.776367	-105.135376
741.581055	-130.360474
740.385742	177.539261
739.190430	-36.293198
737.994141	-317.996429
736.797852	-154.970062
735.601563	218.163330
734.405273	-295.585968
733.208008	136.424789
732.010742	47.389915
730.813477	72.132301
729.615234	-115.334198
728.416992	-22.834635
727.218750	382.227386
726.020508	-30.371983
724.821289	-364.130585
723.622070	278.802490
722.422852	-179.398163
721.222656	63.558781
720.022461	181.953979
718.822266	298.110565
717.621094	324.737854
716.420898	-47.867317
715.218750	79.163597
714.017578	169.081055
712.815430	330.902588
711.614258	91.635941
710.411133	373.274841
709.208984	33.928982
708.005859	300.248901
706.802734	270.331665
705.599609	392.848175
704.395508	45.207287
703.191406	285.283356
701.987305	-210.022232
700.782227	14.847907
699.577148	224.439911
698.372070	199.194199
697.166992	-404.120728
695.960938	-190.087891
694.754883	271.561310
693.548828	55.415630
692.341797	195.540649
691.135742	-150.611877
689.927734	213.168610
688.720703	-462.514191
687.512695	-571.606018
686.304688	32.993198
685.096680	-89.018387
683.888672	144.643204
682.679688	-120.217812
681.470703	-166.013351
680.260742	-404.509399
679.050781	-367.735260
677.840820	-471.625732
676.630859	78.407722
675.419922	-295.885040
674.209961	251.898621
672.998047	-9.563058
671.787109	280.736450
670.575195	-155.529602
669.363281	268.925079
668.151367	-117.190071
666.938477	156.035477
665.725586	-50.331135
664.512695	-120.408646
663.299805	68.793541
662.085938	-126.231712
660.872070	395.523621
659.658203	62.678963
658.443359	-207.311630
657.228516	-263.514771
656.013672	-116.857964
654.797852	230.367004
653.583008	88.324432
652.366211	142.580322
651.150391	444.709564
649.934570	189.018021
648.717773	21.882441
647.500000	477.145020
646.283203	24.081762
645.065430	1.752938
643.847656	57.043537
642.629883	-31.626514
641.411133	77.745201
640.192383	75.441666
638.973633	380.671844
637.753906	400.133911
636.534180	232.864319
635.314453	-95.240456
634.094727	60.145760
632.874023	-164.352509
631.653320	-8.652429
630.432617	353.169861
629.211914	380.335144
627.990234	-117.820427
626.768555	499.539368
625.545898	212.083160
624.324219	255.046677
623.101563	330.335571
621.877930	118.710388
620.655273	869.124878
619.431641	206.040436
618.208008	254.276993
616.983398	-136.092957
615.759766	6.793428
614.535156	15.047713
613.310547	-271.662872
612.084961	-294.971802
610.859375	-123.481476
609.633789	88.783905
608.408203	66.108871
607.181641	-195.607498
605.955078	-34.010780
604.728516	127.758232
