# Supplementary material for: Raman spectroscopy accurately differentiates mucosal healing from non-healing and biochemical changes following biological therapy in inflammatory bowel disease
Source: PLoS One. 2021 Jun 2;16(6):e0252210. doi: 10.1371/journal.pone.0252210 (PMC8172032; doi:10.1371/journal.pone.0252210)
Supplement: S2 Dataset — (ZIP) [file pone.0252210.s004.zip › Export UC MH/EC037-1_base sub CR removed_84__X_-13699.7__Y_37035__Z_157.212__Time_959.txt]

1714.640625	152.969360
1713.664063	233.470474
1712.687500	18.016294
1711.709961	42.617939
1710.733398	221.388901
1709.755859	189.579300
1708.778320	-9.774588
1707.799805	3.801505
1706.821289	48.044300
1705.843750	114.909752
1704.864258	-189.321289
1703.885742	-235.288681
1702.907227	49.018738
1701.927734	-53.703220
1700.948242	-53.684185
1699.968750	14.215226
1698.988281	-74.690590
1698.007813	102.049400
1697.028320	-110.476677
1696.046875	-207.149994
1695.066406	-153.254150
1694.084961	-13.064932
1693.104492	23.820507
1692.123047	-138.700348
1691.140625	19.902796
1690.159180	144.573776
1689.176758	104.553062
1688.194336	51.973942
1687.211914	133.478012
1686.228516	55.694485
1685.246094	234.529160
1684.262695	174.129211
1683.279297	-34.764660
1682.295898	-35.173183
1681.311523	-37.635921
1680.327148	-12.865375
1679.342773	79.026924
1678.358398	118.234459
1677.374023	144.679581
1676.388672	187.599655
1675.403320	106.044426
1674.417969	293.558258
1673.432617	258.208252
1672.446289	172.849258
1671.459961	412.130707
1670.473633	362.224060
1669.487305	432.281647
1668.500977	606.278259
1667.513672	666.452209
1666.526367	246.638565
1665.539063	535.827637
1664.550781	321.229309
1663.563477	528.782776
1662.575195	853.245361
1661.586914	562.874390
1660.598633	527.387024
1659.609375	391.522491
1658.620117	637.497742
1657.631836	629.392151
1656.641602	658.618896
1655.652344	751.642700
1654.662109	601.360535
1653.672852	517.550720
1652.681641	653.585388
1651.691406	625.793457
1650.701172	304.686371
1649.709961	446.601807
1648.718750	226.511276
1647.727539	358.187683
1646.735352	112.144661
1645.744141	349.791748
1644.751953	51.363201
1643.759766	75.345284
1642.766602	234.085068
1641.774414	155.358795
1640.781250	192.889008
1639.788086	22.110353
1638.794922	-56.170319
1637.801758	92.462433
1636.807617	64.484406
1635.813477	120.951591
1634.819336	-88.680031
1633.825195	-55.758972
1632.830078	-57.031109
1631.834961	18.129192
1630.839844	-17.268686
1629.844727	-181.585312
1628.849609	-203.671326
1627.853516	-81.001045
1626.857422	-126.709106
1625.861328	16.991011
1624.865234	-157.511475
1623.868164	-24.349375
1622.871094	-35.788723
1621.874023	115.700752
1620.876953	-27.112267
1619.879883	-4.392552
1618.881836	-89.359154
1617.883789	-95.538193
1616.885742	-78.106750
1615.887695	-39.708580
1614.888672	40.623264
1613.889648	13.345611
1612.890625	93.571915
1611.891602	47.872787
1610.892578	54.583599
1609.892578	-75.038261
1608.892578	-26.470774
1607.892578	61.321960
1606.892578	264.264618
1605.891602	286.381470
1604.890625	-183.749268
1603.889648	50.347260
1602.888672	19.977972
1601.887695	26.183306
1600.885742	139.557037
1599.883789	59.291500
1598.881836	-120.365547
1597.879883	-88.286377
1596.876953	-90.277519
1595.874023	43.521969
1594.871094	-110.172028
1593.868164	-83.671844
1592.864258	-221.777161
1591.861328	-7.472868
1590.857422	188.374924
1589.853516	52.645721
1588.848633	151.679474
1587.844727	86.256927
1586.839844	33.802612
1585.834961	-125.619728
1584.830078	-47.865688
1583.824219	251.269852
1582.819336	91.610878
1581.813477	116.866539
1580.807617	246.187302
1579.800781	44.658062
1578.794922	61.795227
1577.788086	-132.004074
1576.781250	20.261829
1575.773438	133.327118
1574.766602	-146.508545
1573.758789	-114.279259
1572.750977	99.822975
1571.743164	87.583992
1570.735352	33.664730
1569.726563	47.207283
1568.718750	180.137848
1567.708984	9.029333
1566.700195	-117.964684
1565.691406	110.637848
1564.681641	-109.979233
1563.671875	100.137947
1562.662109	198.502243
1561.652344	174.812134
1560.641602	83.594994
1559.630859	-77.690834
1558.620117	103.139565
1557.609375	45.367840
1556.597656	91.145149
1555.586914	248.192841
1554.575195	205.641922
1553.563477	-150.298462
1552.550781	68.499184
1551.539063	388.047180
1550.526367	55.266907
1549.513672	35.561398
1548.500977	98.530983
1547.487305	215.669052
1546.473633	84.458153
1545.459961	134.142242
1544.446289	150.110809
1543.432617	85.879379
1542.417969	55.150002
1541.404297	-115.114616
1540.389648	158.703598
1539.374023	109.611183
1538.359375	-122.792801
1537.343750	-58.453247
1536.328125	41.885025
1535.312500	173.041428
1534.296875	56.490662
1533.280273	55.910805
1532.263672	132.571121
1531.247070	69.949318
1530.230469	-28.803078
1529.212891	-137.912521
1528.196289	-17.833811
1527.178711	212.819763
1526.160156	154.956436
1525.142578	-191.214066
1524.124023	69.956322
1523.106445	-191.306717
1522.087891	67.024475
1521.068359	78.286911
1520.049805	-54.495399
1519.030273	-12.512942
1518.010742	147.595612
1516.991211	-152.352966
1515.971680	15.285206
1514.951172	-171.651642
1513.930664	-104.369255
1512.910156	-234.853592
1511.889648	68.414284
1510.868164	25.056593
1509.846680	148.415680
1508.826172	104.950340
1507.803711	-18.076454
1506.782227	61.451088
1505.759766	140.875275
1504.737305	-130.889954
1503.714844	-215.549255
1502.692383	-59.424438
1501.668945	-54.537262
1500.646484	-18.962107
1499.623047	85.659416
1498.599609	-163.022141
1497.575195	-78.990570
1496.550781	-153.659698
1495.527344	-90.201027
1494.502930	-244.195969
1493.477539	-173.181290
1492.453125	-61.322582
1491.427734	47.883484
1490.402344	13.919779
1489.376953	148.538696
1488.350586	-13.213565
1487.325195	26.812115
1486.298828	227.612946
1485.272461	287.917999
1484.245117	118.489204
1483.218750	168.533463
1482.191406	295.041931
1481.164063	181.751587
1480.136719	239.318100
1479.108398	82.698608
1478.080078	239.603745
1477.052734	190.045929
1476.023438	446.168152
1474.995117	439.840881
1473.965820	448.769897
1472.937500	559.529480
1471.908203	716.034302
1470.877930	742.665649
1469.848633	619.180298
1468.818359	597.475464
1467.788086	674.956970
1466.757813	950.725891
1465.727539	776.426880
1464.696289	897.004395
1463.665039	905.726563
1462.633789	889.041870
1461.602539	971.422363
1460.570313	1147.713745
1459.539063	1230.010498
1458.506836	1020.364014
1457.473633	902.159485
1456.441406	956.554810
1455.408203	1236.685425
1454.375000	1202.228516
1453.341797	1119.622803
1452.308594	1252.542358
1451.274414	1251.078857
1450.241211	1150.819824
1449.207031	1334.348022
1448.171875	1264.516235
1447.137695	1232.730103
1446.102539	1244.005005
1445.067383	1409.700684
1444.032227	1046.432495
1442.997070	1113.468018
1441.960938	1112.186157
1440.924805	1346.134033
1439.888672	983.273438
1438.852539	1224.785156
1437.816406	1044.137939
1436.779297	1000.036987
1435.742188	708.400146
1434.705078	520.478394
1433.666992	703.873474
1432.629883	624.661987
1431.591797	512.690186
1430.553711	337.709564
1429.514648	347.015472
1428.476563	298.346130
1427.437500	353.127197
1426.398438	160.815063
1425.359375	208.115662
1424.320313	333.569794
1423.280273	88.574516
1422.240234	382.867249
1421.200195	150.644058
1420.159180	215.707352
1419.119141	122.182129
1418.078125	116.830666
1417.037109	23.443796
1415.996094	76.077873
1414.954102	33.133121
1413.912109	75.764450
1412.870117	118.426605
1411.828125	32.906330
1410.786133	-92.742043
1409.743164	-87.628853
1408.700195	-2.071196
1407.657227	-114.931793
1406.614258	86.216667
1405.570313	-134.484039
1404.527344	41.585529
1403.483398	24.378349
1402.438477	137.695862
1401.394531	-42.473728
1400.349609	-277.698639
1399.304688	11.301059
1398.259766	-35.700771
1397.214844	250.729874
1396.168945	301.530060
1395.123047	332.322235
1394.077148	200.345993
1393.031250	-59.233273
1391.984375	127.012909
1390.937500	100.465439
1389.890625	31.443968
1388.843750	-120.059036
1387.796875	43.763355
1386.749023	44.997051
1385.701172	-56.230347
1384.653320	0.145849
1383.604492	-185.897675
1382.556641	-6.949343
1381.507813	-290.224915
1380.458984	-103.724106
1379.410156	-89.555183
1378.360352	99.434578
1377.310547	16.316486
1376.260742	185.360199
1375.210938	22.540401
1374.161133	9.529074
1373.110352	-205.441742
1372.059570	1.150070
1371.008789	10.769382
1369.957031	67.794884
1368.906250	-114.356834
1367.854492	15.049136
1366.802734	-27.406887
1365.750000	92.080742
1364.698242	-72.245796
1363.645508	-42.285889
1362.592773	-99.380432
1361.540039	132.240997
1360.486328	92.665535
1359.433594	28.307524
1358.379883	145.551346
1357.326172	36.579147
1356.271484	-92.175041
1355.216797	40.108467
1354.163086	314.018646
1353.107422	190.436295
1352.052734	243.294678
1350.998047	261.433136
1349.942383	205.149277
1348.886719	245.740845
1347.830078	316.142273
1346.774414	269.991821
1345.717773	275.996490
1344.661133	480.428375
1343.604492	387.345764
1342.546875	636.391296
1341.490234	508.743652
1340.432617	579.400391
1339.375000	704.577515
1338.316406	453.343719
1337.258789	571.184753
1336.200195	708.828979
1335.141602	571.772583
1334.082031	471.940796
1333.023438	498.374451
1331.963867	388.822968
1330.904297	281.849518
1329.844727	140.368713
1328.784180	278.284546
1327.723633	594.110168
1326.663086	339.172211
1325.602539	299.284698
1324.541992	368.122894
1323.480469	338.223846
1322.418945	579.908997
1321.357422	411.885803
1320.295898	507.986755
1319.233398	377.151398
1318.170898	579.361084
1317.108398	675.510742
1316.045898	564.598877
1314.982422	360.123718
1313.918945	505.682648
1312.855469	808.892212
1311.791992	616.959900
1310.728516	905.334229
1309.664063	671.700317
1308.599609	595.742065
1307.535156	514.941223
1306.469727	665.484009
1305.404297	695.477051
1304.338867	612.376648
1303.273438	895.700806
1302.208008	935.587402
1301.141602	542.951355
1300.075195	551.033875
1299.008789	519.848755
1297.942383	722.039001
1296.875000	889.798889
1295.807617	760.475708
1294.740234	753.968262
1293.672852	487.390076
1292.604492	611.041016
1291.537109	692.982300
1290.468750	630.234436
1289.399414	425.343597
1288.331055	514.724304
1287.261719	650.656921
1286.192383	566.053040
1285.123047	471.719360
1284.052734	558.682678
1282.983398	342.028015
1281.913086	482.898407
1280.841797	782.814636
1279.771484	326.539337
1278.700195	418.473480
1277.628906	429.682526
1276.557617	458.029999
1275.486328	503.503418
1274.414063	402.324005
1273.341797	423.397003
1272.269531	478.688416
1271.197266	646.339050
1270.124023	640.544922
1269.050781	605.475708
1267.977539	773.046753
1266.904297	537.885071
1265.830078	512.676025
1264.756836	406.999908
1263.681641	708.670044
1262.607422	632.287476
1261.533203	789.981934
1260.458008	767.260071
1259.382813	539.878357
1258.307617	514.813599
1257.231445	343.629120
1256.155273	506.142853
1255.079102	663.727051
1254.002930	675.210144
1252.926758	689.131348
1251.849609	746.844177
1250.772461	466.432098
1249.695313	643.347534
1248.617188	662.148987
1247.540039	452.454376
1246.461914	527.197144
1245.382813	575.180176
1244.304688	239.334869
1243.225586	525.377808
1242.146484	524.775330
1241.067383	655.265869
1239.988281	365.817474
1238.908203	522.974243
1237.828125	173.027527
1236.748047	315.602661
1235.667969	315.042664
1234.586914	350.841797
1233.505859	422.979980
1232.424805	427.228027
1231.343750	189.192642
1230.261719	275.833923
1229.179688	243.765640
1228.097656	344.869904
1227.015625	225.644119
1225.932617	428.332550
1224.850586	379.291351
1223.767578	255.268509
1222.683594	160.308334
1221.600586	208.043365
1220.516602	226.731369
1219.432617	54.467640
1218.347656	116.646828
1217.263672	84.574463
1216.178711	226.395950
1215.093750	117.009361
1214.008789	-122.709892
1212.922852	47.978542
1211.836914	192.030411
1210.750977	565.196106
1209.665039	289.339417
1208.579102	124.516380
1207.492188	142.978073
1206.405273	371.119812
1205.318359	194.278015
1204.230469	154.824814
1203.142578	86.462227
1202.054688	85.541328
1200.966797	12.366336
1199.877930	-106.539261
1198.790039	-121.923080
1197.701172	-103.640968
1196.611328	-3.604568
1195.522461	-225.910965
1194.432617	-113.918030
1193.342773	-14.019245
1192.252930	-253.076324
1191.162109	-59.533615
1190.072266	-183.211594
1188.981445	70.223106
1187.889648	-243.192825
1186.798828	86.912689
1185.707031	8.799667
1184.615234	-9.312789
1183.523438	-231.374207
1182.430664	-26.415936
1181.337891	-18.219755
1180.245117	-34.032036
1179.152344	29.233870
1178.059570	30.134350
1176.965820	198.714188
1175.872070	144.418320
1174.778320	-77.523987
1173.683594	-16.873640
1172.588867	-49.637745
1171.494141	61.174728
1170.399414	152.765762
1169.303711	103.141953
1168.208984	-166.516052
1167.113281	-0.912650
1166.016602	-5.148627
1164.920898	57.510555
1163.824219	-66.274384
1162.727539	149.191925
1161.630859	-86.877678
1160.533203	-24.395643
1159.435547	-7.333475
1158.337891	119.479698
1157.240234	-114.119232
1156.141602	244.003143
1155.043945	96.282127
1153.944336	-39.491470
1152.845703	58.408192
1151.747070	141.929977
1150.647461	70.480675
1149.547852	103.859619
1148.447266	-36.695354
1147.347656	-105.772942
1146.247070	137.036011
1145.146484	-113.023674
1144.044922	103.429298
1142.944336	-184.641708
1141.842773	-103.920502
1140.741211	-68.452141
1139.638672	-113.876839
1138.537109	-194.963440
1137.434570	151.729141
1136.332031	-0.729768
1135.228516	55.885788
1134.125977	41.203690
1133.022461	43.112144
1131.917969	279.996124
1130.814453	179.736633
1129.709961	321.510803
1128.605469	451.329681
1127.500977	426.900543
1126.396484	321.834137
1125.291016	373.242065
1124.185547	256.322937
1123.080078	639.403320
1121.973633	366.060577
1120.868164	313.089325
1119.761719	238.797302
1118.654297	-65.129585
1117.547852	213.307495
1116.440430	325.945526
1115.333008	232.683563
1114.225586	21.178324
1113.117188	-62.567036
1112.008789	215.417923
1110.900391	148.164948
1109.791992	47.837639
1108.682617	77.466469
1107.573242	33.839363
1106.463867	299.562347
1105.354492	288.915253
1104.244141	450.554565
1103.133789	262.843445
1102.023438	360.676086
1100.913086	309.843079
1099.801758	516.055603
1098.690430	535.900513
1097.579102	294.074829
1096.467773	262.083038
1095.355469	324.326691
1094.243164	412.438721
1093.130859	420.426636
1092.017578	270.642151
1090.905273	236.262741
1089.791992	197.173813
1088.677734	395.721771
1087.564453	201.339935
1086.450195	251.614944
1085.335938	287.750183
1084.221680	342.666260
1083.106445	92.024536
1081.991211	412.444458
1080.875977	281.690399
1079.760742	402.283691
1078.644531	210.527237
1077.528320	408.532715
1076.412109	324.814575
1075.295898	285.713440
1074.178711	347.492249
1073.061523	287.288116
1071.944336	177.871307
1070.826172	333.395477
1069.708984	74.025536
1068.590820	456.790588
1067.471680	462.217804
1066.353516	378.655701
1065.234375	339.618805
1064.115234	457.451141
1062.996094	175.021774
1061.875977	58.856468
1060.755859	230.493622
1059.635742	102.691902
1058.515625	349.083984
1057.394531	247.044357
1056.273438	364.759827
1055.152344	459.067200
1054.031250	135.179214
1052.909180	304.256592
1051.787109	34.282936
1050.665039	184.661469
1049.541992	54.904495
1048.418945	-46.771980
1047.295898	-55.068272
1046.172852	146.570190
1045.048828	310.820831
1043.925781	178.952499
1042.801758	131.067245
1041.676758	45.938469
1040.552734	147.250854
1039.427734	229.903503
1038.302734	128.585831
1037.176758	248.498917
1036.050781	98.394615
1034.924805	392.837250
1033.798828	19.491701
1032.672852	292.941833
1031.545898	357.010895
1030.418945	367.611725
1029.291992	262.027374
1028.164063	54.276485
1027.036133	-151.020187
1025.908203	-272.570831
1024.780273	-391.706665
1023.651367	-2.334679
1022.522461	-177.113632
1021.393555	-177.737030
1020.264648	-55.363319
1019.134766	-90.730408
1018.004883	17.729378
1016.875000	17.218935
1015.744141	-203.442932
1014.613281	32.538853
1013.482422	-67.467796
1012.351563	-28.412342
1011.219727	-10.176045
1010.088867	276.654205
1008.956055	609.679443
1007.824219	278.481720
1006.691406	264.427795
1005.558594	611.245972
1004.425781	837.710327
1003.292969	1045.622314
1002.159180	1114.807861
1001.025391	701.059631
999.891602	352.243408
998.756836	195.345490
997.622070	84.757797
996.487305	55.077587
995.352539	-226.114502
994.216797	208.214890
993.081055	31.042370
991.945313	-5.295592
990.808594	175.193466
989.672852	-6.285359
988.536133	-272.902893
987.398438	-96.913368
986.261719	5.336175
985.124023	-189.522064
983.986328	-13.494453
982.847656	-28.569674
981.709961	140.556107
980.571289	102.564308
979.432617	110.663116
978.292969	-95.081306
977.153320	166.124054
976.013672	29.557835
974.874023	221.788666
973.734375	158.932068
972.593750	-23.292303
971.453125	102.400398
970.311523	85.729927
969.170898	101.276009
968.029297	43.432076
966.886719	-28.088659
965.745117	22.079268
964.602539	237.421371
963.459961	195.914322
962.317383	211.805267
961.173828	195.664902
960.030273	216.262589
958.886719	-106.710197
957.743164	246.178162
956.598633	136.431107
955.454102	159.578491
954.309570	315.526489
953.165039	-59.384155
952.019531	130.989807
950.874023	319.053864
949.727539	-144.572083
948.582031	157.904007
947.435547	158.619553
946.289063	77.143761
945.141602	73.441406
943.995117	-80.926468
942.847656	168.992371
941.699219	65.024963
940.551758	219.068848
939.403320	233.919312
938.254883	187.235825
937.105469	197.655319
935.957031	344.941956
934.807617	111.533958
933.658203	354.615906
932.507813	180.684204
931.357422	11.451568
930.207031	129.316910
929.056641	87.807030
927.906250	-126.623528
926.754883	-224.826828
925.603516	-33.963570
924.451172	2.187469
923.298828	145.269150
922.146484	95.079628
920.994141	251.827225
919.841797	-55.049316
918.688477	22.251482
917.535156	210.877960
916.380859	-32.016804
915.227539	-399.616241
914.073242	25.210821
912.918945	93.598755
911.763672	-146.555099
910.608398	-21.345982
909.453125	-120.655640
908.297852	61.269901
907.141602	240.891541
905.985352	-198.185028
904.829102	-2.631694
903.672852	-210.309784
902.515625	-14.753409
901.358398	119.627213
900.201172	-44.792973
899.042969	130.350403
897.884766	212.693832
896.726563	98.254791
895.568359	33.659126
894.409180	18.870867
893.250000	-29.778374
892.090820	181.504196
890.930664	42.542999
889.771484	-258.943237
888.611328	-90.559372
887.450195	5.533322
886.289063	144.495270
885.128906	78.074654
883.966797	77.139061
882.805664	322.077179
881.643555	152.014832
880.481445	-20.196316
879.319336	195.362335
878.156250	140.442093
876.993164	-87.899452
875.830078	69.025810
874.666016	327.223114
873.502930	123.815598
872.338867	204.106125
871.173828	171.865784
870.009766	92.409073
868.844727	10.753691
867.679688	-25.883783
866.513672	61.146427
865.348633	442.562012
864.182617	210.384644
863.015625	319.776947
861.849609	271.907776
860.682617	480.033173
859.515625	560.104004
858.347656	364.088318
857.180664	172.651138
856.012695	407.511322
854.843750	301.364655
853.675781	273.737457
852.506836	281.979431
851.337891	630.854004
850.167969	712.924866
848.999023	398.456757
847.829102	160.266052
846.658203	246.823990
845.488281	516.875732
844.317383	495.850952
843.146484	208.565933
841.975586	75.738960
840.803711	14.514802
839.631836	170.166779
838.459961	247.484543
837.287109	137.021011
836.114258	136.056427
834.941406	30.079716
833.768555	294.823914
832.594727	224.516678
831.420898	346.169861
830.247070	340.528320
829.072266	363.858704
827.898438	297.916809
826.722656	238.659470
825.547852	259.648895
824.372070	55.464577
823.196289	234.618683
822.020508	-45.297153
820.844727	-62.300655
819.667969	370.473389
818.491211	199.673126
817.313477	42.259464
816.136719	16.158037
814.958984	-185.732742
813.781250	50.582245
812.602539	-115.748703
811.423828	80.314598
810.245117	-77.161362
809.066406	-134.626648
807.886719	-54.385147
806.707031	3.550874
805.527344	-54.064453
804.346680	-85.072166
803.166992	-173.830444
801.985352	25.850880
800.804688	-193.897354
799.623047	-180.729233
798.441406	-225.279510
797.259766	-81.443207
796.078125	-103.959030
794.895508	-252.827316
793.712891	-306.434357
792.529297	-114.248268
791.346680	-170.205887
790.163086	-88.955963
788.978516	131.616409
787.794922	214.838501
786.610352	63.471539
785.425781	223.942413
784.241211	315.727692
783.055664	80.246895
781.870117	388.471161
780.684570	51.314690
779.498047	72.103279
778.311523	79.565186
777.125000	192.937057
775.938477	191.407715
774.750977	94.917213
773.563477	-52.337006
772.375977	18.790100
771.187500	-102.041679
769.999023	176.186707
768.810547	83.904655
767.622070	103.996696
766.432617	27.074797
765.243164	71.278549
764.053711	110.997536
762.863281	337.779297
761.672852	227.623123
760.482422	372.733215
759.291992	214.108810
758.100586	154.483002
756.909180	169.601608
755.717773	129.698380
754.525391	34.810226
753.333008	95.942032
752.140625	82.301361
750.948242	13.709090
749.754883	122.974693
748.561523	6.018495
747.368164	-159.211502
746.173828	129.835480
744.979492	102.789986
743.785156	16.501574
742.590820	-80.743622
741.395508	54.410957
740.200195	130.292480
739.003906	-111.628159
737.808594	-29.220890
736.612305	37.789951
735.416016	98.179115
734.218750	-196.135117
733.021484	129.080170
731.824219	300.955322
730.626953	26.449881
729.428711	3.587757
728.230469	120.678261
727.032227	45.328499
725.833984	24.656385
724.634766	-39.709484
723.435547	153.744476
722.235352	176.752426
721.036133	140.807571
719.835938	279.535706
718.635742	141.032532
717.434570	37.522690
716.233398	-13.559215
715.032227	142.605240
713.831055	220.227051
712.628906	12.262465
711.426758	220.711563
710.224609	-30.660892
709.021484	186.491150
707.818359	205.392319
706.615234	2.233217
705.412109	108.343094
704.208008	42.517410
703.003906	24.650579
701.799805	135.200760
700.594727	134.840500
699.389648	-161.170731
698.184570	-4.806436
696.979492	92.875854
695.773438	108.017578
694.567383	-37.524429
693.361328	262.311340
692.154297	49.656696
690.947266	-121.566444
689.740234	-316.492981
688.533203	-29.537142
687.325195	-133.094421
686.117188	-28.300024
684.909180	-220.510788
683.700195	-226.098709
682.491211	184.540771
681.282227	-115.604706
680.072266	-125.219650
678.863281	-93.567169
677.653320	-124.606461
676.442383	-146.855865
675.232422	-43.447605
674.021484	-67.628746
672.810547	31.629410
671.598633	27.151930
670.386719	-269.099396
669.174805	-41.944851
667.962891	53.394711
666.750000	34.299763
665.537109	-53.783661
664.324219	-55.308437
663.110352	141.946442
661.897461	-49.334053
660.683594	-15.938772
659.468750	77.985474
658.254883	1.573464
657.040039	-33.698139
655.824219	200.702744
654.609375	94.511032
653.393555	85.478523
652.177734	119.662575
650.960938	132.409470
649.745117	26.807570
648.528320	-169.069611
647.311523	216.491760
646.093750	83.290009
644.875977	331.108337
643.658203	359.480988
642.440430	278.238678
641.221680	136.914673
640.002930	290.251160
638.784180	258.751282
637.564453	122.042877
636.344727	-222.928497
635.125000	98.122101
633.905273	30.404814
632.684570	-9.339260
631.463867	36.807758
630.243164	-45.801121
629.021484	0.348853
627.799805	145.128769
626.578125	-115.459824
625.356445	239.318344
624.133789	133.067108
622.911133	103.944000
621.688477	85.467346
620.464844	169.717133
619.241211	33.255035
618.017578	40.167404
616.793945	38.369862
615.569336	201.184830
614.344727	-47.031078
613.120117	-23.691963
611.894531	7.963809
610.668945	-3.404764
609.443359	-34.277088
608.216797	22.183027
606.991211	-207.996613
605.764648	-28.306189
604.537109	-9.240829
