# Supplementary material for: Raman spectroscopy accurately differentiates mucosal healing from non-healing and biochemical changes following biological therapy in inflammatory bowel disease
Source: PLoS One. 2021 Jun 2;16(6):e0252210. doi: 10.1371/journal.pone.0252210 (PMC8172032; doi:10.1371/journal.pone.0252210)
Supplement: S2 Dataset — (ZIP) [file pone.0252210.s004.zip › Export UC MH/EC035-1_base sub CR removed_57__X_-21100.9__Y_35979.1__Z_153.996__Time_649.txt]

1714.640625	97.675186
1713.664063	26.426073
1712.687500	77.543060
1711.709961	45.864765
1710.733398	19.960117
1709.755859	37.303158
1708.778320	-124.530945
1707.799805	-76.976364
1706.821289	83.418571
1705.843750	-39.731987
1704.864258	16.869322
1703.885742	-3.802748
1702.907227	-74.957909
1701.927734	-46.758602
1700.948242	-135.918427
1699.968750	-18.779432
1698.988281	-83.178017
1698.007813	2.477613
1697.028320	125.857887
1696.046875	62.451679
1695.066406	-126.131279
1694.084961	-15.215704
1693.104492	-69.557350
1692.123047	68.621361
1691.140625	-51.840473
1690.159180	46.864799
1689.176758	-171.629974
1688.194336	226.348221
1687.211914	83.163261
1686.228516	70.943726
1685.246094	5.725521
1684.262695	-56.529972
1683.279297	-67.863304
1682.295898	51.589783
1681.311523	40.769207
1680.327148	-78.931435
1679.342773	54.536640
1678.358398	4.591835
1677.374023	215.643753
1676.388672	86.381096
1675.403320	53.153595
1674.417969	195.651596
1673.432617	77.833015
1672.446289	16.095505
1671.459961	156.534866
1670.473633	87.289177
1669.487305	135.143524
1668.500977	185.845886
1667.513672	234.072815
1666.526367	295.753998
1665.539063	169.224319
1664.550781	149.049194
1663.563477	243.126205
1662.575195	164.992172
1661.586914	150.700775
1660.598633	147.197845
1659.609375	96.169395
1658.620117	198.989395
1657.631836	286.046783
1656.641602	105.766335
1655.652344	108.404617
1654.662109	185.303162
1653.672852	130.011520
1652.681641	162.187408
1651.691406	313.527496
1650.701172	121.154053
1649.709961	40.040482
1648.718750	85.973953
1647.727539	36.875206
1646.735352	67.181496
1645.744141	-26.555679
1644.751953	-11.859433
1643.759766	39.907990
1642.766602	107.594589
1641.774414	35.480080
1640.781250	-2.204211
1639.788086	163.357864
1638.794922	86.289024
1637.801758	-17.025808
1636.807617	-25.305239
1635.813477	58.753475
1634.819336	40.081284
1633.825195	-136.584671
1632.830078	16.149780
1631.834961	13.511018
1630.839844	63.596176
1629.844727	8.428204
1628.849609	19.135572
1627.853516	-101.667336
1626.857422	-22.442717
1625.861328	-179.903778
1624.865234	96.603989
1623.868164	154.834976
1622.871094	147.372849
1621.874023	-30.850395
1620.876953	-109.132233
1619.879883	-142.698288
1618.881836	-50.178551
1617.883789	44.950123
1616.885742	-77.802414
1615.887695	-108.633293
1614.888672	44.219845
1613.889648	-7.583056
1612.890625	27.190701
1611.891602	54.091721
1610.892578	-55.326412
1609.892578	21.381550
1608.892578	-124.665291
1607.892578	-163.243286
1606.892578	-91.806000
1605.891602	134.084671
1604.890625	-74.716660
1603.889648	35.885937
1602.888672	33.902458
1601.887695	58.066589
1600.885742	-132.287903
1599.883789	48.769592
1598.881836	-193.833267
1597.879883	-70.395309
1596.876953	45.120438
1595.874023	100.462219
1594.871094	-66.295624
1593.868164	-39.743740
1592.864258	-162.076523
1591.861328	-200.848373
1590.857422	-46.500973
1589.853516	8.581056
1588.848633	110.556870
1587.844727	142.025360
1586.839844	9.143852
1585.834961	1.421595
1584.830078	-87.149139
1583.824219	-35.003422
1582.819336	160.378204
1581.813477	48.236824
1580.807617	-147.247467
1579.800781	-61.489246
1578.794922	149.138901
1577.788086	18.663012
1576.781250	72.940292
1575.773438	25.671835
1574.766602	204.658508
1573.758789	84.452927
1572.750977	24.036701
1571.743164	31.169254
1570.735352	87.613945
1569.726563	53.030270
1568.718750	67.758583
1567.708984	-99.388718
1566.700195	-84.766357
1565.691406	-44.255291
1564.681641	-3.831872
1563.671875	-10.199661
1562.662109	-3.659933
1561.652344	78.028564
1560.641602	-37.472950
1559.630859	36.268593
1558.620117	65.845131
1557.609375	90.156250
1556.597656	142.883575
1555.586914	16.786549
1554.575195	97.855629
1553.563477	111.498100
1552.550781	150.946732
1551.539063	40.198917
1550.526367	84.680275
1549.513672	149.767715
1548.500977	85.430962
1547.487305	-17.743410
1546.473633	109.155502
1545.459961	101.517426
1544.446289	124.822922
1543.432617	44.698593
1542.417969	31.694721
1541.404297	10.884037
1540.389648	82.960197
1539.374023	108.461815
1538.359375	-41.616505
1537.343750	112.781853
1536.328125	-39.958630
1535.312500	-12.151567
1534.296875	59.413368
1533.280273	156.654282
1532.263672	336.269958
1531.247070	288.956665
1530.230469	-41.822765
1529.212891	147.814987
1528.196289	51.438740
1527.178711	124.972763
1526.160156	-89.922409
1525.142578	122.464088
1524.124023	38.766674
1523.106445	-57.815228
1522.087891	79.637276
1521.068359	90.953751
1520.049805	48.218811
1519.030273	-20.271513
1518.010742	65.401947
1516.991211	181.811188
1515.971680	-35.836491
1514.951172	-94.223785
1513.930664	-49.935635
1512.910156	158.575623
1511.889648	51.245834
1510.868164	-61.234280
1509.846680	46.914856
1508.826172	-29.708124
1507.803711	14.161381
1506.782227	11.817130
1505.759766	4.287415
1504.737305	-75.048271
1503.714844	24.956482
1502.692383	-95.436188
1501.668945	-26.309303
1500.646484	122.127495
1499.623047	-72.601372
1498.599609	21.931749
1497.575195	108.694504
1496.550781	-88.607994
1495.527344	-132.388641
1494.502930	-32.990570
1493.477539	-89.648239
1492.453125	-56.845016
1491.427734	-59.883209
1490.402344	87.794609
1489.376953	-17.531738
1488.350586	-33.466644
1487.325195	88.467812
1486.298828	90.318161
1485.272461	168.706955
1484.245117	119.428146
1483.218750	11.467704
1482.191406	181.548218
1481.164063	165.360733
1480.136719	217.993210
1479.108398	219.584702
1478.080078	203.309219
1477.052734	212.504944
1476.023438	96.826614
1474.995117	88.156250
1473.965820	206.779602
1472.937500	287.152283
1471.908203	184.197723
1470.877930	226.312393
1469.848633	362.536987
1468.818359	417.279175
1467.788086	291.417236
1466.757813	351.206116
1465.727539	436.376373
1464.696289	437.617126
1463.665039	568.436584
1462.633789	531.519348
1461.602539	476.829407
1460.570313	493.247223
1459.539063	362.407379
1458.506836	328.062073
1457.473633	694.679138
1456.441406	449.680206
1455.408203	549.757935
1454.375000	616.819885
1453.341797	699.065369
1452.308594	626.638855
1451.274414	625.199158
1450.241211	628.838806
1449.207031	576.734741
1448.171875	681.683899
1447.137695	535.901733
1446.102539	610.442261
1445.067383	436.896515
1444.032227	559.521362
1442.997070	507.521729
1441.960938	650.324097
1440.924805	509.819214
1439.888672	384.555878
1438.852539	405.980286
1437.816406	371.803192
1436.779297	340.172791
1435.742188	396.991486
1434.705078	375.501312
1433.666992	477.764496
1432.629883	365.407166
1431.591797	270.774536
1430.553711	206.483810
1429.514648	222.972198
1428.476563	153.712311
1427.437500	132.413773
1426.398438	38.020790
1425.359375	77.302628
1424.320313	68.700455
1423.280273	14.759990
1422.240234	-139.908722
1421.200195	35.479183
1420.159180	72.303474
1419.119141	43.685589
1418.078125	93.131447
1417.037109	-68.815521
1415.996094	-46.988655
1414.954102	67.925476
1413.912109	14.311981
1412.870117	-152.400803
1411.828125	5.290637
1410.786133	-100.964699
1409.743164	-114.174561
1408.700195	-124.832954
1407.657227	-60.100494
1406.614258	-88.278419
1405.570313	46.778946
1404.527344	71.371635
1403.483398	20.691862
1402.438477	-100.194374
1401.394531	-67.960915
1400.349609	42.036774
1399.304688	89.336464
1398.259766	-56.383701
1397.214844	36.108124
1396.168945	-91.928894
1395.123047	-21.948397
1394.077148	180.796066
1393.031250	2.841942
1391.984375	-97.386444
1390.937500	20.245911
1389.890625	95.323296
1388.843750	-102.322937
1387.796875	-209.785294
1386.749023	-147.096344
1385.701172	50.635483
1384.653320	65.825470
1383.604492	-13.934849
1382.556641	-111.103249
1381.507813	-75.781021
1380.458984	34.504166
1379.410156	-12.545363
1378.360352	-29.577171
1377.310547	15.848683
1376.260742	-51.008873
1375.210938	19.440115
1374.161133	-49.795452
1373.110352	-76.564156
1372.059570	-23.484924
1371.008789	24.629803
1369.957031	25.405180
1368.906250	215.617462
1367.854492	86.888023
1366.802734	-79.103546
1365.750000	-33.310074
1364.698242	-37.278965
1363.645508	60.849739
1362.592773	106.718307
1361.540039	82.942909
1360.486328	-95.017036
1359.433594	-53.984818
1358.379883	44.259285
1357.326172	0.801593
1356.271484	-79.880760
1355.216797	45.767189
1354.163086	-24.858002
1353.107422	143.031967
1352.052734	186.732513
1350.998047	111.283272
1349.942383	-36.081558
1348.886719	67.315689
1347.830078	113.639908
1346.774414	209.605667
1345.717773	216.282257
1344.661133	289.948669
1343.604492	346.272675
1342.546875	353.038452
1341.490234	203.736465
1340.432617	193.273285
1339.375000	113.501869
1338.316406	-33.060036
1337.258789	154.726074
1336.200195	339.991699
1335.141602	332.186249
1334.082031	213.078583
1333.023438	225.174042
1331.963867	133.426636
1330.904297	212.368637
1329.844727	269.068054
1328.784180	204.669830
1327.723633	308.368195
1326.663086	271.241852
1325.602539	209.470139
1324.541992	204.559479
1323.480469	234.247742
1322.418945	305.920319
1321.357422	167.836609
1320.295898	254.369171
1319.233398	279.226746
1318.170898	183.266220
1317.108398	203.267426
1316.045898	255.340256
1314.982422	275.381042
1313.918945	147.603928
1312.855469	216.995743
1311.791992	286.390015
1310.728516	382.874115
1309.664063	60.818169
1308.599609	221.362869
1307.535156	187.462799
1306.469727	338.125824
1305.404297	107.488640
1304.338867	336.858337
1303.273438	327.663147
1302.208008	318.500153
1301.141602	68.517029
1300.075195	327.288757
1299.008789	192.925156
1297.942383	287.056549
1296.875000	287.859955
1295.807617	180.670029
1294.740234	164.366104
1293.672852	290.417328
1292.604492	161.286011
1291.537109	238.273514
1290.468750	276.009979
1289.399414	215.679535
1288.331055	211.777710
1287.261719	70.657494
1286.192383	221.184509
1285.123047	187.946106
1284.052734	110.655670
1282.983398	322.345673
1281.913086	291.607513
1280.841797	60.207306
1279.771484	125.003571
1278.700195	28.325155
1277.628906	132.262146
1276.557617	219.053238
1275.486328	110.238853
1274.414063	304.567719
1273.341797	149.377869
1272.269531	153.073059
1271.197266	68.846077
1270.124023	206.892929
1269.050781	164.217651
1267.977539	253.385117
1266.904297	332.762878
1265.830078	233.996292
1264.756836	179.195389
1263.681641	275.629242
1262.607422	201.348938
1261.533203	358.699982
1260.458008	279.571899
1259.382813	161.496902
1258.307617	109.256676
1257.231445	242.150909
1256.155273	282.456970
1255.079102	227.801239
1254.002930	265.666595
1252.926758	72.335663
1251.849609	68.860161
1250.772461	14.308423
1249.695313	183.515869
1248.617188	243.235352
1247.540039	81.728119
1246.461914	248.376434
1245.382813	174.403397
1244.304688	132.043915
1243.225586	186.846252
1242.146484	263.475464
1241.067383	160.425156
1239.988281	142.364807
1238.908203	235.926208
1237.828125	35.897480
1236.748047	63.945126
1235.667969	249.595032
1234.586914	296.964386
1233.505859	194.028839
1232.424805	95.978340
1231.343750	82.761665
1230.261719	122.829979
1229.179688	39.365986
1228.097656	127.833115
1227.015625	204.149887
1225.932617	256.219604
1224.850586	146.149429
1223.767578	123.199539
1222.683594	146.197647
1221.600586	-38.765694
1220.516602	189.716217
1219.432617	157.062485
1218.347656	119.574867
1217.263672	108.670212
1216.178711	158.135025
1215.093750	-14.590015
1214.008789	42.096298
1212.922852	224.250595
1211.836914	-141.467651
1210.750977	-43.821480
1209.665039	-47.540684
1208.579102	-58.506451
1207.492188	133.034134
1206.405273	155.743530
1205.318359	62.752342
1204.230469	87.840782
1203.142578	-101.482910
1202.054688	-23.420164
1200.966797	119.600044
1199.877930	-47.994606
1198.790039	-150.547531
1197.701172	-41.336929
1196.611328	-26.015408
1195.522461	111.941895
1194.432617	98.331917
1193.342773	29.416033
1192.252930	-10.645806
1191.162109	6.956837
1190.072266	53.365215
1188.981445	-174.080856
1187.889648	-2.832775
1186.798828	134.711777
1185.707031	-15.856474
1184.615234	-34.395134
1183.523438	62.213837
1182.430664	-90.700630
1181.337891	-126.061493
1180.245117	-51.140331
1179.152344	-31.405998
1178.059570	9.867976
1176.965820	-154.951431
1175.872070	-99.343674
1174.778320	-132.390869
1173.683594	-105.590302
1172.588867	-59.674305
1171.494141	38.851215
1170.399414	122.954979
1169.303711	49.113293
1168.208984	-206.477112
1167.113281	-96.141930
1166.016602	-43.256210
1164.920898	100.409134
1163.824219	59.995129
1162.727539	-152.426620
1161.630859	-152.206680
1160.533203	5.586285
1159.435547	160.897964
1158.337891	-20.417097
1157.240234	-91.904724
1156.141602	32.241364
1155.043945	-106.053093
1153.944336	-27.314754
1152.845703	25.146313
1151.747070	134.767258
1150.647461	77.502769
1149.547852	108.394455
1148.447266	-10.814940
1147.347656	-22.823412
1146.247070	-120.563568
1145.146484	-120.686089
1144.044922	-44.680664
1142.944336	-87.687538
1141.842773	-64.095467
1140.741211	204.417633
1139.638672	54.321003
1138.537109	73.051712
1137.434570	127.398643
1136.332031	67.651741
1135.228516	-34.848690
1134.125977	-1.946688
1133.022461	28.544008
1131.917969	134.960510
1130.814453	231.822144
1129.709961	162.522171
1128.605469	237.943420
1127.500977	206.586166
1126.396484	99.349106
1125.291016	117.781487
1124.185547	24.795525
1123.080078	152.203033
1121.973633	106.594254
1120.868164	255.210464
1119.761719	297.181091
1118.654297	69.230019
1117.547852	-73.420906
1116.440430	-19.621817
1115.333008	45.966408
1114.225586	120.972992
1113.117188	110.797722
1112.008789	173.901825
1110.900391	163.692871
1109.791992	203.099915
1108.682617	126.707283
1107.573242	199.144226
1106.463867	-96.852547
1105.354492	258.891144
1104.244141	173.063141
1103.133789	80.184326
1102.023438	105.303917
1100.913086	142.195740
1099.801758	278.102295
1098.690430	154.591415
1097.579102	59.413471
1096.467773	197.576675
1095.355469	142.465164
1094.243164	129.770782
1093.130859	241.890427
1092.017578	-39.246868
1090.905273	294.115326
1089.791992	198.998734
1088.677734	136.855927
1087.564453	65.332001
1086.450195	191.379364
1085.335938	185.695786
1084.221680	116.542435
1083.106445	157.869843
1081.991211	173.329865
1080.875977	226.364365
1079.760742	251.191513
1078.644531	177.383957
1077.528320	291.405090
1076.412109	29.868607
1075.295898	42.976124
1074.178711	98.298317
1073.061523	242.716553
1071.944336	176.040833
1070.826172	-26.571226
1069.708984	190.433640
1068.590820	156.621201
1067.471680	94.710648
1066.353516	-14.003556
1065.234375	219.190872
1064.115234	124.546356
1062.996094	256.971527
1061.875977	141.306656
1060.755859	145.008240
1059.635742	209.523010
1058.515625	77.598442
1057.394531	144.444000
1056.273438	96.743690
1055.152344	88.795776
1054.031250	80.859467
1052.909180	131.320038
1051.787109	209.787201
1050.665039	117.807289
1049.541992	72.555626
1048.418945	81.002266
1047.295898	203.767731
1046.172852	-42.023544
1045.048828	-26.532137
1043.925781	68.231308
1042.801758	130.328064
1041.676758	43.272247
1040.552734	161.283585
1039.427734	-35.181076
1038.302734	171.301315
1037.176758	75.054634
1036.050781	90.585861
1034.924805	61.912956
1033.798828	-3.953953
1032.672852	41.867336
1031.545898	264.404877
1030.418945	103.264175
1029.291992	100.263954
1028.164063	-116.503250
1027.036133	-117.098007
1025.908203	-87.478958
1024.780273	-141.451431
1023.651367	-209.314438
1022.522461	24.605736
1021.393555	-38.584133
1020.264648	-148.123978
1019.134766	-39.574444
1018.004883	87.496857
1016.875000	-8.029885
1015.744141	-138.262177
1014.613281	-11.198327
1013.482422	111.194145
1012.351563	41.310055
1011.219727	-135.042007
1010.088867	-19.584856
1008.956055	-63.870739
1007.824219	63.127716
1006.691406	273.371246
1005.558594	411.838837
1004.425781	460.083466
1003.292969	478.274261
1002.159180	256.100830
1001.025391	260.511780
999.891602	110.158638
998.756836	98.479103
997.622070	234.616013
996.487305	158.321503
995.352539	250.578156
994.216797	93.599113
993.081055	35.920643
991.945313	192.795822
990.808594	77.521835
989.672852	-219.794052
988.536133	-134.342789
987.398438	-46.604618
986.261719	87.198433
985.124023	-32.392986
983.986328	13.892472
982.847656	50.971252
981.709961	94.968765
980.571289	-15.202095
979.432617	47.246479
978.292969	109.689018
977.153320	218.120316
976.013672	-9.113910
974.874023	41.890701
973.734375	260.640991
972.593750	8.367086
971.453125	-99.065346
970.311523	20.904886
969.170898	42.135921
968.029297	40.429817
966.886719	206.256363
965.745117	-31.721806
964.602539	152.448883
963.459961	38.470779
962.317383	-34.161030
961.173828	-47.143036
960.030273	-16.556177
958.886719	128.588730
957.743164	138.564072
956.598633	-68.969147
955.454102	112.793739
954.309570	95.381920
953.165039	2.496462
952.019531	175.043549
950.874023	132.551361
949.727539	58.092140
948.582031	-18.588388
947.435547	55.632942
946.289063	47.588848
945.141602	-24.390537
943.995117	-25.507963
942.847656	98.982948
941.699219	93.320358
940.551758	188.107986
939.403320	120.872604
938.254883	-105.987854
937.105469	75.516022
935.957031	154.358841
934.807617	14.347797
933.658203	122.842613
932.507813	-94.515862
931.357422	-15.614063
930.207031	60.997929
929.056641	30.585464
927.906250	145.896317
926.754883	170.141708
925.603516	-119.588364
924.451172	141.324585
923.298828	-150.493393
922.146484	-87.459618
920.994141	-78.988464
919.841797	-68.226746
918.688477	-64.266830
917.535156	-51.201557
916.380859	-17.684801
915.227539	95.304008
914.073242	-39.162613
912.918945	55.661247
911.763672	-17.436811
910.608398	-6.553691
909.453125	-4.727862
908.297852	-91.306389
907.141602	-141.561203
905.985352	37.107952
904.829102	-142.259262
903.672852	49.950985
902.515625	20.158218
901.358398	-50.357689
900.201172	-75.554192
899.042969	-41.887711
897.884766	37.025074
896.726563	-17.535999
895.568359	-72.056717
894.409180	22.673513
893.250000	8.877802
892.090820	-237.651337
890.930664	-18.655430
889.771484	-54.980911
888.611328	-107.085953
887.450195	59.830765
886.289063	170.252029
885.128906	185.857819
883.966797	172.135559
882.805664	160.684769
881.643555	52.284698
880.481445	52.155346
879.319336	74.572601
878.156250	121.771584
876.993164	-83.359764
875.830078	290.446625
874.666016	227.243271
873.502930	168.578934
872.338867	-11.591230
871.173828	89.594589
870.009766	107.502518
868.844727	6.202954
867.679688	123.063278
866.513672	163.435822
865.348633	-14.211733
864.182617	104.820892
863.015625	44.083019
861.849609	181.014938
860.682617	189.894135
859.515625	147.138733
858.347656	160.507339
857.180664	185.088684
856.012695	153.574295
854.843750	332.884613
853.675781	308.071228
852.506836	238.431137
851.337891	224.848328
850.167969	242.634155
848.999023	148.405685
847.829102	-51.041077
846.658203	-22.025938
845.488281	69.647301
844.317383	103.083237
843.146484	158.869980
841.975586	15.542235
840.803711	100.378113
839.631836	6.300705
838.459961	37.434566
837.287109	84.185738
836.114258	184.525208
834.941406	175.355835
833.768555	90.253357
832.594727	165.927536
831.420898	205.839615
830.247070	73.890549
829.072266	40.155293
827.898438	126.872314
826.722656	23.983149
825.547852	77.191940
824.372070	21.142176
823.196289	190.172165
822.020508	20.471962
820.844727	-37.796703
819.667969	6.377625
818.491211	-14.047534
817.313477	25.615047
816.136719	63.018169
814.958984	135.979019
813.781250	-66.909050
812.602539	-47.356308
811.423828	-78.962730
810.245117	-35.004997
809.066406	-6.640627
807.886719	-40.514477
806.707031	249.876114
805.527344	-19.452551
804.346680	-2.301571
803.166992	-9.590015
801.985352	-36.870163
800.804688	-79.684944
799.623047	-82.580711
798.441406	-96.582970
797.259766	13.540504
796.078125	-67.009323
794.895508	-36.758224
793.712891	148.524261
792.529297	39.137535
791.346680	-114.502083
790.163086	57.315720
788.978516	-56.467846
787.794922	20.066614
786.610352	109.811951
785.425781	111.029091
784.241211	154.232620
783.055664	113.389832
781.870117	59.283253
780.684570	44.949947
779.498047	129.999802
778.311523	-69.901787
777.125000	-170.375916
775.938477	-107.480171
774.750977	78.945084
773.563477	60.068329
772.375977	47.794884
771.187500	84.017807
769.999023	1.141979
768.810547	145.320816
767.622070	24.959696
766.432617	-5.038579
765.243164	83.899956
764.053711	-230.224548
762.863281	74.439919
761.672852	83.985008
760.482422	221.139420
759.291992	149.197311
758.100586	24.474567
756.909180	159.277802
755.717773	199.458817
754.525391	68.150902
753.333008	-23.560923
752.140625	60.509201
750.948242	206.019791
749.754883	151.608032
748.561523	103.787804
747.368164	18.658110
746.173828	227.595398
744.979492	23.966167
743.785156	85.811882
742.590820	285.759918
741.395508	69.051041
740.200195	-140.996979
739.003906	-114.305481
737.808594	21.900438
736.612305	26.607649
735.416016	-104.466492
734.218750	16.265469
733.021484	-92.888229
731.824219	-46.640831
730.626953	-35.430164
729.428711	-111.727325
728.230469	-87.412422
727.032227	37.443962
725.833984	11.422629
724.634766	103.399239
723.435547	199.693008
722.235352	77.522408
721.036133	-29.308804
719.835938	38.546680
718.635742	163.112305
717.434570	113.048988
716.233398	130.634140
715.032227	279.069885
713.831055	194.121811
712.628906	-30.309774
711.426758	104.980370
710.224609	-69.204948
709.021484	-47.246605
707.818359	-23.117012
706.615234	-114.397079
705.412109	160.096970
704.208008	103.651413
703.003906	142.981400
701.799805	143.145813
700.594727	-15.447869
699.389648	-84.805115
698.184570	32.838104
696.979492	33.080818
695.773438	-60.096062
694.567383	18.405592
693.361328	18.704435
692.154297	-46.118855
690.947266	84.487030
689.740234	-86.618904
688.533203	-12.429204
687.325195	-68.406891
686.117188	-37.575790
684.909180	103.854889
683.700195	87.001404
682.491211	-70.681488
681.282227	-13.743713
680.072266	49.703682
678.863281	-55.764782
677.653320	-126.498955
676.442383	-125.721313
675.232422	67.725586
674.021484	-24.486250
672.810547	4.538435
671.598633	70.366920
670.386719	15.136683
669.174805	65.916428
667.962891	-30.231907
666.750000	53.067951
665.537109	-157.397079
664.324219	-45.895000
663.110352	-107.114609
661.897461	136.151825
660.683594	49.170780
659.468750	18.409060
658.254883	67.563477
657.040039	34.822945
655.824219	38.841015
654.609375	94.687325
653.393555	53.615879
652.177734	51.447769
650.960938	254.032669
649.745117	88.340256
648.528320	-180.523941
647.311523	192.365631
646.093750	145.509735
644.875977	195.623932
643.658203	192.056656
642.440430	70.325363
641.221680	2.537976
640.002930	42.405159
638.784180	78.095032
637.564453	107.465149
636.344727	216.456604
635.125000	-86.825653
633.905273	-102.073479
632.684570	-136.473343
631.463867	-144.935776
630.243164	-75.973579
629.021484	108.981422
627.799805	94.564560
626.578125	3.145187
625.356445	8.433616
624.133789	273.262787
622.911133	306.746429
621.688477	166.891144
620.464844	-45.505363
619.241211	44.351231
618.017578	80.872223
616.793945	76.942673
615.569336	98.936783
614.344727	29.173180
613.120117	-104.473358
611.894531	42.342178
610.668945	-0.919117
609.443359	-1.135879
608.216797	193.400360
606.991211	-32.755913
605.764648	-55.585068
604.537109	-56.736786
