# Supplementary material for: Raman spectroscopy accurately differentiates mucosal healing from non-healing and biochemical changes following biological therapy in inflammatory bowel disease
Source: PLoS One. 2021 Jun 2;16(6):e0252210. doi: 10.1371/journal.pone.0252210 (PMC8172032; doi:10.1371/journal.pone.0252210)
Supplement: S2 Dataset — (ZIP) [file pone.0252210.s004.zip › Export UC MH/OC018-1b pre treatment_BL sub CR removed_71__X_-16603.3__Y_-558.454__Z_-4119.08__Time_808.txt]

1714.771484	-46.884190
1713.794922	57.865200
1712.818359	15.701173
1711.841797	-93.687149
1710.864258	110.451881
1709.886719	19.513596
1708.909180	51.772129
1707.930664	49.075668
1706.953125	-1.868224
1705.974609	-15.356107
1704.996094	-47.588203
1704.017578	-55.699879
1703.038086	11.135430
1702.058594	-93.231659
1701.079102	-184.096085
1700.099609	-159.823517
1699.120117	65.084694
1698.139648	-177.784683
1697.159180	60.659222
1696.178711	53.354923
1695.198242	139.738159
1694.216797	79.375641
1693.235352	67.321190
1692.253906	194.315857
1691.272461	62.619484
1690.291016	134.027313
1689.308594	280.344879
1688.326172	304.192566
1687.343750	208.328430
1686.360352	320.722931
1685.377930	566.662109
1684.394531	439.732849
1683.411133	294.537262
1682.427734	405.432892
1681.443359	479.318542
1680.458984	412.415710
1679.474609	550.843933
1678.490234	628.359924
1677.505859	740.789246
1676.520508	627.423523
1675.535156	644.782593
1674.549805	630.601746
1673.564453	792.235962
1672.578125	693.721558
1671.592773	917.134094
1670.606445	1015.962952
1669.619141	860.162170
1668.632813	991.584106
1667.645508	1070.223145
1666.658203	1287.216064
1665.670898	1074.646118
1664.683594	1276.387329
1663.695313	1138.922363
1662.708008	1206.084229
1661.719727	1188.748047
1660.730469	1192.984741
1659.742188	1255.901489
1658.752930	1226.423462
1657.763672	1356.246948
1656.774414	1277.177979
1655.785156	1532.088867
1654.794922	1114.918579
1653.804688	1084.650757
1652.814453	1105.014526
1651.824219	1213.004395
1650.833984	988.071655
1649.842773	792.650085
1648.851563	587.072266
1647.860352	638.266479
1646.868164	599.915894
1645.876953	506.431335
1644.884766	547.987183
1643.892578	478.929199
1642.900391	357.402863
1641.907227	220.383118
1640.914063	205.095352
1639.920898	216.476685
1638.927734	191.204361
1637.934570	174.123520
1636.940430	130.944366
1635.946289	-9.483602
1634.952148	48.045826
1633.958008	39.927303
1632.963867	-57.510010
1631.968750	-115.173210
1630.973633	-62.003418
1629.978516	-221.861069
1628.982422	-65.623466
1627.987305	-90.802795
1626.991211	-171.019608
1625.995117	-45.865662
1624.998047	-199.310379
1624.001953	-18.637091
1623.004883	99.045837
1622.007813	46.034515
1621.010742	32.609974
1620.013672	119.151886
1619.015625	155.902710
1618.017578	1.114032
1617.019531	245.505402
1616.021484	-108.436012
1615.022461	120.365837
1614.023438	-39.054714
1613.024414	42.974174
1612.025391	28.047232
1611.026367	-78.537651
1610.026367	155.721985
1609.026367	135.781097
1608.026367	71.382065
1607.026367	138.030991
1606.025391	94.723946
1605.025391	119.551857
1604.024414	-51.898556
1603.022461	20.134058
1602.021484	136.641937
1601.019531	90.944641
1600.017578	-22.710827
1599.015625	-97.086380
1598.013672	53.384274
1597.010742	-47.105701
1596.008789	35.345425
1595.005859	-161.775238
1594.001953	-181.224380
1592.999023	-130.185852
1591.995117	-178.404861
1590.991211	-70.030121
1589.987305	-89.610878
1588.983398	-83.138664
1587.978516	147.604614
1586.974609	-62.533642
1585.969727	-64.059303
1584.963867	205.450363
1583.958984	68.212540
1582.953125	-66.435959
1581.947266	-115.138672
1580.941406	91.333389
1579.935547	32.029602
1578.928711	102.825508
1577.922852	-11.302338
1576.916016	87.899483
1575.909180	-166.871613
1574.901367	-67.893402
1573.893555	103.743828
1572.886719	30.795071
1571.877930	-76.036484
1570.870117	43.156300
1569.861328	-22.309481
1568.853516	-124.243446
1567.844727	106.169273
1566.834961	74.087440
1565.826172	-204.742798
1564.816406	-117.633003
1563.806641	47.143219
1562.796875	4.150735
1561.787109	51.809971
1560.776367	-17.402317
1559.766602	131.049454
1558.755859	-65.477455
1557.744141	131.838715
1556.733398	54.263264
1555.721680	67.221222
1554.709961	54.110184
1553.698242	33.069195
1552.686523	118.008865
1551.673828	91.444527
1550.662109	-2.555202
1549.649414	107.691185
1548.635742	70.277802
1547.623047	288.724762
1546.609375	188.885681
1545.595703	50.139061
1544.582031	190.383621
1543.568359	229.620697
1542.553711	-18.083252
1541.540039	-7.587369
1540.524414	-20.525574
1539.509766	7.671036
1538.495117	97.618912
1537.479492	53.156578
1536.463867	-288.160339
1535.448242	-25.939112
1534.432617	1.315556
1533.416016	69.622513
1532.399414	13.988626
1531.382813	87.055962
1530.366211	25.927591
1529.349609	-76.571640
1528.332031	8.798336
1527.314453	-1.320552
1526.296875	-21.910852
1525.279297	111.760788
1524.260742	234.896988
1523.242188	131.403320
1522.223633	-41.669254
1521.205078	98.898262
1520.185547	-59.021954
1519.166992	104.280708
1518.147461	105.425240
1517.127930	26.747349
1516.107422	30.131527
1515.087891	82.156136
1514.067383	-2.107711
1513.046875	121.448059
1512.025391	93.345276
1511.004883	-106.827454
1509.983398	267.613312
1508.961914	-102.126877
1507.940430	-28.204172
1506.918945	27.587601
1505.896484	-103.933372
1504.874023	-109.966011
1503.851563	40.158916
1502.829102	54.304024
1501.806641	-41.831093
1500.783203	51.413124
1499.759766	-134.571487
1498.736328	-236.145767
1497.711914	-309.670898
1496.688477	-170.927856
1495.664063	-32.383720
1494.639648	1.123672
1493.614258	136.755295
1492.589844	-208.361542
1491.564453	-9.085304
1490.539063	-147.295227
1489.513672	46.547577
1488.488281	5.220329
1487.461914	27.630642
1486.435547	29.504303
1485.409180	294.181091
1484.382813	262.622894
1483.355469	246.278091
1482.328125	199.238144
1481.300781	215.885910
1480.273438	324.232147
1479.246094	371.267181
1478.217773	387.603180
1477.189453	347.796875
1476.161133	519.380676
1475.132813	619.504028
1474.103516	561.618835
1473.074219	809.205933
1472.044922	796.993103
1471.015625	924.694275
1469.986328	1009.030396
1468.956055	1238.256592
1467.925781	1289.309448
1466.895508	1202.987671
1465.865234	1434.426392
1464.833984	1647.918823
1463.802734	1584.306641
1462.771484	1563.875122
1461.740234	1761.857056
1460.708008	1665.137207
1459.676758	1736.013550
1458.644531	1786.514648
1457.612305	1778.605225
1456.579102	1976.184937
1455.546875	1643.506836
1454.513672	1990.640381
1453.480469	2002.913696
1452.446289	2101.355225
1451.413086	2164.283203
1450.378906	2080.198975
1449.344727	1993.619995
1448.310547	2109.718994
1447.276367	2223.246094
1446.241211	2263.299072
1445.206055	2371.695068
1444.170898	2161.186768
1443.135742	2064.650635
1442.099609	1990.931885
1441.063477	2147.423096
1440.027344	1876.544067
1438.991211	2058.335449
1437.954102	2015.120728
1436.917969	1724.332642
1435.880859	1534.752808
1434.843750	1347.823120
1433.805664	1317.577759
1432.768555	1161.166992
1431.730469	1002.335449
1430.692383	1002.621399
1429.654297	685.040955
1428.615234	430.706787
1427.576172	436.321777
1426.537109	431.910828
1425.498047	389.752655
1424.458984	312.394501
1423.418945	305.685486
1422.378906	218.430573
1421.338867	254.714050
1420.298828	124.848633
1419.257813	430.685577
1418.216797	404.195435
1417.175781	171.429092
1416.134766	341.438385
1415.093750	3.302493
1414.051758	-7.646638
1413.009766	-0.896106
1411.967773	5.945615
1410.924805	70.678459
1409.882813	42.514763
1408.839844	-58.409340
1407.796875	-51.177330
1406.753906	81.722221
1405.709961	58.987988
1404.666016	46.412037
1403.622070	-176.866394
1402.578125	-78.763763
1401.534180	-33.271778
1400.489258	-42.876976
1399.444336	90.568398
1398.399414	116.270760
1397.354492	222.287064
1396.308594	155.455261
1395.262695	-144.232773
1394.216797	-12.829585
1393.170898	58.535061
1392.124023	52.364483
1391.077148	68.851059
1390.031250	-9.636590
1388.983398	9.601333
1387.936523	23.966461
1386.888672	150.994293
1385.840820	110.558975
1384.792969	-12.229334
1383.745117	-27.354311
1382.696289	10.128520
1381.647461	-47.212044
1380.598633	3.015197
1379.549805	-96.486092
1378.500977	-33.515224
1377.451172	-2.896831
1376.401367	-2.103999
1375.351563	143.547226
1374.300781	69.733452
1373.250000	-190.972046
1372.200195	-97.326675
1371.148438	-170.635513
1370.097656	40.382446
1369.045898	181.663818
1367.995117	-45.703697
1366.943359	-78.550621
1365.890625	-51.483032
1364.838867	-9.339949
1363.786133	-69.146523
1362.733398	-71.545097
1361.680664	120.278572
1360.626953	-23.688154
1359.574219	282.729797
1358.520508	69.441971
1357.466797	72.674316
1356.412109	128.234848
1355.358398	270.890198
1354.303711	115.476608
1353.249023	171.403885
1352.193359	212.537064
1351.138672	293.519501
1350.083008	357.221558
1349.027344	425.994690
1347.971680	236.819717
1346.915039	355.467346
1345.858398	563.482971
1344.802734	719.472900
1343.745117	635.043579
1342.688477	756.507813
1341.630859	516.251221
1340.573242	590.871216
1339.515625	866.223145
1338.458008	745.352051
1337.399414	716.264709
1336.340820	595.726746
1335.282227	683.251831
1334.223633	627.353333
1333.165039	739.817261
1332.105469	481.365753
1331.045898	727.576233
1329.986328	776.026550
1328.925781	864.116882
1327.865234	650.813782
1326.804688	726.772156
1325.744141	780.582458
1324.683594	827.073364
1323.622070	836.619080
1322.560547	653.735352
1321.499023	1009.035950
1320.437500	685.772278
1319.375000	851.179199
1318.312500	940.165466
1317.250000	846.752075
1316.187500	967.952026
1315.124023	783.580566
1314.061523	826.088379
1312.998047	1006.634033
1311.933594	926.112610
1310.870117	845.721313
1309.805664	964.875916
1308.741211	889.615051
1307.676758	942.443787
1306.612305	1162.640747
1305.546875	930.217896
1304.481445	1069.333740
1303.416016	928.172913
1302.349609	1018.226196
1301.284180	955.943237
1300.217773	1218.107300
1299.151367	1119.109497
1298.084961	1034.964844
1297.017578	754.484558
1295.950195	1051.124268
1294.882813	1018.802856
1293.815430	854.047791
1292.747070	794.926575
1291.678711	772.685425
1290.610352	757.872253
1289.541992	620.534851
1288.473633	547.046326
1287.404297	620.688293
1286.334961	660.049500
1285.265625	905.214783
1284.195313	704.583130
1283.125977	722.010132
1282.055664	688.066040
1280.985352	793.688965
1279.914063	627.692932
1278.843750	1036.722290
1277.772461	831.689453
1276.700195	839.530090
1275.628906	766.721252
1274.557617	769.749084
1273.485352	594.412231
1272.413086	1015.326111
1271.339844	981.743652
1270.267578	1084.959961
1269.194336	1007.475037
1268.121094	1017.922607
1267.046875	847.786255
1265.973633	1009.580627
1264.899414	854.189636
1263.825195	930.578125
1262.750977	921.599731
1261.675781	988.209717
1260.601563	815.939270
1259.526367	585.269104
1258.450195	876.062561
1257.375000	662.535583
1256.298828	816.816284
1255.222656	737.302246
1254.146484	701.633301
1253.070313	933.667053
1251.993164	793.339172
1250.916016	794.148987
1249.838867	709.830078
1248.760742	642.556458
1247.683594	852.419250
1246.605469	731.647156
1245.527344	768.848938
1244.448242	599.527771
1243.370117	753.282654
1242.291016	656.843323
1241.211914	657.529541
1240.131836	932.456726
1239.052734	685.516174
1237.972656	814.697327
1236.892578	640.600281
1235.811523	447.149109
1234.731445	753.187561
1233.650391	695.468506
1232.569336	647.433105
1231.488281	490.353516
1230.406250	611.870422
1229.324219	483.850983
1228.242188	556.809509
1227.160156	419.091278
1226.077148	508.885986
1224.994141	414.703491
1223.911133	439.051361
1222.828125	190.043625
1221.745117	528.675171
1220.661133	393.280029
1219.577148	231.306915
1218.492188	192.588852
1217.408203	30.625441
1216.323242	102.966576
1215.238281	151.070099
1214.153320	232.894974
1213.067383	230.145157
1211.982422	323.864838
1210.896484	400.593781
1209.809570	137.119019
1208.723633	401.834747
1207.636719	135.940674
1206.549805	335.327881
1205.462891	257.415497
1204.375000	292.714905
1203.288086	318.296783
1202.200195	257.099670
1201.111328	99.548470
1200.023438	-50.777840
1198.934570	128.614655
1197.845703	55.207565
1196.756836	-88.001595
1195.666992	-178.306381
1194.578125	-295.091949
1193.488281	-106.583595
1192.397461	-185.023132
1191.307617	3.231129
1190.216797	51.984863
1189.125977	-5.041293
1188.035156	-321.462860
1186.944336	-234.478378
1185.852539	-73.200035
1184.760742	-168.843353
1183.668945	133.751648
1182.576172	-281.071320
1181.483398	-261.720795
1180.390625	-146.550385
1179.297852	-182.523056
1178.205078	-141.866364
1177.111328	-3.071710
1176.017578	-32.096024
1174.923828	116.040260
1173.829102	36.565342
1172.734375	12.108536
1171.639648	-10.020430
1170.544922	144.849533
1169.450195	43.605354
1168.354492	-26.578638
1167.258789	82.528900
1166.163086	-76.234810
1165.066406	-108.332268
1163.969727	151.034561
1162.873047	195.200043
1161.776367	112.683182
1160.679688	154.302780
1159.582031	205.376419
1158.484375	55.858879
1157.386719	245.193054
1156.288086	293.606628
1155.189453	322.844604
1154.090820	244.687958
1152.992188	319.082581
1151.892578	283.724792
1150.793945	69.586311
1149.693359	24.630482
1148.593750	70.146431
1147.494141	156.059967
1146.393555	103.772308
1145.292969	-53.294952
1144.191406	-3.311949
1143.090820	58.485043
1141.989258	177.278320
1140.887695	127.102104
1139.785156	93.526382
1138.683594	78.927711
1137.581055	83.285896
1136.478516	-102.503174
1135.375977	144.083984
1134.272461	148.248108
1133.168945	166.603027
1132.065430	40.085411
1130.960938	409.605865
1129.857422	520.271362
1128.752930	550.173462
1127.648438	532.575745
1126.542969	443.796997
1125.438477	805.447449
1124.333008	401.323578
1123.226563	485.475281
1122.121094	406.082550
1121.014648	480.633972
1119.908203	375.143555
1118.801758	343.052094
1117.695313	258.865814
1116.587891	328.489258
1115.480469	227.706146
1114.373047	562.150696
1113.264648	262.647278
1112.156250	192.579422
1111.047852	75.239540
1109.939453	404.559784
1108.830078	310.790283
1107.721680	313.888245
1106.611328	439.749664
1105.501953	553.731506
1104.392578	467.002045
1103.282227	250.491989
1102.171875	428.077301
1101.060547	393.264954
1099.950195	417.416748
1098.838867	505.197449
1097.726563	331.269684
1096.615234	550.982666
1095.502930	681.046997
1094.390625	417.659058
1093.278320	759.636902
1092.166016	498.696869
1091.052734	381.461304
1089.939453	490.209595
1088.826172	471.851563
1087.711914	425.271149
1086.598633	435.165253
1085.484375	588.482849
1084.369141	335.053741
1083.254883	587.050232
1082.139648	526.429321
1081.024414	409.470276
1079.909180	583.803650
1078.792969	659.449341
1077.676758	483.893738
1076.560547	510.277039
1075.444336	539.015015
1074.327148	380.085541
1073.209961	228.289383
1072.092773	411.895721
1070.974609	443.063232
1069.857422	357.062439
1068.739258	257.067474
1067.620117	152.459915
1066.501953	441.414368
1065.382813	147.213562
1064.263672	307.347412
1063.144531	369.143646
1062.024414	255.450623
1060.905273	249.468918
1059.784180	222.473953
1058.664063	214.247101
1057.543945	397.770477
1056.422852	24.983406
1055.301758	73.028763
1054.179688	132.778549
1053.057617	199.560104
1051.936523	135.603867
1050.813477	263.157928
1049.691406	26.606001
1048.568359	58.568813
1047.445313	361.199554
1046.322266	141.290665
1045.198242	119.751549
1044.075195	74.977455
1042.950195	107.198021
1041.826172	90.538818
1040.702148	285.959076
1039.577148	220.488617
1038.452148	290.179413
1037.326172	31.645319
1036.201172	40.976898
1035.075195	59.683846
1033.948242	162.207993
1032.822266	139.164810
1031.695313	316.192291
1030.568359	202.610382
1029.441406	126.350876
1028.313477	-135.695587
1027.186523	39.234055
1026.058594	-29.718645
1024.929688	-107.845398
1023.801758	-271.745972
1022.672852	-66.433662
1021.543945	-492.315887
1020.414063	-354.151001
1019.284180	-246.112198
1018.155273	-202.959961
1017.024414	-238.564636
1015.894531	-183.660614
1014.763672	-107.833496
1013.632813	-143.151550
1012.501953	-60.228271
1011.370117	13.488974
1010.238281	-3.021525
1009.106445	77.788765
1007.974609	191.058197
1006.841797	359.897278
1005.708984	683.731079
1004.576172	1245.696899
1003.443359	1610.990723
1002.309570	1553.233765
1001.175781	1211.374390
1000.041992	557.887451
998.907227	285.920166
997.772461	69.605743
996.637695	-7.981233
995.502930	-13.872620
994.367188	12.650195
993.231445	36.961205
992.095703	40.609501
990.959961	9.774036
989.823242	-108.547020
988.686523	-5.432314
987.549805	-220.261581
986.412109	67.355156
985.274414	0.238286
984.136719	-36.801579
982.999023	13.769776
981.860352	59.823048
980.722656	-177.076431
979.583008	-64.062469
978.444336	-72.896896
977.304688	-254.080185
976.165039	-53.437428
975.025391	220.770447
973.884766	67.550316
972.745117	15.592955
971.604492	133.736603
970.462891	263.416779
969.322266	273.764038
968.180664	288.806549
967.039063	58.419380
965.896484	16.369617
964.753906	290.963715
963.611328	143.613358
962.468750	239.445953
961.326172	87.804749
960.182617	163.197388
959.039063	82.877991
957.894531	37.058422
956.750977	282.172546
955.606445	289.190704
954.460938	-17.249899
953.316406	-12.247205
952.170898	141.558182
951.025391	126.143196
949.879883	113.122269
948.733398	219.086670
947.587891	235.961823
946.440430	348.903259
945.293945	94.087662
944.146484	262.018066
942.999023	213.044601
941.851563	198.430969
940.704102	245.541428
939.555664	59.985249
938.407227	470.012573
937.257813	211.695724
936.109375	83.556870
934.959961	172.136246
933.810547	210.623016
932.660156	171.710800
931.510742	312.863495
930.360352	203.515381
929.208984	192.216217
928.058594	374.494873
926.907227	208.566223
925.755859	-61.870438
924.603516	-43.195396
923.452148	27.852007
922.299805	133.053528
921.147461	20.054394
919.994141	-95.084091
918.840820	103.455986
917.687500	74.815811
916.534180	41.717613
915.379883	135.857620
914.225586	-158.144806
913.071289	35.986237
911.916992	-112.513420
910.761719	-31.769657
909.606445	14.981156
908.451172	45.898643
907.294922	-95.407616
906.138672	-34.895855
904.982422	89.082764
903.826172	-56.495773
902.668945	-45.688744
901.511719	89.689919
900.354492	71.132774
899.196289	125.055283
898.038086	-121.910355
896.879883	-11.327262
895.721680	101.509003
894.562500	132.948578
893.403320	187.017044
892.244141	164.265518
891.084961	198.043930
889.924805	66.960312
888.764648	279.220795
887.603516	166.313324
886.443359	249.855667
885.282227	35.522728
884.121094	425.945282
882.958984	349.319427
881.797852	444.127899
880.635742	329.255798
879.472656	282.082336
878.310547	453.525757
877.147461	390.612762
875.984375	372.793396
874.820313	418.052856
873.656250	452.048157
872.492188	416.265961
871.328125	389.511200
870.164063	484.259857
868.999023	372.055786
867.833984	313.875336
866.667969	239.996704
865.502930	292.009979
864.336914	382.204681
863.169922	303.876160
862.003906	508.564606
860.836914	562.713928
859.669922	369.895233
858.501953	493.620209
857.334961	482.641113
856.166992	597.286560
854.999023	485.347504
853.830078	550.589478
852.661133	739.078857
851.492188	577.840515
850.323242	625.037964
849.153320	492.992523
847.983398	553.590942
846.813477	356.648132
845.642578	303.044922
844.472656	594.084839
843.301758	278.616760
842.129883	332.368805
840.958984	227.274521
839.787109	307.781372
838.614258	555.874268
837.442383	406.014404
836.269531	242.791641
835.096680	276.179169
833.923828	539.533142
832.750000	592.857239
831.576172	384.953857
830.402344	670.297424
829.227539	681.043884
828.053711	604.743042
826.878906	581.959900
825.703125	411.999939
824.528320	476.110474
823.352539	346.273346
822.175781	401.370209
821.000000	324.969025
819.823242	177.298553
818.646484	247.826904
817.469727	106.814812
816.291992	243.982483
815.114258	16.168318
813.936523	137.610687
812.758789	192.226715
811.580078	-93.383690
810.401367	41.165081
809.221680	-37.730209
808.042969	198.814163
806.863281	53.164776
805.683594	14.107913
804.502930	-49.409004
803.322266	-177.325134
802.141602	-72.253464
800.960938	-49.379192
799.779297	-235.061661
798.597656	-192.331528
797.416016	-14.458902
796.234375	-140.378891
795.051758	-117.842583
793.869141	-172.922302
792.685547	-110.657303
791.502930	-199.066269
790.319336	0.285483
789.135742	68.892342
787.951172	170.589920
786.766602	-30.898708
785.582031	59.571632
784.397461	233.948853
783.211914	-2.996047
782.026367	-43.205673
780.840820	108.759171
779.655273	-17.758011
778.468750	-0.733452
777.282227	20.623976
776.094727	-156.771439
774.908203	-31.811344
773.720703	315.864227
772.533203	5.946196
771.344727	22.495131
770.156250	49.985291
768.967773	134.698837
767.779297	181.832016
766.589844	206.836868
765.400391	145.845200
764.210938	203.727112
763.020508	197.659119
761.830078	110.072083
760.639648	121.481712
759.449219	370.426147
758.257813	359.621765
757.066406	175.015381
755.875000	432.338531
754.682617	234.463715
753.491211	366.239166
752.297852	106.805206
751.105469	126.375389
749.912109	75.590698
748.718750	402.378967
747.525391	274.577332
746.331055	344.264954
745.137695	218.581070
743.942383	303.453888
742.748047	230.321976
741.552734	165.920258
740.357422	173.806976
739.162109	10.690471
737.965820	292.319458
736.770508	218.907349
735.573242	246.191727
734.376953	107.002159
733.179688	110.077682
731.982422	296.893066
730.785156	166.325653
729.586914	223.852356
728.388672	5.752820
727.190430	87.195442
725.992188	192.572250
724.792969	321.867798
723.593750	389.862000
722.394531	359.467407
721.194336	425.100128
719.994141	344.363464
718.793945	379.275543
717.592773	355.187805
716.391602	420.488983
715.190430	226.145432
713.989258	380.717316
712.787109	382.547089
711.584961	201.229828
710.382813	83.125511
709.180664	228.613663
707.977539	125.677254
706.774414	216.523926
705.570313	220.185440
704.367188	175.901993
703.163086	61.947369
701.958984	265.602722
700.753906	118.936768
699.548828	-69.034775
698.343750	45.201561
697.138672	128.898560
695.932617	-63.460091
694.726563	-86.336929
693.520508	40.602943
692.313477	43.660553
691.106445	-140.033615
689.899414	-61.077209
688.692383	-97.211349
687.484375	-94.331306
686.276367	-45.954731
685.068359	-147.265991
683.859375	-36.127121
682.650391	-35.619961
681.441406	-110.997086
680.232422	-119.223923
679.022461	-190.299149
677.812500	15.780739
676.602539	-55.370384
675.391602	-13.981562
674.180664	-39.725742
672.969727	-41.693920
671.758789	-67.483841
670.546875	146.724503
669.334961	-0.216018
668.123047	2.016068
666.910156	-127.585190
665.697266	-13.033741
664.484375	21.533211
663.270508	112.209610
662.057617	86.256721
660.842773	202.751312
659.628906	81.827415
658.415039	-73.560181
657.200195	98.953606
655.984375	195.918030
654.769531	-30.524874
653.553711	172.049606
652.337891	66.407463
651.122070	122.404259
649.905273	-82.214951
648.688477	118.108330
647.471680	72.949013
646.253906	21.387791
645.037109	107.608002
643.818359	170.167892
642.600586	271.466248
641.381836	303.963531
640.163086	168.822205
638.944336	186.415695
637.725586	77.295471
636.505859	206.774155
635.286133	-39.590336
634.065430	-34.503155
632.845703	-190.327164
631.625000	-13.279153
630.403320	62.953323
629.182617	44.885853
627.960938	76.300385
626.739258	-117.311630
625.517578	195.287338
624.294922	6.356937
623.072266	149.846573
621.849609	17.091774
620.625977	70.952667
619.402344	182.825912
618.178711	249.919617
616.955078	-175.081070
615.730469	-2.572972
614.505859	-163.630646
613.281250	-63.368034
612.055664	20.047043
610.830078	-45.916821
609.604492	-11.048468
608.378906	141.696899
607.152344	-66.328201
605.925781	-36.760956
604.699219	138.426025
