# Supplementary material for: Raman spectroscopy accurately differentiates mucosal healing from non-healing and biochemical changes following biological therapy in inflammatory bowel disease
Source: PLoS One. 2021 Jun 2;16(6):e0252210. doi: 10.1371/journal.pone.0252210 (PMC8172032; doi:10.1371/journal.pone.0252210)
Supplement: S2 Dataset — (ZIP) [file pone.0252210.s004.zip › Export UC MH/OC018-1b pre treatment_BL sub CR removed_55__X_-16607.3__Y_-560.454__Z_-4118.86__Time_625.txt]

1714.771484	-49.228783
1713.794922	169.628418
1712.818359	64.819168
1711.841797	-58.690472
1710.864258	-15.905100
1709.886719	21.566422
1708.909180	59.107883
1707.930664	-77.433586
1706.953125	104.988098
1705.974609	-71.400734
1704.996094	44.281029
1704.017578	4.837856
1703.038086	-120.056168
1702.058594	36.243874
1701.079102	-138.991989
1700.099609	-19.738628
1699.120117	16.825768
1698.139648	120.436920
1697.159180	-34.955795
1696.178711	34.443993
1695.198242	283.082886
1694.216797	198.056137
1693.235352	148.092178
1692.253906	285.335999
1691.272461	222.683014
1690.291016	261.790741
1689.308594	290.532104
1688.326172	343.614960
1687.343750	525.021423
1686.360352	312.139618
1685.377930	451.558044
1684.394531	444.706360
1683.411133	691.321411
1682.427734	461.443512
1681.443359	636.788452
1680.458984	386.474396
1679.474609	594.471069
1678.490234	563.265320
1677.505859	588.334839
1676.520508	810.599487
1675.535156	844.346436
1674.549805	798.710510
1673.564453	851.838806
1672.578125	878.744202
1671.592773	1046.863037
1670.606445	1194.032104
1669.619141	924.557373
1668.632813	1205.224731
1667.645508	1289.701172
1666.658203	1260.404419
1665.670898	1337.638428
1664.683594	1494.801636
1663.695313	1201.385376
1662.708008	1181.601807
1661.719727	1634.067505
1660.730469	1437.331665
1659.742188	1442.447144
1658.752930	1394.923706
1657.763672	1633.833862
1656.774414	1208.320313
1655.785156	1537.879395
1654.794922	1298.538940
1653.804688	1369.262817
1652.814453	1450.871094
1651.824219	1276.190186
1650.833984	972.326111
1649.842773	1036.419067
1648.851563	1034.710815
1647.860352	692.384766
1646.868164	770.620911
1645.876953	827.989197
1644.884766	526.429504
1643.892578	494.616089
1642.900391	497.410828
1641.907227	379.061859
1640.914063	237.280457
1639.920898	296.320801
1638.927734	358.224243
1637.934570	375.516357
1636.940430	58.209946
1635.946289	120.837944
1634.952148	-6.075133
1633.958008	-69.480392
1632.963867	-111.572105
1631.968750	-95.505508
1630.973633	91.896561
1629.978516	18.804031
1628.982422	-72.495430
1627.987305	-155.679535
1626.991211	116.480530
1625.995117	-34.753086
1624.998047	-35.882103
1624.001953	-207.735931
1623.004883	12.253468
1622.007813	-143.485382
1621.010742	24.122797
1620.013672	-89.265640
1619.015625	23.354382
1618.017578	86.154114
1617.019531	128.034149
1616.021484	259.222290
1615.022461	33.615730
1614.023438	-23.921177
1613.024414	89.116821
1612.025391	131.385437
1611.026367	-15.042562
1610.026367	-25.058418
1609.026367	75.039955
1608.026367	99.171181
1607.026367	26.424871
1606.025391	27.069387
1605.025391	127.231636
1604.024414	36.299278
1603.022461	238.520447
1602.021484	76.995750
1601.019531	234.674683
1600.017578	36.619961
1599.015625	-51.536259
1598.013672	-40.328712
1597.010742	-42.206081
1596.008789	-46.714748
1595.005859	-286.358887
1594.001953	59.115131
1592.999023	-23.836752
1591.995117	31.572401
1590.991211	-234.128036
1589.987305	-270.123474
1588.983398	-45.259422
1587.978516	-16.182352
1586.974609	-112.357094
1585.969727	52.171223
1584.963867	26.265280
1583.958984	193.151367
1582.953125	130.591812
1581.947266	26.295071
1580.941406	-51.999619
1579.935547	-0.157386
1578.928711	246.816040
1577.922852	97.961998
1576.916016	71.372459
1575.909180	5.662227
1574.901367	114.142937
1573.893555	136.646591
1572.886719	-54.173000
1571.877930	129.281601
1570.870117	-20.115454
1569.861328	-153.986893
1568.853516	-4.774862
1567.844727	-154.434418
1566.834961	-10.748755
1565.826172	-158.016373
1564.816406	-19.858845
1563.806641	73.984764
1562.796875	188.399033
1561.787109	1.736407
1560.776367	56.175301
1559.766602	11.922357
1558.755859	19.376423
1557.744141	94.051033
1556.733398	41.582687
1555.721680	100.365738
1554.709961	104.577301
1553.698242	85.323509
1552.686523	190.178375
1551.673828	113.645966
1550.662109	-123.449265
1549.649414	221.491791
1548.635742	165.196381
1547.623047	77.731316
1546.609375	-27.967045
1545.595703	129.873383
1544.582031	80.728683
1543.568359	-25.406414
1542.553711	-49.007946
1541.540039	-13.360152
1540.524414	-45.047138
1539.509766	-2.017207
1538.495117	17.594582
1537.479492	-4.267309
1536.463867	40.788578
1535.448242	114.027153
1534.432617	-45.028763
1533.416016	283.099121
1532.399414	121.150902
1531.382813	-2.239093
1530.366211	247.863388
1529.349609	-48.432533
1528.332031	77.605904
1527.314453	115.875198
1526.296875	-41.692089
1525.279297	19.420666
1524.260742	134.373627
1523.242188	-49.324509
1522.223633	-14.469406
1521.205078	4.781002
1520.185547	49.565044
1519.166992	197.002502
1518.147461	123.190941
1517.127930	10.712637
1516.107422	131.888184
1515.087891	-116.971802
1514.067383	-109.108543
1513.046875	-37.216335
1512.025391	78.120796
1511.004883	-86.438530
1509.983398	31.134081
1508.961914	68.996643
1507.940430	-111.280510
1506.918945	-253.161194
1505.896484	-225.943802
1504.874023	-175.808456
1503.851563	-46.395603
1502.829102	11.101627
1501.806641	12.098544
1500.783203	-84.349144
1499.759766	-88.715675
1498.736328	-118.798523
1497.711914	119.696091
1496.688477	-2.761572
1495.664063	-250.634232
1494.639648	66.669075
1493.614258	-4.926342
1492.589844	-143.050827
1491.564453	12.675979
1490.539063	193.784988
1489.513672	42.609848
1488.488281	149.367065
1487.461914	243.202286
1486.435547	145.426178
1485.409180	187.988708
1484.382813	204.924820
1483.355469	277.885773
1482.328125	409.403351
1481.300781	298.504761
1480.273438	429.804077
1479.246094	313.699615
1478.217773	511.044525
1477.189453	384.624939
1476.161133	660.710266
1475.132813	679.363953
1474.103516	550.237671
1473.074219	757.174622
1472.044922	826.515381
1471.015625	898.319580
1469.986328	1015.841980
1468.956055	1079.833862
1467.925781	1181.902100
1466.895508	1205.063232
1465.865234	1548.486206
1464.833984	1474.889893
1463.802734	1642.693970
1462.771484	1823.098389
1461.740234	1779.881470
1460.708008	1825.524658
1459.676758	1767.047241
1458.644531	1794.865234
1457.612305	1787.127075
1456.579102	1901.152710
1455.546875	1819.807373
1454.513672	1867.819458
1453.480469	1908.200562
1452.446289	2093.047119
1451.413086	2229.674316
1450.378906	2112.832275
1449.344727	2011.247192
1448.310547	2352.976318
1447.276367	2299.519531
1446.241211	2109.365967
1445.206055	2167.379395
1444.170898	1974.841919
1443.135742	2080.974854
1442.099609	2032.763550
1441.063477	1835.381226
1440.027344	2052.803955
1438.991211	2123.539063
1437.954102	2002.173950
1436.917969	1777.306396
1435.880859	1663.724243
1434.843750	1469.405029
1433.805664	1414.095947
1432.768555	1187.183716
1431.730469	985.646851
1430.692383	983.625549
1429.654297	807.557739
1428.615234	629.087219
1427.576172	450.752502
1426.537109	459.151459
1425.498047	286.096832
1424.458984	198.879852
1423.418945	227.672806
1422.378906	284.237366
1421.338867	106.594170
1420.298828	241.377014
1419.257813	247.756485
1418.216797	188.764313
1417.175781	124.843819
1416.134766	161.680466
1415.093750	47.647186
1414.051758	44.401089
1413.009766	151.886444
1411.967773	236.788559
1410.924805	-72.884674
1409.882813	67.499657
1408.839844	-20.723083
1407.796875	-113.834846
1406.753906	-121.422966
1405.709961	-81.214615
1404.666016	-158.904282
1403.622070	-10.581336
1402.578125	-17.788366
1401.534180	-19.867773
1400.489258	33.326633
1399.444336	-129.043869
1398.399414	72.286568
1397.354492	138.289856
1396.308594	71.550941
1395.262695	-97.768539
1394.216797	56.230938
1393.170898	-95.251381
1392.124023	-88.821648
1391.077148	45.391136
1390.031250	84.570969
1388.983398	131.340332
1387.936523	85.659477
1386.888672	-69.939186
1385.840820	-62.810032
1384.792969	-28.059795
1383.745117	-43.190750
1382.696289	104.233643
1381.647461	-183.007874
1380.598633	-82.823914
1379.549805	87.369003
1378.500977	87.832069
1377.451172	-16.429407
1376.401367	-83.081818
1375.351563	172.305847
1374.300781	60.987167
1373.250000	-40.177376
1372.200195	-46.403046
1371.148438	-94.894814
1370.097656	-75.927879
1369.045898	-69.306175
1367.995117	144.241882
1366.943359	76.347389
1365.890625	-158.250076
1364.838867	75.482910
1363.786133	97.648766
1362.733398	229.441269
1361.680664	15.443237
1360.626953	-1.809336
1359.574219	48.236027
1358.520508	177.956223
1357.466797	133.723938
1356.412109	107.033470
1355.358398	78.005516
1354.303711	223.027603
1353.249023	340.792999
1352.193359	403.994690
1351.138672	484.683807
1350.083008	260.132538
1349.027344	207.050140
1347.971680	578.414490
1346.915039	369.248016
1345.858398	395.915833
1344.802734	581.400635
1343.745117	640.484619
1342.688477	605.484558
1341.630859	706.910645
1340.573242	654.809692
1339.515625	781.194580
1338.458008	932.409973
1337.399414	865.794556
1336.340820	923.095886
1335.282227	772.603882
1334.223633	797.969910
1333.165039	776.437927
1332.105469	688.250366
1331.045898	812.865906
1329.986328	680.435791
1328.925781	837.350037
1327.865234	784.266174
1326.804688	785.665405
1325.744141	794.583557
1324.683594	793.726440
1323.622070	743.592834
1322.560547	698.523193
1321.499023	888.024048
1320.437500	1013.393799
1319.375000	909.394348
1318.312500	980.644836
1317.250000	970.593201
1316.187500	901.477112
1315.124023	812.767761
1314.061523	1135.700195
1312.998047	867.322510
1311.933594	860.233154
1310.870117	813.838501
1309.805664	878.338501
1308.741211	1048.739258
1307.676758	1140.400391
1306.612305	1099.246216
1305.546875	1262.355591
1304.481445	1036.905396
1303.416016	1369.769653
1302.349609	1097.842163
1301.284180	1096.454468
1300.217773	972.282654
1299.151367	1123.377686
1298.084961	1016.588318
1297.017578	1071.979614
1295.950195	1110.228394
1294.882813	1082.254761
1293.815430	946.384094
1292.747070	776.284973
1291.678711	792.738525
1290.610352	1037.310303
1289.541992	968.001343
1288.473633	869.362671
1287.404297	778.171509
1286.334961	887.987000
1285.265625	701.395081
1284.195313	779.437866
1283.125977	769.343262
1282.055664	915.971497
1280.985352	925.517273
1279.914063	1081.918091
1278.843750	807.715149
1277.772461	961.702576
1276.700195	714.617981
1275.628906	956.640747
1274.557617	839.277100
1273.485352	1061.676758
1272.413086	1105.652222
1271.339844	910.250732
1270.267578	878.583130
1269.194336	1052.047729
1268.121094	966.701904
1267.046875	1008.321655
1265.973633	876.699219
1264.899414	947.625671
1263.825195	811.224731
1262.750977	899.229126
1261.675781	928.694946
1260.601563	807.042542
1259.526367	895.013184
1258.450195	1009.749634
1257.375000	1014.830322
1256.298828	929.809082
1255.222656	908.125183
1254.146484	1086.045410
1253.070313	979.155090
1251.993164	813.913818
1250.916016	767.930786
1249.838867	935.970886
1248.760742	712.466614
1247.683594	955.779663
1246.605469	924.341797
1245.527344	722.815125
1244.448242	820.161316
1243.370117	701.287109
1242.291016	638.294312
1241.211914	677.269836
1240.131836	745.330627
1239.052734	750.243103
1237.972656	791.518982
1236.892578	573.217041
1235.811523	604.755981
1234.731445	684.738403
1233.650391	539.229675
1232.569336	529.459595
1231.488281	572.961975
1230.406250	587.339966
1229.324219	453.945587
1228.242188	572.379150
1227.160156	402.655914
1226.077148	506.444427
1224.994141	448.028595
1223.911133	425.879852
1222.828125	418.205933
1221.745117	391.144348
1220.661133	214.162338
1219.577148	177.391800
1218.492188	396.725769
1217.408203	243.866974
1216.323242	392.938507
1215.238281	269.017853
1214.153320	309.266083
1213.067383	272.201080
1211.982422	256.814270
1210.896484	260.676666
1209.809570	126.986404
1208.723633	386.382751
1207.636719	283.946198
1206.549805	321.301697
1205.462891	447.746246
1204.375000	593.345398
1203.288086	365.438354
1202.200195	130.340515
1201.111328	30.118372
1200.023438	4.500201
1198.934570	-47.649990
1197.845703	-22.846264
1196.756836	-48.641964
1195.666992	-76.903458
1194.578125	-28.272848
1193.488281	-49.454941
1192.397461	-135.595932
1191.307617	-48.753479
1190.216797	-89.354370
1189.125977	-264.516449
1188.035156	-228.353378
1186.944336	4.587608
1185.852539	-67.488899
1184.760742	25.974438
1183.668945	-118.201370
1182.576172	-34.515930
1181.483398	-221.933121
1180.390625	-145.605484
1179.297852	21.699257
1178.205078	-22.041502
1177.111328	111.462486
1176.017578	120.265388
1174.923828	-53.025421
1173.829102	-123.360046
1172.734375	52.824760
1171.639648	56.535866
1170.544922	-4.435649
1169.450195	32.624180
1168.354492	251.355881
1167.258789	68.199127
1166.163086	-48.014828
1165.066406	-56.703197
1163.969727	135.256607
1162.873047	102.488869
1161.776367	110.262428
1160.679688	172.880341
1159.582031	130.345123
1158.484375	106.849182
1157.386719	376.804047
1156.288086	388.896667
1155.189453	140.919373
1154.090820	365.148956
1152.992188	331.715851
1151.892578	121.833229
1150.793945	-30.829052
1149.693359	190.555939
1148.593750	47.328487
1147.494141	89.848312
1146.393555	-91.531891
1145.292969	146.048325
1144.191406	26.469891
1143.090820	-83.600235
1141.989258	84.623535
1140.887695	-51.708961
1139.785156	-145.252075
1138.683594	58.330654
1137.581055	-37.700943
1136.478516	172.760315
1135.375977	307.046387
1134.272461	156.204926
1133.168945	309.302307
1132.065430	334.077789
1130.960938	520.167847
1129.857422	447.479187
1128.752930	512.356018
1127.648438	562.915894
1126.542969	563.595886
1125.438477	559.485840
1124.333008	552.948303
1123.226563	643.510498
1122.121094	454.435486
1121.014648	431.188080
1119.908203	436.317871
1118.801758	242.532104
1117.695313	266.543915
1116.587891	583.924988
1115.480469	477.632416
1114.373047	482.514069
1113.264648	359.648499
1112.156250	64.209709
1111.047852	184.875748
1109.939453	390.522949
1108.830078	305.431854
1107.721680	324.281677
1106.611328	380.862518
1105.501953	477.526672
1104.392578	630.766602
1103.282227	517.230042
1102.171875	790.654846
1101.060547	415.241425
1099.950195	705.019958
1098.838867	610.321533
1097.726563	619.354553
1096.615234	647.221619
1095.502930	675.049622
1094.390625	490.843170
1093.278320	462.137085
1092.166016	511.128082
1091.052734	642.466797
1089.939453	731.369812
1088.826172	577.872925
1087.711914	497.353271
1086.598633	553.274963
1085.484375	296.436676
1084.369141	462.839996
1083.254883	666.773254
1082.139648	757.821289
1081.024414	487.061188
1079.909180	592.200623
1078.792969	671.460449
1077.676758	417.340698
1076.560547	733.659302
1075.444336	653.291870
1074.327148	307.879303
1073.209961	375.417603
1072.092773	482.799957
1070.974609	510.434875
1069.857422	507.609619
1068.739258	479.022522
1067.620117	485.600006
1066.501953	541.385986
1065.382813	114.795792
1064.263672	542.906311
1063.144531	465.295197
1062.024414	408.799957
1060.905273	422.548218
1059.784180	590.673218
1058.664063	386.961823
1057.543945	382.090210
1056.422852	122.487770
1055.301758	85.029022
1054.179688	122.377731
1053.057617	334.922028
1051.936523	173.795914
1050.813477	185.533875
1049.691406	120.291885
1048.568359	300.135498
1047.445313	143.997467
1046.322266	265.537476
1045.198242	249.484009
1044.075195	212.511307
1042.950195	75.374413
1041.826172	236.631622
1040.702148	223.141296
1039.577148	121.199532
1038.452148	131.138046
1037.326172	210.967834
1036.201172	37.124065
1035.075195	63.540527
1033.948242	143.511642
1032.822266	0.226090
1031.695313	366.329865
1030.568359	95.321228
1029.441406	156.883011
1028.313477	206.863510
1027.186523	173.259293
1026.058594	-127.371971
1024.929688	-63.214474
1023.801758	-210.275009
1022.672852	-120.445770
1021.543945	-160.530914
1020.414063	-98.443535
1019.284180	-286.807343
1018.155273	-229.192566
1017.024414	-104.298332
1015.894531	-109.174500
1014.763672	-301.669403
1013.632813	-2.835932
1012.501953	-72.336205
1011.370117	-67.618042
1010.238281	191.852310
1009.106445	161.964401
1007.974609	78.956383
1006.841797	361.613098
1005.708984	933.353638
1004.576172	1264.424927
1003.443359	1643.985840
1002.309570	1685.999146
1001.175781	1254.365234
1000.041992	582.757324
998.907227	161.011597
997.772461	55.922413
996.637695	-194.466675
995.502930	-59.180481
994.367188	-30.009663
993.231445	56.923660
992.095703	-125.947388
990.959961	117.976311
989.823242	94.454147
988.686523	-131.787827
987.549805	-42.121250
986.412109	-178.171326
985.274414	-51.478947
984.136719	-178.044754
982.999023	-115.665306
981.860352	-186.707733
980.722656	87.559181
979.583008	44.318939
978.444336	-12.594940
977.304688	-16.488863
976.165039	32.603149
975.025391	-49.232849
973.884766	-13.730697
972.745117	228.624496
971.604492	206.837646
970.462891	47.389519
969.322266	94.742599
968.180664	114.637657
967.039063	56.610985
965.896484	10.190936
964.753906	92.340332
963.611328	126.404724
962.468750	137.635895
961.326172	249.814865
960.182617	357.466400
959.039063	73.427757
957.894531	14.087090
956.750977	-106.946030
955.606445	99.554291
954.460938	237.402420
953.316406	59.513927
952.170898	231.832962
951.025391	93.122665
949.879883	219.829849
948.733398	26.532650
947.587891	11.700305
946.440430	95.236412
945.293945	290.772400
944.146484	193.979004
942.999023	111.032707
941.851563	188.026566
940.704102	182.920868
939.555664	164.229767
938.407227	175.303101
937.257813	186.471542
936.109375	407.507050
934.959961	202.246643
933.810547	168.111923
932.660156	38.391861
931.510742	122.959206
930.360352	95.988441
929.208984	130.602921
928.058594	140.251007
926.907227	102.196480
925.755859	-40.415161
924.603516	219.773788
923.452148	81.928787
922.299805	-187.635117
921.147461	15.839514
919.994141	98.856094
918.840820	70.585930
917.687500	-130.227951
916.534180	-62.879669
915.379883	-188.471069
914.225586	-127.784332
913.071289	-21.657570
911.916992	-280.796082
910.761719	-140.497849
909.606445	-93.170372
908.451172	-79.799286
907.294922	-59.556442
906.138672	-150.294907
904.982422	-75.523811
903.826172	69.501617
902.668945	191.886063
901.511719	-9.483589
900.354492	83.569977
899.196289	15.974834
898.038086	84.224068
896.879883	261.077026
895.721680	105.480492
894.562500	99.238678
893.403320	126.964539
892.244141	249.644897
891.084961	46.988232
889.924805	237.506882
888.764648	96.031342
887.603516	295.587677
886.443359	174.580231
885.282227	333.503082
884.121094	255.509766
882.958984	177.603989
881.797852	180.953445
880.635742	254.237030
879.472656	332.041199
878.310547	378.294159
877.147461	287.142761
875.984375	452.836945
874.820313	472.126648
873.656250	324.845703
872.492188	251.939850
871.328125	237.604721
870.164063	491.015503
868.999023	251.777756
867.833984	228.544479
866.667969	340.235748
865.502930	265.344574
864.336914	327.583771
863.169922	147.196869
862.003906	200.487396
860.836914	134.765869
859.669922	185.824829
858.501953	225.655685
857.334961	337.275757
856.166992	448.857910
854.999023	351.819702
853.830078	393.856659
852.661133	550.205627
851.492188	556.325989
850.323242	591.572632
849.153320	496.883240
847.983398	146.925385
846.813477	269.569611
845.642578	105.626648
844.472656	53.649036
843.301758	182.926895
842.129883	269.639313
840.958984	231.056671
839.787109	438.430939
838.614258	140.513519
837.442383	287.442047
836.269531	320.342468
835.096680	447.026093
833.923828	497.701355
832.750000	575.129211
831.576172	317.674744
830.402344	388.367737
829.227539	474.624390
828.053711	471.585602
826.878906	354.793152
825.703125	340.590332
824.528320	130.206116
823.352539	423.525940
822.175781	215.395035
821.000000	105.327789
819.823242	113.306145
818.646484	12.151610
817.469727	124.685173
816.291992	210.425354
815.114258	-19.831581
813.936523	-29.823193
812.758789	22.409260
811.580078	-138.849197
810.401367	42.211601
809.221680	52.039711
808.042969	75.138779
806.863281	204.792816
805.683594	10.134483
804.502930	-155.619720
803.322266	-301.373138
802.141602	-29.945230
800.960938	-151.367294
799.779297	-277.220795
798.597656	-85.984047
797.416016	-238.511536
796.234375	-273.561096
795.051758	-171.269958
793.869141	-230.805634
792.685547	-383.393311
791.502930	-192.766983
790.319336	-228.092010
789.135742	-11.161575
787.951172	130.372223
786.766602	-31.293388
785.582031	-38.136768
784.397461	151.742676
783.211914	-69.703796
782.026367	-48.009148
780.840820	103.966545
779.655273	3.969642
778.468750	109.340889
777.282227	130.684372
776.094727	21.707935
774.908203	-76.261902
773.720703	145.671616
772.533203	65.217400
771.344727	81.762825
770.156250	91.607780
768.967773	50.669746
767.779297	-12.365254
766.589844	-4.942075
765.400391	346.028595
764.210938	249.697739
763.020508	210.578323
761.830078	100.958199
760.639648	391.831146
759.449219	367.861877
758.257813	295.431366
757.066406	200.961594
755.875000	275.744293
754.682617	249.298996
753.491211	75.542885
752.297852	352.183289
751.105469	9.185369
749.912109	149.388916
748.718750	131.365982
747.525391	185.700439
746.331055	53.396812
745.137695	50.511162
743.942383	58.511215
742.748047	371.233856
741.552734	291.287659
740.357422	123.619278
739.162109	96.189743
737.965820	-18.944983
736.770508	-44.308746
735.573242	197.413513
734.376953	314.144318
733.179688	209.669128
731.982422	234.266388
730.785156	223.761536
729.586914	22.888929
728.388672	49.444908
727.190430	117.441498
725.992188	191.878082
724.792969	200.642197
723.593750	113.192665
722.394531	333.666626
721.194336	346.509155
719.994141	374.544586
718.793945	452.685547
717.592773	415.056702
716.391602	442.811768
715.190430	433.395752
713.989258	367.209686
712.787109	263.914246
711.584961	417.774933
710.382813	-45.180176
709.180664	311.128876
707.977539	233.770859
706.774414	75.805603
705.570313	76.759834
704.367188	75.463814
703.163086	150.254242
701.958984	220.587875
700.753906	299.517792
699.548828	202.210907
698.343750	189.664551
697.138672	74.906403
695.932617	118.759033
694.726563	88.664238
693.520508	30.286577
692.313477	-21.611897
691.106445	0.263495
689.899414	-51.721333
688.692383	-251.290237
687.484375	-236.055084
686.276367	-10.499071
685.068359	86.966675
683.859375	-15.105548
682.650391	-136.682938
681.441406	-15.562116
680.232422	-206.492767
679.022461	-139.642136
677.812500	91.703796
676.602539	60.964554
675.391602	-199.213394
674.180664	-206.133240
672.969727	-154.668106
671.758789	-72.971252
670.546875	-136.209335
669.334961	101.055244
668.123047	18.321913
666.910156	-6.043412
665.697266	-125.458176
664.484375	66.189758
663.270508	-20.801628
662.057617	-75.365112
660.842773	196.003952
659.628906	-11.767674
658.415039	-48.999565
657.200195	155.367874
655.984375	-34.936810
654.769531	40.044121
653.553711	43.900394
652.337891	45.644039
651.122070	-124.908745
649.905273	92.354744
648.688477	64.101387
647.471680	96.206612
646.253906	74.562317
645.037109	210.091125
643.818359	139.117493
642.600586	96.232635
641.381836	386.768921
640.163086	118.327148
638.944336	84.404724
637.725586	26.988565
636.505859	-139.832230
635.286133	58.704205
634.065430	-112.041626
632.845703	41.631310
631.625000	88.090805
630.403320	175.485397
629.182617	1.300523
627.960938	44.035873
626.739258	11.917808
625.517578	57.226833
624.294922	85.612976
623.072266	49.955700
621.849609	-120.387978
620.625977	189.427338
619.402344	-151.599930
618.178711	-4.019517
616.955078	126.700363
615.730469	9.470665
614.505859	-70.971779
613.281250	-285.754669
612.055664	2.512089
610.830078	-12.537284
609.604492	-46.382233
608.378906	-34.880486
607.152344	34.782867
605.925781	132.679779
604.699219	26.031668
