# Supplementary material for: Raman spectroscopy accurately differentiates mucosal healing from non-healing and biochemical changes following biological therapy in inflammatory bowel disease
Source: PLoS One. 2021 Jun 2;16(6):e0252210. doi: 10.1371/journal.pone.0252210 (PMC8172032; doi:10.1371/journal.pone.0252210)
Supplement: S2 Dataset — (ZIP) [file pone.0252210.s004.zip › Export UC MH/EC037-1_base sub CR removed_7__X_-13696.7__Y_37027__Z_159.231__Time_78.txt]

1714.640625	172.537003
1713.664063	119.256927
1712.687500	411.526489
1711.709961	343.389343
1710.733398	212.814133
1709.755859	-39.328720
1708.778320	39.959454
1707.799805	316.391418
1706.821289	262.209229
1705.843750	362.387054
1704.864258	-50.091518
1703.885742	128.107361
1702.907227	-192.684677
1701.927734	-217.621582
1700.948242	-120.730103
1699.968750	-14.437389
1698.988281	-83.329323
1698.007813	17.568050
1697.028320	-163.463913
1696.046875	-1.249743
1695.066406	-449.487213
1694.084961	-290.109253
1693.104492	-204.295929
1692.123047	-85.364952
1691.140625	149.373260
1690.159180	182.404480
1689.176758	165.786407
1688.194336	278.265503
1687.211914	346.412170
1686.228516	-93.662865
1685.246094	155.122696
1684.262695	191.554047
1683.279297	71.741364
1682.295898	104.717934
1681.311523	106.577705
1680.327148	-61.070950
1679.342773	224.685257
1678.358398	119.970932
1677.374023	-2.514718
1676.388672	527.453247
1675.403320	441.003998
1674.417969	541.439453
1673.432617	631.913269
1672.446289	723.006287
1671.459961	490.596069
1670.473633	415.665436
1669.487305	683.990601
1668.500977	565.164551
1667.513672	529.241638
1666.526367	945.078186
1665.539063	1034.932251
1664.550781	865.282593
1663.563477	1184.255859
1662.575195	1060.751953
1661.586914	839.703979
1660.598633	868.355957
1659.609375	1392.925049
1658.620117	1027.566528
1657.631836	1258.754639
1656.641602	1153.886353
1655.652344	1089.191772
1654.662109	1212.791626
1653.672852	616.938965
1652.681641	1114.298584
1651.691406	765.358887
1650.701172	533.244507
1649.709961	711.312012
1648.718750	678.110229
1647.727539	756.191467
1646.735352	649.515503
1645.744141	345.032349
1644.751953	-138.699036
1643.759766	191.245087
1642.766602	127.888924
1641.774414	146.591721
1640.781250	402.923157
1639.788086	289.975006
1638.794922	29.532425
1637.801758	-32.880817
1636.807617	-18.706753
1635.813477	-59.763489
1634.819336	110.121849
1633.825195	21.845047
1632.830078	-68.960312
1631.834961	22.063848
1630.839844	-181.764130
1629.844727	327.917297
1628.849609	-323.166840
1627.853516	33.786495
1626.857422	72.319656
1625.861328	-25.900248
1624.865234	-176.647308
1623.868164	14.409794
1622.871094	121.282852
1621.874023	-221.239105
1620.876953	148.328461
1619.879883	68.575790
1618.881836	225.139862
1617.883789	315.963135
1616.885742	173.097321
1615.887695	-140.331390
1614.888672	39.548977
1613.889648	109.119217
1612.890625	304.470886
1611.891602	334.476990
1610.892578	634.397400
1609.892578	312.940613
1608.892578	12.492549
1607.892578	8.106559
1606.892578	-98.527069
1605.891602	431.062195
1604.890625	93.761246
1603.889648	431.780396
1602.888672	-107.107430
1601.887695	-31.066572
1600.885742	-441.731689
1599.883789	-7.659935
1598.881836	188.156677
1597.879883	93.597359
1596.876953	79.922066
1595.874023	139.270081
1594.871094	-444.189911
1593.868164	-97.769493
1592.864258	-57.193073
1591.861328	-139.461899
1590.857422	-0.033486
1589.853516	-33.055954
1588.848633	270.289215
1587.844727	182.107925
1586.839844	57.258446
1585.834961	-135.500015
1584.830078	101.744766
1583.824219	-60.048214
1582.819336	-13.485665
1581.813477	314.188080
1580.807617	99.819626
1579.800781	20.727091
1578.794922	-68.897552
1577.788086	-72.811226
1576.781250	123.454842
1575.773438	67.062325
1574.766602	-233.962997
1573.758789	-178.816483
1572.750977	284.303772
1571.743164	-35.372173
1570.735352	47.706223
1569.726563	-56.542007
1568.718750	114.438934
1567.708984	230.558594
1566.700195	234.809860
1565.691406	-75.243484
1564.681641	-40.202320
1563.671875	-54.664700
1562.662109	-30.403616
1561.652344	-3.750574
1560.641602	499.814270
1559.630859	277.033752
1558.620117	-49.524971
1557.609375	92.931915
1556.597656	-135.404236
1555.586914	-146.202560
1554.575195	171.692184
1553.563477	380.516449
1552.550781	651.160400
1551.539063	181.315948
1550.526367	-68.593246
1549.513672	79.830383
1548.500977	-9.950782
1547.487305	88.870941
1546.473633	-60.728100
1545.459961	79.062332
1544.446289	91.986099
1543.432617	370.853546
1542.417969	261.921112
1541.404297	34.099186
1540.389648	118.601906
1539.374023	334.524506
1538.359375	75.325371
1537.343750	-83.321213
1536.328125	232.629547
1535.312500	-50.113178
1534.296875	255.066071
1533.280273	397.493134
1532.263672	132.440155
1531.247070	274.534363
1530.230469	362.305481
1529.212891	225.750870
1528.196289	369.867126
1527.178711	204.756012
1526.160156	266.083679
1525.142578	-143.718857
1524.124023	-23.429359
1523.106445	315.387573
1522.087891	283.508484
1521.068359	128.041092
1520.049805	435.335663
1519.030273	128.000137
1518.010742	54.535290
1516.991211	276.467255
1515.971680	-2.732524
1514.951172	383.221344
1513.930664	-24.529341
1512.910156	-157.520844
1511.889648	281.796478
1510.868164	-177.339127
1509.846680	30.659880
1508.826172	-182.145981
1507.803711	22.975407
1506.782227	451.016357
1505.759766	27.715748
1504.737305	-236.592392
1503.714844	-580.299683
1502.692383	-6.848587
1501.668945	-84.294319
1500.646484	-5.541222
1499.623047	106.348068
1498.599609	-332.170868
1497.575195	-407.235504
1496.550781	-305.796417
1495.527344	-314.413391
1494.502930	226.706009
1493.477539	-158.052658
1492.453125	129.629639
1491.427734	199.873230
1490.402344	149.946503
1489.376953	324.801544
1488.350586	721.710815
1487.325195	-163.408859
1486.298828	118.480637
1485.272461	170.499313
1484.245117	518.446838
1483.218750	95.763649
1482.191406	142.538437
1481.164063	122.969353
1480.136719	52.399059
1479.108398	343.783478
1478.080078	224.707413
1477.052734	149.029144
1476.023438	544.591248
1474.995117	507.033203
1473.965820	752.107788
1472.937500	790.899658
1471.908203	1015.454529
1470.877930	1163.536987
1469.848633	1352.313477
1468.818359	1210.302490
1467.788086	1487.987061
1466.757813	1346.041504
1465.727539	1331.281128
1464.696289	1845.150146
1463.665039	1693.088379
1462.633789	1630.035645
1461.602539	1594.979004
1460.570313	2103.354980
1459.539063	1596.059570
1458.506836	1944.385376
1457.473633	1904.287964
1456.441406	1473.561523
1455.408203	1738.069092
1454.375000	1984.757568
1453.341797	2020.937988
1452.308594	2049.553955
1451.274414	1784.175171
1450.241211	2000.450317
1449.207031	1679.574951
1448.171875	2108.586914
1447.137695	2279.219971
1446.102539	2363.728760
1445.067383	2172.364502
1444.032227	1887.519531
1442.997070	1582.625610
1441.960938	2102.549805
1440.924805	1537.358765
1439.888672	1847.359253
1438.852539	1548.060791
1437.816406	1787.317017
1436.779297	1708.131836
1435.742188	1280.422852
1434.705078	1055.051392
1433.666992	1352.568604
1432.629883	1347.111694
1431.591797	738.429749
1430.553711	920.010071
1429.514648	728.150330
1428.476563	107.666412
1427.437500	645.132385
1426.398438	103.265480
1425.359375	265.082764
1424.320313	179.929428
1423.280273	137.724609
1422.240234	297.188843
1421.200195	338.311737
1420.159180	4.270493
1419.119141	146.370834
1418.078125	296.036316
1417.037109	584.170288
1415.996094	87.262177
1414.954102	-115.022072
1413.912109	-27.877237
1412.870117	373.662537
1411.828125	46.102200
1410.786133	-137.936234
1409.743164	-30.309757
1408.700195	280.895416
1407.657227	-184.062088
1406.614258	-10.833758
1405.570313	433.575348
1404.527344	541.584045
1403.483398	72.419731
1402.438477	353.778870
1401.394531	-107.362091
1400.349609	-86.661697
1399.304688	-68.352234
1398.259766	-165.237854
1397.214844	234.322540
1396.168945	267.953766
1395.123047	-111.686531
1394.077148	-190.449570
1393.031250	204.262711
1391.984375	-192.276077
1390.937500	335.173065
1389.890625	289.418945
1388.843750	131.223511
1387.796875	348.469757
1386.749023	35.506126
1385.701172	-104.655907
1384.653320	205.378281
1383.604492	-81.983971
1382.556641	-219.123489
1381.507813	-91.268547
1380.458984	216.509445
1379.410156	154.694778
1378.360352	-149.175751
1377.310547	433.380585
1376.260742	-32.366817
1375.210938	88.581779
1374.161133	-289.305115
1373.110352	-48.392502
1372.059570	-19.401630
1371.008789	114.421066
1369.957031	-48.312538
1368.906250	65.789970
1367.854492	204.862961
1366.802734	-159.139908
1365.750000	-92.055496
1364.698242	164.382324
1363.645508	-176.601227
1362.592773	-34.498451
1361.540039	202.225174
1360.486328	63.319241
1359.433594	-45.525845
1358.379883	427.635132
1357.326172	95.246475
1356.271484	140.901993
1355.216797	-153.774612
1354.163086	125.730423
1353.107422	-138.779861
1352.052734	481.042145
1350.998047	147.329376
1349.942383	283.004364
1348.886719	257.432037
1347.830078	432.945251
1346.774414	633.332520
1345.717773	694.846619
1344.661133	734.136902
1343.604492	795.835205
1342.546875	914.610840
1341.490234	1172.243164
1340.432617	1048.325684
1339.375000	771.007324
1338.316406	724.203857
1337.258789	868.197327
1336.200195	1007.262146
1335.141602	794.960449
1334.082031	615.001465
1333.023438	813.724854
1331.963867	616.741638
1330.904297	793.316772
1329.844727	740.011292
1328.784180	968.569946
1327.723633	950.026855
1326.663086	929.118774
1325.602539	567.469299
1324.541992	1055.549683
1323.480469	805.300537
1322.418945	1325.372192
1321.357422	1233.298584
1320.295898	1200.574097
1319.233398	894.120178
1318.170898	1014.543884
1317.108398	1083.218628
1316.045898	1213.584473
1314.982422	1284.801025
1313.918945	1097.346436
1312.855469	1141.625000
1311.791992	1057.889282
1310.728516	981.653198
1309.664063	1358.498901
1308.599609	1484.196655
1307.535156	1021.772278
1306.469727	1314.913452
1305.404297	1106.206665
1304.338867	1569.029053
1303.273438	1385.078247
1302.208008	1326.641602
1301.141602	1477.169067
1300.075195	1546.613770
1299.008789	1562.040283
1297.942383	1390.864990
1296.875000	1283.643555
1295.807617	1259.992798
1294.740234	1096.504761
1293.672852	1274.228516
1292.604492	870.466003
1291.537109	1082.600464
1290.468750	814.026611
1289.399414	1737.133423
1288.331055	1218.604614
1287.261719	1369.350830
1286.192383	1135.402588
1285.123047	1278.836060
1284.052734	1160.172485
1282.983398	958.364441
1281.913086	1013.702087
1280.841797	829.175964
1279.771484	1129.265869
1278.700195	1231.082397
1277.628906	711.636047
1276.557617	823.331360
1275.486328	1091.467407
1274.414063	1017.292175
1273.341797	1045.808350
1272.269531	1335.748413
1271.197266	1056.450684
1270.124023	1116.718018
1269.050781	656.923767
1267.977539	1337.292969
1266.904297	1534.163818
1265.830078	1199.030640
1264.756836	993.356873
1263.681641	1253.566406
1262.607422	1067.470337
1261.533203	1242.250610
1260.458008	839.303955
1259.382813	960.429688
1258.307617	1113.173096
1257.231445	1536.181030
1256.155273	997.127625
1255.079102	1040.167725
1254.002930	1036.932617
1252.926758	1092.096436
1251.849609	1027.985962
1250.772461	1199.837891
1249.695313	931.424133
1248.617188	1061.837036
1247.540039	1146.012573
1246.461914	1188.793213
1245.382813	1340.853271
1244.304688	802.948914
1243.225586	789.832947
1242.146484	888.394409
1241.067383	634.882080
1239.988281	832.888306
1238.908203	703.177368
1237.828125	442.490204
1236.748047	904.673096
1235.667969	668.240479
1234.586914	972.499573
1233.505859	1085.101563
1232.424805	836.545227
1231.343750	1128.341064
1230.261719	741.718384
1229.179688	735.437683
1228.097656	930.072083
1227.015625	984.186951
1225.932617	953.507568
1224.850586	1014.759766
1223.767578	983.996765
1222.683594	1023.315063
1221.600586	644.284729
1220.516602	429.739899
1219.432617	353.000336
1218.347656	660.424072
1217.263672	385.468079
1216.178711	209.591461
1215.093750	579.461853
1214.008789	816.340027
1212.922852	343.420013
1211.836914	715.244507
1210.750977	688.769714
1209.665039	1060.241089
1208.579102	720.091553
1207.492188	997.221863
1206.405273	565.499390
1205.318359	765.306274
1204.230469	630.039368
1203.142578	444.187378
1202.054688	383.585602
1200.966797	70.131989
1199.877930	-96.421150
1198.790039	317.060730
1197.701172	75.805367
1196.611328	606.769287
1195.522461	-228.619675
1194.432617	-344.774536
1193.342773	231.407150
1192.252930	-57.977211
1191.162109	92.414375
1190.072266	-223.368561
1188.981445	-169.215912
1187.889648	-76.756905
1186.798828	349.320068
1185.707031	194.265518
1184.615234	-145.563553
1183.523438	-60.659409
1182.430664	103.269066
1181.337891	339.000946
1180.245117	97.446388
1179.152344	-127.289055
1178.059570	263.900146
1176.965820	130.117523
1175.872070	269.400330
1174.778320	264.858124
1173.683594	35.168571
1172.588867	-105.919884
1171.494141	468.565674
1170.399414	-309.147919
1169.303711	-50.797092
1168.208984	83.029465
1167.113281	-170.645355
1166.016602	-139.821259
1164.920898	132.335281
1163.824219	-173.969421
1162.727539	155.252029
1161.630859	-88.949059
1160.533203	297.264954
1159.435547	14.791826
1158.337891	737.218079
1157.240234	194.552216
1156.141602	320.038055
1155.043945	423.967163
1153.944336	379.894012
1152.845703	559.910156
1151.747070	-156.431931
1150.647461	56.846016
1149.547852	436.743896
1148.447266	542.466431
1147.347656	259.938751
1146.247070	296.499146
1145.146484	-112.133392
1144.044922	-135.129196
1142.944336	122.605202
1141.842773	598.989990
1140.741211	345.010010
1139.638672	-246.548080
1138.537109	162.893936
1137.434570	605.345947
1136.332031	2.109429
1135.228516	570.189819
1134.125977	335.259308
1133.022461	183.476227
1131.917969	110.033119
1130.814453	188.500854
1129.709961	435.338440
1128.605469	776.914001
1127.500977	290.576538
1126.396484	774.229736
1125.291016	650.726807
1124.185547	330.529846
1123.080078	609.944885
1121.973633	635.696289
1120.868164	467.214752
1119.761719	151.951401
1118.654297	215.563980
1117.547852	279.147339
1116.440430	191.215179
1115.333008	682.917297
1114.225586	60.348953
1113.117188	447.750305
1112.008789	269.923523
1110.900391	-87.469574
1109.791992	354.010162
1108.682617	398.348969
1107.573242	742.630371
1106.463867	789.207642
1105.354492	493.418488
1104.244141	-83.145317
1103.133789	126.381035
1102.023438	201.327454
1100.913086	424.848053
1099.801758	1004.339478
1098.690430	541.471191
1097.579102	493.678650
1096.467773	615.592590
1095.355469	570.160522
1094.243164	319.829315
1093.130859	545.335205
1092.017578	648.297668
1090.905273	652.393494
1089.791992	522.340393
1088.677734	291.175537
1087.564453	123.673141
1086.450195	184.375397
1085.335938	482.549255
1084.221680	681.888062
1083.106445	935.199219
1081.991211	1202.523071
1080.875977	671.080261
1079.760742	424.087585
1078.644531	559.950378
1077.528320	404.712677
1076.412109	554.681091
1075.295898	676.474854
1074.178711	467.475922
1073.061523	289.111053
1071.944336	488.386108
1070.826172	551.636475
1069.708984	434.474609
1068.590820	153.381973
1067.471680	362.059967
1066.353516	200.683167
1065.234375	261.866180
1064.115234	550.160156
1062.996094	681.582703
1061.875977	487.743164
1060.755859	754.922974
1059.635742	142.659134
1058.515625	80.246628
1057.394531	384.947479
1056.273438	320.312225
1055.152344	288.499084
1054.031250	-44.572144
1052.909180	185.450790
1051.787109	41.848545
1050.665039	-194.978577
1049.541992	177.544525
1048.418945	183.639633
1047.295898	-127.445343
1046.172852	79.494560
1045.048828	-273.215179
1043.925781	-180.368439
1042.801758	112.961334
1041.676758	140.600464
1040.552734	72.836433
1039.427734	-127.559860
1038.302734	186.858856
1037.176758	135.723389
1036.050781	317.476837
1034.924805	220.031067
1033.798828	-35.452148
1032.672852	53.536633
1031.545898	400.699005
1030.418945	178.246964
1029.291992	160.560974
1028.164063	-226.481293
1027.036133	39.601276
1025.908203	-321.424225
1024.780273	-31.962572
1023.651367	-357.733307
1022.522461	-10.119246
1021.393555	-333.150238
1020.264648	-560.778015
1019.134766	-291.823303
1018.004883	-275.606995
1016.875000	-117.838776
1015.744141	-377.221802
1014.613281	-50.069668
1013.482422	-151.517914
1012.351563	-164.756760
1011.219727	-122.278008
1010.088867	-230.137527
1008.956055	64.906151
1007.824219	191.062881
1006.691406	606.477478
1005.558594	568.522400
1004.425781	1659.186890
1003.292969	1683.733643
1002.159180	1218.417725
1001.025391	651.802490
999.891602	256.568329
998.756836	92.638763
997.622070	217.588196
996.487305	201.819641
995.352539	-95.365463
994.216797	300.003723
993.081055	56.309425
991.945313	631.692810
990.808594	-68.214828
989.672852	322.833282
988.536133	-74.408417
987.398438	24.123434
986.261719	-10.833332
985.124023	83.367195
983.986328	214.535355
982.847656	396.447815
981.709961	-100.514427
980.571289	396.975281
979.432617	277.859283
978.292969	-144.639954
977.153320	42.587490
976.013672	68.975159
974.874023	74.835457
973.734375	-374.109100
972.593750	346.649689
971.453125	233.513641
970.311523	352.510773
969.170898	-33.415577
968.029297	-120.634933
966.886719	21.813690
965.745117	-81.092216
964.602539	-133.330795
963.459961	135.646835
962.317383	53.922131
961.173828	86.988724
960.030273	127.086311
958.886719	132.968063
957.743164	434.465210
956.598633	351.298431
955.454102	-26.977037
954.309570	121.493385
953.165039	242.603241
952.019531	139.620453
950.874023	290.716705
949.727539	-58.855507
948.582031	-188.639572
947.435547	88.601120
946.289063	-271.622681
945.141602	382.746582
943.995117	175.953278
942.847656	140.656815
941.699219	285.863953
940.551758	-4.748297
939.403320	154.421539
938.254883	-58.167843
937.105469	507.182343
935.957031	87.417320
934.807617	561.577026
933.658203	449.947449
932.507813	395.470001
931.357422	457.332703
930.207031	218.685989
929.056641	-90.296326
927.906250	53.997032
926.754883	341.726532
925.603516	-84.983086
924.451172	-60.975170
923.298828	120.073898
922.146484	121.540794
920.994141	-406.506409
919.841797	102.113541
918.688477	385.678802
917.535156	110.430176
916.380859	257.825592
915.227539	-314.468231
914.073242	87.408470
912.918945	-62.253315
911.763672	289.664734
910.608398	-102.484146
909.453125	52.184074
908.297852	-230.696564
907.141602	-75.886436
905.985352	65.349960
904.829102	-94.720627
903.672852	-279.546356
902.515625	144.960251
901.358398	-125.707977
900.201172	332.676514
899.042969	412.998199
897.884766	129.105042
896.726563	521.720642
895.568359	461.947327
894.409180	180.701004
893.250000	134.716019
892.090820	86.551704
890.930664	316.342743
889.771484	137.259598
888.611328	-204.280731
887.450195	-100.871193
886.289063	65.733833
885.128906	207.475098
883.966797	234.122726
882.805664	294.626556
881.643555	215.318008
880.481445	345.735352
879.319336	264.246368
878.156250	155.774887
876.993164	263.636444
875.830078	-38.453575
874.666016	733.686462
873.502930	773.823730
872.338867	665.399048
871.173828	509.768494
870.009766	178.738129
868.844727	419.116089
867.679688	504.225555
866.513672	539.814636
865.348633	570.876831
864.182617	538.989868
863.015625	428.458801
861.849609	760.398438
860.682617	634.089478
859.515625	373.116882
858.347656	814.689514
857.180664	1065.293457
856.012695	730.244446
854.843750	816.933472
853.675781	760.030457
852.506836	1220.909424
851.337891	888.163635
850.167969	970.017212
848.999023	738.160156
847.829102	719.095093
846.658203	713.396729
845.488281	841.931152
844.317383	464.556274
843.146484	881.553162
841.975586	99.305412
840.803711	417.611267
839.631836	583.642700
838.459961	432.088165
837.287109	372.132416
836.114258	102.084557
834.941406	401.648682
833.768555	196.275009
832.594727	470.894318
831.420898	376.980194
830.247070	789.553345
829.072266	391.946716
827.898438	708.173767
826.722656	638.332275
825.547852	102.444374
824.372070	-43.259220
823.196289	114.032082
822.020508	166.409653
820.844727	367.851654
819.667969	288.479675
818.491211	500.647949
817.313477	209.548264
816.136719	301.181183
814.958984	-87.915161
813.781250	-161.147583
812.602539	43.456802
811.423828	107.753281
810.245117	11.833901
809.066406	-193.076401
807.886719	110.678650
806.707031	238.669983
805.527344	-104.306908
804.346680	-29.935740
803.166992	277.279785
801.985352	-37.123161
800.804688	-20.996412
799.623047	-504.073608
798.441406	-253.149506
797.259766	-339.474823
796.078125	-268.569824
794.895508	-565.696655
793.712891	-67.582741
792.529297	-803.482544
791.346680	212.224930
790.163086	474.625000
788.978516	278.599976
787.794922	644.506409
786.610352	392.882141
785.425781	123.509308
784.241211	179.118683
783.055664	320.729004
781.870117	99.658272
780.684570	340.297760
779.498047	543.095825
778.311523	619.742249
777.125000	376.038910
775.938477	511.951752
774.750977	-274.848297
773.563477	491.825684
772.375977	594.018127
771.187500	299.036743
769.999023	381.045654
768.810547	498.128815
767.622070	284.432739
766.432617	392.343109
765.243164	158.630692
764.053711	788.129822
762.863281	910.788757
761.672852	753.699219
760.482422	636.149170
759.291992	921.133545
758.100586	633.940613
756.909180	456.702026
755.717773	475.081207
754.525391	231.749222
753.333008	669.631470
752.140625	160.282364
750.948242	837.150879
749.754883	343.127014
748.561523	279.531555
747.368164	-32.166512
746.173828	435.176727
744.979492	509.499969
743.785156	638.522522
742.590820	315.674683
741.395508	354.608490
740.200195	60.294617
739.003906	416.842224
737.808594	-30.850592
736.612305	-101.687454
735.416016	48.615509
734.218750	295.105225
733.021484	112.440865
731.824219	69.866325
730.626953	221.977158
729.428711	181.496384
728.230469	329.064209
727.032227	192.342865
725.833984	145.283798
724.634766	76.372093
723.435547	129.830414
722.235352	438.796417
721.036133	345.861633
719.835938	418.885040
718.635742	330.394257
717.434570	468.894592
716.233398	-90.722939
715.032227	-41.525764
713.831055	299.883606
712.628906	170.303848
711.426758	337.258881
710.224609	275.415894
709.021484	130.890289
707.818359	47.498898
706.615234	75.295746
705.412109	-171.114380
704.208008	-341.139008
703.003906	124.401726
701.799805	-136.734970
700.594727	19.946051
699.389648	231.054077
698.184570	250.904877
696.979492	212.224365
695.773438	-6.640332
694.567383	5.036719
693.361328	64.664902
692.154297	-60.130951
690.947266	45.433094
689.740234	-89.761093
688.533203	-42.429367
687.325195	94.026131
686.117188	115.689156
684.909180	137.566238
683.700195	-31.111717
682.491211	-138.789139
681.282227	-40.331009
680.072266	-127.974922
678.863281	-223.977661
677.653320	-183.269760
676.442383	-367.458374
675.232422	-122.755211
674.021484	-260.879150
672.810547	414.726196
671.598633	166.807846
670.386719	103.085320
669.174805	22.398706
667.962891	-40.658306
666.750000	97.563545
665.537109	199.305145
664.324219	37.823372
663.110352	-75.767868
661.897461	-137.173019
660.683594	45.645195
659.468750	-176.955460
658.254883	310.603027
657.040039	-124.825317
655.824219	-1.266760
654.609375	-24.021170
653.393555	-100.328049
652.177734	2.569693
650.960938	338.397583
649.745117	-208.636612
648.528320	198.782288
647.311523	169.322205
646.093750	-44.905838
644.875977	307.182343
643.658203	97.937019
642.440430	142.871918
641.221680	323.545624
640.002930	482.925323
638.784180	-15.168824
637.564453	228.558487
636.344727	107.227722
635.125000	177.359802
633.905273	352.912292
632.684570	122.865471
631.463867	101.327721
630.243164	-153.886688
629.021484	-353.022461
627.799805	-170.119156
626.578125	68.611122
625.356445	313.798920
624.133789	691.875549
622.911133	424.878662
621.688477	372.318390
620.464844	112.075783
619.241211	119.653542
618.017578	-108.262245
616.793945	94.126518
615.569336	131.602066
614.344727	-382.986664
613.120117	39.408291
611.894531	138.564636
610.668945	109.225601
609.443359	-123.362190
608.216797	-244.965164
606.991211	-5.727164
605.764648	-8.285091
604.537109	187.397263
