# Supplementary material for: Raman spectroscopy accurately differentiates mucosal healing from non-healing and biochemical changes following biological therapy in inflammatory bowel disease
Source: PLoS One. 2021 Jun 2;16(6):e0252210. doi: 10.1371/journal.pone.0252210 (PMC8172032; doi:10.1371/journal.pone.0252210)
Supplement: S2 Dataset — (ZIP) [file pone.0252210.s004.zip › Export UC MH/EC032-1_base sub CR removed_66__X_28955.3__Y_-63871__Z_2397.6__Time_757.txt]

1714.858398	67.638222
1713.881836	269.855957
1712.905273	94.912605
1711.927734	70.906532
1710.950195	-5.985826
1709.972656	-28.513268
1708.995117	231.066483
1708.017578	46.490715
1707.039063	18.024860
1706.061523	228.655731
1705.083008	-186.658386
1704.103516	140.339966
1703.125000	-51.261566
1702.145508	103.018738
1701.166016	-178.110184
1700.186523	-54.611210
1699.206055	-163.150726
1698.226563	-115.901451
1697.246094	-241.765945
1696.265625	7.149281
1695.284180	-10.566949
1694.303711	79.225304
1693.322266	-6.646955
1692.340820	-6.428975
1691.359375	215.932190
1690.376953	158.607224
1689.395508	3.240078
1688.413086	77.890251
1687.430664	139.771881
1686.447266	284.834198
1685.464844	262.525543
1684.481445	392.667847
1683.498047	270.232361
1682.514648	246.965805
1681.530273	365.379547
1680.545898	385.785736
1679.561523	358.815704
1678.577148	609.152527
1677.592773	500.734100
1676.607422	552.464966
1675.622070	785.524414
1674.636719	662.715515
1673.651367	806.279724
1672.666016	798.793518
1671.679688	911.344421
1670.693359	973.855103
1669.707031	1026.188110
1668.719727	972.738953
1667.733398	951.645325
1666.746094	984.077393
1665.758789	1205.333374
1664.770508	1063.474609
1663.783203	1046.778687
1662.794922	1091.488525
1661.806641	1356.632202
1660.818359	1537.251587
1659.829102	1386.942383
1658.840820	1578.865723
1657.851563	1455.880249
1656.862305	1473.679443
1655.872070	1335.627197
1654.882813	1433.589478
1653.892578	1026.397827
1652.902344	1056.291260
1651.912109	1136.772827
1650.920898	1159.363403
1649.930664	1132.043945
1648.939453	904.146240
1647.947266	814.083679
1646.956055	872.343079
1645.964844	516.127686
1644.972656	345.231842
1643.980469	473.078400
1642.987305	339.782623
1641.995117	154.035599
1641.001953	137.510071
1640.008789	263.711914
1639.015625	237.125107
1638.022461	107.946579
1637.028320	216.338181
1636.034180	-78.380608
1635.040039	85.795845
1634.045898	76.222816
1633.051758	-83.285362
1632.056641	-5.505019
1631.061523	-90.808975
1630.066406	-86.385712
1629.070313	126.128792
1628.075195	-108.586845
1627.079102	-200.978226
1626.083008	101.351654
1625.085938	-43.322205
1624.089844	-124.685539
1623.092773	62.223759
1622.095703	138.818863
1621.098633	-62.978832
1620.101563	297.544098
1619.103516	227.345428
1618.105469	26.011864
1617.107422	82.117355
1616.109375	133.049423
1615.110352	8.256676
1614.112305	9.522313
1613.113281	162.982208
1612.114258	-0.821135
1611.114258	-77.973671
1610.114258	31.059252
1609.115234	-64.283585
1608.115234	283.215790
1607.114258	-13.721414
1606.114258	-22.431669
1605.113281	89.330795
1604.112305	59.731575
1603.111328	22.321131
1602.109375	128.850403
1601.108398	75.785660
1600.106445	-58.317127
1599.104492	-155.748230
1598.102539	-80.602303
1597.099609	-99.580200
1596.096680	-74.136040
1595.093750	-35.652390
1594.090820	8.022463
1593.087891	-212.081772
1592.083984	-189.319931
1591.080078	55.266354
1590.076172	-49.972672
1589.072266	-196.947433
1588.067383	3.023523
1587.063477	-159.635162
1586.058594	87.077400
1585.052734	54.703072
1584.047852	-118.448204
1583.041992	-15.389333
1582.036133	303.780487
1581.030273	31.518654
1580.024414	45.737644
1579.017578	-164.019638
1578.011719	50.497444
1577.004883	38.439690
1575.998047	-69.961166
1574.990234	-19.736483
1573.982422	-47.643467
1572.975586	88.169487
1571.966797	-62.120136
1570.958984	-9.728741
1569.951172	151.665054
1568.942383	-89.774925
1567.933594	94.723427
1566.924805	-105.275032
1565.915039	102.282097
1564.906250	-108.246651
1563.896484	117.149315
1562.886719	-124.669106
1561.875977	178.199905
1560.866211	187.772369
1559.855469	103.869751
1558.844727	38.017754
1557.833984	174.208664
1556.822266	100.326477
1555.811523	96.286263
1554.799805	320.022827
1553.788086	147.345123
1552.775391	223.124191
1551.763672	301.321350
1550.750977	102.447823
1549.738281	294.177551
1548.725586	247.708588
1547.711914	120.937958
1546.699219	301.752563
1545.685547	53.230915
1544.671875	306.037292
1543.658203	183.924698
1542.643555	-13.210154
1541.628906	146.001755
1540.614258	-141.727371
1539.599609	337.254181
1538.584961	-66.855896
1537.569336	37.407017
1536.553711	71.807549
1535.538086	0.278919
1534.522461	-30.117651
1533.505859	194.586014
1532.489258	107.123169
1531.472656	-127.362762
1530.456055	222.992416
1529.439453	186.621323
1528.421875	70.255356
1527.404297	38.752831
1526.386719	-70.130211
1525.369141	91.131844
1524.350586	64.302254
1523.332031	-32.142651
1522.313477	15.340505
1521.294922	132.079315
1520.275391	-134.501221
1519.256836	69.301125
1518.237305	15.844564
1517.217773	29.059778
1516.197266	-37.534870
1515.177734	-106.816826
1514.157227	-122.309692
1513.136719	-55.797821
1512.116211	0.263642
1511.094727	38.174816
1510.074219	109.279671
1509.052734	44.241882
1508.031250	140.648163
1507.008789	-99.032784
1505.987305	-113.164680
1504.964844	-160.766434
1503.942383	-18.880461
1502.918945	-164.135132
1501.896484	-61.016907
1500.873047	-152.712601
1499.849609	-149.784439
1498.826172	47.534672
1497.802734	19.431818
1496.778320	85.856224
1495.753906	72.819580
1494.729492	190.083267
1493.705078	207.444870
1492.680664	-89.761887
1491.655273	27.055363
1490.629883	115.586823
1489.604492	398.112610
1488.578125	256.388916
1487.552734	60.989853
1486.526367	245.947372
1485.500000	423.050079
1484.473633	166.123184
1483.446289	376.088470
1482.418945	333.313080
1481.391602	303.196533
1480.364258	436.169556
1479.336914	515.445190
1478.308594	367.731018
1477.280273	558.882080
1476.251953	535.850830
1475.223633	754.701782
1474.194336	835.834778
1473.165039	1064.505615
1472.135742	967.167847
1471.106445	999.571655
1470.077148	1291.397095
1469.046875	1061.514160
1468.016602	1342.843506
1466.986328	1412.924561
1465.956055	1467.642212
1464.924805	1369.745605
1463.893555	1340.424927
1462.862305	1514.288940
1461.831055	1606.726807
1460.799805	1793.019287
1459.767578	1956.299683
1458.735352	1741.226440
1457.703125	1878.944702
1456.670898	2001.322021
1455.637695	2115.965332
1454.604492	2002.245117
1453.571289	1946.842651
1452.538086	2172.814941
1451.503906	2299.778809
1450.470703	2452.001465
1449.436523	2307.679443
1448.401367	2406.529541
1447.367188	2363.499756
1446.332031	2355.884766
1445.297852	2047.026367
1444.261719	2077.366455
1443.226563	1814.171265
1442.191406	2226.501709
1441.155273	1935.504028
1440.119141	1932.875732
1439.083008	1942.872070
1438.045898	2003.384766
1437.009766	1851.604614
1435.972656	1631.648438
1434.934570	1563.319336
1433.897461	1712.215698
1432.860352	1181.856812
1431.822266	982.395142
1430.784180	947.066895
1429.745117	878.939514
1428.707031	566.162781
1427.667969	735.247009
1426.628906	468.029022
1425.589844	571.539490
1424.550781	382.638153
1423.510742	241.701035
1422.470703	405.701599
1421.430664	599.883301
1420.390625	204.702637
1419.349609	285.578583
1418.308594	469.660187
1417.267578	359.233887
1416.226563	231.275558
1415.185547	302.148743
1414.143555	222.106567
1413.101563	582.199219
1412.059570	230.696365
1411.017578	201.123642
1409.974609	101.232353
1408.931641	-3.591683
1407.888672	80.077438
1406.845703	121.071846
1405.801758	18.971157
1404.758789	122.833229
1403.714844	209.128754
1402.669922	54.548347
1401.625977	-275.495087
1400.581055	81.891312
1399.537109	50.526371
1398.491211	59.329483
1397.446289	83.256058
1396.400391	-23.080822
1395.355469	86.188713
1394.309570	-120.146202
1393.262695	164.535538
1392.216797	-111.674080
1391.169922	-107.323425
1390.123047	-20.297874
1389.076172	-33.312595
1388.029297	-16.212666
1386.981445	58.483841
1385.933594	13.209436
1384.885742	-131.955261
1383.837891	-129.489227
1382.789063	-1.989386
1381.740234	50.598366
1380.691406	-26.629852
1379.642578	-158.665833
1378.592773	59.006088
1377.543945	-85.268303
1376.494141	-82.135712
1375.444336	38.380016
1374.393555	-53.113346
1373.342773	104.961647
1372.292969	43.649773
1371.241211	7.381826
1370.190430	16.120800
1369.139648	-27.362398
1368.087891	-267.553284
1367.036133	130.163803
1365.983398	19.766405
1364.931641	131.148071
1363.878906	272.461243
1362.826172	102.730148
1361.773438	-31.970165
1360.720703	-256.050049
1359.666992	87.162872
1358.613281	-104.284309
1357.559570	-173.702438
1356.504883	-56.556561
1355.451172	197.353989
1354.396484	108.405159
1353.341797	56.881554
1352.287109	-78.929222
1351.231445	214.982849
1350.175781	116.679222
1349.120117	413.162262
1348.064453	362.263367
1347.008789	254.458481
1345.952148	538.699463
1344.895508	560.099731
1343.838867	462.621429
1342.782227	578.480530
1341.724609	778.667419
1340.666992	562.668823
1339.609375	614.416504
1338.551758	671.225891
1337.493164	539.962830
1336.434570	708.415039
1335.375977	879.402893
1334.317383	756.001526
1333.257813	630.305420
1332.199219	653.200500
1331.139648	525.374023
1330.079102	447.171906
1329.019531	722.592346
1327.958984	528.503174
1326.898438	833.691650
1325.837891	630.046265
1324.777344	508.116333
1323.715820	628.324463
1322.654297	667.151794
1321.592773	617.249207
1320.531250	648.921875
1319.468750	757.176697
1318.406250	914.839905
1317.343750	764.342529
1316.281250	776.744446
1315.218750	685.751160
1314.155273	755.089661
1313.091797	721.052185
1312.028320	689.619507
1310.963867	665.707458
1309.899414	634.545288
1308.834961	290.911438
1307.770508	567.710327
1306.706055	800.223328
1305.640625	685.908691
1304.575195	719.325989
1303.509766	772.519165
1302.444336	643.895508
1301.377930	962.749451
1300.311523	910.544373
1299.245117	725.818237
1298.178711	718.129517
1297.111328	850.522156
1296.044922	835.671570
1294.977539	690.845398
1293.909180	813.673706
1292.841797	784.447449
1291.773438	801.945557
1290.705078	562.042358
1289.636719	361.580261
1288.567383	531.454346
1287.499023	473.438873
1286.429688	440.050995
1285.360352	668.896790
1284.290039	410.355103
1283.219727	688.274841
1282.150391	574.477356
1281.079102	595.435303
1280.008789	467.213043
1278.937500	554.427490
1277.866211	661.263123
1276.794922	504.036652
1275.723633	503.439880
1274.651367	576.257507
1273.580078	590.478943
1272.507813	421.531586
1271.434570	768.154297
1270.362305	824.085938
1269.289063	670.087402
1268.215820	814.051147
1267.142578	853.080933
1266.068359	838.486328
1264.994141	680.037415
1263.919922	616.849731
1262.845703	763.465454
1261.771484	827.194275
1260.696289	742.279663
1259.621094	555.119263
1258.545898	604.424194
1257.469727	495.441925
1256.394531	649.571533
1255.318359	728.214111
1254.241211	665.695129
1253.165039	449.939667
1252.087891	703.914612
1251.010742	461.587311
1249.933594	460.183502
1248.856445	667.933777
1247.778320	610.663025
1246.700195	531.585571
1245.622070	797.625427
1244.543945	626.305969
1243.464844	360.376221
1242.385742	546.254395
1241.306641	659.252075
1240.227539	607.181824
1239.147461	625.535828
1238.067383	617.222412
1236.987305	550.724182
1235.907227	644.331055
1234.827148	449.402618
1233.746094	290.939880
1232.665039	530.007385
1231.583008	517.003662
1230.501953	382.903259
1229.419922	299.731812
1228.337891	436.944397
1227.255859	562.001038
1226.172852	244.110962
1225.089844	228.825867
1224.006836	104.688820
1222.923828	157.166718
1221.840820	110.479385
1220.756836	136.335114
1219.672852	399.041473
1218.587891	115.505989
1217.503906	93.006805
1216.418945	58.432056
1215.333984	166.335464
1214.249023	143.806076
1213.164063	258.855774
1212.078125	163.886215
1210.992188	163.035187
1209.906250	347.899597
1208.819336	472.370300
1207.732422	210.987549
1206.645508	-4.504290
1205.558594	336.783752
1204.471680	292.376343
1203.383789	199.778610
1202.295898	148.132492
1201.208008	-4.654430
1200.119141	3.880889
1199.031250	123.087784
1197.942383	107.451591
1196.852539	-141.571320
1195.763672	-135.576675
1194.673828	-57.489460
1193.583984	-102.092125
1192.494141	-16.928133
1191.404297	-280.289948
1190.313477	-79.903175
1189.222656	-215.930893
1188.131836	-107.006302
1187.040039	30.626354
1185.949219	-141.501740
1184.857422	-320.808319
1183.764648	-46.633671
1182.672852	-187.620117
1181.580078	-232.676834
1180.487305	101.052231
1179.394531	-289.357971
1178.301758	-262.654724
1177.208008	-113.832474
1176.114258	-63.358158
1175.020508	90.007370
1173.925781	-65.646477
1172.831055	140.176514
1171.736328	75.386482
1170.641602	-25.337904
1169.546875	103.566841
1168.451172	-174.257309
1167.355469	126.637497
1166.259766	-105.796516
1165.163086	-206.747559
1164.067383	151.069336
1162.970703	157.455322
1161.873047	149.425049
1160.776367	95.948578
1159.678711	-19.660589
1158.581055	55.650665
1157.483398	149.936371
1156.384766	201.148621
1155.287109	159.229980
1154.188477	198.323502
1153.088867	108.565155
1151.990234	90.273056
1150.890625	-42.490173
1149.791016	79.656532
1148.691406	70.647362
1147.590820	-2.749561
1146.490234	49.989750
1145.389648	-37.829346
1144.289063	-40.022549
1143.187500	43.349983
1142.086914	-77.979874
1140.984375	67.014725
1139.882813	19.260723
1138.781250	-11.922101
1137.678711	-112.108780
1136.576172	-186.203064
1135.472656	107.857613
1134.370117	173.693176
1133.266602	332.009796
1132.163086	445.058502
1131.058594	389.446594
1129.955078	601.909973
1128.850586	795.204102
1127.746094	919.536560
1126.640625	903.812317
1125.535156	776.579895
1124.430664	777.310974
1123.324219	484.104523
1122.218750	553.422913
1121.112305	418.917267
1120.005859	345.953156
1118.899414	464.702911
1117.792969	360.815491
1116.685547	320.776581
1115.578125	188.399384
1114.470703	519.605408
1113.362305	519.495422
1112.253906	129.195496
1111.145508	391.380096
1110.037109	334.329346
1108.928711	475.685608
1107.819336	704.287781
1106.709961	538.320923
1105.599609	469.145416
1104.490234	473.102814
1103.379883	510.013397
1102.269531	648.284363
1101.159180	793.491943
1100.047852	764.033325
1098.936523	920.778931
1097.825195	624.784546
1096.713867	599.876404
1095.601563	556.051392
1094.489258	700.627380
1093.376953	371.691559
1092.263672	612.636108
1091.151367	490.889374
1090.038086	684.494202
1088.924805	875.592285
1087.810547	598.402832
1086.696289	617.613586
1085.582031	589.728821
1084.467773	550.042969
1083.352539	625.473450
1082.238281	714.918335
1081.123047	639.817383
1080.006836	583.479614
1078.891602	689.141479
1077.775391	527.075378
1076.659180	625.554810
1075.541992	651.192261
1074.425781	451.570190
1073.308594	418.511780
1072.191406	221.286667
1071.073242	289.011322
1069.956055	126.983360
1068.837891	510.961334
1067.719727	533.950500
1066.600586	587.335754
1065.481445	507.191833
1064.362305	527.721680
1063.243164	808.014160
1062.124023	444.649170
1061.003906	619.497070
1059.883789	696.007751
1058.762695	576.028992
1057.642578	276.079926
1056.521484	345.540833
1055.400391	239.696655
1054.278320	75.474396
1053.157227	282.699860
1052.035156	305.336365
1050.913086	208.889679
1049.790039	257.188171
1048.667969	340.471771
1047.544922	141.416763
1046.420898	-20.233570
1045.297852	98.031197
1044.173828	113.658905
1043.049805	259.814514
1041.925781	182.202225
1040.800781	235.097885
1039.675781	420.747498
1038.550781	194.151184
1037.425781	295.944855
1036.299805	339.514771
1035.173828	96.858856
1034.047852	242.868835
1032.921875	230.670883
1031.794922	353.375000
1030.667969	399.332489
1029.541016	198.918533
1028.413086	205.446381
1027.286133	-136.477524
1026.157227	-238.974197
1025.029297	-78.965256
1023.901367	99.587158
1022.772461	-53.825764
1021.643555	-186.233887
1020.513672	-344.058075
1019.384766	-230.366302
1018.254883	-179.292389
1017.124023	-60.957150
1015.994141	-304.203339
1014.863281	-28.193747
1013.732422	131.908554
1012.601563	-32.276260
1011.469727	192.720032
1010.338867	105.135056
1009.207031	-33.266655
1008.074219	476.416473
1006.942383	338.141388
1005.809570	486.819427
1004.675781	1056.375610
1003.542969	1510.156982
1002.409180	1714.169067
1001.275391	1349.695190
1000.141602	930.030090
999.007813	404.397400
997.873047	239.342102
996.738281	111.396164
995.602539	18.221949
994.467773	86.728584
993.332031	69.934425
992.196289	-4.417117
991.059570	22.828794
989.923828	43.255272
988.787109	-46.866768
987.650391	-0.877365
986.512695	-141.420242
985.375000	153.544189
984.237305	-94.977692
983.099609	-131.460953
981.960938	99.182404
980.822266	39.885986
979.683594	52.056450
978.544922	82.741043
977.405273	-56.639900
976.265625	-18.806643
975.125977	-22.240355
973.985352	-20.955048
972.845703	331.964783
971.705078	220.873779
970.563477	128.330948
969.422852	132.389725
968.281250	-76.884789
967.139648	23.859243
965.997070	308.221619
964.855469	204.961685
963.712891	-19.652483
962.569336	235.121490
961.426758	118.606575
960.283203	121.439590
959.139648	103.792519
957.996094	129.810547
956.851563	59.781635
955.707031	-115.383484
954.562500	9.510069
953.416992	123.045387
952.272461	152.025574
951.126953	217.729660
949.980469	59.454258
948.834961	164.302368
947.688477	228.105392
946.541992	8.678007
945.395508	132.176605
944.248047	262.614624
943.100586	388.570862
941.953125	354.810944
940.804688	248.178589
939.657227	299.188477
938.507813	354.882874
937.359375	440.348114
936.210938	300.179779
935.061523	48.518848
933.912109	540.122437
932.761719	243.244904
931.611328	238.244598
930.460938	187.842697
929.310547	69.299385
928.160156	310.634583
927.008789	83.164619
925.857422	83.482239
924.705078	-432.445740
923.553711	14.043531
922.401367	92.113930
921.249023	118.003059
920.095703	173.568634
918.942383	-63.863235
917.789063	-35.264305
916.635742	100.200256
915.481445	92.694099
914.328125	-69.037308
913.172852	-78.497536
912.018555	-142.278351
910.863281	-60.715969
909.708008	143.404007
908.552734	39.197327
907.396484	-243.906326
906.241211	-263.866516
905.083984	-82.034492
903.927734	-176.524170
902.770508	73.385994
901.613281	26.696447
900.456055	-191.885651
899.298828	-39.106266
898.140625	82.043785
896.982422	-77.237404
895.824219	73.487625
894.665039	181.297546
893.505859	-212.643188
892.346680	-61.666775
891.186523	150.346588
890.027344	116.148857
888.867188	-24.067986
887.706055	77.459633
886.545898	84.226196
885.384766	-10.462666
884.223633	246.937332
883.061523	-16.731079
881.899414	114.443329
880.737305	171.238297
879.575195	219.071152
878.413086	354.842621
877.250000	204.510788
876.086914	266.044952
874.922852	361.404266
873.758789	249.663269
872.595703	120.027176
871.430664	224.551849
870.266602	326.830048
869.101563	408.879639
867.936523	207.611664
866.770508	238.051773
865.605469	273.013947
864.439453	83.304337
863.273438	414.919678
862.106445	70.377838
860.939453	235.754547
859.772461	225.981293
858.605469	321.727875
857.437500	462.338318
856.269531	365.111816
855.101563	483.261047
853.932617	289.701324
852.764648	632.016418
851.595703	523.703186
850.425781	502.841492
849.256836	537.991516
848.086914	476.827881
846.916992	610.492432
845.746094	354.584900
844.575195	537.443420
843.404297	277.179077
842.233398	484.549377
841.061523	257.940216
839.889648	295.254181
838.717773	15.102358
837.545898	398.804779
836.373047	362.248291
835.200195	260.896118
834.027344	264.517578
832.853516	310.523804
831.679688	298.427979
830.505859	344.313965
829.331055	434.757813
828.157227	415.799194
826.982422	294.214569
825.806641	223.914780
824.631836	260.573669
823.456055	96.589493
822.280273	23.963266
821.103516	256.464264
819.926758	-34.543991
818.750000	115.333107
817.573242	64.732430
816.395508	-8.175506
815.217773	36.779850
814.040039	-78.521355
812.862305	-31.526085
811.683594	-91.355934
810.504883	193.264618
809.326172	35.439518
808.146484	-193.500763
806.966797	-173.670944
805.787109	14.808483
804.607422	-116.598900
803.426758	-97.122360
802.246094	-388.430725
801.064453	-253.761093
799.883789	166.839890
798.702148	-118.018898
797.520508	-167.871826
796.337891	-27.210079
795.156250	-57.366283
793.972656	25.354479
792.790039	-204.384613
791.607422	-93.144836
790.423828	75.473076
789.239258	-83.680000
788.055664	58.034813
786.871094	338.918396
785.686523	214.794647
784.501953	143.660645
783.316406	218.323700
782.130859	332.594666
780.945313	-35.019333
779.759766	118.736923
778.573242	270.072052
777.386719	145.191284
776.199219	154.884247
775.012695	36.423275
773.825195	365.786438
772.637695	172.043137
771.449219	165.709488
770.260742	295.936432
769.072266	247.404938
767.883789	139.249161
766.694336	279.978394
765.504883	442.525665
764.315430	179.812637
763.125977	311.199554
761.935547	435.779572
760.745117	428.118561
759.553711	391.719879
758.363281	522.376282
757.171875	294.371735
755.979492	457.699646
754.788086	275.710419
753.595703	344.203339
752.403320	340.029999
751.210938	370.876038
750.017578	254.446060
748.824219	412.389221
747.630859	473.556519
746.436523	365.596924
745.242188	439.673004
744.047852	436.829437
742.853516	260.632538
741.658203	112.911072
740.462891	116.395805
739.267578	121.968811
738.071289	66.092751
736.875000	126.237259
735.678711	151.223221
734.482422	-9.984819
733.285156	100.210732
732.087891	278.110321
730.890625	328.956146
729.692383	86.606674
728.494141	-11.370533
727.295898	236.059998
726.097656	183.867416
724.898438	378.570557
723.699219	369.951416
722.500000	269.553650
721.299805	496.709717
720.099609	496.670715
718.899414	315.437653
717.698242	372.112579
716.498047	402.560760
715.296875	446.059723
714.094727	411.020874
712.893555	188.503922
711.691406	131.733917
710.489258	404.033936
709.286133	3.034823
708.083008	87.941605
706.879883	22.577042
705.676758	-27.493896
704.472656	111.843208
703.268555	-103.541519
702.064453	105.438408
700.860352	14.217135
699.655273	-153.020432
698.450195	38.583965
697.244141	69.321747
696.039063	-32.436207
694.833008	187.447098
693.626953	22.871609
692.419922	-6.916117
691.212891	-75.677505
690.005859	-166.017807
688.798828	-147.720108
687.590820	-29.535877
686.382813	-17.573858
685.174805	42.200912
683.965820	-149.411331
682.756836	14.641163
681.547852	11.894896
680.338867	-70.874519
679.128906	-81.996925
677.918945	-227.226334
676.708984	-378.740845
675.498047	82.477158
674.287109	-75.232628
673.076172	-3.400515
671.865234	-50.402779
670.653320	97.386047
669.441406	-5.506392
668.229492	45.267365
667.016602	33.516842
665.803711	-36.390846
664.590820	64.526482
663.377930	55.438152
662.164063	52.999435
660.950195	18.352722
659.736328	14.097731
658.521484	94.147629
657.306641	-60.771019
656.091797	28.208645
654.875977	-206.067719
653.661133	-37.033642
652.445313	145.004013
651.228516	-189.934448
650.012695	-136.885635
648.795898	-62.189754
647.579102	21.214008
646.361328	-20.131012
645.143555	44.100002
643.925781	172.950287
642.708008	108.261139
641.489258	-25.119177
640.270508	69.527145
639.051758	-78.684692
637.833008	106.302002
636.613281	93.594879
635.393555	-101.652641
634.172852	-49.845573
632.953125	212.323593
631.732422	103.023048
630.511719	64.544617
629.290039	122.568703
628.068359	-85.488174
626.846680	113.887032
625.625000	45.048939
624.402344	301.895355
623.179688	309.861511
621.957031	161.216064
620.733398	162.343414
619.510742	161.060043
618.286133	33.163708
617.062500	20.581059
615.837891	61.138447
614.613281	45.646774
613.388672	-130.708252
612.164063	-67.944763
610.938477	-129.741486
609.712891	-100.161324
608.486328	10.001968
607.260742	10.488406
606.034180	-0.415924
604.807617	-165.842346
