# Supplementary material for: Raman spectroscopy accurately differentiates mucosal healing from non-healing and biochemical changes following biological therapy in inflammatory bowel disease
Source: PLoS One. 2021 Jun 2;16(6):e0252210. doi: 10.1371/journal.pone.0252210 (PMC8172032; doi:10.1371/journal.pone.0252210)
Supplement: S2 Dataset — (ZIP) [file pone.0252210.s004.zip › Export UC MH/OC018-1b pre treatment_BL sub CR removed_98__X_-16610.3__Y_-556.454__Z_-4118.65__Time_1114.txt]

1714.771484	62.514706
1713.794922	20.958433
1712.818359	-2.722443
1711.841797	27.981035
1710.864258	-39.826054
1709.886719	-29.134348
1708.909180	100.195297
1707.930664	-29.719208
1706.953125	-110.598183
1705.974609	23.481277
1704.996094	-55.967949
1704.017578	12.552170
1703.038086	-9.270874
1702.058594	-148.100769
1701.079102	-37.400951
1700.099609	-6.284934
1699.120117	-35.988445
1698.139648	-86.408195
1697.159180	104.398109
1696.178711	1.885215
1695.198242	-41.145115
1694.216797	114.108849
1693.235352	-18.418293
1692.253906	234.169083
1691.272461	84.286980
1690.291016	1.816164
1689.308594	192.091278
1688.326172	201.545990
1687.343750	64.957680
1686.360352	280.915497
1685.377930	369.468658
1684.394531	112.150856
1683.411133	148.587463
1682.427734	308.109680
1681.443359	321.658783
1680.458984	330.446960
1679.474609	430.288605
1678.490234	373.635712
1677.505859	618.189209
1676.520508	498.749298
1675.535156	664.440125
1674.549805	726.890198
1673.564453	680.844299
1672.578125	831.969604
1671.592773	776.299866
1670.606445	840.668640
1669.619141	908.136353
1668.632813	883.131042
1667.645508	988.667847
1666.658203	961.918701
1665.670898	951.553772
1664.683594	984.081360
1663.695313	966.628662
1662.708008	1177.660156
1661.719727	1184.879028
1660.730469	1070.576660
1659.742188	1142.226929
1658.752930	1084.418823
1657.763672	1082.646729
1656.774414	1192.472290
1655.785156	1170.246582
1654.794922	1315.141357
1653.804688	1177.170776
1652.814453	954.942688
1651.824219	873.346069
1650.833984	921.698914
1649.842773	761.472534
1648.851563	670.361206
1647.860352	724.950378
1646.868164	571.073792
1645.876953	443.975037
1644.884766	346.263916
1643.892578	409.939880
1642.900391	315.460602
1641.907227	318.933929
1640.914063	85.170082
1639.920898	-0.510748
1638.927734	148.827850
1637.934570	119.012001
1636.940430	210.703659
1635.946289	120.694504
1634.952148	107.353790
1633.958008	4.636777
1632.963867	-42.528568
1631.968750	0.049248
1630.973633	-70.432564
1629.978516	25.125044
1628.982422	-242.385574
1627.987305	-107.049225
1626.991211	-171.553085
1625.995117	-125.425064
1624.998047	-68.665558
1624.001953	-69.642448
1623.004883	13.609799
1622.007813	154.748550
1621.010742	119.909599
1620.013672	85.184875
1619.015625	110.969597
1618.017578	178.836014
1617.019531	47.261044
1616.021484	54.906261
1615.022461	46.874504
1614.023438	-157.831345
1613.024414	93.942734
1612.025391	86.072472
1611.026367	44.171021
1610.026367	-42.229439
1609.026367	-10.645416
1608.026367	123.120468
1607.026367	65.647507
1606.025391	238.654816
1605.025391	34.594772
1604.024414	160.431839
1603.022461	-93.238701
1602.021484	179.077759
1601.019531	132.140839
1600.017578	171.508881
1599.015625	-76.772301
1598.013672	150.787537
1597.010742	-32.101650
1596.008789	-207.110458
1595.005859	-21.576696
1594.001953	-73.840958
1592.999023	-29.519651
1591.995117	-149.742569
1590.991211	-50.723751
1589.987305	-134.479080
1588.983398	-98.252884
1587.978516	34.399494
1586.974609	-52.142933
1585.969727	171.541550
1584.963867	-29.848860
1583.958984	123.197395
1582.953125	41.585220
1581.947266	134.450638
1580.941406	188.110580
1579.935547	33.335220
1578.928711	-19.947405
1577.922852	184.359924
1576.916016	162.077499
1575.909180	72.046555
1574.901367	229.042694
1573.893555	-9.429384
1572.886719	-263.519684
1571.877930	-138.111984
1570.870117	49.485909
1569.861328	31.607904
1568.853516	52.572842
1567.844727	55.212357
1566.834961	-162.998550
1565.826172	60.074436
1564.816406	-41.527615
1563.806641	95.504814
1562.796875	61.104496
1561.787109	39.540199
1560.776367	51.547832
1559.766602	167.109589
1558.755859	171.005569
1557.744141	94.403854
1556.733398	35.819981
1555.721680	-9.945105
1554.709961	-66.207794
1553.698242	105.257393
1552.686523	172.936752
1551.673828	167.952286
1550.662109	129.171417
1549.649414	113.524582
1548.635742	164.967651
1547.623047	185.195389
1546.609375	138.022278
1545.595703	194.100815
1544.582031	84.588768
1543.568359	124.817871
1542.553711	9.863429
1541.540039	80.747757
1540.524414	84.289795
1539.509766	20.544458
1538.495117	72.804962
1537.479492	256.473328
1536.463867	225.761734
1535.448242	215.528778
1534.432617	150.976883
1533.416016	68.231354
1532.399414	96.194679
1531.382813	172.944489
1530.366211	40.789913
1529.349609	73.391708
1528.332031	201.101227
1527.314453	1.571123
1526.296875	303.970123
1525.279297	173.668198
1524.260742	141.036850
1523.242188	326.940491
1522.223633	157.639862
1521.205078	214.555023
1520.185547	114.440819
1519.166992	219.862976
1518.147461	98.914124
1517.127930	160.290939
1516.107422	26.242098
1515.087891	-95.054001
1514.067383	-136.858246
1513.046875	-32.463371
1512.025391	25.527319
1511.004883	29.464466
1509.983398	-20.635437
1508.961914	-40.078072
1507.940430	73.696838
1506.918945	5.239838
1505.896484	-88.973793
1504.874023	3.803699
1503.851563	-126.518616
1502.829102	-82.721077
1501.806641	35.199200
1500.783203	-110.821999
1499.759766	-139.146454
1498.736328	26.940762
1497.711914	82.781425
1496.688477	-86.662300
1495.664063	-71.996056
1494.639648	-83.030067
1493.614258	-129.984406
1492.589844	-28.759157
1491.564453	-109.160934
1490.539063	116.984001
1489.513672	0.597842
1488.488281	303.029602
1487.461914	155.785324
1486.435547	41.691612
1485.409180	144.505707
1484.382813	272.696838
1483.355469	237.435822
1482.328125	250.562408
1481.300781	317.147400
1480.273438	302.023376
1479.246094	460.165466
1478.217773	503.453247
1477.189453	661.306946
1476.161133	569.350281
1475.132813	737.154175
1474.103516	749.464050
1473.074219	802.431152
1472.044922	728.037415
1471.015625	974.260193
1469.986328	1065.110840
1468.956055	1293.211670
1467.925781	1266.833130
1466.895508	1370.086304
1465.865234	1246.991577
1464.833984	1355.169922
1463.802734	1630.963379
1462.771484	1627.136475
1461.740234	1486.109863
1460.708008	1652.360840
1459.676758	1747.425903
1458.644531	1817.019043
1457.612305	1970.297119
1456.579102	1841.829956
1455.546875	1751.454346
1454.513672	1952.739380
1453.480469	2006.848633
1452.446289	1926.541870
1451.413086	2168.154541
1450.378906	2095.418701
1449.344727	2015.101807
1448.310547	2023.462280
1447.276367	2077.395264
1446.241211	2197.116455
1445.206055	2104.154541
1444.170898	2082.095215
1443.135742	1996.794556
1442.099609	1908.992676
1441.063477	1914.814941
1440.027344	1900.418335
1438.991211	1830.424438
1437.954102	1894.421875
1436.917969	1640.025146
1435.880859	1481.750854
1434.843750	1515.535645
1433.805664	1309.409790
1432.768555	1126.138916
1431.730469	985.876282
1430.692383	997.132813
1429.654297	687.974487
1428.615234	590.876648
1427.576172	698.153809
1426.537109	671.784912
1425.498047	307.653076
1424.458984	495.715668
1423.418945	255.340851
1422.378906	226.753922
1421.338867	276.319427
1420.298828	341.030701
1419.257813	282.388947
1418.216797	47.624935
1417.175781	79.799416
1416.134766	222.736740
1415.093750	161.914536
1414.051758	5.601739
1413.009766	85.797287
1411.967773	65.471901
1410.924805	-80.455917
1409.882813	12.501109
1408.839844	-2.548523
1407.796875	87.990280
1406.753906	10.314674
1405.709961	-24.570644
1404.666016	-94.496696
1403.622070	-43.835747
1402.578125	-68.381004
1401.534180	-122.925713
1400.489258	-46.942390
1399.444336	31.612335
1398.399414	-90.330254
1397.354492	-167.003952
1396.308594	-63.125160
1395.262695	55.845081
1394.216797	92.208038
1393.170898	-44.138382
1392.124023	12.463733
1391.077148	-76.039001
1390.031250	-74.283424
1388.983398	37.658966
1387.936523	54.613194
1386.888672	199.222382
1385.840820	38.814289
1384.792969	161.098068
1383.745117	78.486961
1382.696289	-8.976656
1381.647461	11.151564
1380.598633	158.785721
1379.549805	-78.114235
1378.500977	-97.564941
1377.451172	5.426618
1376.401367	76.054985
1375.351563	61.943058
1374.300781	-14.411010
1373.250000	31.610687
1372.200195	5.434117
1371.148438	19.272509
1370.097656	95.558495
1369.045898	-17.457821
1367.995117	111.387482
1366.943359	-93.482216
1365.890625	57.988667
1364.838867	-14.550512
1363.786133	-136.717697
1362.733398	12.579975
1361.680664	30.073305
1360.626953	102.416908
1359.574219	13.206915
1358.520508	165.369461
1357.466797	133.632309
1356.412109	340.653381
1355.358398	45.755123
1354.303711	424.411469
1353.249023	259.058533
1352.193359	113.775436
1351.138672	174.779007
1350.083008	253.265747
1349.027344	294.630035
1347.971680	514.766296
1346.915039	434.771790
1345.858398	439.277710
1344.802734	456.322845
1343.745117	523.072021
1342.688477	570.106995
1341.630859	562.736389
1340.573242	711.591614
1339.515625	645.021790
1338.458008	692.534363
1337.399414	551.989136
1336.340820	332.430878
1335.282227	650.141235
1334.223633	695.678345
1333.165039	632.483887
1332.105469	430.946533
1331.045898	506.573120
1329.986328	520.495728
1328.925781	462.865051
1327.865234	627.789917
1326.804688	577.835938
1325.744141	397.124451
1324.683594	579.634033
1323.622070	742.439575
1322.560547	628.842651
1321.499023	809.098083
1320.437500	688.387573
1319.375000	617.188721
1318.312500	805.104187
1317.250000	983.198303
1316.187500	742.256165
1315.124023	614.913940
1314.061523	677.485901
1312.998047	868.255249
1311.933594	832.459473
1310.870117	678.597656
1309.805664	766.191895
1308.741211	836.633606
1307.676758	793.956665
1306.612305	766.174438
1305.546875	790.170837
1304.481445	981.500793
1303.416016	813.876831
1302.349609	943.878479
1301.284180	830.619873
1300.217773	1061.516479
1299.151367	813.376343
1298.084961	838.072083
1297.017578	902.146545
1295.950195	683.967102
1294.882813	780.153320
1293.815430	805.229980
1292.747070	533.529236
1291.678711	620.159241
1290.610352	613.655457
1289.541992	715.123779
1288.473633	770.063354
1287.404297	815.262817
1286.334961	676.765381
1285.265625	685.391541
1284.195313	679.401733
1283.125977	511.889191
1282.055664	841.481934
1280.985352	882.202209
1279.914063	746.799866
1278.843750	579.724976
1277.772461	674.509399
1276.700195	603.038147
1275.628906	695.469910
1274.557617	702.376831
1273.485352	714.235718
1272.413086	701.719543
1271.339844	779.652710
1270.267578	860.050720
1269.194336	823.275269
1268.121094	771.925964
1267.046875	745.061768
1265.973633	618.218140
1264.899414	789.098145
1263.825195	679.473755
1262.750977	762.577576
1261.675781	809.124023
1260.601563	663.142212
1259.526367	809.682312
1258.450195	856.312683
1257.375000	778.736145
1256.298828	757.240234
1255.222656	611.620239
1254.146484	716.808716
1253.070313	943.658203
1251.993164	827.380493
1250.916016	681.989502
1249.838867	658.285034
1248.760742	875.325562
1247.683594	679.037109
1246.605469	701.586548
1245.527344	653.678040
1244.448242	338.587006
1243.370117	577.397461
1242.291016	701.989380
1241.211914	608.045349
1240.131836	485.025452
1239.052734	616.854492
1237.972656	624.901672
1236.892578	484.989380
1235.811523	425.164520
1234.731445	552.044312
1233.650391	720.071350
1232.569336	463.926270
1231.488281	493.781128
1230.406250	668.954346
1229.324219	446.867004
1228.242188	491.198853
1227.160156	436.247955
1226.077148	405.506561
1224.994141	302.172180
1223.911133	302.881683
1222.828125	371.287659
1221.745117	309.066101
1220.661133	408.819580
1219.577148	191.880524
1218.492188	320.556580
1217.408203	258.287933
1216.323242	237.076324
1215.238281	109.588303
1214.153320	300.802734
1213.067383	315.694153
1211.982422	429.477600
1210.896484	478.028564
1209.809570	290.131531
1208.723633	546.000793
1207.636719	346.025391
1206.549805	293.132050
1205.462891	230.573242
1204.375000	124.624115
1203.288086	339.050262
1202.200195	206.525574
1201.111328	148.650055
1200.023438	20.930868
1198.934570	52.056305
1197.845703	-8.325653
1196.756836	97.248550
1195.666992	92.080223
1194.578125	19.519945
1193.488281	254.648163
1192.397461	-104.060928
1191.307617	-147.888153
1190.216797	14.847255
1189.125977	-115.590866
1188.035156	-135.579575
1186.944336	-61.997860
1185.852539	-221.349442
1184.760742	-205.520462
1183.668945	88.533966
1182.576172	-25.392115
1181.483398	-50.613312
1180.390625	15.207361
1179.297852	18.596380
1178.205078	-28.422684
1177.111328	-212.072617
1176.017578	97.741653
1174.923828	335.487122
1173.829102	199.520981
1172.734375	255.038193
1171.639648	300.873047
1170.544922	286.782715
1169.450195	258.259766
1168.354492	23.977530
1167.258789	40.784836
1166.163086	43.151871
1165.066406	26.309448
1163.969727	100.186790
1162.873047	138.107697
1161.776367	226.078613
1160.679688	182.583542
1159.582031	404.016174
1158.484375	255.297455
1157.386719	178.142975
1156.288086	439.709900
1155.189453	240.717422
1154.090820	406.579407
1152.992188	228.956863
1151.892578	349.271454
1150.793945	245.431442
1149.693359	172.515305
1148.593750	330.593933
1147.494141	124.144722
1146.393555	291.499207
1145.292969	123.050407
1144.191406	321.079041
1143.090820	173.927338
1141.989258	200.396790
1140.887695	202.979507
1139.785156	257.775299
1138.683594	305.324524
1137.581055	100.836266
1136.478516	343.051178
1135.375977	269.118073
1134.272461	423.124817
1133.168945	667.200073
1132.065430	452.906769
1130.960938	637.346375
1129.857422	498.907318
1128.752930	680.701111
1127.648438	601.429199
1126.542969	849.331543
1125.438477	731.949585
1124.333008	578.979431
1123.226563	691.385376
1122.121094	566.749512
1121.014648	567.615234
1119.908203	710.476624
1118.801758	391.533813
1117.695313	548.404785
1116.587891	570.235413
1115.480469	539.926453
1114.373047	561.587280
1113.264648	455.458313
1112.156250	481.695526
1111.047852	422.751190
1109.939453	453.557037
1108.830078	503.170624
1107.721680	592.846252
1106.611328	460.415588
1105.501953	634.906677
1104.392578	542.515930
1103.282227	631.806580
1102.171875	654.925720
1101.060547	656.733521
1099.950195	686.777222
1098.838867	818.122437
1097.726563	517.968628
1096.615234	630.312683
1095.502930	645.938660
1094.390625	529.584167
1093.278320	731.158752
1092.166016	631.205017
1091.052734	740.741943
1089.939453	918.425293
1088.826172	877.154053
1087.711914	875.836914
1086.598633	618.127075
1085.484375	715.527710
1084.369141	728.204468
1083.254883	526.968018
1082.139648	727.569458
1081.024414	718.964905
1079.909180	677.445068
1078.792969	746.259277
1077.676758	495.744568
1076.560547	721.745544
1075.444336	616.763916
1074.327148	701.811646
1073.209961	446.714355
1072.092773	461.360504
1070.974609	593.183960
1069.857422	497.585114
1068.739258	479.328400
1067.620117	540.705627
1066.501953	531.778503
1065.382813	609.472412
1064.263672	558.358337
1063.144531	373.847260
1062.024414	589.538147
1060.905273	552.469360
1059.784180	630.005127
1058.664063	553.174744
1057.543945	382.865234
1056.422852	264.048615
1055.301758	589.264587
1054.179688	449.426575
1053.057617	386.735504
1051.936523	291.394104
1050.813477	119.053864
1049.691406	184.880753
1048.568359	379.026917
1047.445313	330.471466
1046.322266	487.207642
1045.198242	256.794525
1044.075195	390.200928
1042.950195	469.950867
1041.826172	314.338715
1040.702148	189.111160
1039.577148	357.441650
1038.452148	269.575714
1037.326172	123.575592
1036.201172	336.126526
1035.075195	255.407593
1033.948242	123.577126
1032.822266	263.988098
1031.695313	404.372559
1030.568359	230.881042
1029.441406	276.002808
1028.313477	109.683151
1027.186523	45.718891
1026.058594	-129.656555
1024.929688	-188.792740
1023.801758	-27.285677
1022.672852	-137.367538
1021.543945	-73.296417
1020.414063	-292.237061
1019.284180	-146.855927
1018.155273	-168.434891
1017.024414	-129.666962
1015.894531	27.368061
1014.763672	31.455324
1013.632813	30.979799
1012.501953	-1.846839
1011.370117	324.346161
1010.238281	245.314621
1009.106445	321.480103
1007.974609	298.186035
1006.841797	564.175476
1005.708984	721.414795
1004.576172	1327.285400
1003.443359	1694.834839
1002.309570	1581.532837
1001.175781	1133.303345
1000.041992	622.998596
998.907227	300.114838
997.772461	2.879421
996.637695	42.949066
995.502930	36.936459
994.367188	-137.430344
993.231445	-0.158807
992.095703	49.503342
990.959961	50.822971
989.823242	-74.554611
988.686523	7.676140
987.549805	-27.545149
986.412109	31.815701
985.274414	-35.421505
984.136719	28.742350
982.999023	46.945988
981.860352	51.444553
980.722656	69.865578
979.583008	125.200279
978.444336	15.025664
977.304688	-25.995279
976.165039	-4.803579
975.025391	80.855453
973.884766	-35.621937
972.745117	178.900833
971.604492	51.217476
970.462891	134.976425
969.322266	-6.162096
968.180664	82.411606
967.039063	187.133286
965.896484	-26.953850
964.753906	-27.508087
963.611328	59.202415
962.468750	1.570588
961.326172	95.366280
960.182617	-0.943115
959.039063	143.468704
957.894531	123.035088
956.750977	45.494469
955.606445	107.769051
954.460938	259.407074
953.316406	38.123722
952.170898	171.666931
951.025391	69.701759
949.879883	20.507401
948.733398	158.926941
947.587891	59.714249
946.440430	31.517292
945.293945	115.400459
944.146484	82.896164
942.999023	87.071701
941.851563	205.517471
940.704102	353.706635
939.555664	214.453522
938.407227	86.800385
937.257813	306.005035
936.109375	167.245468
934.959961	172.297638
933.810547	298.264740
932.660156	264.803253
931.510742	87.964149
930.360352	109.476242
929.208984	190.305740
928.058594	25.364159
926.907227	58.626911
925.755859	-117.336113
924.603516	-6.468599
923.452148	-31.992817
922.299805	-123.322380
921.147461	-41.729767
919.994141	-69.142822
918.840820	-125.966141
917.687500	-59.984272
916.534180	-46.155632
915.379883	110.823601
914.225586	-179.346268
913.071289	-299.064178
911.916992	-166.771179
910.761719	-100.213036
909.606445	-17.708519
908.451172	-89.316910
907.294922	-142.652039
906.138672	-93.883644
904.982422	-35.978333
903.826172	17.463427
902.668945	66.451027
901.511719	-67.884964
900.354492	-34.565022
899.196289	-50.953674
898.038086	43.613495
896.879883	142.743835
895.721680	88.133507
894.562500	78.851730
893.403320	44.789063
892.244141	76.352524
891.084961	87.640518
889.924805	184.834656
888.764648	135.267517
887.603516	151.270187
886.443359	72.524284
885.282227	18.706940
884.121094	84.546875
882.958984	267.709259
881.797852	196.017792
880.635742	275.470184
879.472656	413.544586
878.310547	285.694244
877.147461	362.967865
875.984375	215.014603
874.820313	310.373718
873.656250	504.783173
872.492188	287.251129
871.328125	198.117752
870.164063	151.800385
868.999023	143.776855
867.833984	329.161804
866.667969	87.354965
865.502930	274.958191
864.336914	237.794998
863.169922	297.270996
862.003906	210.737930
860.836914	193.869995
859.669922	410.485748
858.501953	557.436096
857.334961	444.027802
856.166992	588.658752
854.999023	506.698181
853.830078	292.487305
852.661133	517.740112
851.492188	467.212830
850.323242	315.865631
849.153320	419.953644
847.983398	369.441071
846.813477	336.843781
845.642578	93.823128
844.472656	117.204849
843.301758	218.862076
842.129883	197.414246
840.958984	341.429443
839.787109	422.739655
838.614258	253.621613
837.442383	274.492310
836.269531	520.976563
835.096680	327.248932
833.923828	426.113708
832.750000	321.710541
831.576172	418.196686
830.402344	530.200623
829.227539	423.450897
828.053711	231.922058
826.878906	348.171051
825.703125	415.255096
824.528320	332.891388
823.352539	275.014618
822.175781	139.119522
821.000000	63.348675
819.823242	179.052460
818.646484	149.910599
817.469727	11.636076
816.291992	86.976624
815.114258	-26.907181
813.936523	106.064934
812.758789	72.108086
811.580078	18.073452
810.401367	3.980497
809.221680	-5.750305
808.042969	-117.770164
806.863281	-107.669189
805.683594	99.957397
804.502930	-145.493454
803.322266	-89.077614
802.141602	38.216454
800.960938	-40.967804
799.779297	-100.253059
798.597656	-210.616440
797.416016	-323.250244
796.234375	-50.293953
795.051758	45.163876
793.869141	-198.473373
792.685547	7.497703
791.502930	-114.450607
790.319336	-34.999752
789.135742	0.038529
787.951172	-11.513306
786.766602	-7.687368
785.582031	-76.959358
784.397461	-57.865456
783.211914	-23.416237
782.026367	-53.187061
780.840820	34.049820
779.655273	99.043732
778.468750	66.724487
777.282227	23.268412
776.094727	17.251785
774.908203	61.885052
773.720703	-56.883808
772.533203	-27.911919
771.344727	18.584015
770.156250	135.505035
768.967773	73.715530
767.779297	185.950043
766.589844	231.930389
765.400391	229.325882
764.210938	114.307892
763.020508	-2.956475
761.830078	319.976074
760.639648	319.160004
759.449219	190.640060
758.257813	123.678123
757.066406	122.630264
755.875000	169.863770
754.682617	144.451126
753.491211	281.584869
752.297852	124.167511
751.105469	138.072739
749.912109	-45.747101
748.718750	161.242874
747.525391	225.387115
746.331055	87.542381
745.137695	33.062828
743.942383	156.213547
742.748047	16.093630
741.552734	-20.975704
740.357422	163.295288
739.162109	82.272018
737.965820	73.535072
736.770508	-40.380569
735.573242	1.192050
734.376953	90.868050
733.179688	119.179443
731.982422	29.278967
730.785156	-5.915807
729.586914	6.999093
728.388672	105.166855
727.190430	299.463165
725.992188	248.854630
724.792969	161.110474
723.593750	99.616287
722.394531	88.381676
721.194336	136.109543
719.994141	249.312515
718.793945	166.034363
717.592773	364.296417
716.391602	357.411072
715.190430	208.777603
713.989258	29.708321
712.787109	90.554634
711.584961	123.067291
710.382813	146.882751
709.180664	-18.807901
707.977539	-25.385693
706.774414	-53.690990
705.570313	-64.519913
704.367188	22.649963
703.163086	-12.022255
701.958984	168.750549
700.753906	116.779549
699.548828	80.118172
698.343750	26.149185
697.138672	22.264025
695.932617	135.790207
694.726563	-217.729324
693.520508	-60.609592
692.313477	124.745193
691.106445	-115.399033
689.899414	-218.613693
688.692383	-106.877617
687.484375	-81.880653
686.276367	49.466290
685.068359	-142.243042
683.859375	-41.112034
682.650391	88.237495
681.441406	87.606537
680.232422	-116.568466
679.022461	-86.646584
677.812500	-201.725708
676.602539	-61.213066
675.391602	53.351780
674.180664	27.301378
672.969727	-41.919083
671.758789	-0.722217
670.546875	-89.202530
669.334961	96.983345
668.123047	-25.910494
666.910156	99.814232
665.697266	-35.852226
664.484375	-59.087868
663.270508	-54.185997
662.057617	-42.766933
660.842773	-186.705139
659.628906	-13.351177
658.415039	-114.028877
657.200195	42.017467
655.984375	40.591194
654.769531	-47.070591
653.553711	33.409405
652.337891	16.862165
651.122070	127.389015
649.905273	143.051880
648.688477	66.051590
647.471680	32.066219
646.253906	165.886505
645.037109	402.821106
643.818359	260.893555
642.600586	321.063202
641.381836	183.214462
640.163086	139.840302
638.944336	109.177765
637.725586	205.086914
636.505859	225.512695
635.286133	93.159279
634.065430	-28.694225
632.845703	-64.940529
631.625000	145.309647
630.403320	61.097034
629.182617	-17.051222
627.960938	58.824673
626.739258	52.702248
625.517578	249.743805
624.294922	-42.551266
623.072266	97.574585
621.849609	123.464828
620.625977	163.669434
619.402344	1.854803
618.178711	8.501238
616.955078	37.895039
615.730469	40.748959
614.505859	85.500290
613.281250	-1.188113
612.055664	-3.299691
610.830078	232.999741
609.604492	17.065586
608.378906	0.948543
607.152344	-71.947922
605.925781	-186.684967
604.699219	-63.536533
