# Supplementary material for: Raman spectroscopy accurately differentiates mucosal healing from non-healing and biochemical changes following biological therapy in inflammatory bowel disease
Source: PLoS One. 2021 Jun 2;16(6):e0252210. doi: 10.1371/journal.pone.0252210 (PMC8172032; doi:10.1371/journal.pone.0252210)
Supplement: S2 Dataset — (ZIP) [file pone.0252210.s004.zip › Export UC MH/EC032-1_base sub CR removed_9__X_28958.3__Y_-63877__Z_2398__Time_103.txt]

1714.858398	369.075714
1713.881836	-91.289978
1712.905273	-132.237686
1711.927734	198.646881
1710.950195	16.440405
1709.972656	29.097696
1708.995117	260.581543
1708.017578	236.483887
1707.039063	55.982712
1706.061523	-208.366943
1705.083008	-48.006142
1704.103516	-33.399685
1703.125000	-330.224823
1702.145508	-26.099598
1701.166016	-220.783447
1700.186523	-52.823574
1699.206055	9.527080
1698.226563	-373.017242
1697.246094	-232.878387
1696.265625	-102.072617
1695.284180	-207.756439
1694.303711	27.230574
1693.322266	33.752258
1692.340820	65.611626
1691.359375	-141.455444
1690.376953	-72.390770
1689.395508	272.727203
1688.413086	597.510864
1687.430664	416.703003
1686.447266	133.113586
1685.464844	-31.860426
1684.481445	-3.838355
1683.498047	-91.948624
1682.514648	415.027069
1681.530273	81.288109
1680.545898	318.476776
1679.561523	572.538574
1678.577148	313.876221
1677.592773	819.869263
1676.607422	682.828735
1675.622070	932.377075
1674.636719	951.406311
1673.651367	1027.128906
1672.666016	960.167542
1671.679688	971.081177
1670.693359	512.633240
1669.707031	583.689453
1668.719727	1170.561646
1667.733398	1126.174194
1666.746094	1446.106323
1665.758789	1294.306030
1664.770508	1209.553955
1663.783203	1191.866943
1662.794922	1490.358276
1661.806641	1815.872559
1660.818359	1696.589844
1659.829102	1554.080078
1658.840820	1240.054443
1657.851563	1840.512085
1656.862305	2075.815430
1655.872070	1895.853394
1654.882813	1486.236084
1653.892578	1413.362671
1652.902344	1592.355591
1651.912109	1007.271973
1650.920898	1078.739258
1649.930664	878.304810
1648.939453	1608.842407
1647.947266	864.712341
1646.956055	1106.905273
1645.964844	892.351440
1644.972656	173.767792
1643.980469	464.528534
1642.987305	850.504150
1641.995117	743.089111
1641.001953	39.625950
1640.008789	603.101624
1639.015625	312.013824
1638.022461	-223.936508
1637.028320	371.616272
1636.034180	78.842438
1635.040039	173.810791
1634.045898	84.512238
1633.051758	66.570709
1632.056641	56.689884
1631.061523	-268.975677
1630.066406	-102.074867
1629.070313	183.304138
1628.075195	-39.115757
1627.079102	-208.728897
1626.083008	-109.880554
1625.085938	-95.149773
1624.089844	-245.931046
1623.092773	-238.894302
1622.095703	-87.255569
1621.098633	166.834213
1620.101563	-65.072578
1619.103516	438.442719
1618.105469	-32.304180
1617.107422	305.661560
1616.109375	291.822845
1615.110352	170.388214
1614.112305	418.897736
1613.113281	226.653046
1612.114258	-282.806488
1611.114258	146.400314
1610.114258	4.012413
1609.115234	-387.277802
1608.115234	-50.171837
1607.114258	-153.337646
1606.114258	180.813644
1605.113281	38.217407
1604.112305	84.059288
1603.111328	-29.847298
1602.109375	232.930649
1601.108398	236.542236
1600.106445	-196.737228
1599.104492	159.689316
1598.102539	-108.941963
1597.099609	-228.643051
1596.096680	116.680038
1595.093750	90.744446
1594.090820	-107.709076
1593.087891	-167.838043
1592.083984	74.720703
1591.080078	-228.515518
1590.076172	-432.629517
1589.072266	2.385886
1588.067383	-100.340515
1587.063477	-119.723923
1586.058594	152.704758
1585.052734	31.175480
1584.047852	29.415150
1583.041992	246.298523
1582.036133	121.623100
1581.030273	181.713715
1580.024414	-122.983597
1579.017578	-409.570801
1578.011719	-230.313950
1577.004883	-444.328003
1575.998047	23.178741
1574.990234	-110.638138
1573.982422	-156.205017
1572.975586	320.650330
1571.966797	139.347900
1570.958984	121.647331
1569.951172	220.645859
1568.942383	368.689972
1567.933594	-195.211075
1566.924805	170.496002
1565.915039	-12.006636
1564.906250	166.135437
1563.896484	229.744812
1562.886719	142.605927
1561.875977	140.818451
1560.866211	-182.753082
1559.855469	89.861038
1558.844727	-171.881546
1557.833984	315.221924
1556.822266	91.872177
1555.811523	-248.168945
1554.799805	90.218887
1553.788086	135.604385
1552.775391	-163.632599
1551.763672	-92.833374
1550.750977	-14.586087
1549.738281	-190.168365
1548.725586	366.088318
1547.711914	360.641357
1546.699219	75.749809
1545.685547	116.397964
1544.671875	68.907463
1543.658203	72.869179
1542.643555	-145.619568
1541.628906	160.037231
1540.614258	227.754929
1539.599609	52.527111
1538.584961	-35.113522
1537.569336	-45.578133
1536.553711	-146.577820
1535.538086	51.439919
1534.522461	256.871368
1533.505859	459.363434
1532.489258	161.452255
1531.472656	-23.168774
1530.456055	186.287582
1529.439453	181.608597
1528.421875	-328.141541
1527.404297	277.078583
1526.386719	-132.513824
1525.369141	-472.658600
1524.350586	-25.467878
1523.332031	344.128174
1522.313477	381.538361
1521.294922	444.433289
1520.275391	360.501068
1519.256836	-32.029072
1518.237305	402.915680
1517.217773	315.867493
1516.197266	28.240580
1515.177734	46.218895
1514.157227	-69.567368
1513.136719	86.637505
1512.116211	-50.018913
1511.094727	82.607498
1510.074219	243.261093
1509.052734	193.289444
1508.031250	-105.597610
1507.008789	-40.482960
1505.987305	-503.593567
1504.964844	-87.633667
1503.942383	166.556519
1502.918945	-437.774261
1501.896484	102.929482
1500.873047	-119.888985
1499.849609	-598.776245
1498.826172	-389.064819
1497.802734	-269.153473
1496.778320	-272.286285
1495.753906	187.443939
1494.729492	-99.928055
1493.705078	67.820099
1492.680664	-160.858780
1491.655273	-52.240368
1490.629883	-68.995049
1489.604492	-37.314491
1488.578125	-0.697224
1487.552734	33.286598
1486.526367	396.456512
1485.500000	305.021545
1484.473633	162.489288
1483.446289	588.853088
1482.418945	323.650330
1481.391602	38.072231
1480.364258	216.603012
1479.336914	802.855713
1478.308594	652.163391
1477.280273	746.087036
1476.251953	679.403931
1475.223633	785.887268
1474.194336	711.412781
1473.165039	616.549683
1472.135742	773.672729
1471.106445	1429.480957
1470.077148	1247.868652
1469.046875	1333.348145
1468.016602	1479.789551
1466.986328	1964.321533
1465.956055	1513.088257
1464.924805	1877.844238
1463.893555	1764.689941
1462.862305	2253.679932
1461.831055	1774.696533
1460.799805	2225.356934
1459.767578	2360.938477
1458.735352	2361.924805
1457.703125	2400.971924
1456.670898	2521.199951
1455.637695	2927.992920
1454.604492	2198.388184
1453.571289	2663.416748
1452.538086	2808.831787
1451.503906	2335.716309
1450.470703	2901.836914
1449.436523	2568.297119
1448.401367	2880.787842
1447.367188	3013.423096
1446.332031	3548.564453
1445.297852	2944.450684
1444.261719	2631.589355
1443.226563	2412.572998
1442.191406	2912.144775
1441.155273	2523.762451
1440.119141	2790.521484
1439.083008	2233.061523
1438.045898	2254.668945
1437.009766	2412.839355
1435.972656	2136.403564
1434.934570	2125.341553
1433.897461	1960.350952
1432.860352	1752.581665
1431.822266	1504.550415
1430.784180	1337.468994
1429.745117	1130.127808
1428.707031	933.098755
1427.667969	1106.956299
1426.628906	342.790436
1425.589844	756.396667
1424.550781	733.867554
1423.510742	225.048767
1422.470703	361.533539
1421.430664	608.902527
1420.390625	123.419823
1419.349609	260.122986
1418.308594	482.475677
1417.267578	563.906006
1416.226563	348.510010
1415.185547	52.821194
1414.143555	132.100174
1413.101563	216.501160
1412.059570	404.073151
1411.017578	212.150269
1409.974609	-210.795517
1408.931641	158.002518
1407.888672	268.050232
1406.845703	375.677704
1405.801758	455.740112
1404.758789	-58.994583
1403.714844	299.998627
1402.669922	177.171188
1401.625977	413.332947
1400.581055	-92.916046
1399.537109	306.495026
1398.491211	252.029099
1397.446289	180.234116
1396.400391	426.851898
1395.355469	315.279907
1394.309570	506.971466
1393.262695	-25.067690
1392.216797	204.496246
1391.169922	-369.476257
1390.123047	363.414612
1389.076172	-22.345699
1388.029297	47.536926
1386.981445	-250.150436
1385.933594	275.166931
1384.885742	-317.107727
1383.837891	-321.563324
1382.789063	-343.373108
1381.740234	2.278806
1380.691406	-16.743479
1379.642578	-352.751740
1378.592773	-296.465637
1377.543945	239.306305
1376.494141	-452.942200
1375.444336	582.009705
1374.393555	54.958630
1373.342773	89.507698
1372.292969	-357.014099
1371.241211	89.302452
1370.190430	-650.826172
1369.139648	-124.493958
1368.087891	-116.473717
1367.036133	-45.999630
1365.983398	-12.762257
1364.931641	-153.614304
1363.878906	-67.725975
1362.826172	-135.996445
1361.773438	-39.824173
1360.720703	81.364960
1359.666992	374.271881
1358.613281	112.707474
1357.559570	-19.277718
1356.504883	129.814560
1355.451172	35.522331
1354.396484	-140.563797
1353.341797	-251.809891
1352.287109	220.791428
1351.231445	219.098495
1350.175781	222.553162
1349.120117	308.092346
1348.064453	676.645203
1347.008789	933.585999
1345.952148	448.969238
1344.895508	931.833191
1343.838867	849.411499
1342.782227	913.445618
1341.724609	838.830261
1340.666992	1022.087341
1339.609375	781.868286
1338.551758	851.496338
1337.493164	824.671570
1336.434570	533.164978
1335.375977	925.026306
1334.317383	980.379395
1333.257813	1166.963989
1332.199219	970.309265
1331.139648	655.184814
1330.079102	876.808655
1329.019531	1380.302612
1327.958984	927.386414
1326.898438	1094.950195
1325.837891	615.453735
1324.777344	1000.657227
1323.715820	1400.641479
1322.654297	966.276184
1321.592773	1408.364746
1320.531250	1275.522705
1319.468750	1367.351074
1318.406250	1289.113281
1317.343750	1270.245117
1316.281250	1535.038208
1315.218750	1390.725220
1314.155273	1120.923096
1313.091797	1329.332031
1312.028320	1439.266846
1310.963867	1519.723877
1309.899414	1568.281494
1308.834961	967.125488
1307.770508	922.547058
1306.706055	1608.864624
1305.640625	1680.024414
1304.575195	1485.678345
1303.509766	1372.683716
1302.444336	1640.906006
1301.377930	1658.424561
1300.311523	1560.570313
1299.245117	1568.520996
1298.178711	1699.395752
1297.111328	1484.071289
1296.044922	1973.585083
1294.977539	1390.352661
1293.909180	1754.700684
1292.841797	1306.935303
1291.773438	1193.047119
1290.705078	1403.033691
1289.636719	1159.443848
1288.567383	1239.612061
1287.499023	1170.374634
1286.429688	1069.391113
1285.360352	1171.873413
1284.290039	919.254272
1283.219727	1430.815430
1282.150391	1183.354248
1281.079102	1271.364746
1280.008789	1026.649170
1278.937500	1117.270874
1277.866211	1195.710449
1276.794922	988.079041
1275.723633	1032.440552
1274.651367	1059.728638
1273.580078	1458.553955
1272.507813	1324.625732
1271.434570	1034.472900
1270.362305	1169.471558
1269.289063	1236.093018
1268.215820	1458.977051
1267.142578	1388.957397
1266.068359	1319.003052
1264.994141	1005.183655
1263.919922	835.457703
1262.845703	1543.697876
1261.771484	1118.050537
1260.696289	1406.766113
1259.621094	586.636536
1258.545898	1082.514893
1257.469727	1254.238159
1256.394531	1158.071167
1255.318359	730.842102
1254.241211	922.091919
1253.165039	1084.104980
1252.087891	827.565063
1251.010742	1009.025452
1249.933594	942.366638
1248.856445	1128.633423
1247.778320	629.291687
1246.700195	1160.679810
1245.622070	685.889221
1244.543945	636.452942
1243.464844	351.434906
1242.385742	865.450562
1241.306641	944.689087
1240.227539	798.164124
1239.147461	938.037231
1238.067383	1063.291016
1236.987305	424.435181
1235.907227	831.045715
1234.827148	1159.894043
1233.746094	1280.103027
1232.665039	670.803467
1231.583008	856.450317
1230.501953	920.901428
1229.419922	583.271606
1228.337891	858.355896
1227.255859	523.273560
1226.172852	907.100586
1225.089844	707.596985
1224.006836	916.987488
1222.923828	120.125732
1221.840820	97.365341
1220.756836	582.251160
1219.672852	892.863647
1218.587891	1067.962524
1217.503906	832.265259
1216.418945	137.691620
1215.333984	194.408066
1214.249023	24.108292
1213.164063	491.083618
1212.078125	605.453125
1210.992188	630.453918
1209.906250	882.143005
1208.819336	706.795715
1207.732422	1001.637512
1206.645508	671.963928
1205.558594	600.257813
1204.471680	367.092010
1203.383789	367.620667
1202.295898	396.995422
1201.208008	31.406342
1200.119141	-90.957237
1199.031250	128.455750
1197.942383	126.314316
1196.852539	-287.289124
1195.763672	102.579689
1194.673828	-41.644806
1193.583984	107.427849
1192.494141	-123.394829
1191.404297	-97.063095
1190.313477	-356.727600
1189.222656	-123.946785
1188.131836	173.493240
1187.040039	98.570671
1185.949219	-9.978318
1184.857422	-101.774513
1183.764648	-102.451691
1182.672852	-100.788895
1181.580078	39.866299
1180.487305	137.225647
1179.394531	663.546326
1178.301758	631.147949
1177.208008	244.047668
1176.114258	55.867748
1175.020508	-137.103287
1173.925781	-11.629651
1172.831055	293.247131
1171.736328	-230.195999
1170.641602	-145.717224
1169.546875	-195.324707
1168.451172	39.600021
1167.355469	-129.777023
1166.259766	90.512657
1165.163086	112.216400
1164.067383	-164.852448
1162.970703	-90.714653
1161.873047	-331.999390
1160.776367	262.544678
1159.678711	317.158203
1158.581055	140.129120
1157.483398	49.004311
1156.384766	-211.582352
1155.287109	97.968941
1154.188477	347.648438
1153.088867	-358.953979
1151.990234	288.617401
1150.890625	299.497192
1149.791016	143.501312
1148.691406	280.485657
1147.590820	-166.166122
1146.490234	-34.129917
1145.389648	-256.916962
1144.289063	-322.616608
1143.187500	-190.907700
1142.086914	-237.723785
1140.984375	195.760498
1139.882813	-139.017166
1138.781250	348.787842
1137.678711	-256.995667
1136.576172	-289.937286
1135.472656	270.928528
1134.370117	339.852844
1133.266602	-296.585663
1132.163086	116.485176
1131.058594	225.472214
1129.955078	801.814636
1128.850586	685.075195
1127.746094	675.048279
1126.640625	1034.847656
1125.535156	860.998596
1124.430664	912.354187
1123.324219	1022.812378
1122.218750	533.786316
1121.112305	357.549408
1120.005859	567.318481
1118.899414	656.188599
1117.792969	387.540070
1116.685547	19.545248
1115.578125	157.956406
1114.470703	54.982056
1113.362305	193.185196
1112.253906	113.759689
1111.145508	419.601654
1110.037109	288.068176
1108.928711	636.160828
1107.819336	806.864563
1106.709961	875.893005
1105.599609	876.356140
1104.490234	567.570557
1103.379883	615.215271
1102.269531	25.758148
1101.159180	233.829926
1100.047852	337.981964
1098.936523	557.584534
1097.825195	597.905273
1096.713867	819.641296
1095.601563	1029.445679
1094.489258	664.345154
1093.376953	1017.701050
1092.263672	848.127319
1091.151367	1003.495972
1090.038086	979.888367
1088.924805	751.565857
1087.810547	10.482224
1086.696289	1198.262085
1085.582031	734.853027
1084.467773	913.417236
1083.352539	1162.373779
1082.238281	1223.262329
1081.123047	1006.895447
1080.006836	1422.388428
1078.891602	1224.867310
1077.775391	1391.288818
1076.659180	473.316833
1075.541992	222.155548
1074.425781	384.032288
1073.308594	442.630768
1072.191406	273.766998
1071.073242	179.993164
1069.956055	241.001144
1068.837891	1206.475098
1067.719727	569.121399
1066.600586	559.769897
1065.481445	683.923889
1064.362305	962.570251
1063.243164	763.656799
1062.124023	241.951508
1061.003906	1292.628296
1059.883789	925.475281
1058.762695	773.647095
1057.642578	633.650879
1056.521484	103.422058
1055.400391	814.315063
1054.278320	457.258026
1053.157227	439.128876
1052.035156	554.148621
1050.913086	428.714447
1049.790039	338.399292
1048.667969	516.572754
1047.544922	-49.512344
1046.420898	75.127190
1045.297852	668.528381
1044.173828	284.862610
1043.049805	677.631897
1041.925781	1000.393555
1040.800781	179.162476
1039.675781	-103.547638
1038.550781	-11.113248
1037.425781	316.518890
1036.299805	36.567352
1035.173828	389.814789
1034.047852	189.287140
1032.921875	2.916488
1031.794922	58.570225
1030.667969	202.651688
1029.541016	-64.629707
1028.413086	-475.765625
1027.286133	31.129112
1026.157227	-358.714081
1025.029297	-450.986694
1023.901367	-889.020264
1022.772461	-586.298096
1021.643555	-629.351563
1020.513672	-509.866791
1019.384766	-566.562073
1018.254883	-463.105042
1017.124023	-90.633667
1015.994141	-390.363159
1014.863281	-13.155663
1013.732422	116.124374
1012.601563	-210.809967
1011.469727	-176.202545
1010.338867	-30.305281
1009.207031	173.524902
1008.074219	247.813919
1006.942383	366.207336
1005.809570	1134.657593
1004.675781	1754.893799
1003.542969	2273.306396
1002.409180	2285.423096
1001.275391	1625.244751
1000.141602	1295.925415
999.007813	398.724762
997.873047	451.209045
996.738281	289.143921
995.602539	235.803040
994.467773	441.144409
993.332031	58.244850
992.196289	600.650513
991.059570	169.826889
989.923828	262.761780
988.787109	136.861389
987.650391	45.780342
986.512695	295.894928
985.375000	-66.597725
984.237305	-34.942368
983.099609	-208.001022
981.960938	-196.654617
980.822266	-173.601471
979.683594	314.378357
978.544922	-90.108604
977.405273	494.600281
976.265625	-54.174667
975.125977	282.438599
973.985352	118.134384
972.845703	661.741882
971.705078	196.961288
970.563477	-361.545807
969.422852	251.290619
968.281250	269.574219
967.139648	267.412445
965.997070	45.219357
964.855469	206.395294
963.712891	826.330383
962.569336	492.471069
961.426758	71.899788
960.283203	293.359375
959.139648	26.963352
957.996094	166.317413
956.851563	-246.042084
955.707031	667.544495
954.562500	335.815521
953.416992	324.811646
952.272461	-81.727989
951.126953	49.625729
949.980469	556.146667
948.834961	-304.439117
947.688477	264.083618
946.541992	361.845215
945.395508	185.645996
944.248047	297.523987
943.100586	279.413300
941.953125	33.246990
940.804688	202.801727
939.657227	431.835022
938.507813	528.651123
937.359375	420.381805
936.210938	134.526276
935.061523	391.584564
933.912109	220.262192
932.761719	520.903198
931.611328	290.829865
930.460938	181.791016
929.310547	-40.831734
928.160156	-85.566978
927.008789	-414.566132
925.857422	-122.019928
924.705078	-373.091248
923.553711	-248.567871
922.401367	-57.961567
921.249023	273.703918
920.095703	-1.397861
918.942383	210.079941
917.789063	-137.161331
916.635742	158.681183
915.481445	-262.913849
914.328125	71.805466
913.172852	-222.087753
912.018555	-409.006683
910.863281	-470.885895
909.708008	-38.149967
908.552734	-179.062836
907.396484	-45.445820
906.241211	-351.362335
905.083984	-22.548628
903.927734	-318.906158
902.770508	-309.219177
901.613281	81.012024
900.456055	18.515259
899.298828	-163.727783
898.140625	-216.756363
896.982422	173.756516
895.824219	270.261108
894.665039	129.476257
893.505859	214.954895
892.346680	-18.091129
891.186523	659.627563
890.027344	-406.609650
888.867188	-232.416290
887.706055	11.822022
886.545898	30.368145
885.384766	105.456825
884.223633	266.377869
883.061523	206.300049
881.899414	-72.362167
880.737305	386.458069
879.575195	416.925201
878.413086	364.113800
877.250000	225.829651
876.086914	13.388827
874.922852	271.792542
873.758789	230.751099
872.595703	198.829910
871.430664	344.790344
870.266602	335.539215
869.101563	-231.417038
867.936523	294.822723
866.770508	409.490479
865.605469	306.157379
864.439453	-122.872742
863.273438	582.859375
862.106445	194.527298
860.939453	754.019714
859.772461	673.500610
858.605469	736.707947
857.437500	752.819275
856.269531	1087.515991
855.101563	1159.688477
853.932617	953.818848
852.764648	1023.809143
851.595703	845.022400
850.425781	1172.739502
849.256836	1179.975586
848.086914	1030.449219
846.916992	708.595459
845.746094	409.287109
844.575195	631.580200
843.404297	119.864952
842.233398	263.820618
841.061523	485.968414
839.889648	848.860474
838.717773	809.191711
837.545898	271.145203
836.373047	-7.492206
835.200195	305.921478
834.027344	791.112427
832.853516	566.023560
831.679688	876.722717
830.505859	609.221375
829.331055	596.145874
828.157227	589.703064
826.982422	291.064240
825.806641	391.588318
824.631836	226.740280
823.456055	396.167694
822.280273	48.548286
821.103516	-89.612823
819.926758	-107.543983
818.750000	223.981201
817.573242	-14.564779
816.395508	527.994873
815.217773	189.166626
814.040039	37.231659
812.862305	-361.583435
811.683594	-357.922424
810.504883	-261.032227
809.326172	133.462280
808.146484	38.878101
806.966797	-266.800781
805.787109	-363.734283
804.607422	25.433430
803.426758	99.097252
802.246094	-53.762127
801.064453	-257.722565
799.883789	-268.779236
798.702148	-559.385254
797.520508	-247.012299
796.337891	-633.117432
795.156250	-454.159363
793.972656	-133.675049
792.790039	-165.672501
791.607422	240.598450
790.423828	407.410889
789.239258	715.609314
788.055664	738.034119
786.871094	534.616821
785.686523	198.407471
784.501953	379.571655
783.316406	-113.789818
782.130859	849.346436
780.945313	704.825989
779.759766	175.795349
778.573242	468.382385
777.386719	572.947449
776.199219	577.915161
775.012695	534.118774
773.825195	602.659241
772.637695	756.987793
771.449219	635.345276
770.260742	368.027252
769.072266	922.845276
767.883789	254.052368
766.694336	640.744568
765.504883	736.265564
764.315430	252.317932
763.125977	917.702087
761.935547	1302.990479
760.745117	730.559143
759.553711	1201.066406
758.363281	1338.988647
757.171875	594.751953
755.979492	1013.723328
754.788086	634.361267
753.595703	654.919128
752.403320	539.029175
751.210938	407.598633
750.017578	651.531555
748.824219	967.586243
747.630859	1019.873413
746.436523	920.496277
745.242188	728.807800
744.047852	683.962280
742.853516	630.156982
741.658203	626.588928
740.462891	313.760712
739.267578	132.358505
738.071289	448.169067
736.875000	535.836670
735.678711	-90.623917
734.482422	484.966248
733.285156	628.890076
732.087891	562.488525
730.890625	430.304199
729.692383	177.694458
728.494141	655.411194
727.295898	312.892242
726.097656	610.790405
724.898438	93.291176
723.699219	462.874359
722.500000	746.947144
721.299805	755.585938
720.099609	740.068176
718.899414	351.188354
717.698242	647.546448
716.498047	662.221130
715.296875	633.137390
714.094727	691.168396
712.893555	448.225739
711.691406	235.800964
710.489258	640.064453
709.286133	418.788666
708.083008	367.429626
706.879883	873.474976
705.676758	399.553101
704.472656	295.796417
703.268555	194.212631
702.064453	294.957977
700.860352	671.845154
699.655273	589.706421
698.450195	674.983765
697.244141	108.162109
696.039063	636.789551
694.833008	118.046387
693.626953	140.379318
692.419922	151.859879
691.212891	-86.287666
690.005859	51.211750
688.798828	-325.569794
687.590820	39.815056
686.382813	619.833191
685.174805	-79.692848
683.965820	185.907578
682.756836	-112.031212
681.547852	-227.694107
680.338867	-241.355713
679.128906	28.846983
677.918945	-240.103149
676.708984	43.273563
675.498047	183.829163
674.287109	92.976212
673.076172	-194.508453
671.865234	550.027100
670.653320	-104.610802
669.441406	402.197113
668.229492	437.833527
667.016602	140.933701
665.803711	-354.313019
664.590820	45.116844
663.377930	-58.471867
662.164063	-433.731781
660.950195	-44.450806
659.736328	-308.847412
658.521484	-352.745178
657.306641	101.961884
656.091797	-338.057922
654.875977	-184.650650
653.661133	-15.829886
652.445313	-247.490921
651.228516	-80.085564
650.012695	145.827637
648.795898	-65.054832
647.579102	-49.344364
646.361328	199.275375
645.143555	695.715637
643.925781	467.413879
642.708008	203.147430
641.489258	184.655777
640.270508	407.481049
639.051758	796.247864
637.833008	338.717407
636.613281	202.067947
635.393555	63.905785
634.172852	-39.254284
632.953125	-30.132034
631.732422	93.346207
630.511719	56.444328
629.290039	125.311104
628.068359	284.865265
626.846680	189.811569
625.625000	275.541992
624.402344	629.839172
623.179688	526.048401
621.957031	459.420135
620.733398	350.671326
619.510742	219.114822
618.286133	191.109085
617.062500	135.997253
615.837891	-125.941910
614.613281	141.435196
613.388672	9.423239
612.164063	-468.230469
610.938477	-560.057739
609.712891	218.901245
608.486328	117.794502
607.260742	-516.670959
606.034180	131.601532
604.807617	152.469528
