# Supplementary material for: Raman spectroscopy accurately differentiates mucosal healing from non-healing and biochemical changes following biological therapy in inflammatory bowel disease
Source: PLoS One. 2021 Jun 2;16(6):e0252210. doi: 10.1371/journal.pone.0252210 (PMC8172032; doi:10.1371/journal.pone.0252210)
Supplement: S2 Dataset — (ZIP) [file pone.0252210.s004.zip › Export UC MH/OC001 post treatment-1 proper_BL sub CR removed_18__X_-19543.5__Y_4415.56__Z_1218.77__Time_207.txt]

1714.846680	58.408199
1713.870117	94.089066
1712.893555	203.478058
1711.916016	26.520786
1710.939453	19.264906
1709.961914	101.100258
1708.984375	-89.768745
1708.005859	-87.018639
1707.028320	7.507108
1706.049805	265.973511
1705.071289	190.311935
1704.091797	-144.339783
1703.113281	-84.755074
1702.133789	-64.715454
1701.154297	-102.887726
1700.174805	105.639465
1699.195313	-99.719719
1698.214844	13.718483
1697.234375	12.817193
1696.253906	-24.867325
1695.273438	199.874374
1694.291992	-7.556161
1693.310547	207.594604
1692.329102	49.522068
1691.347656	185.698807
1690.366211	111.611008
1689.383789	99.476067
1688.401367	263.957947
1687.418945	242.286606
1686.435547	309.145721
1685.453125	395.220337
1684.469727	316.579926
1683.486328	382.387970
1682.502930	470.020447
1681.518555	393.030579
1680.534180	476.347443
1679.550781	584.128418
1678.565430	649.763733
1677.581055	375.352753
1676.595703	657.478882
1675.610352	892.111145
1674.625000	720.340881
1673.639648	1003.678223
1672.654297	909.991699
1671.667969	965.592773
1670.681641	997.725220
1669.695313	932.036682
1668.708008	1164.193359
1667.721680	966.657776
1666.734375	1133.230225
1665.747070	1130.337769
1664.758789	1172.952759
1663.771484	1308.801636
1662.783203	1304.447021
1661.794922	1099.010132
1660.806641	1355.239136
1659.817383	1344.086914
1658.829102	1492.284668
1657.839844	1513.635132
1656.850586	1564.467651
1655.860352	1282.030518
1654.871094	1370.646729
1653.880859	1155.221558
1652.890625	1183.633423
1651.900391	1151.517334
1650.909180	1114.432861
1649.917969	1085.605347
1648.926758	887.911560
1647.935547	714.384033
1646.944336	720.893982
1645.952148	640.496582
1644.960938	763.777405
1643.968750	496.462402
1642.975586	493.510620
1641.983398	274.387817
1640.990234	198.091202
1639.997070	193.293655
1639.003906	-11.732968
1638.010742	192.292038
1637.016602	101.151016
1636.022461	65.609871
1635.028320	185.764832
1634.034180	234.922150
1633.039063	52.432526
1632.044922	-13.917907
1631.049805	-19.514097
1630.054688	-22.311733
1629.058594	46.106144
1628.062500	122.537514
1627.067383	88.592323
1626.071289	31.124752
1625.074219	-52.484818
1624.078125	-112.270584
1623.081055	38.354034
1622.083984	-107.918938
1621.086914	-38.590137
1620.089844	38.685593
1619.091797	58.243973
1618.093750	-42.895020
1617.095703	176.331726
1616.097656	329.926880
1615.098633	210.646591
1614.099609	-29.189371
1613.100586	32.739212
1612.101563	26.516319
1611.102539	151.414474
1610.102539	129.523514
1609.102539	-128.160034
1608.102539	85.860245
1607.102539	-24.976820
1606.101563	29.225616
1605.101563	17.963406
1604.100586	-11.612648
1603.099609	162.946472
1602.097656	-89.046051
1601.095703	-3.499474
1600.094727	-53.996738
1599.092773	47.158241
1598.089844	-100.096992
1597.087891	-100.958229
1596.084961	2.665236
1595.082031	-63.602047
1594.079102	-103.764534
1593.075195	-219.686340
1592.072266	-205.072220
1591.068359	73.102112
1590.064453	-35.121193
1589.059570	28.830379
1588.055664	37.910061
1587.050781	10.401778
1586.045898	14.117766
1585.041016	85.526978
1584.036133	31.724432
1583.030273	50.813931
1582.024414	171.401306
1581.018555	-46.742393
1580.012695	-59.179047
1579.005859	141.764450
1577.999023	77.029564
1576.992188	105.895493
1575.985352	85.207924
1574.978516	-96.855354
1573.970703	-50.107693
1572.962891	-29.500231
1571.955078	-37.616650
1570.947266	-134.216324
1569.938477	156.245651
1568.929688	-41.927181
1567.920898	45.547058
1566.912109	-20.353365
1565.903320	116.134064
1564.893555	-56.448914
1563.883789	-8.525272
1562.874023	-69.729713
1561.864258	185.396896
1560.853516	123.880432
1559.843750	202.255692
1558.833008	254.520493
1557.821289	337.705170
1556.810547	78.686386
1555.798828	96.803169
1554.787109	293.461639
1553.775391	269.780731
1552.763672	220.063019
1551.750977	304.791779
1550.739258	283.232697
1549.726563	377.937256
1548.712891	343.101410
1547.700195	468.457886
1546.686523	301.428467
1545.672852	299.742706
1544.659180	26.528896
1543.645508	102.085457
1542.630859	99.935875
1541.617188	-31.509117
1540.602539	77.069344
1539.586914	22.782896
1538.572266	167.101028
1537.556641	24.743244
1536.541016	-179.641022
1535.525391	-38.465767
1534.509766	151.478165
1533.493164	253.500549
1532.477539	76.922783
1531.460938	-35.327213
1530.443359	233.637207
1529.426758	-0.010870
1528.409180	-35.419453
1527.391602	129.869522
1526.374023	302.644775
1525.356445	-31.876198
1524.337891	14.424108
1523.320313	70.840157
1522.301758	199.081772
1521.282227	18.491209
1520.263672	218.354248
1519.244141	199.460037
1518.224609	33.920868
1517.205078	37.878513
1516.185547	46.813622
1515.165039	-21.475515
1514.144531	-64.213692
1513.124023	242.061356
1512.103516	47.538475
1511.083008	45.409523
1510.061523	243.237946
1509.040039	145.846741
1508.018555	130.413284
1506.996094	148.158890
1505.974609	-205.936493
1504.952148	-52.583153
1503.929688	3.192248
1502.907227	51.118023
1501.883789	-24.070259
1500.861328	215.616623
1499.837891	88.949715
1498.813477	-7.096795
1497.790039	-36.684196
1496.765625	207.358322
1495.742188	44.463757
1494.717773	-54.565643
1493.692383	-51.416634
1492.667969	71.771317
1491.642578	-160.484299
1490.617188	-19.693453
1489.591797	-1.704563
1488.566406	0.837120
1487.540039	41.554707
1486.513672	189.374298
1485.487305	306.390961
1484.460938	405.389191
1483.433594	333.280945
1482.406250	426.909729
1481.378906	413.284821
1480.351563	368.972015
1479.324219	543.818542
1478.295898	501.843292
1477.267578	411.381653
1476.239258	371.823792
1475.210938	553.792236
1474.181641	801.795105
1473.153320	876.500427
1472.124023	895.081970
1471.093750	1145.149414
1470.064453	1423.040283
1469.034180	1418.364502
1468.003906	1500.094849
1466.973633	1296.938843
1465.943359	1281.929565
1464.912109	1426.971924
1463.881836	1513.467651
1462.850586	1742.124634
1461.818359	1861.395508
1460.787109	1785.042725
1459.754883	1871.149780
1458.722656	1914.023071
1457.690430	2076.114502
1456.658203	2037.650146
1455.625000	1971.244873
1454.591797	1947.948242
1453.558594	2173.126221
1452.525391	2403.249023
1451.491211	2253.041992
1450.458008	2186.514893
1449.423828	2350.527100
1448.388672	2352.323486
1447.354492	2440.222656
1446.319336	2416.650391
1445.285156	2418.407715
1444.249023	2511.230713
1443.213867	2219.425537
1442.178711	2122.529785
1441.142578	2270.986816
1440.106445	2019.858398
1439.070313	2014.066650
1438.033203	2036.069946
1436.996094	1994.897705
1435.959961	1953.771973
1434.921875	1637.317017
1433.884766	1262.946777
1432.846680	1378.560913
1431.809570	1208.915161
1430.771484	1236.204956
1429.732422	862.297974
1428.694336	569.322815
1427.655273	674.987732
1426.616211	778.119446
1425.577148	606.445740
1424.538086	563.430847
1423.498047	528.018738
1422.458008	361.651947
1421.417969	394.397125
1420.377930	316.366913
1419.336914	258.545319
1418.295898	193.248672
1417.254883	346.992798
1416.213867	349.754425
1415.172852	80.878410
1414.130859	302.615631
1413.088867	174.789780
1412.046875	-38.394958
1411.004883	263.852478
1409.961914	-62.224705
1408.918945	11.389226
1407.875977	130.257706
1406.833008	176.321121
1405.789063	-43.724026
1404.745117	168.176682
1403.702148	194.358505
1402.657227	-10.267053
1401.613281	-116.866753
1400.568359	47.529175
1399.523438	36.410110
1398.478516	-102.475220
1397.433594	219.991989
1396.387695	8.621089
1395.341797	-69.774788
1394.295898	170.083221
1393.250000	84.366531
1392.204102	-51.291557
1391.157227	126.109070
1390.110352	-164.483368
1389.063477	-89.521614
1388.015625	83.065956
1386.968750	220.683136
1385.920898	-126.786934
1384.873047	-238.989471
1383.824219	11.387650
1382.776367	-128.064285
1381.727539	69.937057
1380.678711	-71.752197
1379.629883	-113.369270
1378.580078	-45.002991
1377.530273	163.245316
1376.480469	34.590466
1375.430664	-68.936363
1374.380859	102.118828
1373.330078	-83.457382
1372.279297	80.278824
1371.228516	64.562584
1370.177734	111.292084
1369.125977	118.241547
1368.074219	-6.735672
1367.022461	47.815144
1365.970703	-154.042923
1364.918945	-96.739998
1363.866211	60.230038
1362.813477	62.955078
1361.760742	-53.629868
1360.707031	180.725708
1359.654297	134.067001
1358.600586	47.761879
1357.545898	71.004364
1356.492188	124.205963
1355.438477	100.478584
1354.383789	270.676819
1353.329102	299.346069
1352.273438	320.676056
1351.218750	91.363922
1350.163086	117.959984
1349.107422	268.768768
1348.051758	387.388824
1346.995117	456.466461
1345.939453	461.169952
1344.882813	736.282166
1343.825195	800.670532
1342.768555	887.480957
1341.710938	585.317322
1340.654297	617.895325
1339.595703	910.661682
1338.538086	723.005005
1337.479492	897.040588
1336.421875	655.271179
1335.363281	765.162231
1334.303711	635.117920
1333.245117	641.327576
1332.185547	724.327576
1331.125977	523.057434
1330.066406	601.361267
1329.005859	637.733521
1327.946289	471.593567
1326.885742	634.233765
1325.825195	542.515686
1324.763672	722.602112
1323.703125	789.170044
1322.641602	1080.454224
1321.580078	863.347717
1320.517578	903.058594
1319.456055	777.602783
1318.393555	805.226318
1317.331055	845.287720
1316.268555	813.959717
1315.205078	829.586609
1314.141602	862.574158
1313.078125	1213.470093
1312.014648	941.168884
1310.951172	1063.108643
1309.886719	887.199585
1308.822266	923.166138
1307.757813	1089.657471
1306.692383	828.072083
1305.627930	1098.044678
1304.562500	1102.395264
1303.497070	824.087952
1302.430664	853.285095
1301.365234	1081.653809
1300.298828	870.183716
1299.232422	1110.931030
1298.165039	968.514771
1297.098633	1003.064819
1296.031250	937.035339
1294.963867	974.219543
1293.896484	844.610962
1292.828125	805.925598
1291.759766	863.011841
1290.691406	716.615173
1289.623047	692.961548
1288.554688	642.440918
1287.485352	587.122070
1286.416016	602.967224
1285.346680	836.909302
1284.276367	698.555298
1283.207031	511.369659
1282.136719	782.130737
1281.066406	793.408752
1279.995117	750.918274
1278.924805	691.395630
1277.853516	722.465393
1276.782227	704.680786
1275.709961	843.440247
1274.638672	791.546936
1273.566406	732.406006
1272.494141	724.660339
1271.420898	858.652893
1270.348633	760.637390
1269.275391	694.460022
1268.202148	784.597229
1267.128906	811.291199
1266.054688	862.421387
1264.981445	513.499695
1263.906250	776.956177
1262.832031	816.006409
1261.757813	825.826599
1260.682617	552.947632
1259.607422	923.548645
1258.532227	928.579895
1257.456055	609.686646
1256.380859	943.606689
1255.304688	707.693054
1254.228516	798.087708
1253.151367	771.655579
1252.074219	728.227966
1250.998047	886.743530
1249.919922	955.224243
1248.842773	1108.796509
1247.764648	921.987549
1246.686523	805.756348
1245.608398	621.555054
1244.530273	612.356323
1243.451172	717.323303
1242.372070	642.561462
1241.292969	749.915527
1240.213867	553.829895
1239.133789	661.160034
1238.054688	613.173523
1236.973633	511.842163
1235.893555	408.127869
1234.813477	944.517944
1233.732422	911.033081
1232.651367	666.715210
1231.569336	492.757813
1230.488281	602.278198
1229.406250	876.416016
1228.324219	600.787659
1227.242188	707.737976
1226.159180	674.247437
1225.076172	558.480347
1223.993164	532.247375
1222.910156	242.373886
1221.827148	363.669678
1220.743164	472.792938
1219.659180	303.883636
1218.574219	386.323639
1217.490234	282.669312
1216.405273	372.252411
1215.320313	309.622284
1214.235352	234.908173
1213.149414	391.904846
1212.064453	488.458191
1210.978516	387.082306
1209.891602	541.390747
1208.805664	601.530457
1207.718750	410.840485
1206.631836	610.690063
1205.544922	448.897949
1204.458008	491.927551
1203.370117	248.217911
1202.282227	303.199036
1201.194336	309.938843
1200.105469	304.577545
1199.016602	123.461281
1197.927734	72.298698
1196.838867	-188.200607
1195.750000	92.510918
1194.660156	103.709030
1193.570313	-130.382721
1192.480469	92.234428
1191.389648	35.927956
1190.299805	-75.680359
1189.208984	233.024521
1188.118164	46.828072
1187.026367	177.549774
1185.934570	-85.517883
1184.842773	-142.164993
1183.750977	50.656281
1182.659180	-49.332405
1181.566406	-204.518814
1180.473633	364.368561
1179.380859	7.636428
1178.287109	216.564865
1177.194336	317.497375
1176.100586	284.147247
1175.005859	329.754730
1173.912109	236.381592
1172.817383	303.347290
1171.722656	367.800049
1170.627930	338.814514
1169.533203	249.944672
1168.437500	187.328629
1167.341797	165.298691
1166.246094	272.280121
1165.149414	369.556366
1164.052734	36.571377
1162.956055	179.059128
1161.859375	443.201843
1160.762695	396.695465
1159.665039	247.451096
1158.567383	532.589050
1157.469727	216.144287
1156.371094	620.254272
1155.272461	203.552429
1154.173828	354.506348
1153.075195	319.328796
1151.975586	315.050659
1150.876953	241.572784
1149.777344	303.830994
1148.676758	349.283081
1147.577148	158.853882
1146.476563	120.789429
1145.375977	-66.516792
1144.275391	341.630676
1143.173828	203.070694
1142.072266	33.875317
1140.970703	50.652805
1139.869141	159.131195
1138.766602	53.327988
1137.664063	109.818687
1136.561523	279.098083
1135.458984	290.658234
1134.355469	330.332916
1133.251953	586.084595
1132.148438	601.359253
1131.044922	521.596191
1129.940430	747.870300
1128.835938	905.150757
1127.731445	827.457764
1126.626953	918.067383
1125.521484	1070.176392
1124.416016	1030.140259
1123.310547	783.872681
1122.204102	814.805725
1121.098633	663.263428
1119.992188	549.583557
1118.885742	639.472534
1117.778320	703.190369
1116.670898	686.336304
1115.563477	622.088135
1114.456055	508.112976
1113.348633	278.233124
1112.240234	471.571655
1111.131836	487.461792
1110.023438	456.003296
1108.914063	599.307434
1107.804688	836.954712
1106.695313	675.312622
1105.585938	844.214539
1104.475586	533.778320
1103.365234	537.286133
1102.254883	694.083069
1101.144531	754.025085
1100.033203	960.080505
1098.922852	701.498474
1097.810547	749.396118
1096.699219	714.731628
1095.586914	844.945068
1094.474609	753.608276
1093.362305	737.617371
1092.250000	799.277771
1091.136719	769.038086
1090.023438	755.232117
1088.910156	849.616577
1087.795898	795.695618
1086.682617	901.686584
1085.568359	624.306335
1084.453125	657.302612
1083.338867	824.213257
1082.223633	718.429749
1081.108398	704.271851
1079.993164	784.027466
1078.876953	790.910950
1077.760742	879.919678
1076.644531	785.789124
1075.528320	468.755493
1074.411133	775.847473
1073.293945	625.419312
1072.176758	566.485535
1071.059570	437.226044
1069.941406	638.468262
1068.823242	703.691467
1067.705078	675.159424
1066.585938	630.222168
1065.467773	625.108826
1064.348633	744.055298
1063.228516	570.362549
1062.109375	473.971680
1060.989258	429.080627
1059.869141	695.284058
1058.749023	615.284302
1057.627930	282.827911
1056.506836	525.504761
1055.385742	637.217346
1054.264648	501.249084
1053.142578	556.870117
1052.020508	556.434875
1050.898438	350.570587
1049.775391	282.519989
1048.653320	219.196686
1047.530273	256.233551
1046.407227	181.319946
1045.283203	435.257385
1044.159180	574.869873
1043.035156	315.876495
1041.911133	357.643646
1040.786133	376.120514
1039.661133	501.770630
1038.536133	415.493683
1037.411133	389.829926
1036.285156	282.747253
1035.159180	292.114288
1034.033203	271.281891
1032.907227	236.553970
1031.780273	634.417114
1030.653320	353.282745
1029.526367	407.043640
1028.398438	86.697289
1027.271484	103.444695
1026.143555	217.796249
1025.014648	-34.754520
1023.886719	126.144379
1022.757813	157.048599
1021.628906	-187.922974
1020.499023	-6.016639
1019.370117	-100.130989
1018.240234	-103.689369
1017.109375	36.569252
1015.979492	-115.198540
1014.848633	76.148758
1013.717773	126.169861
1012.586914	366.191925
1011.455078	295.879272
1010.324219	397.024292
1009.192383	435.714569
1008.059570	368.029327
1006.927734	670.653992
1005.794922	959.352295
1004.661133	1449.200562
1003.528320	2012.916748
1002.394531	1864.553223
1001.260742	1466.794312
1000.126953	909.919312
998.993164	212.518539
997.858398	171.379333
996.723633	38.028431
995.587891	260.309875
994.453125	240.311844
993.317383	75.090057
992.181641	-108.382988
991.044922	197.224380
989.909180	198.497375
988.772461	89.253235
987.634766	-35.946793
986.498047	99.385063
985.360352	-37.013470
984.222656	66.276337
983.084961	-111.223808
981.946289	22.222734
980.807617	36.082077
979.668945	137.497894
978.530273	-142.810989
977.390625	-121.610519
976.250977	230.781570
975.111328	-235.108414
973.970703	-52.619389
972.830078	-7.916271
971.689453	234.443161
970.548828	100.237015
969.407227	191.226318
968.266602	135.427429
967.124023	36.199398
965.982422	56.466652
964.839844	111.278305
963.697266	-19.527039
962.554688	30.994436
961.412109	203.121460
960.268555	217.205597
959.125000	116.889404
957.980469	197.715042
956.836914	164.164551
955.692383	4.869831
954.547852	223.456146
953.402344	0.459156
952.256836	104.866043
951.111328	145.338898
949.965820	21.310280
948.820313	110.102333
947.673828	61.874199
946.527344	66.378738
945.379883	43.622906
944.233398	183.194626
943.085938	181.282898
941.937500	-28.215796
940.790039	319.431976
939.641602	256.343628
938.493164	102.187729
937.344727	244.753662
936.195313	225.510986
935.045898	245.184341
933.896484	249.045395
932.747070	332.806244
931.596680	31.687681
930.446289	165.865784
929.295898	-205.359650
928.144531	99.841782
926.993164	-56.963745
925.841797	-129.360382
924.690430	-85.561226
923.538086	160.774185
922.385742	120.641968
921.233398	64.757591
920.081055	22.675318
918.927734	-85.138130
917.774414	29.854666
916.621094	-261.594879
915.466797	39.842396
914.312500	-33.280910
913.158203	-228.790710
912.002930	125.008583
910.848633	-52.041088
909.693359	-20.233295
908.537109	-219.581329
907.381836	-167.100479
906.225586	-48.798664
905.069336	53.705479
903.913086	11.307356
902.755859	-26.423946
901.598633	112.578064
900.441406	13.947905
899.283203	42.208912
898.125000	59.250397
896.966797	162.343475
895.808594	14.470145
894.649414	88.339470
893.490234	173.573639
892.331055	91.634033
891.171875	328.388245
890.011719	79.488823
888.851563	248.570206
887.691406	65.453957
886.530273	-31.716042
885.369141	245.842728
884.208008	139.809174
883.046875	171.490067
881.884766	196.467896
880.722656	523.606812
879.560547	221.798492
878.397461	384.410614
877.234375	141.483810
876.071289	295.147003
874.908203	428.525146
873.744141	291.740845
872.580078	213.591324
871.416016	414.553009
870.250977	325.256439
869.085938	278.776886
867.920898	279.576111
866.755859	435.529907
865.589844	279.031494
864.423828	277.681366
863.257813	375.202942
862.090820	221.154465
860.924805	255.809296
859.756836	283.740204
858.589844	439.592590
857.421875	285.734253
856.253906	349.555542
855.085938	606.229004
853.917969	560.073669
852.749023	686.555054
851.580078	613.502869
850.411133	784.705994
849.241211	803.491089
848.071289	560.215393
846.901367	440.183228
845.730469	275.418671
844.559570	426.266205
843.388672	505.411163
842.217773	470.401093
841.045898	404.065613
839.875000	527.768250
838.702148	211.011795
837.530273	473.176880
836.357422	391.090729
835.184570	407.276978
834.011719	494.864380
832.837891	363.549561
831.664063	602.779236
830.490234	516.008423
829.315430	690.257813
828.141602	670.287720
826.966797	286.754822
825.791016	420.587769
824.616211	433.905640
823.440430	355.771118
822.264648	495.929535
821.087891	226.090866
819.911133	96.583595
818.734375	272.059448
817.557617	115.703430
816.379883	246.395264
815.203125	183.363098
814.024414	171.422867
812.846680	97.114296
811.667969	289.523376
810.489258	54.973824
809.310547	287.076813
808.130859	187.935455
806.951172	50.965794
805.771484	144.881683
804.591797	-16.674240
803.411133	156.876633
802.230469	-98.048035
801.048828	121.780655
799.868164	-159.885315
798.686523	-270.802216
797.504883	-9.357351
796.322266	-58.460598
795.139648	16.413235
793.957031	-110.479240
792.774414	185.580597
791.590820	-151.920776
790.408203	391.672394
789.223633	135.894730
788.040039	116.855515
786.855469	-66.017365
785.670898	87.227692
784.486328	-9.601207
783.300781	-44.630054
782.115234	-163.768921
780.929688	240.672440
779.743164	-53.280666
778.557617	288.815979
777.371094	111.726028
776.183594	309.847809
774.997070	317.932190
773.809570	129.496368
772.621094	66.743637
771.433594	261.909332
770.245117	84.215294
769.056641	-14.179677
767.868164	6.338655
766.678711	374.830597
765.489258	366.331604
764.299805	388.530457
763.109375	384.161285
761.919922	456.702362
760.728516	465.253632
759.538086	486.869843
758.346680	492.947479
757.155273	314.165192
755.963867	504.710510
754.772461	455.447906
753.580078	454.430969
752.387695	433.521698
751.194336	260.939728
750.001953	378.203522
748.808594	512.861267
747.614258	515.643982
746.420898	215.480270
745.226563	354.147522
744.032227	529.935913
742.836914	297.655090
741.642578	144.318665
740.447266	258.373688
739.250977	218.886963
738.055664	218.773285
736.859375	-37.695240
735.663086	194.214264
734.465820	9.966834
733.269531	204.404877
732.072266	197.359955
730.874023	144.311676
729.676758	34.364716
728.478516	197.758804
727.280273	306.372284
726.081055	95.771080
724.882813	341.943237
723.683594	338.905853
722.483398	217.890015
721.284180	439.746490
720.083984	362.382019
718.883789	302.498840
717.682617	46.237297
716.481445	315.861267
715.280273	413.050507
714.079102	370.639008
712.876953	472.139343
711.674805	316.415161
710.472656	112.843445
709.270508	190.425308
708.067383	126.423416
706.864258	106.035294
705.660156	386.122284
704.457031	43.641628
703.252930	64.760246
702.048828	214.277008
700.843750	-132.117599
699.638672	171.881927
698.433594	56.231480
697.228516	34.167107
696.022461	318.573608
694.816406	-37.941307
693.610352	-16.286358
692.403320	9.789367
691.197266	-22.664246
689.990234	-52.836288
688.782227	95.040016
687.574219	-58.592842
686.366211	-8.167873
685.158203	68.368073
683.950195	-54.459389
682.741211	-187.947769
681.532227	18.947542
680.322266	-55.756763
679.112305	-117.302887
677.902344	-224.162460
676.692383	-92.705811
675.482422	-153.804550
674.271484	-100.057053
673.060547	38.171410
671.848633	159.169739
670.636719	-102.485870
669.424805	107.396744
668.212891	174.670471
667.000977	-17.250677
665.788086	33.006741
664.574219	68.254631
663.361328	-38.898891
662.147461	80.801239
660.933594	-56.271355
659.719727	93.831612
658.504883	19.618904
657.290039	-65.231148
656.075195	61.383305
654.860352	37.130894
653.644531	79.798584
652.428711	100.983711
651.212891	176.095108
649.996094	154.319214
648.779297	216.591843
647.562500	78.671165
646.344727	270.161346
645.127930	373.362793
643.909180	313.028534
642.691406	409.733490
641.472656	383.808868
640.254883	170.826920
639.035156	187.878647
637.816406	50.139744
636.596680	215.301575
635.376953	6.553500
634.157227	49.021275
632.936523	-84.720695
631.715820	21.826244
630.495117	-7.061348
629.273438	45.370392
628.051758	-104.089279
626.830078	-30.735058
625.608398	80.872398
624.385742	39.908371
623.163086	187.175949
621.940430	263.272247
620.717773	326.044800
619.494141	148.466248
618.270508	-14.556969
617.045898	14.582244
615.822266	49.534611
614.597656	68.850212
613.372070	-40.875309
612.147461	-123.479897
610.921875	9.107961
609.696289	145.074448
608.469727	-196.486649
607.244141	38.050831
606.017578	51.450859
604.791016	63.781677
