# Supplementary material for: Raman spectroscopy accurately differentiates mucosal healing from non-healing and biochemical changes following biological therapy in inflammatory bowel disease
Source: PLoS One. 2021 Jun 2;16(6):e0252210. doi: 10.1371/journal.pone.0252210 (PMC8172032; doi:10.1371/journal.pone.0252210)
Supplement: S2 Dataset — (ZIP) [file pone.0252210.s004.zip › Export UC MH/EC037-1_base sub CR removed_82__X_-13701.7__Y_37035__Z_156.877__Time_936.txt]

1714.640625	-19.073381
1713.664063	128.003693
1712.687500	24.200277
1711.709961	-0.972796
1710.733398	-14.527897
1709.755859	114.773819
1708.778320	-9.733566
1707.799805	-39.644127
1706.821289	70.535728
1705.843750	-78.269028
1704.864258	-103.148544
1703.885742	-9.451363
1702.907227	-54.203274
1701.927734	-25.994331
1700.948242	24.323809
1699.968750	-31.637365
1698.988281	-86.903076
1698.007813	67.041138
1697.028320	37.223644
1696.046875	53.450516
1695.066406	-87.251343
1694.084961	-101.755692
1693.104492	36.592426
1692.123047	-19.393433
1691.140625	-170.847305
1690.159180	-28.110964
1689.176758	200.485626
1688.194336	-85.175880
1687.211914	-18.181255
1686.228516	105.296104
1685.246094	274.587769
1684.262695	140.549576
1683.279297	52.380066
1682.295898	111.244873
1681.311523	290.390656
1680.327148	225.021439
1679.342773	197.421326
1678.358398	319.316833
1677.374023	178.233444
1676.388672	423.320007
1675.403320	554.386047
1674.417969	310.951416
1673.432617	352.454102
1672.446289	293.347748
1671.459961	402.047882
1670.473633	407.491852
1669.487305	408.000732
1668.500977	629.249329
1667.513672	518.934937
1666.526367	605.408997
1665.539063	594.012756
1664.550781	545.804016
1663.563477	513.862915
1662.575195	622.771179
1661.586914	655.057983
1660.598633	605.465210
1659.609375	537.625061
1658.620117	594.606140
1657.631836	816.053894
1656.641602	812.568359
1655.652344	579.019775
1654.662109	501.976868
1653.672852	504.600922
1652.681641	660.887756
1651.691406	486.698486
1650.701172	566.673584
1649.709961	403.572632
1648.718750	602.879700
1647.727539	434.947540
1646.735352	34.757271
1645.744141	168.527374
1644.751953	320.888336
1643.759766	227.786575
1642.766602	132.235641
1641.774414	36.882717
1640.781250	224.045532
1639.788086	-2.918580
1638.794922	-58.215519
1637.801758	73.856148
1636.807617	140.073059
1635.813477	53.495579
1634.819336	-22.400166
1633.825195	59.912872
1632.830078	-44.740005
1631.834961	-59.723293
1630.839844	85.985466
1629.844727	60.605129
1628.849609	-164.707855
1627.853516	-218.837280
1626.857422	-91.375061
1625.861328	-5.997476
1624.865234	29.431833
1623.868164	-132.279892
1622.871094	-10.030112
1621.874023	78.038536
1620.876953	24.230759
1619.879883	9.866992
1618.881836	202.976776
1617.883789	-3.046011
1616.885742	66.636940
1615.887695	68.063255
1614.888672	48.496258
1613.889648	-2.542875
1612.890625	14.617539
1611.891602	78.953972
1610.892578	138.003540
1609.892578	-10.041313
1608.892578	-45.373764
1607.892578	115.757439
1606.892578	-108.221565
1605.891602	47.547955
1604.890625	137.762894
1603.889648	-135.922791
1602.888672	213.274826
1601.887695	-44.702045
1600.885742	-9.662422
1599.883789	-37.454681
1598.881836	-83.593376
1597.879883	-4.298072
1596.876953	-324.959686
1595.874023	-78.554024
1594.871094	34.450626
1593.868164	-25.037052
1592.864258	-209.912811
1591.861328	-99.778870
1590.857422	-180.307129
1589.853516	-109.530121
1588.848633	-64.957825
1587.844727	-25.699394
1586.839844	-38.703381
1585.834961	107.252205
1584.830078	-67.561913
1583.824219	143.304199
1582.819336	150.762131
1581.813477	126.858948
1580.807617	61.201199
1579.800781	37.130344
1578.794922	-226.523056
1577.788086	103.250488
1576.781250	55.470306
1575.773438	-106.866989
1574.766602	50.695171
1573.758789	-36.363480
1572.750977	235.296341
1571.743164	72.643517
1570.735352	149.042526
1569.726563	35.625523
1568.718750	-10.305598
1567.708984	133.249390
1566.700195	92.285263
1565.691406	238.140350
1564.681641	-44.430347
1563.671875	23.317215
1562.662109	44.226498
1561.652344	-111.358978
1560.641602	173.844864
1559.630859	95.845436
1558.620117	74.793022
1557.609375	154.707153
1556.597656	16.825809
1555.586914	-90.016396
1554.575195	383.192596
1553.563477	24.924994
1552.550781	21.346273
1551.539063	40.959084
1550.526367	57.855896
1549.513672	-49.545181
1548.500977	11.111730
1547.487305	71.622696
1546.473633	-188.591766
1545.459961	86.256943
1544.446289	53.349113
1543.432617	-39.079285
1542.417969	77.651306
1541.404297	-105.351456
1540.389648	-210.929352
1539.374023	-53.263512
1538.359375	155.856949
1537.343750	62.866138
1536.328125	85.903748
1535.312500	119.145485
1534.296875	-59.186005
1533.280273	-126.691994
1532.263672	-75.697136
1531.247070	88.568169
1530.230469	165.061050
1529.212891	-26.488926
1528.196289	-161.383331
1527.178711	82.181511
1526.160156	83.549324
1525.142578	203.228699
1524.124023	101.455513
1523.106445	102.552238
1522.087891	90.688042
1521.068359	166.162827
1520.049805	82.124825
1519.030273	-84.229866
1518.010742	204.279572
1516.991211	135.438736
1515.971680	-15.658205
1514.951172	-182.191650
1513.930664	87.780350
1512.910156	-6.980004
1511.889648	-4.244653
1510.868164	34.327278
1509.846680	144.643890
1508.826172	-76.028992
1507.803711	-53.081276
1506.782227	-9.689300
1505.759766	-40.731766
1504.737305	-238.409561
1503.714844	17.449829
1502.692383	-305.806305
1501.668945	-101.401947
1500.646484	-117.343300
1499.623047	-97.508698
1498.599609	-244.106445
1497.575195	72.461586
1496.550781	-181.684677
1495.527344	-77.660454
1494.502930	131.106659
1493.477539	81.489304
1492.453125	80.426399
1491.427734	-28.032343
1490.402344	-29.172947
1489.376953	-71.229073
1488.350586	-49.469124
1487.325195	107.592087
1486.298828	129.228546
1485.272461	255.468887
1484.245117	65.177383
1483.218750	76.502556
1482.191406	85.228920
1481.164063	152.577576
1480.136719	122.981834
1479.108398	368.667236
1478.080078	295.649841
1477.052734	406.113800
1476.023438	384.013428
1474.995117	456.154541
1473.965820	492.584076
1472.937500	452.619781
1471.908203	483.914917
1470.877930	818.000427
1469.848633	704.157959
1468.818359	742.964600
1467.788086	654.588806
1466.757813	830.676697
1465.727539	790.608826
1464.696289	872.536316
1463.665039	1170.409790
1462.633789	886.395935
1461.602539	1090.166138
1460.570313	1044.982056
1459.539063	1154.704102
1458.506836	1244.065552
1457.473633	1176.043701
1456.441406	1113.148438
1455.408203	1473.898193
1454.375000	1248.666260
1453.341797	1261.886841
1452.308594	1292.863159
1451.274414	1242.725708
1450.241211	1491.647217
1449.207031	1479.527344
1448.171875	1366.107788
1447.137695	1435.097900
1446.102539	1407.862305
1445.067383	1287.008545
1444.032227	1335.788696
1442.997070	1253.007935
1441.960938	1241.108398
1440.924805	1095.203369
1439.888672	994.907166
1438.852539	960.413574
1437.816406	910.804749
1436.779297	1118.984131
1435.742188	836.996155
1434.705078	795.121277
1433.666992	629.550964
1432.629883	635.786499
1431.591797	437.588776
1430.553711	592.831909
1429.514648	460.402924
1428.476563	348.268402
1427.437500	455.633820
1426.398438	517.613403
1425.359375	17.437517
1424.320313	316.501770
1423.280273	164.414917
1422.240234	302.169769
1421.200195	125.066093
1420.159180	222.571167
1419.119141	-77.701981
1418.078125	143.255585
1417.037109	213.175537
1415.996094	114.541115
1414.954102	10.963373
1413.912109	81.026291
1412.870117	-32.440289
1411.828125	93.027252
1410.786133	-130.863342
1409.743164	-88.243996
1408.700195	-120.950073
1407.657227	-181.210434
1406.614258	-186.132858
1405.570313	-148.318802
1404.527344	190.779266
1403.483398	27.853346
1402.438477	83.345573
1401.394531	8.445601
1400.349609	11.381902
1399.304688	-121.019569
1398.259766	7.427189
1397.214844	43.149345
1396.168945	68.891563
1395.123047	27.046822
1394.077148	-72.322021
1393.031250	36.278526
1391.984375	22.208567
1390.937500	128.368515
1389.890625	104.415871
1388.843750	-14.535829
1387.796875	-168.386749
1386.749023	118.075012
1385.701172	-8.098241
1384.653320	105.852448
1383.604492	-275.072754
1382.556641	-140.977219
1381.507813	-139.289444
1380.458984	-2.646068
1379.410156	-30.809732
1378.360352	23.495363
1377.310547	237.608856
1376.260742	52.395020
1375.210938	114.352844
1374.161133	-33.189590
1373.110352	81.274261
1372.059570	16.227123
1371.008789	230.498001
1369.957031	-51.259926
1368.906250	21.040226
1367.854492	8.665917
1366.802734	63.623825
1365.750000	63.834919
1364.698242	-130.075500
1363.645508	4.742545
1362.592773	59.936005
1361.540039	-183.402618
1360.486328	61.003376
1359.433594	210.875153
1358.379883	2.680531
1357.326172	65.623604
1356.271484	113.689301
1355.216797	124.530777
1354.163086	41.038181
1353.107422	193.604889
1352.052734	246.849396
1350.998047	183.447113
1349.942383	130.062973
1348.886719	205.821274
1347.830078	202.208359
1346.774414	310.301910
1345.717773	428.329010
1344.661133	667.871643
1343.604492	275.217346
1342.546875	591.648621
1341.490234	454.544128
1340.432617	525.660828
1339.375000	747.903625
1338.316406	499.594208
1337.258789	404.964264
1336.200195	614.894165
1335.141602	540.194824
1334.082031	641.253479
1333.023438	606.281738
1331.963867	413.096130
1330.904297	422.808807
1329.844727	464.713043
1328.784180	407.787170
1327.723633	711.712646
1326.663086	494.290405
1325.602539	724.078308
1324.541992	400.673218
1323.480469	549.011780
1322.418945	467.783844
1321.357422	648.230713
1320.295898	705.287231
1319.233398	574.893005
1318.170898	632.036560
1317.108398	538.799988
1316.045898	559.047668
1314.982422	510.320099
1313.918945	853.444336
1312.855469	728.398926
1311.791992	830.046387
1310.728516	572.176758
1309.664063	673.897156
1308.599609	677.160339
1307.535156	552.501465
1306.469727	654.279724
1305.404297	903.639099
1304.338867	791.422424
1303.273438	730.926636
1302.208008	751.612671
1301.141602	725.627014
1300.075195	766.028442
1299.008789	1064.386353
1297.942383	645.490723
1296.875000	712.990173
1295.807617	682.294800
1294.740234	533.832458
1293.672852	547.420471
1292.604492	602.732910
1291.537109	586.923767
1290.468750	551.525635
1289.399414	690.236816
1288.331055	603.408447
1287.261719	634.268616
1286.192383	429.927399
1285.123047	847.892639
1284.052734	528.528015
1282.983398	755.347412
1281.913086	639.365295
1280.841797	565.055359
1279.771484	449.201996
1278.700195	651.439819
1277.628906	374.221527
1276.557617	407.692719
1275.486328	590.293762
1274.414063	709.273315
1273.341797	615.612305
1272.269531	729.671143
1271.197266	709.345337
1270.124023	627.982178
1269.050781	590.610474
1267.977539	624.052490
1266.904297	801.474304
1265.830078	686.026062
1264.756836	758.472107
1263.681641	774.787109
1262.607422	717.952576
1261.533203	829.352112
1260.458008	755.467834
1259.382813	771.774780
1258.307617	605.359924
1257.231445	555.924255
1256.155273	630.697632
1255.079102	839.337463
1254.002930	670.603577
1252.926758	759.890686
1251.849609	742.078369
1250.772461	668.320435
1249.695313	543.517517
1248.617188	608.402710
1247.540039	488.512054
1246.461914	555.791321
1245.382813	484.530731
1244.304688	520.179382
1243.225586	322.642059
1242.146484	496.684906
1241.067383	423.020111
1239.988281	427.039429
1238.908203	639.719299
1237.828125	767.378662
1236.748047	516.593079
1235.667969	491.417389
1234.586914	553.508667
1233.505859	680.997498
1232.424805	440.065918
1231.343750	359.123291
1230.261719	423.525940
1229.179688	378.900604
1228.097656	317.324860
1227.015625	224.284332
1225.932617	392.627472
1224.850586	481.029663
1223.767578	375.842590
1222.683594	410.943573
1221.600586	250.153671
1220.516602	38.636997
1219.432617	276.726685
1218.347656	287.541595
1217.263672	213.775085
1216.178711	318.737610
1215.093750	213.542740
1214.008789	173.547424
1212.922852	213.184906
1211.836914	496.498535
1210.750977	287.488861
1209.665039	223.262909
1208.579102	91.511658
1207.492188	405.809906
1206.405273	276.416077
1205.318359	248.261383
1204.230469	359.823944
1203.142578	196.696259
1202.054688	7.116272
1200.966797	116.146194
1199.877930	-232.281876
1198.790039	-258.090607
1197.701172	149.174286
1196.611328	135.237152
1195.522461	-121.635086
1194.432617	-22.566311
1193.342773	-2.908963
1192.252930	-4.928847
1191.162109	-158.373642
1190.072266	84.609886
1188.981445	-152.925583
1187.889648	-30.202942
1186.798828	-231.670456
1185.707031	-123.462151
1184.615234	-10.541410
1183.523438	-5.670030
1182.430664	-75.202255
1181.337891	99.861534
1180.245117	222.063324
1179.152344	-17.774647
1178.059570	-34.672848
1176.965820	185.588608
1175.872070	197.314255
1174.778320	216.181885
1173.683594	-23.589634
1172.588867	105.349297
1171.494141	174.361084
1170.399414	-115.600052
1169.303711	-56.219589
1168.208984	-13.639853
1167.113281	-9.379403
1166.016602	9.178062
1164.920898	-51.174004
1163.824219	139.351364
1162.727539	-14.251299
1161.630859	135.503586
1160.533203	180.082748
1159.435547	21.684002
1158.337891	49.489243
1157.240234	117.811264
1156.141602	155.046463
1155.043945	30.045549
1153.944336	-4.331123
1152.845703	-5.343600
1151.747070	127.088120
1150.647461	-129.009766
1149.547852	-61.010406
1148.447266	-171.726486
1147.347656	-68.092934
1146.247070	-45.494331
1145.146484	48.471725
1144.044922	51.925117
1142.944336	-232.536621
1141.842773	82.527977
1140.741211	131.064423
1139.638672	-134.305481
1138.537109	-114.325775
1137.434570	-106.273872
1136.332031	-7.964862
1135.228516	-26.133419
1134.125977	48.307686
1133.022461	56.199085
1131.917969	291.944641
1130.814453	292.605347
1129.709961	200.696564
1128.605469	372.123169
1127.500977	296.791077
1126.396484	439.616913
1125.291016	286.021240
1124.185547	175.134598
1123.080078	196.972321
1121.973633	190.343597
1120.868164	276.076416
1119.761719	117.847092
1118.654297	94.605522
1117.547852	106.866318
1116.440430	90.702225
1115.333008	76.894379
1114.225586	115.113441
1113.117188	37.422504
1112.008789	-49.702908
1110.900391	373.738953
1109.791992	43.153141
1108.682617	95.430901
1107.573242	10.677680
1106.463867	372.270264
1105.354492	278.028778
1104.244141	478.864014
1103.133789	247.746674
1102.023438	82.788948
1100.913086	255.205505
1099.801758	132.750900
1098.690430	158.883194
1097.579102	255.714569
1096.467773	222.884537
1095.355469	244.250214
1094.243164	529.425903
1093.130859	315.211365
1092.017578	414.231262
1090.905273	183.665543
1089.791992	148.531326
1088.677734	374.575623
1087.564453	377.058380
1086.450195	341.909912
1085.335938	292.676147
1084.221680	269.329681
1083.106445	426.955231
1081.991211	448.240387
1080.875977	417.846161
1079.760742	295.883820
1078.644531	324.253571
1077.528320	197.689850
1076.412109	369.256012
1075.295898	132.488098
1074.178711	-26.749693
1073.061523	60.357029
1071.944336	175.577698
1070.826172	173.546097
1069.708984	150.446579
1068.590820	59.420818
1067.471680	230.820343
1066.353516	289.751251
1065.234375	273.742096
1064.115234	393.539673
1062.996094	269.900696
1061.875977	289.070496
1060.755859	315.276245
1059.635742	362.545197
1058.515625	271.862579
1057.394531	-5.776267
1056.273438	209.891922
1055.152344	245.568176
1054.031250	278.922272
1052.909180	144.125458
1051.787109	-9.257411
1050.665039	-64.485275
1049.541992	-100.988365
1048.418945	-109.438271
1047.295898	-47.860573
1046.172852	132.674240
1045.048828	205.895264
1043.925781	106.613304
1042.801758	-15.896848
1041.676758	-40.447781
1040.552734	116.772049
1039.427734	-63.765095
1038.302734	112.094948
1037.176758	-44.996643
1036.050781	56.379826
1034.924805	50.714325
1033.798828	-131.709244
1032.672852	172.104919
1031.545898	175.852127
1030.418945	142.448868
1029.291992	6.843075
1028.164063	-21.765953
1027.036133	-164.146454
1025.908203	-187.956009
1024.780273	18.184912
1023.651367	73.375175
1022.522461	-94.224983
1021.393555	-138.708740
1020.264648	-361.753265
1019.134766	-348.065186
1018.004883	-69.978653
1016.875000	-158.260742
1015.744141	-274.263458
1014.613281	-24.030159
1013.482422	36.174030
1012.351563	-190.796906
1011.219727	-74.894432
1010.088867	-148.820633
1008.956055	78.229431
1007.824219	110.861824
1006.691406	259.207520
1005.558594	490.811554
1004.425781	807.927124
1003.292969	1067.159180
1002.159180	1171.470581
1001.025391	312.203949
999.891602	199.606583
998.756836	179.508743
997.622070	210.284973
996.487305	104.901360
995.352539	103.495857
994.216797	129.842209
993.081055	153.933823
991.945313	171.159561
990.808594	-37.541649
989.672852	-24.758989
988.536133	-136.382355
987.398438	-91.197563
986.261719	4.717510
985.124023	169.748672
983.986328	95.289108
982.847656	-15.907509
981.709961	-57.933270
980.571289	-187.317001
979.432617	12.403513
978.292969	-20.205389
977.153320	-225.192398
976.013672	-20.807558
974.874023	91.613121
973.734375	-124.543732
972.593750	13.249380
971.453125	-110.786118
970.311523	-103.815041
969.170898	151.156906
968.029297	132.950638
966.886719	-121.528587
965.745117	41.702370
964.602539	60.426651
963.459961	-97.352638
962.317383	52.198227
961.173828	144.444046
960.030273	252.750992
958.886719	97.624596
957.743164	336.569397
956.598633	211.390793
955.454102	63.442928
954.309570	110.166809
953.165039	102.017105
952.019531	231.189011
950.874023	268.881073
949.727539	224.298386
948.582031	-103.663910
947.435547	-38.311039
946.289063	59.061123
945.141602	99.337448
943.995117	23.178257
942.847656	116.079445
941.699219	156.489792
940.551758	208.352448
939.403320	210.051270
938.254883	216.368027
937.105469	-25.853207
935.957031	124.275589
934.807617	235.634674
933.658203	331.042664
932.507813	248.738327
931.357422	111.854568
930.207031	-4.415995
929.056641	170.861420
927.906250	125.301277
926.754883	143.537003
925.603516	57.151409
924.451172	109.612968
923.298828	-194.950699
922.146484	-53.684998
920.994141	146.662155
919.841797	262.874054
918.688477	95.067711
917.535156	36.420300
916.380859	114.100639
915.227539	-3.469956
914.073242	253.590088
912.918945	9.038773
911.763672	-15.281152
910.608398	-96.258263
909.453125	176.613281
908.297852	104.771927
907.141602	-152.868195
905.985352	4.356907
904.829102	-101.272568
903.672852	-98.093597
902.515625	-97.149986
901.358398	-53.158764
900.201172	-92.907150
899.042969	-60.193764
897.884766	-65.930099
896.726563	-164.373108
895.568359	-90.882301
894.409180	59.467403
893.250000	-18.519796
892.090820	-175.539352
890.930664	-25.209150
889.771484	136.362381
888.611328	2.059784
887.450195	34.902462
886.289063	6.805806
885.128906	-41.571693
883.966797	-80.886864
882.805664	-72.805489
881.643555	221.662582
880.481445	290.561554
879.319336	125.035767
878.156250	182.676453
876.993164	138.921341
875.830078	83.933319
874.666016	193.354416
873.502930	208.176407
872.338867	114.961853
871.173828	87.048462
870.009766	214.372345
868.844727	42.507793
867.679688	131.554596
866.513672	377.917511
865.348633	102.745529
864.182617	146.765289
863.015625	213.221756
861.849609	156.116501
860.682617	321.320709
859.515625	270.934204
858.347656	326.042389
857.180664	1.918415
856.012695	335.199066
854.843750	298.265991
853.675781	386.896362
852.506836	576.342163
851.337891	478.818512
850.167969	242.410873
848.999023	167.376968
847.829102	237.927658
846.658203	198.712280
845.488281	327.379364
844.317383	397.774475
843.146484	439.027069
841.975586	169.311966
840.803711	188.185211
839.631836	258.446289
838.459961	102.883369
837.287109	164.134476
836.114258	187.346878
834.941406	217.216965
833.768555	193.447052
832.594727	314.776703
831.420898	235.126785
830.247070	287.144928
829.072266	209.701599
827.898438	250.477463
826.722656	157.397751
825.547852	-131.865524
824.372070	220.900818
823.196289	-54.947422
822.020508	97.048096
820.844727	10.606488
819.667969	149.071732
818.491211	271.848663
817.313477	-137.429733
816.136719	-5.826956
814.958984	-92.348907
813.781250	-54.319035
812.602539	97.054817
811.423828	141.602631
810.245117	-20.614422
809.066406	-333.900421
807.886719	-60.597008
806.707031	21.524483
805.527344	12.521417
804.346680	-254.038712
803.166992	-74.411697
801.985352	-61.336067
800.804688	-86.024773
799.623047	-246.037964
798.441406	-75.639671
797.259766	-390.850433
796.078125	14.334640
794.895508	-152.387146
793.712891	-110.842995
792.529297	-76.011360
791.346680	73.896004
790.163086	143.992416
788.978516	109.991829
787.794922	-47.945110
786.610352	185.685425
785.425781	264.351654
784.241211	172.684769
783.055664	182.697510
781.870117	24.701063
780.684570	-9.534586
779.498047	113.038445
778.311523	-146.550644
777.125000	-55.001507
775.938477	301.348541
774.750977	15.288640
773.563477	-80.931061
772.375977	127.258499
771.187500	143.446259
769.999023	238.959747
768.810547	-199.042038
767.622070	74.933937
766.432617	-3.771411
765.243164	84.928505
764.053711	32.612755
762.863281	187.241425
761.672852	328.557556
760.482422	201.300476
759.291992	212.678314
758.100586	186.627747
756.909180	22.019033
755.717773	33.343594
754.525391	119.368233
753.333008	102.045410
752.140625	260.464294
750.948242	47.585228
749.754883	36.809837
748.561523	219.219681
747.368164	109.599411
746.173828	-24.124866
744.979492	147.149063
743.785156	158.210800
742.590820	-168.440994
741.395508	-236.256134
740.200195	116.778931
739.003906	-152.689835
737.808594	-51.793194
736.612305	-102.077667
735.416016	114.809242
734.218750	90.774368
733.021484	29.545282
731.824219	-1.016840
730.626953	123.767563
729.428711	91.019310
728.230469	62.670143
727.032227	167.700470
725.833984	185.268463
724.634766	-85.594795
723.435547	-122.561020
722.235352	255.482971
721.036133	37.256165
719.835938	207.738892
718.635742	33.321941
717.434570	155.770966
716.233398	225.832199
715.032227	247.911972
713.831055	256.928314
712.628906	61.057251
711.426758	148.646439
710.224609	88.063187
709.021484	84.188652
707.818359	52.046227
706.615234	148.432892
705.412109	129.446365
704.208008	95.280479
703.003906	-141.177292
701.799805	138.099472
700.594727	156.313477
699.389648	76.730957
698.184570	151.590210
696.979492	-3.901748
695.773438	-107.107506
694.567383	-155.890991
693.361328	-74.273758
692.154297	-9.995275
690.947266	-384.183380
689.740234	-65.789398
688.533203	5.170828
687.325195	17.604437
686.117188	51.799221
684.909180	31.852510
683.700195	-102.896858
682.491211	-83.622353
681.282227	-241.946533
680.072266	-75.168182
678.863281	-88.139511
677.653320	-51.212540
676.442383	-118.120186
675.232422	-126.468193
674.021484	-87.117149
672.810547	41.004509
671.598633	35.071640
670.386719	-61.574989
669.174805	-101.874046
667.962891	95.681015
666.750000	275.958374
665.537109	-8.199890
664.324219	70.710487
663.110352	141.049850
661.897461	-127.465096
660.683594	7.836071
659.468750	112.968185
658.254883	6.744786
657.040039	-21.686060
655.824219	-47.846027
654.609375	100.719147
653.393555	-86.898056
652.177734	87.664619
650.960938	-24.267178
649.745117	94.399246
648.528320	-36.668427
647.311523	168.247574
646.093750	-12.088991
644.875977	81.019623
643.658203	514.073364
642.440430	407.175476
641.221680	98.288506
640.002930	26.099380
638.784180	-179.229645
637.564453	-216.781418
636.344727	-60.898144
635.125000	125.054436
633.905273	-69.084587
632.684570	243.575897
631.463867	124.743294
630.243164	259.226685
629.021484	157.715363
627.799805	71.309410
626.578125	100.777069
625.356445	209.587524
624.133789	361.245483
622.911133	135.715012
621.688477	231.659729
620.464844	308.294403
619.241211	235.002090
618.017578	-9.535034
616.793945	193.374695
615.569336	-66.048409
614.344727	-147.807419
613.120117	-118.341599
611.894531	116.359238
610.668945	-192.144547
609.443359	155.632462
608.216797	33.041943
606.991211	109.113602
605.764648	225.641968
604.537109	-127.805344
