# Supplementary material for: Raman spectroscopy accurately differentiates mucosal healing from non-healing and biochemical changes following biological therapy in inflammatory bowel disease
Source: PLoS One. 2021 Jun 2;16(6):e0252210. doi: 10.1371/journal.pone.0252210 (PMC8172032; doi:10.1371/journal.pone.0252210)
Supplement: S2 Dataset — (ZIP) [file pone.0252210.s004.zip › Export UC MH/OC001 post treatment-1 proper_BL sub CR removed_40__X_-19545__Y_4420.06__Z_1219.8__Time_460.txt]

1714.846680	127.376923
1713.870117	106.026169
1712.893555	0.152166
1711.916016	-3.155131
1710.939453	-21.846167
1709.961914	-85.476685
1708.984375	114.205437
1708.005859	27.744514
1707.028320	0.951778
1706.049805	-151.070206
1705.071289	85.856300
1704.091797	7.441034
1703.113281	-115.739014
1702.133789	-75.034172
1701.154297	-84.515747
1700.174805	-37.179718
1699.195313	-42.690300
1698.214844	-154.508347
1697.234375	33.690498
1696.253906	206.415054
1695.273438	-101.138573
1694.291992	11.352582
1693.310547	65.680977
1692.329102	88.576202
1691.347656	90.730530
1690.366211	24.125086
1689.383789	200.895493
1688.401367	316.849518
1687.418945	342.691345
1686.435547	254.460190
1685.453125	276.159851
1684.469727	298.411133
1683.486328	451.773712
1682.502930	248.728317
1681.518555	384.509705
1680.534180	334.428345
1679.550781	391.413361
1678.565430	510.084747
1677.581055	599.997681
1676.595703	671.765259
1675.610352	722.753235
1674.625000	747.651306
1673.639648	661.406921
1672.654297	998.258362
1671.667969	960.807983
1670.681641	1043.401611
1669.695313	1320.314697
1668.708008	1098.387695
1667.721680	1158.429443
1666.734375	1274.623657
1665.747070	1377.951294
1664.758789	1301.272339
1663.771484	1246.294678
1662.783203	1448.966553
1661.794922	1408.071411
1660.806641	1497.479980
1659.817383	1679.988281
1658.829102	1441.583496
1657.839844	1404.964600
1656.850586	1622.960938
1655.860352	1557.937622
1654.871094	1493.313965
1653.880859	1376.138794
1652.890625	1375.777832
1651.900391	1293.752930
1650.909180	1119.526733
1649.917969	1138.713867
1648.926758	996.957275
1647.935547	1022.068787
1646.944336	886.288086
1645.952148	771.984497
1644.960938	671.223328
1643.968750	525.886047
1642.975586	462.710144
1641.983398	481.645142
1640.990234	305.545776
1639.997070	185.166763
1639.003906	25.510633
1638.010742	269.616119
1637.016602	155.268295
1636.022461	22.729849
1635.028320	67.016212
1634.034180	79.859680
1633.039063	63.904682
1632.044922	113.977623
1631.049805	87.839394
1630.054688	-75.009872
1629.058594	204.514587
1628.062500	-186.907608
1627.067383	-109.752640
1626.071289	-56.171814
1625.074219	-15.637941
1624.078125	95.981140
1623.081055	89.384682
1622.083984	72.383743
1621.086914	44.980045
1620.089844	-0.707429
1619.091797	-56.797150
1618.093750	-10.390270
1617.095703	143.690048
1616.097656	106.188141
1615.098633	0.540785
1614.099609	68.123428
1613.100586	72.777313
1612.101563	40.757851
1611.102539	8.785371
1610.102539	-141.090408
1609.102539	146.720047
1608.102539	264.132629
1607.102539	119.579964
1606.101563	-79.899551
1605.101563	212.904785
1604.100586	42.271973
1603.099609	96.756882
1602.097656	-152.302963
1601.095703	-92.613251
1600.094727	-87.900002
1599.092773	-195.655365
1598.089844	-201.454788
1597.087891	-238.659714
1596.084961	-92.990776
1595.082031	-80.672432
1594.079102	30.829760
1593.075195	-82.351273
1592.072266	-239.932404
1591.068359	-136.505417
1590.064453	-260.233490
1589.059570	4.750774
1588.055664	-181.724564
1587.050781	-133.501511
1586.045898	11.078724
1585.041016	85.115952
1584.036133	-49.475487
1583.030273	102.503860
1582.024414	-50.483677
1581.018555	-73.292030
1580.012695	83.467171
1579.005859	135.901535
1577.999023	-85.102974
1576.992188	63.383343
1575.985352	185.660355
1574.978516	112.670616
1573.970703	-4.633665
1572.962891	46.976364
1571.955078	160.812683
1570.947266	79.542847
1569.938477	148.864975
1568.929688	17.982470
1567.920898	97.382477
1566.912109	-51.906715
1565.903320	125.822937
1564.893555	43.765404
1563.883789	184.755112
1562.874023	60.895901
1561.864258	134.064148
1560.853516	147.389114
1559.843750	30.914484
1558.833008	41.336788
1557.821289	-10.614199
1556.810547	77.213821
1555.798828	79.343849
1554.787109	52.814598
1553.775391	253.994370
1552.763672	30.347221
1551.750977	-76.908394
1550.739258	353.962311
1549.726563	223.053177
1548.712891	146.338821
1547.700195	294.478119
1546.686523	310.510468
1545.672852	109.225746
1544.659180	197.304520
1543.645508	29.370726
1542.630859	47.321720
1541.617188	124.500458
1540.602539	162.728928
1539.586914	-10.934542
1538.572266	-37.570591
1537.556641	-203.726166
1536.541016	-251.306473
1535.525391	-10.147887
1534.509766	106.948380
1533.493164	-70.115311
1532.477539	46.597416
1531.460938	-48.251999
1530.443359	104.116089
1529.426758	96.539604
1528.409180	122.268082
1527.391602	91.166931
1526.374023	155.163986
1525.356445	167.488876
1524.337891	45.818470
1523.320313	-127.410400
1522.301758	-228.717300
1521.282227	24.737511
1520.263672	36.247429
1519.244141	52.720837
1518.224609	-28.632196
1517.205078	-71.566956
1516.185547	-35.000793
1515.165039	-85.943268
1514.144531	-36.871017
1513.124023	-103.499115
1512.103516	-142.014252
1511.083008	32.332447
1510.061523	-6.502223
1509.040039	141.786270
1508.018555	56.495758
1506.996094	63.391350
1505.974609	16.325651
1504.952148	40.891285
1503.929688	-78.180588
1502.907227	-181.963043
1501.883789	77.851563
1500.861328	-143.973587
1499.837891	-137.989502
1498.813477	-229.412018
1497.790039	-57.320950
1496.765625	-141.289352
1495.742188	-30.918972
1494.717773	-79.287178
1493.692383	-28.044228
1492.667969	69.093582
1491.642578	28.054232
1490.617188	63.583408
1489.591797	116.875977
1488.566406	-139.007965
1487.540039	97.948143
1486.513672	79.400581
1485.487305	7.164422
1484.460938	200.270538
1483.433594	102.327988
1482.406250	318.097961
1481.378906	253.155365
1480.351563	453.336761
1479.324219	375.484680
1478.295898	598.321106
1477.267578	362.319611
1476.239258	541.607849
1475.210938	654.527344
1474.181641	869.177856
1473.153320	823.998718
1472.124023	1068.940674
1471.093750	1089.753174
1470.064453	1171.582153
1469.034180	1563.651245
1468.003906	1469.738281
1466.973633	1398.702637
1465.943359	1533.567261
1464.912109	1602.234375
1463.881836	1721.669434
1462.850586	1652.999268
1461.818359	1835.768311
1460.787109	1977.812500
1459.754883	2183.223145
1458.722656	2170.217773
1457.690430	2197.800049
1456.658203	2014.753052
1455.625000	2161.527344
1454.591797	2531.408936
1453.558594	2241.844727
1452.525391	2505.051025
1451.491211	2385.396973
1450.458008	2351.962158
1449.423828	2493.333984
1448.388672	2751.144043
1447.354492	2636.596191
1446.319336	2354.980713
1445.285156	2455.741699
1444.249023	2293.232178
1443.213867	2302.878906
1442.178711	2568.036133
1441.142578	2109.736328
1440.106445	2240.823242
1439.070313	2116.538574
1438.033203	2080.778809
1436.996094	2037.479248
1435.959961	1731.490234
1434.921875	1822.201904
1433.884766	1524.013794
1432.846680	1390.088623
1431.809570	1261.322632
1430.771484	996.352539
1429.732422	1031.787109
1428.694336	656.068115
1427.655273	860.636108
1426.616211	510.410736
1425.577148	467.957642
1424.538086	445.739777
1423.498047	441.211121
1422.458008	441.781250
1421.417969	427.296875
1420.377930	370.067566
1419.336914	171.911728
1418.295898	109.841095
1417.254883	146.017685
1416.213867	164.634766
1415.172852	62.562271
1414.130859	13.408866
1413.088867	-25.590582
1412.046875	181.883026
1411.004883	67.613602
1409.961914	-61.620113
1408.918945	133.390945
1407.875977	117.400307
1406.833008	209.490570
1405.789063	78.148735
1404.745117	82.508163
1403.702148	209.947968
1402.657227	-94.190720
1401.613281	20.858252
1400.568359	-114.877525
1399.523438	35.408550
1398.478516	7.724583
1397.433594	15.242718
1396.387695	70.457314
1395.341797	20.519175
1394.295898	-81.899673
1393.250000	46.233120
1392.204102	-30.900711
1391.157227	-40.320141
1390.110352	2.928651
1389.063477	26.248966
1388.015625	77.173805
1386.968750	48.162464
1385.920898	219.310333
1384.873047	-132.022263
1383.824219	1.809321
1382.776367	-26.727873
1381.727539	137.231827
1380.678711	-28.491879
1379.629883	-19.211828
1378.580078	-89.730278
1377.530273	-95.197701
1376.480469	-105.537392
1375.430664	-28.419769
1374.380859	-148.300446
1373.330078	21.303898
1372.279297	131.106277
1371.228516	41.532829
1370.177734	89.209824
1369.125977	19.851362
1368.074219	-56.832085
1367.022461	-232.998520
1365.970703	-8.010096
1364.918945	-84.272926
1363.866211	-140.475815
1362.813477	186.744247
1361.760742	-244.978928
1360.707031	137.087982
1359.654297	71.425659
1358.600586	125.264458
1357.545898	144.386856
1356.492188	-27.758535
1355.438477	-3.386581
1354.383789	314.260956
1353.329102	214.583817
1352.273438	244.201721
1351.218750	246.625427
1350.163086	261.572266
1349.107422	365.980438
1348.051758	609.417847
1346.995117	540.284973
1345.939453	639.965271
1344.882813	603.331299
1343.825195	824.657349
1342.768555	845.244995
1341.710938	848.588562
1340.654297	951.157104
1339.595703	1036.444580
1338.538086	839.500732
1337.479492	949.766785
1336.421875	664.042847
1335.363281	920.547058
1334.303711	828.165649
1333.245117	659.256592
1332.185547	747.745605
1331.125977	752.234497
1330.066406	788.971313
1329.005859	833.210449
1327.946289	793.528320
1326.885742	862.669983
1325.825195	894.838135
1324.763672	781.391907
1323.703125	1102.645020
1322.641602	986.943909
1321.580078	960.240784
1320.517578	1113.763062
1319.456055	798.626648
1318.393555	1033.706665
1317.331055	1034.536011
1316.268555	998.484497
1315.205078	1098.097412
1314.141602	1084.411133
1313.078125	1226.032715
1312.014648	1027.781250
1310.951172	1112.899414
1309.886719	1060.193604
1308.822266	1152.827637
1307.757813	1048.633179
1306.692383	1040.522095
1305.627930	801.275574
1304.562500	1049.161621
1303.497070	997.048401
1302.430664	1271.983154
1301.365234	1276.531250
1300.298828	1318.010254
1299.232422	1194.950928
1298.165039	932.018921
1297.098633	954.125671
1296.031250	964.015930
1294.963867	956.791504
1293.896484	981.540771
1292.828125	829.695068
1291.759766	982.142212
1290.691406	899.159851
1289.623047	914.349854
1288.554688	873.215576
1287.485352	631.192444
1286.416016	602.502930
1285.346680	919.288879
1284.276367	797.589478
1283.207031	663.756042
1282.136719	679.363647
1281.066406	785.572998
1279.995117	512.495605
1278.924805	997.993103
1277.853516	698.174194
1276.782227	780.013672
1275.709961	771.394897
1274.638672	677.271729
1273.566406	646.764038
1272.494141	990.124817
1271.420898	1282.069458
1270.348633	1109.906982
1269.275391	1103.880615
1268.202148	936.773560
1267.128906	1004.063416
1266.054688	851.744080
1264.981445	909.315918
1263.906250	835.177063
1262.832031	1061.020630
1261.757813	940.604065
1260.682617	959.184204
1259.607422	899.794922
1258.532227	906.226318
1257.456055	793.312500
1256.380859	777.870728
1255.304688	1035.127075
1254.228516	997.746338
1253.151367	960.386658
1252.074219	772.197083
1250.998047	778.697571
1249.919922	721.960022
1248.842773	808.705200
1247.764648	888.115479
1246.686523	794.928772
1245.608398	854.858337
1244.530273	1002.210083
1243.451172	658.871826
1242.372070	660.485840
1241.292969	533.418640
1240.213867	782.605164
1239.133789	791.427429
1238.054688	715.318970
1236.973633	627.092712
1235.893555	820.190552
1234.813477	717.394775
1233.732422	866.710388
1232.651367	698.467285
1231.569336	585.997620
1230.488281	468.707916
1229.406250	610.572449
1228.324219	638.544373
1227.242188	642.264832
1226.159180	604.805115
1225.076172	501.997406
1223.993164	435.484863
1222.910156	393.151886
1221.827148	304.855560
1220.743164	272.159332
1219.659180	326.447327
1218.574219	409.663757
1217.490234	400.997437
1216.405273	455.087158
1215.320313	335.239075
1214.235352	287.826111
1213.149414	247.623428
1212.064453	499.391602
1210.978516	391.503479
1209.891602	293.257629
1208.805664	484.398346
1207.718750	405.356873
1206.631836	437.179169
1205.544922	753.310547
1204.458008	503.021545
1203.370117	288.915222
1202.282227	380.710724
1201.194336	140.121002
1200.105469	-160.608353
1199.016602	94.699043
1197.927734	135.674194
1196.838867	152.510605
1195.750000	58.637203
1194.660156	-32.859756
1193.570313	-11.389439
1192.480469	-160.647873
1191.389648	-139.297897
1190.299805	-175.680954
1189.208984	-0.750954
1188.118164	80.376305
1187.026367	-105.103767
1185.934570	-129.750137
1184.842773	-346.440277
1183.750977	7.916095
1182.659180	100.581238
1181.566406	-61.079700
1180.473633	-4.556898
1179.380859	123.779137
1178.287109	-69.161621
1177.194336	85.336853
1176.100586	285.200348
1175.005859	-3.676137
1173.912109	-88.969635
1172.817383	199.137894
1171.722656	20.339624
1170.627930	135.858032
1169.533203	74.219345
1168.437500	86.670120
1167.341797	12.954669
1166.246094	46.773132
1165.149414	140.245987
1164.052734	-351.845093
1162.956055	6.702119
1161.859375	-17.149477
1160.762695	283.693970
1159.665039	49.537285
1158.567383	166.278885
1157.469727	263.799774
1156.371094	194.185944
1155.272461	95.903458
1154.173828	319.525787
1153.075195	428.528809
1151.975586	20.147768
1150.876953	155.230408
1149.777344	302.081879
1148.676758	-39.531956
1147.577148	-104.807861
1146.476563	-70.135284
1145.375977	152.499527
1144.275391	-62.939091
1143.173828	54.746754
1142.072266	20.063259
1140.970703	49.535408
1139.869141	9.966541
1138.766602	25.013372
1137.664063	104.151207
1136.561523	-33.044083
1135.458984	205.093246
1134.355469	146.167053
1133.251953	322.274078
1132.148438	279.829132
1131.044922	348.886780
1129.940430	726.313416
1128.835938	669.364380
1127.731445	704.876343
1126.626953	849.387451
1125.521484	747.205383
1124.416016	801.440186
1123.310547	611.514709
1122.204102	667.995483
1121.098633	762.295410
1119.992188	536.802368
1118.885742	529.162842
1117.778320	433.885590
1116.670898	464.016724
1115.563477	569.787842
1114.456055	67.565308
1113.348633	397.929443
1112.240234	378.173004
1111.131836	396.195984
1110.023438	366.898041
1108.914063	287.943024
1107.804688	556.206665
1106.695313	555.084717
1105.585938	591.696716
1104.475586	564.508240
1103.365234	466.491852
1102.254883	528.920410
1101.144531	669.125366
1100.033203	861.104492
1098.922852	338.556885
1097.810547	492.729767
1096.699219	719.865173
1095.586914	996.336914
1094.474609	634.275269
1093.362305	505.504944
1092.250000	638.123169
1091.136719	596.448853
1090.023438	743.047974
1088.910156	677.793091
1087.795898	753.682861
1086.682617	768.379028
1085.568359	618.449524
1084.453125	713.044434
1083.338867	885.149658
1082.223633	829.231689
1081.108398	519.619324
1079.993164	689.258484
1078.876953	736.702576
1077.760742	835.763794
1076.644531	502.926270
1075.528320	465.893768
1074.411133	733.838867
1073.293945	558.382446
1072.176758	561.216553
1071.059570	406.985474
1069.941406	599.699768
1068.823242	684.543762
1067.705078	605.368652
1066.585938	383.360931
1065.467773	486.961578
1064.348633	527.310181
1063.228516	647.224854
1062.109375	675.851685
1060.989258	398.006195
1059.869141	356.541443
1058.749023	418.007050
1057.627930	544.919617
1056.506836	442.744629
1055.385742	317.276672
1054.264648	325.061432
1053.142578	433.300262
1052.020508	343.035553
1050.898438	427.941895
1049.775391	375.128906
1048.653320	98.367821
1047.530273	258.035431
1046.407227	315.043060
1045.283203	297.439972
1044.159180	88.717484
1043.035156	332.319672
1041.911133	205.342926
1040.786133	218.251678
1039.661133	72.821251
1038.536133	220.924377
1037.411133	-33.751747
1036.285156	198.205719
1035.159180	236.970291
1034.033203	387.449829
1032.907227	586.768005
1031.780273	360.495056
1030.653320	462.203674
1029.526367	294.306549
1028.398438	356.607483
1027.271484	49.556286
1026.143555	16.795210
1025.014648	-97.160362
1023.886719	-27.570078
1022.757813	-11.327434
1021.628906	-250.278366
1020.499023	-222.240753
1019.370117	-99.027596
1018.240234	-70.872696
1017.109375	-181.758820
1015.979492	115.445824
1014.848633	-60.144505
1013.717773	-36.318768
1012.586914	230.793488
1011.455078	231.557510
1010.324219	260.203766
1009.192383	166.247665
1008.059570	185.815659
1006.927734	587.216797
1005.794922	928.384827
1004.661133	1634.860352
1003.528320	1929.585327
1002.394531	2108.698486
1001.260742	1543.729614
1000.126953	768.889038
998.993164	211.634735
997.858398	121.211685
996.723633	-12.926581
995.587891	42.371292
994.453125	-204.542099
993.317383	-91.327843
992.181641	-201.789734
991.044922	8.444578
989.909180	84.981674
988.772461	150.067398
987.634766	120.753632
986.498047	-32.835197
985.360352	-257.642181
984.222656	-148.320602
983.084961	14.019792
981.946289	125.761749
980.807617	-135.217224
979.668945	-50.858925
978.530273	31.281502
977.390625	79.008972
976.250977	326.852783
975.111328	321.869080
973.970703	133.174454
972.830078	-195.450195
971.689453	13.672231
970.548828	252.673874
969.407227	310.318176
968.266602	69.681747
967.124023	129.887604
965.982422	61.720348
964.839844	369.867157
963.697266	240.013992
962.554688	307.509552
961.412109	214.659592
960.268555	248.010376
959.125000	196.708237
957.980469	175.332809
956.836914	92.269630
955.692383	75.764053
954.547852	-61.913197
953.402344	34.004364
952.256836	54.509823
951.111328	79.707413
949.965820	123.313644
948.820313	201.319397
947.673828	-77.135429
946.527344	69.684708
945.379883	360.485291
944.233398	183.064087
943.085938	318.680176
941.937500	194.109741
940.790039	279.698608
939.641602	96.117561
938.493164	268.626495
937.344727	272.402466
936.195313	214.734573
935.045898	323.631317
933.896484	291.293060
932.747070	224.911407
931.596680	131.346008
930.446289	156.374344
929.295898	145.078506
928.144531	190.817398
926.993164	145.616119
925.841797	-101.957001
924.690430	73.821594
923.538086	-96.061012
922.385742	143.527191
921.233398	8.032320
920.081055	-81.833916
918.927734	67.030067
917.774414	213.661041
916.621094	-80.259659
915.466797	-87.844131
914.312500	-34.030582
913.158203	17.592697
912.002930	-23.728807
910.848633	-58.127892
909.693359	150.253067
908.537109	-122.036400
907.381836	-94.886497
906.225586	-332.803467
905.069336	-115.102417
903.913086	195.461151
902.755859	216.096024
901.598633	-98.279846
900.441406	87.833839
899.283203	-103.979996
898.125000	79.959999
896.966797	12.815146
895.808594	45.286789
894.649414	258.700226
893.490234	117.210075
892.331055	172.470703
891.171875	171.295670
890.011719	34.670616
888.851563	304.665771
887.691406	269.810486
886.530273	223.756454
885.369141	110.090317
884.208008	321.420441
883.046875	192.119797
881.884766	76.474037
880.722656	163.845871
879.560547	503.675629
878.397461	419.755859
877.234375	257.076019
876.071289	576.528564
874.908203	695.463867
873.744141	127.743980
872.580078	309.842499
871.416016	361.381256
870.250977	311.701843
869.085938	406.029694
867.920898	297.969055
866.755859	351.855591
865.589844	284.382507
864.423828	241.686234
863.257813	109.174683
862.090820	486.591858
860.924805	405.774139
859.756836	351.962921
858.589844	217.390823
857.421875	459.869446
856.253906	850.304565
855.085938	798.734985
853.917969	516.244324
852.749023	505.147003
851.580078	740.589966
850.411133	689.115967
849.241211	523.424011
848.071289	738.540100
846.901367	481.103516
845.730469	474.502899
844.559570	369.422333
843.388672	340.453369
842.217773	275.692444
841.045898	318.299591
839.875000	150.687424
838.702148	369.861877
837.530273	19.020712
836.357422	139.764435
835.184570	235.851608
834.011719	492.657043
832.837891	351.889557
831.664063	510.268738
830.490234	358.335480
829.315430	436.246796
828.141602	679.141541
826.966797	471.408966
825.791016	535.739380
824.616211	294.612732
823.440430	214.007980
822.264648	235.877594
821.087891	233.187027
819.911133	-112.499840
818.734375	278.853271
817.557617	91.240646
816.379883	3.802458
815.203125	63.175858
814.024414	-62.147778
812.846680	-118.545059
811.667969	78.468155
810.489258	-24.742823
809.310547	0.910281
808.130859	-102.371010
806.951172	-5.776748
805.771484	-109.156075
804.591797	-177.040695
803.411133	12.498346
802.230469	-64.412193
801.048828	-181.295563
799.868164	-127.426659
798.686523	1.729473
797.504883	-119.769348
796.322266	-148.205261
795.139648	-194.442062
793.957031	-28.072636
792.774414	-269.394867
791.590820	-176.333557
790.408203	-178.601578
789.223633	64.713921
788.040039	-30.726400
786.855469	-0.118115
785.670898	-66.931488
784.486328	113.839645
783.300781	208.216537
782.115234	50.501755
780.929688	122.560036
779.743164	110.544373
778.557617	129.353378
777.371094	-101.447647
776.183594	199.766708
774.997070	110.104706
773.809570	305.018005
772.621094	-3.208587
771.433594	259.807251
770.245117	183.048126
769.056641	192.195084
767.868164	258.537262
766.678711	100.010567
765.489258	122.087471
764.299805	364.281921
763.109375	375.078522
761.919922	583.881042
760.728516	594.422852
759.538086	305.633636
758.346680	300.642242
757.155273	260.367523
755.963867	261.789612
754.772461	230.141663
753.580078	229.180603
752.387695	296.233978
751.194336	336.802795
750.001953	311.377930
748.808594	483.470337
747.614258	108.831879
746.420898	304.848480
745.226563	208.883438
744.032227	422.153870
742.836914	154.982025
741.642578	194.790771
740.447266	144.627625
739.250977	252.184250
738.055664	144.903671
736.859375	55.116318
735.663086	136.100754
734.465820	354.895905
733.269531	83.220909
732.072266	139.843384
730.874023	441.398773
729.676758	187.176041
728.478516	243.523666
727.280273	247.308853
726.081055	463.042175
724.882813	283.090332
723.683594	332.554535
722.483398	563.222839
721.284180	396.300293
720.083984	462.999237
718.883789	291.706055
717.682617	679.068970
716.481445	392.081970
715.280273	504.327423
714.079102	572.865356
712.876953	312.136841
711.674805	221.499496
710.472656	533.996704
709.270508	88.176819
708.067383	328.617706
706.864258	216.157547
705.660156	42.765793
704.457031	182.852798
703.252930	61.729996
702.048828	132.090164
700.843750	232.849991
699.638672	250.919083
698.433594	371.145691
697.228516	310.911255
696.022461	209.410675
694.816406	53.644436
693.610352	-43.408413
692.403320	-203.385971
691.197266	-48.499832
689.990234	-117.233749
688.782227	-70.922234
687.574219	-13.774938
686.366211	78.062981
685.158203	2.907261
683.950195	-61.355106
682.741211	-32.371189
681.532227	85.463524
680.322266	-56.698303
679.112305	-140.287460
677.902344	-85.226830
676.692383	0.147556
675.482422	-91.962326
674.271484	15.076425
673.060547	-98.558113
671.848633	133.949463
670.636719	182.589478
669.424805	203.143524
668.212891	-5.371549
667.000977	69.321701
665.788086	98.655502
664.574219	-202.434616
663.361328	-229.103439
662.147461	-240.603012
660.933594	24.214895
659.719727	-129.662109
658.504883	48.806950
657.290039	-199.811325
656.075195	125.315849
654.860352	57.978149
653.644531	-192.487137
652.428711	61.439823
651.212891	26.613527
649.996094	-62.000309
648.779297	112.176010
647.562500	88.251205
646.344727	430.272461
645.127930	68.520554
643.909180	109.271126
642.691406	231.767044
641.472656	57.485439
640.254883	-19.945517
639.035156	-9.195320
637.816406	-41.408237
636.596680	16.639915
635.376953	85.411301
634.157227	109.061424
632.936523	139.141357
631.715820	87.640526
630.495117	16.839415
629.273438	36.162014
628.051758	121.946297
626.830078	70.417915
625.608398	-184.796524
624.385742	80.917686
623.163086	340.028839
621.940430	9.784380
620.717773	296.509430
619.494141	-50.855114
618.270508	-2.065245
617.045898	-2.629424
615.822266	-9.722173
614.597656	109.297173
613.372070	-19.999464
612.147461	-53.145958
610.921875	-180.511673
609.696289	-36.520649
608.469727	-110.764977
607.244141	34.896057
606.017578	210.177551
604.791016	73.347023
