# Supplementary material for: Raman spectroscopy accurately differentiates mucosal healing from non-healing and biochemical changes following biological therapy in inflammatory bowel disease
Source: PLoS One. 2021 Jun 2;16(6):e0252210. doi: 10.1371/journal.pone.0252210 (PMC8172032; doi:10.1371/journal.pone.0252210)
Supplement: S2 Dataset — (ZIP) [file pone.0252210.s004.zip › Export UC MH/OC018-2 post treatment_base sub CR removed_96__X_-28744.5__Y_36563.2__Z_-5.76139__Time_1094.txt]

1714.640625	155.208862
1713.664063	105.114944
1712.687500	225.623993
1711.709961	-49.742329
1710.733398	236.445267
1709.755859	19.615488
1708.778320	71.890518
1707.799805	-3.477405
1706.821289	53.435822
1705.843750	-132.341156
1704.864258	-156.509308
1703.885742	-69.937386
1702.907227	-110.924927
1701.927734	-116.234291
1700.948242	-10.975520
1699.968750	4.192341
1698.988281	6.817738
1698.007813	61.077450
1697.028320	-38.824707
1696.046875	-113.880112
1695.066406	-22.456799
1694.084961	-77.201553
1693.104492	368.165283
1692.123047	250.813889
1691.140625	102.202431
1690.159180	141.181656
1689.176758	218.173859
1688.194336	138.472534
1687.211914	184.807678
1686.228516	167.785721
1685.246094	42.172222
1684.262695	197.012405
1683.279297	317.774902
1682.295898	324.566559
1681.311523	273.349335
1680.327148	323.902924
1679.342773	390.972351
1678.358398	354.789154
1677.374023	694.284180
1676.388672	579.309753
1675.403320	754.762634
1674.417969	622.239258
1673.432617	538.113586
1672.446289	680.375305
1671.459961	815.072021
1670.473633	790.789185
1669.487305	849.287964
1668.500977	799.335815
1667.513672	895.812988
1666.526367	817.501038
1665.539063	782.075989
1664.550781	813.362183
1663.563477	1094.323730
1662.575195	1115.666504
1661.586914	1129.402100
1660.598633	1056.016846
1659.609375	1073.081787
1658.620117	1228.223267
1657.631836	1068.436523
1656.641602	1038.762085
1655.652344	1104.712402
1654.662109	940.636536
1653.672852	1171.209351
1652.681641	1084.452759
1651.691406	913.357971
1650.701172	737.297974
1649.709961	683.169312
1648.718750	737.673035
1647.727539	554.527771
1646.735352	363.745361
1645.744141	329.112152
1644.751953	350.146454
1643.759766	189.171890
1642.766602	287.148865
1641.774414	253.298248
1640.781250	309.338623
1639.788086	91.149986
1638.794922	136.959061
1637.801758	29.948744
1636.807617	126.116341
1635.813477	211.827087
1634.819336	215.930298
1633.825195	-143.430664
1632.830078	-36.305386
1631.834961	68.241684
1630.839844	20.129675
1629.844727	-159.488754
1628.849609	8.441537
1627.853516	92.173744
1626.857422	-194.972656
1625.861328	-82.169731
1624.865234	30.641058
1623.868164	-116.803947
1622.871094	-137.981964
1621.874023	3.807478
1620.876953	216.503265
1619.879883	150.720184
1618.881836	-25.301775
1617.883789	95.441978
1616.885742	100.656387
1615.887695	19.276991
1614.888672	129.464188
1613.889648	29.754185
1612.890625	79.568169
1611.891602	-156.442078
1610.892578	105.702484
1609.892578	-140.728851
1608.892578	37.408047
1607.892578	-41.287357
1606.892578	175.980789
1605.891602	170.542618
1604.890625	162.450943
1603.889648	-7.958037
1602.888672	177.553329
1601.887695	140.551880
1600.885742	85.202988
1599.883789	37.667564
1598.881836	-7.289991
1597.879883	26.129967
1596.876953	-162.673660
1595.874023	66.595367
1594.871094	-49.128250
1593.868164	-86.523026
1592.864258	-58.701702
1591.861328	-127.558983
1590.857422	-26.818615
1589.853516	-9.708801
1588.848633	2.086442
1587.844727	-85.323685
1586.839844	4.536942
1585.834961	57.766953
1584.830078	173.438599
1583.824219	187.321899
1582.819336	60.407257
1581.813477	-129.075821
1580.807617	-45.116730
1579.800781	-112.325394
1578.794922	-80.681076
1577.788086	101.795273
1576.781250	29.074886
1575.773438	86.350471
1574.766602	-93.197945
1573.758789	70.474571
1572.750977	210.564545
1571.743164	-29.023743
1570.735352	141.983154
1569.726563	203.668350
1568.718750	-25.721018
1567.708984	-8.418496
1566.700195	8.764102
1565.691406	51.780125
1564.681641	-128.556137
1563.671875	93.268837
1562.662109	-32.760029
1561.652344	-132.919479
1560.641602	39.119183
1559.630859	-120.894447
1558.620117	-63.228168
1557.609375	-5.711227
1556.597656	-173.762222
1555.586914	5.256474
1554.575195	18.316343
1553.563477	189.194351
1552.550781	116.525352
1551.539063	209.415894
1550.526367	390.113098
1549.513672	-63.219692
1548.500977	78.413963
1547.487305	147.449356
1546.473633	446.433167
1545.459961	96.370705
1544.446289	53.865993
1543.432617	161.114883
1542.417969	4.703708
1541.404297	178.823776
1540.389648	-13.914397
1539.374023	7.567698
1538.359375	-2.039791
1537.343750	-127.889580
1536.328125	130.594864
1535.312500	136.080429
1534.296875	128.555298
1533.280273	208.566101
1532.263672	-49.242661
1531.247070	76.931778
1530.230469	254.471298
1529.212891	251.493546
1528.196289	214.936264
1527.178711	214.323685
1526.160156	-18.097244
1525.142578	-21.449598
1524.124023	36.841118
1523.106445	154.183517
1522.087891	104.173264
1521.068359	349.802582
1520.049805	209.581299
1519.030273	272.377045
1518.010742	111.464088
1516.991211	17.325245
1515.971680	56.709972
1514.951172	24.060181
1513.930664	-95.972488
1512.910156	135.657379
1511.889648	38.569450
1510.868164	-56.012383
1509.846680	-130.116730
1508.826172	-65.755295
1507.803711	47.194283
1506.782227	-68.160622
1505.759766	-29.760912
1504.737305	72.612350
1503.714844	-45.489410
1502.692383	59.248940
1501.668945	-215.194336
1500.646484	-90.128273
1499.623047	-36.882214
1498.599609	-121.942795
1497.575195	-166.105377
1496.550781	2.032223
1495.527344	-167.593399
1494.502930	-7.328712
1493.477539	-202.599884
1492.453125	16.273348
1491.427734	53.529163
1490.402344	70.269356
1489.376953	265.769135
1488.350586	-49.691109
1487.325195	171.179779
1486.298828	113.621475
1485.272461	142.820023
1484.245117	266.366211
1483.218750	249.504684
1482.191406	110.156433
1481.164063	179.945160
1480.136719	196.120728
1479.108398	451.856781
1478.080078	396.519348
1477.052734	359.020386
1476.023438	290.908447
1474.995117	474.956970
1473.965820	562.119690
1472.937500	611.044067
1471.908203	741.357727
1470.877930	841.041809
1469.848633	754.944153
1468.818359	1083.473389
1467.788086	882.865784
1466.757813	1254.416138
1465.727539	1384.295166
1464.696289	1323.476929
1463.665039	1143.245728
1462.633789	1562.627563
1461.602539	1481.460327
1460.570313	1357.138794
1459.539063	1352.203491
1458.506836	1382.789185
1457.473633	1456.487671
1456.441406	1631.656372
1455.408203	1517.561157
1454.375000	1553.147461
1453.341797	1469.552490
1452.308594	1659.781860
1451.274414	1720.667114
1450.241211	1743.540283
1449.207031	1999.474854
1448.171875	1761.391479
1447.137695	1728.556763
1446.102539	1885.621216
1445.067383	1690.795654
1444.032227	1609.953613
1442.997070	1744.229492
1441.960938	1782.332886
1440.924805	1590.297363
1439.888672	1453.998535
1438.852539	1368.344116
1437.816406	1449.565918
1436.779297	1318.510376
1435.742188	1473.021606
1434.705078	1059.187866
1433.666992	1221.317505
1432.629883	833.031250
1431.591797	747.841125
1430.553711	657.677673
1429.514648	769.429504
1428.476563	583.522705
1427.437500	496.084564
1426.398438	433.942993
1425.359375	223.135406
1424.320313	433.375885
1423.280273	270.616577
1422.240234	387.624634
1421.200195	207.411911
1420.159180	374.836975
1419.119141	109.204735
1418.078125	269.132538
1417.037109	174.864609
1415.996094	103.337578
1414.954102	202.944351
1413.912109	23.397715
1412.870117	25.029713
1411.828125	54.375504
1410.786133	239.601074
1409.743164	125.763626
1408.700195	172.828430
1407.657227	-91.527824
1406.614258	-24.218338
1405.570313	-59.824417
1404.527344	22.642385
1403.483398	77.523514
1402.438477	69.708618
1401.394531	9.297985
1400.349609	29.229107
1399.304688	-133.826477
1398.259766	197.132889
1397.214844	21.722137
1396.168945	187.250061
1395.123047	187.426865
1394.077148	-50.280041
1393.031250	92.840866
1391.984375	-31.936590
1390.937500	-219.164291
1389.890625	-48.353428
1388.843750	227.550186
1387.796875	73.138824
1386.749023	-168.674728
1385.701172	42.286629
1384.653320	25.739126
1383.604492	-28.223619
1382.556641	2.889108
1381.507813	-63.377399
1380.458984	-112.050644
1379.410156	-78.210411
1378.360352	65.543854
1377.310547	266.732178
1376.260742	203.372391
1375.210938	190.025223
1374.161133	-115.104080
1373.110352	-43.422268
1372.059570	-111.327797
1371.008789	20.320084
1369.957031	-27.472137
1368.906250	7.081705
1367.854492	108.963303
1366.802734	-112.926491
1365.750000	136.024521
1364.698242	165.859573
1363.645508	140.993561
1362.592773	26.628653
1361.540039	4.458137
1360.486328	-104.693558
1359.433594	224.023483
1358.379883	-14.263217
1357.326172	142.914612
1356.271484	362.238068
1355.216797	154.137177
1354.163086	321.364777
1353.107422	342.038269
1352.052734	514.277100
1350.998047	180.031891
1349.942383	608.062317
1348.886719	298.913940
1347.830078	453.958832
1346.774414	308.864960
1345.717773	473.922760
1344.661133	745.613892
1343.604492	590.868591
1342.546875	751.036804
1341.490234	819.536621
1340.432617	677.494995
1339.375000	619.809204
1338.316406	733.090088
1337.258789	898.399658
1336.200195	801.325378
1335.141602	476.691864
1334.082031	743.610168
1333.023438	448.965851
1331.963867	609.580322
1330.904297	720.747498
1329.844727	547.650452
1328.784180	784.972656
1327.723633	510.765717
1326.663086	599.909790
1325.602539	656.978333
1324.541992	664.705078
1323.480469	526.829590
1322.418945	996.293518
1321.357422	794.382202
1320.295898	775.203369
1319.233398	719.094421
1318.170898	949.154907
1317.108398	981.928894
1316.045898	1036.940063
1314.982422	838.133362
1313.918945	883.418701
1312.855469	808.034485
1311.791992	801.708252
1310.728516	701.873718
1309.664063	693.228149
1308.599609	827.405640
1307.535156	730.264587
1306.469727	834.963318
1305.404297	730.592773
1304.338867	859.950806
1303.273438	935.217041
1302.208008	872.846619
1301.141602	1058.772583
1300.075195	1038.273804
1299.008789	801.658936
1297.942383	1127.624268
1296.875000	1109.725952
1295.807617	897.942932
1294.740234	769.749817
1293.672852	641.659241
1292.604492	749.185547
1291.537109	817.468811
1290.468750	841.620789
1289.399414	870.703125
1288.331055	708.625061
1287.261719	688.792725
1286.192383	534.251892
1285.123047	659.068909
1284.052734	487.529846
1282.983398	808.256592
1281.913086	617.246216
1280.841797	658.857178
1279.771484	661.336060
1278.700195	663.841309
1277.628906	629.689026
1276.557617	532.004089
1275.486328	747.318604
1274.414063	749.915955
1273.341797	508.168762
1272.269531	1038.589600
1271.197266	718.771057
1270.124023	777.634399
1269.050781	809.638000
1267.977539	946.610901
1266.904297	959.079224
1265.830078	654.364746
1264.756836	998.686890
1263.681641	957.525818
1262.607422	667.692078
1261.533203	860.682312
1260.458008	780.625854
1259.382813	839.508301
1258.307617	761.950623
1257.231445	857.364502
1256.155273	821.248169
1255.079102	772.982422
1254.002930	753.953857
1252.926758	781.174988
1251.849609	538.326172
1250.772461	748.019836
1249.695313	614.725708
1248.617188	702.742126
1247.540039	557.363586
1246.461914	684.237915
1245.382813	830.488953
1244.304688	456.823364
1243.225586	760.916260
1242.146484	613.235596
1241.067383	674.388855
1239.988281	543.768433
1238.908203	665.553833
1237.828125	534.972717
1236.748047	438.396271
1235.667969	678.915283
1234.586914	720.511841
1233.505859	483.334656
1232.424805	377.107452
1231.343750	362.977692
1230.261719	610.436279
1229.179688	569.586060
1228.097656	681.268982
1227.015625	509.669647
1225.932617	517.211609
1224.850586	336.005981
1223.767578	394.339264
1222.683594	387.321838
1221.600586	162.672501
1220.516602	228.184387
1219.432617	346.814178
1218.347656	359.041962
1217.263672	100.671669
1216.178711	54.928997
1215.093750	301.360565
1214.008789	185.524200
1212.922852	154.184128
1211.836914	146.958389
1210.750977	238.620667
1209.665039	274.732758
1208.579102	385.552734
1207.492188	346.806702
1206.405273	4.328683
1205.318359	95.748909
1204.230469	423.206482
1203.142578	174.774872
1202.054688	316.557922
1200.966797	80.223999
1199.877930	-79.015564
1198.790039	86.682411
1197.701172	165.641556
1196.611328	-41.743256
1195.522461	25.103825
1194.432617	-304.868713
1193.342773	7.127778
1192.252930	44.950306
1191.162109	128.364731
1190.072266	-57.363224
1188.981445	-34.094913
1187.889648	-236.607208
1186.798828	-201.393890
1185.707031	-156.643616
1184.615234	-121.557518
1183.523438	-60.141785
1182.430664	-245.860184
1181.337891	-136.578705
1180.245117	-228.784943
1179.152344	-21.371708
1178.059570	87.647079
1176.965820	7.287049
1175.872070	-6.013815
1174.778320	153.073410
1173.683594	48.661945
1172.588867	109.420410
1171.494141	153.350647
1170.399414	118.254288
1169.303711	97.473000
1168.208984	-21.399469
1167.113281	-27.890661
1166.016602	-41.603271
1164.920898	4.395626
1163.824219	0.141770
1162.727539	148.732040
1161.630859	3.435047
1160.533203	-77.379417
1159.435547	168.857391
1158.337891	324.236389
1157.240234	357.798706
1156.141602	131.250000
1155.043945	274.461578
1153.944336	16.931913
1152.845703	26.493948
1151.747070	93.208855
1150.647461	262.310516
1149.547852	45.326180
1148.447266	-12.022008
1147.347656	68.734596
1146.247070	-102.968826
1145.146484	-174.667282
1144.044922	-120.256874
1142.944336	-51.634811
1141.842773	16.903419
1140.741211	-73.970924
1139.638672	-138.700897
1138.537109	176.893829
1137.434570	-130.360413
1136.332031	199.252792
1135.228516	-74.702843
1134.125977	124.040268
1133.022461	170.684235
1131.917969	343.074249
1130.814453	334.978119
1129.709961	398.022644
1128.605469	316.290802
1127.500977	542.878906
1126.396484	586.745605
1125.291016	476.457367
1124.185547	667.181396
1123.080078	360.177094
1121.973633	320.967987
1120.868164	142.008179
1119.761719	401.154510
1118.654297	283.726990
1117.547852	263.367401
1116.440430	342.363159
1115.333008	340.853455
1114.225586	244.704315
1113.117188	411.043671
1112.008789	109.173882
1110.900391	152.501099
1109.791992	191.054474
1108.682617	137.417007
1107.573242	447.526947
1106.463867	485.900848
1105.354492	533.677246
1104.244141	361.884521
1103.133789	437.931702
1102.023438	336.974030
1100.913086	481.354309
1099.801758	149.278534
1098.690430	425.620728
1097.579102	327.030365
1096.467773	395.788696
1095.355469	438.575378
1094.243164	526.083923
1093.130859	286.192261
1092.017578	430.167969
1090.905273	432.838501
1089.791992	487.263336
1088.677734	496.943451
1087.564453	588.947632
1086.450195	535.086304
1085.335938	323.711243
1084.221680	474.432983
1083.106445	343.058136
1081.991211	528.935669
1080.875977	500.962189
1079.760742	491.788300
1078.644531	344.082001
1077.528320	419.452026
1076.412109	330.506927
1075.295898	173.561401
1074.178711	551.535461
1073.061523	267.970398
1071.944336	359.703400
1070.826172	235.728729
1069.708984	229.012543
1068.590820	180.126282
1067.471680	276.508698
1066.353516	379.893433
1065.234375	167.135239
1064.115234	422.684540
1062.996094	287.281799
1061.875977	364.883392
1060.755859	152.388977
1059.635742	248.737213
1058.515625	31.734034
1057.394531	315.124023
1056.273438	126.293968
1055.152344	227.323242
1054.031250	220.871262
1052.909180	205.101654
1051.787109	187.033936
1050.665039	136.322662
1049.541992	146.343445
1048.418945	149.394043
1047.295898	234.128006
1046.172852	-91.634125
1045.048828	130.759781
1043.925781	96.656532
1042.801758	144.177612
1041.676758	149.767670
1040.552734	-5.340992
1039.427734	67.910828
1038.302734	-0.868947
1037.176758	344.811920
1036.050781	3.770221
1034.924805	256.306915
1033.798828	169.120438
1032.672852	193.665985
1031.545898	197.318832
1030.418945	145.227524
1029.291992	276.830688
1028.164063	-133.004135
1027.036133	-159.267197
1025.908203	-211.010162
1024.780273	4.370567
1023.651367	20.051327
1022.522461	-91.869545
1021.393555	-270.971100
1020.264648	-259.690796
1019.134766	-127.748573
1018.004883	-216.094254
1016.875000	-149.004196
1015.744141	110.492218
1014.613281	68.694000
1013.482422	-72.633255
1012.351563	-160.553085
1011.219727	129.082062
1010.088867	214.931030
1008.956055	-30.176474
1007.824219	7.217702
1006.691406	498.105316
1005.558594	1062.855103
1004.425781	1169.563477
1003.292969	1514.419800
1002.159180	1225.889282
1001.025391	798.928467
999.891602	219.769226
998.756836	-10.278028
997.622070	-27.693895
996.487305	72.720551
995.352539	-101.490074
994.216797	93.667305
993.081055	95.030136
991.945313	-184.910767
990.808594	51.888649
989.672852	-70.972359
988.536133	-62.315434
987.398438	-99.665215
986.261719	-109.259880
985.124023	-61.183380
983.986328	-243.309036
982.847656	19.053120
981.709961	-38.537998
980.571289	-20.078856
979.432617	-95.859207
978.292969	-127.814842
977.153320	-63.085342
976.013672	4.006333
974.874023	84.948730
973.734375	67.139534
972.593750	26.456713
971.453125	162.738678
970.311523	34.981682
969.170898	-42.112888
968.029297	57.647530
966.886719	-133.962326
965.745117	-346.031647
964.602539	93.457703
963.459961	69.649063
962.317383	96.380287
961.173828	297.380493
960.030273	175.295624
958.886719	177.068893
957.743164	27.776348
956.598633	-25.181755
955.454102	128.010941
954.309570	68.377663
953.165039	40.902546
952.019531	228.570023
950.874023	43.447994
949.727539	36.858894
948.582031	94.374680
947.435547	273.086884
946.289063	-7.463431
945.141602	326.713409
943.995117	210.905365
942.847656	170.594193
941.699219	148.655548
940.551758	247.777267
939.403320	367.479553
938.254883	311.565399
937.105469	301.379303
935.957031	88.358360
934.807617	32.817215
933.658203	89.061386
932.507813	350.432648
931.357422	163.009705
930.207031	139.734177
929.056641	234.953873
927.906250	252.816360
926.754883	-147.993591
925.603516	81.719452
924.451172	-63.925098
923.298828	-63.870678
922.146484	-9.168081
920.994141	91.049843
919.841797	170.846512
918.688477	143.896240
917.535156	19.360588
916.380859	63.013542
915.227539	74.931740
914.073242	46.059803
912.918945	-59.884418
911.763672	92.941574
910.608398	-96.748459
909.453125	-168.357147
908.297852	79.816376
907.141602	-30.198730
905.985352	-44.917545
904.829102	153.402710
903.672852	-8.458070
902.515625	-149.798737
901.358398	35.005947
900.201172	18.331495
899.042969	24.353765
897.884766	-89.479958
896.726563	27.506567
895.568359	97.001274
894.409180	-86.693901
893.250000	254.131729
892.090820	-15.287058
890.930664	278.013824
889.771484	65.274307
888.611328	116.885101
887.450195	145.939423
886.289063	188.561707
885.128906	303.409393
883.966797	21.188961
882.805664	106.775551
881.643555	212.651993
880.481445	354.581177
879.319336	289.117981
878.156250	343.142761
876.993164	230.462143
875.830078	437.681854
874.666016	153.950745
873.502930	52.720673
872.338867	201.384903
871.173828	244.244431
870.009766	179.115250
868.844727	314.202240
867.679688	323.319672
866.513672	215.550079
865.348633	197.736694
864.182617	442.835419
863.015625	283.471405
861.849609	236.477127
860.682617	306.269409
859.515625	407.456451
858.347656	234.792664
857.180664	443.643677
856.012695	262.071899
854.843750	506.694611
853.675781	524.730103
852.506836	668.281677
851.337891	415.077698
850.167969	533.916504
848.999023	486.917786
847.829102	466.800110
846.658203	339.204224
845.488281	267.606445
844.317383	202.735947
843.146484	312.387665
841.975586	43.931973
840.803711	240.734512
839.631836	61.800274
838.459961	198.091461
837.287109	334.288147
836.114258	231.325134
834.941406	-3.412461
833.768555	90.195862
832.594727	348.936554
831.420898	353.055176
830.247070	339.276764
829.072266	142.518616
827.898438	262.536438
826.722656	273.187469
825.547852	203.521835
824.372070	367.878326
823.196289	320.407288
822.020508	79.081963
820.844727	-15.177997
819.667969	197.852158
818.491211	168.060349
817.313477	118.195694
816.136719	-47.419445
814.958984	-152.946701
813.781250	-125.034943
812.602539	-61.618679
811.423828	-249.508728
810.245117	-119.543938
809.066406	-145.250626
807.886719	31.150515
806.707031	-43.573807
805.527344	83.732841
804.346680	-122.081924
803.166992	-243.533005
801.985352	-236.296799
800.804688	-164.803650
799.623047	-9.135998
798.441406	-157.388702
797.259766	-95.048576
796.078125	-154.705872
794.895508	-227.703506
793.712891	86.926605
792.529297	71.341522
791.346680	-88.234642
790.163086	53.249874
788.978516	35.245953
787.794922	105.679398
786.610352	-102.719513
785.425781	-70.033661
784.241211	-6.483624
783.055664	19.381557
781.870117	29.690306
780.684570	307.265167
779.498047	96.456551
778.311523	-120.952499
777.125000	-174.947830
775.938477	75.629311
774.750977	275.257202
773.563477	84.195984
772.375977	65.206139
771.187500	315.202515
769.999023	227.678970
768.810547	201.846405
767.622070	78.992874
766.432617	108.152390
765.243164	337.676727
764.053711	153.018250
762.863281	270.009796
761.672852	85.327721
760.482422	303.383545
759.291992	83.456970
758.100586	296.891663
756.909180	206.697479
755.717773	452.868164
754.525391	151.558960
753.333008	136.015381
752.140625	-141.012772
750.948242	309.072083
749.754883	194.536530
748.561523	187.586502
747.368164	435.206390
746.173828	-91.954239
744.979492	127.012909
743.785156	23.415676
742.590820	354.017059
741.395508	-65.348763
740.200195	56.831390
739.003906	161.394714
737.808594	162.917160
736.612305	197.270065
735.416016	84.872131
734.218750	101.673973
733.021484	-104.797173
731.824219	95.822708
730.626953	90.695511
729.428711	120.557137
728.230469	198.507309
727.032227	138.692398
725.833984	363.039093
724.634766	69.410423
723.435547	83.956017
722.235352	107.241119
721.036133	311.766205
719.835938	234.595367
718.635742	229.504318
717.434570	344.450012
716.233398	330.656372
715.032227	42.089375
713.831055	89.487389
712.628906	-4.802811
711.426758	68.809822
710.224609	22.585167
709.021484	200.806610
707.818359	117.638321
706.615234	280.608704
705.412109	-89.790970
704.208008	92.849731
703.003906	-48.747650
701.799805	-31.412237
700.594727	351.362152
699.389648	144.767517
698.184570	236.161102
696.979492	-98.393791
695.773438	38.794571
694.567383	8.726337
693.361328	-47.308861
692.154297	-137.973755
690.947266	3.767505
689.740234	-182.185349
688.533203	-40.318413
687.325195	-217.313049
686.117188	46.137394
684.909180	-26.522842
683.700195	65.702507
682.491211	-47.905899
681.282227	144.157318
680.072266	-25.532640
678.863281	-110.573471
677.653320	-46.063393
676.442383	-338.661469
675.232422	13.932022
674.021484	96.002625
672.810547	-40.343842
671.598633	91.663452
670.386719	-94.130035
669.174805	83.443268
667.962891	70.854431
666.750000	10.843430
665.537109	-265.056152
664.324219	-78.538078
663.110352	-228.842422
661.897461	-57.325344
660.683594	-92.976547
659.468750	29.002398
658.254883	189.847672
657.040039	-35.343079
655.824219	95.438484
654.609375	2.045214
653.393555	42.402203
652.177734	-128.349136
650.960938	24.186998
649.745117	0.108457
648.528320	79.457298
647.311523	-43.537182
646.093750	216.674500
644.875977	108.853798
643.658203	334.557251
642.440430	132.178818
641.221680	245.996445
640.002930	144.788956
638.784180	2.784525
637.564453	-238.012054
636.344727	94.863731
635.125000	77.457611
633.905273	-2.265382
632.684570	6.002496
631.463867	80.723251
630.243164	273.333527
629.021484	141.804688
627.799805	100.292091
626.578125	140.140305
625.356445	190.529007
624.133789	309.303955
622.911133	237.111832
621.688477	263.283203
620.464844	137.129379
619.241211	254.890656
618.017578	183.913361
616.793945	-69.275383
615.569336	-219.965652
614.344727	-163.422150
613.120117	85.213150
611.894531	12.552400
610.668945	31.411533
609.443359	-89.147621
608.216797	80.469856
606.991211	108.464622
605.764648	-43.554592
604.537109	-121.370956
