# Supplementary material for: Raman spectroscopy accurately differentiates mucosal healing from non-healing and biochemical changes following biological therapy in inflammatory bowel disease
Source: PLoS One. 2021 Jun 2;16(6):e0252210. doi: 10.1371/journal.pone.0252210 (PMC8172032; doi:10.1371/journal.pone.0252210)
Supplement: S2 Dataset — (ZIP) [file pone.0252210.s004.zip › Export UC MH/OC018-1b pre treatment_BL sub CR removed_54__X_-16606.3__Y_-560.454__Z_-4118.9__Time_614.txt]

1714.771484	79.773895
1713.794922	134.940933
1712.818359	225.831589
1711.841797	27.064474
1710.864258	-88.507507
1709.886719	-64.603828
1708.909180	-246.986603
1707.930664	-35.390400
1706.953125	-13.931843
1705.974609	-48.620396
1704.996094	-117.952286
1704.017578	-58.606087
1703.038086	-41.951118
1702.058594	-91.993805
1701.079102	-85.627472
1700.099609	38.632202
1699.120117	80.192612
1698.139648	226.214111
1697.159180	113.206955
1696.178711	61.982716
1695.198242	35.114952
1694.216797	131.386520
1693.235352	259.968964
1692.253906	140.553101
1691.272461	128.275421
1690.291016	167.039352
1689.308594	243.455536
1688.326172	282.852081
1687.343750	383.919830
1686.360352	501.280609
1685.377930	283.158020
1684.394531	411.896759
1683.411133	612.887939
1682.427734	459.932159
1681.443359	437.893890
1680.458984	509.439026
1679.474609	421.645142
1678.490234	616.363831
1677.505859	662.406311
1676.520508	839.145569
1675.535156	776.870544
1674.549805	653.875549
1673.564453	797.149841
1672.578125	911.513977
1671.592773	973.107300
1670.606445	1061.622559
1669.619141	1086.746460
1668.632813	1003.413513
1667.645508	986.865051
1666.658203	1127.305054
1665.670898	981.511475
1664.683594	1228.789185
1663.695313	1486.940918
1662.708008	1326.422485
1661.719727	1245.876709
1660.730469	1446.682007
1659.742188	1372.202026
1658.752930	1470.317627
1657.763672	1446.920654
1656.774414	1389.472412
1655.785156	1377.417236
1654.794922	1347.185669
1653.804688	1396.708008
1652.814453	1033.818115
1651.824219	1229.557373
1650.833984	1026.215210
1649.842773	905.248352
1648.851563	871.892456
1647.860352	693.515625
1646.868164	647.635620
1645.876953	644.356262
1644.884766	678.348145
1643.892578	448.571411
1642.900391	248.224655
1641.907227	335.930176
1640.914063	244.438919
1639.920898	264.061646
1638.927734	149.422485
1637.934570	145.844772
1636.940430	-49.942795
1635.946289	-23.990709
1634.952148	104.963654
1633.958008	-10.934297
1632.963867	-10.656381
1631.968750	-4.898743
1630.973633	11.599297
1629.978516	67.778938
1628.982422	5.696528
1627.987305	-232.458344
1626.991211	-107.300156
1625.995117	-195.055603
1624.998047	-287.864929
1624.001953	-227.993057
1623.004883	-133.824585
1622.007813	-118.382744
1621.010742	-218.404022
1620.013672	-18.811407
1619.015625	-3.001995
1618.017578	123.189941
1617.019531	165.445023
1616.021484	60.825745
1615.022461	32.441441
1614.023438	35.641113
1613.024414	96.625084
1612.025391	94.733383
1611.026367	176.803162
1610.026367	277.251984
1609.026367	-4.849614
1608.026367	103.570038
1607.026367	70.554405
1606.025391	87.350578
1605.025391	83.229774
1604.024414	29.409447
1603.022461	145.735153
1602.021484	105.047478
1601.019531	129.784927
1600.017578	-41.623341
1599.015625	-82.225113
1598.013672	-266.588562
1597.010742	-77.151413
1596.008789	-130.816727
1595.005859	16.671827
1594.001953	-133.675537
1592.999023	-148.206848
1591.995117	-110.556290
1590.991211	-281.773346
1589.987305	-197.230209
1588.983398	-274.532379
1587.978516	26.360483
1586.974609	34.981297
1585.969727	103.498619
1584.963867	-0.128414
1583.958984	78.642616
1582.953125	50.470360
1581.947266	118.610367
1580.941406	-3.494222
1579.935547	80.069557
1578.928711	35.934948
1577.922852	142.679169
1576.916016	46.299301
1575.909180	-255.678467
1574.901367	-24.414848
1573.893555	-19.614685
1572.886719	232.062668
1571.877930	88.396568
1570.870117	-234.653549
1569.861328	-97.797554
1568.853516	67.443169
1567.844727	138.978577
1566.834961	75.319252
1565.826172	19.336466
1564.816406	108.580322
1563.806641	62.703697
1562.796875	55.613457
1561.787109	131.377731
1560.776367	-3.099222
1559.766602	-44.333450
1558.755859	-15.722261
1557.744141	-2.835294
1556.733398	46.164146
1555.721680	32.803917
1554.709961	37.415848
1553.698242	104.003418
1552.686523	113.442261
1551.673828	210.704498
1550.662109	43.815826
1549.649414	104.490257
1548.635742	7.181464
1547.623047	114.041374
1546.609375	163.796997
1545.595703	151.317612
1544.582031	216.199310
1543.568359	100.010963
1542.553711	-16.310152
1541.540039	19.626774
1540.524414	34.701389
1539.509766	-25.267080
1538.495117	123.674446
1537.479492	182.051697
1536.463867	-71.945419
1535.448242	187.282928
1534.432617	-17.965132
1533.416016	166.008636
1532.399414	140.931305
1531.382813	40.949841
1530.366211	262.910583
1529.349609	139.408905
1528.332031	77.588905
1527.314453	20.770632
1526.296875	84.798737
1525.279297	99.723984
1524.260742	-39.936863
1523.242188	-17.625502
1522.223633	143.404358
1521.205078	90.748680
1520.185547	58.507847
1519.166992	-84.410599
1518.147461	268.566803
1517.127930	68.797546
1516.107422	71.883598
1515.087891	-120.377350
1514.067383	-53.378643
1513.046875	-86.688698
1512.025391	15.882957
1511.004883	-87.025703
1509.983398	181.957611
1508.961914	-116.201492
1507.940430	-122.029358
1506.918945	-186.974152
1505.896484	-21.340042
1504.874023	-45.572819
1503.851563	-249.298233
1502.829102	-255.820694
1501.806641	-119.049080
1500.783203	-49.060463
1499.759766	-66.278259
1498.736328	-132.251846
1497.711914	-172.747971
1496.688477	-325.912476
1495.664063	34.996002
1494.639648	-200.242035
1493.614258	165.347549
1492.589844	83.325027
1491.564453	192.891968
1490.539063	159.210281
1489.513672	2.809969
1488.488281	124.768936
1487.461914	213.362671
1486.435547	166.508453
1485.409180	188.492279
1484.382813	325.208527
1483.355469	112.219543
1482.328125	174.723328
1481.300781	397.781342
1480.273438	462.575134
1479.246094	267.241394
1478.217773	528.107788
1477.189453	516.139465
1476.161133	445.508148
1475.132813	448.701233
1474.103516	826.144836
1473.074219	765.460571
1472.044922	809.101563
1471.015625	969.729065
1469.986328	997.928894
1468.956055	1260.075317
1467.925781	1168.551025
1466.895508	1211.781738
1465.865234	1529.500854
1464.833984	1473.413574
1463.802734	1562.152710
1462.771484	1869.302246
1461.740234	1790.212769
1460.708008	1693.337402
1459.676758	1827.529785
1458.644531	1743.328735
1457.612305	1895.159180
1456.579102	1803.315063
1455.546875	2094.554199
1454.513672	2068.619873
1453.480469	1913.371094
1452.446289	2108.010010
1451.413086	2028.845459
1450.378906	2134.681641
1449.344727	2316.479736
1448.310547	2247.445801
1447.276367	2332.924072
1446.241211	2228.474121
1445.206055	2050.673828
1444.170898	2196.903320
1443.135742	2077.416748
1442.099609	2213.485840
1441.063477	2126.956787
1440.027344	1840.732788
1438.991211	1840.331055
1437.954102	1807.090332
1436.917969	1824.452515
1435.880859	1591.713257
1434.843750	1533.400391
1433.805664	1189.775757
1432.768555	1106.414307
1431.730469	919.626770
1430.692383	783.443665
1429.654297	692.789246
1428.615234	536.625488
1427.576172	264.569489
1426.537109	464.224121
1425.498047	346.205933
1424.458984	263.588470
1423.418945	415.416840
1422.378906	310.267670
1421.338867	258.132324
1420.298828	82.692627
1419.257813	181.831757
1418.216797	245.764557
1417.175781	60.593636
1416.134766	-46.413418
1415.093750	60.538303
1414.051758	61.882996
1413.009766	211.673798
1411.967773	7.012137
1410.924805	229.810898
1409.882813	-283.675079
1408.839844	-153.680359
1407.796875	-234.641754
1406.753906	-182.369125
1405.709961	-278.168060
1404.666016	-97.695465
1403.622070	-25.113863
1402.578125	57.578209
1401.534180	205.566757
1400.489258	-143.018921
1399.444336	65.336441
1398.399414	-82.285774
1397.354492	-111.927261
1396.308594	-11.143009
1395.262695	34.593357
1394.216797	135.533966
1393.170898	-11.381618
1392.124023	-178.157288
1391.077148	70.802048
1390.031250	147.096817
1388.983398	-24.258886
1387.936523	17.234396
1386.888672	71.329155
1385.840820	-137.036560
1384.792969	-22.680361
1383.745117	6.769592
1382.696289	208.752472
1381.647461	-46.436893
1380.598633	63.306568
1379.549805	-29.155252
1378.500977	143.216248
1377.451172	85.975906
1376.401367	86.293678
1375.351563	54.305691
1374.300781	57.379547
1373.250000	-26.709841
1372.200195	-38.307251
1371.148438	77.362907
1370.097656	-158.321228
1369.045898	137.015549
1367.995117	31.243116
1366.943359	-54.429871
1365.890625	109.097580
1364.838867	118.327301
1363.786133	204.848465
1362.733398	226.758499
1361.680664	-52.284519
1360.626953	44.563740
1359.574219	44.512611
1358.520508	4.801768
1357.466797	106.949684
1356.412109	132.129181
1355.358398	149.981033
1354.303711	190.313156
1353.249023	138.855301
1352.193359	191.847992
1351.138672	155.573456
1350.083008	49.934204
1349.027344	403.605621
1347.971680	397.470856
1346.915039	297.195740
1345.858398	459.993225
1344.802734	570.782776
1343.745117	778.327515
1342.688477	534.812927
1341.630859	484.813202
1340.573242	749.605042
1339.515625	692.400391
1338.458008	1016.717896
1337.399414	783.934082
1336.340820	813.763489
1335.282227	754.608398
1334.223633	495.180634
1333.165039	688.684204
1332.105469	741.244202
1331.045898	769.172913
1329.986328	668.653870
1328.925781	766.020264
1327.865234	910.410278
1326.804688	792.972168
1325.744141	710.277771
1324.683594	946.292664
1323.622070	723.088806
1322.560547	932.061462
1321.499023	931.281555
1320.437500	923.205750
1319.375000	853.565369
1318.312500	860.513123
1317.250000	798.520203
1316.187500	896.890747
1315.124023	896.729553
1314.061523	921.309937
1312.998047	1155.378174
1311.933594	1088.944702
1310.870117	825.635681
1309.805664	885.048462
1308.741211	939.604248
1307.676758	959.771057
1306.612305	1083.351929
1305.546875	852.747192
1304.481445	993.680298
1303.416016	1151.844849
1302.349609	1201.859131
1301.284180	1104.469849
1300.217773	1051.427002
1299.151367	1153.251343
1298.084961	1105.282959
1297.017578	1050.039795
1295.950195	1016.986938
1294.882813	1001.198608
1293.815430	887.326355
1292.747070	864.343445
1291.678711	915.021118
1290.610352	968.189636
1289.541992	869.384277
1288.473633	704.495728
1287.404297	760.300232
1286.334961	593.168396
1285.265625	751.965454
1284.195313	925.438538
1283.125977	785.465881
1282.055664	826.757446
1280.985352	743.253723
1279.914063	816.435364
1278.843750	693.911743
1277.772461	688.885254
1276.700195	723.025024
1275.628906	771.854248
1274.557617	661.817444
1273.485352	647.167969
1272.413086	632.556030
1271.339844	735.228088
1270.267578	852.534302
1269.194336	982.023132
1268.121094	911.308777
1267.046875	945.591736
1265.973633	918.877380
1264.899414	826.327576
1263.825195	1031.384644
1262.750977	931.566040
1261.675781	892.749451
1260.601563	795.464355
1259.526367	815.197144
1258.450195	881.217590
1257.375000	942.342224
1256.298828	1027.794800
1255.222656	794.273376
1254.146484	913.799500
1253.070313	843.452515
1251.993164	906.950989
1250.916016	676.082642
1249.838867	746.872131
1248.760742	696.050720
1247.683594	936.947693
1246.605469	839.907166
1245.527344	716.168091
1244.448242	803.815308
1243.370117	738.395081
1242.291016	655.987671
1241.211914	699.835266
1240.131836	697.526428
1239.052734	806.817627
1237.972656	792.306763
1236.892578	734.115906
1235.811523	595.897095
1234.731445	566.810425
1233.650391	707.380371
1232.569336	651.560242
1231.488281	484.280243
1230.406250	585.915100
1229.324219	542.161438
1228.242188	617.028687
1227.160156	449.753723
1226.077148	529.367493
1224.994141	441.949615
1223.911133	371.459808
1222.828125	542.810852
1221.745117	344.083588
1220.661133	130.891754
1219.577148	164.273407
1218.492188	233.836426
1217.408203	281.573425
1216.323242	222.963089
1215.238281	463.758545
1214.153320	277.069061
1213.067383	302.813995
1211.982422	340.556824
1210.896484	358.922363
1209.809570	430.287415
1208.723633	327.927826
1207.636719	430.489655
1206.549805	344.925842
1205.462891	555.761902
1204.375000	342.381744
1203.288086	100.125343
1202.200195	55.396198
1201.111328	73.222664
1200.023438	-55.868351
1198.934570	-6.872071
1197.845703	-71.058525
1196.756836	47.546261
1195.666992	-108.157417
1194.578125	-71.494461
1193.488281	-133.484970
1192.397461	-142.645264
1191.307617	-24.512691
1190.216797	-7.410367
1189.125977	-43.230652
1188.035156	108.196945
1186.944336	-153.458023
1185.852539	-191.846344
1184.760742	-148.699875
1183.668945	-249.601898
1182.576172	-173.033401
1181.483398	-223.677094
1180.390625	-77.770500
1179.297852	60.803406
1178.205078	-33.225044
1177.111328	-62.598740
1176.017578	-104.013603
1174.923828	-119.142540
1173.829102	40.445286
1172.734375	82.586464
1171.639648	-9.394752
1170.544922	-24.842051
1169.450195	-124.088348
1168.354492	-120.527222
1167.258789	-7.052064
1166.163086	-3.672467
1165.066406	-33.835827
1163.969727	93.646774
1162.873047	-103.907013
1161.776367	35.323406
1160.679688	35.916481
1159.582031	-18.480639
1158.484375	230.201309
1157.386719	273.473480
1156.288086	154.416489
1155.189453	240.467087
1154.090820	226.248795
1152.992188	78.450600
1151.892578	116.564133
1150.793945	254.681946
1149.693359	47.188831
1148.593750	147.000046
1147.494141	77.611145
1146.393555	8.179608
1145.292969	129.141006
1144.191406	-66.545486
1143.090820	85.171700
1141.989258	-1.128702
1140.887695	38.588825
1139.785156	-81.086800
1138.683594	93.998123
1137.581055	-125.582916
1136.478516	151.471542
1135.375977	174.154617
1134.272461	227.636124
1133.168945	240.666977
1132.065430	47.100697
1130.960938	463.517181
1129.857422	587.831909
1128.752930	522.243652
1127.648438	530.154175
1126.542969	609.137329
1125.438477	583.725220
1124.333008	807.132080
1123.226563	639.395081
1122.121094	353.234100
1121.014648	360.847504
1119.908203	254.744858
1118.801758	326.203735
1117.695313	388.114990
1116.587891	341.095398
1115.480469	163.932068
1114.373047	166.569611
1113.264648	183.348358
1112.156250	244.999908
1111.047852	365.676941
1109.939453	129.427734
1108.830078	157.856186
1107.721680	280.725342
1106.611328	590.055115
1105.501953	398.687775
1104.392578	363.167694
1103.282227	599.018677
1102.171875	516.218750
1101.060547	457.013489
1099.950195	702.037292
1098.838867	539.027771
1097.726563	416.137726
1096.615234	396.983215
1095.502930	636.989258
1094.390625	532.949524
1093.278320	238.182922
1092.166016	440.340424
1091.052734	444.652771
1089.939453	538.382568
1088.826172	716.764648
1087.711914	662.167603
1086.598633	673.446045
1085.484375	644.735779
1084.369141	726.515930
1083.254883	709.553162
1082.139648	610.353577
1081.024414	640.404297
1079.909180	484.905121
1078.792969	432.790100
1077.676758	575.548340
1076.560547	361.510559
1075.444336	595.748657
1074.327148	646.904724
1073.209961	315.756836
1072.092773	488.912109
1070.974609	472.110321
1069.857422	265.497833
1068.739258	358.922699
1067.620117	330.500854
1066.501953	475.438110
1065.382813	336.995697
1064.263672	318.035645
1063.144531	460.606384
1062.024414	266.180267
1060.905273	420.453094
1059.784180	429.665985
1058.664063	366.424652
1057.543945	342.989532
1056.422852	286.876129
1055.301758	165.398239
1054.179688	4.296042
1053.057617	149.278793
1051.936523	7.025308
1050.813477	14.284434
1049.691406	201.311295
1048.568359	201.615158
1047.445313	143.644302
1046.322266	-40.199440
1045.198242	109.546043
1044.075195	-4.158231
1042.950195	24.413073
1041.826172	111.288422
1040.702148	-44.108173
1039.577148	101.084991
1038.452148	25.052027
1037.326172	123.719185
1036.201172	82.755623
1035.075195	-37.247242
1033.948242	149.962082
1032.822266	-58.252357
1031.695313	135.988297
1030.568359	318.585419
1029.441406	159.494324
1028.313477	121.382858
1027.186523	36.902439
1026.058594	-165.924957
1024.929688	-296.597931
1023.801758	-215.861084
1022.672852	-144.370758
1021.543945	-274.721375
1020.414063	-142.772095
1019.284180	-177.803101
1018.155273	-198.816528
1017.024414	-110.778336
1015.894531	-198.847519
1014.763672	-45.792831
1013.632813	74.844330
1012.501953	51.908642
1011.370117	-40.400974
1010.238281	200.805420
1009.106445	446.621460
1007.974609	197.203278
1006.841797	234.871078
1005.708984	813.857178
1004.576172	1251.608643
1003.443359	1714.683838
1002.309570	1689.936401
1001.175781	1355.646118
1000.041992	434.794006
998.907227	175.061218
997.772461	158.017105
996.637695	-34.377762
995.502930	-85.783974
994.367188	-227.063202
993.231445	5.571263
992.095703	-27.050005
990.959961	-91.836716
989.823242	44.084072
988.686523	57.886322
987.549805	-133.301666
986.412109	-43.227859
985.274414	-31.401258
984.136719	-95.466118
982.999023	-163.997360
981.860352	-82.780785
980.722656	3.108471
979.583008	56.854839
978.444336	-73.319542
977.304688	-19.363054
976.165039	-133.149933
975.025391	70.411659
973.884766	154.495422
972.745117	-11.764401
971.604492	24.283262
970.462891	163.756805
969.322266	-84.708206
968.180664	119.209694
967.039063	82.200706
965.896484	-0.564946
964.753906	196.636871
963.611328	143.911407
962.468750	187.606064
961.326172	22.816269
960.182617	220.263351
959.039063	25.979446
957.894531	118.192833
956.750977	128.034775
955.606445	252.445648
954.460938	10.704589
953.316406	-20.300953
952.170898	159.283951
951.025391	258.838226
949.879883	207.536118
948.733398	-106.535156
947.587891	-2.102479
946.440430	225.778793
945.293945	209.217392
944.146484	206.471680
942.999023	194.695160
941.851563	205.853882
940.704102	324.377747
939.555664	100.681610
938.407227	132.688034
937.257813	281.097137
936.109375	292.722076
934.959961	384.227570
933.810547	145.318069
932.660156	86.624527
931.510742	365.197632
930.360352	56.146034
929.208984	79.768799
928.058594	64.771301
926.907227	70.356384
925.755859	116.985512
924.603516	-29.672827
923.452148	108.104630
922.299805	-61.045185
921.147461	-45.901417
919.994141	-114.765106
918.840820	-24.463427
917.687500	-27.258356
916.534180	-43.596443
915.379883	-78.007042
914.225586	-98.702461
913.071289	-96.616623
911.916992	-232.859238
910.761719	-80.874504
909.606445	-10.530354
908.451172	-44.442406
907.294922	-91.863335
906.138672	19.444168
904.982422	-57.284973
903.826172	-136.176208
902.668945	2.443710
901.511719	-80.818054
900.354492	-150.395599
899.196289	-79.567688
898.038086	18.437653
896.879883	46.334740
895.721680	-9.397477
894.562500	2.784629
893.403320	5.973116
892.244141	147.061935
891.084961	215.837616
889.924805	27.139807
888.764648	59.883595
887.603516	140.074707
886.443359	236.068039
885.282227	108.659851
884.121094	-29.925373
882.958984	174.441238
881.797852	272.759796
880.635742	242.569946
879.472656	376.972687
878.310547	385.149597
877.147461	420.395386
875.984375	38.972298
874.820313	306.283813
873.656250	323.605865
872.492188	282.426025
871.328125	491.061981
870.164063	164.200546
868.999023	156.898575
867.833984	307.021729
866.667969	232.288956
865.502930	144.117722
864.336914	206.557007
863.169922	338.626709
862.003906	207.863312
860.836914	178.221161
859.669922	382.068787
858.501953	273.867401
857.334961	607.747253
856.166992	360.467407
854.999023	357.765564
853.830078	610.684937
852.661133	518.262085
851.492188	528.971924
850.323242	571.041382
849.153320	530.206116
847.983398	435.632568
846.813477	307.507660
845.642578	329.418579
844.472656	384.869812
843.301758	140.468018
842.129883	318.949921
840.958984	457.068176
839.787109	87.568008
838.614258	388.826813
837.442383	401.626678
836.269531	233.425674
835.096680	516.495972
833.923828	466.656433
832.750000	470.402435
831.576172	329.027740
830.402344	468.873688
829.227539	327.508820
828.053711	527.448181
826.878906	580.081177
825.703125	547.937683
824.528320	453.353210
823.352539	352.095978
822.175781	25.829657
821.000000	151.834381
819.823242	10.516882
818.646484	167.552307
817.469727	117.466774
816.291992	174.177292
815.114258	86.203873
813.936523	113.882309
812.758789	39.208527
811.580078	71.235168
810.401367	89.859467
809.221680	206.199432
808.042969	80.269745
806.863281	-67.861465
805.683594	-211.538879
804.502930	-297.479553
803.322266	-41.636448
802.141602	-129.914764
800.960938	-18.551743
799.779297	-251.077072
798.597656	-241.857437
797.416016	-263.743317
796.234375	-90.643700
795.051758	-10.751489
793.869141	-77.172340
792.685547	-156.913651
791.502930	-254.403305
790.319336	-309.849731
789.135742	-150.658051
787.951172	-131.006714
786.766602	-18.525301
785.582031	-76.462463
784.397461	-245.000397
783.211914	-143.836258
782.026367	138.432938
780.840820	-131.889603
779.655273	4.300165
778.468750	14.470946
777.282227	238.734085
776.094727	21.329706
774.908203	196.782181
773.720703	111.722557
772.533203	-77.050964
771.344727	111.309013
770.156250	74.607735
768.967773	178.923065
767.779297	-49.663185
766.589844	74.307564
765.400391	193.735611
764.210938	70.782936
763.020508	75.511497
761.830078	71.353127
760.639648	106.730614
759.449219	100.208366
758.257813	232.189972
757.066406	128.723862
755.875000	146.148926
754.682617	22.811983
753.491211	156.566391
752.297852	79.265869
751.105469	144.695602
749.912109	128.763809
748.718750	183.015656
747.525391	248.137863
746.331055	196.846100
745.137695	257.389374
743.942383	199.382843
742.748047	132.552750
741.552734	-96.558655
740.357422	132.460587
739.162109	47.931190
737.965820	-10.344518
736.770508	71.510452
735.573242	13.104288
734.376953	167.011383
733.179688	7.775245
731.982422	32.353386
730.785156	150.918243
729.586914	208.112732
728.388672	94.641685
727.190430	265.358307
725.992188	180.195847
724.792969	267.632050
723.593750	435.789124
722.394531	278.358246
721.194336	149.318970
719.994141	177.456863
718.793945	495.800110
717.592773	316.409241
716.391602	298.472443
715.190430	293.565765
713.989258	358.374786
712.787109	150.582977
711.584961	69.238205
710.382813	231.922577
709.180664	-73.912659
707.977539	162.660095
706.774414	-34.258251
705.570313	86.697380
704.367188	155.305237
703.163086	4.052117
701.958984	229.170135
700.753906	269.259674
699.548828	394.082336
698.343750	262.272278
697.138672	-28.185598
695.932617	150.795380
694.726563	-150.455460
693.520508	-95.418015
692.313477	-46.963531
691.106445	-130.996841
689.899414	-97.828705
688.692383	-95.093132
687.484375	-122.765755
686.276367	-135.277451
685.068359	-113.121384
683.859375	-138.698914
682.650391	-21.248232
681.441406	-150.897125
680.232422	-115.868980
679.022461	-59.220238
677.812500	-219.150665
676.602539	-30.485989
675.391602	-73.507065
674.180664	17.637388
672.969727	28.687319
671.758789	-81.391670
670.546875	57.241955
669.334961	59.615643
668.123047	-63.364288
666.910156	-127.940979
665.697266	21.390873
664.484375	-196.500198
663.270508	-16.966352
662.057617	-18.833923
660.842773	74.285255
659.628906	-48.390926
658.415039	-54.485615
657.200195	-144.659790
655.984375	-114.001015
654.769531	15.853385
653.553711	244.838669
652.337891	85.905693
651.122070	161.922516
649.905273	-29.105635
648.688477	126.703133
647.471680	142.580688
646.253906	149.919678
645.037109	290.751282
643.818359	134.725586
642.600586	286.435913
641.381836	109.178917
640.163086	106.248627
638.944336	-102.899979
637.725586	47.026226
636.505859	141.156708
635.286133	-71.759789
634.065430	59.144272
632.845703	82.799072
631.625000	-15.736321
630.403320	132.719955
629.182617	-55.535610
627.960938	-82.648254
626.739258	62.002083
625.517578	28.853033
624.294922	111.684021
623.072266	205.423340
621.849609	340.067291
620.625977	190.027878
619.402344	85.293587
618.178711	-166.840225
616.955078	-5.458631
615.730469	40.598083
614.505859	44.162033
613.281250	-71.728416
612.055664	-65.318573
610.830078	88.973419
609.604492	-92.019608
608.378906	11.691947
607.152344	-123.523544
605.925781	-59.592976
604.699219	28.246429
