# Supplementary material for: Raman spectroscopy accurately differentiates mucosal healing from non-healing and biochemical changes following biological therapy in inflammatory bowel disease
Source: PLoS One. 2021 Jun 2;16(6):e0252210. doi: 10.1371/journal.pone.0252210 (PMC8172032; doi:10.1371/journal.pone.0252210)
Supplement: S2 Dataset — (ZIP) [file pone.0252210.s004.zip › Export UC MH/OC001 post treatment-1 proper_BL sub CR removed_39__X_-19545__Y_4418.56__Z_1218.69__Time_449.txt]

1714.846680	48.290573
1713.870117	-26.151669
1712.893555	66.805832
1711.916016	42.043083
1710.939453	65.941185
1709.961914	82.119553
1708.984375	-0.487565
1708.005859	3.029518
1707.028320	-124.283363
1706.049805	40.727489
1705.071289	-61.667389
1704.091797	7.676731
1703.113281	-270.463226
1702.133789	-109.294342
1701.154297	12.104670
1700.174805	-23.905645
1699.195313	-24.705412
1698.214844	-49.151810
1697.234375	20.394753
1696.253906	-5.833766
1695.273438	24.494810
1694.291992	52.563641
1693.310547	150.495331
1692.329102	48.621975
1691.347656	40.662003
1690.366211	43.833553
1689.383789	250.181732
1688.401367	368.878906
1687.418945	125.332703
1686.435547	324.869934
1685.453125	234.275925
1684.469727	431.943390
1683.486328	400.860260
1682.502930	585.986511
1681.518555	569.077698
1680.534180	539.311035
1679.550781	603.183044
1678.565430	600.901184
1677.581055	750.729431
1676.595703	914.209473
1675.610352	857.323669
1674.625000	867.362305
1673.639648	896.429749
1672.654297	963.111816
1671.667969	969.057922
1670.681641	1187.925049
1669.695313	1077.788818
1668.708008	1230.956421
1667.721680	1408.362671
1666.734375	1482.566650
1665.747070	1376.697021
1664.758789	1228.802734
1663.771484	1579.990234
1662.783203	1459.391724
1661.794922	1291.499146
1660.806641	1399.695435
1659.817383	1585.039185
1658.829102	1460.698486
1657.839844	1728.759521
1656.850586	1377.383057
1655.860352	1693.669678
1654.871094	1393.416016
1653.880859	1485.273560
1652.890625	1503.326782
1651.900391	1257.163940
1650.909180	1220.332520
1649.917969	1080.699097
1648.926758	1213.695679
1647.935547	778.705078
1646.944336	906.991028
1645.952148	779.242615
1644.960938	665.029297
1643.968750	632.976501
1642.975586	432.229523
1641.983398	374.348297
1640.990234	498.804443
1639.997070	446.678558
1639.003906	508.220551
1638.010742	264.058289
1637.016602	165.217773
1636.022461	353.937866
1635.028320	189.644287
1634.034180	86.214851
1633.039063	-9.084306
1632.044922	-43.587116
1631.049805	201.192001
1630.054688	219.642181
1629.058594	-130.215851
1628.062500	49.115128
1627.067383	44.369091
1626.071289	8.199347
1625.074219	150.985352
1624.078125	-8.492816
1623.081055	-44.248936
1622.083984	196.043655
1621.086914	-18.173294
1620.089844	111.896469
1619.091797	239.376846
1618.093750	114.839348
1617.095703	53.436848
1616.097656	-68.223618
1615.098633	214.301682
1614.099609	-4.268393
1613.100586	160.221222
1612.101563	38.884621
1611.102539	-92.840775
1610.102539	-6.931578
1609.102539	84.213921
1608.102539	172.728638
1607.102539	-58.317886
1606.101563	129.736755
1605.101563	168.490463
1604.100586	246.495514
1603.099609	230.257217
1602.097656	64.886551
1601.095703	4.210232
1600.094727	-45.992752
1599.092773	16.235518
1598.089844	-10.469387
1597.087891	-34.577217
1596.084961	-207.651443
1595.082031	-38.464378
1594.079102	-148.862473
1593.075195	-126.087822
1592.072266	-254.796860
1591.068359	-109.444679
1590.064453	12.296661
1589.059570	-80.022842
1588.055664	15.437280
1587.050781	22.110458
1586.045898	101.707054
1585.041016	35.208549
1584.036133	57.261547
1583.030273	89.634865
1582.024414	-18.773968
1581.018555	-77.747749
1580.012695	-131.589722
1579.005859	95.649567
1577.999023	-54.727333
1576.992188	99.314522
1575.985352	94.470299
1574.978516	16.680384
1573.970703	-14.390063
1572.962891	123.429688
1571.955078	141.488495
1570.947266	29.466358
1569.938477	-25.478535
1568.929688	36.364441
1567.920898	-5.844951
1566.912109	208.892990
1565.903320	46.964756
1564.893555	-26.793945
1563.883789	-66.932144
1562.874023	-21.585524
1561.864258	98.814407
1560.853516	-11.798244
1559.843750	97.872017
1558.833008	101.054535
1557.821289	31.509096
1556.810547	109.530403
1555.798828	244.345200
1554.787109	106.995377
1553.775391	233.660492
1552.763672	181.478165
1551.750977	-5.443319
1550.739258	299.224335
1549.726563	347.457489
1548.712891	51.477589
1547.700195	179.576035
1546.686523	219.536072
1545.672852	326.518951
1544.659180	345.415863
1543.645508	175.513565
1542.630859	-12.577420
1541.617188	165.996262
1540.602539	83.515404
1539.586914	16.378918
1538.572266	0.728451
1537.556641	-33.158867
1536.541016	85.014107
1535.525391	-88.508217
1534.509766	98.911194
1533.493164	265.444519
1532.477539	-11.629414
1531.460938	121.010857
1530.443359	-120.198997
1529.426758	-42.030788
1528.409180	-105.729210
1527.391602	142.004944
1526.374023	283.912750
1525.356445	307.194336
1524.337891	60.088467
1523.320313	-120.173485
1522.301758	26.140818
1521.282227	218.508621
1520.263672	37.828453
1519.244141	132.105316
1518.224609	23.149134
1517.205078	153.043289
1516.185547	56.657387
1515.165039	-106.632027
1514.144531	-121.072823
1513.124023	159.577774
1512.103516	-27.190329
1511.083008	-85.719215
1510.061523	76.261749
1509.040039	-85.176010
1508.018555	-128.721115
1506.996094	14.767909
1505.974609	-139.294067
1504.952148	-57.655266
1503.929688	8.435310
1502.907227	-161.325012
1501.883789	-87.840118
1500.861328	-224.484665
1499.837891	-79.596840
1498.813477	39.491192
1497.790039	104.674118
1496.765625	23.856344
1495.742188	17.145971
1494.717773	74.240959
1493.692383	18.675533
1492.667969	131.750916
1491.642578	63.189892
1490.617188	-61.668617
1489.591797	61.223701
1488.566406	191.619278
1487.540039	99.677643
1486.513672	201.704971
1485.487305	160.650070
1484.460938	387.471527
1483.433594	65.531700
1482.406250	-34.436981
1481.378906	416.421570
1480.351563	456.483032
1479.324219	305.250946
1478.295898	717.249512
1477.267578	507.241974
1476.239258	498.509186
1475.210938	795.355652
1474.181641	916.276978
1473.153320	965.806458
1472.124023	913.416016
1471.093750	1031.476563
1470.064453	1291.924683
1469.034180	1302.895508
1468.003906	1354.497437
1466.973633	1426.366943
1465.943359	1533.745972
1464.912109	1623.224609
1463.881836	1941.334106
1462.850586	1812.113037
1461.818359	1957.212524
1460.787109	1949.862061
1459.754883	2033.864868
1458.722656	2163.491943
1457.690430	2389.472412
1456.658203	2204.288574
1455.625000	2145.982178
1454.591797	2199.273926
1453.558594	2298.166260
1452.525391	2379.255371
1451.491211	2434.935059
1450.458008	2655.310059
1449.423828	2508.209717
1448.388672	2589.116699
1447.354492	2454.748535
1446.319336	2403.973145
1445.285156	2548.153320
1444.249023	2368.300781
1443.213867	2261.928711
1442.178711	2461.708252
1441.142578	2211.206055
1440.106445	2092.315674
1439.070313	2163.102539
1438.033203	2155.508789
1436.996094	2044.335205
1435.959961	1875.140503
1434.921875	1647.918823
1433.884766	1441.044189
1432.846680	1345.368652
1431.809570	1123.570068
1430.771484	1113.885620
1429.732422	1099.182739
1428.694336	865.069885
1427.655273	648.742126
1426.616211	712.453003
1425.577148	445.924469
1424.538086	413.972168
1423.498047	387.111908
1422.458008	257.021729
1421.417969	368.860962
1420.377930	367.386566
1419.336914	184.674072
1418.295898	346.975372
1417.254883	265.147919
1416.213867	341.945648
1415.172852	335.764008
1414.130859	296.945343
1413.088867	197.867081
1412.046875	307.575928
1411.004883	304.206482
1409.961914	124.993919
1408.918945	43.925499
1407.875977	126.250969
1406.833008	213.648758
1405.789063	152.942108
1404.745117	-95.922211
1403.702148	172.436752
1402.657227	84.433151
1401.613281	428.069916
1400.568359	61.833202
1399.523438	-116.077934
1398.478516	-88.235336
1397.433594	155.257858
1396.387695	100.519379
1395.341797	-46.795193
1394.295898	-46.152393
1393.250000	39.743912
1392.204102	-69.590462
1391.157227	-6.055008
1390.110352	97.605728
1389.063477	108.749245
1388.015625	197.538773
1386.968750	181.365860
1385.920898	110.287384
1384.873047	71.853020
1383.824219	161.016296
1382.776367	-79.600807
1381.727539	-30.186764
1380.678711	46.800652
1379.629883	216.278168
1378.580078	-143.545380
1377.530273	-86.207329
1376.480469	61.074162
1375.430664	148.529160
1374.380859	-198.012711
1373.330078	-55.434986
1372.279297	-87.350990
1371.228516	-104.169479
1370.177734	105.966370
1369.125977	109.286621
1368.074219	15.563069
1367.022461	108.826248
1365.970703	336.658417
1364.918945	-33.054474
1363.866211	147.654373
1362.813477	-47.398144
1361.760742	-28.249050
1360.707031	195.003296
1359.654297	-61.733242
1358.600586	154.224503
1357.545898	188.719620
1356.492188	471.895447
1355.438477	181.027695
1354.383789	364.947235
1353.329102	114.216644
1352.273438	454.773376
1351.218750	472.539673
1350.163086	371.260895
1349.107422	386.799744
1348.051758	429.751526
1346.995117	353.725098
1345.939453	679.662720
1344.882813	626.181946
1343.825195	612.508240
1342.768555	916.235352
1341.710938	868.058594
1340.654297	993.460938
1339.595703	834.060669
1338.538086	1083.477417
1337.479492	1072.925781
1336.421875	980.817444
1335.363281	710.672058
1334.303711	725.303650
1333.245117	710.368103
1332.185547	638.665039
1331.125977	806.964783
1330.066406	804.726318
1329.005859	750.692749
1327.946289	934.030396
1326.885742	949.396301
1325.825195	984.627502
1324.763672	785.345215
1323.703125	986.240295
1322.641602	1041.513428
1321.580078	1022.833069
1320.517578	1043.741821
1319.456055	946.343506
1318.393555	1132.711792
1317.331055	1183.486084
1316.268555	1197.361572
1315.205078	925.424133
1314.141602	1087.395874
1313.078125	1131.142822
1312.014648	1130.632080
1310.951172	933.214172
1309.886719	950.167419
1308.822266	1188.739990
1307.757813	1058.158813
1306.692383	1072.886475
1305.627930	1040.962524
1304.562500	1137.022095
1303.497070	1304.431152
1302.430664	1213.731079
1301.365234	1123.157349
1300.298828	1263.677612
1299.232422	1050.458130
1298.165039	1313.895142
1297.098633	1255.615967
1296.031250	1256.355591
1294.963867	967.536377
1293.896484	853.148926
1292.828125	937.606628
1291.759766	909.264343
1290.691406	895.716003
1289.623047	713.062561
1288.554688	937.468140
1287.485352	769.714600
1286.416016	930.424927
1285.346680	855.953918
1284.276367	801.164429
1283.207031	707.278381
1282.136719	691.823425
1281.066406	930.972900
1279.995117	714.921143
1278.924805	865.986206
1277.853516	836.031067
1276.782227	830.587280
1275.709961	497.574829
1274.638672	951.827148
1273.566406	1110.218140
1272.494141	970.500000
1271.420898	664.772461
1270.348633	1011.279785
1269.275391	910.842468
1268.202148	1137.589478
1267.128906	973.772827
1266.054688	985.736572
1264.981445	1026.996216
1263.906250	1024.355957
1262.832031	870.556763
1261.757813	885.060730
1260.682617	1123.810547
1259.607422	877.543579
1258.532227	945.680725
1257.456055	835.988037
1256.380859	1074.592041
1255.304688	1037.979736
1254.228516	991.653076
1253.151367	916.147522
1252.074219	1076.686523
1250.998047	981.740784
1249.919922	903.858154
1248.842773	1010.800598
1247.764648	1039.901001
1246.686523	1049.539063
1245.608398	818.610413
1244.530273	794.265808
1243.451172	740.775208
1242.372070	789.281067
1241.292969	859.601135
1240.213867	895.892761
1239.133789	655.513000
1238.054688	842.215454
1236.973633	747.445496
1235.893555	953.399963
1234.813477	771.319641
1233.732422	841.383789
1232.651367	790.218506
1231.569336	683.318359
1230.488281	707.243042
1229.406250	585.814575
1228.324219	752.536011
1227.242188	459.209656
1226.159180	608.870056
1225.076172	545.494202
1223.993164	724.020142
1222.910156	694.425842
1221.827148	464.103455
1220.743164	274.935150
1219.659180	286.412811
1218.574219	399.326813
1217.490234	188.413635
1216.405273	361.584412
1215.320313	339.025574
1214.235352	509.566956
1213.149414	344.464569
1212.064453	411.051178
1210.978516	798.435791
1209.891602	584.962769
1208.805664	528.283569
1207.718750	507.732635
1206.631836	525.697144
1205.544922	406.220947
1204.458008	363.837158
1203.370117	398.490967
1202.282227	466.778961
1201.194336	373.644409
1200.105469	290.109650
1199.016602	74.170845
1197.927734	-14.211987
1196.838867	190.869446
1195.750000	59.063690
1194.660156	153.276642
1193.570313	45.429718
1192.480469	-379.712219
1191.389648	-88.644783
1190.299805	29.241026
1189.208984	-134.033493
1188.118164	-47.566002
1187.026367	-215.711594
1185.934570	-11.809921
1184.842773	-72.056877
1183.750977	100.370216
1182.659180	61.552860
1181.566406	37.055676
1180.473633	38.861763
1179.380859	98.114243
1178.287109	-34.472008
1177.194336	120.445419
1176.100586	299.158966
1175.005859	173.545105
1173.912109	162.839279
1172.817383	319.619781
1171.722656	239.304092
1170.627930	-44.449757
1169.533203	92.876610
1168.437500	38.712528
1167.341797	156.650726
1166.246094	391.591522
1165.149414	497.269806
1164.052734	175.079391
1162.956055	271.029083
1161.859375	168.602295
1160.762695	252.396805
1159.665039	386.196075
1158.567383	324.124939
1157.469727	288.244080
1156.371094	226.043945
1155.272461	354.606628
1154.173828	230.243973
1153.075195	148.766769
1151.975586	100.605705
1150.876953	276.400360
1149.777344	287.626007
1148.676758	301.137329
1147.577148	57.363503
1146.476563	104.086075
1145.375977	26.921335
1144.275391	25.865902
1143.173828	-60.935043
1142.072266	-50.248711
1140.970703	45.970440
1139.869141	13.666424
1138.766602	78.754768
1137.664063	62.928623
1136.561523	415.327393
1135.458984	287.621765
1134.355469	250.141174
1133.251953	454.798889
1132.148438	545.337952
1131.044922	659.494568
1129.940430	562.331482
1128.835938	773.542542
1127.731445	877.854248
1126.626953	868.226685
1125.521484	884.602295
1124.416016	687.583435
1123.310547	654.091187
1122.204102	637.121582
1121.098633	620.101685
1119.992188	579.335144
1118.885742	569.299683
1117.778320	665.711182
1116.670898	719.419617
1115.563477	356.648865
1114.456055	370.072083
1113.348633	303.027496
1112.240234	191.026566
1111.131836	459.579895
1110.023438	385.294281
1108.914063	507.080597
1107.804688	380.737701
1106.695313	679.483826
1105.585938	640.417053
1104.475586	580.067322
1103.365234	522.057983
1102.254883	596.158142
1101.144531	634.796936
1100.033203	961.083435
1098.922852	603.430237
1097.810547	707.904297
1096.699219	628.478943
1095.586914	702.196655
1094.474609	759.356018
1093.362305	515.004517
1092.250000	727.517883
1091.136719	916.355591
1090.023438	620.262634
1088.910156	797.219238
1087.795898	630.611633
1086.682617	732.178345
1085.568359	433.944031
1084.453125	737.619446
1083.338867	796.720520
1082.223633	757.082458
1081.108398	562.403687
1079.993164	572.133118
1078.876953	680.458008
1077.760742	934.271912
1076.644531	476.819855
1075.528320	521.716980
1074.411133	622.883789
1073.293945	503.536285
1072.176758	574.177307
1071.059570	400.980591
1069.941406	466.922363
1068.823242	546.900269
1067.705078	453.490417
1066.585938	540.470886
1065.467773	524.400574
1064.348633	616.031982
1063.228516	473.575043
1062.109375	417.789856
1060.989258	502.409424
1059.869141	439.658478
1058.749023	374.622894
1057.627930	265.213745
1056.506836	471.418335
1055.385742	355.084290
1054.264648	334.620697
1053.142578	463.674133
1052.020508	345.178070
1050.898438	455.565094
1049.775391	535.588196
1048.653320	281.929626
1047.530273	308.381714
1046.407227	491.139496
1045.283203	270.430786
1044.159180	313.317688
1043.035156	253.679031
1041.911133	340.927795
1040.786133	143.953064
1039.661133	103.182991
1038.536133	-133.118912
1037.411133	91.718086
1036.285156	130.297195
1035.159180	236.406601
1034.033203	407.675049
1032.907227	295.161865
1031.780273	375.773193
1030.653320	286.700287
1029.526367	100.119614
1028.398438	101.919922
1027.271484	-89.028488
1026.143555	31.429043
1025.014648	-110.505417
1023.886719	-92.090935
1022.757813	-189.665634
1021.628906	-138.592667
1020.499023	-122.265152
1019.370117	-40.904766
1018.240234	-126.463318
1017.109375	-24.107012
1015.979492	15.719265
1014.848633	113.548515
1013.717773	-119.874733
1012.586914	-77.457245
1011.455078	293.866394
1010.324219	368.780182
1009.192383	274.785706
1008.059570	373.002716
1006.927734	561.514954
1005.794922	1039.167358
1004.661133	1375.637085
1003.528320	2088.911621
1002.394531	2073.865723
1001.260742	1277.860474
1000.126953	731.855347
998.993164	481.873810
997.858398	204.406967
996.723633	72.635048
995.587891	65.679184
994.453125	-93.453583
993.317383	-79.365746
992.181641	93.990570
991.044922	36.779743
989.909180	-15.664983
988.772461	121.038994
987.634766	-83.251709
986.498047	-40.804211
985.360352	15.566405
984.222656	37.496872
983.084961	18.105070
981.946289	-130.049438
980.807617	11.944053
979.668945	91.884956
978.530273	10.911533
977.390625	-111.286453
976.250977	-58.569412
975.111328	86.195930
973.970703	-14.856086
972.830078	88.741806
971.689453	199.317108
970.548828	220.418930
969.407227	299.038391
968.266602	-108.835121
967.124023	59.588840
965.982422	106.480110
964.839844	-7.070495
963.697266	177.672577
962.554688	167.598022
961.412109	72.861137
960.268555	294.528870
959.125000	280.261963
957.980469	364.625519
956.836914	36.911835
955.692383	165.064865
954.547852	327.627502
953.402344	238.541214
952.256836	360.104431
951.111328	207.285522
949.965820	166.719864
948.820313	69.156067
947.673828	307.753723
946.527344	251.604446
945.379883	60.831879
944.233398	153.494766
943.085938	227.980652
941.937500	222.664200
940.790039	461.694183
939.641602	228.409882
938.493164	221.212326
937.344727	533.453247
936.195313	271.067413
935.045898	312.130219
933.896484	287.207153
932.747070	239.638046
931.596680	194.498581
930.446289	113.064728
929.295898	143.366653
928.144531	94.105247
926.993164	192.923233
925.841797	118.888741
924.690430	17.711452
923.538086	16.773199
922.385742	-136.388367
921.233398	-180.246262
920.081055	-80.787254
918.927734	241.412735
917.774414	-45.219532
916.621094	-9.111341
915.466797	215.548264
914.312500	27.069448
913.158203	-95.399010
912.002930	-254.003006
910.848633	-10.923356
909.693359	127.826149
908.537109	198.593643
907.381836	-9.392122
906.225586	-56.273457
905.069336	55.564495
903.913086	40.592529
902.755859	342.776459
901.598633	60.765011
900.441406	-12.774855
899.283203	38.279079
898.125000	21.517572
896.966797	131.519653
895.808594	28.973679
894.649414	46.387772
893.490234	102.297607
892.331055	372.941284
891.171875	202.964127
890.011719	55.730816
888.851563	-37.166679
887.691406	233.537979
886.530273	163.349228
885.369141	197.061920
884.208008	363.928650
883.046875	607.463745
881.884766	181.197083
880.722656	273.722107
879.560547	278.348969
878.397461	217.677017
877.234375	549.085571
876.071289	513.244141
874.908203	353.610260
873.744141	434.985474
872.580078	473.594666
871.416016	426.710754
870.250977	289.897095
869.085938	346.606934
867.920898	329.111206
866.755859	439.790222
865.589844	204.317764
864.423828	261.092224
863.257813	504.317169
862.090820	565.521790
860.924805	433.595276
859.756836	375.834351
858.589844	486.431305
857.421875	496.011627
856.253906	487.643524
855.085938	568.989563
853.917969	672.717102
852.749023	688.967773
851.580078	555.042114
850.411133	714.697571
849.241211	692.817749
848.071289	386.502258
846.901367	413.937073
845.730469	410.002960
844.559570	128.534897
843.388672	334.945526
842.217773	326.483337
841.045898	181.577911
839.875000	448.108032
838.702148	256.236206
837.530273	196.268845
836.357422	368.662018
835.184570	476.152435
834.011719	523.249573
832.837891	422.922791
831.664063	458.757629
830.490234	405.257721
829.315430	358.427643
828.141602	715.297546
826.966797	402.923584
825.791016	507.566284
824.616211	170.746399
823.440430	199.499420
822.264648	196.979813
821.087891	100.845268
819.911133	-10.902892
818.734375	151.173843
817.557617	-154.330704
816.379883	167.780106
815.203125	113.664047
814.024414	-127.337318
812.846680	194.296204
811.667969	93.286697
810.489258	58.920506
809.310547	-11.071550
808.130859	-72.229362
806.951172	-20.172491
805.771484	216.077087
804.591797	-91.793549
803.411133	150.834763
802.230469	111.437668
801.048828	12.064960
799.868164	12.446291
798.686523	-73.750137
797.504883	-102.367462
796.322266	-284.001556
795.139648	-201.965973
793.957031	-128.935471
792.774414	-89.267365
791.590820	-131.649445
790.408203	-249.390259
789.223633	46.697353
788.040039	-29.203011
786.855469	164.712402
785.670898	119.566742
784.486328	-25.169720
783.300781	77.641205
782.115234	239.965912
780.929688	44.149872
779.743164	-12.513551
778.557617	49.996716
777.371094	180.814529
776.183594	165.764816
774.997070	126.332314
773.809570	119.903442
772.621094	148.660767
771.433594	214.782150
770.245117	216.820679
769.056641	75.463287
767.868164	139.018082
766.678711	235.482285
765.489258	314.168335
764.299805	309.021240
763.109375	63.776520
761.919922	344.634521
760.728516	453.596802
759.538086	531.599304
758.346680	325.699860
757.155273	242.947403
755.963867	347.014038
754.772461	270.684265
753.580078	64.630920
752.387695	150.787323
751.194336	67.670029
750.001953	335.861725
748.808594	184.486923
747.614258	149.424026
746.420898	127.454636
745.226563	267.758667
744.032227	311.396423
742.836914	190.455750
741.642578	229.536469
740.447266	200.566208
739.250977	46.619228
738.055664	-37.223579
736.859375	-57.583607
735.663086	62.142391
734.465820	181.740494
733.269531	3.536459
732.072266	236.749481
730.874023	205.064621
729.676758	112.093277
728.478516	-11.508965
727.280273	212.503510
726.081055	431.985199
724.882813	454.645721
723.683594	402.967651
722.483398	132.849319
721.284180	194.737015
720.083984	372.262665
718.883789	510.382477
717.682617	537.114990
716.481445	315.100220
715.280273	343.991608
714.079102	453.529694
712.876953	386.407928
711.674805	181.987106
710.472656	313.226532
709.270508	313.680298
708.067383	379.467621
706.864258	236.176956
705.660156	62.473541
704.457031	178.333694
703.252930	115.712471
702.048828	-16.486244
700.843750	442.984802
699.638672	210.774582
698.433594	306.961517
697.228516	214.035202
696.022461	-17.891895
694.816406	-30.263733
693.610352	-96.894554
692.403320	120.996094
691.197266	-15.034029
689.990234	-44.609798
688.782227	66.914421
687.574219	20.069820
686.366211	-76.587067
685.158203	-53.883560
683.950195	-115.681229
682.741211	-138.380447
681.532227	-184.842239
680.322266	-83.906494
679.112305	127.507858
677.902344	115.861053
676.692383	-32.095787
675.482422	194.523102
674.271484	14.306261
673.060547	-18.641699
671.848633	9.061558
670.636719	-142.640900
669.424805	112.233665
668.212891	55.840641
667.000977	57.899734
665.788086	-136.548035
664.574219	-21.966745
663.361328	17.072180
662.147461	21.637926
660.933594	0.386400
659.719727	7.283154
658.504883	16.418171
657.290039	40.731609
656.075195	-25.447454
654.860352	-106.604645
653.644531	10.648077
652.428711	119.306175
651.212891	-196.412720
649.996094	-22.989443
648.779297	81.519600
647.562500	-147.639633
646.344727	307.816895
645.127930	201.495239
643.909180	338.382568
642.691406	397.830811
641.472656	111.094749
640.254883	129.813736
639.035156	38.946457
637.816406	287.673859
636.596680	40.039322
635.376953	-1.265447
634.157227	155.019714
632.936523	-120.288322
631.715820	89.612038
630.495117	-91.153351
629.273438	37.082386
628.051758	-145.786987
626.830078	63.813953
625.608398	123.188583
624.385742	212.478897
623.163086	342.365570
621.940430	244.999725
620.717773	158.283936
619.494141	120.742119
618.270508	-175.976685
617.045898	158.738754
615.822266	129.332504
614.597656	18.454054
613.372070	217.584274
612.147461	31.466707
610.921875	-32.936024
609.696289	2.895838
608.469727	121.776871
607.244141	56.555450
606.017578	-47.413372
604.791016	-202.938553
