# Supplementary material for: Raman spectroscopy accurately differentiates mucosal healing from non-healing and biochemical changes following biological therapy in inflammatory bowel disease
Source: PLoS One. 2021 Jun 2;16(6):e0252210. doi: 10.1371/journal.pone.0252210 (PMC8172032; doi:10.1371/journal.pone.0252210)
Supplement: S2 Dataset — (ZIP) [file pone.0252210.s004.zip › Export UC MH/OC018-1b pre treatment_BL sub CR removed_11__X_-16603.3__Y_-564.454__Z_-4118.55__Time_124.txt]

1714.771484	41.907227
1713.794922	225.709457
1712.818359	141.275482
1711.841797	-49.807930
1710.864258	94.857155
1709.886719	-196.852005
1708.909180	222.312363
1707.930664	-17.222673
1706.953125	-71.166611
1705.974609	30.811535
1704.996094	-8.527643
1704.017578	108.035088
1703.038086	-34.444138
1702.058594	-136.084381
1701.079102	46.506721
1700.099609	-270.432343
1699.120117	-51.839417
1698.139648	-51.926224
1697.159180	117.006493
1696.178711	27.342693
1695.198242	66.595772
1694.216797	122.470787
1693.235352	-106.723221
1692.253906	369.579559
1691.272461	437.980621
1690.291016	82.745209
1689.308594	261.815979
1688.326172	265.424408
1687.343750	136.349228
1686.360352	375.828949
1685.377930	317.355927
1684.394531	99.629669
1683.411133	394.129669
1682.427734	262.963165
1681.443359	236.297012
1680.458984	396.614777
1679.474609	368.488678
1678.490234	654.984802
1677.505859	465.718903
1676.520508	689.385925
1675.535156	706.110657
1674.549805	569.199524
1673.564453	765.183350
1672.578125	685.237061
1671.592773	648.415649
1670.606445	976.055054
1669.619141	1014.592407
1668.632813	894.357117
1667.645508	968.463318
1666.658203	1082.863159
1665.670898	1112.815674
1664.683594	1106.114990
1663.695313	1041.542725
1662.708008	1359.335571
1661.719727	1311.603394
1660.730469	1335.904907
1659.742188	1506.411011
1658.752930	1372.612793
1657.763672	1276.394775
1656.774414	1289.221802
1655.785156	1283.932373
1654.794922	1165.229492
1653.804688	1192.530396
1652.814453	1214.923340
1651.824219	1242.982544
1650.833984	853.561646
1649.842773	779.303101
1648.851563	882.543945
1647.860352	779.946289
1646.868164	609.024658
1645.876953	589.092407
1644.884766	653.993225
1643.892578	275.573090
1642.900391	219.689545
1641.907227	261.768738
1640.914063	377.996674
1639.920898	386.281677
1638.927734	7.101504
1637.934570	13.346017
1636.940430	112.099106
1635.946289	50.258430
1634.952148	-0.787953
1633.958008	30.081467
1632.963867	26.902325
1631.968750	97.655334
1630.973633	-163.184586
1629.978516	-84.151932
1628.982422	-286.590485
1627.987305	34.843079
1626.991211	43.237133
1625.995117	-269.094116
1624.998047	20.997679
1624.001953	-198.913651
1623.004883	107.055710
1622.007813	29.348621
1621.010742	-8.812827
1620.013672	0.418551
1619.015625	-0.777465
1618.017578	-130.540115
1617.019531	96.812042
1616.021484	-14.410508
1615.022461	97.486343
1614.023438	-89.659035
1613.024414	69.502243
1612.025391	152.587692
1611.026367	-126.098503
1610.026367	114.287872
1609.026367	226.186127
1608.026367	76.064804
1607.026367	93.634804
1606.025391	-9.273860
1605.025391	18.755207
1604.024414	80.770897
1603.022461	93.005981
1602.021484	-130.265274
1601.019531	-73.598259
1600.017578	50.993309
1599.015625	55.203697
1598.013672	90.721413
1597.010742	-51.564178
1596.008789	12.568782
1595.005859	-90.598061
1594.001953	-39.711845
1592.999023	47.628803
1591.995117	-45.301392
1590.991211	-169.610214
1589.987305	-38.232143
1588.983398	61.675774
1587.978516	-91.593452
1586.974609	-96.257645
1585.969727	63.211395
1584.963867	-225.873474
1583.958984	225.191879
1582.953125	-121.387917
1581.947266	206.748215
1580.941406	305.407166
1579.935547	62.770920
1578.928711	-47.145863
1577.922852	17.227552
1576.916016	-40.893364
1575.909180	324.924347
1574.901367	-154.940506
1573.893555	-28.837637
1572.886719	-66.745895
1571.877930	61.537979
1570.870117	-145.646454
1569.861328	3.040957
1568.853516	252.807602
1567.844727	24.398487
1566.834961	130.861877
1565.826172	42.401695
1564.816406	86.155777
1563.806641	197.170776
1562.796875	97.806496
1561.787109	187.643570
1560.776367	46.441902
1559.766602	-71.548828
1558.755859	110.995247
1557.744141	332.129272
1556.733398	236.877762
1555.721680	172.544296
1554.709961	12.215222
1553.698242	126.225937
1552.686523	325.419769
1551.673828	244.786331
1550.662109	65.667519
1549.649414	18.357430
1548.635742	126.048820
1547.623047	393.838867
1546.609375	224.354828
1545.595703	116.783295
1544.582031	107.261322
1543.568359	61.371376
1542.553711	237.444077
1541.540039	123.995415
1540.524414	-7.704862
1539.509766	381.944092
1538.495117	48.542633
1537.479492	130.528275
1536.463867	269.039307
1535.448242	33.289722
1534.432617	-86.508354
1533.416016	231.843948
1532.399414	96.189079
1531.382813	-55.061409
1530.366211	4.845932
1529.349609	-79.720154
1528.332031	216.721909
1527.314453	28.761871
1526.296875	92.991364
1525.279297	319.162201
1524.260742	205.364929
1523.242188	-73.217934
1522.223633	18.538670
1521.205078	187.232513
1520.185547	149.975235
1519.166992	253.960022
1518.147461	-38.062729
1517.127930	-29.502958
1516.107422	292.277924
1515.087891	146.337830
1514.067383	59.342148
1513.046875	87.752869
1512.025391	182.712097
1511.004883	-135.652573
1509.983398	74.465927
1508.961914	-313.311523
1507.940430	-47.118889
1506.918945	-217.053055
1505.896484	-179.439224
1504.874023	-126.599152
1503.851563	36.264938
1502.829102	-67.496391
1501.806641	-184.147812
1500.783203	-134.450455
1499.759766	-38.813251
1498.736328	-217.211685
1497.711914	-114.178642
1496.688477	-39.424477
1495.664063	55.628452
1494.639648	96.829720
1493.614258	-296.775726
1492.589844	-138.133698
1491.564453	-84.464111
1490.539063	262.934631
1489.513672	249.887970
1488.488281	203.553421
1487.461914	346.094727
1486.435547	72.350578
1485.409180	-58.416050
1484.382813	257.382111
1483.355469	213.207352
1482.328125	296.523712
1481.300781	231.818832
1480.273438	320.064728
1479.246094	382.719727
1478.217773	328.031128
1477.189453	589.279602
1476.161133	827.435242
1475.132813	831.116577
1474.103516	580.082336
1473.074219	970.691589
1472.044922	1078.555054
1471.015625	919.130859
1469.986328	894.590393
1468.956055	1338.063477
1467.925781	1366.778076
1466.895508	1489.536499
1465.865234	1235.986328
1464.833984	1612.825684
1463.802734	1676.941040
1462.771484	1532.696655
1461.740234	1520.588135
1460.708008	1927.465698
1459.676758	2087.919189
1458.644531	1826.919800
1457.612305	1682.777466
1456.579102	2003.002686
1455.546875	2335.810303
1454.513672	1945.657593
1453.480469	1895.465942
1452.446289	2106.409912
1451.413086	2342.655029
1450.378906	2044.129517
1449.344727	2138.447754
1448.310547	2136.509277
1447.276367	2504.334229
1446.241211	2256.781250
1445.206055	2186.567627
1444.170898	2308.766602
1443.135742	2382.884521
1442.099609	2090.196289
1441.063477	2189.701904
1440.027344	2102.105469
1438.991211	1938.761108
1437.954102	1740.140503
1436.917969	1678.143555
1435.880859	1724.856079
1434.843750	1847.393066
1433.805664	1454.753906
1432.768555	1271.937500
1431.730469	1273.523804
1430.692383	1108.619995
1429.654297	1011.993835
1428.615234	668.250305
1427.576172	629.913940
1426.537109	392.475159
1425.498047	447.666473
1424.458984	18.989967
1423.418945	401.996155
1422.378906	170.195251
1421.338867	475.112610
1420.298828	490.386841
1419.257813	213.670273
1418.216797	246.800690
1417.175781	53.514194
1416.134766	-74.164063
1415.093750	137.935516
1414.051758	-19.688675
1413.009766	44.150002
1411.967773	17.566345
1410.924805	182.117538
1409.882813	155.746429
1408.839844	277.720245
1407.796875	115.916222
1406.753906	87.402077
1405.709961	-224.715790
1404.666016	153.746002
1403.622070	160.730026
1402.578125	-178.432541
1401.534180	-18.101978
1400.489258	-146.163651
1399.444336	39.406765
1398.399414	127.250824
1397.354492	-98.122787
1396.308594	-50.136223
1395.262695	100.685326
1394.216797	191.457840
1393.170898	-53.257458
1392.124023	-32.345249
1391.077148	146.399033
1390.031250	-107.754219
1388.983398	-33.903076
1387.936523	-207.596924
1386.888672	11.582397
1385.840820	-46.759079
1384.792969	-64.935486
1383.745117	-295.423096
1382.696289	398.933258
1381.647461	218.678360
1380.598633	176.025192
1379.549805	228.430939
1378.500977	123.655403
1377.451172	81.457771
1376.401367	76.854523
1375.351563	-134.709091
1374.300781	-116.541977
1373.250000	36.440174
1372.200195	124.678482
1371.148438	188.059692
1370.097656	136.913345
1369.045898	519.522888
1367.995117	-82.007393
1366.943359	-72.874054
1365.890625	-95.993141
1364.838867	-9.398072
1363.786133	236.602051
1362.733398	-49.962997
1361.680664	19.550713
1360.626953	173.741791
1359.574219	-20.186447
1358.520508	-196.502884
1357.466797	-183.664963
1356.412109	184.727127
1355.358398	309.572723
1354.303711	359.951538
1353.249023	241.534348
1352.193359	269.809204
1351.138672	432.287598
1350.083008	336.653595
1349.027344	571.268799
1347.971680	565.227783
1346.915039	527.056274
1345.858398	684.964844
1344.802734	674.321899
1343.745117	614.203247
1342.688477	772.360779
1341.630859	752.142456
1340.573242	749.394836
1339.515625	927.589355
1338.458008	1123.158203
1337.399414	774.049805
1336.340820	1110.885498
1335.282227	1168.034912
1334.223633	809.588562
1333.165039	681.470703
1332.105469	568.346741
1331.045898	752.105164
1329.986328	710.924011
1328.925781	781.080444
1327.865234	895.790466
1326.804688	894.439270
1325.744141	925.298584
1324.683594	926.611023
1323.622070	809.503540
1322.560547	969.004150
1321.499023	1182.824097
1320.437500	974.729187
1319.375000	900.016663
1318.312500	998.063721
1317.250000	1204.649780
1316.187500	1157.318115
1315.124023	1060.789917
1314.061523	1028.461060
1312.998047	1163.744751
1311.933594	904.953796
1310.870117	695.610413
1309.805664	1052.681152
1308.741211	1005.993286
1307.676758	1067.679810
1306.612305	1043.295532
1305.546875	1100.159790
1304.481445	1363.644897
1303.416016	1145.162964
1302.349609	1229.195679
1301.284180	1192.832397
1300.217773	1471.052246
1299.151367	1434.762207
1298.084961	1388.718140
1297.017578	1386.941284
1295.950195	1365.576416
1294.882813	1081.641235
1293.815430	1028.549805
1292.747070	1196.325317
1291.678711	998.594971
1290.610352	877.016968
1289.541992	1005.612793
1288.473633	918.480042
1287.404297	1054.431274
1286.334961	1060.497925
1285.265625	958.810547
1284.195313	825.351929
1283.125977	1015.199829
1282.055664	742.303833
1280.985352	1132.825928
1279.914063	676.543640
1278.843750	976.435120
1277.772461	1046.293945
1276.700195	927.840759
1275.628906	902.362183
1274.557617	1114.006958
1273.485352	800.154541
1272.413086	1085.038940
1271.339844	1076.678223
1270.267578	1065.890015
1269.194336	1155.210571
1268.121094	988.182373
1267.046875	1101.882202
1265.973633	1222.858154
1264.899414	1019.320313
1263.825195	1142.686279
1262.750977	602.745361
1261.675781	1038.171997
1260.601563	1076.117920
1259.526367	884.970825
1258.450195	991.111938
1257.375000	856.060120
1256.298828	879.332092
1255.222656	719.974670
1254.146484	908.745972
1253.070313	654.501709
1251.993164	636.342285
1250.916016	880.877014
1249.838867	1132.573120
1248.760742	890.542664
1247.683594	787.156494
1246.605469	878.204712
1245.527344	1141.697266
1244.448242	778.279419
1243.370117	910.455139
1242.291016	896.836731
1241.211914	798.215454
1240.131836	682.603760
1239.052734	1040.191650
1237.972656	820.169128
1236.892578	915.519348
1235.811523	828.901062
1234.731445	667.121765
1233.650391	784.109741
1232.569336	840.412720
1231.488281	1022.627197
1230.406250	897.068115
1229.324219	519.648682
1228.242188	737.967407
1227.160156	912.558350
1226.077148	569.097839
1224.994141	453.175079
1223.911133	622.697266
1222.828125	240.655640
1221.745117	506.750488
1220.661133	269.823975
1219.577148	550.164917
1218.492188	453.353638
1217.408203	520.807068
1216.323242	457.731598
1215.238281	307.684052
1214.153320	399.064087
1213.067383	466.192169
1211.982422	468.071777
1210.896484	216.549652
1209.809570	543.966797
1208.723633	680.663086
1207.636719	424.221344
1206.549805	367.896179
1205.462891	617.587585
1204.375000	440.621643
1203.288086	360.024506
1202.200195	361.265228
1201.111328	-39.678154
1200.023438	40.945522
1198.934570	-112.000389
1197.845703	50.259056
1196.756836	277.323242
1195.666992	18.369654
1194.578125	-79.429871
1193.488281	99.199692
1192.397461	-186.214600
1191.307617	-144.762131
1190.216797	-48.156437
1189.125977	14.704326
1188.035156	-30.599720
1186.944336	-155.187653
1185.852539	-327.808075
1184.760742	-320.446625
1183.668945	106.699562
1182.576172	-18.126013
1181.483398	99.241661
1180.390625	240.459091
1179.297852	-126.639465
1178.205078	19.208042
1177.111328	145.739090
1176.017578	61.339828
1174.923828	29.592714
1173.829102	328.201935
1172.734375	155.016800
1171.639648	142.190170
1170.544922	69.478416
1169.450195	338.815704
1168.354492	55.470486
1167.258789	-110.648834
1166.163086	96.169304
1165.066406	-218.216843
1163.969727	-73.742393
1162.873047	29.987886
1161.776367	-131.515488
1160.679688	177.408432
1159.582031	252.154892
1158.484375	374.539124
1157.386719	239.083511
1156.288086	595.083618
1155.189453	92.177155
1154.090820	331.076050
1152.992188	314.701172
1151.892578	341.168304
1150.793945	226.975342
1149.693359	-101.674942
1148.593750	-87.213692
1147.494141	-213.319977
1146.393555	120.082809
1145.292969	110.504196
1144.191406	86.591072
1143.090820	-15.870781
1141.989258	-92.182434
1140.887695	69.316254
1139.785156	38.090481
1138.683594	123.322906
1137.581055	49.227859
1136.478516	74.918846
1135.375977	-84.739555
1134.272461	-42.500935
1133.168945	431.830383
1132.065430	184.234268
1130.960938	473.086029
1129.857422	716.697815
1128.752930	613.797363
1127.648438	378.090271
1126.542969	668.860046
1125.438477	620.469910
1124.333008	553.100586
1123.226563	322.220276
1122.121094	600.780212
1121.014648	488.369354
1119.908203	257.586060
1118.801758	471.969086
1117.695313	442.439880
1116.587891	-41.448586
1115.480469	352.593689
1114.373047	178.767548
1113.264648	258.026337
1112.156250	188.291000
1111.047852	-20.880203
1109.939453	-114.173149
1108.830078	135.139023
1107.721680	417.410248
1106.611328	378.358856
1105.501953	306.281586
1104.392578	333.374054
1103.282227	660.152222
1102.171875	441.769470
1101.060547	324.909851
1099.950195	455.741669
1098.838867	395.533539
1097.726563	163.273590
1096.615234	534.450378
1095.502930	573.244751
1094.390625	166.827621
1093.278320	603.726074
1092.166016	449.455536
1091.052734	608.344666
1089.939453	475.355255
1088.826172	542.448120
1087.711914	440.153076
1086.598633	281.499390
1085.484375	520.303101
1084.369141	364.089417
1083.254883	638.080688
1082.139648	434.983795
1081.024414	347.125549
1079.909180	602.236145
1078.792969	530.880920
1077.676758	734.255737
1076.560547	759.209961
1075.444336	443.963837
1074.327148	471.397461
1073.209961	226.804092
1072.092773	108.993919
1070.974609	209.294342
1069.857422	260.391388
1068.739258	222.469467
1067.620117	109.643623
1066.501953	502.833923
1065.382813	483.775848
1064.263672	422.644989
1063.144531	361.606995
1062.024414	321.708282
1060.905273	274.883942
1059.784180	609.368164
1058.664063	202.519577
1057.543945	158.286942
1056.422852	245.023666
1055.301758	158.875458
1054.179688	68.160629
1053.057617	211.126282
1051.936523	176.642258
1050.813477	128.229492
1049.691406	14.572853
1048.568359	265.065857
1047.445313	86.263695
1046.322266	89.554405
1045.198242	-70.309647
1044.075195	-10.860677
1042.950195	162.841751
1041.826172	98.875206
1040.702148	-111.744225
1039.577148	-33.365410
1038.452148	77.671539
1037.326172	244.615555
1036.201172	269.606903
1035.075195	82.913849
1033.948242	319.817017
1032.822266	138.047852
1031.695313	272.709106
1030.568359	144.698135
1029.441406	133.064713
1028.313477	88.999725
1027.186523	-340.592621
1026.058594	-256.569702
1024.929688	-54.059303
1023.801758	25.426119
1022.672852	-115.528915
1021.543945	-179.733063
1020.414063	-510.604340
1019.284180	-310.055145
1018.155273	-325.140930
1017.024414	-235.796295
1015.894531	-278.489716
1014.763672	-242.270203
1013.632813	-22.929752
1012.501953	-53.729568
1011.370117	-19.565578
1010.238281	125.822578
1009.106445	23.597448
1007.974609	368.150055
1006.841797	229.125748
1005.708984	705.540283
1004.576172	1306.722046
1003.443359	1722.788452
1002.309570	1385.264160
1001.175781	1103.474854
1000.041992	646.354370
998.907227	469.042633
997.772461	81.794708
996.637695	34.221977
995.502930	-133.232132
994.367188	-138.960449
993.231445	37.693775
992.095703	41.394566
990.959961	95.946548
989.823242	-70.734207
988.686523	-191.118469
987.549805	165.678391
986.412109	-131.862900
985.274414	49.940796
984.136719	8.411490
982.999023	107.455154
981.860352	20.134859
980.722656	-32.506470
979.583008	-209.241638
978.444336	-192.568146
977.304688	270.322479
976.165039	-122.110329
975.025391	67.267647
973.884766	203.818848
972.745117	-17.964304
971.604492	279.555695
970.462891	216.530869
969.322266	59.527157
968.180664	93.213852
967.039063	48.978947
965.896484	-366.773621
964.753906	66.414200
963.611328	43.192017
962.468750	412.113708
961.326172	136.926437
960.182617	65.913437
959.039063	221.844604
957.894531	354.907562
956.750977	394.132568
955.606445	330.425140
954.460938	214.212234
953.316406	105.025452
952.170898	211.034424
951.025391	298.799255
949.879883	354.613770
948.733398	188.751999
947.587891	148.773819
946.440430	268.863281
945.293945	-102.166054
944.146484	130.032288
942.999023	145.296906
941.851563	258.808167
940.704102	-125.183296
939.555664	-123.281799
938.407227	31.551991
937.257813	393.946259
936.109375	215.859360
934.959961	350.252167
933.810547	126.849213
932.660156	3.892155
931.510742	26.869930
930.360352	252.613083
929.208984	287.069519
928.058594	107.602745
926.907227	265.129547
925.755859	-123.423035
924.603516	248.063950
923.452148	30.414330
922.299805	-89.288605
921.147461	-156.584961
919.994141	139.845596
918.840820	70.392479
917.687500	-30.764315
916.534180	-90.933083
915.379883	-14.779642
914.225586	-43.018372
913.071289	110.366615
911.916992	98.108002
910.761719	-86.483322
909.606445	119.131935
908.451172	-1.788191
907.294922	-199.669022
906.138672	148.751221
904.982422	-221.167862
903.826172	163.427414
902.668945	339.543518
901.511719	62.799465
900.354492	105.388794
899.196289	159.312180
898.038086	106.909225
896.879883	158.615662
895.721680	18.111341
894.562500	440.666595
893.403320	365.773193
892.244141	311.282959
891.084961	231.992859
889.924805	186.647949
888.764648	46.503609
887.603516	163.822479
886.443359	233.700958
885.282227	445.734436
884.121094	229.029861
882.958984	159.053009
881.797852	488.255676
880.635742	346.131836
879.472656	422.716888
878.310547	510.536804
877.147461	368.532898
875.984375	600.485840
874.820313	377.468964
873.656250	872.714172
872.492188	438.168945
871.328125	782.396118
870.164063	262.583496
868.999023	307.544678
867.833984	433.429535
866.667969	37.692329
865.502930	271.441223
864.336914	282.615631
863.169922	266.813538
862.003906	221.805359
860.836914	302.546051
859.669922	535.881042
858.501953	578.317261
857.334961	463.642914
856.166992	499.301208
854.999023	660.512695
853.830078	722.965881
852.661133	823.469360
851.492188	681.849854
850.323242	627.652832
849.153320	600.332458
847.983398	725.283447
846.813477	597.127502
845.642578	558.539429
844.472656	506.503601
843.301758	156.872940
842.129883	422.525085
840.958984	209.419128
839.787109	217.724396
838.614258	170.101761
837.442383	459.908997
836.269531	275.871979
835.096680	485.010895
833.923828	656.039490
832.750000	576.880737
831.576172	138.330231
830.402344	385.047302
829.227539	533.429260
828.053711	364.944183
826.878906	330.290100
825.703125	304.516815
824.528320	479.307526
823.352539	402.145264
822.175781	264.808441
821.000000	214.345871
819.823242	-27.660032
818.646484	-80.371658
817.469727	111.720108
816.291992	-119.141876
815.114258	59.397816
813.936523	115.459702
812.758789	-4.241910
811.580078	-239.554092
810.401367	49.728519
809.221680	156.594727
808.042969	-412.020416
806.863281	-14.263813
805.683594	-180.781357
804.502930	-74.221024
803.322266	-125.363312
802.141602	-90.007324
800.960938	-63.610332
799.779297	-126.007935
798.597656	-97.531067
797.416016	-306.340027
796.234375	-80.714279
795.051758	-415.866455
793.869141	-181.595871
792.685547	-419.252014
791.502930	-63.446690
790.319336	-75.353340
789.135742	-151.507309
787.951172	263.521179
786.766602	147.366852
785.582031	-50.630333
784.397461	-169.003403
783.211914	187.888199
782.026367	-45.543110
780.840820	83.431419
779.655273	106.245628
778.468750	-308.301819
777.282227	-13.960284
776.094727	114.615700
774.908203	130.511505
773.720703	58.075962
772.533203	38.550255
771.344727	85.129349
770.156250	39.017460
768.967773	310.285370
767.779297	-84.187569
766.589844	195.664627
765.400391	111.864807
764.210938	-71.057190
763.020508	91.712532
761.830078	71.644325
760.639648	236.381363
759.449219	293.172302
758.257813	587.436401
757.066406	267.946960
755.875000	515.788696
754.682617	167.773270
753.491211	560.445313
752.297852	80.644753
751.105469	115.001816
749.912109	138.307083
748.718750	23.230816
747.525391	226.426117
746.331055	236.356842
745.137695	169.445236
743.942383	179.278473
742.748047	169.321762
741.552734	29.968670
740.357422	333.387878
739.162109	-3.259591
737.965820	-166.723007
736.770508	-159.308029
735.573242	132.726089
734.376953	-65.820610
733.179688	302.573883
731.982422	73.353989
730.785156	78.288147
729.586914	-21.810568
728.388672	155.808990
727.190430	46.913361
725.992188	66.983910
724.792969	189.706650
723.593750	128.825058
722.394531	306.006104
721.194336	98.746216
719.994141	173.169891
718.793945	254.074905
717.592773	718.955750
716.391602	387.306061
715.190430	529.074097
713.989258	611.870117
712.787109	186.641708
711.584961	164.802536
710.382813	280.222687
709.180664	325.850403
707.977539	59.972988
706.774414	99.045250
705.570313	81.471657
704.367188	-171.174881
703.163086	122.442841
701.958984	137.441895
700.753906	269.859497
699.548828	417.418182
698.343750	69.232307
697.138672	-135.361191
695.932617	129.473724
694.726563	90.031982
693.520508	-25.421665
692.313477	158.816025
691.106445	-30.436525
689.899414	-147.986771
688.692383	-137.470306
687.484375	-181.203369
686.276367	-68.763901
685.068359	-103.832329
683.859375	-290.638885
682.650391	-106.747749
681.441406	-191.630280
680.232422	-191.988281
679.022461	-341.788177
677.812500	-168.883102
676.602539	1.779218
675.391602	-165.267548
674.180664	-141.813843
672.969727	-18.852234
671.758789	210.040771
670.546875	-13.083304
669.334961	96.825127
668.123047	-160.722366
666.910156	16.185358
665.697266	-16.519142
664.484375	132.234528
663.270508	-79.659805
662.057617	-15.102528
660.842773	81.822212
659.628906	14.742282
658.415039	120.309746
657.200195	-69.620003
655.984375	124.397240
654.769531	-45.962452
653.553711	-54.554855
652.337891	-13.534420
651.122070	247.254425
649.905273	77.216896
648.688477	-17.320648
647.471680	303.739227
646.253906	114.616837
645.037109	470.062988
643.818359	457.538147
642.600586	597.809265
641.381836	351.036743
640.163086	87.268677
638.944336	66.590149
637.725586	239.412674
636.505859	163.052567
635.286133	383.240112
634.065430	307.104797
632.845703	276.214661
631.625000	13.657342
630.403320	11.006453
629.182617	-6.515428
627.960938	-28.168674
626.739258	46.844826
625.517578	121.992249
624.294922	334.457397
623.072266	330.576233
621.849609	106.223274
620.625977	280.578156
619.402344	365.126068
618.178711	36.658817
616.955078	149.513672
615.730469	63.548546
614.505859	-107.693581
613.281250	20.875998
612.055664	273.709198
610.830078	-148.886337
609.604492	-38.726517
608.378906	-325.777039
607.152344	-58.979149
605.925781	139.706711
604.699219	65.324509
