# Supplementary material for: Raman spectroscopy accurately differentiates mucosal healing from non-healing and biochemical changes following biological therapy in inflammatory bowel disease
Source: PLoS One. 2021 Jun 2;16(6):e0252210. doi: 10.1371/journal.pone.0252210 (PMC8172032; doi:10.1371/journal.pone.0252210)
Supplement: S2 Dataset — (ZIP) [file pone.0252210.s004.zip › Export UC MH/OC018-1b pre treatment_BL sub CR removed_5__X_-16606.3__Y_-565.454__Z_-4118.45__Time_56.txt]

1714.771484	154.555176
1713.794922	113.869850
1712.818359	163.141296
1711.841797	25.250669
1710.864258	-20.891672
1709.886719	-136.112656
1708.909180	-111.330254
1707.930664	18.484730
1706.953125	14.978629
1705.974609	-60.258877
1704.996094	-118.770264
1704.017578	8.069977
1703.038086	-158.931656
1702.058594	-269.030396
1701.079102	-279.463898
1700.099609	-37.862942
1699.120117	25.139200
1698.139648	75.353409
1697.159180	-12.774601
1696.178711	25.366421
1695.198242	344.627472
1694.216797	68.790825
1693.235352	55.399166
1692.253906	109.395874
1691.272461	425.565674
1690.291016	48.487858
1689.308594	251.066910
1688.326172	48.799137
1687.343750	308.559509
1686.360352	190.243591
1685.377930	283.200012
1684.394531	299.429230
1683.411133	609.317078
1682.427734	128.627563
1681.443359	141.361237
1680.458984	439.557465
1679.474609	509.313263
1678.490234	584.948120
1677.505859	461.597656
1676.520508	602.180176
1675.535156	663.490540
1674.549805	603.036682
1673.564453	447.474792
1672.578125	781.486389
1671.592773	991.042297
1670.606445	775.995972
1669.619141	1010.365845
1668.632813	1178.794800
1667.645508	1249.414429
1666.658203	1110.837280
1665.670898	1415.928955
1664.683594	1002.459778
1663.695313	1074.979492
1662.708008	1349.473999
1661.719727	1412.198975
1660.730469	1626.394531
1659.742188	1136.093872
1658.752930	1380.262695
1657.763672	1720.091919
1656.774414	1406.103027
1655.785156	1577.143555
1654.794922	1367.323120
1653.804688	1004.487244
1652.814453	1150.163208
1651.824219	1349.037842
1650.833984	995.458801
1649.842773	1144.716919
1648.851563	1130.347412
1647.860352	867.881042
1646.868164	833.055176
1645.876953	476.281097
1644.884766	378.762695
1643.892578	611.631104
1642.900391	398.522705
1641.907227	412.736938
1640.914063	263.593628
1639.920898	-27.702389
1638.927734	5.786291
1637.934570	160.782242
1636.940430	136.633148
1635.946289	12.536689
1634.952148	-108.676949
1633.958008	-169.054474
1632.963867	287.054749
1631.968750	142.671524
1630.973633	-177.899689
1629.978516	-203.357635
1628.982422	-99.717964
1627.987305	14.540805
1626.991211	18.369537
1625.995117	82.802841
1624.998047	18.450891
1624.001953	-166.696655
1623.004883	-46.800949
1622.007813	-113.452438
1621.010742	-69.665421
1620.013672	42.458042
1619.015625	477.574097
1618.017578	243.049484
1617.019531	147.784378
1616.021484	5.349051
1615.022461	72.888535
1614.023438	258.453400
1613.024414	260.358429
1612.025391	102.318832
1611.026367	198.620377
1610.026367	11.795400
1609.026367	409.361847
1608.026367	285.392914
1607.026367	373.594727
1606.025391	482.652405
1605.025391	253.894745
1604.024414	399.468292
1603.022461	275.364746
1602.021484	-10.957496
1601.019531	-116.754181
1600.017578	7.552722
1599.015625	-53.919422
1598.013672	-81.474983
1597.010742	21.546318
1596.008789	-267.508636
1595.005859	-198.663330
1594.001953	-90.798073
1592.999023	-111.033714
1591.995117	-87.017014
1590.991211	7.334033
1589.987305	78.026695
1588.983398	41.582054
1587.978516	2.393000
1586.974609	289.067505
1585.969727	-45.076981
1584.963867	100.392822
1583.958984	-7.142361
1582.953125	419.341461
1581.947266	152.539993
1580.941406	-85.665192
1579.935547	-128.646332
1578.928711	-54.645458
1577.922852	84.228630
1576.916016	144.782028
1575.909180	88.054001
1574.901367	85.773064
1573.893555	491.586487
1572.886719	117.062309
1571.877930	-44.373432
1570.870117	51.368801
1569.861328	-58.408401
1568.853516	112.235382
1567.844727	142.342499
1566.834961	-152.358566
1565.826172	-5.789166
1564.816406	-160.579620
1563.806641	-58.612789
1562.796875	105.370155
1561.787109	167.915268
1560.776367	-187.304504
1559.766602	300.062012
1558.755859	17.125065
1557.744141	-84.506889
1556.733398	15.813732
1555.721680	198.754959
1554.709961	127.594887
1553.698242	-109.465248
1552.686523	72.752472
1551.673828	-141.341507
1550.662109	89.547905
1549.649414	30.348745
1548.635742	9.742662
1547.623047	239.799652
1546.609375	280.790619
1545.595703	254.345947
1544.582031	77.812286
1543.568359	335.227814
1542.553711	67.904411
1541.540039	35.538021
1540.524414	5.520703
1539.509766	-29.827908
1538.495117	-127.307060
1537.479492	389.187622
1536.463867	-62.209023
1535.448242	64.168755
1534.432617	244.453629
1533.416016	164.040604
1532.399414	227.821381
1531.382813	257.881958
1530.366211	45.538883
1529.349609	193.751358
1528.332031	336.540833
1527.314453	342.614685
1526.296875	242.955704
1525.279297	140.589783
1524.260742	140.998917
1523.242188	97.498764
1522.223633	92.429840
1521.205078	141.201035
1520.185547	56.063515
1519.166992	-96.008286
1518.147461	29.360241
1517.127930	105.696915
1516.107422	2.000595
1515.087891	-40.139690
1514.067383	187.184891
1513.046875	157.540024
1512.025391	-146.896088
1511.004883	54.214825
1509.983398	1.083479
1508.961914	170.998871
1507.940430	-105.510391
1506.918945	-179.478165
1505.896484	-171.535309
1504.874023	-214.974274
1503.851563	-86.836632
1502.829102	97.488396
1501.806641	-69.261444
1500.783203	-33.781788
1499.759766	-34.264866
1498.736328	-119.314636
1497.711914	-212.130859
1496.688477	-256.362274
1495.664063	-129.312286
1494.639648	-163.520264
1493.614258	60.417336
1492.589844	-9.768690
1491.564453	170.434143
1490.539063	18.309090
1489.513672	-174.695007
1488.488281	-260.412445
1487.461914	330.513123
1486.435547	19.908178
1485.409180	-214.044037
1484.382813	187.480347
1483.355469	394.851257
1482.328125	303.639465
1481.300781	345.039917
1480.273438	80.413574
1479.246094	37.644875
1478.217773	216.570374
1477.189453	479.479675
1476.161133	329.544281
1475.132813	546.423950
1474.103516	709.687622
1473.074219	750.663879
1472.044922	867.973511
1471.015625	712.926453
1469.986328	947.221619
1468.956055	1199.195313
1467.925781	1382.394897
1466.895508	1540.097290
1465.865234	1451.153442
1464.833984	1545.227783
1463.802734	1743.461426
1462.771484	1857.793091
1461.740234	1624.124512
1460.708008	1873.042236
1459.676758	1868.023438
1458.644531	1814.782837
1457.612305	1896.103638
1456.579102	1822.629028
1455.546875	1888.773315
1454.513672	1934.618652
1453.480469	2302.516113
1452.446289	2355.929443
1451.413086	2122.997070
1450.378906	2531.297363
1449.344727	2090.773193
1448.310547	2293.860596
1447.276367	2377.906250
1446.241211	2223.964111
1445.206055	2297.973877
1444.170898	2189.811768
1443.135742	1889.476440
1442.099609	2236.919922
1441.063477	2235.275635
1440.027344	1816.496826
1438.991211	2072.975098
1437.954102	2003.357910
1436.917969	1979.374756
1435.880859	1712.930054
1434.843750	1401.230347
1433.805664	1602.384644
1432.768555	1280.941528
1431.730469	805.733948
1430.692383	873.438416
1429.654297	492.094116
1428.615234	769.408081
1427.576172	718.841553
1426.537109	317.912140
1425.498047	648.369690
1424.458984	84.028473
1423.418945	200.410355
1422.378906	188.376144
1421.338867	156.318130
1420.298828	74.030914
1419.257813	130.360794
1418.216797	118.830040
1417.175781	-124.104820
1416.134766	-92.541977
1415.093750	-171.546478
1414.051758	-24.046980
1413.009766	115.981766
1411.967773	-83.308640
1410.924805	112.221779
1409.882813	-242.506119
1408.839844	217.057999
1407.796875	279.688416
1406.753906	272.118500
1405.709961	347.531677
1404.666016	-51.386269
1403.622070	122.232674
1402.578125	147.881424
1401.534180	304.115356
1400.489258	18.981680
1399.444336	107.747208
1398.399414	-134.304306
1397.354492	24.937006
1396.308594	78.991386
1395.262695	-628.476685
1394.216797	-30.443464
1393.170898	-196.342224
1392.124023	188.802765
1391.077148	18.205929
1390.031250	275.825195
1388.983398	223.174042
1387.936523	425.889496
1386.888672	235.972488
1385.840820	-96.240540
1384.792969	-108.152016
1383.745117	80.056259
1382.696289	80.894165
1381.647461	-10.556531
1380.598633	-36.868389
1379.549805	-315.250732
1378.500977	170.669067
1377.451172	-67.409088
1376.401367	74.118988
1375.351563	170.825043
1374.300781	260.139740
1373.250000	137.563156
1372.200195	22.690475
1371.148438	52.577274
1370.097656	-179.097153
1369.045898	257.313110
1367.995117	-63.701115
1366.943359	-105.466034
1365.890625	-99.765327
1364.838867	95.322479
1363.786133	330.284393
1362.733398	490.624512
1361.680664	-95.433647
1360.626953	269.188416
1359.574219	268.197662
1358.520508	150.457352
1357.466797	293.947205
1356.412109	-12.388660
1355.358398	91.587151
1354.303711	578.248596
1353.249023	113.480934
1352.193359	105.978714
1351.138672	376.708191
1350.083008	173.309830
1349.027344	218.306976
1347.971680	660.412903
1346.915039	469.853943
1345.858398	636.648926
1344.802734	902.695190
1343.745117	724.956482
1342.688477	663.920837
1341.630859	964.810547
1340.573242	908.925049
1339.515625	1031.520386
1338.458008	1119.505127
1337.399414	1011.953674
1336.340820	1028.325195
1335.282227	871.559387
1334.223633	964.870972
1333.165039	1115.142944
1332.105469	1060.161255
1331.045898	936.070007
1329.986328	933.265564
1328.925781	925.602600
1327.865234	789.541016
1326.804688	665.985168
1325.744141	1216.886108
1324.683594	1135.452759
1323.622070	960.307739
1322.560547	1301.220947
1321.499023	926.387634
1320.437500	1301.866211
1319.375000	1191.291382
1318.312500	1177.024292
1317.250000	1283.660645
1316.187500	1323.760864
1315.124023	1028.711548
1314.061523	1157.697754
1312.998047	1390.153442
1311.933594	1528.965210
1310.870117	1165.438843
1309.805664	1124.637329
1308.741211	1330.056274
1307.676758	1195.838013
1306.612305	1369.275146
1305.546875	1461.505127
1304.481445	1386.511230
1303.416016	1350.937866
1302.349609	1482.572876
1301.284180	1587.169922
1300.217773	1554.150635
1299.151367	1705.429932
1298.084961	1272.132568
1297.017578	1364.536743
1295.950195	1312.084473
1294.882813	854.697449
1293.815430	1175.437988
1292.747070	1027.451660
1291.678711	1357.864014
1290.610352	1133.926758
1289.541992	1143.026367
1288.473633	1095.760376
1287.404297	1232.323364
1286.334961	1128.723633
1285.265625	954.136658
1284.195313	1095.563843
1283.125977	972.496216
1282.055664	1091.835083
1280.985352	1015.323120
1279.914063	1048.947876
1278.843750	1209.782471
1277.772461	1020.769287
1276.700195	1108.148682
1275.628906	946.118469
1274.557617	749.930420
1273.485352	881.271423
1272.413086	1078.507202
1271.339844	1241.432251
1270.267578	984.229187
1269.194336	1144.627563
1268.121094	1112.087036
1267.046875	1167.386353
1265.973633	946.929016
1264.899414	824.106750
1263.825195	1140.320679
1262.750977	1171.070801
1261.675781	1082.312012
1260.601563	1161.742920
1259.526367	1007.161438
1258.450195	1154.694702
1257.375000	883.191895
1256.298828	1113.404053
1255.222656	973.408325
1254.146484	1084.142700
1253.070313	1632.826172
1251.993164	1210.427124
1250.916016	1131.150146
1249.838867	1144.272705
1248.760742	923.909912
1247.683594	985.583618
1246.605469	862.460388
1245.527344	941.010620
1244.448242	795.964172
1243.370117	983.671692
1242.291016	904.121704
1241.211914	1128.007568
1240.131836	868.719360
1239.052734	869.139343
1237.972656	806.406189
1236.892578	733.932373
1235.811523	748.713257
1234.731445	855.559448
1233.650391	1267.691406
1232.569336	758.685913
1231.488281	748.942383
1230.406250	894.145630
1229.324219	1002.884338
1228.242188	900.854980
1227.160156	808.478638
1226.077148	607.146973
1224.994141	563.105347
1223.911133	342.413666
1222.828125	600.614197
1221.745117	619.237488
1220.661133	451.616638
1219.577148	496.681000
1218.492188	792.937317
1217.408203	395.640106
1216.323242	739.932190
1215.238281	422.337158
1214.153320	505.565613
1213.067383	429.356537
1211.982422	514.795288
1210.896484	573.559509
1209.809570	786.576416
1208.723633	430.295166
1207.636719	187.395065
1206.549805	561.605530
1205.462891	769.276123
1204.375000	458.731506
1203.288086	526.447083
1202.200195	415.818359
1201.111328	538.696777
1200.023438	483.310242
1198.934570	244.938690
1197.845703	-135.376999
1196.756836	170.005920
1195.666992	-58.783428
1194.578125	-59.106171
1193.488281	-28.274584
1192.397461	93.779816
1191.307617	-207.213760
1190.216797	20.365715
1189.125977	473.538391
1188.035156	81.146545
1186.944336	-32.655048
1185.852539	-403.335175
1184.760742	116.378647
1183.668945	-12.009063
1182.576172	-214.791412
1181.483398	287.487976
1180.390625	-162.383087
1179.297852	-51.218311
1178.205078	428.883423
1177.111328	-169.515640
1176.017578	195.248383
1174.923828	-48.534603
1173.829102	330.240509
1172.734375	81.587502
1171.639648	48.368641
1170.544922	-1.657284
1169.450195	-125.889664
1168.354492	77.510872
1167.258789	60.763584
1166.163086	-51.667534
1165.066406	-154.570145
1163.969727	-350.685669
1162.873047	-40.307865
1161.776367	-28.691374
1160.679688	202.545883
1159.582031	-36.711964
1158.484375	139.387772
1157.386719	258.080780
1156.288086	693.952332
1155.189453	311.437317
1154.090820	277.205078
1152.992188	285.850830
1151.892578	370.699951
1150.793945	143.293396
1149.693359	63.624016
1148.593750	-75.589111
1147.494141	-112.383797
1146.393555	-46.840916
1145.292969	242.383209
1144.191406	153.024094
1143.090820	315.886902
1141.989258	-177.918243
1140.887695	-96.004555
1139.785156	109.461166
1138.683594	79.477676
1137.581055	163.535843
1136.478516	333.065613
1135.375977	210.299194
1134.272461	156.419342
1133.168945	90.664703
1132.065430	226.703049
1130.960938	253.463257
1129.857422	648.001099
1128.752930	463.481171
1127.648438	354.925446
1126.542969	749.088989
1125.438477	730.576538
1124.333008	472.660034
1123.226563	378.337494
1122.121094	558.881592
1121.014648	85.605377
1119.908203	431.866882
1118.801758	711.681641
1117.695313	345.199951
1116.587891	142.151688
1115.480469	428.928009
1114.373047	93.505424
1113.264648	259.559143
1112.156250	304.970551
1111.047852	187.278656
1109.939453	504.471741
1108.830078	249.769989
1107.721680	370.787598
1106.611328	555.497864
1105.501953	600.864868
1104.392578	282.722260
1103.282227	394.239502
1102.171875	364.170868
1101.060547	395.459473
1099.950195	139.068634
1098.838867	540.624817
1097.726563	385.716064
1096.615234	483.094452
1095.502930	406.095703
1094.390625	468.155426
1093.278320	403.054779
1092.166016	349.803436
1091.052734	564.960083
1089.939453	389.395691
1088.826172	242.196014
1087.711914	516.175781
1086.598633	458.490448
1085.484375	687.730469
1084.369141	592.503357
1083.254883	567.903564
1082.139648	447.023895
1081.024414	368.547211
1079.909180	459.270203
1078.792969	427.906372
1077.676758	603.204773
1076.560547	672.881958
1075.444336	343.705292
1074.327148	479.224396
1073.209961	347.389191
1072.092773	412.656372
1070.974609	327.923492
1069.857422	278.482422
1068.739258	165.864944
1067.620117	107.252563
1066.501953	247.844803
1065.382813	189.414108
1064.263672	444.798248
1063.144531	187.584641
1062.024414	419.620575
1060.905273	282.028412
1059.784180	525.806274
1058.664063	236.439362
1057.543945	43.153786
1056.422852	172.588226
1055.301758	285.704529
1054.179688	60.112175
1053.057617	341.563812
1051.936523	380.151489
1050.813477	10.254380
1049.691406	70.108971
1048.568359	225.705048
1047.445313	150.376617
1046.322266	439.052521
1045.198242	-93.123924
1044.075195	88.460426
1042.950195	325.989502
1041.826172	-35.337780
1040.702148	-235.630051
1039.577148	97.656776
1038.452148	284.205261
1037.326172	168.124115
1036.201172	66.194649
1035.075195	-56.520782
1033.948242	128.027756
1032.822266	-250.250320
1031.695313	290.291931
1030.568359	37.931755
1029.441406	60.085773
1028.313477	-124.470589
1027.186523	-299.510864
1026.058594	-418.605896
1024.929688	-205.457916
1023.801758	-152.462372
1022.672852	-210.781296
1021.543945	-127.390594
1020.414063	-480.078705
1019.284180	-252.603134
1018.155273	-238.432846
1017.024414	-71.142212
1015.894531	-70.673927
1014.763672	-278.637756
1013.632813	39.534184
1012.501953	72.797119
1011.370117	76.064461
1010.238281	403.587250
1009.106445	150.121338
1007.974609	70.465561
1006.841797	277.850098
1005.708984	827.595642
1004.576172	1187.600586
1003.443359	1695.532593
1002.309570	1375.880127
1001.175781	1227.513916
1000.041992	612.672119
998.907227	522.558167
997.772461	282.522827
996.637695	33.495499
995.502930	-83.717628
994.367188	147.698593
993.231445	148.436157
992.095703	-152.853058
990.959961	111.097939
989.823242	-81.426605
988.686523	362.424866
987.549805	142.538391
986.412109	84.149658
985.274414	359.892944
984.136719	380.033112
982.999023	-235.121964
981.860352	1.753470
980.722656	-145.639053
979.583008	-111.099518
978.444336	123.658562
977.304688	291.739227
976.165039	273.648621
975.025391	2.862314
973.884766	175.812164
972.745117	142.045532
971.604492	191.095139
970.462891	380.307831
969.322266	248.152161
968.180664	-3.182390
967.039063	-272.639954
965.896484	102.791878
964.753906	-33.311764
963.611328	133.444305
962.468750	593.679871
961.326172	29.288088
960.182617	544.541565
959.039063	321.985443
957.894531	406.544800
956.750977	310.275452
955.606445	294.279022
954.460938	-76.371552
953.316406	374.730560
952.170898	166.863190
951.025391	336.570648
949.879883	174.734207
948.733398	451.990326
947.587891	189.826904
946.440430	222.641235
945.293945	255.528778
944.146484	448.362152
942.999023	104.599007
941.851563	130.901703
940.704102	346.705994
939.555664	407.332458
938.407227	144.070450
937.257813	396.447632
936.109375	247.477509
934.959961	360.807159
933.810547	314.620148
932.660156	343.717804
931.510742	81.284874
930.360352	279.097870
929.208984	89.795700
928.058594	-101.624748
926.907227	187.316437
925.755859	328.282715
924.603516	-13.014050
923.452148	273.602203
922.299805	-276.595245
921.147461	166.908432
919.994141	201.172836
918.840820	-182.599823
917.687500	44.912701
916.534180	279.177216
915.379883	-36.090244
914.225586	279.886536
913.071289	-189.472504
911.916992	224.029846
910.761719	333.414490
909.606445	73.125458
908.451172	39.719349
907.294922	63.025757
906.138672	-285.308289
904.982422	-21.714417
903.826172	157.969482
902.668945	323.998871
901.511719	333.751160
900.354492	22.095512
899.196289	260.514038
898.038086	-166.334641
896.879883	348.004608
895.721680	97.752510
894.562500	390.238922
893.403320	298.337311
892.244141	274.280121
891.084961	-54.766457
889.924805	411.421967
888.764648	529.625122
887.603516	-264.327118
886.443359	27.778923
885.282227	19.608831
884.121094	394.969727
882.958984	657.367310
881.797852	195.773163
880.635742	270.950562
879.472656	465.538361
878.310547	632.976929
877.147461	333.974945
875.984375	580.159912
874.820313	531.221252
873.656250	378.728027
872.492188	530.131775
871.328125	204.391861
870.164063	409.705994
868.999023	284.271362
867.833984	379.227539
866.667969	433.642853
865.502930	661.059814
864.336914	605.214294
863.169922	477.468048
862.003906	558.621643
860.836914	334.320984
859.669922	350.287964
858.501953	767.946411
857.334961	601.972168
856.166992	716.440796
854.999023	649.148499
853.830078	884.542603
852.661133	651.267273
851.492188	980.583008
850.323242	957.910706
849.153320	1009.127136
847.983398	567.556458
846.813477	515.740601
845.642578	354.204865
844.472656	452.298157
843.301758	633.075867
842.129883	359.615082
840.958984	334.464386
839.787109	195.241425
838.614258	657.324219
837.442383	640.886658
836.269531	566.300232
835.096680	306.288208
833.923828	539.881226
832.750000	172.702057
831.576172	339.122742
830.402344	634.834106
829.227539	586.747986
828.053711	502.933716
826.878906	220.621674
825.703125	159.096359
824.528320	338.263641
823.352539	568.533264
822.175781	201.537460
821.000000	-140.844772
819.823242	-88.977402
818.646484	54.075047
817.469727	-30.039177
816.291992	72.735939
815.114258	139.800995
813.936523	117.796516
812.758789	349.234131
811.580078	269.247894
810.401367	102.543411
809.221680	-168.592957
808.042969	-461.880402
806.863281	22.275293
805.683594	35.374954
804.502930	-115.886971
803.322266	-147.288727
802.141602	7.646414
800.960938	-245.757126
799.779297	-232.955399
798.597656	-56.144314
797.416016	-205.362656
796.234375	-243.762466
795.051758	147.653198
793.869141	-278.623749
792.685547	-410.209717
791.502930	-132.155960
790.319336	-241.703491
789.135742	-202.985092
787.951172	-66.992271
786.766602	40.111042
785.582031	127.196449
784.397461	123.518356
783.211914	2.616384
782.026367	-1.157489
780.840820	246.892609
779.655273	79.470383
778.468750	-63.642517
777.282227	314.331940
776.094727	173.312057
774.908203	-113.353378
773.720703	34.714577
772.533203	237.802002
771.344727	83.459869
770.156250	30.560303
768.967773	-2.532750
767.779297	327.962646
766.589844	188.941055
765.400391	113.809975
764.210938	280.909943
763.020508	287.143219
761.830078	110.624466
760.639648	446.897339
759.449219	518.939148
758.257813	326.933167
757.066406	381.271667
755.875000	151.916199
754.682617	382.014923
753.491211	187.832199
752.297852	-81.017220
751.105469	315.767365
749.912109	288.485168
748.718750	67.966125
747.525391	108.706947
746.331055	72.574242
745.137695	435.719543
743.942383	263.444336
742.748047	336.819489
741.552734	74.675018
740.357422	97.559677
739.162109	96.286583
737.965820	278.999390
736.770508	36.670273
735.573242	48.424255
734.376953	191.496811
733.179688	-114.239586
731.982422	74.678017
730.785156	256.902496
729.586914	23.428728
728.388672	-26.284138
727.190430	-91.313782
725.992188	97.187897
724.792969	115.121918
723.593750	574.314636
722.394531	85.336723
721.194336	264.741455
719.994141	577.202881
718.793945	426.768219
717.592773	405.111694
716.391602	97.641777
715.190430	233.046265
713.989258	302.938751
712.787109	298.641815
711.584961	98.153732
710.382813	557.978760
709.180664	165.753830
707.977539	-56.436844
706.774414	318.084778
705.570313	161.207520
704.367188	-32.618870
703.163086	293.668060
701.958984	365.242584
700.753906	673.821472
699.548828	506.024475
698.343750	605.672058
697.138672	253.170914
695.932617	105.058052
694.726563	308.918121
693.520508	328.048340
692.313477	-197.889160
691.106445	107.850487
689.899414	148.630997
688.692383	-34.129173
687.484375	89.048531
686.276367	-24.262655
685.068359	-33.460587
683.859375	-88.207222
682.650391	-509.233826
681.441406	-121.852165
680.232422	-150.608276
679.022461	128.171982
677.812500	6.218629
676.602539	20.688934
675.391602	110.882271
674.180664	-6.709348
672.969727	-167.526016
671.758789	-233.113190
670.546875	-106.245346
669.334961	249.710632
668.123047	2.486979
666.910156	-177.647415
665.697266	-63.898884
664.484375	15.234797
663.270508	7.960456
662.057617	182.035751
660.842773	-79.950485
659.628906	109.180252
658.415039	-98.708199
657.200195	58.009975
655.984375	-199.337418
654.769531	15.582582
653.553711	-185.547348
652.337891	-7.310312
651.122070	-76.861923
649.905273	-38.656738
648.688477	-144.691147
647.471680	-93.471436
646.253906	728.302795
645.037109	237.165512
643.818359	346.526886
642.600586	247.294662
641.381836	423.428986
640.163086	186.806671
638.944336	-36.708771
637.725586	45.121540
636.505859	92.652565
635.286133	202.579041
634.065430	293.261017
632.845703	-10.968007
631.625000	168.029190
630.403320	25.229319
629.182617	309.615173
627.960938	218.705475
626.739258	-41.360607
625.517578	146.993317
624.294922	549.836365
623.072266	157.723389
621.849609	563.045288
620.625977	193.084946
619.402344	298.996490
618.178711	56.208351
616.955078	132.806015
615.730469	-102.708412
614.505859	15.286364
613.281250	82.292580
612.055664	47.050442
610.830078	87.112923
609.604492	-214.374191
608.378906	19.044542
607.152344	-14.181828
605.925781	0.162625
604.699219	-354.365662
