# Supplementary material for: Raman spectroscopy accurately differentiates mucosal healing from non-healing and biochemical changes following biological therapy in inflammatory bowel disease
Source: PLoS One. 2021 Jun 2;16(6):e0252210. doi: 10.1371/journal.pone.0252210 (PMC8172032; doi:10.1371/journal.pone.0252210)
Supplement: S2 Dataset — (ZIP) [file pone.0252210.s004.zip › Export UC MH/OC018-1b pre treatment_BL sub CR removed_93__X_-16605.3__Y_-556.454__Z_-4118.93__Time_1058.txt]

1714.771484	-73.259712
1713.794922	20.860022
1712.818359	200.940506
1711.841797	12.782914
1710.864258	-47.345840
1709.886719	39.279503
1708.909180	-35.573830
1707.930664	12.221327
1706.953125	21.931055
1705.974609	-9.086136
1704.996094	47.758224
1704.017578	-45.790016
1703.038086	-13.969169
1702.058594	183.313919
1701.079102	99.269699
1700.099609	156.658890
1699.120117	219.056564
1698.139648	163.509232
1697.159180	278.768494
1696.178711	342.979401
1695.198242	321.475922
1694.216797	326.491425
1693.235352	304.647461
1692.253906	325.392609
1691.272461	436.758484
1690.291016	481.279358
1689.308594	485.677490
1688.326172	460.688660
1687.343750	475.677734
1686.360352	594.600464
1685.377930	433.639771
1684.394531	493.925659
1683.411133	660.786987
1682.427734	729.079102
1681.443359	610.992676
1680.458984	575.574158
1679.474609	731.910339
1678.490234	757.894897
1677.505859	770.687561
1676.520508	913.927612
1675.535156	932.263367
1674.549805	844.398621
1673.564453	844.457520
1672.578125	1054.620850
1671.592773	866.352539
1670.606445	1220.238281
1669.619141	1220.937866
1668.632813	1182.035522
1667.645508	1254.841431
1666.658203	1224.333374
1665.670898	1406.338501
1664.683594	1461.162842
1663.695313	1441.925415
1662.708008	1401.742065
1661.719727	1489.060669
1660.730469	1629.587769
1659.742188	1521.235596
1658.752930	1556.238403
1657.763672	1673.596558
1656.774414	1446.914673
1655.785156	1469.466309
1654.794922	1362.564453
1653.804688	1314.198975
1652.814453	1268.772339
1651.824219	1258.023193
1650.833984	1168.214844
1649.842773	994.099243
1648.851563	693.449951
1647.860352	850.413818
1646.868164	724.850586
1645.876953	509.805969
1644.884766	635.815369
1643.892578	445.178894
1642.900391	540.003113
1641.907227	265.535675
1640.914063	310.741119
1639.920898	174.154175
1638.927734	111.738060
1637.934570	305.394318
1636.940430	285.660858
1635.946289	250.372131
1634.952148	217.980881
1633.958008	209.560822
1632.963867	209.286102
1631.968750	177.641342
1630.973633	33.026394
1629.978516	33.484116
1628.982422	-60.581635
1627.987305	0.862689
1626.991211	1.988281
1625.995117	-46.645615
1624.998047	-100.312462
1624.001953	-124.829468
1623.004883	-54.519268
1622.007813	-81.272064
1621.010742	41.927765
1620.013672	102.219788
1619.015625	76.004051
1618.017578	273.140289
1617.019531	199.996399
1616.021484	140.172668
1615.022461	28.057844
1614.023438	133.871140
1613.024414	92.922661
1612.025391	4.941438
1611.026367	205.499252
1610.026367	28.692429
1609.026367	177.013702
1608.026367	136.771118
1607.026367	4.993412
1606.025391	153.577133
1605.025391	205.336975
1604.024414	110.597946
1603.022461	133.756271
1602.021484	65.425819
1601.019531	-23.715244
1600.017578	-70.893005
1599.015625	-149.351151
1598.013672	-13.349948
1597.010742	-86.423637
1596.008789	65.306480
1595.005859	-104.295891
1594.001953	112.770981
1592.999023	-166.345901
1591.995117	79.441223
1590.991211	-40.259125
1589.987305	-118.125893
1588.983398	-148.973724
1587.978516	-85.887009
1586.974609	-90.618233
1585.969727	110.637703
1584.963867	6.823222
1583.958984	-34.399048
1582.953125	-62.581223
1581.947266	-38.660404
1580.941406	-35.601200
1579.935547	-134.115234
1578.928711	17.309259
1577.922852	129.599106
1576.916016	155.933792
1575.909180	161.406006
1574.901367	104.407509
1573.893555	78.593674
1572.886719	-79.856438
1571.877930	29.444990
1570.870117	65.874588
1569.861328	211.353912
1568.853516	161.874725
1567.844727	18.848717
1566.834961	8.236864
1565.826172	109.182907
1564.816406	77.633522
1563.806641	14.874310
1562.796875	40.264225
1561.787109	-22.638466
1560.776367	-64.863785
1559.766602	260.996185
1558.755859	44.856316
1557.744141	23.072775
1556.733398	21.921482
1555.721680	111.326744
1554.709961	151.372574
1553.698242	-10.683838
1552.686523	70.559273
1551.673828	-63.179279
1550.662109	105.779617
1549.649414	52.044983
1548.635742	11.135778
1547.623047	81.317039
1546.609375	34.987366
1545.595703	-101.927597
1544.582031	115.136734
1543.568359	114.932518
1542.553711	150.750443
1541.540039	-66.687302
1540.524414	105.720039
1539.509766	68.806297
1538.495117	13.694413
1537.479492	-41.543938
1536.463867	-4.029011
1535.448242	72.010582
1534.432617	67.923454
1533.416016	133.295700
1532.399414	170.131973
1531.382813	124.330940
1530.366211	191.764984
1529.349609	88.996979
1528.332031	32.470116
1527.314453	-13.887948
1526.296875	186.759338
1525.279297	106.614845
1524.260742	85.526718
1523.242188	108.026070
1522.223633	-3.394976
1521.205078	72.803650
1520.185547	-67.166885
1519.166992	-1.585134
1518.147461	187.163513
1517.127930	229.215958
1516.107422	222.277206
1515.087891	148.413925
1514.067383	30.766178
1513.046875	5.433670
1512.025391	-94.486336
1511.004883	59.538132
1509.983398	-38.093987
1508.961914	10.369216
1507.940430	-259.338928
1506.918945	-93.211555
1505.896484	85.502396
1504.874023	-33.301750
1503.851563	-124.019325
1502.829102	-107.251648
1501.806641	-205.892944
1500.783203	-81.868301
1499.759766	-45.086121
1498.736328	-136.440460
1497.711914	74.057426
1496.688477	-186.424927
1495.664063	-119.529694
1494.639648	39.266296
1493.614258	41.880219
1492.589844	26.475935
1491.564453	36.493458
1490.539063	135.807266
1489.513672	2.475872
1488.488281	-13.435310
1487.461914	-34.583778
1486.435547	263.281555
1485.409180	126.977226
1484.382813	307.051208
1483.355469	456.303711
1482.328125	184.487457
1481.300781	254.414215
1480.273438	240.057877
1479.246094	493.266449
1478.217773	504.124969
1477.189453	540.355591
1476.161133	596.849365
1475.132813	564.073425
1474.103516	778.210388
1473.074219	852.135193
1472.044922	953.934204
1471.015625	1111.586548
1469.986328	1029.918091
1468.956055	1105.899902
1467.925781	1133.445801
1466.895508	1262.606934
1465.865234	1315.371582
1464.833984	1365.483032
1463.802734	1509.519287
1462.771484	1645.802612
1461.740234	1685.441895
1460.708008	1595.475586
1459.676758	1632.442383
1458.644531	1841.928955
1457.612305	1825.404419
1456.579102	1717.478149
1455.546875	1797.276367
1454.513672	1922.630493
1453.480469	1812.071289
1452.446289	2013.318359
1451.413086	2247.401855
1450.378906	2015.076416
1449.344727	2069.096680
1448.310547	2161.055664
1447.276367	2007.304199
1446.241211	1909.279053
1445.206055	2039.089233
1444.170898	1973.953491
1443.135742	1949.311035
1442.099609	1790.576782
1441.063477	1783.646118
1440.027344	1958.766724
1438.991211	1921.448486
1437.954102	1879.072876
1436.917969	1705.324463
1435.880859	1241.096313
1434.843750	1390.864136
1433.805664	1247.618652
1432.768555	1051.436035
1431.730469	1143.103149
1430.692383	982.372559
1429.654297	778.831970
1428.615234	651.065247
1427.576172	500.676422
1426.537109	620.185791
1425.498047	313.616425
1424.458984	276.901581
1423.418945	386.380035
1422.378906	243.904724
1421.338867	257.699860
1420.298828	271.529694
1419.257813	315.596313
1418.216797	92.859909
1417.175781	194.925430
1416.134766	50.410553
1415.093750	220.467072
1414.051758	-27.015221
1413.009766	29.930286
1411.967773	179.929932
1410.924805	116.268158
1409.882813	72.815628
1408.839844	16.873312
1407.796875	116.761864
1406.753906	143.849670
1405.709961	27.871603
1404.666016	75.187065
1403.622070	7.112618
1402.578125	87.190361
1401.534180	209.962357
1400.489258	21.749672
1399.444336	-55.963837
1398.399414	-28.258253
1397.354492	-193.475433
1396.308594	74.990105
1395.262695	15.225242
1394.216797	0.670276
1393.170898	-231.658371
1392.124023	-65.693100
1391.077148	25.204277
1390.031250	48.604076
1388.983398	229.715012
1387.936523	130.681183
1386.888672	116.825165
1385.840820	-84.458763
1384.792969	-23.039225
1383.745117	-14.023182
1382.696289	-4.905847
1381.647461	54.293415
1380.598633	-93.741447
1379.549805	-101.741554
1378.500977	155.046280
1377.451172	37.391903
1376.401367	-0.223849
1375.351563	57.118134
1374.300781	94.594177
1373.250000	-97.279213
1372.200195	27.754171
1371.148438	10.739317
1370.097656	-31.054338
1369.045898	-37.819492
1367.995117	67.674194
1366.943359	101.009850
1365.890625	-82.206879
1364.838867	150.603073
1363.786133	20.000053
1362.733398	9.051637
1361.680664	-41.567719
1360.626953	-37.305546
1359.574219	-25.437803
1358.520508	-25.876673
1357.466797	45.920162
1356.412109	145.160828
1355.358398	142.619888
1354.303711	189.904617
1353.249023	309.343781
1352.193359	86.156586
1351.138672	260.473816
1350.083008	290.877289
1349.027344	408.272186
1347.971680	473.653748
1346.915039	420.068848
1345.858398	493.139923
1344.802734	568.809143
1343.745117	639.619019
1342.688477	643.624573
1341.630859	682.460205
1340.573242	718.944824
1339.515625	723.356567
1338.458008	685.810364
1337.399414	695.460388
1336.340820	588.906128
1335.282227	801.795532
1334.223633	549.565857
1333.165039	584.544739
1332.105469	716.101624
1331.045898	447.167206
1329.986328	682.810242
1328.925781	678.740356
1327.865234	716.820251
1326.804688	589.497559
1325.744141	655.029358
1324.683594	750.304688
1323.622070	702.474976
1322.560547	602.966553
1321.499023	770.168335
1320.437500	732.643860
1319.375000	692.800964
1318.312500	904.668762
1317.250000	709.732727
1316.187500	768.929260
1315.124023	801.117859
1314.061523	850.673523
1312.998047	883.090393
1311.933594	881.138306
1310.870117	825.140747
1309.805664	816.070068
1308.741211	895.741089
1307.676758	906.596069
1306.612305	801.933472
1305.546875	680.217957
1304.481445	762.799072
1303.416016	843.004517
1302.349609	675.013062
1301.284180	925.018982
1300.217773	939.145813
1299.151367	850.203247
1298.084961	871.935974
1297.017578	815.194031
1295.950195	785.592407
1294.882813	716.842468
1293.815430	775.834351
1292.747070	653.355896
1291.678711	727.264771
1290.610352	791.436340
1289.541992	590.887573
1288.473633	584.176392
1287.404297	685.398621
1286.334961	718.069519
1285.265625	718.976624
1284.195313	506.905273
1283.125977	784.733643
1282.055664	568.028564
1280.985352	818.980652
1279.914063	556.047485
1278.843750	479.243164
1277.772461	571.325623
1276.700195	543.628174
1275.628906	523.355896
1274.557617	588.722290
1273.485352	798.321167
1272.413086	526.587402
1271.339844	794.882507
1270.267578	711.460388
1269.194336	747.785156
1268.121094	808.572693
1267.046875	744.934631
1265.973633	759.467163
1264.899414	705.752075
1263.825195	881.381775
1262.750977	820.467773
1261.675781	623.119812
1260.601563	696.454285
1259.526367	574.868591
1258.450195	738.431396
1257.375000	845.947937
1256.298828	814.661804
1255.222656	873.516724
1254.146484	766.870056
1253.070313	728.451233
1251.993164	656.029846
1250.916016	573.947693
1249.838867	596.511414
1248.760742	626.396851
1247.683594	658.729004
1246.605469	856.343811
1245.527344	750.171875
1244.448242	663.511292
1243.370117	489.474060
1242.291016	677.342651
1241.211914	571.399292
1240.131836	645.133301
1239.052734	582.958496
1237.972656	472.306854
1236.892578	730.397034
1235.811523	568.864075
1234.731445	579.544434
1233.650391	551.447449
1232.569336	596.069031
1231.488281	672.170898
1230.406250	665.885376
1229.324219	330.241486
1228.242188	476.569427
1227.160156	378.337097
1226.077148	425.355377
1224.994141	273.935699
1223.911133	270.138702
1222.828125	370.328857
1221.745117	209.314911
1220.661133	304.613831
1219.577148	303.175812
1218.492188	316.221863
1217.408203	249.514679
1216.323242	318.076202
1215.238281	190.985641
1214.153320	102.553848
1213.067383	250.681519
1211.982422	256.334717
1210.896484	510.459076
1209.809570	344.734558
1208.723633	357.503418
1207.636719	271.382111
1206.549805	206.956009
1205.462891	246.149384
1204.375000	70.848190
1203.288086	338.815979
1202.200195	221.288132
1201.111328	-4.580704
1200.023438	12.737004
1198.934570	39.629753
1197.845703	64.054497
1196.756836	9.031353
1195.666992	-24.370293
1194.578125	-24.148735
1193.488281	-134.565231
1192.397461	-55.108501
1191.307617	14.641481
1190.216797	29.048237
1189.125977	-35.875057
1188.035156	-134.447937
1186.944336	-98.592461
1185.852539	-62.814686
1184.760742	-159.104050
1183.668945	-149.850311
1182.576172	75.215752
1181.483398	24.326643
1180.390625	-177.656342
1179.297852	195.675995
1178.205078	10.379326
1177.111328	-81.460876
1176.017578	106.935188
1174.923828	98.790283
1173.829102	95.363579
1172.734375	151.709564
1171.639648	131.368469
1170.544922	249.738983
1169.450195	336.879913
1168.354492	211.044418
1167.258789	104.313782
1166.163086	-88.509865
1165.066406	330.531525
1163.969727	214.046936
1162.873047	109.477211
1161.776367	262.825745
1160.679688	256.031494
1159.582031	273.030853
1158.484375	344.835602
1157.386719	344.933624
1156.288086	321.089294
1155.189453	256.621368
1154.090820	335.177002
1152.992188	253.873093
1151.892578	294.083191
1150.793945	224.567261
1149.693359	252.678619
1148.593750	206.847763
1147.494141	32.351578
1146.393555	114.985245
1145.292969	278.426910
1144.191406	208.480423
1143.090820	7.616004
1141.989258	77.933617
1140.887695	24.463379
1139.785156	327.581238
1138.683594	152.666351
1137.581055	415.038879
1136.478516	349.306519
1135.375977	376.160889
1134.272461	265.164215
1133.168945	334.589569
1132.065430	486.982117
1130.960938	477.827850
1129.857422	615.707520
1128.752930	959.828064
1127.648438	867.299927
1126.542969	826.893005
1125.438477	852.799255
1124.333008	816.983826
1123.226563	574.940186
1122.121094	508.236725
1121.014648	680.699524
1119.908203	649.351990
1118.801758	712.635193
1117.695313	501.245026
1116.587891	491.008728
1115.480469	471.233154
1114.373047	496.326294
1113.264648	400.723602
1112.156250	484.766418
1111.047852	682.150940
1109.939453	635.962891
1108.830078	648.781189
1107.721680	668.607971
1106.611328	716.683594
1105.501953	637.171936
1104.392578	545.821777
1103.282227	758.866943
1102.171875	705.134033
1101.060547	592.381409
1099.950195	764.968567
1098.838867	583.742188
1097.726563	621.747986
1096.615234	855.279602
1095.502930	836.528137
1094.390625	659.896851
1093.278320	824.767761
1092.166016	716.376587
1091.052734	685.653015
1089.939453	701.953003
1088.826172	668.776733
1087.711914	819.040344
1086.598633	771.629395
1085.484375	806.478271
1084.369141	704.910583
1083.254883	542.236877
1082.139648	971.701050
1081.024414	541.136841
1079.909180	538.167847
1078.792969	781.695313
1077.676758	722.236816
1076.560547	697.968628
1075.444336	861.383545
1074.327148	923.806580
1073.209961	704.720337
1072.092773	617.007263
1070.974609	475.376190
1069.857422	617.373108
1068.739258	482.770569
1067.620117	519.209717
1066.501953	487.686066
1065.382813	533.416260
1064.263672	478.436096
1063.144531	598.993225
1062.024414	663.310120
1060.905273	598.911804
1059.784180	546.210144
1058.664063	397.647247
1057.543945	459.540222
1056.422852	289.995270
1055.301758	464.016052
1054.179688	373.951965
1053.057617	218.522507
1051.936523	231.290009
1050.813477	624.570557
1049.691406	385.150208
1048.568359	327.845093
1047.445313	585.514404
1046.322266	329.936371
1045.198242	372.954437
1044.075195	166.510925
1042.950195	356.393677
1041.826172	266.572266
1040.702148	447.050446
1039.577148	301.368103
1038.452148	311.785797
1037.326172	399.036835
1036.201172	358.254730
1035.075195	389.643524
1033.948242	381.484406
1032.822266	364.054291
1031.695313	483.849365
1030.568359	387.405457
1029.441406	404.925537
1028.313477	382.959473
1027.186523	172.857147
1026.058594	81.340607
1024.929688	-84.411522
1023.801758	281.606689
1022.672852	211.126251
1021.543945	8.448349
1020.414063	65.744171
1019.284180	-64.818985
1018.155273	-102.513451
1017.024414	-79.872818
1015.894531	33.208256
1014.763672	76.764053
1013.632813	115.719429
1012.501953	238.096542
1011.370117	135.847168
1010.238281	343.935028
1009.106445	408.478973
1007.974609	403.633911
1006.841797	505.271698
1005.708984	902.991516
1004.576172	1369.966919
1003.443359	1869.159302
1002.309570	1637.789429
1001.175781	1332.652466
1000.041992	852.148438
998.907227	425.064484
997.772461	224.558914
996.637695	280.489624
995.502930	-113.614632
994.367188	94.827583
993.231445	-70.489700
992.095703	89.574539
990.959961	221.976761
989.823242	80.053474
988.686523	-117.033897
987.549805	-221.764511
986.412109	95.244225
985.274414	-41.552616
984.136719	-79.173317
982.999023	141.167526
981.860352	-71.216614
980.722656	66.371254
979.583008	-111.193077
978.444336	44.936592
977.304688	235.585617
976.165039	0.935754
975.025391	26.222435
973.884766	246.923660
972.745117	65.588516
971.604492	75.081207
970.462891	220.156860
969.322266	64.529938
968.180664	225.824890
967.039063	162.277222
965.896484	-29.602337
964.753906	26.430254
963.611328	123.824997
962.468750	223.580673
961.326172	172.133575
960.182617	24.585558
959.039063	92.569702
957.894531	252.253448
956.750977	411.981598
955.606445	152.810135
954.460938	175.399094
953.316406	248.438232
952.170898	97.370827
951.025391	33.407112
949.879883	122.798485
948.733398	161.977631
947.587891	240.113586
946.440430	149.249008
945.293945	115.660187
944.146484	223.816025
942.999023	190.475632
941.851563	337.620605
940.704102	199.532379
939.555664	73.043617
938.407227	-55.540283
937.257813	208.343018
936.109375	34.435287
934.959961	364.534973
933.810547	213.715515
932.660156	186.138123
931.510742	124.526978
930.360352	343.202759
929.208984	213.530792
928.058594	-77.581879
926.907227	-29.323828
925.755859	-83.353111
924.603516	8.357236
923.452148	141.083374
922.299805	69.238991
921.147461	-4.721243
919.994141	-21.701733
918.840820	-22.647511
917.687500	-50.728081
916.534180	-40.065128
915.379883	-86.044220
914.225586	-197.709595
913.071289	33.483963
911.916992	-27.999449
910.761719	-25.816624
909.606445	-100.621712
908.451172	-50.572784
907.294922	-100.162384
906.138672	-4.574363
904.982422	11.786029
903.826172	-41.965981
902.668945	-86.516052
901.511719	-74.329819
900.354492	-21.294109
899.196289	54.464176
898.038086	-200.026840
896.879883	219.772659
895.721680	31.161247
894.562500	75.621635
893.403320	88.521278
892.244141	92.479942
891.084961	58.131027
889.924805	53.270916
888.764648	91.417953
887.603516	75.469200
886.443359	95.732635
885.282227	204.096649
884.121094	215.493164
882.958984	154.805756
881.797852	216.003784
880.635742	281.776855
879.472656	156.029800
878.310547	503.637634
877.147461	387.081360
875.984375	236.878113
874.820313	343.540649
873.656250	310.653290
872.492188	316.122345
871.328125	312.664734
870.164063	192.299942
868.999023	114.805565
867.833984	466.903137
866.667969	95.029495
865.502930	175.146805
864.336914	338.438293
863.169922	205.188171
862.003906	173.120941
860.836914	365.676849
859.669922	313.505646
858.501953	162.670227
857.334961	662.658325
856.166992	379.559845
854.999023	446.513519
853.830078	439.494415
852.661133	726.185059
851.492188	465.936584
850.323242	694.308228
849.153320	425.313141
847.983398	349.082855
846.813477	400.545685
845.642578	199.069244
844.472656	210.316193
843.301758	416.247955
842.129883	360.392365
840.958984	434.285919
839.787109	336.008240
838.614258	421.095917
837.442383	329.598938
836.269531	260.505219
835.096680	396.955597
833.923828	361.387970
832.750000	457.575226
831.576172	428.715851
830.402344	466.815979
829.227539	471.432648
828.053711	406.883392
826.878906	447.172546
825.703125	485.207550
824.528320	171.020889
823.352539	494.310059
822.175781	291.639801
821.000000	178.130463
819.823242	113.645508
818.646484	387.566101
817.469727	9.159069
816.291992	144.945984
815.114258	265.057068
813.936523	178.216248
812.758789	126.952042
811.580078	57.888420
810.401367	-28.973145
809.221680	133.041016
808.042969	246.041336
806.863281	187.914871
805.683594	65.359604
804.502930	29.388844
803.322266	17.784657
802.141602	-91.518089
800.960938	3.258256
799.779297	-44.023582
798.597656	-140.141815
797.416016	-1.305081
796.234375	-33.273766
795.051758	-49.794739
793.869141	-42.024803
792.685547	-111.858414
791.502930	-75.474236
790.319336	-63.545425
789.135742	-113.688370
787.951172	-15.651299
786.766602	113.207428
785.582031	82.662758
784.397461	167.004303
783.211914	206.989456
782.026367	-62.562973
780.840820	268.891632
779.655273	69.908592
778.468750	100.590744
777.282227	159.841385
776.094727	48.971188
774.908203	114.576881
773.720703	129.281906
772.533203	251.938400
771.344727	184.748291
770.156250	236.517151
768.967773	193.339706
767.779297	304.309784
766.589844	364.416138
765.400391	408.932709
764.210938	288.116516
763.020508	246.477646
761.830078	158.484833
760.639648	536.927490
759.449219	404.604828
758.257813	511.955322
757.066406	381.594910
755.875000	492.987061
754.682617	344.798523
753.491211	345.952454
752.297852	375.513031
751.105469	446.629578
749.912109	396.771271
748.718750	298.472351
747.525391	189.079605
746.331055	404.354950
745.137695	489.916290
743.942383	228.713150
742.748047	419.200897
741.552734	249.879501
740.357422	264.585541
739.162109	222.138885
737.965820	403.008148
736.770508	187.170135
735.573242	391.707733
734.376953	298.232208
733.179688	305.312469
731.982422	366.924347
730.785156	402.081726
729.586914	299.254822
728.388672	244.413330
727.190430	270.315521
725.992188	282.920074
724.792969	441.754639
723.593750	377.509613
722.394531	496.595123
721.194336	416.743805
719.994141	539.794312
718.793945	470.550690
717.592773	394.628326
716.391602	436.383270
715.190430	432.155029
713.989258	327.463013
712.787109	344.741974
711.584961	340.061829
710.382813	394.063507
709.180664	206.072525
707.977539	331.650726
706.774414	241.450119
705.570313	334.012085
704.367188	163.037720
703.163086	231.358078
701.958984	155.931030
700.753906	404.471924
699.548828	328.775116
698.343750	189.944916
697.138672	168.422791
695.932617	-29.216238
694.726563	25.124058
693.520508	142.314362
692.313477	59.574535
691.106445	-64.473923
689.899414	-1.906039
688.692383	-82.668732
687.484375	-59.352177
686.276367	33.279530
685.068359	39.060383
683.859375	-85.303421
682.650391	-101.301704
681.441406	-0.338083
680.232422	78.868614
679.022461	32.375927
677.812500	100.633644
676.602539	-132.075363
675.391602	-1.094228
674.180664	12.971025
672.969727	87.601295
671.758789	-58.403881
670.546875	96.231598
669.334961	-64.804230
668.123047	-57.149479
666.910156	-25.689198
665.697266	55.496910
664.484375	7.121218
663.270508	-26.045948
662.057617	-41.838486
660.842773	207.936752
659.628906	17.517460
658.415039	-51.884232
657.200195	-56.421700
655.984375	111.688400
654.769531	10.407996
653.553711	-19.531511
652.337891	69.241241
651.122070	24.605436
649.905273	100.815094
648.688477	-14.425676
647.471680	81.606262
646.253906	48.713612
645.037109	78.516891
643.818359	222.615402
642.600586	29.279943
641.381836	275.026184
640.163086	75.991386
638.944336	-25.868763
637.725586	-30.601082
636.505859	-22.038694
635.286133	-101.119698
634.065430	-48.731163
632.845703	-152.625702
631.625000	46.652889
630.403320	55.365738
629.182617	6.678441
627.960938	-28.561033
626.739258	5.413514
625.517578	-11.479508
624.294922	-55.597790
623.072266	104.533295
621.849609	87.448219
620.625977	167.470520
619.402344	96.146461
618.178711	-12.920168
616.955078	-367.300751
615.730469	-42.317959
614.505859	103.649994
613.281250	147.760391
612.055664	-46.737831
610.830078	-133.299820
609.604492	133.850143
608.378906	70.649620
607.152344	57.680931
605.925781	54.347408
604.699219	54.272633
