# Supplementary material for: Raman spectroscopy accurately differentiates mucosal healing from non-healing and biochemical changes following biological therapy in inflammatory bowel disease
Source: PLoS One. 2021 Jun 2;16(6):e0252210. doi: 10.1371/journal.pone.0252210 (PMC8172032; doi:10.1371/journal.pone.0252210)
Supplement: S2 Dataset — (ZIP) [file pone.0252210.s004.zip › Export UC MH/OC031 post-1_base sub cr removed_46__X_-17041.7__Y_32921.8__Z_-383.264__Time_529.txt]

1714.837891	175.051910
1713.861328	233.364136
1712.884766	-117.857452
1711.907227	129.812973
1710.930664	144.923065
1709.953125	29.397812
1708.975586	-238.079773
1707.997070	-46.596428
1707.019531	-154.436676
1706.041016	113.370636
1705.062500	79.224274
1704.083984	5.643603
1703.104492	-59.217060
1702.125000	-107.307755
1701.145508	-90.500648
1700.166016	127.544014
1699.186523	-89.667938
1698.206055	-204.582230
1697.225586	-201.207886
1696.245117	-31.540026
1695.264648	-80.368629
1694.283203	31.658175
1693.301758	-37.320797
1692.320313	65.184814
1691.338867	104.185913
1690.357422	245.153381
1689.375000	-2.875135
1688.392578	99.170807
1687.410156	239.065887
1686.427734	224.830933
1685.444336	85.857513
1684.460938	83.385742
1683.477539	350.523438
1682.494141	119.987862
1681.509766	15.206971
1680.526367	89.379494
1679.541992	145.365433
1678.557617	191.174362
1677.572266	333.208069
1676.587891	68.704376
1675.602539	594.594727
1674.617188	495.906464
1673.630859	578.453430
1672.645508	573.729675
1671.659180	407.354126
1670.672852	586.813232
1669.686523	655.074707
1668.699219	779.466553
1667.712891	601.602722
1666.725586	633.871155
1665.738281	663.867737
1664.750000	829.518982
1663.762695	915.922974
1662.774414	1002.647888
1661.786133	806.037109
1660.797852	1100.209229
1659.808594	888.461792
1658.820313	820.227417
1657.831055	1083.437500
1656.841797	1095.290161
1655.851563	863.875854
1654.862305	924.056091
1653.872070	754.274902
1652.881836	1018.779175
1651.891602	772.940857
1650.900391	707.323547
1649.910156	655.247986
1648.918945	550.592102
1647.927734	681.467712
1646.935547	421.481842
1645.944336	375.852692
1644.952148	425.564880
1643.959961	285.380890
1642.966797	198.286667
1641.974609	230.240005
1640.981445	267.673889
1639.988281	86.339317
1638.995117	79.378319
1638.001953	-96.144112
1637.007813	203.166824
1636.013672	30.717730
1635.019531	-170.457535
1634.025391	-221.183395
1633.031250	123.412003
1632.036133	117.754959
1631.041016	96.466217
1630.045898	141.156143
1629.049805	151.759415
1628.054688	2.004660
1627.058594	-244.884018
1626.062500	-123.313690
1625.065430	-33.223885
1624.069336	-111.297997
1623.072266	5.278258
1622.075195	166.590652
1621.078125	154.544968
1620.081055	-217.244888
1619.083008	57.241543
1618.084961	48.145500
1617.086914	-13.356471
1616.088867	-27.508652
1615.089844	39.758850
1614.091797	51.985840
1613.092773	268.841675
1612.092773	-154.123550
1611.093750	-26.324354
1610.093750	28.084963
1609.094727	-171.651047
1608.093750	-235.030991
1607.093750	65.735512
1606.093750	-70.907654
1605.092773	-47.758621
1604.091797	-79.557106
1603.090820	-40.659870
1602.088867	-143.046402
1601.087891	-114.578674
1600.085938	26.342323
1599.083984	20.789539
1598.081055	-21.356861
1597.079102	4.470037
1596.076172	100.831459
1595.073242	-32.748253
1594.070313	-33.076454
1593.067383	-20.361803
1592.063477	-99.047043
1591.059570	135.497910
1590.055664	-60.663933
1589.051758	-71.528084
1588.046875	8.874978
1587.041992	162.228394
1586.037109	219.008514
1585.032227	416.487640
1584.027344	139.511444
1583.021484	89.294632
1582.015625	41.655617
1581.009766	233.599380
1580.003906	37.417118
1578.997070	249.989624
1577.990234	199.525391
1576.984375	341.589630
1575.976563	15.215706
1574.969727	151.919006
1573.961914	90.845558
1572.954102	123.325523
1571.946289	15.346871
1570.938477	-6.901188
1569.929688	51.326347
1568.921875	-46.416191
1567.913086	-48.108284
1566.903320	-55.083199
1565.894531	226.026566
1564.884766	366.762665
1563.875000	273.799316
1562.865234	-70.876961
1561.855469	240.745850
1560.844727	-10.612867
1559.834961	222.883560
1558.824219	88.085648
1557.813477	367.902832
1556.801758	201.828781
1555.790039	116.026108
1554.779297	30.159899
1553.766602	-60.966320
1552.754883	171.448013
1551.743164	357.063629
1550.730469	102.569168
1549.717773	205.101883
1548.705078	136.760452
1547.691406	117.463852
1546.677734	173.039261
1545.665039	42.365082
1544.650391	151.967117
1543.636719	83.124847
1542.623047	-27.137222
1541.608398	107.880806
1540.593750	100.702370
1539.579102	-76.980598
1538.563477	-92.107063
1537.547852	127.478745
1536.533203	-19.498539
1535.516602	86.233307
1534.500977	209.856689
1533.485352	121.883827
1532.468750	111.151741
1531.452148	205.966583
1530.435547	189.822495
1529.417969	127.184196
1528.400391	316.853455
1527.383789	297.751678
1526.365234	139.500015
1525.347656	35.252121
1524.329102	75.025734
1523.311523	-348.432404
1522.292969	-141.643005
1521.273438	5.777780
1520.254883	-75.807274
1519.235352	148.412598
1518.215820	2.329596
1517.196289	105.429642
1516.176758	121.021919
1515.156250	-58.717880
1514.136719	-63.877548
1513.116211	-48.624947
1512.094727	-197.776047
1511.074219	-198.131744
1510.052734	-3.624107
1509.031250	106.035919
1508.009766	-112.724991
1506.988281	-118.695923
1505.965820	-135.039719
1504.943359	-246.316360
1503.920898	223.997635
1502.898438	-128.338837
1501.875000	41.852947
1500.852539	68.475655
1499.829102	-38.160343
1498.805664	-103.901360
1497.781250	-90.399025
1496.757813	-189.569092
1495.733398	71.863976
1494.708984	125.932304
1493.684570	72.489784
1492.659180	-144.644836
1491.633789	42.029682
1490.608398	-103.652229
1489.583008	3.549159
1488.557617	-40.083416
1487.531250	-42.942425
1486.504883	168.566696
1485.478516	76.147629
1484.452148	361.372253
1483.424805	383.580353
1482.398438	145.518036
1481.371094	-130.792114
1480.342773	120.728516
1479.315430	326.188843
1478.287109	439.717560
1477.259766	433.371185
1476.230469	368.333557
1475.202148	512.122559
1474.173828	569.197815
1473.144531	608.344849
1472.115234	591.408569
1471.085938	668.574280
1470.055664	743.085510
1469.025391	1041.357666
1467.996094	1275.874634
1466.964844	1266.104126
1465.934570	1096.137817
1464.904297	1144.770020
1463.873047	1353.402954
1462.841797	1259.570801
1461.809570	1330.816406
1460.778320	1447.707886
1459.746094	1541.640015
1458.713867	1513.645752
1457.681641	1404.411743
1456.649414	1439.809937
1455.616211	1548.707520
1454.583008	1601.725586
1453.549805	1733.292969
1452.516602	1694.918335
1451.483398	1638.788452
1450.449219	1724.546387
1449.415039	1610.094849
1448.380859	1847.750488
1447.345703	1550.926758
1446.311523	1889.725952
1445.276367	1704.360596
1444.241211	1749.360107
1443.205078	1882.871704
1442.169922	1705.172363
1441.133789	1545.229492
1440.097656	1640.738525
1439.061523	1488.446533
1438.024414	1384.224609
1436.988281	1365.978394
1435.951172	1375.515015
1434.914063	1332.005615
1433.875977	1169.810425
1432.838867	896.610535
1431.800781	769.929871
1430.762695	635.742371
1429.724609	769.087097
1428.685547	811.555481
1427.646484	581.629272
1426.607422	263.561340
1425.568359	434.737427
1424.529297	210.135910
1423.489258	257.800598
1422.449219	358.377106
1421.409180	111.327179
1420.369141	408.381226
1419.328125	199.238373
1418.288086	466.001007
1417.247070	131.163193
1416.205078	118.567688
1415.164063	231.812698
1414.122070	28.127869
1413.080078	5.622227
1412.038086	219.491852
1410.996094	380.530426
1409.953125	3.752840
1408.910156	76.913338
1407.867188	129.997986
1406.824219	72.610970
1405.780273	-52.504208
1404.737305	-265.358887
1403.693359	-400.275299
1402.648438	142.402618
1401.604492	135.516632
1400.559570	-21.805977
1399.514648	94.331985
1398.469727	-67.800400
1397.424805	83.519051
1396.378906	279.937592
1395.333984	203.256958
1394.288086	-3.587206
1393.241211	-85.064980
1392.195313	231.691345
1391.148438	112.797409
1390.101563	-0.963673
1389.054688	-24.517359
1388.006836	124.623856
1386.959961	33.681278
1385.912109	62.877678
1384.864258	64.643105
1383.815430	-70.993675
1382.767578	-106.515259
1381.718750	50.435505
1380.669922	90.005028
1379.621094	-137.576096
1378.571289	-160.236816
1377.522461	14.424067
1376.472656	31.856247
1375.421875	-50.445835
1374.372070	184.221100
1373.321289	-97.422241
1372.270508	-117.016525
1371.219727	5.603217
1370.168945	108.327492
1369.117188	-63.025921
1368.066406	-2.486482
1367.014648	107.937027
1365.961914	-157.648880
1364.910156	-9.686444
1363.857422	88.519196
1362.804688	25.014740
1361.751953	23.848698
1360.698242	0.390223
1359.645508	-45.326561
1358.591797	-53.626411
1357.538086	229.062134
1356.483398	54.380001
1355.429688	175.612335
1354.375000	48.439991
1353.320313	-38.822956
1352.264648	-1.773516
1351.209961	179.388092
1350.154297	243.903046
1349.098633	231.565338
1348.042969	393.035431
1346.986328	214.674683
1345.930664	418.469177
1344.874023	386.707886
1343.817383	320.366791
1342.759766	440.056580
1341.703125	589.552368
1340.645508	627.601013
1339.587891	559.235413
1338.529297	396.900726
1337.471680	772.036987
1336.413086	760.954285
1335.354492	398.560120
1334.295898	687.187378
1333.236328	560.198486
1332.176758	616.400879
1331.117188	492.184052
1330.057617	481.855438
1328.998047	493.891357
1327.937500	562.864624
1326.876953	584.981445
1325.816406	698.593933
1324.754883	733.240112
1323.694336	577.879333
1322.632813	597.951111
1321.571289	539.155029
1320.508789	468.153351
1319.447266	757.458252
1318.384766	602.808716
1317.322266	583.954651
1316.259766	700.807678
1315.196289	659.972778
1314.132813	535.485535
1313.069336	578.686218
1312.005859	629.367065
1310.942383	909.149536
1309.877930	566.024780
1308.813477	892.676208
1307.749023	594.213379
1306.683594	724.091614
1305.619141	782.687256
1304.553711	774.954468
1303.488281	853.384766
1302.421875	843.381897
1301.356445	634.415039
1300.290039	897.415710
1299.223633	735.398376
1298.157227	824.076782
1297.089844	844.054382
1296.022461	716.817871
1294.955078	815.547729
1293.887695	708.196167
1292.819336	728.562073
1291.751953	464.479034
1290.683594	396.789246
1289.614258	777.902954
1288.545898	543.667847
1287.476563	745.856140
1286.407227	580.511230
1285.337891	388.378967
1284.268555	713.188599
1283.198242	501.689819
1282.127930	567.001770
1281.057617	698.450256
1279.986328	524.044006
1278.916016	107.595879
1277.844727	244.188034
1276.773438	490.841400
1275.701172	329.168457
1274.629883	597.845581
1273.557617	568.331543
1272.485352	319.012054
1271.413086	756.277405
1270.339844	602.409180
1269.266602	531.693420
1268.193359	824.800537
1267.120117	968.969360
1266.045898	551.929871
1264.972656	732.813416
1263.898438	733.196838
1262.823242	377.625671
1261.749023	858.469055
1260.673828	427.584503
1259.598633	827.901855
1258.523438	843.162720
1257.448242	532.080444
1256.372070	756.931396
1255.295898	621.401062
1254.219727	666.104126
1253.142578	664.595398
1252.066406	933.203857
1250.989258	693.335815
1249.912109	733.296509
1248.833984	430.442657
1247.756836	852.176270
1246.678711	493.607819
1245.599609	815.590393
1244.521484	525.278687
1243.442383	577.585083
1242.364258	464.777557
1241.285156	546.266663
1240.205078	535.515808
1239.125977	461.701782
1238.045898	424.337982
1236.965820	467.056396
1235.884766	769.255127
1234.804688	581.594177
1233.723633	803.681885
1232.642578	674.291687
1231.561523	593.431885
1230.479492	568.337463
1229.397461	422.173553
1228.315430	387.463928
1227.233398	396.351532
1226.150391	458.486572
1225.068359	578.671387
1223.985352	693.970581
1222.901367	444.013489
1221.818359	368.267517
1220.734375	423.101013
1219.650391	630.178040
1218.566406	211.299866
1217.481445	196.059998
1216.396484	306.418488
1215.311523	213.874786
1214.226563	29.618801
1213.141602	151.981079
1212.055664	252.557129
1210.969727	150.408646
1209.883789	260.559509
1208.796875	115.013496
1207.709961	309.474854
1206.623047	303.754700
1205.536133	541.425842
1204.449219	118.776878
1203.361328	303.339844
1202.273438	92.819199
1201.185547	12.390327
1200.096680	-137.843491
1199.008789	-47.363358
1197.919922	79.139214
1196.830078	198.336670
1195.741211	-168.396408
1194.651367	-39.648148
1193.561523	-28.792881
1192.471680	-75.666809
1191.381836	-74.497704
1190.291016	97.207237
1189.200195	95.853149
1188.109375	-100.055260
1187.017578	-79.842628
1185.926758	31.529467
1184.834961	-89.974823
1183.742188	-192.277588
1182.650391	-69.103798
1181.557617	-70.739456
1180.464844	73.830406
1179.372070	-33.410831
1178.279297	-135.863556
1177.185547	-80.186600
1176.091797	-82.080536
1174.998047	-187.011124
1173.903320	48.053154
1172.808594	24.417799
1171.713867	192.201111
1170.619141	345.493073
1169.524414	142.209885
1168.428711	-94.527206
1167.333008	-8.410401
1166.237305	15.449220
1165.140625	3.382763
1164.044922	129.853821
1162.948242	-75.873123
1161.850586	74.311462
1160.753906	298.390167
1159.656250	233.424026
1158.558594	15.659023
1157.460938	0.763568
1156.362305	217.227692
1155.263672	78.121811
1154.165039	91.631027
1153.066406	57.381882
1151.967773	149.411102
1150.868164	24.462442
1149.768555	140.139969
1148.667969	229.490112
1147.568359	-55.165913
1146.467773	14.996514
1145.367188	23.163822
1144.266602	-121.057732
1143.165039	-82.079895
1142.063477	-166.889786
1140.961914	2.740011
1139.860352	-20.376123
1138.757813	-93.479164
1137.655273	128.082779
1136.552734	330.462067
1135.450195	478.037659
1134.346680	292.963898
1133.244141	77.036644
1132.139648	202.976685
1131.036133	319.295898
1129.931641	373.792145
1128.827148	442.422668
1127.722656	261.911407
1126.618164	429.984131
1125.512695	709.328247
1124.407227	564.210938
1123.301758	611.029053
1122.196289	522.714600
1121.089844	488.840576
1119.983398	300.990967
1118.876953	634.004089
1117.769531	460.263367
1116.663086	639.132324
1115.555664	522.111633
1114.447266	274.977142
1113.339844	392.071259
1112.231445	251.334869
1111.123047	79.867325
1110.014648	177.814804
1108.905273	81.910095
1107.795898	512.735229
1106.686523	489.875885
1105.577148	502.380768
1104.466797	630.476624
1103.357422	605.057983
1102.247070	525.319824
1101.135742	403.092957
1100.025391	627.541809
1098.914063	420.347443
1097.802734	540.849487
1096.690430	463.270660
1095.579102	498.771881
1094.466797	447.037964
1093.353516	578.968262
1092.241211	480.042389
1091.127930	680.066040
1090.014648	472.793335
1088.901367	376.155090
1087.788086	458.296997
1086.673828	636.773743
1085.559570	624.663818
1084.445313	466.767395
1083.330078	609.724915
1082.214844	571.648376
1081.099609	566.435486
1079.984375	354.505676
1078.868164	605.202454
1077.751953	480.139984
1076.635742	498.264923
1075.519531	406.063049
1074.402344	703.290100
1073.285156	740.009521
1072.167969	650.060730
1071.050781	332.726410
1069.932617	282.693878
1068.814453	434.177185
1067.696289	393.464996
1066.578125	43.584225
1065.458984	452.520996
1064.339844	432.833252
1063.220703	558.247253
1062.100586	543.182617
1060.980469	310.541229
1059.860352	463.914490
1058.740234	507.300140
1057.619141	291.151184
1056.498047	533.203369
1055.376953	254.038559
1054.255859	274.033325
1053.133789	289.339935
1052.011719	377.026276
1050.889648	184.517929
1049.767578	111.138809
1048.644531	9.788273
1047.521484	146.453217
1046.398438	154.776978
1045.274414	-25.783472
1044.150391	66.518555
1043.026367	-6.698034
1041.902344	220.738419
1040.778320	210.451721
1039.653320	55.769089
1038.528320	185.276001
1037.402344	163.408112
1036.277344	169.510269
1035.151367	8.081023
1034.024414	-106.723534
1032.898438	-49.320423
1031.771484	52.263645
1030.644531	39.912815
1029.517578	134.521393
1028.390625	29.270788
1027.262695	-133.980225
1026.134766	42.000973
1025.005859	-204.703140
1023.877930	-116.928116
1022.749023	-247.340790
1021.620117	-236.091492
1020.490234	-354.728516
1019.361328	-213.472504
1018.231445	-308.770264
1017.101563	17.980553
1015.970703	-216.298386
1014.839844	13.054710
1013.708984	-7.855986
1012.578125	-116.715401
1011.447266	140.419464
1010.315430	117.354248
1009.183594	156.860779
1008.050781	194.094391
1006.918945	349.374115
1005.786133	694.313782
1004.653320	824.100891
1003.519531	1229.018066
1002.386719	1606.086670
1001.252930	1259.745361
1000.118164	805.052368
998.984375	295.218170
997.849609	201.361404
996.714844	246.153351
995.580078	136.359039
994.444336	112.077728
993.308594	-128.974594
992.172852	54.578327
991.036133	42.117195
989.900391	94.308220
988.763672	-90.846237
987.626953	106.705223
986.489258	64.654060
985.351563	-78.632126
984.213867	-21.412037
983.076172	12.854450
981.937500	8.068008
980.798828	60.914135
979.660156	-49.512459
978.521484	49.523533
977.381836	215.298019
976.242188	-39.623127
975.102539	-69.071091
973.961914	147.476303
972.822266	-35.718147
971.681641	139.588348
970.540039	-27.236034
969.399414	120.648964
968.257813	105.609642
967.116211	90.685486
965.973633	-15.889969
964.832031	26.781229
963.689453	122.284744
962.545898	55.080303
961.403320	88.869858
960.259766	154.835236
959.116211	193.391953
957.972656	188.524689
956.828125	366.961578
955.683594	215.766129
954.539063	55.598724
953.393555	-67.765465
952.249023	113.309181
951.103516	65.695198
949.957031	242.308929
948.811523	286.361420
947.665039	120.233505
946.518555	-82.260429
945.371094	202.053635
944.224609	95.792068
943.077148	236.303116
941.929688	125.748245
940.781250	74.698196
939.632813	89.960625
938.484375	134.986313
937.335938	225.718140
936.186523	220.754425
935.038086	459.826813
933.887695	22.000957
932.738281	247.563492
931.587891	110.918884
930.437500	-73.378296
929.287109	163.763016
928.135742	116.349655
926.985352	14.441735
925.833984	60.588943
924.681641	88.626564
923.530273	-140.241470
922.377930	-34.650581
921.224609	-76.763680
920.072266	-18.758350
918.918945	-15.207125
917.765625	49.777088
916.612305	-39.601860
915.458008	-69.805351
914.303711	36.305271
913.149414	-84.486191
911.995117	-41.761204
910.839844	-198.580612
909.684570	-264.519104
908.529297	-80.927864
907.373047	-78.676163
906.216797	-35.544174
905.060547	-85.240555
903.904297	-175.602921
902.747070	-161.660599
901.589844	-115.948105
900.432617	-81.494576
899.274414	-157.864395
898.117188	78.100975
896.958984	-158.719604
895.799805	-13.169678
894.641602	-25.884106
893.482422	-27.218170
892.322266	98.070419
891.163086	-25.163406
890.002930	-222.811798
888.842773	-92.861511
887.682617	-114.179893
886.521484	-24.825268
885.360352	53.258362
884.199219	81.723068
883.038086	227.513885
881.875977	-12.323948
880.713867	-17.533527
879.551758	94.507828
878.388672	-9.785454
877.225586	59.480057
876.062500	112.983620
874.899414	105.697433
873.735352	82.690269
872.571289	120.495972
871.407227	144.807404
870.242188	358.113281
869.077148	-40.437466
867.912109	51.426128
866.747070	-88.293564
865.581055	-25.643974
864.415039	-25.930347
863.249023	43.433651
862.083008	25.179855
860.916016	42.871181
859.749023	130.146667
858.581055	197.188339
857.414063	291.114685
856.246094	335.641968
855.077148	225.392609
853.909180	251.957794
852.740234	583.377930
851.571289	302.776459
850.402344	322.539520
849.232422	369.159607
848.062500	205.209503
846.892578	327.913239
845.721680	14.019137
844.551758	174.696899
843.380859	194.307007
842.208984	247.430923
841.038086	287.068634
839.866211	172.375412
838.694336	149.342300
837.521484	68.172615
836.348633	127.755936
835.175781	149.285278
834.002930	474.473206
832.829102	163.132355
831.655273	-16.419676
830.481445	277.166504
829.307617	124.324295
828.132813	107.562553
826.958008	130.883789
825.783203	174.193207
824.607422	56.925385
823.431641	166.947372
822.255859	-12.791531
821.079102	119.322868
819.903320	-100.557625
818.726563	-35.433205
817.548828	25.130762
816.372070	-96.896950
815.194336	-105.483589
814.016602	-29.630289
812.837891	-107.335281
811.659180	75.022621
810.480469	137.179398
809.301758	16.996052
808.122070	27.857143
806.942383	-130.186874
805.762695	-106.163445
804.583008	-106.669273
803.402344	-236.001511
802.221680	-72.463577
801.041016	-181.975204
799.859375	-202.815033
798.677734	-208.224457
797.496094	-231.467728
796.313477	-8.782451
795.131836	47.503448
793.949219	37.202393
792.765625	137.544373
791.583008	91.589943
790.399414	-166.964966
789.215820	-73.596741
788.031250	-82.160202
786.846680	190.125427
785.662109	86.195061
784.477539	92.766869
783.291992	50.602287
782.106445	-152.983002
780.920898	34.521469
779.735352	-10.113980
778.548828	413.380920
777.362305	-86.370743
776.174805	-76.054749
774.988281	29.058174
773.800781	34.736206
772.613281	-45.714260
771.424805	231.056274
770.236328	137.183670
769.047852	448.867859
767.859375	156.465134
766.669922	232.068298
765.480469	186.397873
764.291016	140.664963
763.101563	255.603210
761.911133	288.961792
760.720703	306.825256
759.529297	511.621521
758.338867	359.904602
757.147461	456.694061
755.955078	296.133179
754.763672	260.878143
753.571289	291.507080
752.378906	161.678848
751.186523	308.626160
749.993164	174.358398
748.799805	310.157898
747.606445	140.742020
746.412109	61.341030
745.217773	139.907562
744.023438	27.573256
742.829102	-277.715668
741.633789	48.532028
740.438477	34.859280
739.243164	319.204681
738.046875	99.503075
736.850586	129.596436
735.654297	-39.604713
734.458008	32.099232
733.260742	18.409954
732.063477	249.825974
730.866211	12.960153
729.667969	49.630589
728.469727	136.602509
727.271484	203.884430
726.073242	124.722183
724.874023	19.410667
723.674805	235.341141
722.474609	197.848663
721.275391	116.751869
720.075195	9.550233
718.875000	275.692505
717.673828	251.548157
716.473633	242.759644
715.272461	214.417603
714.070313	297.379425
712.869141	125.314445
711.666992	20.986481
710.463867	-11.290167
709.261719	239.757767
708.058594	-68.965988
706.855469	38.469715
705.652344	-45.611546
704.448242	-7.653532
703.244141	189.254852
702.040039	120.783539
700.834961	113.372513
699.630859	145.236145
698.424805	238.091156
697.219727	87.614388
696.013672	-82.206703
694.807617	32.786255
693.601563	11.041365
692.395508	-99.571602
691.188477	-127.484245
689.981445	-257.237762
688.773438	-61.284531
687.566406	-38.818851
686.358398	64.048195
685.149414	-149.554047
683.941406	-18.202435
682.732422	-8.119529
681.523438	-138.725494
680.313477	99.178398
679.104492	-100.373901
677.894531	-31.163994
676.683594	-122.022125
675.473633	-30.877302
674.262695	-153.835907
673.051758	-166.253571
671.839844	-14.135942
670.628906	-65.205986
669.416992	-59.899281
668.204102	21.193537
666.992188	-120.189987
665.779297	-19.421122
664.566406	27.424847
663.352539	7.424789
662.138672	-185.168060
660.924805	172.795563
659.710938	129.322571
658.497070	34.168156
657.282227	-30.678207
656.066406	23.159235
654.851563	186.952194
653.635742	-22.172956
652.419922	245.026108
651.204102	165.249496
649.987305	145.797729
648.770508	102.628868
647.553711	-108.499466
646.336914	89.334320
645.119141	18.002382
643.901367	90.720230
642.682617	225.639633
641.464844	194.744232
640.246094	221.717575
639.027344	48.564495
637.807617	204.019775
636.587891	64.793816
635.368164	54.192238
634.148438	174.237946
632.927734	152.156799
631.707031	-57.069489
630.486328	25.188585
629.264648	1.789563
628.043945	147.313904
626.822266	60.594929
625.599609	348.480347
624.376953	9.676028
623.155273	-8.248599
621.931641	356.563141
620.708984	75.652290
619.485352	299.378693
618.261719	59.612839
617.037109	-37.628807
615.813477	26.762400
614.588867	-72.605026
613.364258	209.771942
612.138672	-60.988098
610.913086	-247.432220
609.687500	133.400757
608.461914	-4.592137
607.235352	35.380154
606.008789	-229.634277
604.782227	105.991577
