# Supplementary material for: Raman spectroscopy accurately differentiates mucosal healing from non-healing and biochemical changes following biological therapy in inflammatory bowel disease
Source: PLoS One. 2021 Jun 2;16(6):e0252210. doi: 10.1371/journal.pone.0252210 (PMC8172032; doi:10.1371/journal.pone.0252210)
Supplement: S2 Dataset — (ZIP) [file pone.0252210.s004.zip › Export UC MH/OC001 post treatment-1 proper_BL sub CR removed_85__X_-19537.5__Y_4426.06__Z_1226.44__Time_975.txt]

1714.846680	195.660675
1713.870117	50.456764
1712.893555	92.068604
1711.916016	-53.585651
1710.939453	-61.894020
1709.961914	144.715088
1708.984375	62.332230
1708.005859	-97.217873
1707.028320	-9.700385
1706.049805	-58.299446
1705.071289	-60.823364
1704.091797	-140.463943
1703.113281	-96.388870
1702.133789	-105.331177
1701.154297	-44.172745
1700.174805	68.319405
1699.195313	-21.892611
1698.214844	193.194427
1697.234375	221.659866
1696.253906	60.958469
1695.273438	218.767853
1694.291992	67.227455
1693.310547	151.276901
1692.329102	219.821411
1691.347656	118.073555
1690.366211	169.011261
1689.383789	209.776321
1688.401367	304.408691
1687.418945	452.869446
1686.435547	212.556091
1685.453125	452.664642
1684.469727	416.046082
1683.486328	417.270691
1682.502930	626.774414
1681.518555	740.821228
1680.534180	682.284668
1679.550781	584.381409
1678.565430	590.778259
1677.581055	610.998962
1676.595703	660.953186
1675.610352	751.271301
1674.625000	804.818604
1673.639648	842.878052
1672.654297	1011.621826
1671.667969	1146.209106
1670.681641	1201.515625
1669.695313	1350.214233
1668.708008	1302.806885
1667.721680	1261.194946
1666.734375	1289.040527
1665.747070	1351.807129
1664.758789	1383.136108
1663.771484	1603.198120
1662.783203	1523.936768
1661.794922	1726.137695
1660.806641	1679.512817
1659.817383	1503.456787
1658.829102	1820.651489
1657.839844	1817.591187
1656.850586	1656.025757
1655.860352	1749.061401
1654.871094	1691.554443
1653.880859	1621.193970
1652.890625	1688.798950
1651.900391	1349.359009
1650.909180	1401.804688
1649.917969	1113.479248
1648.926758	1023.863281
1647.935547	942.533203
1646.944336	885.328186
1645.952148	915.622803
1644.960938	732.272400
1643.968750	612.659912
1642.975586	398.338165
1641.983398	443.044586
1640.990234	239.948975
1639.997070	356.422943
1639.003906	346.490601
1638.010742	297.250854
1637.016602	235.083603
1636.022461	188.988373
1635.028320	85.157845
1634.034180	-18.412537
1633.039063	318.170258
1632.044922	1.681046
1631.049805	-59.077614
1630.054688	109.395615
1629.058594	38.475090
1628.062500	-19.086691
1627.067383	-100.135513
1626.071289	126.730774
1625.074219	51.250607
1624.078125	70.589447
1623.081055	97.940529
1622.083984	-66.421387
1621.086914	150.360046
1620.089844	54.589497
1619.091797	-67.290947
1618.093750	13.148996
1617.095703	38.524693
1616.097656	63.978924
1615.098633	-49.556335
1614.099609	39.022377
1613.100586	30.593880
1612.101563	3.877891
1611.102539	-62.091835
1610.102539	-4.797233
1609.102539	178.295349
1608.102539	151.762833
1607.102539	316.478668
1606.101563	145.962753
1605.101563	156.188873
1604.100586	66.961288
1603.099609	-9.132880
1602.097656	-35.477119
1601.095703	48.052925
1600.094727	92.309746
1599.092773	-104.013741
1598.089844	36.951679
1597.087891	-120.111115
1596.084961	-7.996355
1595.082031	-115.404808
1594.079102	-128.778381
1593.075195	-74.293976
1592.072266	-100.813843
1591.068359	-226.558426
1590.064453	-125.271790
1589.059570	-180.629730
1588.055664	6.555115
1587.050781	-38.511524
1586.045898	-26.271387
1585.041016	288.268524
1584.036133	94.382980
1583.030273	150.636093
1582.024414	144.252762
1581.018555	239.353790
1580.012695	211.931137
1579.005859	127.144585
1577.999023	8.453656
1576.992188	22.420425
1575.985352	64.887833
1574.978516	-20.233231
1573.970703	149.420029
1572.962891	9.477569
1571.955078	103.421844
1570.947266	62.056705
1569.938477	64.749695
1568.929688	-83.361076
1567.920898	33.371284
1566.912109	-18.866690
1565.903320	-40.069038
1564.893555	102.112038
1563.883789	-2.435224
1562.874023	97.874016
1561.864258	143.519714
1560.853516	157.872879
1559.843750	0.947952
1558.833008	-8.311895
1557.821289	254.392532
1556.810547	154.079239
1555.798828	95.094116
1554.787109	326.047180
1553.775391	82.879044
1552.763672	264.219849
1551.750977	119.191002
1550.739258	191.429092
1549.726563	222.070602
1548.712891	27.490618
1547.700195	202.634109
1546.686523	292.206146
1545.672852	319.528900
1544.659180	158.007599
1543.645508	153.996246
1542.630859	10.311758
1541.617188	111.878586
1540.602539	-63.069912
1539.586914	-44.501690
1538.572266	61.645138
1537.556641	-56.938828
1536.541016	-18.269587
1535.525391	-18.483246
1534.509766	-119.447769
1533.493164	142.990814
1532.477539	-40.801899
1531.460938	-113.878105
1530.443359	-125.264198
1529.426758	115.644386
1528.409180	26.599861
1527.391602	109.945259
1526.374023	-5.149742
1525.356445	-22.558861
1524.337891	11.327070
1523.320313	-47.583801
1522.301758	93.987007
1521.282227	27.014168
1520.263672	49.900620
1519.244141	16.049067
1518.224609	64.287933
1517.205078	-41.827805
1516.185547	0.937048
1515.165039	128.269394
1514.144531	188.622986
1513.124023	45.974907
1512.103516	-1.800783
1511.083008	-54.844597
1510.061523	-66.980377
1509.040039	-153.652298
1508.018555	-204.535385
1506.996094	-11.978189
1505.974609	-60.605618
1504.952148	-65.800133
1503.929688	-50.638771
1502.907227	-81.740204
1501.883789	-136.032043
1500.861328	-34.226513
1499.837891	46.906559
1498.813477	-117.866478
1497.790039	-11.430329
1496.765625	-27.990995
1495.742188	16.727524
1494.717773	40.828873
1493.692383	-9.366693
1492.667969	73.276512
1491.642578	43.297077
1490.617188	123.086372
1489.591797	97.982697
1488.566406	111.088036
1487.540039	190.456558
1486.513672	101.179382
1485.487305	62.882988
1484.460938	425.158722
1483.433594	340.662994
1482.406250	358.139771
1481.378906	625.444092
1480.351563	527.918457
1479.324219	430.342651
1478.295898	523.857239
1477.267578	640.177368
1476.239258	725.792053
1475.210938	788.363953
1474.181641	728.582214
1473.153320	1012.470215
1472.124023	988.149414
1471.093750	1208.063721
1470.064453	1076.708496
1469.034180	1286.198242
1468.003906	1409.064209
1466.973633	1653.865723
1465.943359	1621.407349
1464.912109	1588.892334
1463.881836	1825.707275
1462.850586	1927.707397
1461.818359	1831.480103
1460.787109	1750.500244
1459.754883	2032.563965
1458.722656	2050.474854
1457.690430	2073.416748
1456.658203	2195.269775
1455.625000	2502.206299
1454.591797	2311.884521
1453.558594	2372.649902
1452.525391	2529.699463
1451.491211	2402.772949
1450.458008	2392.462158
1449.423828	2562.004883
1448.388672	2528.809570
1447.354492	2434.854980
1446.319336	2308.003174
1445.285156	2487.508301
1444.249023	2474.562744
1443.213867	2345.246582
1442.178711	2150.214844
1441.142578	2076.657471
1440.106445	2172.558594
1439.070313	2313.934570
1438.033203	2045.784790
1436.996094	2040.573975
1435.959961	1934.339478
1434.921875	1676.586182
1433.884766	1512.419800
1432.846680	1383.682861
1431.809570	979.893005
1430.771484	1073.476074
1429.732422	881.911987
1428.694336	851.932129
1427.655273	506.718170
1426.616211	610.540710
1425.577148	575.701904
1424.538086	581.250793
1423.498047	433.111237
1422.458008	297.681427
1421.417969	192.587585
1420.377930	314.247925
1419.336914	236.987671
1418.295898	222.752609
1417.254883	221.166901
1416.213867	325.326355
1415.172852	258.439087
1414.130859	151.391068
1413.088867	26.855162
1412.046875	75.914360
1411.004883	147.646759
1409.961914	-54.505787
1408.918945	60.073471
1407.875977	-61.436871
1406.833008	131.106598
1405.789063	70.042389
1404.745117	212.422379
1403.702148	66.217995
1402.657227	125.893829
1401.613281	112.894844
1400.568359	-123.245811
1399.523438	-80.846977
1398.478516	-55.921761
1397.433594	59.323334
1396.387695	31.762499
1395.341797	56.926983
1394.295898	-195.865417
1393.250000	59.943314
1392.204102	-7.251955
1391.157227	85.887177
1390.110352	164.075851
1389.063477	24.643415
1388.015625	27.964600
1386.968750	-56.135162
1385.920898	59.950863
1384.873047	23.594328
1383.824219	-187.612930
1382.776367	-141.205887
1381.727539	-142.184494
1380.678711	-93.087845
1379.629883	-128.806641
1378.580078	45.334339
1377.530273	-127.469101
1376.480469	-38.020863
1375.430664	-5.879784
1374.380859	61.294682
1373.330078	-140.817932
1372.279297	-88.369270
1371.228516	76.371727
1370.177734	111.552101
1369.125977	-45.053566
1368.074219	-136.685425
1367.022461	70.762421
1365.970703	24.224957
1364.918945	67.471092
1363.866211	88.413536
1362.813477	-64.741394
1361.760742	65.961624
1360.707031	7.660180
1359.654297	-87.786377
1358.600586	182.470200
1357.545898	92.241898
1356.492188	-67.405731
1355.438477	180.695206
1354.383789	76.009010
1353.329102	254.673157
1352.273438	100.600342
1351.218750	125.502129
1350.163086	177.821243
1349.107422	344.413269
1348.051758	334.890289
1346.995117	568.610779
1345.939453	613.867798
1344.882813	599.715637
1343.825195	704.692261
1342.768555	782.494324
1341.710938	674.527222
1340.654297	831.840454
1339.595703	887.643677
1338.538086	851.925476
1337.479492	833.676025
1336.421875	694.271851
1335.363281	856.981934
1334.303711	908.397705
1333.245117	910.444824
1332.185547	870.563660
1331.125977	872.861023
1330.066406	944.501282
1329.005859	835.796448
1327.946289	831.052612
1326.885742	972.190735
1325.825195	824.392151
1324.763672	721.223083
1323.703125	823.146912
1322.641602	979.444702
1321.580078	935.890869
1320.517578	934.413452
1319.456055	863.982605
1318.393555	1087.181763
1317.331055	1002.176697
1316.268555	998.671204
1315.205078	916.405151
1314.141602	964.883606
1313.078125	949.395325
1312.014648	1081.805298
1310.951172	1066.509766
1309.886719	1098.101440
1308.822266	1171.627686
1307.757813	1117.254028
1306.692383	1190.943848
1305.627930	1183.527466
1304.562500	1038.487183
1303.497070	1198.497803
1302.430664	1026.667114
1301.365234	1248.241943
1300.298828	1057.003906
1299.232422	1263.917480
1298.165039	1107.323120
1297.098633	1159.612305
1296.031250	1197.232422
1294.963867	974.743164
1293.896484	1037.095947
1292.828125	866.424683
1291.759766	764.590515
1290.691406	834.544800
1289.623047	924.160889
1288.554688	712.303345
1287.485352	794.703003
1286.416016	825.684387
1285.346680	942.461548
1284.276367	865.773315
1283.207031	656.961060
1282.136719	791.036560
1281.066406	499.244659
1279.995117	589.376221
1278.924805	723.565063
1277.853516	865.090881
1276.782227	837.879028
1275.709961	815.624756
1274.638672	1035.421387
1273.566406	785.964966
1272.494141	683.263733
1271.420898	900.651672
1270.348633	937.268616
1269.275391	1049.605957
1268.202148	947.117798
1267.128906	822.749634
1266.054688	932.719482
1264.981445	810.925476
1263.906250	930.678040
1262.832031	799.252808
1261.757813	743.492065
1260.682617	792.591370
1259.607422	875.813293
1258.532227	795.793640
1257.456055	825.442078
1256.380859	699.245178
1255.304688	806.854309
1254.228516	836.541504
1253.151367	854.065186
1252.074219	1015.147705
1250.998047	1224.821777
1249.919922	882.352661
1248.842773	943.665710
1247.764648	1019.544373
1246.686523	913.117065
1245.608398	952.531433
1244.530273	902.045349
1243.451172	693.712219
1242.372070	852.133179
1241.292969	835.686401
1240.213867	760.990051
1239.133789	851.330139
1238.054688	623.802368
1236.973633	755.349854
1235.893555	794.674377
1234.813477	562.424194
1233.732422	817.475830
1232.651367	621.642639
1231.569336	808.690796
1230.488281	637.128479
1229.406250	916.075928
1228.324219	746.939270
1227.242188	575.431702
1226.159180	679.875122
1225.076172	600.347534
1223.993164	511.148163
1222.910156	596.093750
1221.827148	427.071381
1220.743164	495.004456
1219.659180	306.671448
1218.574219	384.190094
1217.490234	369.830078
1216.405273	348.187744
1215.320313	261.310333
1214.235352	208.226639
1213.149414	331.323792
1212.064453	533.955017
1210.978516	516.891113
1209.891602	393.649170
1208.805664	475.397125
1207.718750	504.010101
1206.631836	489.165680
1205.544922	505.600891
1204.458008	382.222626
1203.370117	533.456848
1202.282227	400.373047
1201.194336	284.141907
1200.105469	170.305466
1199.016602	-66.289192
1197.927734	31.622410
1196.838867	76.499115
1195.750000	-85.556656
1194.660156	24.113211
1193.570313	-178.867447
1192.480469	125.319687
1191.389648	205.817963
1190.299805	-9.296120
1189.208984	164.724106
1188.118164	-91.259796
1187.026367	-92.713989
1185.934570	114.582649
1184.842773	-98.254494
1183.750977	-39.959633
1182.659180	-113.699554
1181.566406	-43.598862
1180.473633	-38.346088
1179.380859	-23.590376
1178.287109	218.747650
1177.194336	154.204468
1176.100586	96.790070
1175.005859	120.742897
1173.912109	180.516937
1172.817383	395.778076
1171.722656	294.935242
1170.627930	198.836639
1169.533203	35.709335
1168.437500	271.982880
1167.341797	108.733658
1166.246094	31.531593
1165.149414	114.408653
1164.052734	51.395607
1162.956055	-57.071281
1161.859375	144.923767
1160.762695	330.022186
1159.665039	211.740021
1158.567383	188.895706
1157.469727	399.831909
1156.371094	262.250122
1155.272461	394.173157
1154.173828	325.627411
1153.075195	164.038651
1151.975586	214.571060
1150.876953	312.654205
1149.777344	77.038208
1148.676758	139.185898
1147.577148	-82.179665
1146.476563	217.888565
1145.375977	115.438858
1144.275391	58.161873
1143.173828	-25.357687
1142.072266	50.449257
1140.970703	259.314484
1139.869141	-128.815308
1138.766602	46.530102
1137.664063	150.406540
1136.561523	16.536180
1135.458984	229.470276
1134.355469	404.215027
1133.251953	683.269104
1132.148438	444.587128
1131.044922	412.412933
1129.940430	650.671448
1128.835938	642.011169
1127.731445	837.245300
1126.626953	795.180176
1125.521484	994.857849
1124.416016	805.650757
1123.310547	770.474731
1122.204102	569.389282
1121.098633	617.021179
1119.992188	591.135864
1118.885742	475.217621
1117.778320	397.139252
1116.670898	558.027832
1115.563477	692.741760
1114.456055	411.018402
1113.348633	467.516052
1112.240234	705.955872
1111.131836	719.660767
1110.023438	745.104431
1108.914063	529.468994
1107.804688	585.505188
1106.695313	688.679138
1105.585938	827.154175
1104.475586	819.142456
1103.365234	938.508423
1102.254883	732.156677
1101.144531	636.704712
1100.033203	883.186951
1098.922852	870.147034
1097.810547	882.969421
1096.699219	681.276367
1095.586914	997.970947
1094.474609	1010.589111
1093.362305	815.900879
1092.250000	859.060059
1091.136719	723.237549
1090.023438	1168.739014
1088.910156	969.282837
1087.795898	918.067139
1086.682617	953.857422
1085.568359	914.338562
1084.453125	804.266907
1083.338867	821.127075
1082.223633	920.174927
1081.108398	709.050598
1079.993164	789.218689
1078.876953	939.753174
1077.760742	623.024780
1076.644531	597.442383
1075.528320	714.978516
1074.411133	778.469788
1073.293945	689.458984
1072.176758	450.395081
1071.059570	469.295502
1069.941406	570.193176
1068.823242	581.983521
1067.705078	403.995483
1066.585938	514.152649
1065.467773	652.355408
1064.348633	638.306580
1063.228516	619.567688
1062.109375	563.398376
1060.989258	462.793549
1059.869141	535.312805
1058.749023	250.025345
1057.627930	327.228882
1056.506836	317.919495
1055.385742	285.251373
1054.264648	301.666870
1053.142578	290.046692
1052.020508	285.448486
1050.898438	229.503967
1049.775391	430.338135
1048.653320	437.421539
1047.530273	372.189758
1046.407227	213.711075
1045.283203	246.536301
1044.159180	202.434814
1043.035156	277.251282
1041.911133	286.813751
1040.786133	121.662415
1039.661133	124.322411
1038.536133	206.190125
1037.411133	281.070160
1036.285156	251.204056
1035.159180	430.825714
1034.033203	245.142075
1032.907227	296.837616
1031.780273	222.973282
1030.653320	442.126617
1029.526367	273.059204
1028.398438	125.028450
1027.271484	176.926346
1026.143555	26.770830
1025.014648	-95.401039
1023.886719	-252.275681
1022.757813	-19.077099
1021.628906	-171.140366
1020.499023	-46.992920
1019.370117	-99.113701
1018.240234	-260.140350
1017.109375	-159.049545
1015.979492	-146.008087
1014.848633	119.683594
1013.717773	155.961411
1012.586914	155.237152
1011.455078	180.057968
1010.324219	378.590240
1009.192383	259.997070
1008.059570	465.511688
1006.927734	617.806763
1005.794922	895.013611
1004.661133	1502.859497
1003.528320	2270.040039
1002.394531	2121.627441
1001.260742	1580.526245
1000.126953	681.669495
998.993164	467.024384
997.858398	107.087036
996.723633	-77.122116
995.587891	59.685173
994.453125	-27.307734
993.317383	61.175552
992.181641	92.056366
991.044922	74.595879
989.909180	43.420952
988.772461	-33.737282
987.634766	43.640167
986.498047	72.712730
985.360352	14.351664
984.222656	-276.453186
983.084961	-90.443031
981.946289	123.210304
980.807617	194.205215
979.668945	19.113953
978.530273	-52.273552
977.390625	-10.834923
976.250977	81.280083
975.111328	40.161140
973.970703	-51.377762
972.830078	15.770054
971.689453	89.898262
970.548828	37.816135
969.407227	-34.782162
968.266602	-22.295666
967.124023	235.839539
965.982422	23.675882
964.839844	215.415924
963.697266	63.227737
962.554688	239.075592
961.412109	188.057571
960.268555	185.311813
959.125000	-55.562595
957.980469	155.014069
956.836914	95.419464
955.692383	228.284454
954.547852	198.713394
953.402344	125.808746
952.256836	242.949982
951.111328	87.992645
949.965820	22.419191
948.820313	46.165173
947.673828	159.168396
946.527344	256.254852
945.379883	56.442551
944.233398	105.807487
943.085938	47.959118
941.937500	113.545998
940.790039	117.609123
939.641602	279.246796
938.493164	226.499786
937.344727	438.473175
936.195313	292.486359
935.045898	324.512238
933.896484	377.164642
932.747070	252.192017
931.596680	300.539063
930.446289	216.895889
929.295898	169.852676
928.144531	209.463699
926.993164	180.905914
925.841797	70.574081
924.690430	156.056259
923.538086	21.016413
922.385742	224.955124
921.233398	40.199596
920.081055	-151.165161
918.927734	25.773130
917.774414	-47.129089
916.621094	34.555855
915.466797	-185.659988
914.312500	-26.561174
913.158203	171.158737
912.002930	-157.488968
910.848633	-147.878006
909.693359	29.666750
908.537109	-30.827389
907.381836	76.557182
906.225586	82.023392
905.069336	-170.698746
903.913086	-205.734711
902.755859	-18.709459
901.598633	-76.194160
900.441406	-106.384674
899.283203	12.904727
898.125000	-157.363297
896.966797	2.795964
895.808594	-65.429688
894.649414	76.740410
893.490234	200.855377
892.331055	69.640030
891.171875	92.210777
890.011719	114.863113
888.851563	-4.677504
887.691406	124.271645
886.530273	-62.756508
885.369141	249.102844
884.208008	208.941528
883.046875	288.421661
881.884766	153.716965
880.722656	271.653778
879.560547	319.734985
878.397461	266.462524
877.234375	287.630280
876.071289	419.219543
874.908203	267.078857
873.744141	290.679016
872.580078	269.312622
871.416016	4.989270
870.250977	78.306786
869.085938	156.142563
867.920898	258.726807
866.755859	71.306343
865.589844	304.324829
864.423828	96.855698
863.257813	147.877167
862.090820	46.194283
860.924805	422.872803
859.756836	215.740677
858.589844	141.154846
857.421875	225.954315
856.253906	194.090179
855.085938	337.206573
853.917969	504.943817
852.749023	439.489838
851.580078	528.730225
850.411133	526.078613
849.241211	460.725037
848.071289	274.477753
846.901367	285.367706
845.730469	220.156143
844.559570	161.696289
843.388672	96.555168
842.217773	228.298828
841.045898	-13.497959
839.875000	113.733940
838.702148	185.028122
837.530273	117.714577
836.357422	173.316238
835.184570	282.490112
834.011719	306.733948
832.837891	259.509216
831.664063	259.163391
830.490234	372.612305
829.315430	347.658173
828.141602	213.386169
826.966797	335.613983
825.791016	509.039581
824.616211	203.106750
823.440430	26.542227
822.264648	63.909679
821.087891	116.818932
819.911133	151.847412
818.734375	135.609314
817.557617	-49.828960
816.379883	120.830826
815.203125	104.473625
814.024414	-123.221718
812.846680	84.987000
811.667969	1.807508
810.489258	-112.506447
809.310547	-13.496669
808.130859	-50.108173
806.951172	-135.626999
805.771484	-145.669083
804.591797	-95.829750
803.411133	-188.124435
802.230469	-185.027283
801.048828	-113.222694
799.868164	-1.604199
798.686523	-147.329102
797.504883	-80.235405
796.322266	-57.572041
795.139648	-39.427776
793.957031	27.368032
792.774414	87.407944
791.590820	-113.942780
790.408203	-233.374146
789.223633	10.147347
788.040039	-20.909920
786.855469	-5.578112
785.670898	82.646729
784.486328	106.619240
783.300781	73.020943
782.115234	282.460663
780.929688	299.479736
779.743164	376.048676
778.557617	174.212860
777.371094	73.954033
776.183594	125.969788
774.997070	-64.898956
773.809570	103.882973
772.621094	-93.686874
771.433594	48.371758
770.245117	88.848633
769.056641	193.140182
767.868164	-26.675480
766.678711	227.235260
765.489258	42.575905
764.299805	42.902279
763.109375	276.523529
761.919922	177.552551
760.728516	505.478668
759.538086	415.119019
758.346680	489.687164
757.155273	524.543884
755.963867	328.436890
754.772461	248.832642
753.580078	305.428894
752.387695	155.383774
751.194336	207.407730
750.001953	314.218262
748.808594	262.816467
747.614258	290.375031
746.420898	216.888458
745.226563	332.036316
744.032227	295.699371
742.836914	279.036224
741.642578	108.831245
740.447266	280.566406
739.250977	176.030136
738.055664	264.264130
736.859375	210.010010
735.663086	103.153267
734.465820	121.068352
733.269531	121.395363
732.072266	298.907806
730.874023	244.368179
729.676758	270.718781
728.478516	321.049408
727.280273	366.926086
726.081055	250.980026
724.882813	344.812378
723.683594	392.669952
722.483398	379.296967
721.284180	215.207092
720.083984	404.820801
718.883789	496.081696
717.682617	329.765533
716.481445	438.372711
715.280273	291.701477
714.079102	463.432037
712.876953	447.561890
711.674805	285.637451
710.472656	289.370270
709.270508	249.505005
708.067383	224.882889
706.864258	36.937290
705.660156	169.083603
704.457031	298.978149
703.252930	19.709961
702.048828	377.982971
700.843750	111.859993
699.638672	208.994232
698.433594	19.117714
697.228516	27.114773
696.022461	87.261078
694.816406	121.316193
693.610352	75.001297
692.403320	-40.767376
691.197266	-71.803406
689.990234	-135.366638
688.782227	-57.839542
687.574219	-36.732365
686.366211	-134.903305
685.158203	165.978851
683.950195	-109.911049
682.741211	-136.395340
681.532227	-65.328484
680.322266	-18.093489
679.112305	-109.462006
677.902344	95.901543
676.692383	84.719353
675.482422	62.758423
674.271484	190.152924
673.060547	96.867836
671.848633	-91.498032
670.636719	-91.610901
669.424805	154.769196
668.212891	-9.574931
667.000977	46.606125
665.788086	-28.974161
664.574219	-104.473831
663.361328	-69.769722
662.147461	-58.784210
660.933594	55.840183
659.719727	-53.960758
658.504883	108.156311
657.290039	164.553955
656.075195	-91.702843
654.860352	55.337345
653.644531	-69.225182
652.428711	2.391891
651.212891	-33.708458
649.996094	223.159225
648.779297	6.199153
647.562500	86.452843
646.344727	194.669312
645.127930	195.256989
643.909180	307.726563
642.691406	396.488800
641.472656	270.175903
640.254883	75.119637
639.035156	-25.285135
637.816406	18.312241
636.596680	33.937794
635.376953	103.220253
634.157227	-16.537493
632.936523	-254.367340
631.715820	119.580765
630.495117	79.131699
629.273438	55.789021
628.051758	-70.583000
626.830078	101.081116
625.608398	88.182251
624.385742	169.480209
623.163086	289.183960
621.940430	128.024612
620.717773	208.823547
619.494141	62.414722
618.270508	-92.677612
617.045898	-136.598663
615.822266	31.142357
614.597656	153.638184
613.372070	-60.006493
612.147461	6.322111
610.921875	-70.924484
609.696289	97.371666
608.469727	30.173725
607.244141	-43.758343
606.017578	37.896629
604.791016	-85.908859
