# Supplementary material for: Raman spectroscopy accurately differentiates mucosal healing from non-healing and biochemical changes following biological therapy in inflammatory bowel disease
Source: PLoS One. 2021 Jun 2;16(6):e0252210. doi: 10.1371/journal.pone.0252210 (PMC8172032; doi:10.1371/journal.pone.0252210)
Supplement: S2 Dataset — (ZIP) [file pone.0252210.s004.zip › Export UC MH/EC037-1_base sub CR removed_79__X_-13703.7__Y_37034__Z_156.852__Time_902.txt]

1714.640625	214.966141
1713.664063	-128.128693
1712.687500	108.643822
1711.709961	267.597504
1710.733398	75.389214
1709.755859	-36.247379
1708.778320	-21.778727
1707.799805	81.186729
1706.821289	-99.686729
1705.843750	-191.948685
1704.864258	117.518135
1703.885742	-36.042919
1702.907227	-109.093658
1701.927734	-141.835861
1700.948242	36.922665
1699.968750	47.302395
1698.988281	-110.597244
1698.007813	-115.872765
1697.028320	12.693585
1696.046875	-53.682655
1695.066406	101.909416
1694.084961	43.972176
1693.104492	-40.405251
1692.123047	-36.455578
1691.140625	55.763561
1690.159180	254.913284
1689.176758	59.376602
1688.194336	141.526367
1687.211914	479.845154
1686.228516	245.080765
1685.246094	282.527283
1684.262695	309.518066
1683.279297	254.151047
1682.295898	425.438812
1681.311523	362.546143
1680.327148	494.264923
1679.342773	375.974243
1678.358398	226.047211
1677.374023	406.322479
1676.388672	514.927002
1675.403320	453.534119
1674.417969	530.659729
1673.432617	568.120361
1672.446289	547.324341
1671.459961	646.335144
1670.473633	556.945190
1669.487305	643.105103
1668.500977	628.569031
1667.513672	606.293701
1666.526367	624.068115
1665.539063	726.971191
1664.550781	564.769470
1663.563477	933.305054
1662.575195	867.033264
1661.586914	1068.757813
1660.598633	745.839417
1659.609375	947.922119
1658.620117	895.806763
1657.631836	801.558899
1656.641602	964.392761
1655.652344	1005.589783
1654.662109	925.202820
1653.672852	921.801941
1652.681641	828.622192
1651.691406	632.528198
1650.701172	582.156799
1649.709961	637.738281
1648.718750	653.826477
1647.727539	493.021301
1646.735352	567.604187
1645.744141	217.039276
1644.751953	241.808304
1643.759766	242.966003
1642.766602	363.066772
1641.774414	454.247101
1640.781250	242.081696
1639.788086	164.701645
1638.794922	140.249435
1637.801758	173.961288
1636.807617	28.513449
1635.813477	78.309746
1634.819336	1.723082
1633.825195	88.640984
1632.830078	-64.064537
1631.834961	15.158233
1630.839844	41.801308
1629.844727	-26.222404
1628.849609	-7.264635
1627.853516	-93.467484
1626.857422	-105.880379
1625.861328	-57.704636
1624.865234	27.350616
1623.868164	-63.686398
1622.871094	129.250763
1621.874023	211.816315
1620.876953	-91.768135
1619.879883	-72.085648
1618.881836	-99.620239
1617.883789	46.195232
1616.885742	275.998474
1615.887695	-3.350089
1614.888672	95.276192
1613.889648	109.966782
1612.890625	-16.923679
1611.891602	37.195805
1610.892578	219.774673
1609.892578	-22.273899
1608.892578	102.646317
1607.892578	112.270027
1606.892578	171.673782
1605.891602	58.238770
1604.890625	251.169662
1603.889648	69.738464
1602.888672	14.001362
1601.887695	0.152320
1600.885742	90.933136
1599.883789	-24.924986
1598.881836	-77.988693
1597.879883	-149.337265
1596.876953	-14.210213
1595.874023	-46.381962
1594.871094	12.873998
1593.868164	-37.610294
1592.864258	-137.715790
1591.861328	54.590149
1590.857422	-45.548119
1589.853516	-145.674164
1588.848633	12.482530
1587.844727	-90.293999
1586.839844	5.118144
1585.834961	48.301689
1584.830078	39.289368
1583.824219	4.165247
1582.819336	2.883962
1581.813477	27.594612
1580.807617	101.724174
1579.800781	-69.002632
1578.794922	161.195618
1577.788086	-108.493095
1576.781250	-39.849369
1575.773438	-59.760788
1574.766602	211.590897
1573.758789	-104.954247
1572.750977	101.145927
1571.743164	73.144608
1570.735352	-165.419785
1569.726563	27.339523
1568.718750	-6.050068
1567.708984	155.264252
1566.700195	77.553780
1565.691406	-122.215446
1564.681641	-18.324711
1563.671875	197.015350
1562.662109	178.690308
1561.652344	-67.963089
1560.641602	240.336319
1559.630859	50.628410
1558.620117	166.777496
1557.609375	33.999466
1556.597656	160.274567
1555.586914	244.965027
1554.575195	150.818253
1553.563477	35.902359
1552.550781	128.031403
1551.539063	-5.136548
1550.526367	-143.528381
1549.513672	25.903070
1548.500977	-19.515453
1547.487305	-62.434898
1546.473633	-48.555737
1545.459961	231.457718
1544.446289	133.947067
1543.432617	20.877014
1542.417969	-27.674118
1541.404297	1.185482
1540.389648	66.071579
1539.374023	6.908759
1538.359375	-67.804047
1537.343750	234.145203
1536.328125	-256.148621
1535.312500	-47.341553
1534.296875	125.175095
1533.280273	-45.391842
1532.263672	-4.616876
1531.247070	190.668365
1530.230469	-29.050327
1529.212891	3.663199
1528.196289	-22.958431
1527.178711	66.193893
1526.160156	16.187895
1525.142578	-26.160145
1524.124023	217.032898
1523.106445	120.445030
1522.087891	90.670067
1521.068359	91.661652
1520.049805	125.996872
1519.030273	111.374588
1518.010742	50.409550
1516.991211	4.797999
1515.971680	59.301640
1514.951172	-66.097160
1513.930664	16.457029
1512.910156	65.516052
1511.889648	45.171814
1510.868164	1.644777
1509.846680	-13.725792
1508.826172	-59.938198
1507.803711	-85.720352
1506.782227	142.266479
1505.759766	80.408035
1504.737305	-158.333862
1503.714844	-99.829002
1502.692383	27.742300
1501.668945	73.217308
1500.646484	77.643250
1499.623047	-92.099670
1498.599609	-3.328380
1497.575195	-68.213593
1496.550781	17.808784
1495.527344	-90.654922
1494.502930	-117.314850
1493.477539	19.594995
1492.453125	38.812370
1491.427734	267.514557
1490.402344	146.008301
1489.376953	-116.004677
1488.350586	-20.407293
1487.325195	-65.333298
1486.298828	173.072906
1485.272461	260.735504
1484.245117	335.539063
1483.218750	213.826736
1482.191406	365.039795
1481.164063	273.872162
1480.136719	243.894867
1479.108398	277.604584
1478.080078	359.684631
1477.052734	395.840942
1476.023438	238.308197
1474.995117	289.674408
1473.965820	409.725098
1472.937500	649.364746
1471.908203	550.330872
1470.877930	873.731567
1469.848633	751.740967
1468.818359	563.627808
1467.788086	721.442810
1466.757813	904.596924
1465.727539	968.175842
1464.696289	1326.513916
1463.665039	843.617004
1462.633789	1115.424316
1461.602539	1194.071533
1460.570313	1290.436646
1459.539063	1242.052490
1458.506836	1528.720825
1457.473633	1495.492920
1456.441406	1474.974976
1455.408203	1210.932495
1454.375000	1352.778442
1453.341797	1139.586914
1452.308594	1258.576294
1451.274414	1195.023315
1450.241211	1268.351196
1449.207031	1298.572510
1448.171875	1493.412476
1447.137695	1181.730957
1446.102539	1508.188843
1445.067383	1348.524536
1444.032227	1247.149658
1442.997070	1183.787354
1441.960938	1115.399170
1440.924805	1403.658569
1439.888672	1332.765259
1438.852539	1175.974609
1437.816406	1049.604736
1436.779297	1148.196899
1435.742188	1072.454834
1434.705078	837.647522
1433.666992	885.789246
1432.629883	863.263977
1431.591797	701.936707
1430.553711	497.811523
1429.514648	268.564911
1428.476563	488.487732
1427.437500	461.182465
1426.398438	320.460663
1425.359375	285.721069
1424.320313	97.294044
1423.280273	183.646225
1422.240234	282.603546
1421.200195	401.717041
1420.159180	296.686768
1419.119141	166.586838
1418.078125	192.646362
1417.037109	178.479034
1415.996094	114.048836
1414.954102	-5.656827
1413.912109	65.888603
1412.870117	72.080696
1411.828125	83.355995
1410.786133	-234.574554
1409.743164	-69.848358
1408.700195	150.139847
1407.657227	-24.260401
1406.614258	65.160789
1405.570313	-6.094189
1404.527344	20.656118
1403.483398	223.123672
1402.438477	207.263565
1401.394531	66.059525
1400.349609	-27.375776
1399.304688	14.702766
1398.259766	127.027306
1397.214844	101.518440
1396.168945	-64.250710
1395.123047	-229.877197
1394.077148	-122.336029
1393.031250	-59.846317
1391.984375	-94.967567
1390.937500	-54.904659
1389.890625	-89.865082
1388.843750	125.477814
1387.796875	260.751465
1386.749023	243.467911
1385.701172	-166.313583
1384.653320	-15.847498
1383.604492	-42.839394
1382.556641	-27.251019
1381.507813	-1.608091
1380.458984	161.482132
1379.410156	19.910561
1378.360352	-69.099403
1377.310547	4.262661
1376.260742	70.184448
1375.210938	93.740341
1374.161133	254.570160
1373.110352	11.359487
1372.059570	17.687767
1371.008789	-137.951767
1369.957031	127.774132
1368.906250	27.161110
1367.854492	-90.777695
1366.802734	55.446789
1365.750000	-19.959913
1364.698242	-18.060297
1363.645508	-177.891464
1362.592773	-76.257721
1361.540039	-64.163116
1360.486328	-96.778778
1359.433594	17.448090
1358.379883	86.938103
1357.326172	146.533905
1356.271484	178.835083
1355.216797	196.292465
1354.163086	114.453247
1353.107422	219.003815
1352.052734	174.594055
1350.998047	147.663452
1349.942383	272.231873
1348.886719	287.628448
1347.830078	437.073334
1346.774414	472.427795
1345.717773	344.147217
1344.661133	431.723450
1343.604492	316.055450
1342.546875	416.137054
1341.490234	479.087433
1340.432617	618.879272
1339.375000	468.884827
1338.316406	462.652832
1337.258789	558.012756
1336.200195	794.488586
1335.141602	486.485382
1334.082031	599.299194
1333.023438	541.457092
1331.963867	446.605591
1330.904297	455.714844
1329.844727	291.842712
1328.784180	508.722076
1327.723633	604.494690
1326.663086	216.078720
1325.602539	588.640381
1324.541992	388.202301
1323.480469	308.884338
1322.418945	580.167664
1321.357422	597.213562
1320.295898	325.643219
1319.233398	513.058105
1318.170898	404.508514
1317.108398	697.969055
1316.045898	419.451569
1314.982422	643.882874
1313.918945	488.809021
1312.855469	661.507385
1311.791992	826.796326
1310.728516	780.297974
1309.664063	842.190369
1308.599609	840.113892
1307.535156	732.272644
1306.469727	636.826294
1305.404297	932.572205
1304.338867	697.045532
1303.273438	820.637878
1302.208008	666.450745
1301.141602	723.726807
1300.075195	515.656982
1299.008789	794.119019
1297.942383	728.659729
1296.875000	457.005463
1295.807617	507.107483
1294.740234	557.227417
1293.672852	811.035095
1292.604492	542.203308
1291.537109	523.716187
1290.468750	600.905884
1289.399414	604.538818
1288.331055	684.194824
1287.261719	565.340820
1286.192383	549.473633
1285.123047	403.816711
1284.052734	806.833130
1282.983398	612.268311
1281.913086	584.274048
1280.841797	722.737976
1279.771484	305.722717
1278.700195	529.857788
1277.628906	514.224731
1276.557617	608.658325
1275.486328	725.073547
1274.414063	807.232361
1273.341797	542.368591
1272.269531	607.463501
1271.197266	828.873474
1270.124023	732.724915
1269.050781	880.786621
1267.977539	782.253784
1266.904297	603.239563
1265.830078	678.062866
1264.756836	574.790649
1263.681641	742.276245
1262.607422	714.633911
1261.533203	711.386597
1260.458008	859.250671
1259.382813	646.418762
1258.307617	528.694519
1257.231445	769.059937
1256.155273	585.609009
1255.079102	550.747864
1254.002930	688.717773
1252.926758	636.809570
1251.849609	879.306213
1250.772461	715.474487
1249.695313	680.600464
1248.617188	640.866516
1247.540039	576.839600
1246.461914	578.444885
1245.382813	509.571960
1244.304688	477.161926
1243.225586	743.477844
1242.146484	759.564026
1241.067383	680.952637
1239.988281	376.644806
1238.908203	506.800354
1237.828125	542.267395
1236.748047	422.472656
1235.667969	727.074524
1234.586914	549.064880
1233.505859	671.670776
1232.424805	673.036865
1231.343750	514.475769
1230.261719	510.982361
1229.179688	313.730011
1228.097656	508.770721
1227.015625	352.708191
1225.932617	358.831146
1224.850586	263.306885
1223.767578	317.773193
1222.683594	543.895325
1221.600586	266.958923
1220.516602	89.225693
1219.432617	324.826447
1218.347656	77.019554
1217.263672	312.455200
1216.178711	197.536560
1215.093750	273.399445
1214.008789	279.183929
1212.922852	251.134613
1211.836914	114.473412
1210.750977	433.815033
1209.665039	420.116882
1208.579102	276.166595
1207.492188	455.308289
1206.405273	381.237793
1205.318359	280.652832
1204.230469	257.169067
1203.142578	84.309532
1202.054688	222.155823
1200.966797	78.193878
1199.877930	167.750214
1198.790039	33.410828
1197.701172	149.323303
1196.611328	291.598511
1195.522461	130.735825
1194.432617	121.381660
1193.342773	3.810513
1192.252930	-46.454460
1191.162109	-269.754852
1190.072266	88.379860
1188.981445	-72.490120
1187.889648	-266.955902
1186.798828	-151.675613
1185.707031	-98.902679
1184.615234	-161.381714
1183.523438	37.628353
1182.430664	32.617836
1181.337891	-39.582546
1180.245117	195.089645
1179.152344	50.886292
1178.059570	108.003662
1176.965820	16.498383
1175.872070	20.803974
1174.778320	96.906792
1173.683594	-107.208870
1172.588867	-100.626892
1171.494141	75.826630
1170.399414	247.369568
1169.303711	45.608208
1168.208984	44.794147
1167.113281	-20.628683
1166.016602	-81.293045
1164.920898	87.471878
1163.824219	174.868622
1162.727539	-14.934230
1161.630859	-338.446228
1160.533203	-31.469416
1159.435547	158.347549
1158.337891	367.129944
1157.240234	146.251114
1156.141602	118.664810
1155.043945	0.418611
1153.944336	77.708969
1152.845703	133.472961
1151.747070	241.607727
1150.647461	13.642128
1149.547852	-23.663841
1148.447266	-120.548927
1147.347656	-36.437660
1146.247070	-61.929058
1145.146484	-185.042236
1144.044922	-101.102921
1142.944336	-305.122223
1141.842773	57.037926
1140.741211	86.053940
1139.638672	36.551205
1138.537109	139.176102
1137.434570	8.809752
1136.332031	-83.515839
1135.228516	-2.431175
1134.125977	190.211380
1133.022461	-99.276558
1131.917969	31.501106
1130.814453	228.647278
1129.709961	183.642410
1128.605469	425.668213
1127.500977	428.012512
1126.396484	347.336182
1125.291016	299.848511
1124.185547	257.096588
1123.080078	275.944427
1121.973633	72.063179
1120.868164	15.103129
1119.761719	306.222198
1118.654297	327.294220
1117.547852	-106.093887
1116.440430	54.630760
1115.333008	35.461792
1114.225586	-66.502289
1113.117188	243.010239
1112.008789	138.635620
1110.900391	164.289780
1109.791992	291.527313
1108.682617	187.154144
1107.573242	217.447205
1106.463867	212.291199
1105.354492	249.619690
1104.244141	178.334244
1103.133789	187.303726
1102.023438	311.865967
1100.913086	257.094208
1099.801758	350.899811
1098.690430	138.154587
1097.579102	333.288208
1096.467773	368.076111
1095.355469	431.109314
1094.243164	242.067307
1093.130859	434.618073
1092.017578	193.851730
1090.905273	120.331268
1089.791992	39.776001
1088.677734	36.894966
1087.564453	111.651512
1086.450195	463.876343
1085.335938	458.559418
1084.221680	293.403931
1083.106445	180.025513
1081.991211	367.455109
1080.875977	409.167450
1079.760742	173.741608
1078.644531	217.838226
1077.528320	243.146454
1076.412109	460.902649
1075.295898	117.789497
1074.178711	89.183479
1073.061523	-202.067139
1071.944336	329.841400
1070.826172	444.246582
1069.708984	47.703098
1068.590820	269.943481
1067.471680	241.435654
1066.353516	-54.021717
1065.234375	549.813843
1064.115234	167.843063
1062.996094	373.524078
1061.875977	251.544113
1060.755859	239.596848
1059.635742	351.642303
1058.515625	124.613068
1057.394531	348.895721
1056.273438	346.396759
1055.152344	82.226486
1054.031250	100.881973
1052.909180	26.132725
1051.787109	-8.851291
1050.665039	35.591030
1049.541992	236.416763
1048.418945	108.176643
1047.295898	-3.634297
1046.172852	120.211426
1045.048828	97.131966
1043.925781	95.092583
1042.801758	156.020493
1041.676758	44.522156
1040.552734	-41.246025
1039.427734	66.381676
1038.302734	104.146919
1037.176758	109.343094
1036.050781	-64.630028
1034.924805	3.529133
1033.798828	115.907318
1032.672852	279.454529
1031.545898	-22.096220
1030.418945	-97.948967
1029.291992	-131.876404
1028.164063	-149.474503
1027.036133	-215.797104
1025.908203	-82.284904
1024.780273	-345.859070
1023.651367	40.777119
1022.522461	-178.492905
1021.393555	-10.082552
1020.264648	-24.967764
1019.134766	-366.827179
1018.004883	-214.550186
1016.875000	-134.150787
1015.744141	-169.619080
1014.613281	59.155399
1013.482422	-89.736969
1012.351563	129.774658
1011.219727	110.732605
1010.088867	237.622131
1008.956055	-1.192345
1007.824219	30.913971
1006.691406	245.830170
1005.558594	541.667053
1004.425781	872.118408
1003.292969	1061.459961
1002.159180	871.722717
1001.025391	573.534790
999.891602	243.210907
998.756836	199.510712
997.622070	-199.711426
996.487305	70.822136
995.352539	52.789383
994.216797	46.370029
993.081055	261.498230
991.945313	126.012054
990.808594	-71.601990
989.672852	30.652435
988.536133	-284.249878
987.398438	94.658180
986.261719	56.485771
985.124023	-32.274395
983.986328	35.664661
982.847656	-138.085251
981.709961	132.533661
980.571289	-80.129990
979.432617	-48.764183
978.292969	-77.143639
977.153320	-82.442833
976.013672	-122.150124
974.874023	33.595715
973.734375	5.515248
972.593750	106.166016
971.453125	108.082092
970.311523	130.733215
969.170898	-32.502232
968.029297	245.077133
966.886719	38.432186
965.745117	127.893997
964.602539	98.121300
963.459961	167.030396
962.317383	125.941269
961.173828	126.195084
960.030273	442.729370
958.886719	273.528107
957.743164	-97.075127
956.598633	50.055920
955.454102	265.862366
954.309570	33.050724
953.165039	104.741646
952.019531	231.370361
950.874023	-156.589157
949.727539	221.692963
948.582031	174.668655
947.435547	61.451347
946.289063	128.862350
945.141602	68.378174
943.995117	142.735367
942.847656	121.221558
941.699219	127.174126
940.551758	5.380018
939.403320	212.269714
938.254883	111.165970
937.105469	249.635376
935.957031	114.489761
934.807617	36.452942
933.658203	494.083710
932.507813	265.728088
931.357422	265.333405
930.207031	96.465195
929.056641	-120.082481
927.906250	61.886745
926.754883	120.928047
925.603516	-6.577994
924.451172	7.060579
923.298828	-56.578499
922.146484	-4.181749
920.994141	150.531097
919.841797	16.600069
918.688477	64.541466
917.535156	126.135849
916.380859	35.591003
915.227539	-27.623024
914.073242	211.134949
912.918945	-144.755081
911.763672	19.127604
910.608398	-361.419128
909.453125	-294.996033
908.297852	-273.912781
907.141602	112.136230
905.985352	-32.244724
904.829102	-4.334119
903.672852	-234.623352
902.515625	-242.845795
901.358398	-264.618011
900.201172	102.970932
899.042969	-29.699020
897.884766	52.653912
896.726563	254.872269
895.568359	167.566177
894.409180	132.326584
893.250000	151.372650
892.090820	-55.542946
890.930664	38.135635
889.771484	188.253967
888.611328	-16.207825
887.450195	5.206088
886.289063	71.767448
885.128906	199.236237
883.966797	304.099030
882.805664	-44.426228
881.643555	112.330193
880.481445	284.804016
879.319336	209.279160
878.156250	314.063507
876.993164	441.331085
875.830078	46.016140
874.666016	252.108276
873.502930	30.374645
872.338867	137.344437
871.173828	280.266418
870.009766	175.661682
868.844727	217.293777
867.679688	249.908997
866.513672	293.743011
865.348633	474.646973
864.182617	235.277069
863.015625	254.350861
861.849609	349.766418
860.682617	238.552994
859.515625	329.411957
858.347656	373.086823
857.180664	234.979691
856.012695	545.568970
854.843750	225.796829
853.675781	271.629974
852.506836	382.431519
851.337891	385.586578
850.167969	357.350403
848.999023	579.988586
847.829102	244.862320
846.658203	339.753632
845.488281	306.981140
844.317383	254.058151
843.146484	398.022430
841.975586	-102.324287
840.803711	231.685272
839.631836	212.251053
838.459961	324.674896
837.287109	133.088821
836.114258	171.683212
834.941406	326.377106
833.768555	244.247772
832.594727	445.665558
831.420898	336.690094
830.247070	517.832336
829.072266	382.042664
827.898438	81.220802
826.722656	135.068924
825.547852	371.664703
824.372070	4.069753
823.196289	202.619476
822.020508	133.688248
820.844727	71.429817
819.667969	225.155777
818.491211	367.633453
817.313477	-59.794331
816.136719	11.386399
814.958984	124.758339
813.781250	89.008972
812.602539	35.440086
811.423828	-80.399376
810.245117	-189.560532
809.066406	-180.949936
807.886719	18.659939
806.707031	100.414017
805.527344	2.220288
804.346680	-7.176166
803.166992	-34.373501
801.985352	-205.837311
800.804688	-168.740891
799.623047	5.794725
798.441406	-349.743256
797.259766	-102.190773
796.078125	-96.381775
794.895508	-154.881760
793.712891	194.201035
792.529297	-112.487976
791.346680	-228.659119
790.163086	24.855278
788.978516	134.346329
787.794922	22.477108
786.610352	-27.450106
785.425781	115.003868
784.241211	182.167526
783.055664	176.303421
781.870117	59.895874
780.684570	0.943410
779.498047	198.208572
778.311523	48.611458
777.125000	71.258095
775.938477	171.108109
774.750977	59.006042
773.563477	77.089081
772.375977	-182.813934
771.187500	-67.735390
769.999023	223.630051
768.810547	-9.796849
767.622070	199.801147
766.432617	166.903412
765.243164	96.538193
764.053711	138.481827
762.863281	202.383621
761.672852	325.652863
760.482422	248.571884
759.291992	488.309692
758.100586	63.628941
756.909180	232.864914
755.717773	56.819576
754.525391	-55.429981
753.333008	-103.925232
752.140625	89.245255
750.948242	-16.421137
749.754883	60.203510
748.561523	138.964630
747.368164	77.195663
746.173828	28.600706
744.979492	48.019489
743.785156	188.051132
742.590820	-5.312641
741.395508	167.521027
740.200195	121.079506
739.003906	52.734978
737.808594	-6.820578
736.612305	47.536549
735.416016	20.843613
734.218750	302.838104
733.021484	-144.143829
731.824219	-8.852452
730.626953	56.370178
729.428711	-49.037178
728.230469	-29.748083
727.032227	205.965775
725.833984	11.008509
724.634766	172.326782
723.435547	167.549774
722.235352	167.157410
721.036133	53.236332
719.835938	129.312927
718.635742	-54.352753
717.434570	89.395088
716.233398	100.025475
715.032227	274.253113
713.831055	86.460747
712.628906	66.646042
711.426758	103.535751
710.224609	-1.190536
709.021484	118.545021
707.818359	109.764015
706.615234	168.524918
705.412109	94.507286
704.208008	9.681647
703.003906	92.487411
701.799805	-140.134186
700.594727	-18.095339
699.389648	36.533436
698.184570	202.054672
696.979492	26.333349
695.773438	137.562866
694.567383	-109.638100
693.361328	-106.902649
692.154297	149.935318
690.947266	-1.400259
689.740234	8.000400
688.533203	-138.761566
687.325195	-333.115662
686.117188	-221.510132
684.909180	-20.986559
683.700195	199.021729
682.491211	-168.330322
681.282227	6.255488
680.072266	-40.124866
678.863281	-160.042389
677.653320	-275.495850
676.442383	-94.245674
675.232422	260.142456
674.021484	-39.007721
672.810547	27.651178
671.598633	-134.886337
670.386719	-16.173496
669.174805	117.700592
667.962891	-81.230194
666.750000	-89.840508
665.537109	24.776819
664.324219	12.001127
663.110352	-11.473878
661.897461	-21.897791
660.683594	19.567501
659.468750	121.521935
658.254883	117.810936
657.040039	43.020817
655.824219	-25.176495
654.609375	66.270744
653.393555	-8.189684
652.177734	-54.513725
650.960938	30.679592
649.745117	29.769156
648.528320	-44.261967
647.311523	58.350266
646.093750	87.826492
644.875977	196.985062
643.658203	15.758320
642.440430	54.074551
641.221680	86.001816
640.002930	251.277634
638.784180	89.865044
637.564453	207.945175
636.344727	5.948289
635.125000	-133.598511
633.905273	130.677414
632.684570	53.560368
631.463867	-42.776093
630.243164	-29.571079
629.021484	-54.927368
627.799805	280.111206
626.578125	93.976921
625.356445	92.344055
624.133789	118.623001
622.911133	211.360901
621.688477	218.395569
620.464844	66.965080
619.241211	-82.225853
618.017578	61.976456
616.793945	77.709900
615.569336	-107.700233
614.344727	-158.233688
613.120117	-33.344933
611.894531	-23.988585
610.668945	-53.127411
609.443359	-20.279003
608.216797	1.851387
606.991211	-93.560959
605.764648	110.082970
604.537109	1.809591
