# Supplementary material for: Raman spectroscopy accurately differentiates mucosal healing from non-healing and biochemical changes following biological therapy in inflammatory bowel disease
Source: PLoS One. 2021 Jun 2;16(6):e0252210. doi: 10.1371/journal.pone.0252210 (PMC8172032; doi:10.1371/journal.pone.0252210)
Supplement: S2 Dataset — (ZIP) [file pone.0252210.s004.zip › Export UC MH/EC038-2_CR removed and BL sub_20__X_-3733.94__Y_63157.1__Z_-459.274__Time_228.txt]

1714.793945	267.039764
1713.817383	-65.980698
1712.840820	285.157715
1711.864258	198.200256
1710.886719	70.102051
1709.909180	120.769096
1708.931641	-62.631802
1707.953125	404.066711
1706.975586	-228.503159
1705.997070	-77.214859
1705.018555	308.617157
1704.040039	-34.809246
1703.060547	48.966721
1702.081055	-464.991882
1701.101563	-396.670898
1700.122070	-348.204651
1699.142578	38.671040
1698.162109	-337.703949
1697.181641	-616.196655
1696.201172	-275.878815
1695.220703	-97.216644
1694.239258	-133.610367
1693.257813	162.508438
1692.276367	179.579880
1691.294922	85.907463
1690.313477	519.259583
1689.331055	121.340805
1688.348633	90.279198
1687.366211	289.812134
1686.383789	463.841095
1685.400391	105.880737
1684.416992	207.605026
1683.433594	68.025108
1682.450195	243.949142
1681.465820	279.725006
1680.482422	271.391663
1679.498047	146.966782
1678.512695	-72.198669
1677.528320	542.564819
1676.542969	527.613708
1675.558594	633.387085
1674.572266	585.769226
1673.586914	677.396790
1672.601563	559.964905
1671.615234	876.520447
1670.628906	720.989380
1669.642578	1108.166138
1668.655273	996.791992
1667.668945	1358.850952
1666.681641	1142.930542
1665.694336	1132.195557
1664.706055	986.887268
1663.718750	1099.690918
1662.730469	1364.263672
1661.742188	934.841980
1660.753906	1243.116211
1659.764648	1072.242310
1658.775391	1055.744141
1657.787109	957.803406
1656.796875	1503.916748
1655.807617	1560.618652
1654.818359	1210.231323
1653.828125	1344.782593
1652.837891	1262.852295
1651.846680	1236.973511
1650.856445	1351.802246
1649.865234	731.979004
1648.874023	689.148743
1647.882813	955.989075
1646.891602	874.349487
1645.899414	1118.044556
1644.907227	725.511230
1643.915039	526.279541
1642.922852	594.121826
1641.930664	-121.615059
1640.937500	12.933006
1639.944336	211.046066
1638.951172	288.028625
1637.957031	523.441711
1636.963867	331.937347
1635.969727	-320.545288
1634.975586	-384.843811
1633.981445	122.835686
1632.986328	145.779221
1631.991211	137.297562
1630.996094	-121.142784
1630.000977	262.999115
1629.005859	-237.173111
1628.009766	-37.113655
1627.013672	-123.765450
1626.017578	-512.735107
1625.021484	-178.320313
1624.024414	171.775925
1623.028320	-116.878059
1622.031250	141.207565
1621.033203	-139.384949
1620.036133	-125.602692
1619.038086	187.533493
1618.041016	-397.337250
1617.041992	175.578445
1616.043945	-217.495056
1615.045898	284.292389
1614.046875	352.970856
1613.047852	316.677734
1612.048828	104.676819
1611.048828	-209.559906
1610.049805	-177.738983
1609.049805	189.370743
1608.049805	118.732162
1607.048828	511.595215
1606.048828	68.875839
1605.047852	283.340607
1604.046875	-117.519073
1603.045898	138.515610
1602.044922	-63.551140
1601.042969	228.675797
1600.041016	-452.232849
1599.039063	-71.451950
1598.037109	241.035294
1597.034180	-84.516441
1596.031250	-80.867081
1595.028320	-30.378160
1594.025391	134.819443
1593.022461	-496.678375
1592.018555	-29.038601
1591.014648	-224.773315
1590.010742	-167.508698
1589.006836	-329.636353
1588.001953	301.008759
1586.997070	383.509796
1585.992188	556.999207
1584.987305	440.832184
1583.982422	225.446228
1582.976563	103.678047
1581.970703	151.042511
1580.964844	245.020569
1579.958984	-28.449583
1578.952148	117.046692
1577.945313	202.357880
1576.938477	141.649246
1575.931641	101.511993
1574.924805	-81.939049
1573.916992	402.726013
1572.909180	-264.884491
1571.901367	-285.221649
1570.893555	-45.943417
1569.884766	-9.749189
1568.876953	49.563595
1567.868164	440.976715
1566.858398	123.019600
1565.849609	557.810791
1564.839844	3.206034
1563.830078	499.504791
1562.820313	56.136238
1561.810547	300.037506
1560.799805	-45.167507
1559.790039	-24.899237
1558.779297	-246.038620
1557.767578	9.445005
1556.756836	-183.679306
1555.745117	-120.594437
1554.733398	245.197968
1553.721680	-39.387333
1552.709961	79.720795
1551.697266	-68.140106
1550.685547	588.591919
1549.672852	603.102783
1548.659180	379.314819
1547.646484	287.276276
1546.632813	13.964787
1545.619141	-187.129639
1544.605469	14.744740
1543.591797	466.886627
1542.577148	99.624496
1541.562500	210.047440
1540.547852	599.020874
1539.533203	-104.452980
1538.518555	206.452454
1537.502930	-48.208523
1536.487305	344.541595
1535.471680	61.064762
1534.456055	-18.823818
1533.439453	171.742111
1532.422852	557.881958
1531.406250	-115.612366
1530.389648	1.953648
1529.373047	173.329132
1528.355469	130.571091
1527.337891	365.691010
1526.320313	67.567154
1525.302734	209.476364
1524.284180	338.178223
1523.265625	137.282944
1522.247070	136.887848
1521.228516	586.312988
1520.208984	197.102539
1519.190430	72.663353
1518.170898	166.470764
1517.151367	87.878693
1516.130859	327.614471
1515.111328	104.797455
1514.090820	-585.512268
1513.070313	-20.323124
1512.049805	-348.775635
1511.028320	113.060127
1510.006836	-541.526855
1508.986328	-87.840706
1507.963867	3.778249
1506.942383	867.002991
1505.919922	-80.135696
1504.898438	49.437920
1503.875977	219.746307
1502.852539	-266.030762
1501.830078	-224.082260
1500.806641	-274.527039
1499.783203	-156.117401
1498.759766	253.904953
1497.736328	-257.627319
1496.711914	-98.793434
1495.687500	-91.063980
1494.663086	-346.864136
1493.638672	57.005974
1492.613281	-170.865173
1491.587891	219.759277
1490.563477	168.120316
1489.537109	-26.756378
1488.511719	54.261074
1487.485352	175.965881
1486.458984	-21.588390
1485.432617	447.067688
1484.406250	384.653503
1483.379883	350.263458
1482.352539	614.223877
1481.325195	622.987000
1480.297852	672.494873
1479.269531	622.456482
1478.241211	399.089813
1477.213867	805.222168
1476.184570	808.522400
1475.156250	1053.818848
1474.127930	1118.180054
1473.098633	1388.666260
1472.069336	1643.745483
1471.040039	1443.172241
1470.009766	1731.139648
1468.979492	1581.447632
1467.950195	1566.669312
1466.918945	1465.340942
1465.888672	1496.313721
1464.857422	1748.356812
1463.827148	1985.115723
1462.795898	1845.746338
1461.763672	1757.210205
1460.732422	1821.164063
1459.700195	2179.584229
1458.667969	2251.055420
1457.635742	2761.585205
1456.603516	2538.669922
1455.570313	2615.182861
1454.537109	2377.231445
1453.503906	2659.249268
1452.470703	2454.470703
1451.436523	2969.612793
1450.403320	2605.350098
1449.369141	2912.637207
1448.333984	2953.864258
1447.299805	2595.084717
1446.264648	2742.865967
1445.230469	2711.002441
1444.194336	2884.136475
1443.159180	2915.648438
1442.124023	2254.115234
1441.087891	2569.165039
1440.051758	2527.657227
1439.015625	3057.622314
1437.978516	2434.864258
1436.941406	2535.214844
1435.904297	1867.598755
1434.867188	1735.882446
1433.830078	1760.924561
1432.791992	1457.810669
1431.754883	1667.432983
1430.715820	1470.683838
1429.677734	933.571106
1428.639648	858.477295
1427.600586	564.086426
1426.561523	645.685059
1425.522461	669.412415
1424.482422	733.566040
1423.443359	802.929749
1422.403320	149.299164
1421.363281	357.569183
1420.322266	830.291748
1419.282227	759.178589
1418.241211	381.104767
1417.200195	526.843079
1416.159180	88.934723
1415.117188	149.440018
1414.076172	-58.978283
1413.034180	-25.771658
1411.992188	155.925232
1410.949219	-66.994675
1409.907227	130.078827
1408.864258	15.664297
1407.821289	197.891693
1406.777344	-44.236084
1405.734375	-107.759125
1404.690430	162.764389
1403.646484	54.389156
1402.602539	315.112579
1401.557617	234.696060
1400.513672	242.339386
1399.468750	124.755661
1398.423828	35.002163
1397.377930	346.481537
1396.333008	-103.737259
1395.287109	75.259537
1394.241211	-138.885925
1393.195313	205.741165
1392.148438	172.305969
1391.101563	-123.753319
1390.054688	-196.732986
1389.007813	-136.855148
1387.960938	143.353302
1386.913086	-134.144836
1385.865234	-146.248627
1384.817383	-168.137497
1383.769531	-507.240875
1382.720703	-143.817993
1381.671875	-210.069794
1380.623047	-173.668121
1379.574219	235.043304
1378.524414	-190.197983
1377.475586	333.593933
1376.425781	-123.500305
1375.375977	-118.573906
1374.325195	-250.677750
1373.274414	-165.526749
1372.224609	116.839058
1371.172852	137.444519
1370.122070	-3.728301
1369.070313	523.193054
1368.019531	295.221252
1366.967773	476.034241
1365.915039	181.272598
1364.863281	-30.946922
1363.810547	212.640640
1362.757813	30.751278
1361.705078	185.059906
1360.651367	-284.943176
1359.598633	-155.092789
1358.544922	-99.727570
1357.491211	-257.988281
1356.436523	416.651215
1355.382813	-196.009125
1354.328125	135.873306
1353.273438	125.019974
1352.217773	243.477173
1351.163086	501.156372
1350.107422	29.073471
1349.051758	299.456757
1347.996094	572.394592
1346.939453	641.953613
1345.883789	1279.671997
1344.827148	642.723572
1343.769531	982.982361
1342.712891	914.344604
1341.655273	940.055603
1340.598633	1228.588867
1339.540039	1039.056519
1338.482422	775.522644
1337.423828	1165.893799
1336.366211	1323.614746
1335.307617	1298.276245
1334.248047	1295.353760
1333.189453	1032.891968
1332.129883	1443.404907
1331.070313	1562.124634
1330.010742	1062.916504
1328.950195	1327.794922
1327.890625	1355.521484
1326.830078	1341.365723
1325.768555	907.442993
1324.708008	1064.096191
1323.646484	1433.138428
1322.585938	1777.517334
1321.523438	1573.962769
1320.461914	1175.755859
1319.400391	1209.552246
1318.337891	1046.149170
1317.275391	1967.881592
1316.211914	1526.066528
1315.149414	1474.020264
1314.085938	1045.093628
1313.022461	1540.328247
1311.958984	1577.346680
1310.894531	1565.196777
1309.831055	1255.302734
1308.766602	945.637878
1307.701172	1133.301514
1306.636719	1726.990723
1305.571289	1265.229980
1304.505859	1457.962280
1303.440430	1557.282593
1302.375000	1887.742920
1301.308594	1785.575806
1300.242188	1329.723389
1299.175781	1365.491699
1298.109375	1870.456055
1297.041992	1496.177612
1295.975586	1708.928711
1294.908203	1499.474731
1293.839844	1346.614014
1292.772461	1419.642090
1291.704102	1438.730957
1290.635742	1190.579590
1289.567383	1871.849365
1288.498047	1398.312988
1287.428711	1648.024536
1286.360352	1748.256836
1285.290039	1593.692749
1284.220703	1098.854858
1283.150391	1451.479126
1282.080078	1591.025513
1281.009766	1174.975952
1279.939453	1569.108887
1278.868164	1089.713135
1277.796875	1111.982910
1276.725586	950.884521
1275.654297	1672.485352
1274.582031	1653.160645
1273.509766	912.963745
1272.437500	1494.915527
1271.365234	1109.329590
1270.291992	1183.046265
1269.218750	1518.009399
1268.145508	947.200623
1267.072266	1609.145020
1265.999023	1075.206909
1264.924805	1244.062866
1263.850586	1617.730713
1262.776367	1230.457886
1261.701172	1428.428711
1260.625977	1180.286133
1259.550781	1217.359741
1258.475586	1502.916626
1257.400391	1569.130249
1256.324219	1423.423096
1255.248047	1355.680420
1254.171875	1326.903809
1253.094727	1293.238525
1252.018555	1313.125366
1250.941406	1369.451050
1249.864258	1321.159424
1248.786133	1676.462402
1247.708008	1350.928711
1246.630859	1154.350098
1245.551758	1237.214233
1244.473633	1303.029175
1243.394531	1130.744141
1242.316406	710.843445
1241.236328	1024.205078
1240.157227	1186.935059
1239.077148	946.705505
1237.998047	1589.660767
1236.917969	643.531494
1235.836914	1271.581299
1234.756836	1106.529053
1233.675781	1469.890503
1232.594727	1338.668823
1231.512695	776.157776
1230.431641	1018.080627
1229.349609	1182.312378
1228.267578	678.149231
1227.185547	1127.913818
1226.102539	848.915894
1225.019531	1361.201782
1223.936523	922.488892
1222.853516	916.826416
1221.769531	529.027893
1220.686523	465.297852
1219.602539	749.542175
1218.517578	719.431213
1217.433594	742.431641
1216.348633	468.234344
1215.263672	821.937317
1214.178711	946.047119
1213.092773	608.970947
1212.007813	778.766052
1210.921875	938.728394
1209.834961	1086.450439
1208.749023	271.825867
1207.662109	865.505859
1206.575195	858.620483
1205.488281	249.160919
1204.400391	591.585083
1203.313477	789.259949
1202.225586	153.437988
1201.136719	81.219765
1200.048828	237.656464
1198.959961	93.066597
1197.871094	-106.895576
1196.782227	5.878779
1195.692383	94.433212
1194.603516	-86.434212
1193.513672	-272.151489
1192.423828	-268.001312
1191.333008	-11.655111
1190.242188	371.807770
1189.151367	-222.577805
1188.060547	-454.183105
1186.969727	-265.633331
1185.877930	-463.740601
1184.786133	-529.868896
1183.694336	126.106674
1182.601563	23.678650
1181.509766	-6.833285
1180.416992	27.286303
1179.323242	-108.927513
1178.230469	111.931450
1177.136719	92.972870
1176.042969	78.712540
1174.949219	-14.665656
1173.854492	535.967285
1172.760742	468.666779
1171.666016	236.132004
1170.570313	-104.089981
1169.475586	168.189667
1168.379883	-339.474792
1167.284180	-29.226839
1166.188477	189.949738
1165.091797	296.566559
1163.996094	-232.542191
1162.899414	153.462509
1161.801758	-105.719566
1160.705078	571.222839
1159.607422	283.241760
1158.509766	9.624208
1157.412109	-373.734375
1156.313477	6.415732
1155.215820	28.558453
1154.117188	484.586823
1153.017578	72.470505
1151.918945	-282.317871
1150.819336	258.993439
1149.719727	-72.034386
1148.620117	-102.861046
1147.519531	178.196671
1146.418945	123.340828
1145.318359	-252.927231
1144.217773	-29.363930
1143.116211	396.229492
1142.014648	53.219528
1140.913086	290.584198
1139.811523	40.348476
1138.708984	-188.484222
1137.606445	62.804443
1136.503906	-118.526093
1135.401367	277.416412
1134.297852	38.955727
1133.194336	-218.439560
1132.090820	103.458855
1130.987305	586.543335
1129.882813	549.676758
1128.778320	517.515381
1127.673828	850.576721
1126.569336	1145.495483
1125.463867	518.001648
1124.358398	1037.908081
1123.252930	697.357300
1122.146484	558.266907
1121.041016	644.245239
1119.934570	651.976929
1118.828125	560.228210
1117.720703	409.291718
1116.613281	114.042999
1115.505859	135.921692
1114.398438	346.992432
1113.291016	-212.976990
1112.182617	9.821726
1111.074219	374.319031
1109.964844	-119.223595
1108.856445	98.622856
1107.747070	271.449493
1106.637695	394.593109
1105.528320	314.626251
1104.417969	473.068390
1103.307617	265.646912
1102.197266	447.614136
1101.086914	370.027100
1099.975586	1030.600708
1098.864258	870.374878
1097.752930	1344.320679
1096.641602	458.253052
1095.529297	830.762024
1094.416992	946.348389
1093.304688	958.280151
1092.191406	965.483459
1091.079102	810.316528
1089.965820	634.027710
1088.852539	709.617615
1087.738281	1272.106323
1086.624023	576.142761
1085.509766	771.674805
1084.395508	807.306458
1083.280273	835.878357
1082.166016	911.505798
1081.050781	531.375366
1079.934570	839.583557
1078.819336	870.659363
1077.703125	627.086609
1076.586914	127.849823
1075.469727	555.727539
1074.353516	443.935760
1073.236328	69.552658
1072.119141	293.328003
1071.000977	810.087585
1069.882813	302.455963
1068.765625	223.971588
1067.646484	440.716614
1066.528320	1025.183960
1065.409180	316.875000
1064.290039	884.843384
1063.170898	530.482239
1062.050781	578.821045
1060.930664	851.811829
1059.810547	65.245995
1058.690430	719.571228
1057.569336	237.481506
1056.449219	125.033493
1055.327148	178.601547
1054.206055	232.269028
1053.083984	556.929810
1051.961914	449.558441
1050.839844	375.032074
1049.717773	419.688904
1048.594727	366.411133
1047.471680	616.563416
1046.348633	276.616577
1045.224609	314.687592
1044.101563	271.299103
1042.976563	260.641693
1041.852539	345.685242
1040.728516	-21.148685
1039.603516	-26.672260
1038.478516	-113.561180
1037.352539	-228.236816
1036.227539	-154.155106
1035.101563	-187.035675
1033.974609	22.178497
1032.848633	-263.961670
1031.721680	196.614044
1030.594727	340.947540
1029.467773	27.470247
1028.340820	-195.081711
1027.212891	-466.175537
1026.084961	-212.059097
1024.956055	-392.168091
1023.828125	-367.704285
1022.699219	-591.462402
1021.570313	-527.206787
1020.440430	247.088333
1019.311523	-43.420811
1018.181641	-275.676300
1017.050781	-644.457520
1015.920898	-444.992157
1014.790039	-196.807327
1013.659180	-219.621887
1012.528320	-478.504883
1011.396484	59.492355
1010.265625	-11.445724
1009.132813	38.149967
1008.000977	335.539093
1006.868164	482.563782
1005.736328	638.985107
1004.602539	1500.781860
1003.469727	2124.258301
1002.335938	2430.953369
1001.202148	2471.942383
1000.068359	2196.593506
998.933594	1159.317749
997.799805	591.514099
996.665039	190.371170
995.529297	438.186981
994.394531	219.968536
993.258789	428.835205
992.123047	515.548401
990.986328	-188.550171
989.849609	382.792603
988.712891	-101.579201
987.576172	184.131500
986.439453	131.245224
985.301758	-73.458115
984.164063	5.382796
983.025391	151.126282
981.887695	214.165359
980.749023	-1.088003
979.610352	-25.085909
978.470703	450.233612
977.332031	240.277527
976.192383	-98.134659
975.051758	-215.549576
973.912109	154.461929
972.771484	65.009369
971.630859	678.631165
970.490234	-120.055992
969.348633	55.214043
968.207031	473.893066
967.065430	-130.855560
965.923828	347.725281
964.781250	48.722626
963.638672	1031.884155
962.496094	708.037109
961.352539	677.901672
960.208984	668.599915
959.065430	505.997986
957.921875	-201.444275
956.777344	122.056343
955.632813	-39.738441
954.488281	98.560768
953.343750	539.038635
952.198242	171.924164
951.052734	-37.021832
949.907227	-348.582031
948.760742	101.449478
947.614258	124.051613
946.467773	117.121223
945.321289	236.016068
944.173828	144.903442
943.026367	330.308258
941.878906	13.564725
940.730469	238.043564
939.582031	13.073765
938.433594	402.044037
937.285156	916.436768
936.135742	575.677856
934.987305	93.909653
933.836914	544.671936
932.687500	567.022156
931.537109	-20.997839
930.386719	-239.638763
929.236328	204.581451
928.084961	300.440918
926.934570	139.235901
925.783203	-126.412491
924.630859	-268.967255
923.478516	541.616638
922.327148	-37.288174
921.173828	-172.520676
920.021484	481.065369
918.868164	207.444000
917.714844	258.917175
916.561523	126.536850
915.407227	137.386780
914.252930	234.612244
913.098633	154.897873
911.944336	243.232986
910.789063	125.217255
909.633789	290.846893
908.478516	-76.310738
907.322266	-189.312057
906.166016	-32.473705
905.009766	192.357468
903.853516	120.443970
902.696289	259.268738
901.539063	90.202095
900.381836	-94.548225
899.223633	-607.264771
898.065430	-495.210358
896.907227	186.885193
895.749023	667.463867
894.589844	-762.561340
893.430664	59.468151
892.271484	205.486542
891.112305	21.646685
889.952148	280.658569
888.791992	361.203918
887.630859	362.750641
886.470703	-32.912922
885.309570	257.660217
884.148438	36.010944
882.986328	-126.861557
881.825195	-224.208359
880.663086	-30.660324
879.500000	460.341614
878.337891	126.389915
877.174805	317.541351
876.011719	330.680176
874.847656	447.407318
873.684570	449.275940
872.520508	480.413300
871.355469	788.308044
870.191406	430.161682
869.026367	382.554657
867.861328	505.863312
866.695313	559.407349
865.530273	608.419434
864.364258	536.050476
863.197266	427.742096
862.031250	371.133392
860.864258	869.132935
859.697266	673.195251
858.530273	872.316772
857.362305	539.520325
856.194336	933.674561
855.026367	845.393188
853.857422	880.425476
852.688477	1285.273071
851.519531	1086.995117
850.350586	908.924072
849.180664	1174.410767
848.010742	1063.449097
846.840820	932.325012
845.670898	559.433594
844.500000	435.055115
843.329102	1154.183960
842.157227	635.850403
840.986328	551.554565
839.814453	623.711792
838.642578	447.621429
837.469727	526.290222
836.296875	354.572357
835.124023	1011.566467
833.951172	482.300873
832.777344	636.383667
831.603516	134.021088
830.429688	444.108826
829.255859	450.495667
828.081055	1275.383301
826.906250	1013.720642
825.731445	366.348907
824.555664	927.274292
823.379883	157.407181
822.204102	169.784164
821.027344	587.395691
819.851563	568.214478
818.674805	657.989563
817.497070	235.640152
816.320313	-402.508514
815.142578	797.159180
813.963867	-132.499817
812.786133	-283.557861
811.607422	-112.337357
810.428711	238.683319
809.250000	140.502380
808.070313	-15.546579
806.890625	345.824249
805.710938	-134.730499
804.531250	-4.704460
803.350586	38.524799
802.169922	-146.988510
800.988281	-288.215790
799.807617	-298.679047
798.625977	-298.226044
797.444336	-328.981384
796.261719	-390.932373
795.079102	-486.265656
793.896484	-149.739899
792.713867	-181.199509
791.530273	-119.827248
790.346680	-107.371460
789.163086	168.284622
787.979492	1167.179688
786.794922	570.443298
785.610352	276.804657
784.425781	706.169861
783.240234	447.644867
782.054688	-3.212302
780.869141	246.395416
779.682617	590.683228
778.496094	265.459869
777.309570	273.616364
776.123047	358.848724
774.935547	196.684464
773.748047	116.058212
772.560547	582.353699
771.373047	448.400055
770.184570	691.349731
768.996094	457.880432
767.806641	471.168030
766.618164	684.794495
765.428711	576.532166
764.239258	267.747131
763.048828	537.998047
761.858398	1166.745239
760.667969	758.514221
759.477539	757.353882
758.286133	703.229004
757.094727	451.054016
755.903320	508.846985
754.710938	355.439819
753.518555	573.341431
752.326172	676.757751
751.133789	463.675934
749.940430	487.716949
748.747070	483.062561
747.553711	252.200272
746.359375	811.313660
745.166016	308.170471
743.970703	57.369438
742.776367	361.381500
741.581055	347.226715
740.385742	-153.630524
739.190430	436.938751
737.994141	-120.889542
736.797852	574.318359
735.601563	-270.347321
734.405273	-330.929077
733.208008	-299.657013
732.010742	742.504883
730.813477	-114.876091
729.615234	298.845001
728.416992	443.337585
727.218750	366.895752
726.020508	436.868469
724.821289	198.635361
723.622070	130.866440
722.422852	561.082825
721.222656	-133.530914
720.022461	512.594116
718.822266	139.104294
717.621094	411.668915
716.420898	51.443813
715.218750	197.354874
714.017578	378.113525
712.815430	-149.744019
711.614258	203.211807
710.411133	375.134064
709.208984	307.374969
708.005859	516.283813
706.802734	494.313263
705.599609	128.431152
704.395508	291.651855
703.191406	298.186005
701.987305	400.501740
700.782227	524.582581
699.577148	-36.259140
698.372070	85.866806
697.166992	-476.594635
695.960938	184.653275
694.754883	226.571335
693.548828	292.479706
692.341797	126.136642
691.135742	27.314737
689.927734	206.476822
688.720703	-471.394379
687.512695	-46.742363
686.304688	-144.825409
685.096680	-54.033798
683.888672	-6.453091
682.679688	-47.573399
681.470703	206.221649
680.260742	-155.143524
679.050781	-33.130917
677.840820	-582.208618
676.630859	-368.766602
675.419922	-59.949772
674.209961	300.916901
672.998047	594.796326
671.787109	103.719429
670.575195	147.240540
669.363281	37.537025
668.151367	10.328497
666.938477	411.260925
665.725586	-213.809311
664.512695	60.212444
663.299805	-168.672867
662.085938	213.830292
660.872070	-445.946198
659.658203	-127.571671
658.443359	-126.101273
657.228516	-126.399292
656.013672	80.699242
654.797852	126.405785
653.583008	23.800413
652.366211	-132.225525
651.150391	-343.757019
649.934570	-67.988609
648.717773	-364.691650
647.500000	264.909119
646.283203	339.397186
645.065430	580.003601
643.847656	166.977249
642.629883	85.865479
641.411133	467.602142
640.192383	189.676956
638.973633	-356.269135
637.753906	301.917511
636.534180	126.772018
635.314453	484.927338
634.094727	72.563179
632.874023	-208.095093
631.653320	-80.248772
630.432617	571.719116
629.211914	151.276855
627.990234	167.026367
626.768555	-43.931198
625.545898	286.084869
624.324219	237.180145
623.101563	263.927948
621.877930	239.875595
620.655273	434.945587
619.431641	-230.286148
618.208008	130.956940
616.983398	-61.680878
615.759766	-561.734924
614.535156	109.436844
613.310547	55.842575
612.084961	193.299942
610.859375	-38.496727
609.633789	-49.315697
608.408203	-234.675400
607.181641	46.540184
605.955078	-158.680679
604.728516	93.924271
