# Supplementary material for: Raman spectroscopy accurately differentiates mucosal healing from non-healing and biochemical changes following biological therapy in inflammatory bowel disease
Source: PLoS One. 2021 Jun 2;16(6):e0252210. doi: 10.1371/journal.pone.0252210 (PMC8172032; doi:10.1371/journal.pone.0252210)
Supplement: S2 Dataset — (ZIP) [file pone.0252210.s004.zip › Export UC MH/OC018-1b pre treatment_BL sub CR removed_20__X_-16611.3__Y_-563.454__Z_-4118.44__Time_225.txt]

1714.771484	1.984619
1713.794922	73.095116
1712.818359	4.240170
1711.841797	61.003090
1710.864258	23.468815
1709.886719	-51.956020
1708.909180	100.083023
1707.930664	-77.827415
1706.953125	271.750916
1705.974609	15.671741
1704.996094	-95.949799
1704.017578	201.812805
1703.038086	87.113365
1702.058594	-225.677277
1701.079102	-30.226223
1700.099609	15.268235
1699.120117	314.656738
1698.139648	-113.258522
1697.159180	28.215750
1696.178711	6.617111
1695.198242	313.591705
1694.216797	131.684601
1693.235352	401.133881
1692.253906	278.097046
1691.272461	539.499390
1690.291016	253.868118
1689.308594	368.587738
1688.326172	315.338776
1687.343750	731.535950
1686.360352	710.455811
1685.377930	766.848450
1684.394531	583.532532
1683.411133	528.343933
1682.427734	577.237122
1681.443359	722.139893
1680.458984	763.348694
1679.474609	679.648499
1678.490234	548.303040
1677.505859	646.042603
1676.520508	983.340088
1675.535156	1182.441528
1674.549805	1307.255249
1673.564453	1001.646973
1672.578125	956.847778
1671.592773	1013.312988
1670.606445	1301.099487
1669.619141	1472.153320
1668.632813	1284.977539
1667.645508	1066.285889
1666.658203	1514.117798
1665.670898	1510.955811
1664.683594	1277.285278
1663.695313	1343.684692
1662.708008	1656.957275
1661.719727	1699.955566
1660.730469	1767.059814
1659.742188	1693.997437
1658.752930	1708.664673
1657.763672	1665.342529
1656.774414	1558.772339
1655.785156	1566.379028
1654.794922	1516.021240
1653.804688	1050.496338
1652.814453	1485.013550
1651.824219	1247.749512
1650.833984	1341.441162
1649.842773	1078.415527
1648.851563	1037.827393
1647.860352	651.319580
1646.868164	862.385010
1645.876953	812.111816
1644.884766	838.702637
1643.892578	583.009521
1642.900391	359.363739
1641.907227	658.644348
1640.914063	364.324219
1639.920898	170.629654
1638.927734	520.603210
1637.934570	469.834229
1636.940430	358.671112
1635.946289	234.606323
1634.952148	234.677078
1633.958008	432.566986
1632.963867	327.661682
1631.968750	141.360992
1630.973633	-23.589367
1629.978516	-140.885040
1628.982422	-110.564377
1627.987305	-72.166008
1626.991211	82.139107
1625.995117	-47.493496
1624.998047	-69.094849
1624.001953	-153.605637
1623.004883	130.042664
1622.007813	185.107254
1621.010742	132.583435
1620.013672	61.841507
1619.015625	80.548416
1618.017578	81.002625
1617.019531	317.827271
1616.021484	205.634811
1615.022461	206.422699
1614.023438	81.409714
1613.024414	-4.103243
1612.025391	193.700348
1611.026367	244.710251
1610.026367	-8.243504
1609.026367	100.602318
1608.026367	-21.061689
1607.026367	284.327179
1606.025391	115.674522
1605.025391	114.715828
1604.024414	-22.301296
1603.022461	21.353136
1602.021484	62.421204
1601.019531	-202.540466
1600.017578	131.528854
1599.015625	-60.061741
1598.013672	51.687317
1597.010742	215.669632
1596.008789	-80.278069
1595.005859	-31.263577
1594.001953	-162.487289
1592.999023	-288.428772
1591.995117	-187.200516
1590.991211	10.545638
1589.987305	-214.558441
1588.983398	-108.246063
1587.978516	71.022400
1586.974609	18.089186
1585.969727	-141.762451
1584.963867	26.855467
1583.958984	-73.072792
1582.953125	4.166675
1581.947266	-88.007813
1580.941406	17.737446
1579.935547	-12.027443
1578.928711	-57.472584
1577.922852	42.793652
1576.916016	161.150986
1575.909180	14.010746
1574.901367	126.953835
1573.893555	42.122349
1572.886719	76.843353
1571.877930	33.461449
1570.870117	60.176998
1569.861328	112.757874
1568.853516	22.344013
1567.844727	-21.394575
1566.834961	10.071034
1565.826172	38.822063
1564.816406	158.280136
1563.806641	-207.683350
1562.796875	-137.755600
1561.787109	-153.576843
1560.776367	-50.235329
1559.766602	-4.099113
1558.755859	189.631500
1557.744141	66.963707
1556.733398	-221.604309
1555.721680	2.718850
1554.709961	255.295731
1553.698242	155.469208
1552.686523	247.113541
1551.673828	268.681152
1550.662109	-7.480973
1549.649414	166.478043
1548.635742	115.170639
1547.623047	286.141205
1546.609375	30.274239
1545.595703	17.344423
1544.582031	35.277493
1543.568359	96.970940
1542.553711	86.140366
1541.540039	-134.032837
1540.524414	-23.776411
1539.509766	-47.959606
1538.495117	-108.427193
1537.479492	166.420868
1536.463867	226.856506
1535.448242	-22.421360
1534.432617	91.859550
1533.416016	185.292145
1532.399414	180.567245
1531.382813	124.138992
1530.366211	64.995781
1529.349609	67.540146
1528.332031	118.844154
1527.314453	74.689575
1526.296875	-67.435860
1525.279297	-52.656647
1524.260742	118.912422
1523.242188	9.818687
1522.223633	62.658554
1521.205078	218.182800
1520.185547	-48.191429
1519.166992	63.273380
1518.147461	125.688972
1517.127930	-187.216354
1516.107422	-114.823601
1515.087891	-9.213192
1514.067383	101.319481
1513.046875	8.840464
1512.025391	21.470377
1511.004883	-71.252632
1509.983398	-138.443192
1508.961914	109.749710
1507.940430	-26.984831
1506.918945	20.800133
1505.896484	-5.931491
1504.874023	-142.995895
1503.851563	109.330391
1502.829102	-135.569916
1501.806641	-109.013290
1500.783203	4.446233
1499.759766	163.806808
1498.736328	-360.436371
1497.711914	-104.097290
1496.688477	-149.876755
1495.664063	60.015038
1494.639648	-26.961037
1493.614258	-93.581177
1492.589844	62.122845
1491.564453	140.956726
1490.539063	-69.094650
1489.513672	-64.575760
1488.488281	-62.721497
1487.461914	-43.116047
1486.435547	104.028748
1485.409180	59.573795
1484.382813	323.821442
1483.355469	49.500759
1482.328125	448.625946
1481.300781	674.067810
1480.273438	430.170807
1479.246094	522.788147
1478.217773	431.759949
1477.189453	570.019958
1476.161133	690.310120
1475.132813	858.867493
1474.103516	673.298767
1473.074219	795.799622
1472.044922	1014.905029
1471.015625	951.373718
1469.986328	1114.251465
1468.956055	1264.262695
1467.925781	1551.488403
1466.895508	1558.841553
1465.865234	1525.467651
1464.833984	1448.833130
1463.802734	1631.373535
1462.771484	1595.310669
1461.740234	1645.582886
1460.708008	1782.119507
1459.676758	1880.498169
1458.644531	1884.865723
1457.612305	2079.540771
1456.579102	1964.540527
1455.546875	2169.214111
1454.513672	2021.231812
1453.480469	2096.433838
1452.446289	1912.989380
1451.413086	2160.505615
1450.378906	2288.791748
1449.344727	2209.273193
1448.310547	2454.000000
1447.276367	2435.254395
1446.241211	2381.055176
1445.206055	2301.572754
1444.170898	2277.809814
1443.135742	2061.772949
1442.099609	2060.844482
1441.063477	2242.032715
1440.027344	2263.861572
1438.991211	2182.052246
1437.954102	1872.808105
1436.917969	1904.885620
1435.880859	1752.529541
1434.843750	1405.780640
1433.805664	1455.675781
1432.768555	1354.119873
1431.730469	962.336365
1430.692383	709.570801
1429.654297	1135.698853
1428.615234	633.339478
1427.576172	597.835754
1426.537109	471.624725
1425.498047	443.845520
1424.458984	227.098221
1423.418945	335.562500
1422.378906	318.073273
1421.338867	298.138641
1420.298828	134.734543
1419.257813	160.288940
1418.216797	271.491760
1417.175781	302.186951
1416.134766	199.588608
1415.093750	104.660736
1414.051758	29.958500
1413.009766	249.576553
1411.967773	104.652641
1410.924805	148.372955
1409.882813	94.175812
1408.839844	-100.618195
1407.796875	38.845715
1406.753906	-50.187454
1405.709961	229.987335
1404.666016	83.396339
1403.622070	-35.423553
1402.578125	36.608437
1401.534180	-39.295105
1400.489258	-69.930756
1399.444336	-165.641113
1398.399414	44.657368
1397.354492	315.133179
1396.308594	222.225388
1395.262695	11.716771
1394.216797	76.953415
1393.170898	-50.557480
1392.124023	-125.329666
1391.077148	12.830131
1390.031250	48.452576
1388.983398	46.621395
1387.936523	-45.131573
1386.888672	-11.678213
1385.840820	-188.161011
1384.792969	-51.934448
1383.745117	-145.595215
1382.696289	45.785095
1381.647461	-10.133946
1380.598633	-110.859314
1379.549805	-46.581635
1378.500977	12.805311
1377.451172	47.326069
1376.401367	-15.368450
1375.351563	176.612991
1374.300781	-192.669617
1373.250000	-209.981918
1372.200195	-122.406532
1371.148438	-99.574532
1370.097656	87.905785
1369.045898	123.420151
1367.995117	-15.332767
1366.943359	-76.677711
1365.890625	158.487518
1364.838867	75.001289
1363.786133	53.914528
1362.733398	105.151253
1361.680664	9.701760
1360.626953	53.734676
1359.574219	18.311384
1358.520508	70.066025
1357.466797	-71.976730
1356.412109	54.613846
1355.358398	280.704529
1354.303711	223.594421
1353.249023	37.485268
1352.193359	144.630417
1351.138672	194.774307
1350.083008	401.414246
1349.027344	414.524689
1347.971680	412.882538
1346.915039	465.944763
1345.858398	558.808350
1344.802734	609.624329
1343.745117	620.872742
1342.688477	617.392639
1341.630859	589.261353
1340.573242	1108.809326
1339.515625	867.834656
1338.458008	748.445984
1337.399414	770.360779
1336.340820	856.760559
1335.282227	809.615112
1334.223633	866.542603
1333.165039	604.462036
1332.105469	698.761353
1331.045898	563.187622
1329.986328	521.745605
1328.925781	903.087158
1327.865234	891.490173
1326.804688	746.611572
1325.744141	661.202209
1324.683594	696.956177
1323.622070	913.043457
1322.560547	966.244873
1321.499023	938.102173
1320.437500	749.713623
1319.375000	1052.411621
1318.312500	888.968567
1317.250000	1157.215332
1316.187500	1023.632690
1315.124023	806.416809
1314.061523	1198.048218
1312.998047	1087.041626
1311.933594	1151.063721
1310.870117	993.541687
1309.805664	1020.838440
1308.741211	1092.530029
1307.676758	1147.067749
1306.612305	1039.297852
1305.546875	998.082947
1304.481445	969.281738
1303.416016	1058.607422
1302.349609	1199.606567
1301.284180	999.022766
1300.217773	1046.784790
1299.151367	1099.528198
1298.084961	1221.106689
1297.017578	1192.922485
1295.950195	899.695007
1294.882813	724.492554
1293.815430	1111.399292
1292.747070	852.964172
1291.678711	940.574097
1290.610352	760.916626
1289.541992	804.524963
1288.473633	808.963623
1287.404297	737.492859
1286.334961	715.126038
1285.265625	910.851440
1284.195313	695.101318
1283.125977	658.257324
1282.055664	807.535583
1280.985352	694.923706
1279.914063	663.164734
1278.843750	479.795990
1277.772461	568.053650
1276.700195	957.097839
1275.628906	1008.635681
1274.557617	952.648376
1273.485352	806.309021
1272.413086	994.796143
1271.339844	1002.480042
1270.267578	1012.641479
1269.194336	822.622681
1268.121094	906.119568
1267.046875	950.561340
1265.973633	1158.497803
1264.899414	949.216919
1263.825195	998.582458
1262.750977	1072.334595
1261.675781	975.424011
1260.601563	1015.068420
1259.526367	949.930847
1258.450195	965.230164
1257.375000	758.889038
1256.298828	737.723022
1255.222656	891.871155
1254.146484	824.456482
1253.070313	796.014160
1251.993164	886.807617
1250.916016	1016.481628
1249.838867	881.014832
1248.760742	677.526001
1247.683594	758.539307
1246.605469	666.952637
1245.527344	757.637451
1244.448242	845.843506
1243.370117	659.551941
1242.291016	657.871704
1241.211914	874.668457
1240.131836	751.553223
1239.052734	708.554321
1237.972656	680.106689
1236.892578	719.566284
1235.811523	591.659485
1234.731445	730.475342
1233.650391	954.036499
1232.569336	794.578064
1231.488281	710.266357
1230.406250	609.001526
1229.324219	691.803894
1228.242188	486.406189
1227.160156	520.713135
1226.077148	521.079773
1224.994141	431.882233
1223.911133	398.320129
1222.828125	500.167297
1221.745117	534.223022
1220.661133	469.096375
1219.577148	266.185089
1218.492188	304.953552
1217.408203	324.330048
1216.323242	358.133453
1215.238281	396.699310
1214.153320	324.137665
1213.067383	106.725334
1211.982422	340.619568
1210.896484	381.338226
1209.809570	180.762772
1208.723633	387.775452
1207.636719	459.612610
1206.549805	603.667053
1205.462891	455.988403
1204.375000	431.187317
1203.288086	167.853745
1202.200195	145.399429
1201.111328	284.207947
1200.023438	56.981075
1198.934570	19.911499
1197.845703	221.002045
1196.756836	-112.129005
1195.666992	189.765396
1194.578125	-56.793892
1193.488281	-132.634125
1192.397461	-119.590263
1191.307617	-82.597992
1190.216797	7.151835
1189.125977	-64.147766
1188.035156	-1.016966
1186.944336	-127.659485
1185.852539	-285.535614
1184.760742	-383.428467
1183.668945	-75.893280
1182.576172	-22.841602
1181.483398	-101.794563
1180.390625	44.577507
1179.297852	-58.493351
1178.205078	90.031586
1177.111328	-68.284836
1176.017578	223.726227
1174.923828	256.873108
1173.829102	131.882614
1172.734375	140.919998
1171.639648	183.369858
1170.544922	51.044579
1169.450195	122.030022
1168.354492	-43.884712
1167.258789	-193.074875
1166.163086	44.994694
1165.066406	34.296577
1163.969727	305.481232
1162.873047	55.656200
1161.776367	125.909508
1160.679688	282.008911
1159.582031	258.891632
1158.484375	429.032898
1157.386719	367.540344
1156.288086	267.810089
1155.189453	349.315704
1154.090820	218.461868
1152.992188	259.241150
1151.892578	280.840485
1150.793945	-86.087349
1149.693359	123.626839
1148.593750	94.969200
1147.494141	82.909935
1146.393555	-91.133759
1145.292969	87.115356
1144.191406	-37.044727
1143.090820	98.122002
1141.989258	92.790947
1140.887695	134.948715
1139.785156	112.805290
1138.683594	245.114868
1137.581055	320.239990
1136.478516	364.366852
1135.375977	142.336166
1134.272461	373.949554
1133.168945	339.444244
1132.065430	523.282166
1130.960938	721.198425
1129.857422	665.065674
1128.752930	876.950684
1127.648438	616.688843
1126.542969	569.880371
1125.438477	726.912109
1124.333008	701.297791
1123.226563	765.667480
1122.121094	503.019592
1121.014648	500.959564
1119.908203	491.733429
1118.801758	612.664734
1117.695313	406.844635
1116.587891	686.162170
1115.480469	702.685974
1114.373047	312.317810
1113.264648	201.104889
1112.156250	349.955841
1111.047852	545.963928
1109.939453	505.517334
1108.830078	531.184631
1107.721680	500.114319
1106.611328	471.354889
1105.501953	683.397949
1104.392578	831.568115
1103.282227	630.353760
1102.171875	731.193420
1101.060547	645.593079
1099.950195	845.358032
1098.838867	655.959595
1097.726563	789.544006
1096.615234	680.309143
1095.502930	554.591736
1094.390625	685.664368
1093.278320	720.095215
1092.166016	431.917267
1091.052734	593.449036
1089.939453	806.662537
1088.826172	600.942383
1087.711914	597.593384
1086.598633	342.593262
1085.484375	532.083130
1084.369141	700.306885
1083.254883	586.427979
1082.139648	472.583435
1081.024414	539.667480
1079.909180	611.416321
1078.792969	678.421875
1077.676758	447.261902
1076.560547	242.026154
1075.444336	452.206696
1074.327148	779.581177
1073.209961	717.483154
1072.092773	549.904663
1070.974609	616.832458
1069.857422	196.253845
1068.739258	600.681396
1067.620117	241.220444
1066.501953	476.850555
1065.382813	590.623413
1064.263672	575.606750
1063.144531	584.025146
1062.024414	501.199402
1060.905273	605.600952
1059.784180	508.821442
1058.664063	615.563965
1057.543945	481.496979
1056.422852	230.654388
1055.301758	50.066658
1054.179688	154.605591
1053.057617	375.920715
1051.936523	471.089081
1050.813477	66.642632
1049.691406	231.941742
1048.568359	156.855438
1047.445313	455.124786
1046.322266	95.567947
1045.198242	239.906677
1044.075195	165.099319
1042.950195	190.588974
1041.826172	157.879379
1040.702148	276.678650
1039.577148	169.544632
1038.452148	327.991333
1037.326172	20.803329
1036.201172	186.326721
1035.075195	293.660248
1033.948242	65.995171
1032.822266	296.726013
1031.695313	178.606171
1030.568359	223.358017
1029.441406	26.438200
1028.313477	-28.567505
1027.186523	79.168182
1026.058594	-261.352692
1024.929688	-39.673294
1023.801758	-280.007904
1022.672852	-243.941971
1021.543945	-289.021393
1020.414063	-199.437317
1019.284180	-232.733963
1018.155273	-187.073059
1017.024414	-25.430811
1015.894531	-81.638947
1014.763672	-167.856064
1013.632813	-82.492149
1012.501953	-59.604568
1011.370117	-177.891785
1010.238281	148.489807
1009.106445	9.584291
1007.974609	405.400604
1006.841797	458.730804
1005.708984	840.587891
1004.576172	1460.560791
1003.443359	1698.885010
1002.309570	1713.001099
1001.175781	1020.107178
1000.041992	630.297913
998.907227	106.811272
997.772461	-39.911045
996.637695	81.356407
995.502930	8.801921
994.367188	5.620672
993.231445	-198.154282
992.095703	181.837143
990.959961	49.841675
989.823242	167.011826
988.686523	-79.926537
987.549805	-322.019745
986.412109	-86.986137
985.274414	-252.713562
984.136719	-26.769945
982.999023	58.757252
981.860352	-14.449640
980.722656	-92.095871
979.583008	-36.150566
978.444336	40.596214
977.304688	195.616592
976.165039	139.183670
975.025391	41.531986
973.884766	-120.290359
972.745117	64.997856
971.604492	-39.077587
970.462891	318.577423
969.322266	44.862465
968.180664	85.844902
967.039063	9.909939
965.896484	124.549553
964.753906	129.170120
963.611328	-95.388702
962.468750	143.376724
961.326172	253.806000
960.182617	-38.985512
959.039063	-1.621452
957.894531	86.240288
956.750977	210.826492
955.606445	122.573776
954.460938	132.905792
953.316406	95.306343
952.170898	128.767288
951.025391	100.583855
949.879883	161.716324
948.733398	152.075745
947.587891	115.136856
946.440430	140.032852
945.293945	85.082130
944.146484	-24.536709
942.999023	233.642441
941.851563	263.534698
940.704102	47.043411
939.555664	198.136810
938.407227	271.714050
937.257813	436.602814
936.109375	113.572342
934.959961	-33.660286
933.810547	172.549606
932.660156	146.362045
931.510742	72.457420
930.360352	196.840561
929.208984	79.920647
928.058594	249.986755
926.907227	249.391861
925.755859	14.541452
924.603516	-113.177460
923.452148	-63.341873
922.299805	16.130289
921.147461	91.120605
919.994141	66.176453
918.840820	-210.863800
917.687500	-160.570084
916.534180	-196.506516
915.379883	56.022923
914.225586	-95.530556
913.071289	-49.483089
911.916992	-139.504364
910.761719	-36.581783
909.606445	-51.553577
908.451172	-177.530930
907.294922	-282.967896
906.138672	139.757965
904.982422	-99.222458
903.826172	108.219841
902.668945	30.300898
901.511719	-79.208809
900.354492	-5.248734
899.196289	-46.665218
898.038086	38.700645
896.879883	31.350763
895.721680	55.726467
894.562500	62.067486
893.403320	-64.897247
892.244141	163.043091
891.084961	203.411804
889.924805	40.528820
888.764648	123.917747
887.603516	191.513794
886.443359	189.151123
885.282227	-16.260578
884.121094	101.087234
882.958984	180.077133
881.797852	-34.087875
880.635742	263.654449
879.472656	360.690643
878.310547	374.330994
877.147461	309.149536
875.984375	316.097198
874.820313	257.769531
873.656250	287.291168
872.492188	274.054474
871.328125	445.358002
870.164063	207.156555
868.999023	385.174713
867.833984	376.486267
866.667969	435.257141
865.502930	361.398834
864.336914	429.143951
863.169922	454.181702
862.003906	369.152008
860.836914	506.461395
859.669922	430.437531
858.501953	502.574524
857.334961	388.428436
856.166992	503.145935
854.999023	561.724731
853.830078	575.422607
852.661133	577.889709
851.492188	618.434326
850.323242	602.923706
849.153320	697.166321
847.983398	668.161987
846.813477	580.930176
845.642578	260.908417
844.472656	191.659058
843.301758	202.959488
842.129883	375.282288
840.958984	272.404938
839.787109	428.903534
838.614258	343.873779
837.442383	337.056305
836.269531	607.249756
835.096680	490.833313
833.923828	633.475220
832.750000	291.511230
831.576172	440.730957
830.402344	371.128906
829.227539	439.833710
828.053711	597.670959
826.878906	403.030670
825.703125	424.690369
824.528320	350.429199
823.352539	73.351738
822.175781	155.042343
821.000000	114.118439
819.823242	349.282043
818.646484	103.374519
817.469727	117.935585
816.291992	1.127001
815.114258	-133.494781
813.936523	34.369915
812.758789	182.067642
811.580078	73.955376
810.401367	145.853668
809.221680	48.760094
808.042969	-268.307709
806.863281	-225.488434
805.683594	-7.345833
804.502930	-9.167578
803.322266	-62.120728
802.141602	-24.153214
800.960938	-194.820328
799.779297	-86.030922
798.597656	-427.510162
797.416016	-88.332748
796.234375	28.963823
795.051758	148.335861
793.869141	-195.431564
792.685547	-260.061859
791.502930	-127.681213
790.319336	35.543110
789.135742	-71.407997
787.951172	-158.480667
786.766602	95.071861
785.582031	127.253571
784.397461	-44.089691
783.211914	217.836090
782.026367	236.444214
780.840820	195.299438
779.655273	304.300537
778.468750	88.512970
777.282227	104.581017
776.094727	5.767339
774.908203	-203.430374
773.720703	41.905331
772.533203	165.718063
771.344727	82.084908
770.156250	29.277832
768.967773	-113.965973
767.779297	97.590736
766.589844	134.907791
765.400391	26.745939
764.210938	255.500793
763.020508	347.561859
761.830078	-11.741427
760.639648	311.262115
759.449219	352.417480
758.257813	470.467682
757.066406	381.676208
755.875000	110.370659
754.682617	445.795959
753.491211	264.570190
752.297852	186.622360
751.105469	-12.158895
749.912109	243.665878
748.718750	279.757385
747.525391	58.963070
746.331055	279.301270
745.137695	139.674240
743.942383	280.816986
742.748047	11.767797
741.552734	203.198242
740.357422	278.320374
739.162109	37.806160
737.965820	-64.617142
736.770508	-136.366745
735.573242	-72.358658
734.376953	11.290244
733.179688	101.426987
731.982422	309.654724
730.785156	196.155334
729.586914	202.976395
728.388672	170.406769
727.190430	105.034622
725.992188	234.198166
724.792969	308.650024
723.593750	258.522949
722.394531	77.354355
721.194336	350.455505
719.994141	343.976715
718.793945	309.117554
717.592773	352.824005
716.391602	394.322601
715.190430	239.504272
713.989258	119.648651
712.787109	424.961395
711.584961	272.430786
710.382813	204.963226
709.180664	144.070709
707.977539	126.779190
706.774414	-60.337322
705.570313	81.374054
704.367188	144.686035
703.163086	238.449112
701.958984	223.418732
700.753906	227.991821
699.548828	30.367041
698.343750	98.081352
697.138672	152.751709
695.932617	29.247549
694.726563	114.386353
693.520508	264.677460
692.313477	-8.490330
691.106445	-23.159193
689.899414	90.271744
688.692383	-297.551788
687.484375	-112.440437
686.276367	48.768188
685.068359	153.569107
683.859375	-6.116083
682.650391	-128.836380
681.441406	41.068886
680.232422	-157.337357
679.022461	-152.016663
677.812500	-163.977707
676.602539	5.961177
675.391602	-209.384567
674.180664	-48.078808
672.969727	-120.442337
671.758789	-235.981628
670.546875	-213.037994
669.334961	374.169586
668.123047	-35.211617
666.910156	320.558685
665.697266	-224.641541
664.484375	-339.751526
663.270508	61.298553
662.057617	114.632500
660.842773	111.854027
659.628906	3.375879
658.415039	-40.309143
657.200195	312.899017
655.984375	12.606458
654.769531	85.421562
653.553711	341.414001
652.337891	116.775299
651.122070	64.588913
649.905273	96.422066
648.688477	203.602112
647.471680	241.828796
646.253906	389.789520
645.037109	42.742687
643.818359	156.206314
642.600586	372.821411
641.381836	159.228592
640.163086	298.254974
638.944336	245.869461
637.725586	219.228073
636.505859	-39.496620
635.286133	26.138330
634.065430	299.943207
632.845703	84.036987
631.625000	37.679382
630.403320	261.599915
629.182617	268.600433
627.960938	-97.758530
626.739258	132.033905
625.517578	222.199905
624.294922	-73.675362
623.072266	56.831982
621.849609	163.503204
620.625977	152.091431
619.402344	161.863220
618.178711	464.686218
616.955078	-93.367401
615.730469	-86.500572
614.505859	275.215973
613.281250	-187.071075
612.055664	-97.752663
610.830078	-314.570465
609.604492	-5.832671
608.378906	159.185226
607.152344	283.110077
605.925781	98.943077
604.699219	-17.261166
