# Supplementary material for: Raman spectroscopy accurately differentiates mucosal healing from non-healing and biochemical changes following biological therapy in inflammatory bowel disease
Source: PLoS One. 2021 Jun 2;16(6):e0252210. doi: 10.1371/journal.pone.0252210 (PMC8172032; doi:10.1371/journal.pone.0252210)
Supplement: S2 Dataset — (ZIP) [file pone.0252210.s004.zip › Export UC MH/OC001 post treatment-1 proper_BL sub CR removed_62__X_-19542__Y_4423.06__Z_1224.81__Time_713.txt]

1714.846680	129.203049
1713.870117	4.269096
1712.893555	53.382511
1711.916016	20.424995
1710.939453	20.816252
1709.961914	-130.524124
1708.984375	-36.851227
1708.005859	12.257102
1707.028320	22.257534
1706.049805	25.213121
1705.071289	-32.391563
1704.091797	-94.357803
1703.113281	69.529274
1702.133789	41.639236
1701.154297	-132.400574
1700.174805	-70.075768
1699.195313	-140.537354
1698.214844	-172.662216
1697.234375	15.274640
1696.253906	67.743599
1695.273438	62.290386
1694.291992	-59.845108
1693.310547	69.907036
1692.329102	72.292572
1691.347656	126.199471
1690.366211	52.802452
1689.383789	185.611664
1688.401367	375.142609
1687.418945	170.703644
1686.435547	246.998444
1685.453125	265.375977
1684.469727	494.952698
1683.486328	357.483490
1682.502930	260.719696
1681.518555	359.050720
1680.534180	359.497681
1679.550781	509.671509
1678.565430	404.912750
1677.581055	590.843994
1676.595703	737.390686
1675.610352	727.571899
1674.625000	827.357117
1673.639648	850.586975
1672.654297	861.083862
1671.667969	989.022278
1670.681641	995.250671
1669.695313	1028.563477
1668.708008	1096.885010
1667.721680	1210.821777
1666.734375	1341.115356
1665.747070	1286.093750
1664.758789	1425.215820
1663.771484	1575.354370
1662.783203	1442.140747
1661.794922	1455.232788
1660.806641	1566.813232
1659.817383	1437.614624
1658.829102	1428.105103
1657.839844	1567.315918
1656.850586	1630.055176
1655.860352	1560.757446
1654.871094	1433.628784
1653.880859	1433.931030
1652.890625	1492.783936
1651.900391	1316.523193
1650.909180	1063.967163
1649.917969	1134.409790
1648.926758	1059.736572
1647.935547	937.821777
1646.944336	871.733765
1645.952148	729.341003
1644.960938	642.745605
1643.968750	376.887909
1642.975586	528.507507
1641.983398	321.349884
1640.990234	359.921570
1639.997070	203.473190
1639.003906	-13.356474
1638.010742	17.998182
1637.016602	94.356918
1636.022461	115.518776
1635.028320	-15.993758
1634.034180	34.522121
1633.039063	-30.720606
1632.044922	-58.905602
1631.049805	-100.092148
1630.054688	29.990059
1629.058594	-37.236485
1628.062500	69.358315
1627.067383	-181.745743
1626.071289	-67.039650
1625.074219	34.576706
1624.078125	-118.761215
1623.081055	6.670900
1622.083984	111.112953
1621.086914	47.445942
1620.089844	67.933769
1619.091797	141.002396
1618.093750	72.322487
1617.095703	58.850655
1616.097656	-43.795250
1615.098633	37.313301
1614.099609	21.363268
1613.100586	50.036293
1612.101563	-96.958046
1611.102539	18.282328
1610.102539	138.729034
1609.102539	135.974701
1608.102539	-60.640343
1607.102539	9.989038
1606.101563	321.497955
1605.101563	122.330368
1604.100586	82.902451
1603.099609	179.550568
1602.097656	53.738743
1601.095703	32.582394
1600.094727	-59.214474
1599.092773	66.007698
1598.089844	-117.332710
1597.087891	-167.354446
1596.084961	2.083514
1595.082031	-196.959274
1594.079102	-132.181580
1593.075195	-171.947556
1592.072266	-8.131286
1591.068359	-186.387268
1590.064453	-77.589256
1589.059570	-81.105247
1588.055664	-92.530022
1587.050781	-148.370880
1586.045898	17.344290
1585.041016	-158.590759
1584.036133	-256.361176
1583.030273	122.641098
1582.024414	160.113510
1581.018555	38.588440
1580.012695	133.134979
1579.005859	118.187294
1577.999023	-0.980742
1576.992188	-88.986794
1575.985352	-112.030968
1574.978516	161.341980
1573.970703	75.594406
1572.962891	150.958649
1571.955078	28.604584
1570.947266	179.056137
1569.938477	173.410217
1568.929688	-34.993053
1567.920898	3.292851
1566.912109	-83.214645
1565.903320	63.824211
1564.893555	31.565632
1563.883789	-70.885086
1562.874023	-7.393515
1561.864258	136.335480
1560.853516	43.864082
1559.843750	80.924187
1558.833008	45.236565
1557.821289	19.777376
1556.810547	147.054459
1555.798828	22.842640
1554.787109	103.137306
1553.775391	-73.105698
1552.763672	206.208252
1551.750977	231.591812
1550.739258	34.268391
1549.726563	263.752655
1548.712891	156.718094
1547.700195	129.744202
1546.686523	180.185730
1545.672852	284.730896
1544.659180	71.193588
1543.645508	82.383789
1542.630859	8.157159
1541.617188	47.449318
1540.602539	9.096031
1539.586914	233.921265
1538.572266	66.174187
1537.556641	-96.503021
1536.541016	21.947407
1535.525391	3.480463
1534.509766	162.806076
1533.493164	71.803978
1532.477539	-37.352680
1531.460938	87.899666
1530.443359	-70.494431
1529.426758	-43.490147
1528.409180	-104.227303
1527.391602	79.532372
1526.374023	51.956718
1525.356445	116.900169
1524.337891	137.910995
1523.320313	-77.925896
1522.301758	161.457703
1521.282227	14.829573
1520.263672	19.821938
1519.244141	-85.877556
1518.224609	67.895836
1517.205078	62.151646
1516.185547	-95.300240
1515.165039	14.276097
1514.144531	-74.057922
1513.124023	112.205452
1512.103516	-184.294662
1511.083008	99.153183
1510.061523	-69.217041
1509.040039	23.990429
1508.018555	-52.234562
1506.996094	79.116119
1505.974609	46.230141
1504.952148	-35.474567
1503.929688	-40.400311
1502.907227	-4.459425
1501.883789	-112.098305
1500.861328	-55.916080
1499.837891	-7.568079
1498.813477	-161.580139
1497.790039	-136.496933
1496.765625	-193.421646
1495.742188	36.069298
1494.717773	-67.125687
1493.692383	-1.642641
1492.667969	-138.233124
1491.642578	113.597443
1490.617188	117.359604
1489.591797	3.501685
1488.566406	116.913422
1487.540039	214.845612
1486.513672	192.646149
1485.487305	213.756577
1484.460938	252.630219
1483.433594	439.368134
1482.406250	286.672180
1481.378906	266.573822
1480.351563	312.695313
1479.324219	435.194122
1478.295898	445.405457
1477.267578	672.130188
1476.239258	684.682983
1475.210938	755.741943
1474.181641	915.814819
1473.153320	966.288086
1472.124023	891.934021
1471.093750	1059.299561
1470.064453	1269.799805
1469.034180	1276.632446
1468.003906	1232.540527
1466.973633	1366.403076
1465.943359	1591.673584
1464.912109	1834.576416
1463.881836	1721.587769
1462.850586	1827.074707
1461.818359	1830.859619
1460.787109	1923.496338
1459.754883	2000.806641
1458.722656	2029.817993
1457.690430	2127.304443
1456.658203	2234.865479
1455.625000	2418.439453
1454.591797	2350.821045
1453.558594	2115.852539
1452.525391	2271.370361
1451.491211	2365.956543
1450.458008	2283.114258
1449.423828	2076.134277
1448.388672	2284.620850
1447.354492	2655.093994
1446.319336	2473.436035
1445.285156	2547.525635
1444.249023	2231.807861
1443.213867	2318.545166
1442.178711	2124.446289
1441.142578	2107.459229
1440.106445	2239.671387
1439.070313	2210.034180
1438.033203	2117.214600
1436.996094	1968.849487
1435.959961	1858.469482
1434.921875	1861.790405
1433.884766	1526.735352
1432.846680	1307.971436
1431.809570	1081.762207
1430.771484	1027.273071
1429.732422	998.051086
1428.694336	691.383972
1427.655273	644.644226
1426.616211	608.040710
1425.577148	626.949341
1424.538086	474.486359
1423.498047	314.550507
1422.458008	487.289856
1421.417969	443.368408
1420.377930	293.734283
1419.336914	333.032440
1418.295898	291.805267
1417.254883	187.724442
1416.213867	395.747803
1415.172852	243.990402
1414.130859	255.820953
1413.088867	164.602768
1412.046875	116.217415
1411.004883	32.722198
1409.961914	-80.847954
1408.918945	107.186333
1407.875977	74.154778
1406.833008	149.189804
1405.789063	58.530579
1404.745117	-47.083298
1403.702148	-47.161572
1402.657227	8.008633
1401.613281	-47.142040
1400.568359	100.951508
1399.523438	-46.841736
1398.478516	26.127048
1397.433594	81.596497
1396.387695	71.953697
1395.341797	-112.987465
1394.295898	-222.619293
1393.250000	-79.178833
1392.204102	29.229622
1391.157227	-37.565151
1390.110352	73.452347
1389.063477	11.854519
1388.015625	25.413670
1386.968750	121.605087
1385.920898	-114.747391
1384.873047	-8.393478
1383.824219	10.511642
1382.776367	24.516636
1381.727539	-141.289383
1380.678711	-79.616592
1379.629883	-197.685806
1378.580078	83.882294
1377.530273	40.905499
1376.480469	-44.381058
1375.430664	-124.540123
1374.380859	-129.722366
1373.330078	54.748779
1372.279297	-89.917953
1371.228516	34.836643
1370.177734	27.535616
1369.125977	-49.444000
1368.074219	-161.165466
1367.022461	53.582638
1365.970703	91.525391
1364.918945	119.598770
1363.866211	205.014160
1362.813477	-70.377319
1361.760742	-27.041157
1360.707031	78.569229
1359.654297	174.303085
1358.600586	180.577530
1357.545898	72.588425
1356.492188	128.814163
1355.438477	113.059196
1354.383789	117.289513
1353.329102	268.184113
1352.273438	240.308716
1351.218750	262.223541
1350.163086	343.808136
1349.107422	212.031906
1348.051758	457.581360
1346.995117	427.764801
1345.939453	589.056274
1344.882813	742.944580
1343.825195	701.015869
1342.768555	622.045166
1341.710938	927.315735
1340.654297	922.878662
1339.595703	760.011292
1338.538086	867.268555
1337.479492	1130.567505
1336.421875	861.655212
1335.363281	790.952942
1334.303711	985.139221
1333.245117	706.861084
1332.185547	762.696350
1331.125977	603.488342
1330.066406	854.840820
1329.005859	611.855591
1327.946289	643.381409
1326.885742	768.878052
1325.825195	805.503418
1324.763672	723.676819
1323.703125	733.347839
1322.641602	738.176086
1321.580078	654.262268
1320.517578	706.187195
1319.456055	842.069397
1318.393555	955.792908
1317.331055	771.209839
1316.268555	850.586060
1315.205078	1077.903931
1314.141602	908.492004
1313.078125	882.142273
1312.014648	882.993469
1310.951172	928.265259
1309.886719	843.123169
1308.822266	1021.488708
1307.757813	1010.377563
1306.692383	1068.251221
1305.627930	1116.354370
1304.562500	938.263611
1303.497070	1104.571777
1302.430664	1103.729980
1301.365234	967.803589
1300.298828	1129.339233
1299.232422	1204.905273
1298.165039	1241.221191
1297.098633	1014.859802
1296.031250	1048.910156
1294.963867	825.301453
1293.896484	1021.498169
1292.828125	930.632568
1291.759766	695.161804
1290.691406	835.080566
1289.623047	849.968628
1288.554688	732.552185
1287.485352	686.328918
1286.416016	819.061218
1285.346680	638.243713
1284.276367	714.731812
1283.207031	570.879028
1282.136719	503.041901
1281.066406	542.988342
1279.995117	671.070862
1278.924805	767.354431
1277.853516	599.490906
1276.782227	788.788025
1275.709961	748.238953
1274.638672	917.974792
1273.566406	711.343933
1272.494141	702.759277
1271.420898	765.065918
1270.348633	886.006592
1269.275391	850.675354
1268.202148	876.432068
1267.128906	1026.691162
1266.054688	971.960938
1264.981445	949.011108
1263.906250	823.671631
1262.832031	988.598633
1261.757813	775.615906
1260.682617	857.681091
1259.607422	622.955444
1258.532227	734.317261
1257.456055	806.688110
1256.380859	866.879272
1255.304688	795.596802
1254.228516	885.024292
1253.151367	852.754333
1252.074219	891.079895
1250.998047	790.754578
1249.919922	875.323303
1248.842773	850.456787
1247.764648	774.565491
1246.686523	521.303589
1245.608398	732.268188
1244.530273	889.704590
1243.451172	809.060120
1242.372070	825.587463
1241.292969	910.089722
1240.213867	477.571136
1239.133789	617.931152
1238.054688	493.787018
1236.973633	748.083435
1235.893555	701.562988
1234.813477	572.626099
1233.732422	421.925171
1232.651367	615.409180
1231.569336	789.416077
1230.488281	817.995850
1229.406250	507.497711
1228.324219	441.672485
1227.242188	649.405457
1226.159180	261.660400
1225.076172	476.565216
1223.993164	514.760925
1222.910156	473.104553
1221.827148	225.910950
1220.743164	486.480927
1219.659180	377.112335
1218.574219	337.842285
1217.490234	117.370628
1216.405273	116.764153
1215.320313	314.144104
1214.235352	289.289429
1213.149414	307.859131
1212.064453	314.320068
1210.978516	260.424408
1209.891602	305.412872
1208.805664	569.798462
1207.718750	236.081131
1206.631836	338.776093
1205.544922	248.584244
1204.458008	334.278748
1203.370117	263.308594
1202.282227	213.998688
1201.194336	229.675980
1200.105469	40.674114
1199.016602	116.451988
1197.927734	-163.977844
1196.838867	-155.651642
1195.750000	-34.340004
1194.660156	-81.462357
1193.570313	-212.761627
1192.480469	26.087334
1191.389648	-74.053719
1190.299805	-73.304863
1189.208984	-29.382036
1188.118164	-117.615715
1187.026367	-21.008528
1185.934570	-130.934753
1184.842773	-128.084702
1183.750977	-132.499252
1182.659180	-60.217319
1181.566406	-220.659653
1180.473633	-107.766556
1179.380859	0.214168
1178.287109	117.662430
1177.194336	-16.592989
1176.100586	177.321747
1175.005859	54.942905
1173.912109	126.497185
1172.817383	95.008507
1171.722656	135.260880
1170.627930	-121.285309
1169.533203	16.931929
1168.437500	-19.584780
1167.341797	104.048546
1166.246094	129.533615
1165.149414	107.126831
1164.052734	-39.604923
1162.956055	-50.171776
1161.859375	142.210129
1160.762695	83.691826
1159.665039	58.543232
1158.567383	286.336548
1157.469727	311.108704
1156.371094	214.111816
1155.272461	224.416489
1154.173828	275.176880
1153.075195	-5.567105
1151.975586	135.637741
1150.876953	-64.082062
1149.777344	-118.458717
1148.676758	-20.443607
1147.577148	25.057072
1146.476563	118.072517
1145.375977	-291.303406
1144.275391	134.765396
1143.173828	39.479816
1142.072266	127.326607
1140.970703	186.513977
1139.869141	124.330246
1138.766602	131.029892
1137.664063	59.217247
1136.561523	189.328156
1135.458984	91.245773
1134.355469	123.751785
1133.251953	258.268250
1132.148438	340.419678
1131.044922	460.430084
1129.940430	568.440430
1128.835938	586.174866
1127.731445	810.173035
1126.626953	706.759766
1125.521484	764.521973
1124.416016	689.451965
1123.310547	609.604065
1122.204102	534.451904
1121.098633	445.054047
1119.992188	481.126709
1118.885742	379.795288
1117.778320	512.763794
1116.670898	276.440063
1115.563477	416.329803
1114.456055	274.611633
1113.348633	296.062775
1112.240234	478.200562
1111.131836	331.632507
1110.023438	433.200348
1108.914063	513.389099
1107.804688	413.956879
1106.695313	545.942810
1105.585938	399.206390
1104.475586	613.625061
1103.365234	598.971863
1102.254883	751.785095
1101.144531	456.287567
1100.033203	649.037354
1098.922852	707.256836
1097.810547	706.452698
1096.699219	665.538635
1095.586914	650.503601
1094.474609	604.803772
1093.362305	829.912048
1092.250000	560.413940
1091.136719	832.410156
1090.023438	713.560425
1088.910156	507.663910
1087.795898	539.405518
1086.682617	658.117981
1085.568359	710.893250
1084.453125	613.150635
1083.338867	823.305298
1082.223633	612.726257
1081.108398	707.601929
1079.993164	520.567566
1078.876953	631.788452
1077.760742	449.488190
1076.644531	447.963287
1075.528320	552.006348
1074.411133	592.630310
1073.293945	311.895782
1072.176758	345.479248
1071.059570	430.605011
1069.941406	271.913910
1068.823242	483.512604
1067.705078	502.898865
1066.585938	426.229218
1065.467773	511.163605
1064.348633	493.035767
1063.228516	477.242920
1062.109375	735.239990
1060.989258	354.435974
1059.869141	588.940552
1058.749023	255.112885
1057.627930	85.082275
1056.506836	515.820740
1055.385742	228.980392
1054.264648	276.359985
1053.142578	391.455048
1052.020508	209.945557
1050.898438	247.985703
1049.775391	286.015381
1048.653320	422.060669
1047.530273	285.095306
1046.407227	194.862732
1045.283203	242.269714
1044.159180	75.193489
1043.035156	278.822388
1041.911133	137.502014
1040.786133	257.202759
1039.661133	218.493118
1038.536133	200.793869
1037.411133	225.044342
1036.285156	186.468979
1035.159180	36.253311
1034.033203	214.185303
1032.907227	329.277496
1031.780273	349.011322
1030.653320	445.504761
1029.526367	179.402176
1028.398438	18.039623
1027.271484	-27.026926
1026.143555	-127.769722
1025.014648	-175.005203
1023.886719	23.940439
1022.757813	-355.111786
1021.628906	-286.055115
1020.499023	-56.890072
1019.370117	95.696281
1018.240234	25.651340
1017.109375	50.756279
1015.979492	-35.331615
1014.848633	-216.324768
1013.717773	219.108658
1012.586914	288.445892
1011.455078	147.091095
1010.324219	82.286713
1009.192383	-3.243523
1008.059570	413.503143
1006.927734	665.880981
1005.794922	802.570190
1004.661133	1468.836182
1003.528320	1788.093140
1002.394531	1961.667236
1001.260742	1504.382568
1000.126953	841.783447
998.993164	442.905457
997.858398	-38.830002
996.723633	193.150726
995.587891	173.526031
994.453125	-79.056885
993.317383	21.562208
992.181641	-48.449780
991.044922	-99.879982
989.909180	-12.848674
988.772461	-117.065086
987.634766	-29.863743
986.498047	126.526031
985.360352	-34.911152
984.222656	-198.463333
983.084961	-101.672478
981.946289	-175.144516
980.807617	16.169048
979.668945	-135.287521
978.530273	141.262039
977.390625	-46.713676
976.250977	-18.375721
975.111328	7.769856
973.970703	208.664505
972.830078	163.763947
971.689453	187.912628
970.548828	106.540863
969.407227	147.005432
968.266602	-53.423870
967.124023	56.146526
965.982422	-143.920059
964.839844	23.213730
963.697266	66.566933
962.554688	98.564743
961.412109	259.028778
960.268555	149.147461
959.125000	351.015411
957.980469	133.770386
956.836914	129.715729
955.692383	73.136543
954.547852	-35.928814
953.402344	74.858887
952.256836	290.958588
951.111328	90.820450
949.965820	190.456161
948.820313	150.722061
947.673828	53.997765
946.527344	-28.841551
945.379883	9.566288
944.233398	25.246326
943.085938	2.230791
941.937500	-25.210808
940.790039	162.029770
939.641602	260.321228
938.493164	135.130417
937.344727	58.021278
936.195313	366.430756
935.045898	123.143616
933.896484	139.917999
932.747070	20.095003
931.596680	171.543472
930.446289	297.991913
929.295898	139.882858
928.144531	34.331425
926.993164	-100.634529
925.841797	74.034828
924.690430	-87.932976
923.538086	125.556915
922.385742	-90.676247
921.233398	-45.268333
920.081055	-2.037887
918.927734	-67.773621
917.774414	-110.646095
916.621094	-55.729832
915.466797	-155.121002
914.312500	-38.703472
913.158203	-67.476692
912.002930	-112.008354
910.848633	-47.531609
909.693359	-320.889374
908.537109	-47.582935
907.381836	-91.657631
906.225586	4.900487
905.069336	-93.339394
903.913086	-139.335037
902.755859	113.724159
901.598633	151.667786
900.441406	151.204926
899.283203	26.369982
898.125000	-34.966827
896.966797	-14.755667
895.808594	-44.220169
894.649414	-69.061180
893.490234	-14.695990
892.331055	23.904594
891.171875	137.122269
890.011719	-29.722172
888.851563	54.250443
887.691406	41.173687
886.530273	62.034435
885.369141	71.670593
884.208008	162.585754
883.046875	79.842110
881.884766	-2.797019
880.722656	101.784286
879.560547	406.976227
878.397461	234.353775
877.234375	212.808945
876.071289	35.908680
874.908203	350.040161
873.744141	198.051865
872.580078	199.230118
871.416016	164.442535
870.250977	93.718277
869.085938	142.268326
867.920898	175.087234
866.755859	261.873627
865.589844	162.101959
864.423828	316.318085
863.257813	270.543823
862.090820	36.152126
860.924805	176.873703
859.756836	324.287689
858.589844	310.041199
857.421875	275.622009
856.253906	283.848206
855.085938	491.682068
853.917969	320.476440
852.749023	667.195068
851.580078	339.145416
850.411133	580.372620
849.241211	386.896179
848.071289	117.351616
846.901367	262.149414
845.730469	212.113678
844.559570	238.173950
843.388672	322.374573
842.217773	55.307690
841.045898	213.267136
839.875000	80.448784
838.702148	200.268280
837.530273	18.288433
836.357422	86.605125
835.184570	224.095490
834.011719	339.146759
832.837891	277.718658
831.664063	202.879898
830.490234	328.876190
829.315430	289.662354
828.141602	471.237976
826.966797	489.881104
825.791016	231.996674
824.616211	114.598312
823.440430	220.045944
822.264648	149.368881
821.087891	149.941696
819.911133	10.149342
818.734375	30.651995
817.557617	17.683109
816.379883	-91.038078
815.203125	111.681122
814.024414	-54.993111
812.846680	147.466858
811.667969	14.048089
810.489258	2.856160
809.310547	-81.747185
808.130859	-113.074074
806.951172	-2.324217
805.771484	-33.833931
804.591797	-185.302765
803.411133	-108.177666
802.230469	-15.649984
801.048828	-293.743866
799.868164	-183.663376
798.686523	-286.603119
797.504883	-201.154190
796.322266	-224.445328
795.139648	-161.407196
793.957031	-342.185974
792.774414	-106.596756
791.590820	-110.361015
790.408203	-85.450455
789.223633	41.159874
788.040039	-55.880844
786.855469	59.393986
785.670898	74.984673
784.486328	-93.060013
783.300781	-243.444046
782.115234	-201.581635
780.929688	145.078201
779.743164	76.169357
778.557617	-45.817307
777.371094	-94.982323
776.183594	69.900185
774.997070	-39.062935
773.809570	-128.216583
772.621094	131.106781
771.433594	187.310684
770.245117	219.135941
769.056641	28.207344
767.868164	134.789734
766.678711	64.962440
765.489258	118.428894
764.299805	35.236458
763.109375	189.781860
761.919922	192.277283
760.728516	234.297485
759.538086	269.610107
758.346680	265.226837
757.155273	172.795624
755.963867	247.424057
754.772461	108.720749
753.580078	112.851173
752.387695	145.465897
751.194336	171.404282
750.001953	137.967621
748.808594	91.305954
747.614258	384.828064
746.420898	173.417877
745.226563	163.893311
744.032227	239.862946
742.836914	131.535522
741.642578	207.373749
740.447266	77.089096
739.250977	58.583111
738.055664	121.109016
736.859375	128.808899
735.663086	125.521629
734.465820	56.525551
733.269531	127.621223
732.072266	84.866806
730.874023	129.625290
729.676758	198.407486
728.478516	83.457146
727.280273	300.862671
726.081055	262.430054
724.882813	162.830460
723.683594	56.726700
722.483398	263.019226
721.284180	355.675171
720.083984	123.012749
718.883789	193.866653
717.682617	279.985474
716.481445	302.824982
715.280273	330.048401
714.079102	187.207565
712.876953	33.573612
711.674805	104.551414
710.472656	166.828506
709.270508	35.235954
708.067383	91.073242
706.864258	99.037926
705.660156	-158.534363
704.457031	67.267670
703.252930	275.627106
702.048828	40.162857
700.843750	96.334557
699.638672	37.314560
698.433594	130.585632
697.228516	210.860886
696.022461	69.547989
694.816406	0.087149
693.610352	-30.148785
692.403320	-275.242554
691.197266	-49.029751
689.990234	-287.285187
688.782227	-156.438126
687.574219	-251.159317
686.366211	-76.784012
685.158203	-47.659393
683.950195	-128.997177
682.741211	-162.498230
681.532227	27.319407
680.322266	-31.966194
679.112305	-166.913864
677.902344	-67.822624
676.692383	-42.268211
675.482422	-38.253437
674.271484	-38.453346
673.060547	-142.380096
671.848633	50.161777
670.636719	-49.192417
669.424805	80.759575
668.212891	37.846550
667.000977	-58.969391
665.788086	-45.465286
664.574219	-62.113380
663.361328	104.871880
662.147461	81.885521
660.933594	-70.517891
659.719727	-91.156784
658.504883	121.266975
657.290039	94.234657
656.075195	-156.999832
654.860352	180.454468
653.644531	-85.714302
652.428711	150.327698
651.212891	129.895020
649.996094	-123.152634
648.779297	181.606064
647.562500	31.935371
646.344727	144.867218
645.127930	53.248260
643.909180	398.314240
642.691406	203.249222
641.472656	287.699982
640.254883	25.838152
639.035156	82.043686
637.816406	11.251662
636.596680	-12.451016
635.376953	244.997330
634.157227	-4.714553
632.936523	239.189972
631.715820	-73.248100
630.495117	-18.934601
629.273438	234.504944
628.051758	34.845596
626.830078	143.636398
625.608398	65.383972
624.385742	177.423401
623.163086	338.152161
621.940430	281.832031
620.717773	199.207657
619.494141	75.260071
618.270508	79.114403
617.045898	120.730392
615.822266	24.560898
614.597656	-55.311180
613.372070	107.784492
612.147461	-112.951790
610.921875	-24.598669
609.696289	-112.644348
608.469727	7.634036
607.244141	-20.759142
606.017578	9.394461
604.791016	-132.648605
