# Supplementary material for: Raman spectroscopy accurately differentiates mucosal healing from non-healing and biochemical changes following biological therapy in inflammatory bowel disease
Source: PLoS One. 2021 Jun 2;16(6):e0252210. doi: 10.1371/journal.pone.0252210 (PMC8172032; doi:10.1371/journal.pone.0252210)
Supplement: S2 Dataset — (ZIP) [file pone.0252210.s004.zip › Export UC MH/EC038-2_CR removed and BL sub_16__X_-3730.94__Y_63156.1__Z_-459.614__Time_182.txt]

1714.793945	111.139946
1713.817383	66.629311
1712.840820	163.624924
1711.864258	224.703354
1710.886719	268.536560
1709.909180	118.337570
1708.931641	95.802132
1707.953125	-0.214881
1706.975586	-431.957794
1705.997070	61.897190
1705.018555	-596.811523
1704.040039	-73.187790
1703.060547	414.206940
1702.081055	199.275055
1701.101563	-171.830963
1700.122070	-233.689453
1699.142578	0.105218
1698.162109	-270.014465
1697.181641	-86.870972
1696.201172	-239.001236
1695.220703	-485.774506
1694.239258	59.441513
1693.257813	-163.151764
1692.276367	37.532467
1691.294922	-8.692678
1690.313477	117.243484
1689.331055	-174.438995
1688.348633	-40.590225
1687.366211	435.820740
1686.383789	198.855850
1685.400391	309.681030
1684.416992	195.217300
1683.433594	313.815186
1682.450195	484.180542
1681.465820	32.479687
1680.482422	-76.997826
1679.498047	155.356293
1678.512695	119.911102
1677.528320	370.335541
1676.542969	305.150787
1675.558594	698.532898
1674.572266	590.175110
1673.586914	855.099060
1672.601563	629.274109
1671.615234	781.771423
1670.628906	640.314758
1669.642578	1267.390381
1668.655273	960.447388
1667.668945	1413.809326
1666.681641	1387.435669
1665.694336	1292.955566
1664.706055	987.091309
1663.718750	857.284546
1662.730469	760.115112
1661.742188	1453.786987
1660.753906	1395.189453
1659.764648	1504.255737
1658.775391	1441.801147
1657.787109	1287.419189
1656.796875	1893.706909
1655.807617	1383.182129
1654.818359	1580.260986
1653.828125	1333.252441
1652.837891	846.191101
1651.846680	1288.352295
1650.856445	937.543457
1649.865234	814.785889
1648.874023	737.549377
1647.882813	465.287201
1646.891602	420.866760
1645.899414	543.329407
1644.907227	539.416992
1643.915039	160.989685
1642.922852	429.931213
1641.930664	337.559143
1640.937500	113.636597
1639.944336	-72.888855
1638.951172	-50.617035
1637.957031	275.197235
1636.963867	435.120728
1635.969727	210.396515
1634.975586	-351.270782
1633.981445	-533.026855
1632.986328	-148.155212
1631.991211	-239.896835
1630.996094	34.595463
1630.000977	-517.401184
1629.005859	204.820267
1628.009766	-109.845886
1627.013672	-418.960846
1626.017578	-109.734886
1625.021484	-18.772503
1624.024414	369.298645
1623.028320	-41.695827
1622.031250	96.742073
1621.033203	-242.994873
1620.036133	202.864441
1619.038086	209.983231
1618.041016	-50.640514
1617.041992	216.407547
1616.043945	-59.866867
1615.045898	193.969757
1614.046875	-103.230804
1613.047852	404.812164
1612.048828	160.055923
1611.048828	-144.975281
1610.049805	108.343559
1609.049805	-199.314102
1608.049805	43.224464
1607.048828	172.902191
1606.048828	-35.361404
1605.047852	444.869202
1604.046875	301.791473
1603.045898	82.747757
1602.044922	407.854004
1601.042969	-62.571095
1600.041016	-506.805206
1599.039063	173.280167
1598.037109	147.083176
1597.034180	141.583008
1596.031250	-44.406578
1595.028320	85.579758
1594.025391	-6.711142
1593.022461	-154.020477
1592.018555	-249.310287
1591.014648	-271.706116
1590.010742	-657.065613
1589.006836	-254.586105
1588.001953	272.637604
1586.997070	-259.420593
1585.992188	-194.437775
1584.987305	276.901428
1583.982422	-15.845262
1582.976563	16.918657
1581.970703	-49.600128
1580.964844	-40.851009
1579.958984	108.212929
1578.952148	327.176239
1577.945313	-409.482941
1576.938477	740.493896
1575.931641	13.865417
1574.924805	-39.070366
1573.916992	-61.127708
1572.909180	381.908325
1571.901367	57.605824
1570.893555	138.548752
1569.884766	325.625610
1568.876953	-157.879715
1567.868164	-249.364105
1566.858398	-278.857025
1565.849609	-103.537071
1564.839844	14.236695
1563.830078	61.570286
1562.820313	-60.083672
1561.810547	17.708099
1560.799805	-293.897400
1559.790039	-177.859283
1558.779297	-487.359436
1557.767578	58.125015
1556.756836	299.938080
1555.745117	217.459045
1554.733398	-207.182343
1553.721680	434.846954
1552.709961	462.723877
1551.697266	244.330734
1550.685547	209.476990
1549.672852	138.047058
1548.659180	617.225403
1547.646484	514.058044
1546.632813	278.713196
1545.619141	554.965271
1544.605469	133.000137
1543.591797	400.781158
1542.577148	11.939279
1541.562500	-54.206478
1540.547852	70.448235
1539.533203	310.914124
1538.518555	298.034088
1537.502930	274.489075
1536.487305	204.221161
1535.471680	-441.516327
1534.456055	135.104324
1533.439453	259.939240
1532.422852	358.662445
1531.406250	101.410500
1530.389648	392.816132
1529.373047	106.785667
1528.355469	-76.423157
1527.337891	293.798950
1526.320313	328.928833
1525.302734	157.880951
1524.284180	282.529663
1523.265625	118.727707
1522.247070	448.616302
1521.228516	235.500778
1520.208984	104.469864
1519.190430	-224.620544
1518.170898	165.753830
1517.151367	378.447327
1516.130859	326.184845
1515.111328	165.910034
1514.090820	105.591164
1513.070313	-121.779694
1512.049805	-179.845917
1511.028320	3.085594
1510.006836	-73.375298
1508.986328	-155.063339
1507.963867	173.320084
1506.942383	114.287674
1505.919922	-273.061646
1504.898438	226.402847
1503.875977	-122.689110
1502.852539	-351.434082
1501.830078	-813.247314
1500.806641	5.285378
1499.783203	-807.474426
1498.759766	-378.615021
1497.736328	-321.126984
1496.711914	-338.033417
1495.687500	-623.632446
1494.663086	-576.758301
1493.638672	254.949890
1492.613281	73.851662
1491.587891	-347.507019
1490.563477	-60.919735
1489.537109	-37.780434
1488.511719	187.108826
1487.485352	90.019661
1486.458984	77.158508
1485.432617	556.874573
1484.406250	370.271088
1483.379883	-76.545044
1482.352539	491.972778
1481.325195	481.288849
1480.297852	503.721100
1479.269531	556.655823
1478.241211	224.690094
1477.213867	486.624146
1476.184570	98.684250
1475.156250	941.185974
1474.127930	624.663879
1473.098633	975.269958
1472.069336	989.741699
1471.040039	1391.037231
1470.009766	1662.367310
1468.979492	1440.113525
1467.950195	1614.782471
1466.918945	1720.652100
1465.888672	1663.868408
1464.857422	2280.628906
1463.827148	1667.351440
1462.795898	2009.573242
1461.763672	2173.854004
1460.732422	2419.447021
1459.700195	2233.334961
1458.667969	2905.340332
1457.635742	2726.967529
1456.603516	2581.740479
1455.570313	2545.683105
1454.537109	2352.491455
1453.503906	2691.962891
1452.470703	2420.430176
1451.436523	2430.401367
1450.403320	2866.247559
1449.369141	3137.289795
1448.333984	2835.833252
1447.299805	3155.119385
1446.264648	3575.614258
1445.230469	2877.269287
1444.194336	2786.637939
1443.159180	2410.315186
1442.124023	2575.653076
1441.087891	2781.473145
1440.051758	2286.930176
1439.015625	2326.176025
1437.978516	2373.086914
1436.941406	2536.379883
1435.904297	2169.209961
1434.867188	1648.279785
1433.830078	1658.072998
1432.791992	1577.083618
1431.754883	1511.504517
1430.715820	880.703186
1429.677734	1289.973999
1428.639648	722.975037
1427.600586	996.224670
1426.561523	442.464142
1425.522461	426.117828
1424.482422	84.778618
1423.443359	577.940063
1422.403320	589.832397
1421.363281	549.019775
1420.322266	12.267458
1419.282227	95.379517
1418.241211	541.107178
1417.200195	491.056305
1416.159180	287.752197
1415.117188	26.839779
1414.076172	-110.453728
1413.034180	-13.664305
1411.992188	-75.078178
1410.949219	145.219742
1409.907227	3.825623
1408.864258	302.345642
1407.821289	-383.699066
1406.777344	-504.213074
1405.734375	-14.274282
1404.690430	-189.583527
1403.646484	-5.695125
1402.602539	108.090965
1401.557617	-232.054794
1400.513672	-248.228699
1399.468750	-53.567074
1398.423828	181.362473
1397.377930	62.961563
1396.333008	85.225372
1395.287109	-122.828400
1394.241211	363.301666
1393.195313	133.217316
1392.148438	196.371780
1391.101563	-103.242287
1390.054688	418.418030
1389.007813	249.477600
1387.960938	368.541687
1386.913086	0.029287
1385.865234	267.068146
1384.817383	141.716507
1383.769531	-350.772247
1382.720703	86.771553
1381.671875	-47.783348
1380.623047	-57.144665
1379.574219	-368.453766
1378.524414	171.994873
1377.475586	457.858276
1376.425781	224.673370
1375.375977	188.947708
1374.325195	38.672649
1373.274414	40.835567
1372.224609	-228.534195
1371.172852	-73.814636
1370.122070	330.361877
1369.070313	-279.699219
1368.019531	-169.193314
1366.967773	180.576447
1365.915039	4.910002
1364.863281	160.731461
1363.810547	-415.194672
1362.757813	-144.465958
1361.705078	-162.275558
1360.651367	51.459949
1359.598633	-227.107346
1358.544922	-351.207062
1357.491211	-236.375671
1356.436523	25.224865
1355.382813	403.756409
1354.328125	208.369736
1353.273438	271.601593
1352.217773	41.931271
1351.163086	259.510956
1350.107422	310.840546
1349.051758	662.643311
1347.996094	585.225464
1346.939453	770.953735
1345.883789	1187.486084
1344.827148	1105.570068
1343.769531	1480.000732
1342.712891	1249.708130
1341.655273	1250.120605
1340.598633	1379.566040
1339.540039	808.078064
1338.482422	1069.129395
1337.423828	1664.454224
1336.366211	853.695251
1335.307617	1540.704712
1334.248047	1492.675537
1333.189453	1333.526489
1332.129883	595.841309
1331.070313	1082.609009
1330.010742	1166.357910
1328.950195	1220.523682
1327.890625	1188.343506
1326.830078	1225.472900
1325.768555	1102.135864
1324.708008	1317.334473
1323.646484	1500.451416
1322.585938	1723.136597
1321.523438	1777.970703
1320.461914	1401.155884
1319.400391	1591.987915
1318.337891	1883.942627
1317.275391	1655.608276
1316.211914	1775.047119
1315.149414	1719.586670
1314.085938	2001.807129
1313.022461	1547.390503
1311.958984	1218.880249
1310.894531	1641.659302
1309.831055	1463.640015
1308.766602	1706.669434
1307.701172	1934.885254
1306.636719	2150.816650
1305.571289	1692.701660
1304.505859	2004.619507
1303.440430	2058.309326
1302.375000	1829.354004
1301.308594	1765.199219
1300.242188	1620.041504
1299.175781	2064.611816
1298.109375	1791.852417
1297.041992	1659.217407
1295.975586	1750.117188
1294.908203	2152.721191
1293.839844	1764.995117
1292.772461	1706.263184
1291.704102	1409.640381
1290.635742	2329.541260
1289.567383	1250.853027
1288.498047	1457.108887
1287.428711	1800.535278
1286.360352	1237.288696
1285.290039	1414.059937
1284.220703	1216.073975
1283.150391	1547.063965
1282.080078	1388.303467
1281.009766	1405.851929
1279.939453	1193.370605
1278.868164	966.283325
1277.796875	1274.949585
1276.725586	1113.968018
1275.654297	1598.492065
1274.582031	1351.914551
1273.509766	1281.391724
1272.437500	1513.842773
1271.365234	1086.640137
1270.291992	1836.707642
1269.218750	1358.287964
1268.145508	1317.003296
1267.072266	1646.679321
1265.999023	1305.172607
1264.924805	1376.024780
1263.850586	1144.384644
1262.776367	1480.960571
1261.701172	1039.637817
1260.625977	1417.409180
1259.550781	1651.201904
1258.475586	2001.779297
1257.400391	1582.467285
1256.324219	1523.666626
1255.248047	1406.401611
1254.171875	1381.638916
1253.094727	1653.693481
1252.018555	1485.210083
1250.941406	1182.922485
1249.864258	1012.035034
1248.786133	1076.972046
1247.708008	1807.883301
1246.630859	1170.129761
1245.551758	1142.417969
1244.473633	1155.967285
1243.394531	1521.581543
1242.316406	1134.227051
1241.236328	1448.516235
1240.157227	1619.403687
1239.077148	1122.794434
1237.998047	1543.397583
1236.917969	1493.141479
1235.836914	1598.001099
1234.756836	1302.709473
1233.675781	1695.827637
1232.594727	1264.725220
1231.512695	1451.521973
1230.431641	1294.193726
1229.349609	1146.504272
1228.267578	1437.026855
1227.185547	1233.494995
1226.102539	1359.067139
1225.019531	589.223145
1223.936523	1026.743530
1222.853516	1093.924194
1221.769531	781.321960
1220.686523	812.055115
1219.602539	994.917786
1218.517578	633.862183
1217.433594	787.476013
1216.348633	716.256104
1215.263672	652.207153
1214.178711	822.258240
1213.092773	714.520752
1212.007813	628.466125
1210.921875	1044.137695
1209.834961	856.464478
1208.749023	519.270264
1207.662109	495.519867
1206.575195	862.171997
1205.488281	775.468811
1204.400391	869.380676
1203.313477	382.615112
1202.225586	252.370758
1201.136719	242.428772
1200.048828	174.630112
1198.959961	301.673096
1197.871094	303.423767
1196.782227	71.710518
1195.692383	-32.566780
1194.603516	-141.683304
1193.513672	54.418060
1192.423828	-119.817879
1191.333008	-51.413300
1190.242188	-96.071587
1189.151367	-313.745239
1188.060547	-315.316345
1186.969727	-422.620087
1185.877930	-66.756966
1184.786133	468.820282
1183.694336	-205.160889
1182.601563	-485.582275
1181.509766	142.939606
1180.416992	610.413757
1179.323242	-17.916857
1178.230469	46.558437
1177.136719	-64.034500
1176.042969	64.875916
1174.949219	-48.255951
1173.854492	51.633240
1172.760742	335.740906
1171.666016	-366.448181
1170.570313	-264.471832
1169.475586	239.297546
1168.379883	319.383545
1167.284180	138.710205
1166.188477	-261.900635
1165.091797	-2.792039
1163.996094	-173.960648
1162.899414	-416.844147
1161.801758	-557.026917
1160.705078	26.354219
1159.607422	289.455078
1158.509766	-44.354263
1157.412109	266.217072
1156.313477	108.935318
1155.215820	-41.156075
1154.117188	-184.128067
1153.017578	-415.345978
1151.918945	-79.187912
1150.819336	187.610992
1149.719727	392.280701
1148.620117	-129.707901
1147.519531	-163.346466
1146.418945	88.688942
1145.318359	283.431732
1144.217773	32.993504
1143.116211	-588.578308
1142.014648	-87.131447
1140.913086	180.984802
1139.811523	-69.406960
1138.708984	-117.696739
1137.606445	95.431953
1136.503906	-93.135719
1135.401367	-162.866135
1134.297852	-436.875793
1133.194336	-428.230896
1132.090820	268.836578
1130.987305	47.055664
1129.882813	178.880249
1128.778320	792.205139
1127.673828	553.775024
1126.569336	1003.092346
1125.463867	300.009583
1124.358398	393.609100
1123.252930	847.354309
1122.146484	978.652466
1121.041016	193.298340
1119.934570	90.267967
1118.828125	131.698318
1117.720703	-248.229828
1116.613281	280.729858
1115.505859	262.939331
1114.398438	-17.364380
1113.291016	-517.452148
1112.182617	209.716415
1111.074219	28.918753
1109.964844	-156.523407
1108.856445	338.605896
1107.747070	49.306999
1106.637695	310.411804
1105.528320	654.071350
1104.417969	537.295166
1103.307617	-34.858376
1102.197266	808.933594
1101.086914	369.173676
1099.975586	488.559143
1098.864258	638.585510
1097.752930	541.091431
1096.641602	500.266876
1095.529297	556.090637
1094.416992	503.597015
1093.304688	434.702637
1092.191406	832.081848
1091.079102	793.893677
1089.965820	433.343658
1088.852539	289.496887
1087.738281	206.934219
1086.624023	613.673706
1085.509766	237.327164
1084.395508	761.584534
1083.280273	1226.901978
1082.166016	780.460571
1081.050781	1001.435730
1079.934570	787.884949
1078.819336	104.957191
1077.703125	445.930237
1076.586914	631.953857
1075.469727	839.086487
1074.353516	567.694824
1073.236328	491.182526
1072.119141	121.714424
1071.000977	385.458649
1069.882813	257.790741
1068.765625	456.046661
1067.646484	361.438049
1066.528320	534.030884
1065.409180	271.113068
1064.290039	254.246979
1063.170898	480.942383
1062.050781	337.922882
1060.930664	368.219086
1059.810547	683.989075
1058.690430	569.492615
1057.569336	319.578766
1056.449219	90.976814
1055.327148	234.121399
1054.206055	323.636108
1053.083984	539.366333
1051.961914	-38.799385
1050.839844	83.835854
1049.717773	164.547104
1048.594727	33.012524
1047.471680	239.979233
1046.348633	69.151848
1045.224609	241.326080
1044.101563	492.875916
1042.976563	19.545376
1041.852539	94.241600
1040.728516	697.916565
1039.603516	-268.414673
1038.478516	-58.162834
1037.352539	-225.007874
1036.227539	-91.328362
1035.101563	361.249023
1033.974609	-61.000748
1032.848633	-113.019859
1031.721680	218.831528
1030.594727	76.438118
1029.467773	-212.144531
1028.340820	-354.009338
1027.212891	-163.428833
1026.084961	-297.933289
1024.956055	-641.201172
1023.828125	-995.717041
1022.699219	-61.689995
1021.570313	-227.862183
1020.440430	-546.903748
1019.311523	-865.589844
1018.181641	-917.284668
1017.050781	-69.245071
1015.920898	-292.239624
1014.790039	18.024683
1013.659180	-21.508316
1012.528320	-361.932159
1011.396484	238.146591
1010.265625	342.715149
1009.132813	-193.764847
1008.000977	-114.239296
1006.868164	196.782333
1005.736328	799.309082
1004.602539	1447.960815
1003.469727	1770.539185
1002.335938	2063.090820
1001.202148	1930.502319
1000.068359	1248.312500
998.933594	693.658386
997.799805	347.304047
996.665039	301.414673
995.529297	507.310669
994.394531	-62.042080
993.258789	125.772652
992.123047	-124.555603
990.986328	-256.982544
989.849609	113.430916
988.712891	-73.933144
987.576172	-558.286438
986.439453	-415.575104
985.301758	65.831779
984.164063	487.317474
983.025391	190.489731
981.887695	59.724133
980.749023	-211.184723
979.610352	-210.315338
978.470703	-135.668823
977.332031	-111.449287
976.192383	37.068783
975.051758	300.603394
973.912109	265.480621
972.771484	499.333038
971.630859	294.557281
970.490234	94.644135
969.348633	301.327850
968.207031	556.293457
967.065430	-228.179291
965.923828	281.783051
964.781250	484.321503
963.638672	-92.723473
962.496094	632.841797
961.352539	374.939941
960.208984	-173.682892
959.065430	666.409058
957.921875	356.487427
956.777344	113.264320
955.632813	-267.046021
954.488281	7.570112
953.343750	-299.006378
952.198242	113.046486
951.052734	161.387466
949.907227	159.553635
948.760742	-230.788971
947.614258	-200.255524
946.467773	200.581604
945.321289	-269.021881
944.173828	344.311371
943.026367	48.699966
941.878906	271.571411
940.730469	318.717438
939.582031	427.576508
938.433594	319.802612
937.285156	287.463806
936.135742	88.797462
934.987305	756.626709
933.836914	615.153015
932.687500	-0.064157
931.537109	906.835571
930.386719	123.516205
929.236328	299.279968
928.084961	-84.939789
926.934570	118.311211
925.783203	-247.269714
924.630859	-171.278488
923.478516	134.479355
922.327148	-46.388039
921.173828	602.636536
920.021484	24.202698
918.868164	-13.100492
917.714844	360.858398
916.561523	423.584656
915.407227	-69.917229
914.252930	744.398010
913.098633	-248.073746
911.944336	-46.545986
910.789063	499.736053
909.633789	-172.002975
908.478516	65.835869
907.322266	-165.601791
906.166016	-197.443130
905.009766	-428.581360
903.853516	-106.862778
902.696289	-217.790024
901.539063	22.322018
900.381836	-249.193314
899.223633	-108.674385
898.065430	74.821526
896.907227	222.073105
895.749023	79.835640
894.589844	-462.486908
893.430664	116.618370
892.271484	-362.108887
891.112305	97.024109
889.952148	-385.945679
888.791992	-252.161697
887.630859	303.756805
886.470703	326.759552
885.309570	187.282547
884.148438	-385.286530
882.986328	413.800446
881.825195	64.719643
880.663086	256.883789
879.500000	532.353027
878.337891	251.108185
877.174805	262.866821
876.011719	375.969696
874.847656	421.462006
873.684570	9.918266
872.520508	964.759338
871.355469	341.725037
870.191406	290.405640
869.026367	106.386078
867.861328	552.054077
866.695313	680.501831
865.530273	491.968018
864.364258	512.467346
863.197266	528.427307
862.031250	564.579041
860.864258	598.429199
859.697266	517.740906
858.530273	919.590210
857.362305	443.873871
856.194336	648.058167
855.026367	1062.930176
853.857422	1002.206970
852.688477	993.019104
851.519531	1290.833252
850.350586	1131.366455
849.180664	1113.046509
848.010742	436.246460
846.840820	319.480042
845.670898	760.096985
844.500000	963.220642
843.329102	383.075653
842.157227	626.324341
840.986328	359.503998
839.814453	459.425446
838.642578	235.110443
837.469727	728.197815
836.296875	718.264221
835.124023	596.581421
833.951172	794.241760
832.777344	880.086975
831.603516	380.983093
830.429688	631.873901
829.255859	1092.289307
828.081055	849.774109
826.906250	1008.694580
825.731445	353.682190
824.555664	570.422302
823.379883	0.328344
822.204102	326.047485
821.027344	437.686829
819.851563	57.051777
818.674805	150.717163
817.497070	6.064407
816.320313	17.172838
815.142578	-20.773676
813.963867	-49.909267
812.786133	-105.802567
811.607422	-835.410645
810.428711	-242.272263
809.250000	-458.380554
808.070313	-458.996124
806.890625	-619.633911
805.710938	278.908203
804.531250	-228.362839
803.350586	414.206177
802.169922	124.381981
800.988281	-240.838577
799.807617	-67.030006
798.625977	-640.689941
797.444336	-498.137146
796.261719	-309.226654
795.079102	-31.878597
793.896484	-776.031250
792.713867	3.822548
791.530273	-49.367767
790.346680	-80.521950
789.163086	171.523392
787.979492	-167.451111
786.794922	-216.605621
785.610352	463.992065
784.425781	-277.603943
783.240234	35.485069
782.054688	10.160349
780.869141	-156.680176
779.682617	473.888824
778.496094	-99.606010
777.309570	311.819183
776.123047	581.648376
774.935547	39.064396
773.748047	-59.897892
772.560547	114.597054
771.373047	238.166046
770.184570	288.772919
768.996094	674.296692
767.806641	462.271332
766.618164	463.948212
765.428711	267.239258
764.239258	246.672440
763.048828	494.593933
761.858398	346.055359
760.667969	763.033020
759.477539	715.456543
758.286133	625.968567
757.094727	63.574425
755.903320	15.805182
754.710938	818.576843
753.518555	100.113777
752.326172	1251.564331
751.133789	814.248901
749.940430	664.676941
748.747070	521.627930
747.553711	-115.351120
746.359375	200.233459
745.166016	146.965012
743.970703	587.097473
742.776367	336.135254
741.581055	300.002625
740.385742	-178.996429
739.190430	297.544678
737.994141	651.025513
736.797852	-242.077652
735.601563	-256.772186
734.405273	-133.658966
733.208008	483.927002
732.010742	372.400055
730.813477	258.620361
729.615234	114.127884
728.416992	-200.975082
727.218750	98.281258
726.020508	156.843307
724.821289	272.063477
723.622070	-27.978636
722.422852	19.288639
721.222656	-145.407242
720.022461	550.021667
718.822266	900.155151
717.621094	516.806763
716.420898	209.909622
715.218750	1146.236572
714.017578	795.495544
712.815430	159.218140
711.614258	475.619965
710.411133	366.832855
709.208984	493.300659
708.005859	554.265991
706.802734	183.967514
705.599609	344.947693
704.395508	719.059937
703.191406	213.809509
701.987305	500.606506
700.782227	587.086121
699.577148	449.488800
698.372070	481.467499
697.166992	459.042725
695.960938	330.084839
694.754883	-268.094208
693.548828	254.667389
692.341797	-293.360657
691.135742	-35.738636
689.927734	401.854553
688.720703	-397.591827
687.512695	-196.597855
686.304688	-71.614944
685.096680	-326.135101
683.888672	-710.587524
682.679688	-422.973053
681.470703	213.406830
680.260742	268.934998
679.050781	-314.423492
677.840820	200.388718
676.630859	39.601421
675.419922	-123.197212
674.209961	265.976593
672.998047	-454.735840
671.787109	118.401421
670.575195	-748.701843
669.363281	88.259087
668.151367	380.353760
666.938477	287.862915
665.725586	104.889572
664.512695	30.208570
663.299805	-251.490555
662.085938	-98.892288
660.872070	-446.820953
659.658203	159.469971
658.443359	-30.271107
657.228516	45.711380
656.013672	-281.208435
654.797852	-172.130203
653.583008	-551.923645
652.366211	-144.626862
651.150391	-137.743759
649.934570	149.622543
648.717773	243.574661
647.500000	2.182562
646.283203	654.710938
645.065430	233.786880
643.847656	125.650055
642.629883	132.241104
641.411133	-133.553558
640.192383	495.867554
638.973633	360.636536
637.753906	247.786560
636.534180	208.913742
635.314453	282.678040
634.094727	262.889374
632.874023	-15.652120
631.653320	-116.987473
630.432617	289.260651
629.211914	-86.575539
627.990234	68.775612
626.768555	-291.473297
625.545898	147.314697
624.324219	231.491287
623.101563	777.818115
621.877930	267.056580
620.655273	357.854492
619.431641	-7.997198
618.208008	-61.513424
616.983398	-393.603577
615.759766	-60.277740
614.535156	-386.240051
613.310547	-427.681000
612.084961	189.568878
610.859375	-93.522469
609.633789	113.178574
608.408203	-21.910423
607.181641	-459.960846
605.955078	221.937088
604.728516	250.569244
