# Supplementary material for: Raman spectroscopy accurately differentiates mucosal healing from non-healing and biochemical changes following biological therapy in inflammatory bowel disease
Source: PLoS One. 2021 Jun 2;16(6):e0252210. doi: 10.1371/journal.pone.0252210 (PMC8172032; doi:10.1371/journal.pone.0252210)
Supplement: S2 Dataset — (ZIP) [file pone.0252210.s004.zip › Export UC MH/EC035-1_base sub CR removed_74__X_-21097.9__Y_35981.1__Z_154.173__Time_843.txt]

1714.640625	-9.058665
1713.664063	86.211899
1712.687500	-1.646376
1711.709961	18.288179
1710.733398	52.142933
1709.755859	-23.438848
1708.778320	-4.713733
1707.799805	14.456001
1706.821289	-134.662476
1705.843750	40.781239
1704.864258	42.531246
1703.885742	-65.008942
1702.907227	-139.961578
1701.927734	-40.576431
1700.948242	13.699974
1699.968750	-51.988049
1698.988281	-50.430107
1698.007813	58.431316
1697.028320	-35.469746
1696.046875	71.394745
1695.066406	-115.248459
1694.084961	88.438377
1693.104492	1.359949
1692.123047	64.129593
1691.140625	12.428559
1690.159180	-54.924576
1689.176758	-20.576797
1688.194336	24.730236
1687.211914	227.634796
1686.228516	-51.779919
1685.246094	-56.255932
1684.262695	-44.473206
1683.279297	-21.766624
1682.295898	-44.081314
1681.311523	45.702538
1680.327148	-34.681126
1679.342773	84.840965
1678.358398	7.636605
1677.374023	85.007309
1676.388672	96.069740
1675.403320	59.485809
1674.417969	118.848839
1673.432617	125.237579
1672.446289	179.658630
1671.459961	19.052193
1670.473633	100.436272
1669.487305	224.467163
1668.500977	27.364706
1667.513672	61.466999
1666.526367	87.769844
1665.539063	66.474312
1664.550781	154.111160
1663.563477	178.227966
1662.575195	337.715179
1661.586914	306.417297
1660.598633	169.268677
1659.609375	204.556137
1658.620117	335.340210
1657.631836	37.135025
1656.641602	231.714844
1655.652344	262.202240
1654.662109	57.226418
1653.672852	191.188309
1652.681641	155.875198
1651.691406	51.923565
1650.701172	56.551811
1649.709961	24.264011
1648.718750	26.456051
1647.727539	102.742935
1646.735352	83.969070
1645.744141	52.090836
1644.751953	-24.585897
1643.759766	-124.907616
1642.766602	-143.272507
1641.774414	-71.812027
1640.781250	-55.723804
1639.788086	-65.951111
1638.794922	-10.167462
1637.801758	3.467365
1636.807617	-32.934772
1635.813477	-82.439293
1634.819336	-58.079346
1633.825195	5.843897
1632.830078	-122.496735
1631.834961	44.216133
1630.839844	76.625328
1629.844727	-30.448057
1628.849609	12.575927
1627.853516	8.256323
1626.857422	77.631691
1625.861328	-134.399521
1624.865234	-4.480838
1623.868164	-92.786766
1622.871094	-46.984776
1621.874023	-30.082493
1620.876953	-97.232521
1619.879883	-148.573746
1618.881836	49.591698
1617.883789	92.787849
1616.885742	36.236286
1615.887695	37.455029
1614.888672	-129.234299
1613.889648	-104.354935
1612.890625	-21.784264
1611.891602	29.291796
1610.892578	27.920748
1609.892578	42.274044
1608.892578	61.861301
1607.892578	81.437668
1606.892578	48.619144
1605.891602	31.518244
1604.890625	35.362011
1603.889648	-70.736366
1602.888672	-27.638279
1601.887695	-133.698715
1600.885742	-6.930556
1599.883789	-84.212982
1598.881836	-85.655304
1597.879883	-74.044022
1596.876953	42.077782
1595.874023	58.840858
1594.871094	-57.652534
1593.868164	-69.648262
1592.864258	-149.555573
1591.861328	-7.549306
1590.857422	-118.807083
1589.853516	20.465244
1588.848633	16.156294
1587.844727	105.722870
1586.839844	57.004860
1585.834961	76.064674
1584.830078	22.097147
1583.824219	20.237959
1582.819336	70.458504
1581.813477	78.939812
1580.807617	110.820747
1579.800781	-42.224453
1578.794922	140.583588
1577.788086	122.861763
1576.781250	68.678383
1575.773438	74.310646
1574.766602	124.120369
1573.758789	231.073364
1572.750977	119.546272
1571.743164	2.825088
1570.735352	114.802742
1569.726563	18.826653
1568.718750	-14.805688
1567.708984	68.392456
1566.700195	156.705719
1565.691406	-48.411964
1564.681641	-48.454113
1563.671875	120.121552
1562.662109	88.815071
1561.652344	83.410698
1560.641602	5.345982
1559.630859	33.563358
1558.620117	43.573215
1557.609375	76.852264
1556.597656	185.199768
1555.586914	62.908302
1554.575195	-4.999949
1553.563477	-52.216427
1552.550781	-1.097265
1551.539063	-30.282024
1550.526367	90.570976
1549.513672	-16.342224
1548.500977	65.551933
1547.487305	82.704796
1546.473633	216.139252
1545.459961	26.358128
1544.446289	-34.181641
1543.432617	57.691254
1542.417969	146.882584
1541.404297	112.020538
1540.389648	79.696487
1539.374023	230.614853
1538.359375	143.970612
1537.343750	165.681015
1536.328125	-47.438347
1535.312500	2.567634
1534.296875	8.659491
1533.280273	164.224609
1532.263672	-2.536402
1531.247070	145.124603
1530.230469	140.653061
1529.212891	79.451881
1528.196289	242.291870
1527.178711	34.219330
1526.160156	-3.917046
1525.142578	-44.658607
1524.124023	128.136414
1523.106445	-33.638042
1522.087891	-53.935101
1521.068359	98.014397
1520.049805	144.439667
1519.030273	-61.119480
1518.010742	41.748859
1516.991211	-55.890057
1515.971680	172.702866
1514.951172	131.471527
1513.930664	-74.127480
1512.910156	0.133260
1511.889648	-84.818642
1510.868164	-92.807968
1509.846680	112.095741
1508.826172	73.196159
1507.803711	-1.650500
1506.782227	23.484579
1505.759766	79.314484
1504.737305	-44.322338
1503.714844	-39.841454
1502.692383	-81.519241
1501.668945	-51.519638
1500.646484	-95.829773
1499.623047	-96.652039
1498.599609	43.254169
1497.575195	57.660351
1496.550781	-127.539474
1495.527344	9.594297
1494.502930	75.015175
1493.477539	81.552704
1492.453125	128.951889
1491.427734	53.610401
1490.402344	-75.397789
1489.376953	109.823914
1488.350586	26.744984
1487.325195	40.702145
1486.298828	8.655233
1485.272461	127.175529
1484.245117	28.692863
1483.218750	208.316208
1482.191406	114.886543
1481.164063	77.566589
1480.136719	50.426338
1479.108398	38.551273
1478.080078	82.716057
1477.052734	289.912292
1476.023438	173.438889
1474.995117	184.339584
1473.965820	157.000824
1472.937500	129.650879
1471.908203	170.999344
1470.877930	143.583954
1469.848633	184.854340
1468.818359	279.489655
1467.788086	407.118439
1466.757813	346.513397
1465.727539	385.049225
1464.696289	197.339951
1463.665039	390.834534
1462.633789	386.068329
1461.602539	277.145599
1460.570313	368.848785
1459.539063	422.416992
1458.506836	384.556396
1457.473633	473.570435
1456.441406	476.271088
1455.408203	567.727234
1454.375000	479.062805
1453.341797	509.590546
1452.308594	509.669617
1451.274414	522.396790
1450.241211	451.492401
1449.207031	537.667297
1448.171875	633.914917
1447.137695	595.904846
1446.102539	608.526611
1445.067383	583.163452
1444.032227	674.213196
1442.997070	393.282043
1441.960938	552.606323
1440.924805	307.203644
1439.888672	403.250580
1438.852539	350.098450
1437.816406	410.698212
1436.779297	357.548950
1435.742188	521.685303
1434.705078	445.795105
1433.666992	417.906677
1432.629883	347.115967
1431.591797	228.386169
1430.553711	298.982422
1429.514648	334.216766
1428.476563	220.612411
1427.437500	38.955261
1426.398438	26.319557
1425.359375	159.909149
1424.320313	-36.730770
1423.280273	101.855896
1422.240234	184.963043
1421.200195	215.146118
1420.159180	129.474518
1419.119141	-11.534610
1418.078125	207.476105
1417.037109	64.003624
1415.996094	-29.074886
1414.954102	43.917461
1413.912109	222.522018
1412.870117	-54.063251
1411.828125	-53.981213
1410.786133	-134.315170
1409.743164	9.038594
1408.700195	59.389381
1407.657227	6.749585
1406.614258	122.403564
1405.570313	107.459473
1404.527344	-53.044552
1403.483398	-143.199020
1402.438477	-198.175583
1401.394531	-19.802938
1400.349609	80.756248
1399.304688	13.290073
1398.259766	-64.153481
1397.214844	53.959892
1396.168945	49.249233
1395.123047	-50.639572
1394.077148	39.904903
1393.031250	-27.335007
1391.984375	108.274948
1390.937500	-94.079926
1389.890625	39.035507
1388.843750	-33.053490
1387.796875	82.534981
1386.749023	5.513892
1385.701172	-41.439926
1384.653320	-8.344500
1383.604492	-40.226044
1382.556641	-4.586716
1381.507813	-121.338814
1380.458984	-105.625031
1379.410156	147.357346
1378.360352	165.560760
1377.310547	81.444443
1376.260742	29.841347
1375.210938	-9.230482
1374.161133	-50.745220
1373.110352	-97.202942
1372.059570	55.877823
1371.008789	31.925220
1369.957031	-243.726761
1368.906250	68.878189
1367.854492	42.549263
1366.802734	38.686649
1365.750000	2.482850
1364.698242	53.481720
1363.645508	-159.369583
1362.592773	18.637056
1361.540039	-29.817877
1360.486328	28.749783
1359.433594	156.977188
1358.379883	-18.177397
1357.326172	-34.110134
1356.271484	-40.059883
1355.216797	-45.965866
1354.163086	55.008888
1353.107422	163.420395
1352.052734	45.849365
1350.998047	112.098450
1349.942383	-64.906952
1348.886719	-130.114685
1347.830078	65.268402
1346.774414	275.500397
1345.717773	19.414951
1344.661133	185.014221
1343.604492	179.531250
1342.546875	87.339912
1341.490234	146.396072
1340.432617	195.555237
1339.375000	202.629837
1338.316406	115.638390
1337.258789	254.035889
1336.200195	-6.110929
1335.141602	169.458893
1334.082031	258.394867
1333.023438	166.761932
1331.963867	171.662323
1330.904297	146.934372
1329.844727	149.455063
1328.784180	255.819870
1327.723633	129.908997
1326.663086	117.739990
1325.602539	192.069656
1324.541992	140.472672
1323.480469	234.601807
1322.418945	205.318924
1321.357422	171.158600
1320.295898	238.215485
1319.233398	31.476974
1318.170898	152.877441
1317.108398	220.026169
1316.045898	183.654434
1314.982422	174.450012
1313.918945	145.582367
1312.855469	109.380966
1311.791992	317.074615
1310.728516	101.182228
1309.664063	57.757381
1308.599609	171.923431
1307.535156	126.128403
1306.469727	205.868896
1305.404297	160.170410
1304.338867	158.801285
1303.273438	150.100143
1302.208008	271.727844
1301.141602	243.426285
1300.075195	156.208984
1299.008789	-51.298851
1297.942383	82.712547
1296.875000	221.613586
1295.807617	313.851685
1294.740234	128.742950
1293.672852	68.903229
1292.604492	97.446732
1291.537109	189.793518
1290.468750	269.876404
1289.399414	68.010582
1288.331055	121.199844
1287.261719	64.122330
1286.192383	75.711853
1285.123047	153.472885
1284.052734	-6.323892
1282.983398	10.283869
1281.913086	14.677776
1280.841797	241.820404
1279.771484	126.335968
1278.700195	130.807434
1277.628906	64.383110
1276.557617	83.607445
1275.486328	-114.724625
1274.414063	153.907333
1273.341797	278.278870
1272.269531	80.131226
1271.197266	133.693359
1270.124023	233.661102
1269.050781	128.527145
1267.977539	138.197235
1266.904297	16.109299
1265.830078	150.295212
1264.756836	-27.788818
1263.681641	72.260536
1262.607422	128.407043
1261.533203	165.054626
1260.458008	89.597534
1259.382813	194.518387
1258.307617	216.589081
1257.231445	328.792816
1256.155273	87.880615
1255.079102	239.066772
1254.002930	326.925903
1252.926758	98.414429
1251.849609	205.773468
1250.772461	150.135757
1249.695313	196.683334
1248.617188	184.878052
1247.540039	19.958433
1246.461914	66.564659
1245.382813	-37.476688
1244.304688	242.364807
1243.225586	82.508698
1242.146484	143.701797
1241.067383	-13.598505
1239.988281	-32.470974
1238.908203	96.697762
1237.828125	-24.052601
1236.748047	131.767532
1235.667969	25.640932
1234.586914	200.802094
1233.505859	225.619766
1232.424805	66.267128
1231.343750	76.591187
1230.261719	120.830414
1229.179688	0.384719
1228.097656	156.015182
1227.015625	171.189911
1225.932617	128.281189
1224.850586	112.017136
1223.767578	-46.957619
1222.683594	166.590683
1221.600586	-40.672405
1220.516602	78.512070
1219.432617	-34.373043
1218.347656	-4.640960
1217.263672	-1.491397
1216.178711	64.454758
1215.093750	41.028965
1214.008789	53.827267
1212.922852	1.450545
1211.836914	67.340599
1210.750977	39.109112
1209.665039	-73.530685
1208.579102	74.319023
1207.492188	17.167337
1206.405273	25.119148
1205.318359	93.311539
1204.230469	43.408882
1203.142578	73.015106
1202.054688	78.520233
1200.966797	28.637529
1199.877930	-213.807007
1198.790039	-39.794811
1197.701172	40.290104
1196.611328	-62.495743
1195.522461	-105.115654
1194.432617	-104.447342
1193.342773	-67.729568
1192.252930	-38.249031
1191.162109	-30.421453
1190.072266	-265.246674
1188.981445	-79.660522
1187.889648	-119.893585
1186.798828	-88.097954
1185.707031	-73.132866
1184.615234	-7.796542
1183.523438	-24.075840
1182.430664	45.984581
1181.337891	27.268190
1180.245117	51.700268
1179.152344	-60.525341
1178.059570	-24.136662
1176.965820	-153.104172
1175.872070	-40.098984
1174.778320	-104.381332
1173.683594	-58.519371
1172.588867	66.297287
1171.494141	57.016441
1170.399414	-55.167988
1169.303711	-85.992172
1168.208984	17.109669
1167.113281	110.575790
1166.016602	184.850067
1164.920898	3.340232
1163.824219	-175.724548
1162.727539	-144.507294
1161.630859	-34.510292
1160.533203	51.530197
1159.435547	-0.955972
1158.337891	53.960552
1157.240234	151.779449
1156.141602	89.683388
1155.043945	156.390076
1153.944336	-84.581238
1152.845703	-141.893921
1151.747070	101.120064
1150.647461	122.372780
1149.547852	179.326599
1148.447266	-149.650375
1147.347656	38.259590
1146.247070	-150.123047
1145.146484	-121.839729
1144.044922	15.869239
1142.944336	-36.851059
1141.842773	7.948597
1140.741211	59.831421
1139.638672	92.638077
1138.537109	58.843983
1137.434570	222.285904
1136.332031	164.654129
1135.228516	38.127193
1134.125977	-9.997988
1133.022461	39.215797
1131.917969	183.326996
1130.814453	-33.398529
1129.709961	117.720451
1128.605469	330.419434
1127.500977	303.447388
1126.396484	300.168549
1125.291016	166.473251
1124.185547	99.168381
1123.080078	166.928772
1121.973633	-56.765472
1120.868164	155.413589
1119.761719	28.847055
1118.654297	176.921616
1117.547852	40.878494
1116.440430	195.919952
1115.333008	199.449860
1114.225586	105.973228
1113.117188	-44.248692
1112.008789	70.354103
1110.900391	217.964371
1109.791992	185.882095
1108.682617	127.793266
1107.573242	209.060043
1106.463867	158.016586
1105.354492	50.304714
1104.244141	110.196320
1103.133789	207.789047
1102.023438	161.390747
1100.913086	214.052460
1099.801758	299.672974
1098.690430	281.487793
1097.579102	161.924911
1096.467773	322.826416
1095.355469	321.052979
1094.243164	269.787506
1093.130859	124.318398
1092.017578	-94.103096
1090.905273	292.509796
1089.791992	170.585999
1088.677734	20.454971
1087.564453	220.863358
1086.450195	117.774200
1085.335938	254.532745
1084.221680	134.980225
1083.106445	276.319977
1081.991211	375.278198
1080.875977	288.592621
1079.760742	274.728577
1078.644531	253.801422
1077.528320	101.403717
1076.412109	202.522247
1075.295898	216.758102
1074.178711	165.278427
1073.061523	132.566452
1071.944336	55.299450
1070.826172	191.368210
1069.708984	184.397018
1068.590820	182.092712
1067.471680	177.426514
1066.353516	243.011078
1065.234375	36.929180
1064.115234	310.827301
1062.996094	245.221634
1061.875977	83.690437
1060.755859	284.821655
1059.635742	167.767273
1058.515625	48.415585
1057.394531	64.691505
1056.273438	230.530716
1055.152344	57.466057
1054.031250	-3.395387
1052.909180	31.516819
1051.787109	267.217499
1050.665039	70.918228
1049.541992	82.420891
1048.418945	156.913208
1047.295898	-18.252617
1046.172852	81.872337
1045.048828	-69.892456
1043.925781	142.090485
1042.801758	76.610809
1041.676758	192.909439
1040.552734	27.268394
1039.427734	120.229294
1038.302734	115.347076
1037.176758	59.245937
1036.050781	-6.139306
1034.924805	207.741852
1033.798828	116.766090
1032.672852	167.713409
1031.545898	125.623062
1030.418945	-11.760558
1029.291992	41.513451
1028.164063	92.440422
1027.036133	108.502037
1025.908203	38.625759
1024.780273	-17.277557
1023.651367	61.500366
1022.522461	-145.235596
1021.393555	-66.445679
1020.264648	30.876688
1019.134766	-45.793591
1018.004883	-222.126282
1016.875000	-13.524027
1015.744141	-48.376118
1014.613281	9.491368
1013.482422	97.464859
1012.351563	2.435667
1011.219727	-9.174914
1010.088867	217.694931
1008.956055	129.689590
1007.824219	219.926773
1006.691406	152.821686
1005.558594	208.351807
1004.425781	236.128143
1003.292969	465.043915
1002.159180	555.192444
1001.025391	393.445557
999.891602	123.217049
998.756836	111.819954
997.622070	75.051872
996.487305	123.745445
995.352539	43.188393
994.216797	131.142090
993.081055	25.293642
991.945313	21.006931
990.808594	74.393967
989.672852	166.980484
988.536133	201.927475
987.398438	-78.805466
986.261719	13.837493
985.124023	-89.310669
983.986328	5.652716
982.847656	52.254829
981.709961	27.521919
980.571289	37.345772
979.432617	70.203094
978.292969	195.077209
977.153320	41.691826
976.013672	106.811043
974.874023	-64.799095
973.734375	87.704605
972.593750	221.790924
971.453125	80.238014
970.311523	-40.547791
969.170898	144.091721
968.029297	-17.889572
966.886719	-58.145523
965.745117	2.599012
964.602539	67.938713
963.459961	130.994186
962.317383	74.850655
961.173828	-4.147879
960.030273	-5.162226
958.886719	-26.753679
957.743164	36.448086
956.598633	-99.552689
955.454102	-13.391631
954.309570	13.263456
953.165039	92.575806
952.019531	43.783134
950.874023	-41.537498
949.727539	-21.598532
948.582031	-49.629086
947.435547	128.085541
946.289063	200.651459
945.141602	321.196167
943.995117	131.123978
942.847656	180.930084
941.699219	-56.877636
940.551758	152.792358
939.403320	-98.502075
938.254883	70.100662
937.105469	24.283878
935.957031	-80.748993
934.807617	226.909760
933.658203	133.355896
932.507813	76.342102
931.357422	33.065598
930.207031	1.238080
929.056641	-10.041069
927.906250	74.333374
926.754883	-173.561569
925.603516	-48.153011
924.451172	-6.930295
923.298828	-40.735680
922.146484	32.377754
920.994141	-101.357918
919.841797	-39.548557
918.688477	83.614426
917.535156	172.684982
916.380859	7.401422
915.227539	96.524132
914.073242	22.207870
912.918945	4.697798
911.763672	-121.673012
910.608398	-68.752274
909.453125	-24.891130
908.297852	-58.102837
907.141602	126.338326
905.985352	-103.981987
904.829102	-84.941338
903.672852	151.572922
902.515625	-21.879480
901.358398	-140.881012
900.201172	100.098862
899.042969	-143.278503
897.884766	95.383759
896.726563	-34.724674
895.568359	-22.278372
894.409180	-73.114998
893.250000	142.812546
892.090820	44.559109
890.930664	100.001907
889.771484	-83.975281
888.611328	46.039001
887.450195	-219.069321
886.289063	14.784698
885.128906	-67.366814
883.966797	-52.452900
882.805664	7.583549
881.643555	54.078949
880.481445	-9.895583
879.319336	54.646309
878.156250	220.573074
876.993164	73.295609
875.830078	-28.853106
874.666016	-121.935265
873.502930	59.687149
872.338867	115.194427
871.173828	64.928345
870.009766	307.144012
868.844727	-46.753616
867.679688	141.422516
866.513672	133.936371
865.348633	45.549828
864.182617	40.344589
863.015625	32.896729
861.849609	189.403641
860.682617	251.531967
859.515625	75.677719
858.347656	283.678070
857.180664	101.162971
856.012695	331.482697
854.843750	245.467163
853.675781	253.657516
852.506836	223.728180
851.337891	175.874924
850.167969	302.798187
848.999023	138.445389
847.829102	-61.673157
846.658203	60.701176
845.488281	194.195572
844.317383	137.388657
843.146484	366.977264
841.975586	153.541367
840.803711	38.586006
839.631836	77.935020
838.459961	155.243607
837.287109	107.347809
836.114258	77.325462
834.941406	83.031975
833.768555	224.933121
832.594727	125.616852
831.420898	162.478516
830.247070	210.451675
829.072266	229.368408
827.898438	210.328247
826.722656	144.434769
825.547852	38.411594
824.372070	155.296844
823.196289	198.554459
822.020508	59.073208
820.844727	175.765320
819.667969	-70.605576
818.491211	32.629734
817.313477	117.969238
816.136719	-41.543457
814.958984	23.672417
813.781250	-4.598479
812.602539	113.862511
811.423828	205.547180
810.245117	197.128708
809.066406	37.570320
807.886719	164.620926
806.707031	7.276455
805.527344	169.711182
804.346680	-145.270370
803.166992	59.200691
801.985352	59.385597
800.804688	-157.878159
799.623047	-177.697861
798.441406	139.477600
797.259766	86.247520
796.078125	-91.118851
794.895508	35.107773
793.712891	-82.450882
792.529297	-29.472748
791.346680	85.428772
790.163086	74.046440
788.978516	142.289261
787.794922	2.466067
786.610352	207.743530
785.425781	180.658981
784.241211	54.039654
783.055664	-23.939842
781.870117	-97.512444
780.684570	-25.274607
779.498047	82.220749
778.311523	46.067104
777.125000	-47.523262
775.938477	-112.421036
774.750977	16.864836
773.563477	26.898872
772.375977	171.437485
771.187500	46.810616
769.999023	100.785187
768.810547	126.032799
767.622070	188.687973
766.432617	41.960575
765.243164	133.152069
764.053711	175.809219
762.863281	205.192734
761.672852	232.321106
760.482422	-46.489208
759.291992	191.817551
758.100586	-49.535912
756.909180	94.022911
755.717773	329.818481
754.525391	233.564789
753.333008	135.126541
752.140625	-44.584709
750.948242	70.085754
749.754883	274.705505
748.561523	79.632767
747.368164	20.711834
746.173828	5.680305
744.979492	100.328209
743.785156	131.302734
742.590820	76.723785
741.395508	41.881786
740.200195	92.522095
739.003906	-65.052101
737.808594	-67.012894
736.612305	1.101746
735.416016	77.936783
734.218750	128.455704
733.021484	3.850420
731.824219	183.462845
730.626953	-122.675621
729.428711	56.883018
728.230469	-91.636971
727.032227	-12.720705
725.833984	-21.256605
724.634766	-40.705708
723.435547	14.145577
722.235352	173.819672
721.036133	217.712173
719.835938	106.603966
718.635742	128.706726
717.434570	153.003922
716.233398	321.298981
715.032227	79.514168
713.831055	121.341240
712.628906	102.140770
711.426758	2.346936
710.224609	227.305786
709.021484	14.328159
707.818359	47.602974
706.615234	-8.365560
705.412109	44.587872
704.208008	3.979256
703.003906	144.043152
701.799805	-35.686085
700.594727	-63.033253
699.389648	-55.517963
698.184570	23.793419
696.979492	42.278801
695.773438	-152.121979
694.567383	12.074958
693.361328	41.609608
692.154297	-128.562592
690.947266	-109.719917
689.740234	-71.278831
688.533203	-63.157894
687.325195	101.226135
686.117188	-44.526733
684.909180	24.529860
683.700195	-53.776859
682.491211	-51.776157
681.282227	-71.360931
680.072266	-4.204165
678.863281	37.017159
677.653320	-23.466549
676.442383	-10.237087
675.232422	-7.749699
674.021484	7.801090
672.810547	45.060699
671.598633	36.966682
670.386719	-22.936682
669.174805	-54.628124
667.962891	-10.581721
666.750000	-61.552967
665.537109	32.311722
664.324219	44.137104
663.110352	23.638739
661.897461	-83.129959
660.683594	-133.670517
659.468750	-95.659012
658.254883	69.670570
657.040039	75.379494
655.824219	-39.613667
654.609375	95.558319
653.393555	66.908974
652.177734	128.807205
650.960938	-59.185890
649.745117	50.146622
648.528320	43.169346
647.311523	141.687820
646.093750	-9.499360
644.875977	151.380112
643.658203	73.379013
642.440430	150.243927
641.221680	33.514484
640.002930	54.376907
638.784180	150.398376
637.564453	16.388123
636.344727	116.520920
635.125000	57.578899
633.905273	54.386513
632.684570	179.880936
631.463867	200.013840
630.243164	121.277534
629.021484	-114.199036
627.799805	85.646217
626.578125	42.886307
625.356445	12.787769
624.133789	132.494247
622.911133	129.740936
621.688477	178.121872
620.464844	56.963879
619.241211	-43.053699
618.017578	-21.348391
616.793945	-96.349449
615.569336	63.666237
614.344727	-35.695248
613.120117	99.812439
611.894531	3.809421
610.668945	112.573303
609.443359	26.223991
608.216797	-60.678909
606.991211	27.037340
605.764648	-112.367043
604.537109	-19.636141
