# Supplementary material for: Raman spectroscopy accurately differentiates mucosal healing from non-healing and biochemical changes following biological therapy in inflammatory bowel disease
Source: PLoS One. 2021 Jun 2;16(6):e0252210. doi: 10.1371/journal.pone.0252210 (PMC8172032; doi:10.1371/journal.pone.0252210)
Supplement: S2 Dataset — (ZIP) [file pone.0252210.s004.zip › Export UC MH/OC018-2 post treatment_base sub CR removed_60__X_-28747.5__Y_36560.2__Z_-6.06164__Time_684.txt]

1714.640625	20.325552
1713.664063	-175.618210
1712.687500	122.553856
1711.709961	-45.247883
1710.733398	144.406372
1709.755859	-21.780960
1708.778320	139.783401
1707.799805	151.950867
1706.821289	-84.253998
1705.843750	20.495157
1704.864258	131.188599
1703.885742	89.996338
1702.907227	-46.826832
1701.927734	-134.788818
1700.948242	-131.099304
1699.968750	-6.415961
1698.988281	9.204814
1698.007813	-292.634949
1697.028320	-88.597351
1696.046875	-186.011932
1695.066406	-98.435875
1694.084961	147.231201
1693.104492	32.949631
1692.123047	346.369293
1691.140625	73.049957
1690.159180	160.642105
1689.176758	187.358887
1688.194336	294.609680
1687.211914	-29.618366
1686.228516	390.549957
1685.246094	429.936859
1684.262695	456.458618
1683.279297	355.584839
1682.295898	431.021881
1681.311523	232.604889
1680.327148	343.555176
1679.342773	409.663330
1678.358398	332.490509
1677.374023	596.323608
1676.388672	464.131287
1675.403320	433.468872
1674.417969	602.628418
1673.432617	623.264282
1672.446289	761.194702
1671.459961	870.224670
1670.473633	812.238342
1669.487305	850.252686
1668.500977	1039.950806
1667.513672	1224.593750
1666.526367	1091.031738
1665.539063	1430.157227
1664.550781	1204.417725
1663.563477	1305.329102
1662.575195	1263.312622
1661.586914	1303.803345
1660.598633	1214.707642
1659.609375	1274.319824
1658.620117	1355.383911
1657.631836	1351.950073
1656.641602	1232.249756
1655.652344	1536.469482
1654.662109	1187.029297
1653.672852	1507.508911
1652.681641	1171.941162
1651.691406	1066.893311
1650.701172	1091.702393
1649.709961	1003.025269
1648.718750	650.270874
1647.727539	720.722534
1646.735352	540.331177
1645.744141	690.425415
1644.751953	618.791992
1643.759766	510.408264
1642.766602	338.886414
1641.774414	365.566528
1640.781250	342.257538
1639.788086	411.453033
1638.794922	377.910736
1637.801758	210.048416
1636.807617	295.485443
1635.813477	64.728722
1634.819336	5.494212
1633.825195	54.430515
1632.830078	108.727043
1631.834961	68.310425
1630.839844	-61.495735
1629.844727	-6.878469
1628.849609	68.867821
1627.853516	5.216629
1626.857422	-53.056046
1625.861328	-0.759037
1624.865234	-45.694283
1623.868164	33.012695
1622.871094	-135.302612
1621.874023	35.494583
1620.876953	229.920013
1619.879883	48.719925
1618.881836	-45.701260
1617.883789	177.639404
1616.885742	75.445427
1615.887695	46.812931
1614.888672	78.563751
1613.889648	267.715088
1612.890625	165.707047
1611.891602	3.458277
1610.892578	27.415861
1609.892578	166.685257
1608.892578	201.091492
1607.892578	-102.453339
1606.892578	141.530319
1605.891602	-36.188713
1604.890625	13.927700
1603.889648	132.062424
1602.888672	4.149375
1601.887695	77.727028
1600.885742	-21.391582
1599.883789	62.566402
1598.881836	28.805656
1597.879883	-2.358715
1596.876953	-138.089127
1595.874023	-43.865295
1594.871094	-171.769409
1593.868164	-328.390411
1592.864258	-265.660156
1591.861328	-221.273544
1590.857422	-46.465294
1589.853516	42.099926
1588.848633	-109.458900
1587.844727	-2.779420
1586.839844	75.096863
1585.834961	-37.452278
1584.830078	-152.629501
1583.824219	151.744736
1582.819336	93.753426
1581.813477	46.124264
1580.807617	92.194618
1579.800781	185.026764
1578.794922	178.818802
1577.788086	146.494339
1576.781250	-122.698555
1575.773438	-22.446718
1574.766602	-86.184990
1573.758789	-30.375889
1572.750977	22.715511
1571.743164	195.256485
1570.735352	261.075470
1569.726563	-117.536980
1568.718750	93.590187
1567.708984	-111.030815
1566.700195	273.756836
1565.691406	-66.006226
1564.681641	136.703735
1563.671875	129.035095
1562.662109	-44.775036
1561.652344	-78.559822
1560.641602	-229.144348
1559.630859	-11.623788
1558.620117	-74.254936
1557.609375	-33.314091
1556.597656	-49.517204
1555.586914	138.820877
1554.575195	18.759319
1553.563477	186.041840
1552.550781	278.048920
1551.539063	-51.965797
1550.526367	358.089355
1549.513672	30.533955
1548.500977	41.829437
1547.487305	298.652893
1546.473633	69.187584
1545.459961	116.276993
1544.446289	238.165985
1543.432617	78.251816
1542.417969	52.595974
1541.404297	11.343505
1540.389648	-151.385406
1539.374023	116.931351
1538.359375	18.524586
1537.343750	87.749298
1536.328125	38.146835
1535.312500	73.557213
1534.296875	-30.424641
1533.280273	94.960388
1532.263672	328.428101
1531.247070	409.624359
1530.230469	356.681396
1529.212891	20.266184
1528.196289	-7.063488
1527.178711	119.976173
1526.160156	205.636368
1525.142578	257.692413
1524.124023	23.962709
1523.106445	78.365723
1522.087891	243.213623
1521.068359	181.557602
1520.049805	220.094208
1519.030273	-21.700844
1518.010742	294.164764
1516.991211	386.241760
1515.971680	87.702873
1514.951172	10.033523
1513.930664	42.695343
1512.910156	46.991112
1511.889648	125.605469
1510.868164	70.623131
1509.846680	-71.673393
1508.826172	39.929489
1507.803711	-187.159485
1506.782227	-142.470703
1505.759766	2.047467
1504.737305	-271.335510
1503.714844	-45.068516
1502.692383	-136.650253
1501.668945	-187.331543
1500.646484	-248.317703
1499.623047	130.938065
1498.599609	-96.670052
1497.575195	10.932111
1496.550781	28.848940
1495.527344	151.554337
1494.502930	-22.550173
1493.477539	-125.097046
1492.453125	30.506771
1491.427734	306.056976
1490.402344	157.251328
1489.376953	102.945976
1488.350586	467.428436
1487.325195	318.437195
1486.298828	276.637360
1485.272461	183.729172
1484.245117	322.988251
1483.218750	237.612640
1482.191406	289.927216
1481.164063	273.292664
1480.136719	113.814293
1479.108398	56.283157
1478.080078	638.409790
1477.052734	623.996765
1476.023438	418.430817
1474.995117	671.362122
1473.965820	666.921448
1472.937500	787.192810
1471.908203	930.248230
1470.877930	900.124634
1469.848633	1157.482544
1468.818359	1200.991333
1467.788086	837.528198
1466.757813	1216.620483
1465.727539	1237.074951
1464.696289	1257.461304
1463.665039	1600.502563
1462.633789	1780.773193
1461.602539	1737.421509
1460.570313	1503.581909
1459.539063	1805.520874
1458.506836	1866.145630
1457.473633	1969.839233
1456.441406	1832.450195
1455.408203	1700.149536
1454.375000	1605.925903
1453.341797	1777.955444
1452.308594	1858.634521
1451.274414	1888.554321
1450.241211	2133.851074
1449.207031	1895.134644
1448.171875	2206.120117
1447.137695	2043.441772
1446.102539	1792.195679
1445.067383	2166.267578
1444.032227	1818.930908
1442.997070	1790.542969
1441.960938	1822.859253
1440.924805	1852.638062
1439.888672	1857.125610
1438.852539	1765.554321
1437.816406	1850.953613
1436.779297	1423.348145
1435.742188	1609.848022
1434.705078	1245.652344
1433.666992	1060.907227
1432.629883	946.972900
1431.591797	1224.342651
1430.553711	678.901489
1429.514648	653.465637
1428.476563	441.416443
1427.437500	514.458374
1426.398438	413.517365
1425.359375	506.767212
1424.320313	431.143341
1423.280273	264.856476
1422.240234	93.639053
1421.200195	431.336639
1420.159180	134.308487
1419.119141	225.200836
1418.078125	97.087883
1417.037109	371.740845
1415.996094	180.845032
1414.954102	-62.761570
1413.912109	169.129547
1412.870117	235.022003
1411.828125	-8.275906
1410.786133	150.735519
1409.743164	-11.927784
1408.700195	-3.618249
1407.657227	42.425476
1406.614258	70.937378
1405.570313	59.314461
1404.527344	-117.892746
1403.483398	31.285969
1402.438477	54.996853
1401.394531	-174.577255
1400.349609	-218.401276
1399.304688	-99.144890
1398.259766	205.656219
1397.214844	46.714363
1396.168945	151.022751
1395.123047	-135.469528
1394.077148	-86.106873
1393.031250	106.059280
1391.984375	313.237244
1390.937500	-200.511078
1389.890625	21.833160
1388.843750	-123.640991
1387.796875	-31.311274
1386.749023	116.077835
1385.701172	113.464661
1384.653320	-281.550079
1383.604492	-181.423599
1382.556641	108.687515
1381.507813	16.504623
1380.458984	59.344357
1379.410156	-107.509125
1378.360352	-111.914955
1377.310547	75.991943
1376.260742	34.317921
1375.210938	154.948593
1374.161133	175.847656
1373.110352	112.031380
1372.059570	8.450117
1371.008789	111.940552
1369.957031	8.607061
1368.906250	-77.118225
1367.854492	54.041142
1366.802734	-165.957321
1365.750000	-44.590961
1364.698242	-129.803619
1363.645508	200.824493
1362.592773	13.769876
1361.540039	-95.957237
1360.486328	239.750229
1359.433594	130.247925
1358.379883	-185.488663
1357.326172	-78.349007
1356.271484	143.180542
1355.216797	14.350901
1354.163086	263.338226
1353.107422	97.499840
1352.052734	224.898819
1350.998047	258.013733
1349.942383	124.905670
1348.886719	269.930084
1347.830078	-34.101795
1346.774414	364.156738
1345.717773	705.308533
1344.661133	617.460510
1343.604492	599.180969
1342.546875	717.338196
1341.490234	607.597900
1340.432617	706.118713
1339.375000	581.791870
1338.316406	707.743774
1337.258789	774.346252
1336.200195	786.573059
1335.141602	660.326599
1334.082031	299.188812
1333.023438	430.602600
1331.963867	492.817993
1330.904297	713.371643
1329.844727	545.827576
1328.784180	645.391113
1327.723633	762.327026
1326.663086	782.976685
1325.602539	707.407837
1324.541992	538.147400
1323.480469	877.654968
1322.418945	580.296143
1321.357422	564.511780
1320.295898	551.312927
1319.233398	614.694763
1318.170898	732.414856
1317.108398	874.853394
1316.045898	756.036926
1314.982422	669.414124
1313.918945	844.126831
1312.855469	802.084290
1311.791992	770.018250
1310.728516	925.220642
1309.664063	863.804626
1308.599609	871.440735
1307.535156	1012.061523
1306.469727	987.877930
1305.404297	887.556274
1304.338867	993.952881
1303.273438	999.599976
1302.208008	877.519836
1301.141602	772.787231
1300.075195	958.135986
1299.008789	1219.652954
1297.942383	891.707947
1296.875000	804.633789
1295.807617	678.410095
1294.740234	517.971130
1293.672852	765.038330
1292.604492	639.175110
1291.537109	692.514709
1290.468750	454.093414
1289.399414	799.371094
1288.331055	548.947144
1287.261719	560.930664
1286.192383	406.384216
1285.123047	773.749817
1284.052734	675.708618
1282.983398	411.296539
1281.913086	666.043274
1280.841797	497.342224
1279.771484	578.379211
1278.700195	666.787842
1277.628906	745.448303
1276.557617	599.175598
1275.486328	765.966187
1274.414063	624.773193
1273.341797	662.097595
1272.269531	736.117554
1271.197266	834.595154
1270.124023	940.411438
1269.050781	811.854187
1267.977539	846.958984
1266.904297	796.688965
1265.830078	866.048401
1264.756836	940.315063
1263.681641	729.245239
1262.607422	957.221863
1261.533203	1082.759033
1260.458008	701.335754
1259.382813	763.608337
1258.307617	935.526428
1257.231445	617.842529
1256.155273	714.308594
1255.079102	633.045959
1254.002930	488.572418
1252.926758	682.454712
1251.849609	778.965027
1250.772461	457.083649
1249.695313	541.504150
1248.617188	475.166870
1247.540039	746.775879
1246.461914	556.531860
1245.382813	611.796570
1244.304688	446.004272
1243.225586	690.748474
1242.146484	695.018921
1241.067383	327.878296
1239.988281	645.350342
1238.908203	715.186096
1237.828125	547.254089
1236.748047	568.593628
1235.667969	754.828064
1234.586914	548.229919
1233.505859	482.314240
1232.424805	646.643738
1231.343750	721.261658
1230.261719	606.907471
1229.179688	594.312927
1228.097656	569.616943
1227.015625	426.314026
1225.932617	464.571289
1224.850586	507.647003
1223.767578	366.844086
1222.683594	90.654961
1221.600586	411.808685
1220.516602	251.738968
1219.432617	292.324158
1218.347656	270.043945
1217.263672	197.025925
1216.178711	268.932281
1215.093750	413.223480
1214.008789	258.067902
1212.922852	64.331932
1211.836914	85.423386
1210.750977	410.459900
1209.665039	508.588379
1208.579102	474.010498
1207.492188	420.119904
1206.405273	387.914459
1205.318359	324.357574
1204.230469	133.088974
1203.142578	120.120316
1202.054688	278.104492
1200.966797	161.493286
1199.877930	40.070850
1198.790039	-28.393475
1197.701172	-77.626846
1196.611328	34.285336
1195.522461	-5.418553
1194.432617	111.135712
1193.342773	-221.957687
1192.252930	-79.074951
1191.162109	-203.037567
1190.072266	-72.344894
1188.981445	79.845703
1187.889648	-37.039318
1186.798828	-153.926712
1185.707031	38.801319
1184.615234	3.411395
1183.523438	-156.781128
1182.430664	227.515335
1181.337891	-28.711670
1180.245117	-54.724838
1179.152344	-102.366920
1178.059570	-126.091949
1176.965820	290.971588
1175.872070	-104.258713
1174.778320	178.360870
1173.683594	-32.450615
1172.588867	158.914169
1171.494141	464.995483
1170.399414	12.378510
1169.303711	-21.485384
1168.208984	-155.852631
1167.113281	159.281738
1166.016602	-101.926834
1164.920898	-52.392525
1163.824219	-36.413387
1162.727539	141.925354
1161.630859	52.603664
1160.533203	106.510101
1159.435547	62.430828
1158.337891	104.215034
1157.240234	272.368195
1156.141602	490.458405
1155.043945	374.451874
1153.944336	179.709702
1152.845703	335.438599
1151.747070	386.140289
1150.647461	136.468643
1149.547852	36.921616
1148.447266	216.014313
1147.347656	356.846954
1146.247070	195.156906
1145.146484	307.192505
1144.044922	435.744141
1142.944336	-163.888077
1141.842773	-40.215313
1140.741211	78.562050
1139.638672	375.515411
1138.537109	35.195621
1137.434570	308.091095
1136.332031	122.206879
1135.228516	342.522491
1134.125977	306.167542
1133.022461	293.483551
1131.917969	382.790985
1130.814453	493.339081
1129.709961	717.642944
1128.605469	543.225830
1127.500977	831.285583
1126.396484	557.170349
1125.291016	567.564270
1124.185547	483.067352
1123.080078	564.400879
1121.973633	486.883789
1120.868164	523.018799
1119.761719	499.851196
1118.654297	325.096497
1117.547852	550.351563
1116.440430	420.472015
1115.333008	522.419983
1114.225586	271.829041
1113.117188	451.644867
1112.008789	111.189102
1110.900391	371.177551
1109.791992	229.251816
1108.682617	392.080048
1107.573242	564.212830
1106.463867	736.198059
1105.354492	608.198914
1104.244141	657.213684
1103.133789	675.463013
1102.023438	813.965759
1100.913086	515.967224
1099.801758	720.338562
1098.690430	776.021606
1097.579102	692.548828
1096.467773	528.929443
1095.355469	775.276611
1094.243164	698.749329
1093.130859	377.280640
1092.017578	705.729736
1090.905273	819.778870
1089.791992	519.520203
1088.677734	692.265625
1087.564453	472.057037
1086.450195	654.046997
1085.335938	687.783508
1084.221680	766.125732
1083.106445	811.477783
1081.991211	790.981628
1080.875977	772.806946
1079.760742	557.328491
1078.644531	865.506958
1077.528320	642.988586
1076.412109	749.107056
1075.295898	564.200073
1074.178711	611.578125
1073.061523	429.069000
1071.944336	535.026245
1070.826172	399.447632
1069.708984	720.938660
1068.590820	725.930786
1067.471680	662.960999
1066.353516	710.090027
1065.234375	616.684753
1064.115234	612.270752
1062.996094	652.316650
1061.875977	327.304901
1060.755859	708.923035
1059.635742	339.604736
1058.515625	819.248474
1057.394531	543.574890
1056.273438	312.437744
1055.152344	263.673004
1054.031250	310.720215
1052.909180	-32.297504
1051.787109	337.041870
1050.665039	134.271667
1049.541992	456.743622
1048.418945	291.401184
1047.295898	378.103851
1046.172852	282.867432
1045.048828	220.334732
1043.925781	351.361115
1042.801758	216.644333
1041.676758	431.538147
1040.552734	56.975788
1039.427734	64.584938
1038.302734	419.183838
1037.176758	280.107025
1036.050781	241.217575
1034.924805	388.546936
1033.798828	268.315887
1032.672852	276.112488
1031.545898	265.341827
1030.418945	138.390152
1029.291992	9.226361
1028.164063	135.779114
1027.036133	-32.711956
1025.908203	-149.967453
1024.780273	-69.725571
1023.651367	-263.409027
1022.522461	56.008713
1021.393555	-179.245789
1020.264648	49.667397
1019.134766	-9.066810
1018.004883	-285.672211
1016.875000	149.653900
1015.744141	-59.497055
1014.613281	-8.935122
1013.482422	108.868965
1012.351563	-157.780167
1011.219727	210.255981
1010.088867	-86.211868
1008.956055	6.378629
1007.824219	247.123077
1006.691406	580.380920
1005.558594	742.421448
1004.425781	1316.094116
1003.292969	1612.173950
1002.159180	1524.534546
1001.025391	843.171143
999.891602	289.292511
998.756836	-104.856636
997.622070	76.265579
996.487305	206.627548
995.352539	108.539413
994.216797	-72.466713
993.081055	-57.177540
991.945313	27.416185
990.808594	-196.910980
989.672852	-144.362000
988.536133	78.839386
987.398438	-50.506359
986.261719	-39.130272
985.124023	-103.648140
983.986328	186.609222
982.847656	124.621971
981.709961	16.769363
980.571289	-40.284332
979.432617	84.563057
978.292969	-94.118126
977.153320	-233.489700
976.013672	84.824303
974.874023	104.336525
973.734375	-34.573257
972.593750	-44.633125
971.453125	103.927902
970.311523	48.190502
969.170898	82.157776
968.029297	84.115356
966.886719	-44.582245
965.745117	81.571106
964.602539	265.144867
963.459961	185.082642
962.317383	41.015774
961.173828	-29.499826
960.030273	-31.093309
958.886719	125.528595
957.743164	55.485275
956.598633	-337.237305
955.454102	254.742691
954.309570	201.181229
953.165039	8.215113
952.019531	92.289574
950.874023	-113.985725
949.727539	144.153000
948.582031	52.560783
947.435547	41.150089
946.289063	297.231018
945.141602	290.634033
943.995117	179.132935
942.847656	97.513992
941.699219	205.552536
940.551758	176.751846
939.403320	125.295341
938.254883	336.345367
937.105469	278.326691
935.957031	227.321457
934.807617	194.722839
933.658203	326.372192
932.507813	284.938690
931.357422	6.761326
930.207031	31.753212
929.056641	113.796112
927.906250	134.478790
926.754883	-38.152271
925.603516	-92.247215
924.451172	76.742523
923.298828	36.564899
922.146484	260.283020
920.994141	-72.885811
919.841797	157.838257
918.688477	327.238434
917.535156	146.876312
916.380859	112.070396
915.227539	-133.746902
914.073242	-25.214283
912.918945	60.695980
911.763672	-152.796982
910.608398	85.322502
909.453125	87.599403
908.297852	6.102070
907.141602	142.366241
905.985352	-194.952377
904.829102	-42.625435
903.672852	68.967987
902.515625	-97.925278
901.358398	-90.306320
900.201172	75.857712
899.042969	149.263016
897.884766	71.148323
896.726563	27.095194
895.568359	-77.902740
894.409180	-345.533905
893.250000	56.090309
892.090820	-14.675241
890.930664	54.748672
889.771484	-20.339403
888.611328	-321.124084
887.450195	-36.967297
886.289063	95.903702
885.128906	82.101204
883.966797	2.956763
882.805664	-8.425463
881.643555	180.950104
880.481445	70.461197
879.319336	275.620483
878.156250	12.044580
876.993164	275.798462
875.830078	77.759972
874.666016	393.258606
873.502930	157.098846
872.338867	330.716187
871.173828	144.265823
870.009766	56.913277
868.844727	244.021912
867.679688	257.929718
866.513672	-24.879454
865.348633	220.615189
864.182617	836.761475
863.015625	390.077637
861.849609	381.557098
860.682617	689.645325
859.515625	465.566864
858.347656	340.348480
857.180664	598.862366
856.012695	444.497437
854.843750	709.584351
853.675781	851.208252
852.506836	548.908386
851.337891	605.309631
850.167969	482.419189
848.999023	590.277466
847.829102	505.464508
846.658203	505.742676
845.488281	474.640869
844.317383	674.024170
843.146484	242.328323
841.975586	296.188873
840.803711	341.032776
839.631836	385.803772
838.459961	560.145264
837.287109	314.216614
836.114258	88.451942
834.941406	204.483093
833.768555	309.227051
832.594727	186.126251
831.420898	283.988251
830.247070	107.245789
829.072266	336.559967
827.898438	298.018219
826.722656	228.199127
825.547852	214.057892
824.372070	424.958344
823.196289	47.370972
822.020508	313.721039
820.844727	339.295197
819.667969	473.871521
818.491211	390.108551
817.313477	206.124146
816.136719	111.127022
814.958984	-81.818626
813.781250	-132.438431
812.602539	-143.116592
811.423828	-158.351822
810.245117	-120.356880
809.066406	-120.272156
807.886719	66.303238
806.707031	37.230640
805.527344	-43.024639
804.346680	-72.305901
803.166992	0.393510
801.985352	-11.387288
800.804688	-191.888962
799.623047	-270.412170
798.441406	-202.687912
797.259766	-294.736603
796.078125	-240.599976
794.895508	-126.797226
793.712891	-232.490204
792.529297	-76.932510
791.346680	-185.073318
790.163086	54.246750
788.978516	184.874924
787.794922	36.513409
786.610352	69.479454
785.425781	206.235794
784.241211	101.788643
783.055664	154.202789
781.870117	102.586182
780.684570	309.369232
779.498047	129.353073
778.311523	134.796768
777.125000	232.838104
775.938477	43.743927
774.750977	145.913116
773.563477	42.715015
772.375977	201.934433
771.187500	371.978119
769.999023	204.485657
768.810547	70.013733
767.622070	169.083984
766.432617	380.353302
765.243164	241.177063
764.053711	-36.782112
762.863281	418.429688
761.672852	329.639221
760.482422	234.183350
759.291992	404.881500
758.100586	238.863586
756.909180	257.550934
755.717773	366.277039
754.525391	299.019623
753.333008	189.954544
752.140625	309.347351
750.948242	0.295731
749.754883	413.781555
748.561523	168.374039
747.368164	239.083359
746.173828	250.450211
744.979492	79.661530
743.785156	185.264954
742.590820	249.109039
741.395508	146.262085
740.200195	163.976151
739.003906	58.933018
737.808594	324.159515
736.612305	-70.032539
735.416016	131.556641
734.218750	171.033051
733.021484	142.637741
731.824219	254.300247
730.626953	-12.551812
729.428711	131.918381
728.230469	158.260818
727.032227	86.239296
725.833984	123.562996
724.634766	342.268311
723.435547	316.239349
722.235352	-102.868088
721.036133	229.430557
719.835938	212.341049
718.635742	308.821777
717.434570	374.780731
716.233398	141.922333
715.032227	-18.766571
713.831055	-2.666368
712.628906	133.424271
711.426758	295.713348
710.224609	307.691528
709.021484	202.142426
707.818359	-70.929504
706.615234	-71.562973
705.412109	106.449272
704.208008	-224.759369
703.003906	110.168419
701.799805	147.064667
700.594727	110.158539
699.389648	-217.927673
698.184570	-78.303734
696.979492	-45.058064
695.773438	-172.438019
694.567383	-75.814690
693.361328	-133.241852
692.154297	-8.048999
690.947266	293.126129
689.740234	-239.032669
688.533203	-469.126923
687.325195	-30.748104
686.117188	123.532661
684.909180	-331.324524
683.700195	120.395119
682.491211	-10.867291
681.282227	-89.832382
680.072266	134.751251
678.863281	-52.032375
677.653320	-86.921021
676.442383	-56.612907
675.232422	41.010609
674.021484	80.404907
672.810547	204.383102
671.598633	34.407581
670.386719	135.026321
669.174805	151.519836
667.962891	88.265663
666.750000	122.503891
665.537109	-128.207077
664.324219	-240.364700
663.110352	-222.703110
661.897461	-88.280380
660.683594	80.808975
659.468750	-95.224159
658.254883	71.996346
657.040039	77.555962
655.824219	-26.690601
654.609375	-85.480095
653.393555	45.556042
652.177734	62.449684
650.960938	55.748070
649.745117	85.746689
648.528320	64.130882
647.311523	483.890656
646.093750	244.906754
644.875977	384.756500
643.658203	264.230438
642.440430	255.567078
641.221680	119.991486
640.002930	341.257202
638.784180	358.131714
637.564453	280.315887
636.344727	99.250305
635.125000	197.277878
633.905273	213.427383
632.684570	-21.871239
631.463867	113.937614
630.243164	232.170425
629.021484	364.981323
627.799805	229.194427
626.578125	303.136139
625.356445	320.781189
624.133789	509.313110
622.911133	459.275818
621.688477	502.846619
620.464844	417.149933
619.241211	-78.305038
618.017578	299.095367
616.793945	121.042458
615.569336	34.099197
614.344727	-167.244339
613.120117	113.777359
611.894531	51.318024
610.668945	-14.528720
609.443359	72.199242
608.216797	311.303772
606.991211	-19.527485
605.764648	-176.677002
604.537109	-21.550472
