# Supplementary material for: Raman spectroscopy accurately differentiates mucosal healing from non-healing and biochemical changes following biological therapy in inflammatory bowel disease
Source: PLoS One. 2021 Jun 2;16(6):e0252210. doi: 10.1371/journal.pone.0252210 (PMC8172032; doi:10.1371/journal.pone.0252210)
Supplement: S2 Dataset — (ZIP) [file pone.0252210.s004.zip › Export UC MH/OC018-2 post treatment_base sub CR removed_51__X_-28739.5__Y_36559.2__Z_-5.30302__Time_581.txt]

1714.640625	245.177948
1713.664063	250.097183
1712.687500	188.837677
1711.709961	118.317337
1710.733398	266.519653
1709.755859	169.455750
1708.778320	-140.513611
1707.799805	89.501862
1706.821289	-166.690475
1705.843750	-191.061081
1704.864258	-91.040047
1703.885742	-21.822605
1702.907227	-103.887810
1701.927734	-318.473938
1700.948242	-234.815842
1699.968750	-120.562210
1698.988281	-34.619934
1698.007813	-17.040579
1697.028320	-94.484749
1696.046875	88.318947
1695.066406	-51.027515
1694.084961	109.842041
1693.104492	79.501793
1692.123047	135.601974
1691.140625	80.574066
1690.159180	82.639816
1689.176758	-109.082787
1688.194336	33.617027
1687.211914	-148.107941
1686.228516	-43.620029
1685.246094	280.297791
1684.262695	373.101196
1683.279297	192.333176
1682.295898	108.371185
1681.311523	230.280136
1680.327148	222.491623
1679.342773	199.522400
1678.358398	406.179474
1677.374023	453.867798
1676.388672	462.345612
1675.403320	564.606995
1674.417969	438.875854
1673.432617	648.794250
1672.446289	771.563416
1671.459961	791.303467
1670.473633	620.412842
1669.487305	779.511047
1668.500977	920.547974
1667.513672	764.777710
1666.526367	737.029053
1665.539063	922.102112
1664.550781	1067.815796
1663.563477	1404.949219
1662.575195	1403.020630
1661.586914	1035.745972
1660.598633	1334.345947
1659.609375	1365.625610
1658.620117	1161.555542
1657.631836	1357.952759
1656.641602	1509.635864
1655.652344	1081.872803
1654.662109	808.190247
1653.672852	1096.015137
1652.681641	936.931335
1651.691406	836.464417
1650.701172	664.970337
1649.709961	935.396301
1648.718750	886.164246
1647.727539	316.626862
1646.735352	508.556976
1645.744141	333.498810
1644.751953	401.739868
1643.759766	401.545380
1642.766602	356.701721
1641.774414	444.068298
1640.781250	88.306412
1639.788086	263.157623
1638.794922	47.769253
1637.801758	270.386475
1636.807617	276.887817
1635.813477	106.948479
1634.819336	66.357132
1633.825195	73.346031
1632.830078	-22.271364
1631.834961	-46.622520
1630.839844	-2.398470
1629.844727	-126.559593
1628.849609	107.342125
1627.853516	96.521942
1626.857422	114.717964
1625.861328	90.894371
1624.865234	-177.397583
1623.868164	-140.579407
1622.871094	53.961472
1621.874023	-66.871628
1620.876953	-140.336304
1619.879883	345.706482
1618.881836	93.645775
1617.883789	143.621170
1616.885742	83.330788
1615.887695	-173.762405
1614.888672	-110.672043
1613.889648	-52.876083
1612.890625	46.827187
1611.891602	259.197266
1610.892578	156.868835
1609.892578	-39.816631
1608.892578	-155.239502
1607.892578	25.356445
1606.892578	182.237350
1605.891602	79.743118
1604.890625	163.095749
1603.889648	-122.717476
1602.888672	-60.451298
1601.887695	-84.637657
1600.885742	-9.510536
1599.883789	201.473465
1598.881836	4.392189
1597.879883	-187.479080
1596.876953	-175.534332
1595.874023	-116.674561
1594.871094	-86.692451
1593.868164	16.287413
1592.864258	-316.973572
1591.861328	-258.619598
1590.857422	290.258453
1589.853516	-66.717514
1588.848633	22.440468
1587.844727	-71.156334
1586.839844	-68.372818
1585.834961	-76.164169
1584.830078	-3.292499
1583.824219	-201.640060
1582.819336	68.949341
1581.813477	78.762367
1580.807617	-78.262314
1579.800781	56.242916
1578.794922	94.219093
1577.788086	-5.932647
1576.781250	120.182480
1575.773438	134.201447
1574.766602	54.422398
1573.758789	221.546448
1572.750977	198.637375
1571.743164	139.180588
1570.735352	118.559990
1569.726563	175.714935
1568.718750	-141.380051
1567.708984	73.877411
1566.700195	-113.584824
1565.691406	-90.866280
1564.681641	-47.576778
1563.671875	39.632950
1562.662109	-267.703979
1561.652344	-253.458710
1560.641602	40.659039
1559.630859	116.696785
1558.620117	316.945770
1557.609375	301.837982
1556.597656	271.007019
1555.586914	208.940582
1554.575195	113.048164
1553.563477	384.704895
1552.550781	151.257004
1551.539063	-141.778931
1550.526367	124.052437
1549.513672	645.720947
1548.500977	116.872116
1547.487305	242.316483
1546.473633	-7.344571
1545.459961	172.017044
1544.446289	-0.324011
1543.432617	232.887421
1542.417969	-43.061989
1541.404297	68.352028
1540.389648	-86.409859
1539.374023	-70.899338
1538.359375	109.641312
1537.343750	264.131042
1536.328125	18.520924
1535.312500	30.793133
1534.296875	107.377129
1533.280273	222.435715
1532.263672	-88.014809
1531.247070	225.175858
1530.230469	105.228386
1529.212891	-210.599091
1528.196289	233.333282
1527.178711	74.399155
1526.160156	427.672485
1525.142578	78.030342
1524.124023	88.642601
1523.106445	191.750153
1522.087891	140.340836
1521.068359	178.813019
1520.049805	-27.085766
1519.030273	-24.827265
1518.010742	308.827789
1516.991211	156.612213
1515.971680	78.838882
1514.951172	-32.418804
1513.930664	105.328949
1512.910156	332.758392
1511.889648	-71.407333
1510.868164	50.523998
1509.846680	36.329773
1508.826172	-70.282562
1507.803711	-230.835495
1506.782227	-299.096436
1505.759766	-118.795219
1504.737305	66.465172
1503.714844	28.642384
1502.692383	-42.550068
1501.668945	-98.445953
1500.646484	-85.245049
1499.623047	-287.189789
1498.599609	-143.591583
1497.575195	-225.331345
1496.550781	-184.304306
1495.527344	-271.235596
1494.502930	191.610260
1493.477539	-130.752518
1492.453125	-133.491486
1491.427734	-64.744492
1490.402344	80.572052
1489.376953	103.154114
1488.350586	-30.137388
1487.325195	196.641754
1486.298828	-38.822521
1485.272461	100.975441
1484.245117	220.240158
1483.218750	349.642639
1482.191406	137.132233
1481.164063	159.302567
1480.136719	191.632797
1479.108398	343.712036
1478.080078	352.983612
1477.052734	515.131042
1476.023438	458.064941
1474.995117	586.955933
1473.965820	588.436646
1472.937500	518.641174
1471.908203	823.010620
1470.877930	910.916626
1469.848633	988.624146
1468.818359	1104.431641
1467.788086	871.778503
1466.757813	1040.962036
1465.727539	1426.152466
1464.696289	1668.843262
1463.665039	1542.996826
1462.633789	1744.933960
1461.602539	1735.987061
1460.570313	1696.571045
1459.539063	1568.350952
1458.506836	1737.166504
1457.473633	2007.422241
1456.441406	2117.765137
1455.408203	1966.796753
1454.375000	2003.592529
1453.341797	2169.721191
1452.308594	2206.524414
1451.274414	2076.056396
1450.241211	2095.201416
1449.207031	2393.036377
1448.171875	1989.164673
1447.137695	2289.513672
1446.102539	2351.775391
1445.067383	1955.905273
1444.032227	1970.227783
1442.997070	1825.195801
1441.960938	2014.170166
1440.924805	1972.975342
1439.888672	2159.423584
1438.852539	1807.387817
1437.816406	2021.713501
1436.779297	1917.603271
1435.742188	1520.541504
1434.705078	1376.299194
1433.666992	1355.907471
1432.629883	585.762146
1431.591797	792.868896
1430.553711	896.487000
1429.514648	886.579224
1428.476563	599.280823
1427.437500	700.563049
1426.398438	463.997040
1425.359375	472.146576
1424.320313	455.169189
1423.280273	395.426483
1422.240234	247.614166
1421.200195	205.741241
1420.159180	20.415520
1419.119141	321.194336
1418.078125	256.923126
1417.037109	477.152496
1415.996094	465.893158
1414.954102	29.583399
1413.912109	119.195251
1412.870117	251.610504
1411.828125	11.996023
1410.786133	71.676880
1409.743164	-293.263855
1408.700195	73.141312
1407.657227	-193.487717
1406.614258	57.418129
1405.570313	1.990985
1404.527344	34.560406
1403.483398	265.464294
1402.438477	172.680084
1401.394531	-30.324730
1400.349609	-112.768356
1399.304688	-42.116119
1398.259766	138.917572
1397.214844	282.381927
1396.168945	29.942949
1395.123047	-66.951164
1394.077148	-93.561844
1393.031250	-232.748199
1391.984375	-78.843941
1390.937500	112.649345
1389.890625	-78.740822
1388.843750	-32.240879
1387.796875	96.901230
1386.749023	-46.534554
1385.701172	-239.812225
1384.653320	-185.398575
1383.604492	-68.429451
1382.556641	-31.353857
1381.507813	-69.152412
1380.458984	-1.915968
1379.410156	0.468604
1378.360352	290.076782
1377.310547	0.541883
1376.260742	-96.593346
1375.210938	16.014570
1374.161133	38.873146
1373.110352	-20.486691
1372.059570	109.794281
1371.008789	152.869980
1369.957031	-132.984314
1368.906250	87.263641
1367.854492	35.948093
1366.802734	241.316284
1365.750000	254.936768
1364.698242	22.176760
1363.645508	282.480621
1362.592773	74.895866
1361.540039	116.322220
1360.486328	254.838409
1359.433594	70.083931
1358.379883	14.798958
1357.326172	131.174866
1356.271484	185.450836
1355.216797	324.290649
1354.163086	197.345963
1353.107422	458.019867
1352.052734	418.200592
1350.998047	559.738647
1349.942383	738.535828
1348.886719	319.251221
1347.830078	661.958557
1346.774414	922.757690
1345.717773	804.064636
1344.661133	772.299805
1343.604492	775.344971
1342.546875	1038.713623
1341.490234	913.018311
1340.432617	881.599670
1339.375000	1058.340454
1338.316406	784.377563
1337.258789	963.705383
1336.200195	818.764954
1335.141602	1025.383789
1334.082031	1145.386597
1333.023438	1119.476074
1331.963867	816.652344
1330.904297	1008.561035
1329.844727	416.810272
1328.784180	710.197571
1327.723633	842.913330
1326.663086	782.946411
1325.602539	920.670532
1324.541992	734.912598
1323.480469	991.222229
1322.418945	1489.385132
1321.357422	1079.245728
1320.295898	1029.570068
1319.233398	1014.504028
1318.170898	1135.147217
1317.108398	1174.431885
1316.045898	1132.407471
1314.982422	1070.735352
1313.918945	1107.708618
1312.855469	1068.350952
1311.791992	1098.026245
1310.728516	886.420715
1309.664063	1233.805298
1308.599609	1039.583984
1307.535156	1084.196655
1306.469727	1146.051147
1305.404297	1198.084595
1304.338867	1424.744629
1303.273438	1253.039551
1302.208008	1327.264771
1301.141602	1214.711182
1300.075195	1254.583130
1299.008789	1407.474731
1297.942383	1479.285034
1296.875000	993.699585
1295.807617	989.523987
1294.740234	1108.102539
1293.672852	1003.355530
1292.604492	925.662109
1291.537109	855.392578
1290.468750	1116.228394
1289.399414	1215.152588
1288.331055	880.201294
1287.261719	984.077637
1286.192383	1056.073364
1285.123047	924.741699
1284.052734	832.661194
1282.983398	836.133240
1281.913086	1067.273560
1280.841797	808.828674
1279.771484	636.156677
1278.700195	933.263916
1277.628906	975.881348
1276.557617	954.909973
1275.486328	772.596313
1274.414063	983.880554
1273.341797	962.923279
1272.269531	939.531738
1271.197266	1077.362793
1270.124023	970.916931
1269.050781	1228.304199
1267.977539	1002.251831
1266.904297	1359.566895
1265.830078	1038.406494
1264.756836	973.523010
1263.681641	1096.438721
1262.607422	990.089722
1261.533203	1273.820435
1260.458008	1101.641357
1259.382813	1114.711426
1258.307617	1159.429688
1257.231445	1089.628906
1256.155273	1117.243408
1255.079102	1147.260254
1254.002930	953.309082
1252.926758	1039.273560
1251.849609	1013.254028
1250.772461	1028.569580
1249.695313	803.096191
1248.617188	850.000427
1247.540039	840.953430
1246.461914	960.676453
1245.382813	849.486633
1244.304688	864.637390
1243.225586	935.601807
1242.146484	756.400452
1241.067383	1179.292236
1239.988281	949.076904
1238.908203	769.878113
1237.828125	867.283203
1236.748047	729.336060
1235.667969	804.803528
1234.586914	814.732849
1233.505859	608.893311
1232.424805	807.793701
1231.343750	773.976318
1230.261719	834.591919
1229.179688	660.228271
1228.097656	604.533020
1227.015625	582.704651
1225.932617	551.151794
1224.850586	483.277740
1223.767578	437.148407
1222.683594	357.126373
1221.600586	308.527283
1220.516602	702.278320
1219.432617	264.399261
1218.347656	295.423706
1217.263672	529.316162
1216.178711	318.636292
1215.093750	98.335930
1214.008789	452.656769
1212.922852	336.095093
1211.836914	390.862610
1210.750977	469.673828
1209.665039	331.309540
1208.579102	545.031128
1207.492188	435.522308
1206.405273	395.907227
1205.318359	394.810577
1204.230469	311.730438
1203.142578	286.441589
1202.054688	198.488754
1200.966797	141.817047
1199.877930	8.072837
1198.790039	45.208935
1197.701172	50.983116
1196.611328	32.631477
1195.522461	305.247803
1194.432617	221.804474
1193.342773	-133.311722
1192.252930	-187.897644
1191.162109	182.788589
1190.072266	-213.101990
1188.981445	-275.027039
1187.889648	-12.818619
1186.798828	-238.131989
1185.707031	-300.198456
1184.615234	-100.732201
1183.523438	81.792336
1182.430664	-155.590164
1181.337891	-177.097610
1180.245117	-42.815662
1179.152344	132.095795
1178.059570	-74.165642
1176.965820	-76.749016
1175.872070	-124.901176
1174.778320	-127.588531
1173.683594	-84.846893
1172.588867	-20.637756
1171.494141	139.213165
1170.399414	-162.852234
1169.303711	-173.002686
1168.208984	20.092916
1167.113281	2.622031
1166.016602	-163.118011
1164.920898	-39.635674
1163.824219	-85.925278
1162.727539	15.868681
1161.630859	86.514435
1160.533203	-29.184208
1159.435547	354.067902
1158.337891	507.968750
1157.240234	134.390182
1156.141602	149.790207
1155.043945	329.723816
1153.944336	132.737320
1152.845703	167.061417
1151.747070	263.296753
1150.647461	152.112259
1149.547852	-225.903473
1148.447266	8.355982
1147.347656	-114.729614
1146.247070	47.891457
1145.146484	-394.203674
1144.044922	-22.260252
1142.944336	-28.814169
1141.842773	-11.624429
1140.741211	-218.027771
1139.638672	20.234440
1138.537109	53.935177
1137.434570	-31.249144
1136.332031	330.262878
1135.228516	-11.570924
1134.125977	202.466034
1133.022461	259.657471
1131.917969	190.971298
1130.814453	483.044159
1129.709961	404.794525
1128.605469	336.048126
1127.500977	779.595276
1126.396484	518.685303
1125.291016	454.623688
1124.185547	395.312500
1123.080078	217.534241
1121.973633	49.285873
1120.868164	-12.309301
1119.761719	134.475677
1118.654297	257.499542
1117.547852	191.116135
1116.440430	60.853222
1115.333008	250.021210
1114.225586	105.598061
1113.117188	280.457703
1112.008789	211.725067
1110.900391	109.930855
1109.791992	225.584274
1108.682617	152.170685
1107.573242	324.441956
1106.463867	475.383942
1105.354492	113.939423
1104.244141	255.418076
1103.133789	297.726074
1102.023438	382.489899
1100.913086	89.822289
1099.801758	165.173630
1098.690430	195.707886
1097.579102	294.600342
1096.467773	638.551697
1095.355469	284.953857
1094.243164	183.580048
1093.130859	654.537231
1092.017578	305.940033
1090.905273	190.573517
1089.791992	263.544312
1088.677734	192.977066
1087.564453	185.990677
1086.450195	411.854065
1085.335938	691.721191
1084.221680	198.118912
1083.106445	539.068359
1081.991211	494.561249
1080.875977	546.425232
1079.760742	288.298553
1078.644531	347.298126
1077.528320	497.864777
1076.412109	167.289063
1075.295898	238.138824
1074.178711	128.363235
1073.061523	-58.706478
1071.944336	511.714355
1070.826172	270.815247
1069.708984	-96.467911
1068.590820	281.578491
1067.471680	190.979492
1066.353516	182.459686
1065.234375	363.654846
1064.115234	383.300018
1062.996094	28.529442
1061.875977	31.978329
1060.755859	267.088562
1059.635742	88.183800
1058.515625	281.216553
1057.394531	366.683624
1056.273438	181.065659
1055.152344	105.428421
1054.031250	177.074020
1052.909180	33.878387
1051.787109	131.335510
1050.665039	203.143921
1049.541992	179.298889
1048.418945	206.878113
1047.295898	-143.402313
1046.172852	-99.271629
1045.048828	187.423843
1043.925781	-143.707520
1042.801758	173.333908
1041.676758	-15.341130
1040.552734	-173.548599
1039.427734	-77.725960
1038.302734	-105.272896
1037.176758	-53.568474
1036.050781	151.821426
1034.924805	-75.604111
1033.798828	94.987968
1032.672852	63.247105
1031.545898	182.757492
1030.418945	204.671432
1029.291992	129.054321
1028.164063	-271.751617
1027.036133	-207.635406
1025.908203	-310.676270
1024.780273	-457.685852
1023.651367	-247.007187
1022.522461	-233.607910
1021.393555	-394.143463
1020.264648	-464.021301
1019.134766	-457.222839
1018.004883	-466.550171
1016.875000	-547.631531
1015.744141	-276.266418
1014.613281	-74.435074
1013.482422	-57.920059
1012.351563	18.919825
1011.219727	-98.681458
1010.088867	31.606815
1008.956055	152.680954
1007.824219	401.089020
1006.691406	496.802643
1005.558594	770.686340
1004.425781	1106.990479
1003.292969	1642.076782
1002.159180	1414.293091
1001.025391	1117.411621
999.891602	635.965881
998.756836	143.313599
997.622070	124.386765
996.487305	57.109409
995.352539	-240.826889
994.216797	-162.376465
993.081055	-58.465382
991.945313	-157.450958
990.808594	-378.486511
989.672852	48.519974
988.536133	-158.388519
987.398438	58.911350
986.261719	-207.559448
985.124023	-222.733932
983.986328	13.214633
982.847656	-43.202465
981.709961	-129.390991
980.571289	-17.527401
979.432617	-317.390961
978.292969	-35.095074
977.153320	10.344379
976.013672	-91.248718
974.874023	69.344017
973.734375	188.618271
972.593750	13.900453
971.453125	135.666199
970.311523	179.421768
969.170898	-84.346771
968.029297	79.024025
966.886719	-90.284492
965.745117	178.773605
964.602539	21.223587
963.459961	139.022568
962.317383	525.099548
961.173828	184.570648
960.030273	263.638733
958.886719	228.240509
957.743164	-1.703025
956.598633	194.469528
955.454102	228.126495
954.309570	99.378250
953.165039	112.667213
952.019531	110.047600
950.874023	9.189946
949.727539	473.265778
948.582031	180.557907
947.435547	379.470978
946.289063	466.430908
945.141602	187.951279
943.995117	302.526917
942.847656	403.451782
941.699219	403.984650
940.551758	101.076813
939.403320	111.005043
938.254883	438.106567
937.105469	329.549622
935.957031	380.741791
934.807617	272.433014
933.658203	348.868317
932.507813	124.598953
931.357422	194.377518
930.207031	118.456413
929.056641	19.886833
927.906250	458.665283
926.754883	198.646027
925.603516	36.669037
924.451172	20.432409
923.298828	-68.495552
922.146484	154.188171
920.994141	299.556091
919.841797	51.768661
918.688477	-73.137962
917.535156	65.579887
916.380859	304.227997
915.227539	56.949291
914.073242	125.372765
912.918945	-24.033636
911.763672	69.459869
910.608398	-181.813690
909.453125	-74.606178
908.297852	-8.200747
907.141602	62.761406
905.985352	-52.084209
904.829102	-89.792259
903.672852	-152.352982
902.515625	88.615967
901.358398	-211.584106
900.201172	67.849495
899.042969	28.119488
897.884766	112.880547
896.726563	251.921661
895.568359	121.832588
894.409180	170.443100
893.250000	485.772949
892.090820	37.189167
890.930664	345.683716
889.771484	82.606422
888.611328	-47.090000
887.450195	-11.895869
886.289063	16.528683
885.128906	-131.058563
883.966797	132.039246
882.805664	79.253883
881.643555	-147.123901
880.481445	192.470276
879.319336	283.981598
878.156250	316.870789
876.993164	257.381989
875.830078	468.192749
874.666016	172.261856
873.502930	446.019043
872.338867	411.301941
871.173828	417.096741
870.009766	467.868347
868.844727	221.725876
867.679688	513.089233
866.513672	712.132019
865.348633	351.434570
864.182617	449.267944
863.015625	454.932892
861.849609	568.369141
860.682617	652.539185
859.515625	431.343658
858.347656	753.342712
857.180664	377.345612
856.012695	712.595947
854.843750	1067.839722
853.675781	714.349243
852.506836	795.864075
851.337891	722.664001
850.167969	622.568909
848.999023	701.675781
847.829102	682.163391
846.658203	427.518036
845.488281	378.878052
844.317383	278.738373
843.146484	243.474976
841.975586	203.699493
840.803711	300.302002
839.631836	358.789520
838.459961	146.723007
837.287109	428.572540
836.114258	397.433289
834.941406	118.305740
833.768555	533.752930
832.594727	259.057312
831.420898	435.302704
830.247070	468.573761
829.072266	363.432129
827.898438	421.092316
826.722656	282.415802
825.547852	83.530899
824.372070	484.243835
823.196289	104.748466
822.020508	413.764435
820.844727	170.173523
819.667969	133.709167
818.491211	148.383957
817.313477	-10.640999
816.136719	-78.442459
814.958984	-17.263803
813.781250	28.230341
812.602539	-110.947502
811.423828	1.065611
810.245117	86.265182
809.066406	-188.640350
807.886719	-36.968639
806.707031	-58.699997
805.527344	19.411272
804.346680	-182.321701
803.166992	-162.108246
801.985352	-268.471313
800.804688	-232.904022
799.623047	-195.225220
798.441406	-361.652618
797.259766	-288.680389
796.078125	-333.298706
794.895508	-296.003235
793.712891	-433.825592
792.529297	-294.833679
791.346680	-268.926239
790.163086	44.655266
788.978516	54.793770
787.794922	-105.535713
786.610352	169.903519
785.425781	212.905014
784.241211	30.268213
783.055664	190.259018
781.870117	-167.055176
780.684570	43.549065
779.498047	253.962616
778.311523	-127.668617
777.125000	9.652434
775.938477	91.639687
774.750977	-47.183197
773.563477	-18.341679
772.375977	-117.531799
771.187500	129.473190
769.999023	318.958771
768.810547	102.693947
767.622070	98.014122
766.432617	11.739807
765.243164	275.660889
764.053711	429.278992
762.863281	320.752533
761.672852	271.641266
760.482422	4.624757
759.291992	283.294678
758.100586	229.629807
756.909180	398.034088
755.717773	449.777100
754.525391	437.695099
753.333008	164.059525
752.140625	253.003448
750.948242	-18.365438
749.754883	33.146553
748.561523	345.844482
747.368164	329.113556
746.173828	378.180695
744.979492	124.429382
743.785156	280.920715
742.590820	222.403442
741.395508	45.497089
740.200195	-10.805181
739.003906	145.446335
737.808594	93.479576
736.612305	89.701065
735.416016	197.582703
734.218750	-7.662038
733.021484	209.600967
731.824219	15.370772
730.626953	20.304668
729.428711	268.008850
728.230469	34.533569
727.032227	32.901474
725.833984	29.090265
724.634766	165.137894
723.435547	1.842794
722.235352	249.248840
721.036133	38.008259
719.835938	191.457672
718.635742	2.202146
717.434570	210.193909
716.233398	333.041931
715.032227	320.641998
713.831055	140.391876
712.628906	38.743961
711.426758	211.805130
710.224609	108.103996
709.021484	17.571545
707.818359	27.324303
706.615234	61.082245
705.412109	12.164937
704.208008	300.677338
703.003906	47.321602
701.799805	109.589119
700.594727	243.670868
699.389648	-159.303528
698.184570	7.545891
696.979492	113.546242
695.773438	150.052658
694.567383	41.083038
693.361328	-111.180191
692.154297	-43.971661
690.947266	-78.727028
689.740234	-9.189823
688.533203	-273.732574
687.325195	-177.941422
686.117188	-21.360096
684.909180	-285.390656
683.700195	-28.918104
682.491211	10.823862
681.282227	-23.006582
680.072266	-169.349152
678.863281	24.522793
677.653320	62.528656
676.442383	-200.261459
675.232422	-6.145320
674.021484	99.294708
672.810547	-7.186611
671.598633	50.880924
670.386719	-83.389069
669.174805	0.871149
667.962891	163.027176
666.750000	-325.142426
665.537109	74.902565
664.324219	60.226418
663.110352	-165.916031
661.897461	-35.633362
660.683594	-200.958801
659.468750	-195.613770
658.254883	-95.227692
657.040039	-139.261581
655.824219	-278.021576
654.609375	107.248283
653.393555	42.018444
652.177734	-31.682358
650.960938	-40.602673
649.745117	-19.255980
648.528320	170.144180
647.311523	6.515613
646.093750	135.771011
644.875977	97.229721
643.658203	166.361664
642.440430	300.071960
641.221680	208.030060
640.002930	-58.022614
638.784180	-53.072620
637.564453	40.042618
636.344727	-62.321541
635.125000	148.991653
633.905273	-185.164185
632.684570	4.694272
631.463867	-148.919327
630.243164	-83.570656
629.021484	97.607048
627.799805	336.608398
626.578125	150.911209
625.356445	299.715424
624.133789	0.460047
622.911133	166.295837
621.688477	188.456375
620.464844	191.261642
619.241211	316.038635
618.017578	70.280914
616.793945	-115.545830
615.569336	278.502625
614.344727	152.341049
613.120117	-121.512100
611.894531	-98.175423
610.668945	-81.460403
609.443359	108.163155
608.216797	85.902168
606.991211	-41.296143
605.764648	-87.545181
604.537109	-166.105423
