# Supplementary material for: Raman spectroscopy accurately differentiates mucosal healing from non-healing and biochemical changes following biological therapy in inflammatory bowel disease
Source: PLoS One. 2021 Jun 2;16(6):e0252210. doi: 10.1371/journal.pone.0252210 (PMC8172032; doi:10.1371/journal.pone.0252210)
Supplement: S2 Dataset — (ZIP) [file pone.0252210.s004.zip › Export UC MH/OC031 post-1_base sub cr removed_96__X_-17044.7__Y_32926.8__Z_-382.207__Time_1102.txt]

1714.837891	142.046143
1713.861328	44.537792
1712.884766	9.694958
1711.907227	-100.267029
1710.930664	6.987995
1709.953125	-9.127119
1708.975586	-49.342339
1707.997070	-65.423668
1707.019531	-81.442223
1706.041016	103.421883
1705.062500	-83.894272
1704.083984	-67.623161
1703.104492	7.575740
1702.125000	-174.023071
1701.145508	64.525391
1700.166016	-20.521778
1699.186523	36.293770
1698.206055	34.380489
1697.225586	-106.369965
1696.245117	-51.866581
1695.264648	10.774271
1694.283203	70.852310
1693.301758	88.342644
1692.320313	1.882270
1691.338867	73.100037
1690.357422	96.435005
1689.375000	58.568981
1688.392578	268.951172
1687.410156	266.112000
1686.427734	127.511803
1685.444336	247.694794
1684.460938	85.571617
1683.477539	139.525101
1682.494141	159.041794
1681.509766	208.043182
1680.526367	166.738922
1679.541992	242.775909
1678.557617	217.880325
1677.572266	429.996033
1676.587891	511.922699
1675.602539	381.281281
1674.617188	527.440186
1673.630859	471.733490
1672.645508	551.835083
1671.659180	589.610107
1670.672852	476.191895
1669.686523	487.881409
1668.699219	547.583313
1667.712891	716.346008
1666.725586	699.477722
1665.738281	781.029358
1664.750000	549.735046
1663.762695	737.844788
1662.774414	796.162964
1661.786133	905.059448
1660.797852	934.625854
1659.808594	953.801575
1658.820313	896.379578
1657.831055	1069.639526
1656.841797	853.775696
1655.851563	895.035522
1654.862305	1013.273010
1653.872070	800.873779
1652.881836	747.537415
1651.891602	734.119080
1650.900391	570.172546
1649.910156	655.058899
1648.918945	610.582397
1647.927734	487.047455
1646.935547	334.701721
1645.944336	264.527313
1644.952148	395.301453
1643.959961	193.509171
1642.966797	216.390717
1641.974609	173.476120
1640.981445	204.650391
1639.988281	19.664068
1638.995117	69.690643
1638.001953	-1.427512
1637.007813	88.480331
1636.013672	9.824894
1635.019531	10.434746
1634.025391	50.731186
1633.031250	143.857162
1632.036133	-110.534546
1631.041016	-169.815491
1630.045898	-155.211014
1629.049805	-106.252518
1628.054688	-138.734711
1627.058594	57.804798
1626.062500	25.577543
1625.065430	101.306473
1624.069336	-48.951756
1623.072266	-72.858734
1622.075195	-49.329506
1621.078125	113.553032
1620.081055	205.561447
1619.083008	84.926216
1618.084961	79.976868
1617.086914	-63.987648
1616.088867	227.857971
1615.089844	141.846161
1614.091797	48.098637
1613.092773	127.575180
1612.092773	5.202943
1611.093750	-9.549189
1610.093750	-63.531452
1609.094727	10.986462
1608.093750	30.524645
1607.093750	-52.024467
1606.093750	48.833305
1605.092773	71.164680
1604.091797	80.457321
1603.090820	21.759373
1602.088867	15.463966
1601.087891	-1.242385
1600.085938	-67.589302
1599.083984	41.316986
1598.081055	-69.374275
1597.079102	-98.961151
1596.076172	-76.247063
1595.073242	-158.013062
1594.070313	-106.514442
1593.067383	-232.585541
1592.063477	95.678131
1591.059570	6.190863
1590.055664	-2.350336
1589.051758	41.299450
1588.046875	-27.228531
1587.041992	26.845329
1586.037109	33.962360
1585.032227	56.712360
1584.027344	165.449844
1583.021484	271.524017
1582.015625	158.712723
1581.009766	238.667526
1580.003906	19.117085
1578.997070	23.527929
1577.990234	-3.319882
1576.984375	55.692719
1575.976563	-20.639723
1574.969727	-0.728132
1573.961914	81.552696
1572.954102	67.562302
1571.946289	136.720184
1570.938477	-41.087276
1569.929688	-10.996945
1568.921875	-82.277000
1567.913086	-18.521122
1566.903320	29.575079
1565.894531	-31.434849
1564.884766	58.065228
1563.875000	111.140739
1562.865234	0.687241
1561.855469	35.477314
1560.844727	75.374084
1559.834961	47.781662
1558.824219	-5.789639
1557.813477	-38.671207
1556.801758	-76.791962
1555.790039	100.044273
1554.779297	7.380689
1553.766602	326.392426
1552.754883	174.025558
1551.743164	132.944092
1550.730469	133.203354
1549.717773	148.906494
1548.705078	68.817993
1547.691406	143.842712
1546.677734	244.607651
1545.665039	-6.302872
1544.650391	96.863853
1543.636719	65.544678
1542.623047	106.483444
1541.608398	95.660049
1540.593750	167.382904
1539.579102	197.678650
1538.563477	34.288795
1537.547852	170.217453
1536.533203	187.322647
1535.516602	5.706824
1534.500977	-116.606483
1533.485352	129.737595
1532.468750	149.035980
1531.452148	150.193039
1530.435547	58.495579
1529.417969	74.934769
1528.400391	178.840149
1527.383789	182.186188
1526.365234	203.448380
1525.347656	113.933304
1524.329102	37.222725
1523.311523	176.569092
1522.292969	-16.063324
1521.273438	-15.836756
1520.254883	71.717712
1519.235352	-56.794422
1518.215820	-115.955391
1517.196289	-200.881119
1516.176758	-0.712870
1515.156250	73.419746
1514.136719	75.531868
1513.116211	-48.252289
1512.094727	76.890732
1511.074219	-21.365082
1510.052734	65.049377
1509.031250	-241.124710
1508.009766	65.667961
1506.988281	-20.052399
1505.965820	-44.310371
1504.943359	49.246052
1503.920898	-85.375526
1502.898438	-56.070793
1501.875000	108.872795
1500.852539	-38.738895
1499.829102	8.192204
1498.805664	-131.833755
1497.781250	-59.488213
1496.757813	-10.276076
1495.733398	-129.999191
1494.708984	-57.946049
1493.684570	-118.961288
1492.659180	57.702374
1491.633789	108.978432
1490.608398	144.825058
1489.583008	-34.014404
1488.557617	-51.940117
1487.531250	80.722717
1486.504883	154.535980
1485.478516	151.671844
1484.452148	184.467514
1483.424805	204.414047
1482.398438	180.927719
1481.371094	193.083084
1480.342773	177.111771
1479.315430	135.599457
1478.287109	274.992432
1477.259766	243.547485
1476.230469	321.585876
1475.202148	366.430817
1474.173828	477.409149
1473.144531	616.282043
1472.115234	691.405457
1471.085938	473.781830
1470.055664	770.150818
1469.025391	417.673187
1467.996094	820.656433
1466.964844	923.362000
1465.934570	868.373352
1464.904297	851.488647
1463.873047	1086.129028
1462.841797	1058.952515
1461.809570	1166.359741
1460.778320	1004.510498
1459.746094	1175.284302
1458.713867	1201.263184
1457.681641	1085.079834
1456.649414	1397.718140
1455.616211	1251.032715
1454.583008	1238.801025
1453.549805	1160.621582
1452.516602	1561.590576
1451.483398	1171.573975
1450.449219	1468.420410
1449.415039	1420.563721
1448.380859	1453.764404
1447.345703	1372.965698
1446.311523	1487.152344
1445.276367	1320.288086
1444.241211	1376.193848
1443.205078	1502.904663
1442.169922	1199.510498
1441.133789	1391.949097
1440.097656	1212.589966
1439.061523	1200.159180
1438.024414	1303.989868
1436.988281	1276.381958
1435.951172	1210.879517
1434.914063	945.859802
1433.875977	824.896973
1432.838867	832.768494
1431.800781	830.537903
1430.762695	490.131470
1429.724609	490.519409
1428.685547	442.978973
1427.646484	322.330780
1426.607422	315.222870
1425.568359	260.233856
1424.529297	220.411179
1423.489258	220.936432
1422.449219	231.561707
1421.409180	342.962311
1420.369141	162.207077
1419.328125	114.993309
1418.288086	110.629997
1417.247070	267.361847
1416.205078	235.329987
1415.164063	82.602005
1414.122070	131.174698
1413.080078	292.917938
1412.038086	4.610422
1410.996094	96.007385
1409.953125	149.700851
1408.910156	-105.621170
1407.867188	81.305305
1406.824219	-45.727432
1405.780273	-97.345039
1404.737305	-93.660606
1403.693359	-130.094635
1402.648438	-23.448532
1401.604492	75.682831
1400.559570	129.668259
1399.514648	-6.897561
1398.469727	2.058748
1397.424805	128.872269
1396.378906	230.617859
1395.333984	-28.401691
1394.288086	20.844086
1393.241211	-70.127014
1392.195313	-88.380760
1391.148438	341.518890
1390.101563	-49.613384
1389.054688	32.405998
1388.006836	284.561371
1386.959961	66.462036
1385.912109	-88.970123
1384.864258	68.240334
1383.815430	-7.013885
1382.767578	10.301695
1381.718750	-209.683563
1380.669922	47.601124
1379.621094	112.545166
1378.571289	-7.241690
1377.522461	60.325008
1376.472656	73.021690
1375.421875	70.807220
1374.372070	33.748955
1373.321289	-43.133152
1372.270508	-10.186052
1371.219727	162.436508
1370.168945	-56.272747
1369.117188	-100.375496
1368.066406	72.385994
1367.014648	220.234589
1365.961914	4.490268
1364.910156	45.381935
1363.857422	-97.881821
1362.804688	40.231045
1361.751953	-3.278147
1360.698242	110.032288
1359.645508	161.201874
1358.591797	-38.729095
1357.538086	313.430115
1356.483398	203.191711
1355.429688	142.790771
1354.375000	214.172470
1353.320313	144.019272
1352.264648	106.258675
1351.209961	172.884796
1350.154297	264.384338
1349.098633	338.554596
1348.042969	370.594879
1346.986328	375.411438
1345.930664	415.037506
1344.874023	526.636292
1343.817383	524.229187
1342.759766	583.868164
1341.703125	559.314331
1340.645508	544.760620
1339.587891	572.406860
1338.529297	666.983948
1337.471680	501.634949
1336.413086	442.877716
1335.354492	530.247498
1334.295898	548.380676
1333.236328	413.209808
1332.176758	565.077332
1331.117188	499.361877
1330.057617	634.004578
1328.998047	449.827209
1327.937500	342.412018
1326.876953	487.123444
1325.816406	587.392761
1324.754883	608.670410
1323.694336	627.554199
1322.632813	488.524658
1321.571289	601.361816
1320.508789	751.235107
1319.447266	681.577576
1318.384766	473.911316
1317.322266	584.496399
1316.259766	633.478821
1315.196289	618.432495
1314.132813	711.889771
1313.069336	625.538513
1312.005859	721.566467
1310.942383	896.428162
1309.877930	731.526794
1308.813477	702.151184
1307.749023	635.946106
1306.683594	724.843384
1305.619141	570.248657
1304.553711	708.449219
1303.488281	804.858398
1302.421875	746.421875
1301.356445	511.123810
1300.290039	814.118164
1299.223633	792.768127
1298.157227	587.282776
1297.089844	615.230164
1296.022461	606.403870
1294.955078	659.006165
1293.887695	719.009705
1292.819336	688.268860
1291.751953	483.446259
1290.683594	651.530823
1289.614258	495.958221
1288.545898	303.741364
1287.476563	489.081329
1286.407227	546.984009
1285.337891	516.726746
1284.268555	197.536057
1283.198242	348.670898
1282.127930	409.213135
1281.057617	459.987854
1279.986328	537.706360
1278.916016	627.673401
1277.844727	578.228699
1276.773438	479.942932
1275.701172	452.647736
1274.629883	620.955078
1273.557617	596.170776
1272.485352	571.440552
1271.413086	585.845398
1270.339844	458.636902
1269.266602	685.562256
1268.193359	502.318542
1267.120117	516.879272
1266.045898	633.950317
1264.972656	563.162476
1263.898438	494.877777
1262.823242	558.331543
1261.749023	575.467957
1260.673828	517.069031
1259.598633	512.333923
1258.523438	636.752563
1257.448242	368.986938
1256.372070	483.693268
1255.295898	688.457214
1254.219727	691.120361
1253.142578	484.513885
1252.066406	623.514954
1250.989258	577.602539
1249.912109	487.952850
1248.833984	519.933289
1247.756836	598.103516
1246.678711	450.228790
1245.599609	584.296204
1244.521484	521.543091
1243.442383	487.974060
1242.364258	561.273621
1241.285156	428.195404
1240.205078	554.892517
1239.125977	523.808350
1238.045898	577.658447
1236.965820	544.169800
1235.884766	423.398315
1234.804688	637.262939
1233.723633	426.843475
1232.642578	444.318146
1231.561523	432.710236
1230.479492	600.359863
1229.397461	370.756805
1228.315430	489.913605
1227.233398	451.665131
1226.150391	430.370148
1225.068359	254.219101
1223.985352	378.109253
1222.901367	395.518097
1221.818359	424.999420
1220.734375	430.281555
1219.650391	314.699951
1218.566406	228.154053
1217.481445	42.580696
1216.396484	291.840820
1215.311523	161.846573
1214.226563	97.077454
1213.141602	324.385040
1212.055664	80.994286
1210.969727	300.926392
1209.883789	291.586731
1208.796875	315.992188
1207.709961	359.652344
1206.623047	432.196228
1205.536133	401.053619
1204.449219	473.505920
1203.361328	288.145203
1202.273438	182.317108
1201.185547	110.217155
1200.096680	235.521332
1199.008789	-58.038792
1197.919922	132.155182
1196.830078	-19.375120
1195.741211	-7.319811
1194.651367	-122.747116
1193.561523	194.579605
1192.471680	9.389154
1191.381836	-14.752734
1190.291016	-26.905533
1189.200195	-65.511131
1188.109375	-15.284033
1187.017578	-34.742733
1185.926758	75.388161
1184.834961	-44.949226
1183.742188	50.659466
1182.650391	50.237946
1181.557617	30.591448
1180.464844	-77.800621
1179.372070	-174.200485
1178.279297	-50.114456
1177.185547	-124.997749
1176.091797	-106.466438
1174.998047	-35.297321
1173.903320	256.080719
1172.808594	54.146484
1171.713867	-6.535944
1170.619141	64.368050
1169.524414	106.488007
1168.428711	196.377380
1167.333008	73.363869
1166.237305	-59.203182
1165.140625	18.571388
1164.044922	-85.341827
1162.948242	-0.524312
1161.850586	91.373222
1160.753906	20.801165
1159.656250	188.953232
1158.558594	199.447647
1157.460938	109.663193
1156.362305	98.600327
1155.263672	111.347191
1154.165039	78.728897
1153.066406	-151.810257
1151.967773	261.291229
1150.868164	-2.647944
1149.768555	193.319046
1148.667969	-6.270366
1147.568359	-77.215569
1146.467773	-95.798210
1145.367188	78.391670
1144.266602	-266.358704
1143.165039	128.971375
1142.063477	-34.945274
1140.961914	229.251877
1139.860352	162.775894
1138.757813	-84.385803
1137.655273	150.976974
1136.552734	27.391792
1135.450195	43.974155
1134.346680	10.623493
1133.244141	323.919678
1132.139648	95.760544
1131.036133	358.957886
1129.931641	387.071869
1128.827148	336.839539
1127.722656	466.841339
1126.618164	646.536682
1125.512695	496.570923
1124.407227	446.176392
1123.301758	308.084045
1122.196289	594.082458
1121.089844	290.129395
1119.983398	376.998474
1118.876953	392.759552
1117.769531	401.369354
1116.663086	364.974609
1115.555664	103.793915
1114.447266	147.819000
1113.339844	153.949722
1112.231445	292.434814
1111.123047	329.178223
1110.014648	309.150299
1108.905273	248.926804
1107.795898	571.356140
1106.686523	433.096191
1105.577148	403.471924
1104.466797	333.694794
1103.357422	318.198517
1102.247070	281.438538
1101.135742	350.809052
1100.025391	389.460846
1098.914063	432.776917
1097.802734	374.681183
1096.690430	608.812805
1095.579102	105.328621
1094.466797	452.428864
1093.353516	502.598755
1092.241211	298.429840
1091.127930	315.604736
1090.014648	344.515411
1088.901367	307.506500
1087.788086	256.378723
1086.673828	320.489929
1085.559570	255.229233
1084.445313	370.989197
1083.330078	547.779968
1082.214844	473.054199
1081.099609	431.233826
1079.984375	363.582489
1078.868164	497.879913
1077.751953	312.834656
1076.635742	299.193909
1075.519531	440.414703
1074.402344	248.433914
1073.285156	220.709305
1072.167969	171.885468
1071.050781	486.444885
1069.932617	505.533447
1068.814453	222.331619
1067.696289	154.783783
1066.578125	136.448654
1065.458984	427.208435
1064.339844	371.354950
1063.220703	275.737915
1062.100586	292.482758
1060.980469	-95.505486
1059.860352	230.059479
1058.740234	281.887726
1057.619141	116.275589
1056.498047	147.079330
1055.376953	156.845963
1054.255859	161.943771
1053.133789	246.459167
1052.011719	95.097031
1050.889648	107.239319
1049.767578	212.751389
1048.644531	187.548843
1047.521484	-87.256287
1046.398438	181.542175
1045.274414	32.818840
1044.150391	54.373211
1043.026367	45.637039
1041.902344	29.935638
1040.778320	140.069901
1039.653320	196.601059
1038.528320	69.165398
1037.402344	-18.611338
1036.277344	235.839035
1035.151367	173.717117
1034.024414	190.750610
1032.898438	142.682343
1031.771484	96.989418
1030.644531	169.919250
1029.517578	-61.642353
1028.390625	39.243118
1027.262695	-138.678268
1026.134766	62.124931
1025.005859	-20.439075
1023.877930	-56.490334
1022.749023	-141.231934
1021.620117	-0.796672
1020.490234	-73.832863
1019.361328	-91.121040
1018.231445	-61.982193
1017.101563	-65.269051
1015.970703	21.884855
1014.839844	150.756577
1013.708984	3.916374
1012.578125	-140.491333
1011.447266	-148.155106
1010.315430	172.988937
1009.183594	248.681458
1008.050781	102.234444
1006.918945	103.978592
1005.786133	309.320282
1004.653320	736.620056
1003.519531	941.825806
1002.386719	1063.782349
1001.252930	952.339905
1000.118164	542.970947
998.984375	586.573730
997.849609	260.731964
996.714844	-108.763542
995.580078	96.710876
994.444336	133.691299
993.308594	92.274879
992.172852	-62.081715
991.036133	-52.575695
989.900391	-61.452408
988.763672	151.012268
987.626953	-72.089737
986.489258	13.695852
985.351563	-38.692513
984.213867	192.254425
983.076172	153.796906
981.937500	2.640356
980.798828	21.909422
979.660156	140.166992
978.521484	21.527725
977.381836	-7.304756
976.242188	104.187424
975.102539	107.668648
973.961914	189.349518
972.822266	121.732574
971.681641	42.732914
970.540039	202.660507
969.399414	34.287991
968.257813	221.830536
967.116211	124.813156
965.973633	89.855927
964.832031	-32.169529
963.689453	-103.615959
962.545898	-21.354214
961.403320	134.286713
960.259766	88.277596
959.116211	216.476837
957.972656	97.323845
956.828125	314.912659
955.683594	131.838669
954.539063	239.601807
953.393555	-14.155951
952.249023	27.393377
951.103516	254.260468
949.957031	229.562515
948.811523	90.643631
947.665039	2.145673
946.518555	149.121368
945.371094	-21.444246
944.224609	-4.572873
943.077148	21.496874
941.929688	116.112305
940.781250	197.061325
939.632813	68.116859
938.484375	267.807739
937.335938	143.609131
936.186523	281.764130
935.038086	160.039886
933.887695	154.680634
932.738281	78.753555
931.587891	214.791519
930.437500	145.855804
929.287109	31.479992
928.135742	199.505081
926.985352	67.094742
925.833984	-156.201126
924.681641	25.594456
923.530273	20.874243
922.377930	-15.612389
921.224609	-117.940292
920.072266	4.834655
918.918945	-108.689285
917.765625	18.691898
916.612305	87.024185
915.458008	-17.178211
914.303711	98.918373
913.149414	-9.662597
911.995117	-179.397675
910.839844	27.559488
909.684570	-146.529999
908.529297	-77.880028
907.373047	-190.551437
906.216797	-169.410233
905.060547	1.309097
903.904297	-4.689471
902.747070	-137.454956
901.589844	51.393475
900.432617	108.909332
899.274414	75.923553
898.117188	38.468056
896.958984	179.771286
895.799805	88.123154
894.641602	14.641243
893.482422	4.525856
892.322266	179.763123
891.163086	-22.354794
890.002930	-39.120617
888.842773	172.237518
887.682617	-36.405727
886.521484	-1.142107
885.360352	25.108719
884.199219	73.935242
883.038086	82.164230
881.875977	34.042839
880.713867	229.454987
879.551758	267.018433
878.388672	-123.563622
877.225586	274.575134
876.062500	149.993790
874.899414	198.879440
873.735352	218.494888
872.571289	145.833282
871.407227	3.461537
870.242188	189.628830
869.077148	49.587997
867.912109	219.934280
866.747070	28.261938
865.581055	137.864105
864.415039	229.442795
863.249023	100.821770
862.083008	163.172424
860.916016	185.077942
859.749023	195.748154
858.581055	287.210571
857.414063	102.628479
856.246094	256.871857
855.077148	256.286896
853.909180	296.050629
852.740234	351.480255
851.571289	350.843231
850.402344	334.507385
849.232422	324.889771
848.062500	165.207184
846.892578	124.254189
845.721680	94.497673
844.551758	393.720428
843.380859	231.861557
842.208984	215.462646
841.038086	163.261703
839.866211	-152.772934
838.694336	266.751526
837.521484	279.311707
836.348633	23.720434
835.175781	80.949120
834.002930	-98.605003
832.829102	222.023911
831.655273	169.692795
830.481445	179.837021
829.307617	187.709351
828.132813	121.933838
826.958008	201.104889
825.783203	231.149200
824.607422	178.668289
823.431641	23.659098
822.255859	82.565971
821.079102	96.854660
819.903320	108.862282
818.726563	149.763504
817.548828	-36.434875
816.372070	62.247196
815.194336	-141.736496
814.016602	-14.256612
812.837891	-64.783035
811.659180	78.083252
810.480469	-81.455315
809.301758	99.020554
808.122070	-87.209053
806.942383	13.119449
805.762695	-146.462250
804.583008	95.808044
803.402344	-143.728073
802.221680	-25.945389
801.041016	-119.030785
799.859375	38.503773
798.677734	-85.707428
797.496094	-68.033798
796.313477	24.932619
795.131836	35.809856
793.949219	-66.356453
792.765625	-272.626099
791.583008	-29.357206
790.399414	-89.545303
789.215820	18.443636
788.031250	28.965767
786.846680	61.546909
785.662109	164.828842
784.477539	-41.555367
783.291992	101.380295
782.106445	153.577072
780.920898	110.681816
779.735352	103.095345
778.548828	115.333969
777.362305	89.976028
776.174805	95.482170
774.988281	180.380051
773.800781	62.193016
772.613281	-80.256088
771.424805	-108.008545
770.236328	27.362213
769.047852	-88.678123
767.859375	2.446559
766.669922	137.546570
765.480469	-126.169914
764.291016	147.545212
763.101563	33.576874
761.911133	225.590866
760.720703	157.785965
759.529297	230.783096
758.338867	365.296295
757.147461	372.155090
755.955078	220.671371
754.763672	343.986206
753.571289	249.645935
752.378906	49.855717
751.186523	175.218674
749.993164	45.751392
748.799805	269.795959
747.606445	30.559193
746.412109	116.195381
745.217773	192.991180
744.023438	353.080261
742.829102	309.129486
741.633789	48.131161
740.438477	126.984482
739.243164	43.624031
738.046875	-63.810368
736.850586	-81.398880
735.654297	-11.395314
734.458008	69.516876
733.260742	-18.153240
732.063477	163.377594
730.866211	1.340065
729.667969	163.096832
728.469727	243.871658
727.271484	125.667740
726.073242	193.315445
724.874023	164.791794
723.674805	145.034470
722.474609	90.355499
721.275391	247.536102
720.075195	219.094574
718.875000	171.045731
717.673828	205.965347
716.473633	186.355240
715.272461	203.862747
714.070313	454.717743
712.869141	160.467758
711.666992	324.103058
710.463867	261.079071
709.261719	115.338570
708.058594	48.120987
706.855469	285.834290
705.652344	68.485466
704.448242	31.939529
703.244141	78.151115
702.040039	65.656410
700.834961	229.397552
699.630859	79.995117
698.424805	17.681839
697.219727	-66.275299
696.013672	-111.016403
694.807617	5.089214
693.601563	21.298977
692.395508	159.168076
691.188477	-154.506958
689.981445	13.866876
688.773438	-60.793854
687.566406	-174.396790
686.358398	-68.811348
685.149414	-52.102886
683.941406	-65.677788
682.732422	94.222458
681.523438	87.277557
680.313477	63.083336
679.104492	-41.158260
677.894531	-88.972984
676.683594	-110.705467
675.473633	99.233086
674.262695	77.623428
673.051758	-4.473472
671.839844	-4.264293
670.628906	-135.884140
669.416992	74.203323
668.204102	16.264423
666.992188	-50.222687
665.779297	0.052416
664.566406	78.449554
663.352539	-72.010605
662.138672	-56.107529
660.924805	-150.226929
659.710938	66.482506
658.497070	192.536850
657.282227	8.002486
656.066406	-204.430222
654.851563	64.023750
653.635742	-42.632786
652.419922	46.880424
651.204102	147.151718
649.987305	8.323724
648.770508	0.928450
647.553711	75.352921
646.336914	44.279648
645.119141	-42.731354
643.901367	132.749664
642.682617	22.066975
641.464844	10.317519
640.246094	-61.658405
639.027344	40.447075
637.807617	185.426361
636.587891	38.089310
635.368164	107.674805
634.148438	61.176090
632.927734	51.093113
631.707031	-87.887291
630.486328	-164.705231
629.264648	155.270966
628.043945	37.374111
626.822266	56.600780
625.599609	272.870239
624.376953	231.618210
623.155273	68.010803
621.931641	60.636398
620.708984	112.976631
619.485352	117.898773
618.261719	278.808472
617.037109	98.981812
615.813477	-83.248734
614.588867	-51.812038
613.364258	-87.091797
612.138672	-24.399471
610.913086	18.579304
609.687500	185.049072
608.461914	-50.823608
607.235352	-5.083912
606.008789	-120.126801
604.782227	48.338329
