# Supplementary material for: Raman spectroscopy accurately differentiates mucosal healing from non-healing and biochemical changes following biological therapy in inflammatory bowel disease
Source: PLoS One. 2021 Jun 2;16(6):e0252210. doi: 10.1371/journal.pone.0252210 (PMC8172032; doi:10.1371/journal.pone.0252210)
Supplement: S2 Dataset — (ZIP) [file pone.0252210.s004.zip › Export UC MH/OC029-1 pre treatment_base sub CR removed_11__X_-2895.93__Y_35430.1__Z_228.193__Time_123.txt]

1714.640625	366.670929
1713.664063	660.189026
1712.687500	765.476318
1711.709961	474.394501
1710.733398	645.270813
1709.755859	435.863586
1708.778320	135.882324
1707.799805	-24.390841
1706.821289	-12.867607
1705.843750	79.314766
1704.864258	10.774390
1703.885742	135.175415
1702.907227	-125.812675
1701.927734	-127.301155
1700.948242	-174.366074
1699.968750	-7.643960
1698.988281	-301.176483
1698.007813	158.922714
1697.028320	-279.394257
1696.046875	-370.743530
1695.066406	-192.654510
1694.084961	-341.059357
1693.104492	-158.831543
1692.123047	-54.804550
1691.140625	221.887512
1690.159180	238.963577
1689.176758	175.142273
1688.194336	-73.517899
1687.211914	-29.660854
1686.228516	-74.795761
1685.246094	143.003662
1684.262695	229.047195
1683.279297	247.363724
1682.295898	126.040703
1681.311523	573.388184
1680.327148	510.833252
1679.342773	423.089142
1678.358398	781.131592
1677.374023	472.558289
1676.388672	987.243164
1675.403320	803.551880
1674.417969	934.856262
1673.432617	729.684998
1672.446289	873.812439
1671.459961	1210.250977
1670.473633	1324.455688
1669.487305	1383.850952
1668.500977	1271.612061
1667.513672	1598.322754
1666.526367	1498.515747
1665.539063	1569.438354
1664.550781	1479.326050
1663.563477	2100.865234
1662.575195	2166.053711
1661.586914	2406.928467
1660.598633	2173.998535
1659.609375	2540.689697
1658.620117	3021.792480
1657.631836	2963.029785
1656.641602	3095.512695
1655.652344	2569.329102
1654.662109	3166.176270
1653.672852	2871.522949
1652.681641	2762.660889
1651.691406	2085.654785
1650.701172	2131.357422
1649.709961	2005.599976
1648.718750	1629.197144
1647.727539	1144.993652
1646.735352	1435.515259
1645.744141	1190.028687
1644.751953	593.710266
1643.759766	544.529236
1642.766602	397.967773
1641.774414	642.366211
1640.781250	232.501007
1639.788086	348.027557
1638.794922	318.656555
1637.801758	149.739761
1636.807617	323.786926
1635.813477	171.085266
1634.819336	81.845245
1633.825195	-249.606979
1632.830078	17.115673
1631.834961	54.713505
1630.839844	366.205292
1629.844727	27.454006
1628.849609	-13.700468
1627.853516	-194.255417
1626.857422	19.889399
1625.861328	34.086712
1624.865234	-96.331833
1623.868164	-45.319012
1622.871094	-301.847534
1621.874023	479.653564
1620.876953	209.929413
1619.879883	252.838806
1618.881836	258.895355
1617.883789	390.903442
1616.885742	79.185707
1615.887695	45.690083
1614.888672	40.964333
1613.889648	28.269405
1612.890625	-120.900955
1611.891602	343.419952
1610.892578	230.704971
1609.892578	128.373840
1608.892578	-170.570328
1607.892578	219.447647
1606.892578	121.985695
1605.891602	171.030457
1604.890625	-107.358742
1603.889648	375.867004
1602.888672	-83.358437
1601.887695	48.713585
1600.885742	-282.457275
1599.883789	-101.112450
1598.881836	-210.258499
1597.879883	-47.704529
1596.876953	88.419434
1595.874023	-18.722145
1594.871094	-133.869370
1593.868164	-241.350006
1592.864258	261.991028
1591.861328	-396.815002
1590.857422	53.686283
1589.853516	-409.557007
1588.848633	-134.532486
1587.844727	51.473267
1586.839844	44.163601
1585.834961	266.046783
1584.830078	419.820160
1583.824219	96.343468
1582.819336	-141.233170
1581.813477	-105.457878
1580.807617	422.279175
1579.800781	-32.131248
1578.794922	299.611816
1577.788086	-162.888687
1576.781250	254.076279
1575.773438	17.588448
1574.766602	-263.251862
1573.758789	254.094467
1572.750977	219.775391
1571.743164	-157.896622
1570.735352	-213.417587
1569.726563	94.555275
1568.718750	-242.057678
1567.708984	10.708540
1566.700195	-128.946045
1565.691406	-227.260452
1564.681641	37.544949
1563.671875	307.168213
1562.662109	21.239153
1561.652344	-181.819275
1560.641602	99.854065
1559.630859	70.036636
1558.620117	-107.766312
1557.609375	180.727859
1556.597656	-243.690567
1555.586914	311.023285
1554.575195	160.792145
1553.563477	93.231316
1552.550781	59.083599
1551.539063	-311.721161
1550.526367	54.831966
1549.513672	-132.640488
1548.500977	78.051064
1547.487305	81.515862
1546.473633	-62.624836
1545.459961	-217.267181
1544.446289	-92.975266
1543.432617	-105.895119
1542.417969	66.925537
1541.404297	71.608856
1540.389648	225.799057
1539.374023	-108.228432
1538.359375	128.099121
1537.343750	170.546005
1536.328125	91.517250
1535.312500	285.718781
1534.296875	337.805786
1533.280273	376.744843
1532.263672	232.453644
1531.247070	204.001572
1530.230469	288.735321
1529.212891	125.913933
1528.196289	555.360229
1527.178711	317.511078
1526.160156	656.197205
1525.142578	124.656555
1524.124023	419.141541
1523.106445	268.285248
1522.087891	732.034851
1521.068359	470.197845
1520.049805	424.310608
1519.030273	429.655457
1518.010742	285.789429
1516.991211	419.321289
1515.971680	542.371521
1514.951172	516.228760
1513.930664	307.642029
1512.910156	342.884186
1511.889648	437.009399
1510.868164	156.274597
1509.846680	380.941071
1508.826172	-164.080994
1507.803711	193.620316
1506.782227	87.018761
1505.759766	144.358551
1504.737305	-34.215630
1503.714844	-115.458206
1502.692383	-40.510296
1501.668945	0.970158
1500.646484	-390.378326
1499.623047	-497.523590
1498.599609	-179.843781
1497.575195	-82.493301
1496.550781	-39.002537
1495.527344	-46.737587
1494.502930	29.805685
1493.477539	180.349228
1492.453125	36.821674
1491.427734	97.703362
1490.402344	260.694672
1489.376953	165.537262
1488.350586	-13.962851
1487.325195	439.861725
1486.298828	17.736874
1485.272461	83.249916
1484.245117	500.804382
1483.218750	224.216278
1482.191406	513.937805
1481.164063	915.704712
1480.136719	679.844543
1479.108398	675.983276
1478.080078	753.653564
1477.052734	403.224091
1476.023438	748.320374
1474.995117	1106.018433
1473.965820	1178.309326
1472.937500	1752.134033
1471.908203	1890.409302
1470.877930	1741.020996
1469.848633	1591.726440
1468.818359	2317.493164
1467.788086	1997.709106
1466.757813	2417.970947
1465.727539	2461.828613
1464.696289	2706.423584
1463.665039	3060.190430
1462.633789	3192.800293
1461.602539	2761.513428
1460.570313	3155.690186
1459.539063	3270.486084
1458.506836	3557.825439
1457.473633	3735.914551
1456.441406	3571.474365
1455.408203	3658.230713
1454.375000	3838.824707
1453.341797	3598.478027
1452.308594	3966.681152
1451.274414	4311.927734
1450.241211	4142.719238
1449.207031	4300.406738
1448.171875	4399.790039
1447.137695	4283.975586
1446.102539	4335.327148
1445.067383	4232.312500
1444.032227	5103.723145
1442.997070	4785.651855
1441.960938	4680.240234
1440.924805	4448.487793
1439.888672	4548.143066
1438.852539	4367.227539
1437.816406	4391.185059
1436.779297	4132.165039
1435.742188	3840.495605
1434.705078	3564.185791
1433.666992	2790.566162
1432.629883	2959.126709
1431.591797	2357.787842
1430.553711	1789.609863
1429.514648	1930.728149
1428.476563	1451.362427
1427.437500	1123.585938
1426.398438	1123.849243
1425.359375	816.650085
1424.320313	676.037231
1423.280273	691.790833
1422.240234	712.681152
1421.200195	365.924683
1420.159180	633.852661
1419.119141	352.944305
1418.078125	457.368256
1417.037109	692.726135
1415.996094	656.363098
1414.954102	577.333496
1413.912109	284.679840
1412.870117	316.645691
1411.828125	82.236282
1410.786133	232.609146
1409.743164	-24.079432
1408.700195	-87.080650
1407.657227	455.423065
1406.614258	-132.250748
1405.570313	-199.855515
1404.527344	-267.263733
1403.483398	202.524460
1402.438477	-105.614494
1401.394531	50.629543
1400.349609	332.319702
1399.304688	-15.363227
1398.259766	319.140228
1397.214844	525.811340
1396.168945	-137.043762
1395.123047	-107.995003
1394.077148	56.442715
1393.031250	-209.784622
1391.984375	-162.815750
1390.937500	-73.170555
1389.890625	81.651558
1388.843750	-436.520752
1387.796875	-1.218245
1386.749023	293.956085
1385.701172	261.582977
1384.653320	56.873802
1383.604492	17.331350
1382.556641	72.943398
1381.507813	341.016052
1380.458984	-280.109100
1379.410156	-301.467010
1378.360352	-187.870712
1377.310547	45.649754
1376.260742	-62.690689
1375.210938	290.768219
1374.161133	374.807739
1373.110352	-99.736031
1372.059570	176.629257
1371.008789	458.012970
1369.957031	141.204575
1368.906250	-38.230534
1367.854492	318.185303
1366.802734	-90.091652
1365.750000	219.142731
1364.698242	115.112534
1363.645508	118.292656
1362.592773	22.076134
1361.540039	-11.748318
1360.486328	427.219299
1359.433594	-136.130600
1358.379883	228.377426
1357.326172	155.334717
1356.271484	52.622250
1355.216797	173.748932
1354.163086	516.105896
1353.107422	490.802673
1352.052734	532.728516
1350.998047	242.088745
1349.942383	142.831421
1348.886719	557.480042
1347.830078	681.771973
1346.774414	558.109314
1345.717773	1052.170654
1344.661133	673.346069
1343.604492	1115.396362
1342.546875	1297.125854
1341.490234	1025.470337
1340.432617	1279.265869
1339.375000	913.862549
1338.316406	974.670654
1337.258789	1253.484009
1336.200195	1406.049927
1335.141602	1786.366455
1334.082031	1698.996338
1333.023438	877.130737
1331.963867	1030.158691
1330.904297	1425.565674
1329.844727	985.369934
1328.784180	985.404663
1327.723633	1185.717285
1326.663086	1499.716797
1325.602539	1295.011230
1324.541992	1631.321777
1323.480469	1540.474487
1322.418945	1760.793335
1321.357422	1610.972290
1320.295898	1937.513794
1319.233398	1696.662231
1318.170898	2089.846191
1317.108398	1866.556885
1316.045898	1931.897827
1314.982422	1809.996704
1313.918945	1683.324829
1312.855469	2342.685303
1311.791992	2400.893066
1310.728516	2252.341064
1309.664063	2291.043701
1308.599609	2118.151611
1307.535156	2796.885498
1306.469727	2493.749023
1305.404297	2795.942383
1304.338867	2839.878418
1303.273438	2827.344238
1302.208008	2864.072754
1301.141602	2677.211670
1300.075195	2903.317139
1299.008789	2615.992432
1297.942383	2346.068115
1296.875000	2727.032227
1295.807617	2491.725586
1294.740234	2347.411377
1293.672852	2306.307129
1292.604492	2159.787598
1291.537109	2351.909912
1290.468750	2112.406494
1289.399414	1767.639038
1288.331055	1579.988037
1287.261719	2071.303955
1286.192383	1428.067017
1285.123047	2129.997803
1284.052734	1702.655762
1282.983398	1603.678223
1281.913086	2011.521973
1280.841797	1264.036621
1279.771484	1336.663940
1278.700195	1343.243652
1277.628906	1589.567871
1276.557617	1461.701050
1275.486328	1994.024048
1274.414063	2088.631836
1273.341797	1872.890625
1272.269531	1950.466309
1271.197266	2147.735840
1270.124023	1871.181030
1269.050781	1777.898315
1267.977539	2016.670898
1266.904297	1742.871704
1265.830078	2023.072754
1264.756836	1922.651611
1263.681641	1571.066528
1262.607422	1853.640503
1261.533203	1619.304810
1260.458008	1867.651245
1259.382813	1860.057007
1258.307617	1621.043335
1257.231445	1991.046021
1256.155273	1834.918457
1255.079102	1710.522095
1254.002930	1627.566040
1252.926758	1410.813843
1251.849609	1542.060425
1250.772461	1887.307983
1249.695313	1359.355225
1248.617188	1351.930908
1247.540039	1116.029053
1246.461914	1298.218140
1245.382813	1227.617554
1244.304688	1030.733032
1243.225586	1181.211182
1242.146484	862.983887
1241.067383	1244.033569
1239.988281	1022.987305
1238.908203	1119.882446
1237.828125	738.799072
1236.748047	1306.215942
1235.667969	854.892883
1234.586914	1453.488525
1233.505859	1011.965637
1232.424805	953.490662
1231.343750	660.007141
1230.261719	943.099182
1229.179688	758.644104
1228.097656	758.245605
1227.015625	857.058350
1225.932617	1021.119568
1224.850586	790.693542
1223.767578	572.411133
1222.683594	576.665283
1221.600586	518.025024
1220.516602	398.914246
1219.432617	52.620564
1218.347656	346.747681
1217.263672	430.536865
1216.178711	318.583618
1215.093750	269.410278
1214.008789	435.066132
1212.922852	726.088379
1211.836914	365.382263
1210.750977	887.778442
1209.665039	469.189697
1208.579102	877.868530
1207.492188	770.340332
1206.405273	361.491089
1205.318359	321.475891
1204.230469	719.894165
1203.142578	462.870514
1202.054688	169.763092
1200.966797	355.859802
1199.877930	-115.380569
1198.790039	-40.152378
1197.701172	-150.322159
1196.611328	-96.957535
1195.522461	-79.748512
1194.432617	-259.811890
1193.342773	-206.686447
1192.252930	-21.474691
1191.162109	-122.389992
1190.072266	-76.781792
1188.981445	-14.474360
1187.889648	-81.972610
1186.798828	6.546345
1185.707031	-269.910004
1184.615234	-56.789932
1183.523438	52.980122
1182.430664	-305.129883
1181.337891	-97.224190
1180.245117	79.333366
1179.152344	140.667191
1178.059570	62.890041
1176.965820	191.088867
1175.872070	41.273254
1174.778320	236.294312
1173.683594	-78.874367
1172.588867	175.726288
1171.494141	207.549088
1170.399414	-232.097702
1169.303711	-238.674240
1168.208984	462.590515
1167.113281	10.928817
1166.016602	125.918427
1164.920898	-406.915192
1163.824219	517.956787
1162.727539	570.357727
1161.630859	746.834412
1160.533203	483.750580
1159.435547	476.136963
1158.337891	776.325623
1157.240234	501.199493
1156.141602	638.805786
1155.043945	523.452759
1153.944336	794.324646
1152.845703	704.999451
1151.747070	486.911133
1150.647461	423.704376
1149.547852	255.602264
1148.447266	263.725922
1147.347656	-21.138477
1146.247070	-110.756821
1145.146484	-145.682983
1144.044922	-49.815449
1142.944336	81.628700
1141.842773	191.492584
1140.741211	11.078203
1139.638672	410.776001
1138.537109	-52.657742
1137.434570	154.197800
1136.332031	270.582550
1135.228516	453.320435
1134.125977	491.039490
1133.022461	279.320313
1131.917969	207.651932
1130.814453	404.139404
1129.709961	754.659973
1128.605469	661.337097
1127.500977	807.511658
1126.396484	1240.454224
1125.291016	852.863647
1124.185547	1043.672119
1123.080078	876.513855
1121.973633	654.849121
1120.868164	1034.823364
1119.761719	699.414612
1118.654297	619.745361
1117.547852	364.914398
1116.440430	1042.438843
1115.333008	546.161743
1114.225586	617.701904
1113.117188	523.593811
1112.008789	488.567596
1110.900391	571.679504
1109.791992	245.880356
1108.682617	735.224121
1107.573242	650.320251
1106.463867	707.092224
1105.354492	756.697998
1104.244141	907.703369
1103.133789	754.171021
1102.023438	260.919159
1100.913086	765.605896
1099.801758	911.543030
1098.690430	1026.719360
1097.579102	939.089844
1096.467773	1115.402588
1095.355469	846.274109
1094.243164	1029.498047
1093.130859	1073.658447
1092.017578	1141.289917
1090.905273	1220.653687
1089.791992	1248.156738
1088.677734	837.972839
1087.564453	1117.199585
1086.450195	1257.501709
1085.335938	1639.895630
1084.221680	1763.524414
1083.106445	1428.781982
1081.991211	1622.841187
1080.875977	1419.810059
1079.760742	1571.491455
1078.644531	1507.060791
1077.528320	1231.386475
1076.412109	1117.775635
1075.295898	1210.703003
1074.178711	801.559265
1073.061523	1107.923462
1071.944336	891.278748
1070.826172	1080.269287
1069.708984	1006.719238
1068.590820	1052.700073
1067.471680	719.152039
1066.353516	1065.000366
1065.234375	844.047424
1064.115234	983.727905
1062.996094	1371.462280
1061.875977	1167.036011
1060.755859	1124.153076
1059.635742	1202.945068
1058.515625	975.426270
1057.394531	1009.858887
1056.273438	684.392151
1055.152344	602.138062
1054.031250	379.802277
1052.909180	498.600433
1051.787109	668.763672
1050.665039	726.856995
1049.541992	192.131470
1048.418945	983.103149
1047.295898	430.036316
1046.172852	346.093781
1045.048828	194.620560
1043.925781	33.985229
1042.801758	439.847992
1041.676758	675.477295
1040.552734	610.577209
1039.427734	750.730225
1038.302734	639.424500
1037.176758	165.067993
1036.050781	342.718933
1034.924805	220.208008
1033.798828	539.869751
1032.672852	261.738037
1031.545898	502.365845
1030.418945	336.146820
1029.291992	5.095166
1028.164063	-207.200607
1027.036133	214.941803
1025.908203	-11.010296
1024.780273	-227.449005
1023.651367	-508.687714
1022.522461	-204.775146
1021.393555	-490.279205
1020.264648	-251.213150
1019.134766	-339.182922
1018.004883	-549.874512
1016.875000	-194.660583
1015.744141	216.134476
1014.613281	205.144531
1013.482422	71.516380
1012.351563	-295.837616
1011.219727	13.278171
1010.088867	315.467468
1008.956055	261.199829
1007.824219	723.150574
1006.691406	426.213287
1005.558594	1195.833008
1004.425781	1759.453125
1003.292969	2043.239746
1002.159180	2049.686279
1001.025391	917.088623
999.891602	660.768982
998.756836	443.986786
997.622070	-56.540749
996.487305	135.926437
995.352539	-3.883368
994.216797	239.590591
993.081055	109.396729
991.945313	300.048370
990.808594	22.680920
989.672852	-454.924652
988.536133	-176.143600
987.398438	116.510384
986.261719	-256.553925
985.124023	457.863312
983.986328	-322.308380
982.847656	212.598541
981.709961	-60.399418
980.571289	-75.358986
979.432617	-402.988251
978.292969	-127.673866
977.153320	-4.046234
976.013672	7.079206
974.874023	183.890884
973.734375	-225.122055
972.593750	145.037277
971.453125	138.561462
970.311523	355.025787
969.170898	110.172577
968.029297	134.171310
966.886719	-43.570656
965.745117	-0.769306
964.602539	315.144226
963.459961	477.497498
962.317383	621.646362
961.173828	357.971802
960.030273	92.343628
958.886719	-127.124710
957.743164	189.660599
956.598633	396.592865
955.454102	-57.943508
954.309570	641.457642
953.165039	-64.184357
952.019531	118.309517
950.874023	284.928101
949.727539	284.756897
948.582031	236.803650
947.435547	205.083542
946.289063	374.666443
945.141602	28.107044
943.995117	184.380142
942.847656	445.822418
941.699219	383.191498
940.551758	117.691216
939.403320	240.413147
938.254883	246.952713
937.105469	493.158478
935.957031	618.619263
934.807617	502.591980
933.658203	259.202209
932.507813	127.775604
931.357422	-283.574432
930.207031	164.064667
929.056641	-189.769516
927.906250	189.753418
926.754883	-161.247406
925.603516	-90.952751
924.451172	-193.380005
923.298828	25.098164
922.146484	411.921234
920.994141	-10.479217
919.841797	-89.331802
918.688477	86.510658
917.535156	173.865723
916.380859	-31.591883
915.227539	-105.085480
914.073242	-98.919594
912.918945	-108.461166
911.763672	-129.171829
910.608398	224.569321
909.453125	-113.349747
908.297852	109.060448
907.141602	-142.208282
905.985352	121.221947
904.829102	-125.077568
903.672852	-325.801178
902.515625	125.918274
901.358398	31.942177
900.201172	24.173674
899.042969	111.601189
897.884766	228.538712
896.726563	270.916504
895.568359	173.207825
894.409180	279.151337
893.250000	213.392303
892.090820	89.040543
890.930664	181.752838
889.771484	-77.814598
888.611328	182.229645
887.450195	489.675110
886.289063	472.064606
885.128906	513.237305
883.966797	502.605591
882.805664	764.983765
881.643555	486.150726
880.481445	942.472839
879.319336	717.996887
878.156250	599.614502
876.993164	760.718933
875.830078	408.298279
874.666016	763.162231
873.502930	381.776581
872.338867	689.342957
871.173828	537.794800
870.009766	710.308411
868.844727	725.359070
867.679688	967.550293
866.513672	960.137207
865.348633	761.725403
864.182617	606.134155
863.015625	648.331726
861.849609	775.868774
860.682617	923.576416
859.515625	1212.651489
858.347656	998.880493
857.180664	872.719971
856.012695	1350.048096
854.843750	1172.282104
853.675781	1160.507690
852.506836	1180.114502
851.337891	1367.772095
850.167969	1069.118164
848.999023	1205.144775
847.829102	680.425049
846.658203	749.243530
845.488281	988.111816
844.317383	779.243652
843.146484	881.417969
841.975586	967.833496
840.803711	546.502869
839.631836	453.974762
838.459961	707.885498
837.287109	588.407776
836.114258	392.945984
834.941406	675.507507
833.768555	392.857666
832.594727	637.157288
831.420898	437.061188
830.247070	875.186279
829.072266	666.005798
827.898438	612.951599
826.722656	649.017761
825.547852	390.659149
824.372070	709.599609
823.196289	-128.270813
822.020508	212.672974
820.844727	-36.920429
819.667969	78.671875
818.491211	412.242950
817.313477	-204.878967
816.136719	110.517868
814.958984	-77.168190
813.781250	-331.639435
812.602539	-179.216248
811.423828	-9.241141
810.245117	-246.240646
809.066406	-125.538048
807.886719	-249.430481
806.707031	108.521660
805.527344	206.339081
804.346680	-80.123131
803.166992	-120.266594
801.985352	-0.814082
800.804688	-669.129578
799.623047	-711.875610
798.441406	-258.110962
797.259766	-123.966454
796.078125	-459.936157
794.895508	83.717484
793.712891	201.593079
792.529297	359.076508
791.346680	-74.897575
790.163086	164.080872
788.978516	-31.032703
787.794922	165.381256
786.610352	133.646317
785.425781	311.824066
784.241211	326.093597
783.055664	406.461670
781.870117	-72.548286
780.684570	367.606506
779.498047	515.760864
778.311523	336.786804
777.125000	530.829163
775.938477	223.497681
774.750977	247.127151
773.563477	138.161163
772.375977	443.733429
771.187500	-153.016678
769.999023	185.140594
768.810547	474.440979
767.622070	234.507111
766.432617	122.267441
765.243164	875.546753
764.053711	309.167358
762.863281	786.440613
761.672852	424.664825
760.482422	696.651184
759.291992	466.695313
758.100586	588.592957
756.909180	301.225800
755.717773	79.772888
754.525391	359.393250
753.333008	445.328949
752.140625	386.056305
750.948242	282.715942
749.754883	403.244385
748.561523	464.283356
747.368164	650.251282
746.173828	465.123871
744.979492	437.899231
743.785156	467.578247
742.590820	692.271362
741.395508	26.638256
740.200195	310.252197
739.003906	41.393993
737.808594	153.760651
736.612305	261.576569
735.416016	-0.826170
734.218750	356.341370
733.021484	249.247681
731.824219	223.082703
730.626953	150.915375
729.428711	190.249786
728.230469	26.141956
727.032227	-39.565353
725.833984	80.490280
724.634766	445.164856
723.435547	254.749344
722.235352	361.420258
721.036133	326.100433
719.835938	524.362305
718.635742	8.833283
717.434570	405.631561
716.233398	47.443344
715.032227	439.713837
713.831055	840.548523
712.628906	554.523071
711.426758	292.647858
710.224609	57.091084
709.021484	492.658997
707.818359	69.979301
706.615234	442.337280
705.412109	344.385406
704.208008	388.027924
703.003906	185.872681
701.799805	412.470520
700.594727	145.366440
699.389648	337.308533
698.184570	-29.398664
696.979492	471.377441
695.773438	-5.728186
694.567383	201.832535
693.361328	-98.753502
692.154297	-225.335648
690.947266	32.555218
689.740234	-152.238251
688.533203	142.770981
687.325195	29.999037
686.117188	-10.945734
684.909180	-183.932480
683.700195	66.087547
682.491211	-134.583298
681.282227	-70.592377
680.072266	-372.508453
678.863281	-39.469151
677.653320	-241.179749
676.442383	-440.393890
675.232422	-485.599182
674.021484	6.065458
672.810547	140.819687
671.598633	416.335419
670.386719	283.311401
669.174805	-63.404015
667.962891	-113.615326
666.750000	-165.710617
665.537109	-258.576324
664.324219	426.363983
663.110352	-102.259583
661.897461	222.316315
660.683594	-83.221176
659.468750	-84.141708
658.254883	-121.494041
657.040039	210.200653
655.824219	71.896721
654.609375	-98.458366
653.393555	130.186783
652.177734	341.684601
650.960938	154.732513
649.745117	-174.106216
648.528320	173.486343
647.311523	404.814667
646.093750	580.204956
644.875977	411.349640
643.658203	793.390686
642.440430	465.582184
641.221680	565.878113
640.002930	257.707275
638.784180	74.346779
637.564453	65.105568
636.344727	75.161652
635.125000	280.588135
633.905273	-132.598190
632.684570	233.560913
631.463867	67.100044
630.243164	213.804001
629.021484	514.660095
627.799805	-68.571930
626.578125	66.499985
625.356445	132.539383
624.133789	71.680428
622.911133	14.671268
621.688477	-111.370346
620.464844	188.306580
619.241211	-37.407455
618.017578	168.765961
616.793945	3.817521
615.569336	-247.459579
614.344727	-35.230179
613.120117	349.218689
611.894531	394.603027
610.668945	-294.436157
609.443359	112.203560
608.216797	113.511353
606.991211	98.548973
605.764648	-13.952939
604.537109	-288.092010
