# Supplementary material for: Raman spectroscopy accurately differentiates mucosal healing from non-healing and biochemical changes following biological therapy in inflammatory bowel disease
Source: PLoS One. 2021 Jun 2;16(6):e0252210. doi: 10.1371/journal.pone.0252210 (PMC8172032; doi:10.1371/journal.pone.0252210)
Supplement: S2 Dataset — (ZIP) [file pone.0252210.s004.zip › Export UC MH/OC029-1 pre treatment_base sub CR removed_88__X_-2895.93__Y_35437.1__Z_228.044__Time_1003.txt]

1714.640625	286.526917
1713.664063	-69.657104
1712.687500	12.154686
1711.709961	30.295319
1710.733398	100.184746
1709.755859	-73.140404
1708.778320	-122.348221
1707.799805	102.460411
1706.821289	-73.833183
1705.843750	-158.184174
1704.864258	47.330132
1703.885742	312.447571
1702.907227	-45.308895
1701.927734	-121.259201
1700.948242	-153.617615
1699.968750	-198.575317
1698.988281	238.455429
1698.007813	-77.751678
1697.028320	79.984909
1696.046875	-2.141985
1695.066406	111.539940
1694.084961	153.763855
1693.104492	324.891663
1692.123047	130.923630
1691.140625	354.061066
1690.159180	308.356049
1689.176758	348.710052
1688.194336	587.104675
1687.211914	580.778259
1686.228516	692.409851
1685.246094	722.079651
1684.262695	757.712769
1683.279297	796.661377
1682.295898	838.916870
1681.311523	780.594299
1680.327148	861.380432
1679.342773	799.041382
1678.358398	1077.971191
1677.374023	945.033569
1676.388672	887.223206
1675.403320	1324.663086
1674.417969	1563.108276
1673.432617	1164.105469
1672.446289	1435.521362
1671.459961	1696.762451
1670.473633	1573.292114
1669.487305	1604.462646
1668.500977	1875.123779
1667.513672	1700.229980
1666.526367	1950.567871
1665.539063	1904.143677
1664.550781	1903.331909
1663.563477	2253.119873
1662.575195	2255.877197
1661.586914	2349.249756
1660.598633	2209.822754
1659.609375	2317.337891
1658.620117	2486.192871
1657.631836	2613.053467
1656.641602	2589.333984
1655.652344	2314.557129
1654.662109	2355.283936
1653.672852	2168.832275
1652.681641	2318.841553
1651.691406	1879.329224
1650.701172	1612.284058
1649.709961	1848.061157
1648.718750	1576.574341
1647.727539	1265.917480
1646.735352	1222.590332
1645.744141	1063.392334
1644.751953	632.555908
1643.759766	798.957275
1642.766602	918.065430
1641.774414	636.255493
1640.781250	349.570190
1639.788086	390.410950
1638.794922	275.886383
1637.801758	435.909943
1636.807617	369.380127
1635.813477	318.931885
1634.819336	392.591095
1633.825195	413.744965
1632.830078	87.404449
1631.834961	243.332718
1630.839844	91.339081
1629.844727	-15.653814
1628.849609	51.270908
1627.853516	-36.907757
1626.857422	90.817833
1625.861328	-75.922325
1624.865234	123.042839
1623.868164	67.053543
1622.871094	245.129837
1621.874023	113.176422
1620.876953	10.287578
1619.879883	-29.417915
1618.881836	198.833725
1617.883789	117.272324
1616.885742	-29.797506
1615.887695	106.685745
1614.888672	243.169373
1613.889648	28.149834
1612.890625	-100.186043
1611.891602	39.014675
1610.892578	288.283722
1609.892578	-54.839161
1608.892578	-93.845497
1607.892578	37.453983
1606.892578	-106.306030
1605.891602	200.380463
1604.890625	119.462692
1603.889648	161.581543
1602.888672	177.491257
1601.887695	-70.879959
1600.885742	86.253601
1599.883789	-39.158203
1598.881836	-135.803070
1597.879883	-117.444733
1596.876953	-232.441788
1595.874023	-31.296906
1594.871094	-235.218811
1593.868164	49.265526
1592.864258	-353.194519
1591.861328	-165.570999
1590.857422	-218.247147
1589.853516	44.748100
1588.848633	-216.867432
1587.844727	157.959793
1586.839844	240.439011
1585.834961	-70.924690
1584.830078	-56.444340
1583.824219	-44.706825
1582.819336	211.817719
1581.813477	275.325195
1580.807617	73.018173
1579.800781	-118.933479
1578.794922	19.669590
1577.788086	269.973816
1576.781250	25.607592
1575.773438	95.976936
1574.766602	124.540649
1573.758789	191.930756
1572.750977	235.722946
1571.743164	201.344894
1570.735352	205.789825
1569.726563	282.799438
1568.718750	151.788223
1567.708984	-59.870911
1566.700195	107.476395
1565.691406	-36.954269
1564.681641	-25.793623
1563.671875	148.645889
1562.662109	123.053680
1561.652344	-19.443249
1560.641602	-37.610706
1559.630859	-92.268761
1558.620117	-64.160217
1557.609375	-90.688881
1556.597656	253.087082
1555.586914	-74.396980
1554.575195	121.190277
1553.563477	256.930939
1552.550781	-11.448388
1551.539063	286.893921
1550.526367	160.517532
1549.513672	83.135574
1548.500977	90.926193
1547.487305	57.114475
1546.473633	100.662521
1545.459961	-42.132107
1544.446289	96.603424
1543.432617	-98.237442
1542.417969	-91.735825
1541.404297	61.766426
1540.389648	98.781868
1539.374023	68.433174
1538.359375	66.282341
1537.343750	32.938610
1536.328125	-98.641785
1535.312500	-5.982674
1534.296875	140.573837
1533.280273	152.774643
1532.263672	327.146484
1531.247070	-11.610522
1530.230469	-2.603807
1529.212891	122.093735
1528.196289	225.935638
1527.178711	17.949816
1526.160156	208.849838
1525.142578	116.359200
1524.124023	214.106415
1523.106445	208.713333
1522.087891	-138.989029
1521.068359	-44.448837
1520.049805	93.572350
1519.030273	210.756165
1518.010742	16.729731
1516.991211	-177.408386
1515.971680	-137.894516
1514.951172	-13.854023
1513.930664	-69.796509
1512.910156	128.245972
1511.889648	256.717987
1510.868164	156.553284
1509.846680	66.510757
1508.826172	135.372498
1507.803711	55.254803
1506.782227	-158.309265
1505.759766	-195.101791
1504.737305	-347.375488
1503.714844	-64.170746
1502.692383	-73.286682
1501.668945	50.599125
1500.646484	-278.937378
1499.623047	51.984188
1498.599609	-165.124985
1497.575195	52.709476
1496.550781	-98.111259
1495.527344	111.664162
1494.502930	93.583916
1493.477539	-126.634560
1492.453125	-42.687275
1491.427734	115.183250
1490.402344	175.759048
1489.376953	307.706329
1488.350586	201.924438
1487.325195	262.061432
1486.298828	158.642395
1485.272461	264.448090
1484.245117	372.624603
1483.218750	536.792725
1482.191406	486.497131
1481.164063	408.066101
1480.136719	446.850586
1479.108398	370.789307
1478.080078	771.251770
1477.052734	891.185974
1476.023438	1140.860962
1474.995117	873.331909
1473.965820	1115.096436
1472.937500	1211.586548
1471.908203	1356.298828
1470.877930	1452.504150
1469.848633	1589.330078
1468.818359	1860.825806
1467.788086	2035.503906
1466.757813	1889.678589
1465.727539	2244.650146
1464.696289	2439.277588
1463.665039	2527.054199
1462.633789	2464.860596
1461.602539	2819.194336
1460.570313	2827.965088
1459.539063	2890.035645
1458.506836	2718.503174
1457.473633	2714.484375
1456.441406	2601.365234
1455.408203	3091.973877
1454.375000	3128.391357
1453.341797	3248.451172
1452.308594	3289.864258
1451.274414	3475.693848
1450.241211	3648.791504
1449.207031	3360.714844
1448.171875	3553.984863
1447.137695	3623.112793
1446.102539	3474.469238
1445.067383	3571.428467
1444.032227	3600.032715
1442.997070	3244.061035
1441.960938	3335.980957
1440.924805	3339.370361
1439.888672	3170.847412
1438.852539	3093.433105
1437.816406	2912.462402
1436.779297	2991.856445
1435.742188	2394.190918
1434.705078	2152.966553
1433.666992	1944.698730
1432.629883	1837.580933
1431.591797	1581.613281
1430.553711	1416.663452
1429.514648	1039.879517
1428.476563	1021.546448
1427.437500	1031.008301
1426.398438	690.044556
1425.359375	661.898254
1424.320313	530.498047
1423.280273	557.962891
1422.240234	603.132446
1421.200195	315.880585
1420.159180	461.957336
1419.119141	482.194702
1418.078125	371.598053
1417.037109	185.641220
1415.996094	231.340393
1414.954102	284.647095
1413.912109	58.860958
1412.870117	386.462891
1411.828125	-165.855347
1410.786133	38.709370
1409.743164	-53.242657
1408.700195	156.439041
1407.657227	145.104324
1406.614258	108.778740
1405.570313	-37.901905
1404.527344	11.412400
1403.483398	-144.979507
1402.438477	85.205956
1401.394531	-25.728941
1400.349609	-139.014038
1399.304688	-61.549129
1398.259766	-14.066811
1397.214844	153.837021
1396.168945	31.105570
1395.123047	-43.833538
1394.077148	29.185377
1393.031250	-25.404480
1391.984375	-117.401688
1390.937500	-134.117661
1389.890625	49.534988
1388.843750	20.575214
1387.796875	-25.733917
1386.749023	-24.368225
1385.701172	-45.354912
1384.653320	103.818939
1383.604492	-266.816315
1382.556641	-69.868576
1381.507813	-122.700134
1380.458984	184.338577
1379.410156	-95.460480
1378.360352	164.306656
1377.310547	117.087746
1376.260742	-79.688660
1375.210938	-233.797165
1374.161133	-173.141342
1373.110352	-109.865524
1372.059570	-138.710464
1371.008789	-25.277140
1369.957031	-26.391169
1368.906250	87.307426
1367.854492	-57.995152
1366.802734	70.929985
1365.750000	60.497921
1364.698242	42.783932
1363.645508	-149.010986
1362.592773	177.097076
1361.540039	227.051620
1360.486328	187.586700
1359.433594	242.832336
1358.379883	47.072983
1357.326172	33.049282
1356.271484	155.892242
1355.216797	172.004211
1354.163086	354.747711
1353.107422	306.559784
1352.052734	412.543976
1350.998047	466.514954
1349.942383	542.963867
1348.886719	398.676483
1347.830078	701.228210
1346.774414	634.211243
1345.717773	807.956543
1344.661133	790.866272
1343.604492	935.092102
1342.546875	910.875977
1341.490234	1109.867065
1340.432617	1090.915039
1339.375000	1282.675049
1338.316406	1098.100464
1337.258789	1059.854492
1336.200195	1093.565308
1335.141602	1144.748657
1334.082031	1235.653320
1333.023438	1104.056152
1331.963867	987.508545
1330.904297	1383.003784
1329.844727	759.987915
1328.784180	957.948608
1327.723633	1155.980225
1326.663086	1065.036499
1325.602539	1075.555542
1324.541992	1298.592773
1323.480469	1062.468384
1322.418945	1327.670166
1321.357422	1030.247681
1320.295898	1369.658203
1319.233398	1551.191162
1318.170898	1269.148193
1317.108398	1058.873535
1316.045898	1534.140991
1314.982422	1521.347534
1313.918945	1491.450562
1312.855469	1493.731567
1311.791992	1589.741577
1310.728516	1464.224854
1309.664063	1629.397461
1308.599609	1718.325317
1307.535156	1546.496582
1306.469727	1893.991089
1305.404297	1547.805664
1304.338867	1541.270386
1303.273438	1716.803345
1302.208008	1673.605713
1301.141602	1539.609131
1300.075195	1464.758911
1299.008789	1765.908569
1297.942383	1651.974121
1296.875000	1808.299438
1295.807617	1454.036621
1294.740234	1482.925659
1293.672852	1055.485962
1292.604492	1190.145752
1291.537109	1521.077271
1290.468750	1489.022217
1289.399414	1028.025513
1288.331055	1001.188110
1287.261719	1067.576660
1286.192383	889.013916
1285.123047	1151.544434
1284.052734	1298.937012
1282.983398	1321.477417
1281.913086	942.619629
1280.841797	1158.732544
1279.771484	1113.011475
1278.700195	1216.610229
1277.628906	1285.995117
1276.557617	1223.375000
1275.486328	1060.612549
1274.414063	1237.734863
1273.341797	1419.727905
1272.269531	1345.171143
1271.197266	1492.984009
1270.124023	1232.959595
1269.050781	1288.059937
1267.977539	1338.308105
1266.904297	1125.010010
1265.830078	1541.355469
1264.756836	1401.379883
1263.681641	1468.807373
1262.607422	1277.783936
1261.533203	1172.204224
1260.458008	1329.927979
1259.382813	1217.137695
1258.307617	1411.387451
1257.231445	1459.437378
1256.155273	1115.438599
1255.079102	1433.820435
1254.002930	1248.232666
1252.926758	1250.126099
1251.849609	1169.311646
1250.772461	1176.112427
1249.695313	1392.064819
1248.617188	1410.989868
1247.540039	1274.340332
1246.461914	1256.836304
1245.382813	1404.563599
1244.304688	1251.003906
1243.225586	1085.362183
1242.146484	910.076538
1241.067383	972.765625
1239.988281	1202.884277
1238.908203	1025.229858
1237.828125	990.772034
1236.748047	1198.859863
1235.667969	759.379944
1234.586914	1100.725464
1233.505859	903.799500
1232.424805	920.187744
1231.343750	762.098938
1230.261719	1025.518188
1229.179688	901.317444
1228.097656	673.023804
1227.015625	788.525940
1225.932617	628.045044
1224.850586	620.028870
1223.767578	432.963074
1222.683594	417.646271
1221.600586	668.264771
1220.516602	481.169312
1219.432617	427.035095
1218.347656	401.864502
1217.263672	166.479050
1216.178711	300.672546
1215.093750	328.501343
1214.008789	300.729279
1212.922852	509.444580
1211.836914	491.168640
1210.750977	525.911499
1209.665039	546.099121
1208.579102	346.761169
1207.492188	472.919281
1206.405273	683.314087
1205.318359	575.432190
1204.230469	448.246460
1203.142578	304.177399
1202.054688	266.059479
1200.966797	-61.054108
1199.877930	206.475296
1198.790039	115.209908
1197.701172	194.731110
1196.611328	-74.683350
1195.522461	-9.757788
1194.432617	107.944275
1193.342773	-43.741608
1192.252930	-301.205292
1191.162109	-169.376862
1190.072266	-153.012894
1188.981445	-55.091583
1187.889648	-62.971630
1186.798828	-97.352348
1185.707031	-100.614685
1184.615234	-51.183865
1183.523438	-81.047112
1182.430664	-94.211067
1181.337891	84.372047
1180.245117	176.463181
1179.152344	-91.143494
1178.059570	103.783775
1176.965820	68.503700
1175.872070	203.205307
1174.778320	-76.568985
1173.683594	361.962799
1172.588867	58.120972
1171.494141	-51.841034
1170.399414	144.400589
1169.303711	67.733086
1168.208984	-28.136803
1167.113281	-260.371735
1166.016602	-24.071825
1164.920898	-117.805077
1163.824219	-75.414246
1162.727539	83.904587
1161.630859	417.391571
1160.533203	230.058487
1159.435547	14.049543
1158.337891	356.530762
1157.240234	180.931931
1156.141602	568.319275
1155.043945	373.445343
1153.944336	500.457733
1152.845703	81.351784
1151.747070	79.445824
1150.647461	377.678894
1149.547852	151.524551
1148.447266	73.033051
1147.347656	151.644028
1146.247070	118.203728
1145.146484	8.496777
1144.044922	86.725578
1142.944336	-30.280659
1141.842773	26.294439
1140.741211	261.099304
1139.638672	-67.814262
1138.537109	19.311592
1137.434570	120.544617
1136.332031	57.680244
1135.228516	106.381432
1134.125977	508.828735
1133.022461	267.521027
1131.917969	301.580139
1130.814453	563.368896
1129.709961	530.706055
1128.605469	887.007080
1127.500977	861.204773
1126.396484	1119.856934
1125.291016	975.280396
1124.185547	989.469177
1123.080078	830.582886
1121.973633	643.238953
1120.868164	716.428894
1119.761719	557.431458
1118.654297	365.265320
1117.547852	954.168701
1116.440430	683.738281
1115.333008	432.273651
1114.225586	601.852600
1113.117188	636.477051
1112.008789	574.075867
1110.900391	483.260071
1109.791992	699.611450
1108.682617	710.239380
1107.573242	633.393250
1106.463867	792.658936
1105.354492	989.557678
1104.244141	596.190979
1103.133789	882.576233
1102.023438	923.396973
1100.913086	846.198120
1099.801758	1092.043945
1098.690430	948.698120
1097.579102	866.649170
1096.467773	1032.026001
1095.355469	1166.636841
1094.243164	950.159973
1093.130859	740.800659
1092.017578	809.304565
1090.905273	1284.973755
1089.791992	868.440125
1088.677734	887.323059
1087.564453	1299.004761
1086.450195	1171.898438
1085.335938	1185.891602
1084.221680	1270.367554
1083.106445	1429.968384
1081.991211	1093.704834
1080.875977	877.374329
1079.760742	949.988953
1078.644531	1064.806030
1077.528320	914.289795
1076.412109	862.399536
1075.295898	812.866211
1074.178711	911.125061
1073.061523	943.661743
1071.944336	652.601746
1070.826172	1011.011169
1069.708984	638.040466
1068.590820	869.761047
1067.471680	881.165466
1066.353516	791.875061
1065.234375	618.332153
1064.115234	873.278381
1062.996094	798.120422
1061.875977	835.321167
1060.755859	844.452148
1059.635742	619.719055
1058.515625	570.485718
1057.394531	603.115479
1056.273438	352.957092
1055.152344	455.784637
1054.031250	556.262756
1052.909180	364.774414
1051.787109	462.961304
1050.665039	670.868896
1049.541992	351.239685
1048.418945	360.818726
1047.295898	312.122223
1046.172852	139.888962
1045.048828	543.736694
1043.925781	464.892578
1042.801758	78.482170
1041.676758	661.662415
1040.552734	389.665985
1039.427734	322.817993
1038.302734	237.442963
1037.176758	219.684372
1036.050781	295.110779
1034.924805	545.103455
1033.798828	329.776154
1032.672852	421.648773
1031.545898	367.060455
1030.418945	593.885864
1029.291992	186.174271
1028.164063	43.641884
1027.036133	-124.286079
1025.908203	-154.999954
1024.780273	-373.690826
1023.651367	-255.560181
1022.522461	-46.858986
1021.393555	-167.655411
1020.264648	110.744110
1019.134766	-244.080322
1018.004883	-318.042297
1016.875000	-51.059689
1015.744141	-150.302124
1014.613281	40.277340
1013.482422	161.391617
1012.351563	118.124680
1011.219727	211.617767
1010.088867	460.316895
1008.956055	232.216446
1007.824219	629.146057
1006.691406	831.687439
1005.558594	1552.364990
1004.425781	2085.543701
1003.292969	2697.213379
1002.159180	2104.541504
1001.025391	1519.219849
999.891602	749.497803
998.756836	225.103607
997.622070	70.568214
996.487305	-14.485790
995.352539	122.226196
994.216797	-142.491119
993.081055	132.910141
991.945313	242.273056
990.808594	65.803017
989.672852	-45.869823
988.536133	29.355543
987.398438	-31.249821
986.261719	-29.457138
985.124023	-144.973282
983.986328	-103.685432
982.847656	-244.123856
981.709961	-27.576731
980.571289	145.312546
979.432617	-130.314713
978.292969	-58.345741
977.153320	-41.426735
976.013672	161.868729
974.874023	162.982651
973.734375	421.628418
972.593750	89.915428
971.453125	-18.680504
970.311523	79.606422
969.170898	83.902138
968.029297	118.208572
966.886719	430.319366
965.745117	74.886749
964.602539	155.567673
963.459961	270.783844
962.317383	305.884888
961.173828	348.024109
960.030273	388.028839
958.886719	276.994598
957.743164	129.546204
956.598633	440.298248
955.454102	229.135864
954.309570	311.203186
953.165039	-50.494377
952.019531	413.986328
950.874023	-18.114962
949.727539	256.709534
948.582031	254.969833
947.435547	72.854073
946.289063	306.856995
945.141602	408.428131
943.995117	204.087891
942.847656	301.411987
941.699219	503.874542
940.551758	357.223328
939.403320	457.237976
938.254883	571.060181
937.105469	561.845337
935.957031	625.759705
934.807617	553.038940
933.658203	473.677490
932.507813	137.049713
931.357422	224.440735
930.207031	311.950562
929.056641	23.892021
927.906250	-52.175972
926.754883	206.496338
925.603516	151.210663
924.451172	109.755981
923.298828	-2.027290
922.146484	-124.980911
920.994141	256.906830
919.841797	336.503021
918.688477	0.421238
917.535156	-44.604458
916.380859	-84.925232
915.227539	-222.724106
914.073242	34.646446
912.918945	-50.648548
911.763672	77.502892
910.608398	8.380721
909.453125	11.984439
908.297852	33.846703
907.141602	39.956680
905.985352	-171.367218
904.829102	77.444641
903.672852	-45.221733
902.515625	13.451152
901.358398	416.335846
900.201172	33.702976
899.042969	65.481529
897.884766	156.168655
896.726563	154.169647
895.568359	181.665161
894.409180	403.676117
893.250000	320.531281
892.090820	264.627930
890.930664	398.614136
889.771484	349.657349
888.611328	90.798813
887.450195	290.435974
886.289063	433.623505
885.128906	267.658020
883.966797	401.896576
882.805664	495.526367
881.643555	232.897827
880.481445	572.371826
879.319336	681.841492
878.156250	626.822388
876.993164	943.583374
875.830078	769.242249
874.666016	513.964844
873.502930	745.096741
872.338867	575.537659
871.173828	709.862244
870.009766	414.464844
868.844727	519.571289
867.679688	426.772522
866.513672	295.824310
865.348633	529.032898
864.182617	586.882019
863.015625	357.174957
861.849609	428.516724
860.682617	522.283630
859.515625	638.447449
858.347656	855.547180
857.180664	626.016052
856.012695	993.281128
854.843750	900.606567
853.675781	920.052734
852.506836	764.624817
851.337891	880.411804
850.167969	931.140137
848.999023	887.720032
847.829102	815.174133
846.658203	668.739319
845.488281	390.249878
844.317383	550.484131
843.146484	576.343994
841.975586	517.135010
840.803711	446.718170
839.631836	327.087494
838.459961	457.794678
837.287109	349.263184
836.114258	426.149414
834.941406	703.956299
833.768555	693.475891
832.594727	593.621887
831.420898	683.461243
830.247070	438.434570
829.072266	532.560913
827.898438	392.341125
826.722656	385.903839
825.547852	294.646606
824.372070	263.522034
823.196289	296.932068
822.020508	276.755188
820.844727	272.071228
819.667969	245.018127
818.491211	331.408569
817.313477	68.204651
816.136719	89.835350
814.958984	2.334451
813.781250	99.360962
812.602539	-106.191429
811.423828	112.848343
810.245117	147.183777
809.066406	-38.606525
807.886719	64.367104
806.707031	-428.069214
805.527344	1.100863
804.346680	-276.006470
803.166992	30.589722
801.985352	-142.367249
800.804688	-361.970184
799.623047	-60.401722
798.441406	-477.529694
797.259766	-497.788239
796.078125	-179.084137
794.895508	-221.834488
793.712891	-1.089858
792.529297	-28.632648
791.346680	-131.588013
790.163086	-159.366211
788.978516	-328.910828
787.794922	169.695053
786.610352	181.269272
785.425781	15.772640
784.241211	170.817062
783.055664	272.600555
781.870117	44.910740
780.684570	115.469254
779.498047	225.624496
778.311523	74.996803
777.125000	89.901924
775.938477	56.104889
774.750977	218.606461
773.563477	180.123627
772.375977	141.533096
771.187500	199.870834
769.999023	94.901352
768.810547	100.073997
767.622070	197.681992
766.432617	275.296478
765.243164	225.003220
764.053711	99.748085
762.863281	353.127716
761.672852	267.304657
760.482422	342.062988
759.291992	231.874527
758.100586	337.199280
756.909180	407.194702
755.717773	290.188354
754.525391	203.919708
753.333008	132.990128
752.140625	160.875946
750.948242	291.903168
749.754883	183.436432
748.561523	347.185242
747.368164	243.009109
746.173828	171.735718
744.979492	341.766418
743.785156	62.021584
742.590820	69.622849
741.395508	136.368774
740.200195	21.122211
739.003906	8.883009
737.808594	-40.623466
736.612305	67.566681
735.416016	230.428055
734.218750	93.271278
733.021484	120.321136
731.824219	136.412811
730.626953	12.483121
729.428711	72.337051
728.230469	230.572662
727.032227	45.523403
725.833984	-82.590561
724.634766	110.592636
723.435547	227.255127
722.235352	210.669067
721.036133	117.708809
719.835938	138.356613
718.635742	279.089508
717.434570	365.263763
716.233398	495.092651
715.032227	101.485847
713.831055	118.073738
712.628906	-15.685663
711.426758	-118.782578
710.224609	144.325348
709.021484	-4.321759
707.818359	6.191757
706.615234	136.568207
705.412109	60.185589
704.208008	-157.509689
703.003906	-33.364372
701.799805	10.358589
700.594727	-15.402238
699.389648	48.134628
698.184570	146.561310
696.979492	56.006874
695.773438	-232.088303
694.567383	-11.564954
693.361328	-262.280884
692.154297	-178.331039
690.947266	-144.188049
689.740234	-125.087303
688.533203	-359.696136
687.325195	95.817802
686.117188	-38.621197
684.909180	-99.101196
683.700195	-280.768860
682.491211	-232.443359
681.282227	-1.950114
680.072266	61.813660
678.863281	-51.868172
677.653320	-80.867340
676.442383	-194.098206
675.232422	-114.482124
674.021484	-106.125618
672.810547	79.786415
671.598633	30.050030
670.386719	101.592331
669.174805	-1.834421
667.962891	249.392593
666.750000	-78.412697
665.537109	-19.230247
664.324219	139.418396
663.110352	43.349567
661.897461	141.738480
660.683594	115.035645
659.468750	49.627235
658.254883	294.992401
657.040039	96.062355
655.824219	-163.060287
654.609375	86.760902
653.393555	-202.275330
652.177734	-198.082016
650.960938	-77.523804
649.745117	60.225258
648.528320	70.876091
647.311523	29.843760
646.093750	309.488190
644.875977	446.937225
643.658203	164.756332
642.440430	368.683777
641.221680	166.006378
640.002930	169.660080
638.784180	35.592407
637.564453	139.914200
636.344727	211.745392
635.125000	77.105782
633.905273	229.984497
632.684570	-68.340134
631.463867	-79.268677
630.243164	29.591839
629.021484	-55.089264
627.799805	-0.774978
626.578125	68.032257
625.356445	271.330322
624.133789	169.602524
622.911133	386.581696
621.688477	95.047569
620.464844	68.517319
619.241211	248.942337
618.017578	-175.274536
616.793945	46.226582
615.569336	-186.975555
614.344727	62.441750
613.120117	-37.960953
611.894531	-13.274160
610.668945	35.867332
609.443359	6.780909
608.216797	-47.134014
606.991211	132.599335
605.764648	-114.303078
604.537109	-97.853767
