# Supplementary material for: Raman spectroscopy accurately differentiates mucosal healing from non-healing and biochemical changes following biological therapy in inflammatory bowel disease
Source: PLoS One. 2021 Jun 2;16(6):e0252210. doi: 10.1371/journal.pone.0252210 (PMC8172032; doi:10.1371/journal.pone.0252210)
Supplement: S2 Dataset — (ZIP) [file pone.0252210.s004.zip › Export UC MH/OC018-2 post treatment_base sub CR removed_76__X_-28744.5__Y_36561.2__Z_-5.76663__Time_866.txt]

1714.640625	227.423935
1713.664063	48.106743
1712.687500	124.577705
1711.709961	0.530184
1710.733398	86.353394
1709.755859	49.465652
1708.778320	-195.766296
1707.799805	-22.333548
1706.821289	90.060646
1705.843750	-260.192078
1704.864258	54.241451
1703.885742	26.583567
1702.907227	-246.633698
1701.927734	-21.508686
1700.948242	-17.884048
1699.968750	-0.283812
1698.988281	-48.961033
1698.007813	-113.059387
1697.028320	-240.648911
1696.046875	51.818680
1695.066406	-66.607285
1694.084961	-40.225388
1693.104492	293.783905
1692.123047	227.762833
1691.140625	76.894379
1690.159180	281.532562
1689.176758	81.115532
1688.194336	14.667864
1687.211914	300.736816
1686.228516	240.615738
1685.246094	199.708710
1684.262695	121.994102
1683.279297	119.401779
1682.295898	271.773743
1681.311523	397.909546
1680.327148	383.364380
1679.342773	483.739899
1678.358398	448.816498
1677.374023	483.529755
1676.388672	388.321106
1675.403320	535.581177
1674.417969	630.030640
1673.432617	602.588501
1672.446289	801.440002
1671.459961	865.108826
1670.473633	822.897583
1669.487305	783.751709
1668.500977	845.900757
1667.513672	1072.961548
1666.526367	841.165588
1665.539063	1137.844116
1664.550781	920.102539
1663.563477	1137.767700
1662.575195	1199.221558
1661.586914	1237.120850
1660.598633	1275.328735
1659.609375	1242.280518
1658.620117	1236.049072
1657.631836	1134.784668
1656.641602	1274.808228
1655.652344	1155.619873
1654.662109	997.052917
1653.672852	1098.172607
1652.681641	778.833679
1651.691406	795.830688
1650.701172	955.874390
1649.709961	743.292786
1648.718750	710.788818
1647.727539	689.102356
1646.735352	601.587646
1645.744141	424.523102
1644.751953	398.276794
1643.759766	314.156281
1642.766602	383.373169
1641.774414	260.092194
1640.781250	129.126572
1639.788086	148.766678
1638.794922	158.019531
1637.801758	167.432236
1636.807617	82.084007
1635.813477	49.640732
1634.819336	96.412384
1633.825195	-114.890594
1632.830078	-38.861984
1631.834961	-97.047195
1630.839844	189.822021
1629.844727	-176.132492
1628.849609	-97.054428
1627.853516	18.922310
1626.857422	19.200277
1625.861328	98.468979
1624.865234	162.012741
1623.868164	-39.909145
1622.871094	-78.715500
1621.874023	-159.479218
1620.876953	-8.955741
1619.879883	15.485323
1618.881836	-67.700722
1617.883789	114.364189
1616.885742	33.909298
1615.887695	71.619972
1614.888672	-37.584141
1613.889648	-47.033863
1612.890625	124.499382
1611.891602	-173.356339
1610.892578	110.881630
1609.892578	111.952728
1608.892578	110.408241
1607.892578	156.018143
1606.892578	70.649208
1605.891602	131.944489
1604.890625	219.379410
1603.889648	-36.120476
1602.888672	-8.910748
1601.887695	115.065186
1600.885742	-132.476044
1599.883789	-175.960938
1598.881836	-135.796494
1597.879883	-100.918022
1596.876953	51.503590
1595.874023	-13.056330
1594.871094	-90.699814
1593.868164	-220.598145
1592.864258	-76.328362
1591.861328	39.106476
1590.857422	-77.869179
1589.853516	-181.813431
1588.848633	-53.594265
1587.844727	-84.606522
1586.839844	-21.804850
1585.834961	90.428986
1584.830078	7.034766
1583.824219	-240.593781
1582.819336	-86.946045
1581.813477	50.912571
1580.807617	-100.467285
1579.800781	-111.271996
1578.794922	-135.178467
1577.788086	93.285614
1576.781250	115.983047
1575.773438	151.571136
1574.766602	184.445282
1573.758789	-92.260536
1572.750977	99.028069
1571.743164	14.596587
1570.735352	-231.034103
1569.726563	-45.371902
1568.718750	-187.202377
1567.708984	-27.835545
1566.700195	-34.825352
1565.691406	46.333145
1564.681641	148.094711
1563.671875	-46.121883
1562.662109	76.129601
1561.652344	42.581619
1560.641602	-276.332733
1559.630859	-35.227200
1558.620117	24.205103
1557.609375	-40.905659
1556.597656	0.105814
1555.586914	51.342548
1554.575195	-1.172825
1553.563477	153.349396
1552.550781	274.015656
1551.539063	76.162651
1550.526367	-20.825441
1549.513672	189.958023
1548.500977	286.714081
1547.487305	150.554733
1546.473633	97.056091
1545.459961	224.388123
1544.446289	186.140747
1543.432617	-51.168304
1542.417969	34.382202
1541.404297	-151.400299
1540.389648	29.411438
1539.374023	248.727570
1538.359375	181.343689
1537.343750	100.948212
1536.328125	-64.677887
1535.312500	117.843872
1534.296875	-73.758385
1533.280273	105.844185
1532.263672	179.558212
1531.247070	137.146164
1530.230469	110.086349
1529.212891	93.205360
1528.196289	184.387573
1527.178711	61.679840
1526.160156	147.412872
1525.142578	214.981583
1524.124023	171.740891
1523.106445	210.736664
1522.087891	149.271667
1521.068359	144.278366
1520.049805	87.762360
1519.030273	133.962433
1518.010742	-5.007556
1516.991211	56.381027
1515.971680	48.273064
1514.951172	137.640656
1513.930664	-1.668391
1512.910156	100.289734
1511.889648	-5.799924
1510.868164	108.720993
1509.846680	12.715470
1508.826172	-101.292961
1507.803711	74.400795
1506.782227	70.461006
1505.759766	22.835239
1504.737305	-65.871704
1503.714844	37.533230
1502.692383	-266.508820
1501.668945	74.882645
1500.646484	-175.446732
1499.623047	-141.604904
1498.599609	-330.540192
1497.575195	-104.943588
1496.550781	-137.925323
1495.527344	-63.529861
1494.502930	-175.944916
1493.477539	-140.110260
1492.453125	3.008629
1491.427734	-278.265625
1490.402344	-150.669601
1489.376953	43.220432
1488.350586	-143.608261
1487.325195	124.112900
1486.298828	92.946266
1485.272461	153.615524
1484.245117	101.901703
1483.218750	162.423447
1482.191406	210.094299
1481.164063	97.023949
1480.136719	287.361847
1479.108398	385.783386
1478.080078	445.883728
1477.052734	378.524841
1476.023438	346.783264
1474.995117	304.840454
1473.965820	606.624878
1472.937500	699.494507
1471.908203	863.541687
1470.877930	683.920776
1469.848633	802.036621
1468.818359	823.393677
1467.788086	1063.424438
1466.757813	1082.118286
1465.727539	1039.768066
1464.696289	1144.806885
1463.665039	1371.747192
1462.633789	1433.441650
1461.602539	1449.374756
1460.570313	1589.698853
1459.539063	1544.631714
1458.506836	1865.068970
1457.473633	1700.636841
1456.441406	1587.028320
1455.408203	1790.527954
1454.375000	1859.523315
1453.341797	1918.345459
1452.308594	1918.838257
1451.274414	1693.748657
1450.241211	1866.604004
1449.207031	2024.175903
1448.171875	2032.234863
1447.137695	1802.277588
1446.102539	1949.651001
1445.067383	1633.758301
1444.032227	1889.954834
1442.997070	1685.570435
1441.960938	1797.479492
1440.924805	1734.856445
1439.888672	1641.941162
1438.852539	1425.219116
1437.816406	1362.791382
1436.779297	1381.265015
1435.742188	1475.551270
1434.705078	1064.664551
1433.666992	1035.291016
1432.629883	1106.969971
1431.591797	792.437866
1430.553711	677.448608
1429.514648	630.658020
1428.476563	654.578857
1427.437500	338.040527
1426.398438	553.722473
1425.359375	295.417297
1424.320313	251.507385
1423.280273	462.161316
1422.240234	259.603302
1421.200195	361.961731
1420.159180	230.118195
1419.119141	108.471130
1418.078125	248.709015
1417.037109	94.498032
1415.996094	207.120773
1414.954102	151.200256
1413.912109	95.367195
1412.870117	-73.530411
1411.828125	76.984268
1410.786133	124.451523
1409.743164	-137.132355
1408.700195	-19.169323
1407.657227	-49.382813
1406.614258	-210.096893
1405.570313	279.597992
1404.527344	-121.948830
1403.483398	-104.148842
1402.438477	106.910347
1401.394531	-38.248646
1400.349609	37.427940
1399.304688	-39.805504
1398.259766	-34.195122
1397.214844	56.714092
1396.168945	7.323395
1395.123047	-144.681610
1394.077148	124.273125
1393.031250	55.120049
1391.984375	-161.650482
1390.937500	-15.276154
1389.890625	58.546467
1388.843750	-22.706341
1387.796875	231.379166
1386.749023	-79.804970
1385.701172	-63.196251
1384.653320	-326.502106
1383.604492	147.722458
1382.556641	7.116522
1381.507813	64.023636
1380.458984	68.545753
1379.410156	0.738965
1378.360352	-64.458260
1377.310547	-12.209956
1376.260742	-204.464981
1375.210938	2.682254
1374.161133	267.213501
1373.110352	57.842987
1372.059570	45.648216
1371.008789	46.021999
1369.957031	111.287132
1368.906250	71.972504
1367.854492	-89.316475
1366.802734	-143.330032
1365.750000	-179.799774
1364.698242	62.710491
1363.645508	76.195534
1362.592773	204.253250
1361.540039	-28.428864
1360.486328	37.594688
1359.433594	76.340057
1358.379883	82.833122
1357.326172	-248.676498
1356.271484	91.128098
1355.216797	63.113487
1354.163086	109.750328
1353.107422	81.931480
1352.052734	31.881773
1350.998047	260.027527
1349.942383	210.148972
1348.886719	227.396103
1347.830078	150.440887
1346.774414	403.551727
1345.717773	686.403992
1344.661133	622.087646
1343.604492	629.788757
1342.546875	496.297760
1341.490234	652.892822
1340.432617	683.156311
1339.375000	815.055603
1338.316406	738.969238
1337.258789	784.332764
1336.200195	611.935303
1335.141602	630.262207
1334.082031	829.284241
1333.023438	494.001434
1331.963867	567.018066
1330.904297	459.592499
1329.844727	673.674194
1328.784180	576.328979
1327.723633	610.078552
1326.663086	648.842041
1325.602539	608.637207
1324.541992	484.575592
1323.480469	723.571838
1322.418945	572.550537
1321.357422	774.574280
1320.295898	628.707581
1319.233398	606.317566
1318.170898	838.036438
1317.108398	623.450134
1316.045898	810.851624
1314.982422	852.833862
1313.918945	941.692749
1312.855469	855.678162
1311.791992	816.574280
1310.728516	706.150513
1309.664063	622.924011
1308.599609	761.329773
1307.535156	852.991699
1306.469727	956.979736
1305.404297	755.980713
1304.338867	845.327454
1303.273438	583.108643
1302.208008	874.155151
1301.141602	919.375122
1300.075195	714.014526
1299.008789	1029.595459
1297.942383	834.249756
1296.875000	833.027161
1295.807617	1084.723145
1294.740234	727.676392
1293.672852	856.707886
1292.604492	971.014160
1291.537109	867.031494
1290.468750	775.403259
1289.399414	639.731873
1288.331055	484.565521
1287.261719	898.064453
1286.192383	816.508057
1285.123047	553.764038
1284.052734	673.229553
1282.983398	844.108459
1281.913086	750.572388
1280.841797	395.238129
1279.771484	571.082886
1278.700195	859.419922
1277.628906	612.030090
1276.557617	565.300720
1275.486328	562.633789
1274.414063	640.657166
1273.341797	787.103638
1272.269531	703.859619
1271.197266	610.912903
1270.124023	857.481445
1269.050781	869.581055
1267.977539	786.503418
1266.904297	605.868164
1265.830078	601.007568
1264.756836	920.615479
1263.681641	991.331970
1262.607422	708.484985
1261.533203	579.359924
1260.458008	859.765625
1259.382813	825.726563
1258.307617	635.799988
1257.231445	818.622925
1256.155273	813.872131
1255.079102	913.822632
1254.002930	529.361755
1252.926758	532.006836
1251.849609	597.911560
1250.772461	483.791626
1249.695313	646.963135
1248.617188	622.847534
1247.540039	737.304199
1246.461914	742.343262
1245.382813	591.873535
1244.304688	380.739868
1243.225586	599.568604
1242.146484	718.743408
1241.067383	682.490540
1239.988281	544.310852
1238.908203	777.439148
1237.828125	559.221130
1236.748047	479.338226
1235.667969	671.070435
1234.586914	605.716248
1233.505859	489.475800
1232.424805	538.055969
1231.343750	261.946869
1230.261719	339.584503
1229.179688	167.733704
1228.097656	470.488068
1227.015625	182.452927
1225.932617	419.679565
1224.850586	390.629608
1223.767578	206.747467
1222.683594	579.169739
1221.600586	155.898239
1220.516602	165.500351
1219.432617	361.167938
1218.347656	133.856476
1217.263672	213.426407
1216.178711	116.610062
1215.093750	-96.101761
1214.008789	60.618160
1212.922852	195.507492
1211.836914	289.277893
1210.750977	281.642334
1209.665039	421.106781
1208.579102	271.090363
1207.492188	511.675385
1206.405273	470.092285
1205.318359	483.915497
1204.230469	210.973358
1203.142578	280.162506
1202.054688	41.017319
1200.966797	25.856451
1199.877930	-104.893150
1198.790039	24.295311
1197.701172	-157.014572
1196.611328	99.523140
1195.522461	-139.538101
1194.432617	-3.439587
1193.342773	-66.980499
1192.252930	68.943077
1191.162109	-90.805519
1190.072266	-168.848129
1188.981445	-146.033737
1187.889648	-214.534836
1186.798828	-18.969013
1185.707031	-61.168873
1184.615234	-132.199722
1183.523438	-102.486771
1182.430664	-51.258659
1181.337891	35.863815
1180.245117	74.941856
1179.152344	51.626511
1178.059570	217.586456
1176.965820	69.545044
1175.872070	309.567383
1174.778320	-15.756908
1173.683594	-39.314884
1172.588867	126.190201
1171.494141	-88.960564
1170.399414	-91.120827
1169.303711	64.539063
1168.208984	-263.029205
1167.113281	-114.687752
1166.016602	16.790810
1164.920898	23.878033
1163.824219	78.688179
1162.727539	119.083054
1161.630859	290.763885
1160.533203	192.476120
1159.435547	292.323029
1158.337891	124.748024
1157.240234	336.602844
1156.141602	314.501007
1155.043945	414.001068
1153.944336	65.078911
1152.845703	321.821564
1151.747070	23.023275
1150.647461	29.324772
1149.547852	90.363113
1148.447266	6.014367
1147.347656	-30.717800
1146.247070	-27.020060
1145.146484	71.833778
1144.044922	-17.420940
1142.944336	-216.127762
1141.842773	-105.574203
1140.741211	57.196655
1139.638672	-39.327007
1138.537109	2.018540
1137.434570	-115.943161
1136.332031	46.467731
1135.228516	-40.677677
1134.125977	57.416592
1133.022461	124.543564
1131.917969	227.192032
1130.814453	232.446350
1129.709961	503.393311
1128.605469	332.934875
1127.500977	601.270935
1126.396484	639.435486
1125.291016	556.629272
1124.185547	819.850220
1123.080078	563.974060
1121.973633	256.047394
1120.868164	379.286133
1119.761719	462.165375
1118.654297	275.076447
1117.547852	319.991516
1116.440430	409.799530
1115.333008	319.729218
1114.225586	319.543213
1113.117188	127.772331
1112.008789	366.330963
1110.900391	25.657616
1109.791992	334.954437
1108.682617	440.892792
1107.573242	733.348206
1106.463867	529.731873
1105.354492	354.511719
1104.244141	328.038666
1103.133789	561.133789
1102.023438	451.995392
1100.913086	609.423462
1099.801758	606.388184
1098.690430	351.058258
1097.579102	576.682922
1096.467773	526.458679
1095.355469	393.769714
1094.243164	645.074036
1093.130859	411.114929
1092.017578	419.751343
1090.905273	708.491821
1089.791992	599.357605
1088.677734	546.720947
1087.564453	668.176453
1086.450195	375.647675
1085.335938	459.440399
1084.221680	710.085144
1083.106445	542.276794
1081.991211	583.653198
1080.875977	408.895264
1079.760742	349.293427
1078.644531	519.812073
1077.528320	455.509033
1076.412109	503.889465
1075.295898	113.478226
1074.178711	232.288544
1073.061523	393.266907
1071.944336	397.078735
1070.826172	351.663116
1069.708984	371.907654
1068.590820	598.343506
1067.471680	187.493668
1066.353516	158.610779
1065.234375	307.702728
1064.115234	632.317505
1062.996094	540.202515
1061.875977	445.802917
1060.755859	229.820953
1059.635742	191.713058
1058.515625	139.615372
1057.394531	269.904785
1056.273438	136.056854
1055.152344	60.715519
1054.031250	74.210281
1052.909180	146.113464
1051.787109	311.416107
1050.665039	-64.927292
1049.541992	0.050217
1048.418945	-58.637001
1047.295898	83.369835
1046.172852	92.406075
1045.048828	276.356750
1043.925781	26.657036
1042.801758	154.687027
1041.676758	224.442337
1040.552734	142.789474
1039.427734	-43.592373
1038.302734	212.588104
1037.176758	-31.832611
1036.050781	100.964035
1034.924805	229.100418
1033.798828	226.952820
1032.672852	103.915070
1031.545898	111.204750
1030.418945	60.429153
1029.291992	123.626625
1028.164063	-31.580822
1027.036133	1.523283
1025.908203	-35.003220
1024.780273	-199.163040
1023.651367	-200.677750
1022.522461	-86.073341
1021.393555	-263.834991
1020.264648	-230.328735
1019.134766	-11.221278
1018.004883	-160.843582
1016.875000	-254.682861
1015.744141	-65.639984
1014.613281	7.528022
1013.482422	-86.062561
1012.351563	-45.195885
1011.219727	120.770363
1010.088867	48.289005
1008.956055	232.826141
1007.824219	320.177368
1006.691406	527.866760
1005.558594	890.507751
1004.425781	1350.185181
1003.292969	1257.202637
1002.159180	1162.032959
1001.025391	1060.062622
999.891602	209.712234
998.756836	225.980286
997.622070	149.965775
996.487305	145.642059
995.352539	219.888809
994.216797	-213.469208
993.081055	59.408817
991.945313	-57.537029
990.808594	-59.040348
989.672852	-150.354675
988.536133	35.048321
987.398438	-42.232914
986.261719	-66.390007
985.124023	-205.603165
983.986328	16.869827
982.847656	34.442314
981.709961	-125.113297
980.571289	143.501877
979.432617	99.219093
978.292969	78.055428
977.153320	6.416495
976.013672	176.298676
974.874023	-147.950104
973.734375	-118.073761
972.593750	8.374789
971.453125	61.368935
970.311523	-156.513245
969.170898	-135.437180
968.029297	5.079364
966.886719	21.724197
965.745117	-209.293732
964.602539	-31.851112
963.459961	-17.190254
962.317383	137.407532
961.173828	88.054031
960.030273	222.139389
958.886719	79.073608
957.743164	254.534256
956.598633	-78.315880
955.454102	-33.182827
954.309570	314.142120
953.165039	155.725082
952.019531	34.084549
950.874023	24.674164
949.727539	29.088724
948.582031	61.035957
947.435547	323.903137
946.289063	218.871933
945.141602	182.525665
943.995117	68.645432
942.847656	187.818329
941.699219	218.006882
940.551758	398.907623
939.403320	351.652954
938.254883	281.705017
937.105469	225.573242
935.957031	379.334229
934.807617	498.925629
933.658203	358.746582
932.507813	455.691528
931.357422	165.432831
930.207031	64.430519
929.056641	291.439484
927.906250	131.452927
926.754883	324.385071
925.603516	66.810043
924.451172	-197.377365
923.298828	93.553040
922.146484	97.951683
920.994141	200.178772
919.841797	88.817101
918.688477	75.291000
917.535156	229.947311
916.380859	214.290497
915.227539	-82.819031
914.073242	203.662125
912.918945	-15.985984
911.763672	-237.721603
910.608398	-44.178951
909.453125	-41.144569
908.297852	-53.910915
907.141602	135.136154
905.985352	56.758583
904.829102	-5.656465
903.672852	-178.964035
902.515625	64.557571
901.358398	-70.066360
900.201172	71.582489
899.042969	-87.746742
897.884766	-16.175493
896.726563	-211.480804
895.568359	244.628601
894.409180	94.681252
893.250000	-156.856659
892.090820	-105.416550
890.930664	-76.544060
889.771484	40.450333
888.611328	103.240807
887.450195	89.290520
886.289063	156.641464
885.128906	20.911657
883.966797	146.985764
882.805664	85.828903
881.643555	200.625351
880.481445	166.608276
879.319336	382.818756
878.156250	375.877319
876.993164	314.901825
875.830078	285.509430
874.666016	341.725037
873.502930	154.801651
872.338867	294.335876
871.173828	384.323883
870.009766	154.834869
868.844727	357.295685
867.679688	301.089508
866.513672	319.106537
865.348633	609.064331
864.182617	453.999176
863.015625	429.305511
861.849609	469.751709
860.682617	431.596619
859.515625	649.364014
858.347656	402.461731
857.180664	519.154114
856.012695	472.032135
854.843750	584.154297
853.675781	626.703064
852.506836	707.325928
851.337891	597.402222
850.167969	729.497864
848.999023	545.660645
847.829102	637.350464
846.658203	453.581024
845.488281	404.177582
844.317383	410.721100
843.146484	421.704346
841.975586	150.807022
840.803711	126.003174
839.631836	54.223175
838.459961	351.260101
837.287109	402.296875
836.114258	122.605812
834.941406	17.230066
833.768555	318.292847
832.594727	402.605896
831.420898	393.082428
830.247070	363.427734
829.072266	411.824615
827.898438	243.783295
826.722656	202.878815
825.547852	425.011383
824.372070	103.124268
823.196289	171.297195
822.020508	81.198555
820.844727	64.580757
819.667969	121.392021
818.491211	57.892067
817.313477	-27.900618
816.136719	164.427841
814.958984	-359.756012
813.781250	-267.668701
812.602539	-206.826965
811.423828	-170.542816
810.245117	-58.784214
809.066406	12.846131
807.886719	333.180969
806.707031	-99.640083
805.527344	-390.225494
804.346680	-92.463280
803.166992	51.931416
801.985352	176.208450
800.804688	-283.094696
799.623047	-190.016891
798.441406	-97.070145
797.259766	68.901123
796.078125	83.999794
794.895508	-11.783442
793.712891	-326.920990
792.529297	-296.500366
791.346680	-80.193726
790.163086	-1.327881
788.978516	-250.131882
787.794922	-36.472649
786.610352	216.811050
785.425781	62.954700
784.241211	125.762909
783.055664	153.079697
781.870117	-148.995758
780.684570	119.022949
779.498047	-28.459663
778.311523	-65.541275
777.125000	82.764717
775.938477	98.468384
774.750977	111.866776
773.563477	244.310028
772.375977	3.816211
771.187500	133.836639
769.999023	210.792175
768.810547	71.605392
767.622070	397.386414
766.432617	-19.559950
765.243164	266.265808
764.053711	287.608795
762.863281	399.125336
761.672852	310.202087
760.482422	51.791393
759.291992	429.249908
758.100586	197.165604
756.909180	196.015518
755.717773	423.433868
754.525391	140.727386
753.333008	273.408630
752.140625	447.697968
750.948242	413.169281
749.754883	374.191895
748.561523	106.841331
747.368164	6.365533
746.173828	412.774414
744.979492	272.655609
743.785156	428.645935
742.590820	56.028721
741.395508	231.610809
740.200195	3.763467
739.003906	216.420532
737.808594	161.654770
736.612305	155.050400
735.416016	196.580643
734.218750	213.964554
733.021484	211.601349
731.824219	108.546341
730.626953	99.575630
729.428711	151.814621
728.230469	212.748764
727.032227	216.787094
725.833984	122.446106
724.634766	220.417740
723.435547	355.463074
722.235352	278.572937
721.036133	406.964050
719.835938	227.472565
718.635742	135.359756
717.434570	257.128265
716.233398	132.326614
715.032227	-9.862418
713.831055	301.568268
712.628906	218.281555
711.426758	390.046753
710.224609	354.745911
709.021484	42.813614
707.818359	12.007348
706.615234	-33.999710
705.412109	-36.419167
704.208008	-62.746094
703.003906	37.179314
701.799805	87.061455
700.594727	49.965881
699.389648	-4.461390
698.184570	136.833603
696.979492	69.473137
695.773438	-15.186114
694.567383	169.624634
693.361328	-97.331772
692.154297	-264.218201
690.947266	-163.947708
689.740234	-113.570152
688.533203	-24.086565
687.325195	-140.653885
686.117188	-100.931786
684.909180	-52.474239
683.700195	-164.369843
682.491211	-217.610703
681.282227	-116.895592
680.072266	-115.783852
678.863281	-121.073700
677.653320	81.600044
676.442383	22.341190
675.232422	71.424911
674.021484	16.728233
672.810547	-120.041283
671.598633	191.046982
670.386719	65.323158
669.174805	34.886066
667.962891	-8.396118
666.750000	-14.813782
665.537109	-232.821014
664.324219	18.049437
663.110352	-3.149379
661.897461	124.728973
660.683594	-27.911116
659.468750	141.135284
658.254883	47.032917
657.040039	246.400848
655.824219	137.445206
654.609375	13.559937
653.393555	-116.626427
652.177734	-85.042259
650.960938	37.108009
649.745117	215.300430
648.528320	12.385664
647.311523	40.002110
646.093750	143.028320
644.875977	187.996353
643.658203	284.657776
642.440430	24.326290
641.221680	56.627247
640.002930	-121.696213
638.784180	-1.126530
637.564453	102.255447
636.344727	91.781242
635.125000	-41.070042
633.905273	98.881401
632.684570	-38.140377
631.463867	20.231163
630.243164	-88.786613
629.021484	-182.736847
627.799805	120.137932
626.578125	144.086624
625.356445	-72.117027
624.133789	67.528282
622.911133	219.910538
621.688477	333.586731
620.464844	119.421371
619.241211	239.310318
618.017578	132.091797
616.793945	-24.435741
615.569336	0.850676
614.344727	109.399094
613.120117	-139.490387
611.894531	-108.332298
610.668945	67.969788
609.443359	-260.497375
608.216797	-93.300262
606.991211	-131.572708
605.764648	126.765198
604.537109	141.198242
