# Supplementary material for: Raman spectroscopy accurately differentiates mucosal healing from non-healing and biochemical changes following biological therapy in inflammatory bowel disease
Source: PLoS One. 2021 Jun 2;16(6):e0252210. doi: 10.1371/journal.pone.0252210 (PMC8172032; doi:10.1371/journal.pone.0252210)
Supplement: S2 Dataset — (ZIP) [file pone.0252210.s004.zip › Export UC MH/OC001 post treatment-1 proper_BL sub CR removed_37__X_-19542__Y_4418.56__Z_1219.74__Time_426.txt]

1714.846680	84.416397
1713.870117	153.613586
1712.893555	79.316330
1711.916016	-142.030319
1710.939453	-22.295340
1709.961914	46.883202
1708.984375	-41.606884
1708.005859	98.118484
1707.028320	-88.485283
1706.049805	-175.460861
1705.071289	54.032948
1704.091797	-213.983185
1703.113281	-109.347618
1702.133789	14.451795
1701.154297	-53.880157
1700.174805	68.219971
1699.195313	94.537811
1698.214844	-172.700500
1697.234375	-83.839012
1696.253906	8.188835
1695.273438	-32.854504
1694.291992	-3.930354
1693.310547	118.972816
1692.329102	10.113867
1691.347656	24.612606
1690.366211	119.693970
1689.383789	257.928802
1688.401367	111.258713
1687.418945	295.839264
1686.435547	427.530060
1685.453125	165.253723
1684.469727	356.604401
1683.486328	340.598541
1682.502930	359.750641
1681.518555	398.038727
1680.534180	591.244446
1679.550781	595.918579
1678.565430	712.833435
1677.581055	633.343994
1676.595703	660.775452
1675.610352	590.301147
1674.625000	741.030396
1673.639648	836.363281
1672.654297	1216.499512
1671.667969	972.545105
1670.681641	968.248962
1669.695313	1240.628784
1668.708008	1269.060913
1667.721680	1226.279663
1666.734375	1263.578125
1665.747070	1303.962158
1664.758789	1440.259277
1663.771484	1446.983276
1662.783203	1398.437866
1661.794922	1445.773926
1660.806641	1533.262939
1659.817383	1517.765381
1658.829102	1807.357300
1657.839844	1506.542603
1656.850586	1799.430786
1655.860352	1383.020142
1654.871094	1292.752563
1653.880859	1486.043945
1652.890625	1391.219604
1651.900391	1259.756104
1650.909180	1028.193481
1649.917969	1069.404785
1648.926758	944.391663
1647.935547	925.469727
1646.944336	803.821411
1645.952148	930.846619
1644.960938	606.491760
1643.968750	702.408508
1642.975586	320.733307
1641.983398	279.984009
1640.990234	374.096130
1639.997070	289.028168
1639.003906	246.453751
1638.010742	217.327881
1637.016602	61.899471
1636.022461	244.162079
1635.028320	120.871513
1634.034180	47.908588
1633.039063	-80.134071
1632.044922	-128.911209
1631.049805	-122.185585
1630.054688	113.741318
1629.058594	-205.577072
1628.062500	-45.697460
1627.067383	66.923439
1626.071289	-204.349197
1625.074219	29.514700
1624.078125	16.294540
1623.081055	40.008873
1622.083984	-64.925026
1621.086914	103.538315
1620.089844	159.091904
1619.091797	143.820343
1618.093750	-112.894485
1617.095703	137.206039
1616.097656	-22.120342
1615.098633	204.396133
1614.099609	-106.876411
1613.100586	-48.156597
1612.101563	91.878067
1611.102539	-1.411767
1610.102539	44.292175
1609.102539	-4.319643
1608.102539	146.225006
1607.102539	37.424797
1606.101563	12.489071
1605.101563	-15.042511
1604.100586	164.229614
1603.099609	207.341995
1602.097656	9.725961
1601.095703	-4.708731
1600.094727	-152.531708
1599.092773	-80.678925
1598.089844	90.452560
1597.087891	-75.669968
1596.084961	-118.947174
1595.082031	-125.675697
1594.079102	139.182434
1593.075195	22.627522
1592.072266	-378.502136
1591.068359	-325.355225
1590.064453	-55.703255
1589.059570	-83.666885
1588.055664	-210.816086
1587.050781	-1.573139
1586.045898	-66.274292
1585.041016	166.133972
1584.036133	-122.890427
1583.030273	-15.830361
1582.024414	229.150513
1581.018555	-143.346039
1580.012695	132.591461
1579.005859	75.064087
1577.999023	38.269329
1576.992188	53.416805
1575.985352	-100.674400
1574.978516	91.125443
1573.970703	-0.748681
1572.962891	6.086366
1571.955078	20.582884
1570.947266	-56.025478
1569.938477	20.558441
1568.929688	24.230400
1567.920898	131.644272
1566.912109	49.309483
1565.903320	-82.465591
1564.893555	187.969498
1563.883789	92.243141
1562.874023	133.905197
1561.864258	-26.927961
1560.853516	-60.782867
1559.843750	-22.185835
1558.833008	-43.391323
1557.821289	163.306793
1556.810547	71.781837
1555.798828	-32.828728
1554.787109	131.792221
1553.775391	177.060623
1552.763672	121.172768
1551.750977	109.133751
1550.739258	231.494171
1549.726563	136.300247
1548.712891	234.962952
1547.700195	167.906235
1546.686523	188.603287
1545.672852	191.020935
1544.659180	136.404022
1543.645508	73.882248
1542.630859	18.953093
1541.617188	-12.879855
1540.602539	-122.348053
1539.586914	121.728783
1538.572266	45.476563
1537.556641	-92.859406
1536.541016	80.860832
1535.525391	-75.833977
1534.509766	-80.486328
1533.493164	120.943428
1532.477539	159.721359
1531.460938	-5.300411
1530.443359	38.273903
1529.426758	138.338501
1528.409180	99.098274
1527.391602	70.001907
1526.374023	48.470367
1525.356445	-76.177872
1524.337891	-38.831760
1523.320313	-14.525448
1522.301758	-3.266558
1521.282227	-28.192894
1520.263672	39.297279
1519.244141	32.037380
1518.224609	-75.612740
1517.205078	-62.611477
1516.185547	-72.896683
1515.165039	-73.072052
1514.144531	124.319786
1513.124023	21.099905
1512.103516	-53.995502
1511.083008	78.651619
1510.061523	136.677353
1509.040039	-72.238312
1508.018555	-76.048477
1506.996094	-82.576317
1505.974609	5.616644
1504.952148	-211.366074
1503.929688	-90.162933
1502.907227	-74.182899
1501.883789	-58.355038
1500.861328	-227.023621
1499.837891	-114.145744
1498.813477	-70.565147
1497.790039	-80.856735
1496.765625	8.503245
1495.742188	-50.645542
1494.717773	135.612823
1493.692383	-59.312260
1492.667969	47.393215
1491.642578	-70.981339
1490.617188	-225.187729
1489.591797	-14.112046
1488.566406	191.661362
1487.540039	231.247253
1486.513672	132.852325
1485.487305	322.837585
1484.460938	221.723312
1483.433594	401.204041
1482.406250	424.916595
1481.378906	254.707413
1480.351563	250.223709
1479.324219	306.844208
1478.295898	557.049316
1477.267578	542.063232
1476.239258	695.155212
1475.210938	606.139526
1474.181641	799.744568
1473.153320	700.429138
1472.124023	995.622620
1471.093750	1193.910645
1470.064453	1074.028809
1469.034180	1193.247803
1468.003906	1330.167603
1466.973633	1444.097534
1465.943359	1545.220825
1464.912109	1755.535156
1463.881836	1772.611572
1462.850586	1931.898926
1461.818359	1971.689087
1460.787109	2057.155029
1459.754883	1898.804810
1458.722656	2050.178223
1457.690430	2099.949463
1456.658203	2334.902100
1455.625000	2341.412842
1454.591797	1952.255371
1453.558594	2192.098877
1452.525391	2231.553955
1451.491211	2359.680420
1450.458008	2348.389648
1449.423828	2476.429688
1448.388672	2601.866943
1447.354492	2560.128906
1446.319336	2472.825439
1445.285156	2327.362549
1444.249023	2369.220703
1443.213867	2370.605225
1442.178711	2518.728271
1441.142578	2297.531738
1440.106445	2460.804199
1439.070313	2232.173828
1438.033203	2028.928101
1436.996094	2050.701416
1435.959961	2037.141235
1434.921875	1685.114014
1433.884766	1570.674805
1432.846680	1350.263062
1431.809570	1266.312988
1430.771484	1111.760986
1429.732422	1035.525513
1428.694336	618.819946
1427.655273	424.277161
1426.616211	620.718689
1425.577148	537.290161
1424.538086	428.746643
1423.498047	511.813049
1422.458008	196.829178
1421.417969	244.766724
1420.377930	333.040741
1419.336914	355.864594
1418.295898	416.505402
1417.254883	341.285339
1416.213867	303.911316
1415.172852	108.139015
1414.130859	38.268940
1413.088867	-1.319024
1412.046875	235.735199
1411.004883	208.848312
1409.961914	126.755569
1408.918945	-25.566917
1407.875977	-32.048275
1406.833008	119.776878
1405.789063	35.593239
1404.745117	21.823692
1403.702148	178.829193
1402.657227	343.361542
1401.613281	289.673584
1400.568359	88.112206
1399.523438	44.712967
1398.478516	-63.753399
1397.433594	-159.540604
1396.387695	113.183075
1395.341797	130.334457
1394.295898	160.106003
1393.250000	24.680403
1392.204102	-133.117157
1391.157227	-140.554245
1390.110352	37.324326
1389.063477	100.132713
1388.015625	80.455124
1386.968750	230.987045
1385.920898	-51.055084
1384.873047	-15.352551
1383.824219	-129.537659
1382.776367	-56.122982
1381.727539	-122.551514
1380.678711	-173.848877
1379.629883	129.621216
1378.580078	-46.330830
1377.530273	-74.808205
1376.480469	-125.618126
1375.430664	220.456589
1374.380859	-92.106194
1373.330078	-95.147018
1372.279297	59.031902
1371.228516	93.593872
1370.177734	-33.757790
1369.125977	78.291954
1368.074219	-91.127113
1367.022461	1.197978
1365.970703	116.016289
1364.918945	183.597351
1363.866211	191.517365
1362.813477	72.623093
1361.760742	-46.099220
1360.707031	14.459069
1359.654297	211.915283
1358.600586	-100.369560
1357.545898	246.418137
1356.492188	260.112640
1355.438477	127.303169
1354.383789	377.278503
1353.329102	85.755173
1352.273438	397.947937
1351.218750	325.279663
1350.163086	153.457596
1349.107422	319.356934
1348.051758	569.666504
1346.995117	601.669922
1345.939453	638.742737
1344.882813	522.166504
1343.825195	552.018982
1342.768555	800.097961
1341.710938	701.244995
1340.654297	746.251587
1339.595703	850.786499
1338.538086	960.347290
1337.479492	864.460938
1336.421875	714.273193
1335.363281	742.444336
1334.303711	971.126953
1333.245117	801.541504
1332.185547	708.801697
1331.125977	720.061646
1330.066406	879.752930
1329.005859	883.758911
1327.946289	754.430664
1326.885742	850.077209
1325.825195	738.298279
1324.763672	871.144592
1323.703125	831.207458
1322.641602	1136.961670
1321.580078	909.611938
1320.517578	1089.566650
1319.456055	966.120422
1318.393555	971.063171
1317.331055	1104.314819
1316.268555	1042.844849
1315.205078	1060.355957
1314.141602	949.810669
1313.078125	928.089539
1312.014648	1170.012451
1310.951172	1094.243896
1309.886719	991.504456
1308.822266	962.733948
1307.757813	1098.937622
1306.692383	942.367493
1305.627930	1014.713440
1304.562500	932.160522
1303.497070	1066.090576
1302.430664	1111.533936
1301.365234	1169.317627
1300.298828	1020.738708
1299.232422	1319.402100
1298.165039	1215.193848
1297.098633	1145.475708
1296.031250	1034.112305
1294.963867	927.766113
1293.896484	1010.482178
1292.828125	941.102173
1291.759766	832.562500
1290.691406	844.290222
1289.623047	897.746582
1288.554688	941.424866
1287.485352	759.661011
1286.416016	761.790710
1285.346680	923.194946
1284.276367	724.544678
1283.207031	768.439270
1282.136719	692.397034
1281.066406	878.313965
1279.995117	885.553528
1278.924805	839.004700
1277.853516	702.009399
1276.782227	709.383423
1275.709961	751.011719
1274.638672	1002.864075
1273.566406	892.949829
1272.494141	1007.889099
1271.420898	905.397095
1270.348633	995.906433
1269.275391	1025.353149
1268.202148	1113.391602
1267.128906	818.237915
1266.054688	1008.794861
1264.981445	813.840393
1263.906250	928.730225
1262.832031	1021.634583
1261.757813	1097.440674
1260.682617	880.734070
1259.607422	846.890747
1258.532227	1010.404053
1257.456055	901.041199
1256.380859	947.581177
1255.304688	877.231934
1254.228516	855.593994
1253.151367	909.399475
1252.074219	1021.568237
1250.998047	744.475342
1249.919922	949.026367
1248.842773	983.275330
1247.764648	895.946960
1246.686523	891.276550
1245.608398	954.625854
1244.530273	840.590027
1243.451172	950.031006
1242.372070	622.317139
1241.292969	620.039673
1240.213867	867.736206
1239.133789	612.983521
1238.054688	596.074707
1236.973633	666.461853
1235.893555	676.162659
1234.813477	816.751099
1233.732422	845.740295
1232.651367	719.583069
1231.569336	733.971191
1230.488281	559.374207
1229.406250	576.137329
1228.324219	510.529724
1227.242188	532.056030
1226.159180	676.957886
1225.076172	637.857239
1223.993164	492.287994
1222.910156	692.594666
1221.827148	326.940155
1220.743164	415.890198
1219.659180	9.270169
1218.574219	337.374359
1217.490234	421.277802
1216.405273	410.887543
1215.320313	74.445198
1214.235352	129.213425
1213.149414	418.031281
1212.064453	289.178497
1210.978516	348.510986
1209.891602	588.665344
1208.805664	507.910950
1207.718750	403.016510
1206.631836	474.075836
1205.544922	564.319519
1204.458008	266.535797
1203.370117	277.158203
1202.282227	114.306221
1201.194336	262.071869
1200.105469	-74.169052
1199.016602	-1.175694
1197.927734	-132.815933
1196.838867	-4.649963
1195.750000	19.965139
1194.660156	-37.262939
1193.570313	-63.283386
1192.480469	134.164978
1191.389648	59.907902
1190.299805	52.884136
1189.208984	-14.263127
1188.118164	-153.497284
1187.026367	-50.260315
1185.934570	-155.974411
1184.842773	-86.531532
1183.750977	-50.786480
1182.659180	32.841511
1181.566406	-389.664917
1180.473633	10.330097
1179.380859	64.885941
1178.287109	-98.751213
1177.194336	178.479401
1176.100586	2.755890
1175.005859	-113.098816
1173.912109	216.386688
1172.817383	143.469299
1171.722656	15.458473
1170.627930	174.563232
1169.533203	228.258240
1168.437500	341.637939
1167.341797	261.201691
1166.246094	-142.013306
1165.149414	-117.302307
1164.052734	-42.499718
1162.956055	-49.035976
1161.859375	187.979782
1160.762695	138.254852
1159.665039	100.406837
1158.567383	253.448517
1157.469727	224.981796
1156.371094	-27.820181
1155.272461	196.468735
1154.173828	105.796242
1153.075195	0.782907
1151.975586	98.346863
1150.876953	88.557564
1149.777344	97.752739
1148.676758	-248.060410
1147.577148	-72.235802
1146.476563	189.145050
1145.375977	183.727844
1144.275391	194.900925
1143.173828	167.921005
1142.072266	121.853004
1140.970703	-102.633415
1139.869141	-27.494503
1138.766602	-154.524460
1137.664063	91.568512
1136.561523	-33.189365
1135.458984	-29.676126
1134.355469	37.890087
1133.251953	169.472275
1132.148438	305.679779
1131.044922	408.535034
1129.940430	497.036560
1128.835938	409.885010
1127.731445	614.445679
1126.626953	617.295715
1125.521484	601.115295
1124.416016	637.029053
1123.310547	568.605530
1122.204102	561.749329
1121.098633	426.946564
1119.992188	275.569855
1118.885742	396.472717
1117.778320	510.162231
1116.670898	469.933502
1115.563477	167.063187
1114.456055	164.683380
1113.348633	320.701630
1112.240234	360.747009
1111.131836	273.091461
1110.023438	329.588837
1108.914063	393.100586
1107.804688	414.027740
1106.695313	437.269073
1105.585938	375.466675
1104.475586	549.699707
1103.365234	388.707214
1102.254883	468.415436
1101.144531	507.957703
1100.033203	514.427795
1098.922852	424.207031
1097.810547	444.775909
1096.699219	540.734070
1095.586914	582.425781
1094.474609	659.410706
1093.362305	552.644470
1092.250000	455.325928
1091.136719	376.860382
1090.023438	658.497986
1088.910156	405.875092
1087.795898	595.600159
1086.682617	521.827332
1085.568359	638.528687
1084.453125	632.919739
1083.338867	533.307007
1082.223633	346.789642
1081.108398	493.936188
1079.993164	706.776672
1078.876953	642.438110
1077.760742	594.565430
1076.644531	542.024414
1075.528320	341.685974
1074.411133	373.686951
1073.293945	250.887024
1072.176758	465.814209
1071.059570	413.402832
1069.941406	154.770309
1068.823242	465.679565
1067.705078	490.654785
1066.585938	466.445251
1065.467773	500.816162
1064.348633	544.550720
1063.228516	438.488556
1062.109375	379.309692
1060.989258	224.260406
1059.869141	354.660034
1058.749023	442.941895
1057.627930	281.058685
1056.506836	35.143181
1055.385742	72.126701
1054.264648	242.295105
1053.142578	370.376587
1052.020508	232.234253
1050.898438	318.320892
1049.775391	105.645096
1048.653320	107.807899
1047.530273	93.678429
1046.407227	137.918320
1045.283203	186.844955
1044.159180	112.240929
1043.035156	156.599060
1041.911133	124.094749
1040.786133	154.559219
1039.661133	164.106873
1038.536133	159.740234
1037.411133	57.658104
1036.285156	58.095226
1035.159180	107.466499
1034.033203	119.659180
1032.907227	194.716736
1031.780273	260.502014
1030.653320	398.402344
1029.526367	97.009926
1028.398438	2.645833
1027.271484	-91.591354
1026.143555	-53.315830
1025.014648	-133.415634
1023.886719	-306.257507
1022.757813	-167.911285
1021.628906	-182.703308
1020.499023	-450.292572
1019.370117	-142.428345
1018.240234	-254.356674
1017.109375	-138.943237
1015.979492	-385.075562
1014.848633	-237.057846
1013.717773	-144.619415
1012.586914	-198.052094
1011.455078	146.935837
1010.324219	142.272339
1009.192383	-15.061896
1008.059570	144.805618
1006.927734	563.824646
1005.794922	790.763611
1004.661133	1568.068970
1003.528320	1961.336548
1002.394531	1748.932617
1001.260742	1319.511597
1000.126953	536.918030
998.993164	96.646957
997.858398	190.125748
996.723633	20.478800
995.587891	14.898226
994.453125	-25.177313
993.317383	-44.360477
992.181641	21.921879
991.044922	-172.295059
989.909180	-172.640930
988.772461	73.755707
987.634766	-299.734070
986.498047	78.133438
985.360352	-161.351822
984.222656	0.079646
983.084961	-206.804031
981.946289	-157.981720
980.807617	-150.483124
979.668945	153.916809
978.530273	35.078850
977.390625	-53.688431
976.250977	73.818100
975.111328	-60.638519
973.970703	27.990747
972.830078	84.540459
971.689453	-150.513550
970.548828	21.117987
969.407227	34.384830
968.266602	199.259186
967.124023	17.678120
965.982422	68.022163
964.839844	29.016262
963.697266	166.724335
962.554688	82.116104
961.412109	77.896606
960.268555	167.755508
959.125000	161.479767
957.980469	88.912537
956.836914	78.333061
955.692383	154.880905
954.547852	-63.735649
953.402344	186.971375
952.256836	-99.927711
951.111328	75.445686
949.965820	134.244553
948.820313	227.433334
947.673828	140.144943
946.527344	384.353302
945.379883	155.680664
944.233398	125.945595
943.085938	180.835587
941.937500	105.700974
940.790039	197.335144
939.641602	252.541367
938.493164	234.843369
937.344727	23.413332
936.195313	106.351677
935.045898	54.871181
933.896484	140.283569
932.747070	348.817535
931.596680	76.705612
930.446289	248.955002
929.295898	20.492523
928.144531	3.965015
926.993164	69.494476
925.841797	-60.575340
924.690430	-22.131187
923.538086	16.409584
922.385742	-213.259262
921.233398	116.503761
920.081055	-37.861065
918.927734	35.174484
917.774414	28.776342
916.621094	-125.132874
915.466797	-197.120438
914.312500	-105.528625
913.158203	-106.926071
912.002930	-112.753922
910.848633	49.378925
909.693359	-142.248306
908.537109	-20.791040
907.381836	-180.381226
906.225586	-40.649357
905.069336	-258.874115
903.913086	-96.351921
902.755859	-253.125992
901.598633	67.993446
900.441406	97.045845
899.283203	-18.658363
898.125000	-39.196301
896.966797	69.292717
895.808594	107.707443
894.649414	150.711044
893.490234	15.204524
892.331055	96.783852
891.171875	-90.456017
890.011719	-62.945499
888.851563	45.922142
887.691406	148.035751
886.530273	107.973831
885.369141	74.767670
884.208008	224.388092
883.046875	33.410431
881.884766	160.550980
880.722656	287.691376
879.560547	257.052368
878.397461	429.299561
877.234375	261.332001
876.071289	465.137024
874.908203	421.195038
873.744141	348.061462
872.580078	353.787445
871.416016	404.560455
870.250977	250.635117
869.085938	157.551712
867.920898	-18.647871
866.755859	398.774597
865.589844	422.714539
864.423828	195.006882
863.257813	50.560719
862.090820	234.130875
860.924805	222.281662
859.756836	320.476013
858.589844	472.506622
857.421875	424.789520
856.253906	507.226868
855.085938	331.721832
853.917969	499.380768
852.749023	563.858948
851.580078	280.932404
850.411133	470.930206
849.241211	521.961670
848.071289	640.162292
846.901367	267.950836
845.730469	231.705276
844.559570	146.238785
843.388672	141.357880
842.217773	221.478409
841.045898	281.431458
839.875000	245.197098
838.702148	374.396637
837.530273	300.144867
836.357422	333.164520
835.184570	317.008118
834.011719	314.238068
832.837891	367.270325
831.664063	277.393799
830.490234	363.833984
829.315430	231.560547
828.141602	458.440674
826.966797	413.116730
825.791016	436.902130
824.616211	375.930908
823.440430	363.982941
822.264648	175.991074
821.087891	241.979416
819.911133	111.923813
818.734375	126.597748
817.557617	41.054035
816.379883	-40.043652
815.203125	272.628906
814.024414	55.734394
812.846680	27.899446
811.667969	-128.921860
810.489258	-27.895784
809.310547	-93.641273
808.130859	-19.449953
806.951172	-25.318918
805.771484	101.983528
804.591797	-119.391937
803.411133	-98.797630
802.230469	-69.410034
801.048828	-204.271957
799.868164	-99.611229
798.686523	-70.464020
797.504883	-303.003540
796.322266	-172.021835
795.139648	-229.531723
793.957031	-264.943848
792.774414	-178.609253
791.590820	-223.039841
790.408203	-121.431847
789.223633	-75.284180
788.040039	50.405293
786.855469	85.248657
785.670898	285.856903
784.486328	163.449493
783.300781	60.904850
782.115234	82.076454
780.929688	39.062794
779.743164	247.805588
778.557617	80.897614
777.371094	141.394257
776.183594	166.443695
774.997070	147.235977
773.809570	81.600533
772.621094	57.805737
771.433594	7.449511
770.245117	36.387211
769.056641	122.517586
767.868164	316.485413
766.678711	309.753357
765.489258	406.446136
764.299805	249.720337
763.109375	229.467178
761.919922	264.140808
760.728516	309.693054
759.538086	564.126282
758.346680	448.782623
757.155273	610.471375
755.963867	618.066223
754.772461	412.323730
753.580078	391.163025
752.387695	418.231750
751.194336	188.175461
750.001953	366.575653
748.808594	373.524292
747.614258	259.628571
746.420898	343.173737
745.226563	226.911575
744.032227	229.034653
742.836914	299.022186
741.642578	307.471954
740.447266	164.560913
739.250977	348.118164
738.055664	240.086945
736.859375	156.085175
735.663086	249.384598
734.465820	331.580322
733.269531	369.845947
732.072266	322.636780
730.874023	4.050886
729.676758	22.341700
728.478516	152.037338
727.280273	434.597107
726.081055	163.924347
724.882813	271.312561
723.683594	616.673157
722.483398	269.375000
721.284180	389.441803
720.083984	579.205444
718.883789	413.005188
717.682617	478.083984
716.481445	394.679749
715.280273	673.278198
714.079102	415.219696
712.876953	292.347687
711.674805	228.285400
710.472656	299.260040
709.270508	250.287918
708.067383	384.200745
706.864258	387.307831
705.660156	394.678192
704.457031	332.311157
703.252930	387.391815
702.048828	316.184082
700.843750	460.251099
699.638672	245.383469
698.433594	463.159576
697.228516	293.883484
696.022461	370.155396
694.816406	137.835831
693.610352	14.154757
692.403320	-76.965225
691.197266	-81.264923
689.990234	35.918671
688.782227	-211.557312
687.574219	-14.243814
686.366211	-33.963112
685.158203	-125.277649
683.950195	-45.331829
682.741211	-240.726257
681.532227	99.150856
680.322266	-195.916245
679.112305	-55.539192
677.902344	84.743484
676.692383	-75.978752
675.482422	-124.100716
674.271484	24.687593
673.060547	357.277008
671.848633	64.637833
670.636719	113.777336
669.424805	-42.482056
668.212891	160.113815
667.000977	1.763527
665.788086	27.122458
664.574219	58.960712
663.361328	-163.993835
662.147461	16.877098
660.933594	-113.105980
659.719727	80.679970
658.504883	39.262177
657.290039	-51.697762
656.075195	-110.221985
654.860352	-30.690929
653.644531	38.083443
652.428711	5.615590
651.212891	83.104546
649.996094	18.480120
648.779297	-97.711761
647.562500	83.332832
646.344727	100.808975
645.127930	415.335571
643.909180	196.287781
642.691406	164.583817
641.472656	154.517899
640.254883	129.539825
639.035156	-120.977386
637.816406	-83.284004
636.596680	66.258415
635.376953	-18.228298
634.157227	-29.497128
632.936523	-81.377350
631.715820	-27.875885
630.495117	40.815392
629.273438	-1.886647
628.051758	32.857910
626.830078	-28.693003
625.608398	98.679680
624.385742	99.768402
623.163086	116.104652
621.940430	2.001900
620.717773	115.267998
619.494141	16.754759
618.270508	-134.949554
617.045898	-288.422791
615.822266	-114.092773
614.597656	-166.308777
613.372070	89.857506
612.147461	-51.517582
610.921875	55.548229
609.696289	32.546711
608.469727	116.796478
607.244141	-191.728821
606.017578	126.180313
604.791016	49.281357
