# Supplementary material for: Raman spectroscopy accurately differentiates mucosal healing from non-healing and biochemical changes following biological therapy in inflammatory bowel disease
Source: PLoS One. 2021 Jun 2;16(6):e0252210. doi: 10.1371/journal.pone.0252210 (PMC8172032; doi:10.1371/journal.pone.0252210)
Supplement: S2 Dataset — (ZIP) [file pone.0252210.s004.zip › Export UC MH/EC037-1_base sub CR removed_96__X_-13700.7__Y_37036__Z_156.993__Time_1097.txt]

1714.640625	91.789597
1713.664063	48.730694
1712.687500	117.285698
1711.709961	55.395023
1710.733398	192.962479
1709.755859	165.232285
1708.778320	-11.583144
1707.799805	150.156769
1706.821289	-137.230667
1705.843750	10.272431
1704.864258	0.574777
1703.885742	122.946693
1702.907227	-139.228973
1701.927734	-82.098862
1700.948242	-187.334213
1699.968750	-171.374283
1698.988281	-127.923164
1698.007813	148.838181
1697.028320	-17.360031
1696.046875	54.997299
1695.066406	26.570267
1694.084961	-46.556133
1693.104492	-12.128236
1692.123047	148.404160
1691.140625	106.679970
1690.159180	332.469849
1689.176758	177.308105
1688.194336	-59.837151
1687.211914	234.347534
1686.228516	113.111992
1685.246094	13.854402
1684.262695	224.284210
1683.279297	280.663269
1682.295898	71.219086
1681.311523	211.207230
1680.327148	82.767311
1679.342773	194.434036
1678.358398	3.185705
1677.374023	126.431427
1676.388672	268.692810
1675.403320	251.791443
1674.417969	493.228760
1673.432617	336.282776
1672.446289	434.928711
1671.459961	456.891327
1670.473633	200.332916
1669.487305	462.132751
1668.500977	501.164490
1667.513672	665.293762
1666.526367	580.237366
1665.539063	514.135925
1664.550781	522.664307
1663.563477	436.046387
1662.575195	657.350891
1661.586914	762.218506
1660.598633	536.038635
1659.609375	413.577423
1658.620117	659.684937
1657.631836	905.957336
1656.641602	749.864380
1655.652344	607.334167
1654.662109	586.855042
1653.672852	601.024902
1652.681641	491.052216
1651.691406	479.217224
1650.701172	462.305267
1649.709961	252.587189
1648.718750	257.263611
1647.727539	119.411575
1646.735352	341.125092
1645.744141	84.787857
1644.751953	169.408585
1643.759766	354.480652
1642.766602	75.001564
1641.774414	70.272278
1640.781250	-10.849126
1639.788086	87.580856
1638.794922	-117.226707
1637.801758	-60.775482
1636.807617	182.934509
1635.813477	-103.154221
1634.819336	64.231422
1633.825195	-34.465424
1632.830078	25.001162
1631.834961	79.251526
1630.839844	-150.803070
1629.844727	-33.227795
1628.849609	-128.814285
1627.853516	-132.218063
1626.857422	-72.437675
1625.861328	-128.359161
1624.865234	115.536873
1623.868164	112.244926
1622.871094	122.125069
1621.874023	142.535858
1620.876953	76.262749
1619.879883	52.058064
1618.881836	77.765572
1617.883789	103.469376
1616.885742	-167.442139
1615.887695	21.008375
1614.888672	159.517639
1613.889648	67.123253
1612.890625	-140.636597
1611.891602	-2.221662
1610.892578	185.918182
1609.892578	-32.279728
1608.892578	-61.751881
1607.892578	60.700558
1606.892578	125.444473
1605.891602	9.439906
1604.890625	55.759624
1603.889648	-120.463593
1602.888672	252.879684
1601.887695	-33.289501
1600.885742	91.276215
1599.883789	181.736145
1598.881836	-104.397575
1597.879883	51.298370
1596.876953	-64.935394
1595.874023	-53.153858
1594.871094	-122.424660
1593.868164	-14.136658
1592.864258	31.360977
1591.861328	-56.370453
1590.857422	-3.200974
1589.853516	-93.653481
1588.848633	141.963867
1587.844727	145.260132
1586.839844	-75.800056
1585.834961	83.803940
1584.830078	-56.510418
1583.824219	-165.583557
1582.819336	-14.140248
1581.813477	147.561981
1580.807617	199.718353
1579.800781	77.297913
1578.794922	-24.331367
1577.788086	1.515907
1576.781250	191.191803
1575.773438	266.213104
1574.766602	151.235825
1573.758789	75.211525
1572.750977	227.910797
1571.743164	63.325150
1570.735352	205.365112
1569.726563	258.897827
1568.718750	223.989960
1567.708984	-60.339050
1566.700195	249.965698
1565.691406	-11.083011
1564.681641	10.771400
1563.671875	149.281357
1562.662109	98.241577
1561.652344	-69.598099
1560.641602	8.874181
1559.630859	268.691681
1558.620117	4.693295
1557.609375	-26.060448
1556.597656	5.269640
1555.586914	-69.719246
1554.575195	-82.631073
1553.563477	33.820263
1552.550781	121.633858
1551.539063	136.843399
1550.526367	201.098236
1549.513672	148.803146
1548.500977	31.764191
1547.487305	129.296600
1546.473633	-24.098715
1545.459961	34.424446
1544.446289	-101.000565
1543.432617	218.267441
1542.417969	87.814880
1541.404297	32.221657
1540.389648	154.706833
1539.374023	-71.475273
1538.359375	221.124069
1537.343750	188.358231
1536.328125	-48.299915
1535.312500	11.665093
1534.296875	66.351761
1533.280273	12.625240
1532.263672	7.802637
1531.247070	147.205185
1530.230469	201.428558
1529.212891	100.967560
1528.196289	82.883293
1527.178711	172.849899
1526.160156	46.435574
1525.142578	177.375793
1524.124023	107.449745
1523.106445	127.521217
1522.087891	175.782211
1521.068359	167.353775
1520.049805	76.582603
1519.030273	98.858559
1518.010742	151.883987
1516.991211	299.872986
1515.971680	136.893173
1514.951172	-131.405167
1513.930664	121.583984
1512.910156	40.656818
1511.889648	39.255054
1510.868164	-77.702690
1509.846680	-12.529018
1508.826172	-19.260893
1507.803711	-85.064339
1506.782227	-20.136843
1505.759766	-4.017838
1504.737305	-185.305695
1503.714844	-115.479507
1502.692383	120.764854
1501.668945	49.496964
1500.646484	-124.211128
1499.623047	-210.873093
1498.599609	63.335926
1497.575195	25.166977
1496.550781	-107.700470
1495.527344	35.697403
1494.502930	48.547672
1493.477539	-28.156153
1492.453125	-12.839277
1491.427734	30.523996
1490.402344	160.698380
1489.376953	-18.332220
1488.350586	175.549118
1487.325195	167.592377
1486.298828	62.574875
1485.272461	220.461716
1484.245117	304.228088
1483.218750	336.908478
1482.191406	81.291618
1481.164063	325.596649
1480.136719	355.592651
1479.108398	303.960724
1478.080078	479.147675
1477.052734	486.074921
1476.023438	301.885345
1474.995117	377.553284
1473.965820	557.556580
1472.937500	543.988647
1471.908203	644.933716
1470.877930	768.708740
1469.848633	500.612152
1468.818359	448.817078
1467.788086	547.077026
1466.757813	802.924683
1465.727539	857.827209
1464.696289	1021.970581
1463.665039	1015.789795
1462.633789	1035.008057
1461.602539	972.937195
1460.570313	1027.684937
1459.539063	899.626099
1458.506836	1055.893555
1457.473633	1267.912354
1456.441406	1155.093506
1455.408203	1115.875488
1454.375000	1132.473633
1453.341797	1154.140381
1452.308594	1185.945190
1451.274414	1164.506592
1450.241211	1290.068359
1449.207031	1215.436157
1448.171875	1308.003906
1447.137695	1309.393066
1446.102539	1204.449707
1445.067383	1347.628052
1444.032227	1182.017334
1442.997070	1079.749634
1441.960938	929.468689
1440.924805	1029.651367
1439.888672	1319.453125
1438.852539	936.708069
1437.816406	829.643005
1436.779297	1058.715332
1435.742188	749.599915
1434.705078	880.137634
1433.666992	710.126831
1432.629883	605.874512
1431.591797	693.525085
1430.553711	425.333252
1429.514648	399.497711
1428.476563	414.080139
1427.437500	191.606934
1426.398438	168.464371
1425.359375	246.208115
1424.320313	142.485641
1423.280273	21.195089
1422.240234	88.949074
1421.200195	249.910629
1420.159180	17.982895
1419.119141	68.195343
1418.078125	-158.472809
1417.037109	135.949158
1415.996094	110.743301
1414.954102	186.206512
1413.912109	75.571968
1412.870117	65.613914
1411.828125	261.853638
1410.786133	169.014542
1409.743164	-69.492058
1408.700195	-222.425491
1407.657227	1.530369
1406.614258	29.563736
1405.570313	200.740341
1404.527344	-39.763554
1403.483398	-54.251698
1402.438477	-58.651997
1401.394531	-160.817886
1400.349609	-104.886810
1399.304688	78.961349
1398.259766	74.765236
1397.214844	-114.845711
1396.168945	6.404604
1395.123047	80.060577
1394.077148	20.990864
1393.031250	39.639297
1391.984375	-46.825283
1390.937500	-200.777725
1389.890625	223.514801
1388.843750	107.227509
1387.796875	13.568790
1386.749023	105.080772
1385.701172	-148.452621
1384.653320	-89.315247
1383.604492	-55.142567
1382.556641	9.077586
1381.507813	-166.517807
1380.458984	92.651642
1379.410156	-10.331786
1378.360352	-5.853319
1377.310547	148.463074
1376.260742	83.159599
1375.210938	125.244225
1374.161133	-194.341461
1373.110352	197.080048
1372.059570	32.342403
1371.008789	19.817766
1369.957031	19.818596
1368.906250	-166.996475
1367.854492	52.424156
1366.802734	-22.100960
1365.750000	95.220329
1364.698242	-101.144394
1363.645508	-43.460415
1362.592773	205.897110
1361.540039	124.289467
1360.486328	75.117477
1359.433594	16.095036
1358.379883	-0.569897
1357.326172	77.310585
1356.271484	80.653122
1355.216797	94.001907
1354.163086	57.734806
1353.107422	138.277161
1352.052734	221.344910
1350.998047	346.652588
1349.942383	35.086895
1348.886719	406.201294
1347.830078	117.215546
1346.774414	193.087875
1345.717773	291.307922
1344.661133	580.481567
1343.604492	339.079254
1342.546875	273.816071
1341.490234	307.773560
1340.432617	297.181244
1339.375000	289.135742
1338.316406	422.306580
1337.258789	181.638901
1336.200195	433.720123
1335.141602	393.733490
1334.082031	425.573334
1333.023438	427.786774
1331.963867	405.323944
1330.904297	513.983093
1329.844727	279.037170
1328.784180	422.396362
1327.723633	158.037308
1326.663086	254.544525
1325.602539	467.157684
1324.541992	499.472015
1323.480469	341.723083
1322.418945	623.466309
1321.357422	354.826202
1320.295898	619.290405
1319.233398	360.744141
1318.170898	452.567780
1317.108398	480.300720
1316.045898	596.822266
1314.982422	437.308838
1313.918945	669.704895
1312.855469	648.311646
1311.791992	513.684082
1310.728516	554.002197
1309.664063	500.797058
1308.599609	494.432892
1307.535156	377.385529
1306.469727	582.733093
1305.404297	478.112000
1304.338867	725.254944
1303.273438	797.771606
1302.208008	653.987366
1301.141602	792.933716
1300.075195	742.670593
1299.008789	751.432617
1297.942383	666.907532
1296.875000	648.756836
1295.807617	655.207153
1294.740234	629.790100
1293.672852	705.036011
1292.604492	537.404480
1291.537109	428.759369
1290.468750	467.332947
1289.399414	260.751434
1288.331055	345.995758
1287.261719	548.866699
1286.192383	278.813263
1285.123047	591.914734
1284.052734	596.329956
1282.983398	358.380371
1281.913086	262.546722
1280.841797	543.689636
1279.771484	379.408569
1278.700195	313.081940
1277.628906	537.869385
1276.557617	405.574799
1275.486328	410.273438
1274.414063	468.767181
1273.341797	708.095276
1272.269531	446.499176
1271.197266	431.747528
1270.124023	685.651978
1269.050781	734.379639
1267.977539	309.552826
1266.904297	670.767273
1265.830078	553.613159
1264.756836	685.354980
1263.681641	487.802795
1262.607422	685.370483
1261.533203	570.832764
1260.458008	405.175171
1259.382813	609.989563
1258.307617	480.971405
1257.231445	529.824158
1256.155273	505.616089
1255.079102	510.647156
1254.002930	479.177277
1252.926758	566.975159
1251.849609	652.307800
1250.772461	411.667358
1249.695313	358.397614
1248.617188	300.294037
1247.540039	232.503555
1246.461914	400.484070
1245.382813	687.450562
1244.304688	469.021729
1243.225586	267.691498
1242.146484	401.537903
1241.067383	515.905823
1239.988281	404.508301
1238.908203	455.734650
1237.828125	298.303345
1236.748047	495.058411
1235.667969	534.105469
1234.586914	585.251831
1233.505859	423.073425
1232.424805	227.036331
1231.343750	329.084106
1230.261719	372.943939
1229.179688	310.224091
1228.097656	257.209961
1227.015625	-88.684143
1225.932617	56.843204
1224.850586	320.858887
1223.767578	202.538742
1222.683594	125.372292
1221.600586	224.742874
1220.516602	278.124176
1219.432617	63.195831
1218.347656	63.400856
1217.263672	29.774048
1216.178711	8.221683
1215.093750	3.567001
1214.008789	177.548630
1212.922852	259.715057
1211.836914	100.516571
1210.750977	168.153702
1209.665039	365.993042
1208.579102	62.133663
1207.492188	69.400368
1206.405273	173.062866
1205.318359	146.523926
1204.230469	62.147438
1203.142578	129.543015
1202.054688	-36.716633
1200.966797	163.053543
1199.877930	25.697870
1198.790039	-10.536324
1197.701172	-118.965736
1196.611328	-123.933655
1195.522461	-76.010002
1194.432617	-319.083801
1193.342773	113.445023
1192.252930	-71.931747
1191.162109	-4.950903
1190.072266	-113.395966
1188.981445	66.395630
1187.889648	-78.099991
1186.798828	65.535957
1185.707031	127.467918
1184.615234	-29.028952
1183.523438	-82.322166
1182.430664	20.284990
1181.337891	-35.457600
1180.245117	26.273987
1179.152344	28.022444
1178.059570	20.153715
1176.965820	-109.939255
1175.872070	-144.190979
1174.778320	20.314348
1173.683594	-40.356552
1172.588867	147.920517
1171.494141	120.688347
1170.399414	198.715302
1169.303711	15.924529
1168.208984	-162.029770
1167.113281	-124.744545
1166.016602	-269.194580
1164.920898	-47.938393
1163.824219	-15.587659
1162.727539	-40.619396
1161.630859	197.049332
1160.533203	-45.386978
1159.435547	113.321358
1158.337891	329.206512
1157.240234	10.443317
1156.141602	30.553329
1155.043945	215.202316
1153.944336	-36.663132
1152.845703	-52.419235
1151.747070	-70.586365
1150.647461	61.345299
1149.547852	71.677544
1148.447266	-29.985117
1147.347656	-86.384666
1146.247070	7.197611
1145.146484	-87.342590
1144.044922	27.542545
1142.944336	106.658180
1141.842773	-66.443146
1140.741211	-30.220076
1139.638672	-10.696123
1138.537109	118.138229
1137.434570	-71.582611
1136.332031	73.768822
1135.228516	78.863297
1134.125977	-8.693723
1133.022461	172.058212
1131.917969	63.081219
1130.814453	367.084473
1129.709961	20.771463
1128.605469	229.689835
1127.500977	130.162201
1126.396484	398.179108
1125.291016	284.368317
1124.185547	518.982605
1123.080078	144.487289
1121.973633	236.823471
1120.868164	179.880539
1119.761719	32.948597
1118.654297	106.218452
1117.547852	49.255436
1116.440430	167.394485
1115.333008	131.676804
1114.225586	192.925156
1113.117188	159.526901
1112.008789	67.014572
1110.900391	-89.297859
1109.791992	186.881149
1108.682617	221.926254
1107.573242	195.519501
1106.463867	136.043259
1105.354492	293.776428
1104.244141	-4.143636
1103.133789	184.180023
1102.023438	362.960907
1100.913086	293.969116
1099.801758	239.134018
1098.690430	424.790161
1097.579102	143.627625
1096.467773	164.223251
1095.355469	340.287567
1094.243164	370.212860
1093.130859	291.779114
1092.017578	225.133408
1090.905273	337.407410
1089.791992	381.363373
1088.677734	382.930664
1087.564453	66.929543
1086.450195	437.771637
1085.335938	498.071045
1084.221680	170.471100
1083.106445	515.147156
1081.991211	234.662643
1080.875977	257.328796
1079.760742	474.906158
1078.644531	420.004700
1077.528320	369.817749
1076.412109	312.609741
1075.295898	213.189011
1074.178711	324.930298
1073.061523	448.344238
1071.944336	53.510761
1070.826172	101.908066
1069.708984	375.282318
1068.590820	193.957291
1067.471680	216.518829
1066.353516	321.049957
1065.234375	247.575684
1064.115234	96.887009
1062.996094	124.146835
1061.875977	97.576637
1060.755859	202.028885
1059.635742	159.096207
1058.515625	378.078247
1057.394531	87.336189
1056.273438	93.563271
1055.152344	284.395111
1054.031250	145.757339
1052.909180	268.775848
1051.787109	303.019775
1050.665039	295.240997
1049.541992	28.406242
1048.418945	-30.614584
1047.295898	355.989899
1046.172852	63.720558
1045.048828	18.771732
1043.925781	-21.467398
1042.801758	64.185043
1041.676758	196.417450
1040.552734	0.136429
1039.427734	-81.909599
1038.302734	78.277000
1037.176758	131.319473
1036.050781	282.117767
1034.924805	111.753716
1033.798828	-167.845078
1032.672852	69.056549
1031.545898	266.341736
1030.418945	24.179777
1029.291992	-38.871876
1028.164063	-90.249367
1027.036133	-150.863556
1025.908203	6.911332
1024.780273	120.527245
1023.651367	-220.905945
1022.522461	-281.301208
1021.393555	-77.097260
1020.264648	34.250622
1019.134766	-118.831184
1018.004883	-151.222610
1016.875000	-283.247131
1015.744141	-188.032974
1014.613281	32.309341
1013.482422	-71.747803
1012.351563	14.212302
1011.219727	280.788147
1010.088867	366.712555
1008.956055	181.830505
1007.824219	316.416534
1006.691406	365.383881
1005.558594	620.225098
1004.425781	687.691895
1003.292969	958.616760
1002.159180	757.953064
1001.025391	589.782043
999.891602	308.537781
998.756836	75.975479
997.622070	-15.568959
996.487305	-19.292238
995.352539	46.281757
994.216797	254.941483
993.081055	269.768768
991.945313	56.303127
990.808594	-9.432465
989.672852	-114.270508
988.536133	52.964302
987.398438	-56.343639
986.261719	-128.679520
985.124023	153.768936
983.986328	-12.881782
982.847656	62.325104
981.709961	22.478157
980.571289	-109.337502
979.432617	-24.782063
978.292969	41.390503
977.153320	121.388031
976.013672	49.680534
974.874023	143.550522
973.734375	216.756058
972.593750	232.553116
971.453125	328.791779
970.311523	250.529846
969.170898	105.794945
968.029297	25.451523
966.886719	195.318268
965.745117	243.584534
964.602539	248.311325
963.459961	-51.869537
962.317383	65.380875
961.173828	262.855072
960.030273	341.148468
958.886719	105.621475
957.743164	147.396164
956.598633	186.923370
955.454102	6.728916
954.309570	192.874268
953.165039	125.010735
952.019531	9.199686
950.874023	74.187309
949.727539	36.311401
948.582031	69.385307
947.435547	-50.621284
946.289063	69.409584
945.141602	4.409620
943.995117	-131.294693
942.847656	103.024498
941.699219	389.798767
940.551758	121.915741
939.403320	93.798859
938.254883	334.936646
937.105469	279.538422
935.957031	174.066452
934.807617	43.629147
933.658203	70.567268
932.507813	275.274811
931.357422	122.306290
930.207031	304.251068
929.056641	-46.621742
927.906250	76.210777
926.754883	-235.637466
925.603516	32.914024
924.451172	-32.989548
923.298828	-28.305906
922.146484	-112.239731
920.994141	-32.412720
919.841797	6.525102
918.688477	202.270844
917.535156	11.819570
916.380859	146.262970
915.227539	37.758434
914.073242	-36.593937
912.918945	-215.250534
911.763672	-137.393936
910.608398	-39.108616
909.453125	-208.415833
908.297852	35.041016
907.141602	-27.572903
905.985352	-62.915516
904.829102	89.852173
903.672852	-76.784378
902.515625	21.655510
901.358398	-27.068352
900.201172	57.819492
899.042969	13.721653
897.884766	94.119461
896.726563	-6.431406
895.568359	51.400116
894.409180	-55.796772
893.250000	-70.234291
892.090820	-123.043350
890.930664	77.240318
889.771484	17.715385
888.611328	-14.649530
887.450195	29.793020
886.289063	153.243622
885.128906	285.692780
883.966797	113.547409
882.805664	162.548752
881.643555	146.160797
880.481445	-14.474661
879.319336	86.440063
878.156250	56.637920
876.993164	-45.216919
875.830078	118.765961
874.666016	111.560745
873.502930	97.623703
872.338867	308.779388
871.173828	420.846008
870.009766	215.680054
868.844727	233.285873
867.679688	113.734642
866.513672	180.837524
865.348633	234.434311
864.182617	368.906342
863.015625	94.476067
861.849609	231.178497
860.682617	399.258301
859.515625	266.457489
858.347656	227.983658
857.180664	467.754700
856.012695	207.174408
854.843750	357.132172
853.675781	372.485260
852.506836	228.673676
851.337891	394.198151
850.167969	443.129608
848.999023	328.507965
847.829102	238.567123
846.658203	441.966949
845.488281	271.438782
844.317383	103.217522
843.146484	120.766853
841.975586	147.240799
840.803711	-228.851288
839.631836	271.649689
838.459961	210.844009
837.287109	196.978348
836.114258	147.351471
834.941406	236.215118
833.768555	161.992905
832.594727	244.066193
831.420898	283.665527
830.247070	149.158859
829.072266	228.867020
827.898438	431.186981
826.722656	66.967133
825.547852	162.155716
824.372070	364.255737
823.196289	185.171814
822.020508	260.114777
820.844727	181.301422
819.667969	-4.397794
818.491211	177.291077
817.313477	62.830315
816.136719	-120.598190
814.958984	214.375443
813.781250	-100.309639
812.602539	-170.285919
811.423828	-66.868027
810.245117	-7.995281
809.066406	170.796356
807.886719	20.670221
806.707031	-33.928295
805.527344	-24.153252
804.346680	-74.368683
803.166992	68.481422
801.985352	-123.841148
800.804688	-94.284027
799.623047	-129.109818
798.441406	-110.753532
797.259766	-145.661011
796.078125	-189.469467
794.895508	-82.637764
793.712891	19.659159
792.529297	15.547395
791.346680	73.380966
790.163086	47.013073
788.978516	51.586838
787.794922	53.890255
786.610352	-8.012698
785.425781	104.770958
784.241211	-76.623177
783.055664	42.642841
781.870117	49.087238
780.684570	241.067413
779.498047	326.870514
778.311523	114.438820
777.125000	30.109386
775.938477	223.895996
774.750977	104.158035
773.563477	30.754192
772.375977	127.177887
771.187500	280.838318
769.999023	-2.176083
768.810547	168.966125
767.622070	198.934326
766.432617	158.330093
765.243164	152.934616
764.053711	8.752343
762.863281	302.713989
761.672852	147.453491
760.482422	194.671783
759.291992	226.417465
758.100586	337.281403
756.909180	346.888153
755.717773	167.368484
754.525391	324.181458
753.333008	236.951874
752.140625	37.672005
750.948242	257.967896
749.754883	100.410988
748.561523	199.753357
747.368164	-19.254759
746.173828	88.764740
744.979492	73.837631
743.785156	159.775803
742.590820	223.710556
741.395508	184.538589
740.200195	0.693206
739.003906	36.031136
737.808594	91.042763
736.612305	-224.156616
735.416016	100.173210
734.218750	25.883204
733.021484	-87.791176
731.824219	-63.576656
730.626953	-17.515366
729.428711	-17.425188
728.230469	229.741089
727.032227	247.232468
725.833984	205.692535
724.634766	22.127728
723.435547	260.270020
722.235352	161.943298
721.036133	11.256055
719.835938	30.915571
718.635742	4.733068
717.434570	-147.994781
716.233398	137.842133
715.032227	111.666939
713.831055	17.919439
712.628906	28.865175
711.426758	89.949287
710.224609	79.115501
709.021484	20.378521
707.818359	50.986214
706.615234	9.748580
705.412109	9.918982
704.208008	388.813019
703.003906	38.631664
701.799805	304.286499
700.594727	102.250435
699.389648	91.693138
698.184570	207.267380
696.979492	-1.000998
695.773438	-109.175087
694.567383	-73.875443
693.361328	120.003792
692.154297	-172.534943
690.947266	216.758682
689.740234	-19.123753
688.533203	-124.646812
687.325195	-106.407593
686.117188	33.340057
684.909180	71.180305
683.700195	-190.084488
682.491211	25.647013
681.282227	-31.662273
680.072266	-39.045883
678.863281	237.368896
677.653320	-116.359093
676.442383	-199.247452
675.232422	-87.228729
674.021484	-55.238075
672.810547	115.272041
671.598633	177.653778
670.386719	108.198463
669.174805	75.615334
667.962891	71.235565
666.750000	-67.014610
665.537109	103.805817
664.324219	-127.068024
663.110352	58.992088
661.897461	1.125993
660.683594	21.078600
659.468750	-135.814713
658.254883	-27.199240
657.040039	64.209000
655.824219	60.797615
654.609375	33.769939
653.393555	21.938183
652.177734	-123.387184
650.960938	185.993393
649.745117	-101.263062
648.528320	104.797012
647.311523	-3.448723
646.093750	181.148865
644.875977	62.350571
643.658203	98.579674
642.440430	225.204498
641.221680	255.087219
640.002930	125.948250
638.784180	302.135498
637.564453	87.231133
636.344727	20.721041
635.125000	29.470734
633.905273	-86.272774
632.684570	-143.950943
631.463867	47.411724
630.243164	-5.900754
629.021484	-3.378749
627.799805	119.275215
626.578125	-60.462708
625.356445	79.322678
624.133789	101.161819
622.911133	268.696075
621.688477	228.326614
620.464844	177.240585
619.241211	23.355293
618.017578	-143.353455
616.793945	-31.792177
615.569336	231.584381
614.344727	-59.354374
613.120117	-65.776428
611.894531	0.404497
610.668945	145.536682
609.443359	-6.643425
608.216797	-67.014641
606.991211	278.406921
605.764648	61.715153
604.537109	56.336773
