# Supplementary material for: Raman spectroscopy accurately differentiates mucosal healing from non-healing and biochemical changes following biological therapy in inflammatory bowel disease
Source: PLoS One. 2021 Jun 2;16(6):e0252210. doi: 10.1371/journal.pone.0252210 (PMC8172032; doi:10.1371/journal.pone.0252210)
Supplement: S2 Dataset — (ZIP) [file pone.0252210.s004.zip › Export UC MH/EC037-1_base sub CR removed_78__X_-13702.7__Y_37034__Z_156.951__Time_890.txt]

1714.640625	141.712753
1713.664063	245.567673
1712.687500	47.611263
1711.709961	-17.976089
1710.733398	113.118668
1709.755859	-31.064987
1708.778320	48.106136
1707.799805	39.655552
1706.821289	21.338013
1705.843750	-178.203369
1704.864258	-28.865156
1703.885742	-282.939026
1702.907227	-134.708450
1701.927734	24.893078
1700.948242	-95.682480
1699.968750	-33.617352
1698.988281	69.219261
1698.007813	49.761837
1697.028320	-67.844940
1696.046875	162.566315
1695.066406	19.599098
1694.084961	-58.580532
1693.104492	69.530991
1692.123047	-2.016447
1691.140625	-51.590153
1690.159180	104.934120
1689.176758	35.208126
1688.194336	38.099705
1687.211914	-73.102470
1686.228516	56.197762
1685.246094	23.422363
1684.262695	135.056717
1683.279297	-32.565639
1682.295898	199.901382
1681.311523	233.027039
1680.327148	130.844879
1679.342773	292.677063
1678.358398	183.468918
1677.374023	298.231354
1676.388672	439.959534
1675.403320	371.969513
1674.417969	490.527618
1673.432617	428.687286
1672.446289	462.922455
1671.459961	417.817627
1670.473633	609.512695
1669.487305	679.323425
1668.500977	582.182983
1667.513672	503.998413
1666.526367	755.264221
1665.539063	587.517456
1664.550781	635.019043
1663.563477	701.378784
1662.575195	587.689270
1661.586914	784.497803
1660.598633	989.446594
1659.609375	831.543884
1658.620117	885.906677
1657.631836	643.862183
1656.641602	894.680298
1655.652344	719.395325
1654.662109	719.097412
1653.672852	610.530029
1652.681641	806.457581
1651.691406	542.264648
1650.701172	638.035217
1649.709961	477.483093
1648.718750	333.043671
1647.727539	463.686035
1646.735352	253.590714
1645.744141	257.721680
1644.751953	293.687866
1643.759766	369.389221
1642.766602	270.960449
1641.774414	96.174385
1640.781250	130.039047
1639.788086	-105.077972
1638.794922	184.887268
1637.801758	161.034943
1636.807617	-89.438332
1635.813477	118.918022
1634.819336	84.832451
1633.825195	-112.501640
1632.830078	138.109222
1631.834961	27.897923
1630.839844	165.291565
1629.844727	-102.688858
1628.849609	34.789276
1627.853516	9.122416
1626.857422	-179.585281
1625.861328	-70.978439
1624.865234	-128.038467
1623.868164	59.436329
1622.871094	178.520050
1621.874023	153.049927
1620.876953	75.065460
1619.879883	57.537868
1618.881836	53.152824
1617.883789	-237.395081
1616.885742	-50.097233
1615.887695	-64.951744
1614.888672	74.985252
1613.889648	12.870596
1612.890625	55.668362
1611.891602	-61.509823
1610.892578	133.286621
1609.892578	26.572245
1608.892578	134.736816
1607.892578	54.204811
1606.892578	274.870544
1605.891602	-75.446571
1604.890625	37.728672
1603.889648	85.375778
1602.888672	266.412811
1601.887695	2.554811
1600.885742	-214.162796
1599.883789	-67.339378
1598.881836	-27.834877
1597.879883	-108.651718
1596.876953	-105.872543
1595.874023	-97.934097
1594.871094	14.425088
1593.868164	77.042732
1592.864258	-100.671570
1591.861328	32.284985
1590.857422	-343.856140
1589.853516	39.444706
1588.848633	-109.722221
1587.844727	176.691666
1586.839844	61.295448
1585.834961	167.477005
1584.830078	31.108883
1583.824219	32.827164
1582.819336	287.197205
1581.813477	106.333458
1580.807617	11.399933
1579.800781	64.826576
1578.794922	-22.434578
1577.788086	49.004898
1576.781250	29.242224
1575.773438	35.399605
1574.766602	31.057976
1573.758789	76.021286
1572.750977	-94.927109
1571.743164	61.613487
1570.735352	-18.503069
1569.726563	-46.730961
1568.718750	91.207527
1567.708984	-54.115627
1566.700195	34.215984
1565.691406	-59.313236
1564.681641	98.840340
1563.671875	-142.787613
1562.662109	-54.941422
1561.652344	32.761551
1560.641602	-48.243652
1559.630859	34.013802
1558.620117	82.433319
1557.609375	133.317657
1556.597656	-54.303638
1555.586914	138.846451
1554.575195	52.096443
1553.563477	22.241308
1552.550781	98.421692
1551.539063	52.828644
1550.526367	247.789108
1549.513672	-23.111368
1548.500977	47.418629
1547.487305	190.210876
1546.473633	58.785896
1545.459961	-31.329428
1544.446289	-5.217553
1543.432617	-110.989220
1542.417969	-61.837357
1541.404297	183.481186
1540.389648	149.719513
1539.374023	-2.887528
1538.359375	87.090378
1537.343750	4.033833
1536.328125	67.965614
1535.312500	67.289886
1534.296875	112.935257
1533.280273	-6.550527
1532.263672	201.279602
1531.247070	-26.601698
1530.230469	137.155167
1529.212891	218.306702
1528.196289	175.721802
1527.178711	53.231728
1526.160156	59.410568
1525.142578	168.459808
1524.124023	400.878265
1523.106445	28.543594
1522.087891	-58.223404
1521.068359	50.391716
1520.049805	-0.516099
1519.030273	5.055220
1518.010742	-107.673317
1516.991211	10.811265
1515.971680	129.165527
1514.951172	-150.702454
1513.930664	-130.102570
1512.910156	23.907911
1511.889648	-7.019269
1510.868164	72.323563
1509.846680	54.072170
1508.826172	125.545174
1507.803711	-36.468498
1506.782227	-29.251047
1505.759766	-37.494308
1504.737305	156.662445
1503.714844	-66.972687
1502.692383	-352.053528
1501.668945	-86.438255
1500.646484	-297.254822
1499.623047	-231.564774
1498.599609	95.112114
1497.575195	-110.683037
1496.550781	131.281113
1495.527344	109.642303
1494.502930	98.179413
1493.477539	89.217064
1492.453125	128.793091
1491.427734	-74.495522
1490.402344	-124.433762
1489.376953	19.756281
1488.350586	-160.533020
1487.325195	200.570511
1486.298828	84.065872
1485.272461	401.484680
1484.245117	136.894974
1483.218750	359.699463
1482.191406	296.677185
1481.164063	274.455566
1480.136719	359.301788
1479.108398	308.966400
1478.080078	273.917694
1477.052734	294.931702
1476.023438	412.691437
1474.995117	405.592133
1473.965820	571.618591
1472.937500	411.698242
1471.908203	539.438904
1470.877930	824.872375
1469.848633	797.241516
1468.818359	678.024170
1467.788086	734.324585
1466.757813	775.336487
1465.727539	793.444336
1464.696289	1025.012695
1463.665039	1025.247192
1462.633789	1043.261719
1461.602539	1266.999023
1460.570313	1335.726196
1459.539063	1323.195801
1458.506836	1191.361206
1457.473633	1493.524658
1456.441406	1163.817505
1455.408203	1217.278442
1454.375000	1235.219116
1453.341797	1308.944824
1452.308594	1192.522339
1451.274414	1403.096558
1450.241211	1418.494141
1449.207031	1555.489624
1448.171875	1487.268311
1447.137695	1586.240356
1446.102539	1449.719727
1445.067383	1368.964600
1444.032227	1551.457642
1442.997070	1334.131714
1441.960938	1481.173950
1440.924805	1524.485596
1439.888672	1160.712646
1438.852539	1226.880615
1437.816406	1131.292358
1436.779297	1187.377319
1435.742188	1036.307251
1434.705078	1183.380981
1433.666992	790.001648
1432.629883	730.104858
1431.591797	614.724121
1430.553711	567.568970
1429.514648	581.014099
1428.476563	52.149204
1427.437500	280.153442
1426.398438	308.901154
1425.359375	312.470490
1424.320313	311.040222
1423.280273	203.806564
1422.240234	479.606537
1421.200195	344.768219
1420.159180	53.888355
1419.119141	488.302612
1418.078125	174.960403
1417.037109	-22.431456
1415.996094	308.697205
1414.954102	154.216736
1413.912109	208.604248
1412.870117	353.544128
1411.828125	23.335934
1410.786133	-5.063487
1409.743164	-66.074593
1408.700195	109.158234
1407.657227	45.751888
1406.614258	27.632845
1405.570313	-98.392616
1404.527344	-36.026840
1403.483398	-21.323904
1402.438477	-56.759583
1401.394531	221.465302
1400.349609	-267.839722
1399.304688	70.606018
1398.259766	30.416328
1397.214844	133.175705
1396.168945	48.001369
1395.123047	45.605320
1394.077148	108.402061
1393.031250	-56.652893
1391.984375	28.794214
1390.937500	241.934509
1389.890625	14.580864
1388.843750	42.609615
1387.796875	240.803314
1386.749023	163.853882
1385.701172	-118.036301
1384.653320	-142.238037
1383.604492	73.576462
1382.556641	-155.427246
1381.507813	55.441349
1380.458984	26.496523
1379.410156	30.100758
1378.360352	66.221756
1377.310547	-9.931959
1376.260742	116.169044
1375.210938	297.180145
1374.161133	36.638527
1373.110352	45.631310
1372.059570	44.718132
1371.008789	-187.972076
1369.957031	-123.895981
1368.906250	181.950684
1367.854492	166.339157
1366.802734	-85.824715
1365.750000	-19.056934
1364.698242	-84.194717
1363.645508	15.049304
1362.592773	89.434151
1361.540039	-72.516861
1360.486328	128.860184
1359.433594	203.388412
1358.379883	34.264034
1357.326172	-35.274891
1356.271484	61.806866
1355.216797	116.673965
1354.163086	188.987823
1353.107422	221.581512
1352.052734	301.424133
1350.998047	249.713120
1349.942383	356.951782
1348.886719	173.851089
1347.830078	454.875458
1346.774414	455.539490
1345.717773	441.384583
1344.661133	481.854797
1343.604492	457.919495
1342.546875	453.883118
1341.490234	739.847412
1340.432617	646.698120
1339.375000	414.949280
1338.316406	619.200439
1337.258789	504.052765
1336.200195	641.494080
1335.141602	714.596558
1334.082031	772.880005
1333.023438	524.469360
1331.963867	451.817749
1330.904297	468.274475
1329.844727	628.166992
1328.784180	464.271240
1327.723633	723.052368
1326.663086	613.679688
1325.602539	445.135040
1324.541992	728.625732
1323.480469	473.830139
1322.418945	594.390930
1321.357422	586.630676
1320.295898	554.257629
1319.233398	425.746277
1318.170898	519.303406
1317.108398	521.645142
1316.045898	452.550964
1314.982422	578.236755
1313.918945	731.025269
1312.855469	573.396179
1311.791992	543.961060
1310.728516	824.856812
1309.664063	384.335632
1308.599609	451.097900
1307.535156	791.031433
1306.469727	887.288025
1305.404297	808.906799
1304.338867	691.257874
1303.273438	733.519226
1302.208008	999.498535
1301.141602	953.282349
1300.075195	762.160461
1299.008789	733.294983
1297.942383	635.715454
1296.875000	616.787659
1295.807617	629.820862
1294.740234	706.701782
1293.672852	771.317261
1292.604492	779.507874
1291.537109	638.115112
1290.468750	558.120972
1289.399414	674.328369
1288.331055	513.537415
1287.261719	566.050720
1286.192383	525.468079
1285.123047	509.429108
1284.052734	464.032593
1282.983398	519.078247
1281.913086	713.657104
1280.841797	631.612061
1279.771484	845.707520
1278.700195	475.048309
1277.628906	522.811096
1276.557617	661.052490
1275.486328	625.676941
1274.414063	617.219788
1273.341797	782.287292
1272.269531	575.942993
1271.197266	499.165405
1270.124023	749.673706
1269.050781	565.492920
1267.977539	593.775452
1266.904297	809.977417
1265.830078	884.575806
1264.756836	534.702637
1263.681641	636.176636
1262.607422	740.059021
1261.533203	534.305359
1260.458008	584.558777
1259.382813	878.469238
1258.307617	631.425415
1257.231445	727.917114
1256.155273	773.235046
1255.079102	730.891846
1254.002930	681.268433
1252.926758	595.166748
1251.849609	679.407593
1250.772461	457.125305
1249.695313	546.224304
1248.617188	839.511841
1247.540039	622.198853
1246.461914	640.712280
1245.382813	554.730957
1244.304688	378.905273
1243.225586	659.739380
1242.146484	653.921265
1241.067383	553.422852
1239.988281	579.168030
1238.908203	512.679871
1237.828125	669.402466
1236.748047	617.456055
1235.667969	742.540955
1234.586914	499.046539
1233.505859	805.860168
1232.424805	557.586548
1231.343750	348.171173
1230.261719	441.609833
1229.179688	304.928680
1228.097656	250.610306
1227.015625	317.330780
1225.932617	146.828018
1224.850586	298.188416
1223.767578	231.745071
1222.683594	298.323395
1221.600586	190.762772
1220.516602	279.032990
1219.432617	193.226776
1218.347656	105.014664
1217.263672	127.949112
1216.178711	124.276161
1215.093750	284.780060
1214.008789	341.377167
1212.922852	199.998779
1211.836914	176.897934
1210.750977	233.395386
1209.665039	424.913422
1208.579102	358.286438
1207.492188	173.516937
1206.405273	70.754662
1205.318359	269.245209
1204.230469	354.370880
1203.142578	160.003235
1202.054688	-75.249802
1200.966797	-122.625984
1199.877930	301.793091
1198.790039	145.986679
1197.701172	324.664093
1196.611328	178.466446
1195.522461	282.430817
1194.432617	-60.932796
1193.342773	91.042397
1192.252930	-19.061897
1191.162109	185.622818
1190.072266	73.071442
1188.981445	-243.628113
1187.889648	-79.968391
1186.798828	-0.441084
1185.707031	-113.010162
1184.615234	88.792320
1183.523438	2.567698
1182.430664	-50.081268
1181.337891	-361.737274
1180.245117	5.209826
1179.152344	38.770649
1178.059570	-193.729767
1176.965820	112.910866
1175.872070	-133.958282
1174.778320	14.392176
1173.683594	26.154724
1172.588867	243.737259
1171.494141	205.105560
1170.399414	-161.348816
1169.303711	-130.585815
1168.208984	-80.737366
1167.113281	35.991497
1166.016602	-38.620956
1164.920898	-208.834396
1163.824219	70.201721
1162.727539	-21.210751
1161.630859	178.760330
1160.533203	209.058212
1159.435547	-28.076597
1158.337891	183.568939
1157.240234	-29.671061
1156.141602	57.738419
1155.043945	142.688812
1153.944336	-3.758266
1152.845703	95.387749
1151.747070	277.874786
1150.647461	186.188904
1149.547852	-34.148674
1148.447266	2.817839
1147.347656	-210.310608
1146.247070	21.834343
1145.146484	-46.084351
1144.044922	126.343155
1142.944336	-24.915680
1141.842773	-45.319832
1140.741211	53.158104
1139.638672	111.128120
1138.537109	57.321617
1137.434570	-122.460770
1136.332031	87.470650
1135.228516	109.603737
1134.125977	-13.171623
1133.022461	137.124741
1131.917969	95.030350
1130.814453	14.957754
1129.709961	236.224899
1128.605469	272.326447
1127.500977	528.948486
1126.396484	496.142365
1125.291016	221.510132
1124.185547	188.723328
1123.080078	390.507202
1121.973633	393.168823
1120.868164	362.649567
1119.761719	38.487835
1118.654297	225.797501
1117.547852	420.103088
1116.440430	133.927277
1115.333008	-147.410629
1114.225586	-0.535926
1113.117188	-7.462832
1112.008789	70.701248
1110.900391	-78.099579
1109.791992	165.419601
1108.682617	262.322693
1107.573242	394.593201
1106.463867	522.061035
1105.354492	85.192787
1104.244141	35.604103
1103.133789	264.483673
1102.023438	217.205353
1100.913086	172.292465
1099.801758	535.353821
1098.690430	530.436523
1097.579102	480.724091
1096.467773	388.605072
1095.355469	341.275208
1094.243164	202.093277
1093.130859	319.660706
1092.017578	145.207443
1090.905273	434.556610
1089.791992	394.288239
1088.677734	259.912079
1087.564453	313.785400
1086.450195	313.534241
1085.335938	355.602356
1084.221680	336.533630
1083.106445	359.768036
1081.991211	382.993530
1080.875977	241.775482
1079.760742	384.797485
1078.644531	-31.070772
1077.528320	1.620353
1076.412109	135.218506
1075.295898	-26.879835
1074.178711	291.991974
1073.061523	104.143883
1071.944336	265.759491
1070.826172	258.521118
1069.708984	84.904984
1068.590820	321.422211
1067.471680	215.818985
1066.353516	318.729614
1065.234375	154.668289
1064.115234	161.591309
1062.996094	304.274109
1061.875977	365.007507
1060.755859	191.795685
1059.635742	-11.718787
1058.515625	254.876205
1057.394531	126.286667
1056.273438	37.512718
1055.152344	175.460617
1054.031250	121.809082
1052.909180	206.001511
1051.787109	0.638494
1050.665039	-20.174496
1049.541992	208.778488
1048.418945	45.642853
1047.295898	55.246723
1046.172852	349.425995
1045.048828	-2.412815
1043.925781	72.573479
1042.801758	0.718435
1041.676758	-8.156605
1040.552734	69.213219
1039.427734	134.934113
1038.302734	123.821060
1037.176758	119.731941
1036.050781	115.686737
1034.924805	76.782036
1033.798828	240.336090
1032.672852	152.664246
1031.545898	274.353058
1030.418945	175.177155
1029.291992	-102.874374
1028.164063	4.982441
1027.036133	-110.186943
1025.908203	-111.444221
1024.780273	17.388182
1023.651367	-4.695693
1022.522461	-165.978271
1021.393555	-16.187279
1020.264648	-281.682343
1019.134766	-66.888168
1018.004883	-206.924362
1016.875000	-87.187653
1015.744141	-227.046021
1014.613281	-306.532349
1013.482422	0.965404
1012.351563	-96.948608
1011.219727	-30.354101
1010.088867	-86.422646
1008.956055	68.208939
1007.824219	118.706032
1006.691406	354.314056
1005.558594	615.317932
1004.425781	834.640076
1003.292969	1243.497803
1002.159180	1025.859741
1001.025391	642.012207
999.891602	293.063354
998.756836	253.839081
997.622070	161.588669
996.487305	30.203180
995.352539	300.554138
994.216797	37.801697
993.081055	-183.233902
991.945313	-60.432175
990.808594	-11.413093
989.672852	-84.526474
988.536133	-150.624863
987.398438	-89.888435
986.261719	-40.622551
985.124023	27.113558
983.986328	120.220497
982.847656	-42.187981
981.709961	124.688629
980.571289	164.995621
979.432617	157.047318
978.292969	52.572887
977.153320	97.685333
976.013672	234.806595
974.874023	59.358604
973.734375	-173.381241
972.593750	92.576195
971.453125	32.341522
970.311523	174.275085
969.170898	201.433487
968.029297	100.121445
966.886719	-56.141388
965.745117	166.269485
964.602539	1.038038
963.459961	246.407043
962.317383	347.307953
961.173828	-49.113403
960.030273	214.643341
958.886719	237.810318
957.743164	75.524002
956.598633	217.926483
955.454102	-5.945147
954.309570	218.947830
953.165039	366.009338
952.019531	76.133583
950.874023	-7.693443
949.727539	59.498718
948.582031	94.726822
947.435547	-80.255219
946.289063	39.671021
945.141602	120.774994
943.995117	92.285767
942.847656	38.758423
941.699219	26.415209
940.551758	36.969131
939.403320	-68.784203
938.254883	8.071883
937.105469	112.324677
935.957031	531.247192
934.807617	197.781845
933.658203	320.341156
932.507813	92.017166
931.357422	27.874556
930.207031	100.471077
929.056641	25.094959
927.906250	27.210186
926.754883	118.141457
925.603516	149.927628
924.451172	54.371964
923.298828	-59.273914
922.146484	-256.938721
920.994141	27.448856
919.841797	68.587013
918.688477	27.966660
917.535156	-94.360146
916.380859	130.884659
915.227539	-125.264465
914.073242	-181.490540
912.918945	73.262138
911.763672	-218.849380
910.608398	-147.849564
909.453125	-2.001328
908.297852	93.940269
907.141602	142.280807
905.985352	-35.979034
904.829102	-64.582672
903.672852	-43.302830
902.515625	-74.079933
901.358398	221.213440
900.201172	120.290855
899.042969	-57.489235
897.884766	-140.132355
896.726563	155.030090
895.568359	101.834663
894.409180	3.475818
893.250000	194.506454
892.090820	-34.838444
890.930664	92.905121
889.771484	-52.689117
888.611328	-211.742538
887.450195	-25.283829
886.289063	-39.773937
885.128906	-56.498108
883.966797	105.028496
882.805664	264.238129
881.643555	55.829849
880.481445	372.809418
879.319336	78.851166
878.156250	278.520752
876.993164	266.341461
875.830078	1.919269
874.666016	244.269043
873.502930	376.198486
872.338867	-97.362740
871.173828	108.841728
870.009766	227.215271
868.844727	-18.822201
867.679688	218.691986
866.513672	211.055954
865.348633	333.768799
864.182617	269.920319
863.015625	531.823547
861.849609	126.563560
860.682617	240.161819
859.515625	371.649445
858.347656	330.250244
857.180664	143.008484
856.012695	399.998230
854.843750	378.753265
853.675781	429.245605
852.506836	372.094238
851.337891	160.310913
850.167969	623.015930
848.999023	312.660095
847.829102	560.063416
846.658203	375.199188
845.488281	226.207809
844.317383	16.831118
843.146484	87.194397
841.975586	135.124603
840.803711	281.394287
839.631836	31.822277
838.459961	39.389847
837.287109	277.092224
836.114258	114.719040
834.941406	160.114960
833.768555	145.151993
832.594727	259.647583
831.420898	452.167023
830.247070	35.336288
829.072266	377.207184
827.898438	194.702682
826.722656	27.845142
825.547852	5.934719
824.372070	177.902023
823.196289	53.359653
822.020508	131.562759
820.844727	82.719620
819.667969	-39.635605
818.491211	73.998672
817.313477	16.140968
816.136719	45.043507
814.958984	-8.437712
813.781250	-155.361313
812.602539	-146.618973
811.423828	84.377342
810.245117	30.715166
809.066406	-58.529636
807.886719	-14.498746
806.707031	-163.773712
805.527344	17.817162
804.346680	17.227892
803.166992	-212.020264
801.985352	-190.483002
800.804688	-277.713074
799.623047	-209.711502
798.441406	-99.669571
797.259766	-71.758026
796.078125	-77.162209
794.895508	107.933228
793.712891	-3.958491
792.529297	-255.381363
791.346680	-77.187737
790.163086	-80.655365
788.978516	123.854782
787.794922	133.506439
786.610352	-95.808357
785.425781	-24.296410
784.241211	-63.421841
783.055664	-126.900467
781.870117	105.740891
780.684570	79.712090
779.498047	126.539551
778.311523	153.421341
777.125000	213.358505
775.938477	92.217377
774.750977	319.768555
773.563477	189.741776
772.375977	81.790611
771.187500	192.170120
769.999023	44.498959
768.810547	-67.873810
767.622070	291.369690
766.432617	97.394798
765.243164	-37.048679
764.053711	262.367065
762.863281	222.551605
761.672852	182.725693
760.482422	248.520020
759.291992	307.655182
758.100586	56.597500
756.909180	60.726227
755.717773	234.119537
754.525391	165.628586
753.333008	20.240288
752.140625	92.407944
750.948242	118.403252
749.754883	142.179092
748.561523	97.878845
747.368164	14.082932
746.173828	-113.564232
744.979492	-100.745316
743.785156	311.262817
742.590820	65.226295
741.395508	-171.919312
740.200195	-82.364311
739.003906	151.782028
737.808594	-21.648605
736.612305	52.517323
735.416016	91.632538
734.218750	-59.714756
733.021484	-51.187466
731.824219	-12.003585
730.626953	84.073975
729.428711	57.655071
728.230469	-19.007204
727.032227	-108.710876
725.833984	-102.164139
724.634766	26.789921
723.435547	112.039047
722.235352	271.554688
721.036133	169.021408
719.835938	49.125446
718.635742	269.822723
717.434570	-65.944450
716.233398	34.816799
715.032227	9.099390
713.831055	162.263382
712.628906	97.428909
711.426758	126.416672
710.224609	55.235065
709.021484	184.586334
707.818359	41.714676
706.615234	5.688879
705.412109	104.737823
704.208008	27.540382
703.003906	118.016006
701.799805	156.332825
700.594727	207.777145
699.389648	-99.476204
698.184570	217.416443
696.979492	-15.597880
695.773438	3.649904
694.567383	38.203053
693.361328	-181.259293
692.154297	40.271679
690.947266	103.336647
689.740234	8.051854
688.533203	-0.284956
687.325195	-73.583153
686.117188	-53.476849
684.909180	-54.946133
683.700195	-195.041229
682.491211	180.858795
681.282227	-8.832174
680.072266	-187.486938
678.863281	-199.183441
677.653320	62.063213
676.442383	-36.048519
675.232422	123.542801
674.021484	224.747665
672.810547	111.852440
671.598633	113.741051
670.386719	176.275284
669.174805	-221.569000
667.962891	-167.429535
666.750000	72.602127
665.537109	12.343230
664.324219	-37.003147
663.110352	71.382721
661.897461	123.668495
660.683594	193.270691
659.468750	3.984806
658.254883	56.457455
657.040039	-18.284426
655.824219	-6.690760
654.609375	-14.462217
653.393555	158.846954
652.177734	101.546936
650.960938	55.064884
649.745117	-127.073471
648.528320	117.216377
647.311523	294.646759
646.093750	295.494263
644.875977	356.557953
643.658203	372.370850
642.440430	80.565079
641.221680	29.652864
640.002930	-158.903046
638.784180	275.818481
637.564453	-39.694042
636.344727	-24.356678
635.125000	78.890213
633.905273	246.341873
632.684570	276.143524
631.463867	243.489792
630.243164	197.753616
629.021484	190.417084
627.799805	105.606354
626.578125	179.230896
625.356445	-96.931564
624.133789	254.700027
622.911133	468.672882
621.688477	67.302902
620.464844	303.983673
619.241211	218.910629
618.017578	-14.314368
616.793945	-42.453777
615.569336	-116.049500
614.344727	62.276482
613.120117	-102.306145
611.894531	-81.404785
610.668945	75.647339
609.443359	84.434219
608.216797	41.178905
606.991211	138.173782
605.764648	61.273060
604.537109	-187.313736
