# Supplementary material for: Raman spectroscopy accurately differentiates mucosal healing from non-healing and biochemical changes following biological therapy in inflammatory bowel disease
Source: PLoS One. 2021 Jun 2;16(6):e0252210. doi: 10.1371/journal.pone.0252210 (PMC8172032; doi:10.1371/journal.pone.0252210)
Supplement: S2 Dataset — (ZIP) [file pone.0252210.s004.zip › Export UC MH/EC037-1_base sub CR removed_35__X_-13699.7__Y_37030__Z_158.234__Time_398.txt]

1714.640625	218.125610
1713.664063	182.400421
1712.687500	80.202408
1711.709961	-21.085241
1710.733398	170.843079
1709.755859	-108.203033
1708.778320	-198.658386
1707.799805	-55.161224
1706.821289	-216.208069
1705.843750	38.785854
1704.864258	-107.160934
1703.885742	12.825071
1702.907227	58.653645
1701.927734	-175.681091
1700.948242	-96.148369
1699.968750	56.349255
1698.988281	-49.813076
1698.007813	-288.801636
1697.028320	-222.227341
1696.046875	24.014994
1695.066406	89.280991
1694.084961	8.336099
1693.104492	107.072220
1692.123047	-33.802872
1691.140625	-69.859077
1690.159180	-110.516548
1689.176758	102.917107
1688.194336	-0.450142
1687.211914	182.190414
1686.228516	138.776428
1685.246094	223.972672
1684.262695	35.275043
1683.279297	257.532257
1682.295898	83.443649
1681.311523	136.339584
1680.327148	197.778870
1679.342773	124.016518
1678.358398	298.321289
1677.374023	403.922852
1676.388672	560.528564
1675.403320	111.284256
1674.417969	276.901184
1673.432617	520.029175
1672.446289	428.684235
1671.459961	252.841446
1670.473633	369.738586
1669.487305	553.434753
1668.500977	517.125000
1667.513672	667.069153
1666.526367	559.946167
1665.539063	482.474640
1664.550781	747.629700
1663.563477	617.911377
1662.575195	793.549988
1661.586914	725.598633
1660.598633	846.219727
1659.609375	1041.322144
1658.620117	860.499390
1657.631836	722.482849
1656.641602	799.317017
1655.652344	802.317993
1654.662109	771.202820
1653.672852	526.061096
1652.681641	797.199951
1651.691406	737.870789
1650.701172	681.479431
1649.709961	524.893066
1648.718750	508.722229
1647.727539	484.869629
1646.735352	278.939728
1645.744141	387.681641
1644.751953	100.429131
1643.759766	-46.549770
1642.766602	144.622070
1641.774414	206.583221
1640.781250	23.290499
1639.788086	-9.379028
1638.794922	63.627796
1637.801758	70.834946
1636.807617	-80.004745
1635.813477	-35.591618
1634.819336	-88.570290
1633.825195	-136.133118
1632.830078	-99.277306
1631.834961	-20.193501
1630.839844	195.864761
1629.844727	61.825703
1628.849609	-143.125488
1627.853516	67.808998
1626.857422	5.141688
1625.861328	-57.431129
1624.865234	-154.100739
1623.868164	-142.899704
1622.871094	-65.950027
1621.874023	18.888386
1620.876953	-14.497145
1619.879883	117.631409
1618.881836	207.702225
1617.883789	69.337791
1616.885742	-129.327026
1615.887695	154.962875
1614.888672	179.375443
1613.889648	67.369499
1612.890625	44.565750
1611.891602	-30.684532
1610.892578	-95.439117
1609.892578	-52.745369
1608.892578	-101.810822
1607.892578	-51.344265
1606.892578	48.822582
1605.891602	350.521576
1604.890625	-36.489391
1603.889648	144.590149
1602.888672	-90.544701
1601.887695	181.915558
1600.885742	176.920227
1599.883789	33.254429
1598.881836	-118.268127
1597.879883	-31.928335
1596.876953	-167.856781
1595.874023	98.571213
1594.871094	19.970575
1593.868164	-306.801422
1592.864258	-228.802078
1591.861328	-80.441429
1590.857422	-101.904129
1589.853516	-16.473553
1588.848633	-48.593639
1587.844727	75.700745
1586.839844	212.860321
1585.834961	136.056641
1584.830078	366.755280
1583.824219	-127.263077
1582.819336	4.145976
1581.813477	-156.387726
1580.807617	58.057423
1579.800781	19.704353
1578.794922	-34.369541
1577.788086	-2.668776
1576.781250	99.147049
1575.773438	-163.444351
1574.766602	114.966812
1573.758789	104.463295
1572.750977	-85.564827
1571.743164	116.854156
1570.735352	-42.181961
1569.726563	-128.548248
1568.718750	107.104622
1567.708984	121.741653
1566.700195	307.614502
1565.691406	44.161789
1564.681641	107.693733
1563.671875	111.373825
1562.662109	166.797546
1561.652344	172.773361
1560.641602	266.761688
1559.630859	-28.328079
1558.620117	-38.305401
1557.609375	55.239063
1556.597656	226.318207
1555.586914	-35.403671
1554.575195	-97.748672
1553.563477	109.076660
1552.550781	43.843727
1551.539063	-34.432224
1550.526367	6.204230
1549.513672	64.792427
1548.500977	-119.915909
1547.487305	264.213593
1546.473633	205.936661
1545.459961	320.732727
1544.446289	158.824448
1543.432617	-103.915070
1542.417969	193.860123
1541.404297	-40.632439
1540.389648	-6.635563
1539.374023	-81.221626
1538.359375	63.489933
1537.343750	146.067230
1536.328125	76.269684
1535.312500	34.748142
1534.296875	29.222818
1533.280273	116.376907
1532.263672	-116.257057
1531.247070	109.811760
1530.230469	-53.393520
1529.212891	185.192841
1528.196289	88.770447
1527.178711	38.607765
1526.160156	181.413284
1525.142578	143.897110
1524.124023	-22.387653
1523.106445	-240.147446
1522.087891	48.774033
1521.068359	-84.285652
1520.049805	181.134720
1519.030273	-211.717255
1518.010742	25.134258
1516.991211	159.012573
1515.971680	89.802544
1514.951172	-20.578447
1513.930664	171.988449
1512.910156	-61.765186
1511.889648	-41.409473
1510.868164	-10.898353
1509.846680	-121.587204
1508.826172	75.507751
1507.803711	110.847214
1506.782227	-41.051491
1505.759766	68.485222
1504.737305	-78.374184
1503.714844	-263.674347
1502.692383	-244.026276
1501.668945	-260.323822
1500.646484	-35.964039
1499.623047	-24.261248
1498.599609	-58.692108
1497.575195	-226.248260
1496.550781	-112.361336
1495.527344	78.179825
1494.502930	-409.116333
1493.477539	-167.587479
1492.453125	-324.961945
1491.427734	138.702103
1490.402344	157.535797
1489.376953	84.357826
1488.350586	8.602029
1487.325195	12.022775
1486.298828	74.112389
1485.272461	-96.124832
1484.245117	144.518295
1483.218750	76.341209
1482.191406	166.302841
1481.164063	-72.774086
1480.136719	287.409515
1479.108398	226.797104
1478.080078	219.717209
1477.052734	426.685913
1476.023438	434.814178
1474.995117	425.120422
1473.965820	479.071198
1472.937500	499.915192
1471.908203	592.003723
1470.877930	643.319397
1469.848633	814.214294
1468.818359	796.789795
1467.788086	1102.362549
1466.757813	1328.995117
1465.727539	1042.041138
1464.696289	892.451843
1463.665039	1042.777954
1462.633789	1053.332275
1461.602539	1117.241577
1460.570313	1308.093628
1459.539063	1140.933594
1458.506836	1308.905762
1457.473633	1299.176270
1456.441406	1116.967529
1455.408203	1236.711060
1454.375000	1379.262329
1453.341797	1427.972534
1452.308594	1626.265503
1451.274414	1294.785645
1450.241211	1219.434448
1449.207031	1678.687134
1448.171875	1436.168335
1447.137695	1497.695313
1446.102539	1409.848633
1445.067383	1585.336548
1444.032227	1586.182007
1442.997070	1260.689331
1441.960938	1438.765015
1440.924805	1267.806396
1439.888672	1309.375366
1438.852539	1275.143188
1437.816406	1114.611206
1436.779297	1259.948120
1435.742188	1352.230347
1434.705078	1020.199158
1433.666992	1016.642578
1432.629883	740.498474
1431.591797	368.602936
1430.553711	360.342438
1429.514648	374.846710
1428.476563	689.619446
1427.437500	573.042114
1426.398438	17.844536
1425.359375	75.553078
1424.320313	244.213638
1423.280273	259.145721
1422.240234	34.811100
1421.200195	170.839600
1420.159180	178.441467
1419.119141	65.284714
1418.078125	12.652301
1417.037109	226.890259
1415.996094	121.571579
1414.954102	-182.366669
1413.912109	145.184875
1412.870117	100.533485
1411.828125	-230.605408
1410.786133	132.188675
1409.743164	70.220276
1408.700195	43.537632
1407.657227	84.772057
1406.614258	35.672047
1405.570313	11.772838
1404.527344	-37.115879
1403.483398	4.441246
1402.438477	146.417450
1401.394531	-145.546173
1400.349609	-8.433760
1399.304688	-34.276283
1398.259766	62.822933
1397.214844	215.114044
1396.168945	59.191429
1395.123047	-229.357239
1394.077148	-34.260395
1393.031250	-99.601997
1391.984375	108.071968
1390.937500	-72.248962
1389.890625	-9.641026
1388.843750	-162.153107
1387.796875	138.281082
1386.749023	56.004539
1385.701172	-206.185211
1384.653320	-225.671173
1383.604492	-277.561310
1382.556641	172.953461
1381.507813	78.708244
1380.458984	-57.869179
1379.410156	-2.005709
1378.360352	196.226151
1377.310547	217.232346
1376.260742	-265.809784
1375.210938	57.376656
1374.161133	-8.644317
1373.110352	-17.198805
1372.059570	218.706451
1371.008789	-14.087275
1369.957031	47.406605
1368.906250	-130.253479
1367.854492	1.169921
1366.802734	199.874588
1365.750000	32.491882
1364.698242	106.784554
1363.645508	327.982819
1362.592773	200.750809
1361.540039	155.765549
1360.486328	135.746597
1359.433594	-127.907524
1358.379883	272.532166
1357.326172	1.653132
1356.271484	11.819708
1355.216797	335.164093
1354.163086	87.038818
1353.107422	72.562408
1352.052734	467.930969
1350.998047	170.497192
1349.942383	295.242920
1348.886719	370.373993
1347.830078	537.339172
1346.774414	250.349442
1345.717773	442.209534
1344.661133	455.527313
1343.604492	315.202087
1342.546875	512.077515
1341.490234	805.582397
1340.432617	933.028076
1339.375000	587.391113
1338.316406	630.749634
1337.258789	797.951904
1336.200195	583.936584
1335.141602	694.267883
1334.082031	438.416656
1333.023438	657.689636
1331.963867	374.865753
1330.904297	571.907410
1329.844727	702.170715
1328.784180	740.976501
1327.723633	456.112976
1326.663086	569.170776
1325.602539	632.832275
1324.541992	639.715393
1323.480469	678.730896
1322.418945	619.039856
1321.357422	779.055054
1320.295898	689.851379
1319.233398	800.523438
1318.170898	763.218384
1317.108398	748.159546
1316.045898	807.099548
1314.982422	779.781494
1313.918945	875.715698
1312.855469	833.684021
1311.791992	688.259460
1310.728516	730.077393
1309.664063	661.113586
1308.599609	1000.796021
1307.535156	835.889038
1306.469727	1077.022827
1305.404297	1074.560669
1304.338867	872.925232
1303.273438	1045.123047
1302.208008	760.051270
1301.141602	681.556946
1300.075195	1182.989624
1299.008789	856.361816
1297.942383	827.072571
1296.875000	954.955444
1295.807617	876.582520
1294.740234	982.335510
1293.672852	1038.978638
1292.604492	759.492004
1291.537109	867.687195
1290.468750	661.945435
1289.399414	782.374939
1288.331055	674.802856
1287.261719	724.116394
1286.192383	614.155212
1285.123047	788.394714
1284.052734	832.752563
1282.983398	833.024597
1281.913086	728.025879
1280.841797	679.352905
1279.771484	478.996796
1278.700195	765.544189
1277.628906	577.467590
1276.557617	692.683838
1275.486328	805.396912
1274.414063	729.837097
1273.341797	810.695618
1272.269531	823.100342
1271.197266	818.386169
1270.124023	879.589966
1269.050781	843.090637
1267.977539	960.375366
1266.904297	887.232300
1265.830078	694.540039
1264.756836	833.678772
1263.681641	904.435059
1262.607422	877.610229
1261.533203	816.647400
1260.458008	936.036743
1259.382813	943.262695
1258.307617	879.808838
1257.231445	750.586975
1256.155273	711.493958
1255.079102	986.452698
1254.002930	1012.987793
1252.926758	1012.711609
1251.849609	946.709900
1250.772461	817.461609
1249.695313	834.151550
1248.617188	838.636841
1247.540039	799.339539
1246.461914	696.830139
1245.382813	1009.809021
1244.304688	734.753113
1243.225586	731.785583
1242.146484	726.352661
1241.067383	662.621521
1239.988281	572.183411
1238.908203	680.711792
1237.828125	1014.772095
1236.748047	720.447754
1235.667969	709.927612
1234.586914	837.553101
1233.505859	633.012878
1232.424805	547.261597
1231.343750	858.839722
1230.261719	414.488983
1229.179688	706.488159
1228.097656	276.805511
1227.015625	612.186768
1225.932617	264.898926
1224.850586	551.650940
1223.767578	277.006439
1222.683594	403.898651
1221.600586	537.946899
1220.516602	185.982300
1219.432617	223.241180
1218.347656	214.515839
1217.263672	336.207214
1216.178711	283.888458
1215.093750	528.553894
1214.008789	68.119408
1212.922852	363.302917
1211.836914	378.386108
1210.750977	284.843414
1209.665039	480.739258
1208.579102	341.298157
1207.492188	638.243774
1206.405273	313.115967
1205.318359	390.535767
1204.230469	463.041260
1203.142578	277.721252
1202.054688	20.183214
1200.966797	107.018974
1199.877930	143.204086
1198.790039	42.148994
1197.701172	68.607452
1196.611328	-80.615829
1195.522461	-1.330822
1194.432617	174.038315
1193.342773	-66.610527
1192.252930	-6.769331
1191.162109	-151.261536
1190.072266	-387.019653
1188.981445	-103.934952
1187.889648	-37.151779
1186.798828	-143.293793
1185.707031	-38.225060
1184.615234	-34.037483
1183.523438	-39.498272
1182.430664	89.309212
1181.337891	-64.960655
1180.245117	260.299957
1179.152344	-54.631187
1178.059570	-62.720425
1176.965820	281.339417
1175.872070	67.074081
1174.778320	37.265301
1173.683594	-93.145027
1172.588867	-173.273590
1171.494141	40.960228
1170.399414	-285.694977
1169.303711	-248.646927
1168.208984	-194.904587
1167.113281	-102.981316
1166.016602	-94.819939
1164.920898	104.510315
1163.824219	2.628731
1162.727539	115.756927
1161.630859	87.881920
1160.533203	296.369263
1159.435547	10.550052
1158.337891	333.454346
1157.240234	14.280099
1156.141602	-11.355183
1155.043945	172.891968
1153.944336	-160.461563
1152.845703	76.111862
1151.747070	193.368439
1150.647461	146.103302
1149.547852	136.950623
1148.447266	-181.890137
1147.347656	170.950256
1146.247070	35.516338
1145.146484	90.543968
1144.044922	33.660294
1142.944336	-32.730095
1141.842773	-99.123779
1140.741211	0.961301
1139.638672	58.171810
1138.537109	-115.233994
1137.434570	-193.528152
1136.332031	-259.925781
1135.228516	231.913132
1134.125977	148.787964
1133.022461	-98.161232
1131.917969	41.916077
1130.814453	212.778336
1129.709961	276.764771
1128.605469	32.316647
1127.500977	262.309937
1126.396484	375.999573
1125.291016	271.520477
1124.185547	451.491699
1123.080078	368.351746
1121.973633	135.985611
1120.868164	74.259224
1119.761719	-53.755764
1118.654297	64.482727
1117.547852	114.037903
1116.440430	76.002930
1115.333008	234.344528
1114.225586	-23.666742
1113.117188	127.524086
1112.008789	65.873924
1110.900391	96.438530
1109.791992	18.291212
1108.682617	63.026035
1107.573242	197.504196
1106.463867	39.107597
1105.354492	-67.266220
1104.244141	253.637039
1103.133789	380.899200
1102.023438	180.169739
1100.913086	40.875504
1099.801758	387.442719
1098.690430	222.248062
1097.579102	203.290634
1096.467773	87.737488
1095.355469	328.012970
1094.243164	243.134308
1093.130859	565.729431
1092.017578	306.636932
1090.905273	132.438705
1089.791992	487.843964
1088.677734	424.295166
1087.564453	55.012836
1086.450195	262.096893
1085.335938	83.515511
1084.221680	168.322388
1083.106445	365.914795
1081.991211	476.514679
1080.875977	615.283203
1079.760742	155.147049
1078.644531	401.991913
1077.528320	482.088409
1076.412109	402.595703
1075.295898	151.889664
1074.178711	72.574883
1073.061523	199.720596
1071.944336	125.198807
1070.826172	346.112213
1069.708984	58.400703
1068.590820	16.882097
1067.471680	24.612076
1066.353516	83.916985
1065.234375	7.423441
1064.115234	300.885834
1062.996094	-39.999718
1061.875977	148.129547
1060.755859	361.951660
1059.635742	339.506470
1058.515625	279.708801
1057.394531	311.154022
1056.273438	136.961258
1055.152344	180.213348
1054.031250	17.918812
1052.909180	-97.541725
1051.787109	83.655769
1050.665039	10.365492
1049.541992	-34.834526
1048.418945	78.715469
1047.295898	276.254425
1046.172852	128.575912
1045.048828	190.879242
1043.925781	29.420090
1042.801758	178.074951
1041.676758	-309.426880
1040.552734	-86.089928
1039.427734	-116.674065
1038.302734	97.317696
1037.176758	13.280274
1036.050781	-93.928146
1034.924805	40.980030
1033.798828	208.460358
1032.672852	8.442972
1031.545898	-54.227737
1030.418945	-112.152977
1029.291992	-2.638971
1028.164063	-32.536510
1027.036133	-176.187271
1025.908203	-110.665092
1024.780273	-205.327072
1023.651367	-102.553085
1022.522461	-183.114822
1021.393555	-265.888947
1020.264648	-271.996246
1019.134766	-233.968781
1018.004883	-168.059021
1016.875000	-164.704254
1015.744141	-33.805470
1014.613281	60.027157
1013.482422	-10.596817
1012.351563	6.898941
1011.219727	-142.271149
1010.088867	-8.849892
1008.956055	150.028503
1007.824219	369.076569
1006.691406	125.397133
1005.558594	557.281677
1004.425781	1005.224365
1003.292969	1231.094360
1002.159180	1043.204224
1001.025391	448.778687
999.891602	277.477844
998.756836	110.944458
997.622070	-198.604813
996.487305	-39.283295
995.352539	13.863984
994.216797	-101.393089
993.081055	-140.390884
991.945313	111.317703
990.808594	44.760548
989.672852	264.180359
988.536133	-200.972473
987.398438	-287.930328
986.261719	-100.622849
985.124023	-7.765259
983.986328	-0.077425
982.847656	249.402451
981.709961	68.439476
980.571289	-257.337372
979.432617	371.834137
978.292969	4.878914
977.153320	70.467201
976.013672	44.137718
974.874023	215.556107
973.734375	205.432907
972.593750	82.814369
971.453125	132.581314
970.311523	154.836700
969.170898	11.863559
968.029297	-34.578930
966.886719	254.079254
965.745117	148.093384
964.602539	-44.933289
963.459961	-24.552151
962.317383	-139.369186
961.173828	167.646713
960.030273	48.385338
958.886719	80.441849
957.743164	229.356674
956.598633	144.704102
955.454102	179.195877
954.309570	58.104862
953.165039	-17.102776
952.019531	111.381790
950.874023	191.840363
949.727539	-38.652493
948.582031	16.779558
947.435547	-115.166832
946.289063	207.711746
945.141602	-246.201370
943.995117	-135.725632
942.847656	47.820366
941.699219	64.689980
940.551758	239.086868
939.403320	271.987671
938.254883	136.122665
937.105469	449.656769
935.957031	204.476761
934.807617	141.827225
933.658203	236.512482
932.507813	251.455353
931.357422	38.647560
930.207031	94.723061
929.056641	203.192795
927.906250	348.079376
926.754883	92.401520
925.603516	-47.070000
924.451172	66.066414
923.298828	33.643921
922.146484	287.763245
920.994141	48.538803
919.841797	45.819344
918.688477	-36.378109
917.535156	-59.437420
916.380859	-66.550484
915.227539	8.119052
914.073242	-257.696503
912.918945	236.892288
911.763672	-137.681381
910.608398	32.352703
909.453125	-13.098127
908.297852	-15.413646
907.141602	-221.697617
905.985352	52.575878
904.829102	122.845421
903.672852	88.918732
902.515625	55.039822
901.358398	61.957138
900.201172	-8.056757
899.042969	-44.066368
897.884766	-136.592865
896.726563	221.067963
895.568359	128.575409
894.409180	56.499813
893.250000	181.126572
892.090820	-241.142853
890.930664	55.240490
889.771484	-208.646103
888.611328	24.403530
887.450195	178.345642
886.289063	108.783852
885.128906	-134.479080
883.966797	308.215454
882.805664	116.929825
881.643555	110.655586
880.481445	232.898636
879.319336	111.681587
878.156250	292.483276
876.993164	112.760712
875.830078	50.255283
874.666016	19.313053
873.502930	368.850769
872.338867	144.309464
871.173828	286.657104
870.009766	111.749825
868.844727	245.056107
867.679688	299.607117
866.513672	248.479492
865.348633	208.619186
864.182617	400.217407
863.015625	169.402252
861.849609	289.057190
860.682617	572.566772
859.515625	85.970085
858.347656	380.615204
857.180664	343.047760
856.012695	475.978485
854.843750	581.934021
853.675781	566.758728
852.506836	470.890045
851.337891	491.597443
850.167969	507.811127
848.999023	474.731049
847.829102	446.138306
846.658203	511.588837
845.488281	1.722069
844.317383	369.350342
843.146484	168.501038
841.975586	101.946930
840.803711	178.540146
839.631836	136.589371
838.459961	264.525574
837.287109	481.780945
836.114258	158.240417
834.941406	388.793915
833.768555	172.593216
832.594727	164.113434
831.420898	461.419220
830.247070	144.890808
829.072266	397.405701
827.898438	132.310623
826.722656	32.338814
825.547852	-51.996063
824.372070	171.280243
823.196289	-160.437439
822.020508	165.201874
820.844727	-61.712521
819.667969	-5.734869
818.491211	103.623482
817.313477	-381.369476
816.136719	70.668541
814.958984	-82.651726
813.781250	-129.161835
812.602539	-193.464951
811.423828	-259.986359
810.245117	-162.027359
809.066406	-70.807213
807.886719	-215.142029
806.707031	-259.488251
805.527344	-181.713547
804.346680	-181.704422
803.166992	-254.962875
801.985352	-139.612228
800.804688	-246.180557
799.623047	-128.727478
798.441406	-348.394836
797.259766	-73.640137
796.078125	-326.522461
794.895508	-246.953812
793.712891	36.345947
792.529297	100.220627
791.346680	128.606186
790.163086	-241.514404
788.978516	72.362213
787.794922	-56.464542
786.610352	-101.209129
785.425781	-161.448624
784.241211	-197.372925
783.055664	-180.267334
781.870117	225.752075
780.684570	54.870438
779.498047	272.804291
778.311523	95.287292
777.125000	59.121754
775.938477	56.045509
774.750977	48.515236
773.563477	91.692467
772.375977	84.074821
771.187500	149.193100
769.999023	201.009735
768.810547	162.385620
767.622070	90.681671
766.432617	201.830933
765.243164	185.129929
764.053711	170.593918
762.863281	175.835510
761.672852	335.106445
760.482422	340.214966
759.291992	362.877441
758.100586	387.679077
756.909180	295.871765
755.717773	113.921967
754.525391	55.096390
753.333008	64.375603
752.140625	326.255371
750.948242	344.153351
749.754883	63.343979
748.561523	32.897831
747.368164	-30.505674
746.173828	70.646095
744.979492	-1.615167
743.785156	105.962257
742.590820	167.389877
741.395508	195.850143
740.200195	121.230446
739.003906	164.922195
737.808594	63.954594
736.612305	114.108650
735.416016	131.340378
734.218750	4.019614
733.021484	-97.028343
731.824219	75.446487
730.626953	409.676575
729.428711	-244.907745
728.230469	-72.678162
727.032227	234.959229
725.833984	20.035812
724.634766	305.550323
723.435547	287.219299
722.235352	135.613693
721.036133	154.352203
719.835938	314.926208
718.635742	418.630707
717.434570	406.583588
716.233398	392.312469
715.032227	292.943024
713.831055	374.552063
712.628906	272.954926
711.426758	110.331963
710.224609	440.189941
709.021484	114.127518
707.818359	97.444511
706.615234	148.229980
705.412109	31.325027
704.208008	134.252319
703.003906	-104.525688
701.799805	289.812866
700.594727	198.929596
699.389648	-70.243927
698.184570	45.452400
696.979492	369.708069
695.773438	-60.199692
694.567383	-25.047676
693.361328	20.924334
692.154297	77.708748
690.947266	-141.248047
689.740234	-147.423676
688.533203	63.374306
687.325195	-1.441153
686.117188	-142.137817
684.909180	-102.801994
683.700195	168.466125
682.491211	-15.514699
681.282227	-335.904419
680.072266	-17.085770
678.863281	-51.410931
677.653320	-51.055489
676.442383	-61.498741
675.232422	-110.854012
674.021484	101.662987
672.810547	-114.195618
671.598633	-193.654373
670.386719	209.164322
669.174805	106.015144
667.962891	-94.270798
666.750000	-370.014282
665.537109	-315.026123
664.324219	143.902710
663.110352	-40.734814
661.897461	200.100479
660.683594	123.682022
659.468750	23.691319
658.254883	-205.542847
657.040039	134.854385
655.824219	-3.432222
654.609375	74.094597
653.393555	11.677042
652.177734	305.015381
650.960938	212.817047
649.745117	146.730316
648.528320	5.545546
647.311523	82.101105
646.093750	-6.840024
644.875977	106.805389
643.658203	147.550934
642.440430	500.449860
641.221680	315.948151
640.002930	52.337540
638.784180	-32.397137
637.564453	-35.057060
636.344727	398.791351
635.125000	222.890778
633.905273	122.672203
632.684570	126.016434
631.463867	97.653625
630.243164	97.712318
629.021484	-122.657387
627.799805	-59.243591
626.578125	199.864075
625.356445	30.701855
624.133789	361.665497
622.911133	243.150345
621.688477	245.365372
620.464844	-147.927765
619.241211	14.345431
618.017578	-128.804214
616.793945	30.740679
615.569336	118.332619
614.344727	337.296021
613.120117	127.173531
611.894531	-15.567204
610.668945	-22.529972
609.443359	-47.664562
608.216797	60.825314
606.991211	240.906067
605.764648	-107.617836
604.537109	-38.295372
