# Supplementary material for: Raman spectroscopy accurately differentiates mucosal healing from non-healing and biochemical changes following biological therapy in inflammatory bowel disease
Source: PLoS One. 2021 Jun 2;16(6):e0252210. doi: 10.1371/journal.pone.0252210 (PMC8172032; doi:10.1371/journal.pone.0252210)
Supplement: S2 Dataset — (ZIP) [file pone.0252210.s004.zip › Export UC MH/EC032-1_base sub CR removed_57__X_28951.3__Y_-63872__Z_2398.26__Time_654.txt]

1714.858398	320.750946
1713.881836	281.228363
1712.905273	197.674408
1711.927734	134.189819
1710.950195	85.422020
1709.972656	51.332027
1708.995117	-94.068787
1708.017578	-114.960846
1707.039063	25.999910
1706.061523	31.509264
1705.083008	-77.034256
1704.103516	-42.602512
1703.125000	-33.837093
1702.145508	-248.813751
1701.166016	-179.124420
1700.186523	-284.971893
1699.206055	-336.355133
1698.226563	-178.218689
1697.246094	-13.909016
1696.265625	105.816002
1695.284180	-158.324265
1694.303711	59.287315
1693.322266	320.343506
1692.340820	80.242607
1691.359375	137.311081
1690.376953	163.099686
1689.395508	50.955475
1688.413086	206.302078
1687.430664	164.993561
1686.447266	81.743378
1685.464844	143.184998
1684.481445	298.526703
1683.498047	153.419830
1682.514648	192.814224
1681.530273	115.637337
1680.545898	350.608765
1679.561523	341.199799
1678.577148	425.525604
1677.592773	483.781738
1676.607422	625.013489
1675.622070	737.474915
1674.636719	507.438721
1673.651367	610.293945
1672.666016	524.921204
1671.679688	851.893188
1670.693359	836.524170
1669.707031	792.415283
1668.719727	1075.355225
1667.733398	971.049927
1666.746094	1103.415771
1665.758789	1045.092163
1664.770508	947.395813
1663.783203	990.719666
1662.794922	1039.699219
1661.806641	1022.752258
1660.818359	1223.515381
1659.829102	1239.036621
1658.840820	1268.148926
1657.851563	1276.379883
1656.862305	1348.483521
1655.872070	1394.381470
1654.882813	1099.112305
1653.892578	1206.506226
1652.902344	1213.596069
1651.912109	1041.083374
1650.920898	890.061829
1649.930664	948.249084
1648.939453	982.861572
1647.947266	732.261475
1646.956055	730.385315
1645.964844	675.899292
1644.972656	267.737244
1643.980469	380.148987
1642.987305	508.544678
1641.995117	325.637695
1641.001953	245.903076
1640.008789	271.911652
1639.015625	174.111343
1638.022461	234.742172
1637.028320	240.132172
1636.034180	-131.261230
1635.040039	-38.530640
1634.045898	20.044973
1633.051758	134.045166
1632.056641	-20.509304
1631.061523	43.663097
1630.066406	-2.639954
1629.070313	9.081511
1628.075195	-81.715347
1627.079102	-19.798765
1626.083008	-7.790561
1625.085938	-40.407726
1624.089844	-38.750053
1623.092773	49.716129
1622.095703	119.819260
1621.098633	98.003510
1620.101563	55.244400
1619.103516	156.991943
1618.105469	274.498535
1617.107422	90.130600
1616.109375	-62.622303
1615.110352	-81.459999
1614.112305	96.488220
1613.113281	-19.353270
1612.114258	-1.392963
1611.114258	108.329918
1610.114258	10.965583
1609.115234	10.613483
1608.115234	46.943726
1607.114258	-131.516235
1606.114258	-113.495903
1605.113281	19.707308
1604.112305	69.084824
1603.111328	-135.413727
1602.109375	-167.156952
1601.108398	12.980536
1600.106445	36.101048
1599.104492	25.197374
1598.102539	-137.345932
1597.099609	84.340050
1596.096680	96.857780
1595.093750	64.924019
1594.090820	-113.298103
1593.087891	-181.810440
1592.083984	-101.530029
1591.080078	-21.330528
1590.076172	-236.100311
1589.072266	-145.572433
1588.067383	-34.274239
1587.063477	100.392227
1586.058594	39.387520
1585.052734	-16.443228
1584.047852	-171.346252
1583.041992	82.832153
1582.036133	-163.342194
1581.030273	-156.845032
1580.024414	-98.343468
1579.017578	-21.724319
1578.011719	195.341522
1577.004883	-32.757374
1575.998047	-21.481808
1574.990234	-59.720642
1573.982422	91.813622
1572.975586	-48.002281
1571.966797	-37.085598
1570.958984	106.283340
1569.951172	-20.728594
1568.942383	-7.503641
1567.933594	67.953522
1566.924805	112.121941
1565.915039	15.978627
1564.906250	-64.644508
1563.896484	5.170764
1562.886719	2.209523
1561.875977	-50.143242
1560.866211	-66.265602
1559.855469	23.809883
1558.844727	4.867873
1557.833984	1.376114
1556.822266	34.045483
1555.811523	159.855576
1554.799805	171.535751
1553.788086	92.469986
1552.775391	114.283966
1551.763672	-73.669640
1550.750977	-70.171936
1549.738281	52.219292
1548.725586	156.335449
1547.711914	200.802826
1546.699219	92.596481
1545.685547	61.860207
1544.671875	211.926605
1543.658203	315.300140
1542.643555	162.756134
1541.628906	121.215553
1540.614258	58.914406
1539.599609	12.008664
1538.584961	55.339886
1537.569336	93.361755
1536.553711	185.424683
1535.538086	143.196503
1534.522461	75.076530
1533.505859	151.238861
1532.489258	54.536434
1531.472656	89.190956
1530.456055	97.940750
1529.439453	60.195080
1528.421875	-111.595993
1527.404297	239.289383
1526.386719	118.778168
1525.369141	152.629364
1524.350586	42.227280
1523.332031	-57.959541
1522.313477	-106.779404
1521.294922	199.192841
1520.275391	-11.896103
1519.256836	113.740555
1518.237305	-28.090572
1517.217773	-159.704239
1516.197266	-39.635731
1515.177734	-99.514206
1514.157227	-172.336548
1513.136719	65.396523
1512.116211	-17.933498
1511.094727	209.153351
1510.074219	-15.516759
1509.052734	-191.480698
1508.031250	-13.577383
1507.008789	-112.789047
1505.987305	54.538582
1504.964844	14.073961
1503.942383	-13.673621
1502.918945	-169.624207
1501.896484	27.847130
1500.873047	107.319283
1499.849609	-20.726265
1498.826172	-215.375412
1497.802734	-312.804871
1496.778320	-13.737876
1495.753906	111.152321
1494.729492	90.109985
1493.705078	-168.816895
1492.680664	-269.243347
1491.655273	187.424408
1490.629883	56.087955
1489.604492	-70.181190
1488.578125	33.365887
1487.552734	32.087574
1486.526367	160.907181
1485.500000	24.115454
1484.473633	106.758659
1483.446289	293.870575
1482.418945	320.106506
1481.391602	356.442505
1480.364258	313.631897
1479.336914	209.570694
1478.308594	508.150757
1477.280273	572.089478
1476.251953	610.441956
1475.223633	776.050720
1474.194336	686.842407
1473.165039	1147.527954
1472.135742	1032.668701
1471.106445	760.000244
1470.077148	1115.832153
1469.046875	1000.819275
1468.016602	1213.868408
1466.986328	1192.825806
1465.956055	1286.123901
1464.924805	1432.676392
1463.893555	1556.232910
1462.862305	1794.000244
1461.831055	1714.102295
1460.799805	1606.245728
1459.767578	1599.920288
1458.735352	1563.082275
1457.703125	1851.050537
1456.670898	1707.501831
1455.637695	1695.861206
1454.604492	1745.046021
1453.571289	1796.698486
1452.538086	1924.338257
1451.503906	1732.506592
1450.470703	1971.519775
1449.436523	2050.765137
1448.401367	2117.258301
1447.367188	2125.456543
1446.332031	2126.006836
1445.297852	1721.522583
1444.261719	2104.233154
1443.226563	1932.637939
1442.191406	2019.121582
1441.155273	1807.083618
1440.119141	1810.049316
1439.083008	1759.901367
1438.045898	1820.954346
1437.009766	1902.195190
1435.972656	1495.759033
1434.934570	1314.276367
1433.897461	1291.975830
1432.860352	1206.554443
1431.822266	972.210693
1430.784180	667.294983
1429.745117	776.303467
1428.707031	577.508362
1427.667969	580.556274
1426.628906	500.391510
1425.589844	518.587219
1424.550781	463.684357
1423.510742	643.158630
1422.470703	537.865356
1421.430664	392.325867
1420.390625	342.560730
1419.349609	219.799530
1418.308594	311.079132
1417.267578	372.137756
1416.226563	186.600327
1415.185547	154.621979
1414.143555	188.061447
1413.101563	339.700500
1412.059570	6.084923
1411.017578	321.137451
1409.974609	239.016708
1408.931641	129.327545
1407.888672	64.937004
1406.845703	96.044151
1405.801758	46.814545
1404.758789	143.261307
1403.714844	169.420837
1402.669922	203.127060
1401.625977	302.105682
1400.581055	82.539810
1399.537109	-26.531586
1398.491211	102.639343
1397.446289	191.718277
1396.400391	122.921928
1395.355469	99.323898
1394.309570	20.672365
1393.262695	-67.917572
1392.216797	16.374313
1391.169922	-24.487631
1390.123047	227.559311
1389.076172	-0.866135
1388.029297	66.076454
1386.981445	175.567123
1385.933594	-120.021194
1384.885742	-137.898956
1383.837891	-143.195526
1382.789063	-260.882996
1381.740234	-8.666908
1380.691406	-153.654282
1379.642578	83.606468
1378.592773	48.673813
1377.543945	18.846102
1376.494141	-68.301094
1375.444336	-165.305008
1374.393555	72.101074
1373.342773	-42.187679
1372.292969	-171.285294
1371.241211	-158.153381
1370.190430	-70.145325
1369.139648	-193.904449
1368.087891	-73.358940
1367.036133	4.883733
1365.983398	-6.477491
1364.931641	-70.010002
1363.878906	132.934021
1362.826172	-37.432106
1361.773438	8.858431
1360.720703	72.645462
1359.666992	59.394981
1358.613281	-157.652847
1357.559570	100.352470
1356.504883	-94.037880
1355.451172	101.930878
1354.396484	99.150352
1353.341797	248.004593
1352.287109	86.471863
1351.231445	59.187767
1350.175781	118.911903
1349.120117	-44.644115
1348.064453	486.752777
1347.008789	251.474258
1345.952148	192.498123
1344.895508	126.224922
1343.838867	407.181519
1342.782227	638.559814
1341.724609	619.658264
1340.666992	625.658081
1339.609375	738.286194
1338.551758	838.601624
1337.493164	805.283020
1336.434570	692.885010
1335.375977	783.596375
1334.317383	582.416443
1333.257813	299.799530
1332.199219	717.371826
1331.139648	647.747070
1330.079102	622.764587
1329.019531	397.719666
1327.958984	499.074249
1326.898438	598.037048
1325.837891	390.792511
1324.777344	714.707886
1323.715820	559.613403
1322.654297	471.356689
1321.592773	706.558716
1320.531250	798.673462
1319.468750	654.046143
1318.406250	531.800171
1317.343750	653.841553
1316.281250	586.129089
1315.218750	804.473938
1314.155273	746.851624
1313.091797	844.584167
1312.028320	698.549988
1310.963867	848.200439
1309.899414	638.451782
1308.834961	837.521301
1307.770508	682.247437
1306.706055	554.225281
1305.640625	753.535522
1304.575195	731.537048
1303.509766	817.852295
1302.444336	734.629089
1301.377930	656.467896
1300.311523	730.804199
1299.245117	761.003479
1298.178711	744.638245
1297.111328	627.710693
1296.044922	874.301086
1294.977539	551.442017
1293.909180	491.409271
1292.841797	566.458191
1291.773438	374.212738
1290.705078	442.113953
1289.636719	799.410889
1288.567383	281.539032
1287.499023	237.004410
1286.429688	523.372375
1285.360352	606.395752
1284.290039	593.966431
1283.219727	623.271667
1282.150391	544.953247
1281.079102	537.743103
1280.008789	378.924561
1278.937500	176.234085
1277.866211	511.837769
1276.794922	585.732422
1275.723633	574.119873
1274.651367	499.049744
1273.580078	492.535126
1272.507813	390.825104
1271.434570	509.092438
1270.362305	700.665894
1269.289063	667.607666
1268.215820	707.882507
1267.142578	460.236206
1266.068359	569.027405
1264.994141	665.656250
1263.919922	828.174988
1262.845703	746.855591
1261.771484	619.331116
1260.696289	647.928528
1259.621094	834.981995
1258.545898	741.851318
1257.469727	449.099701
1256.394531	609.500122
1255.318359	582.425964
1254.241211	662.532898
1253.165039	754.836609
1252.087891	635.486206
1251.010742	620.849487
1249.933594	389.829926
1248.856445	370.508850
1247.778320	606.500732
1246.700195	543.505127
1245.622070	517.037842
1244.543945	412.895874
1243.464844	539.584534
1242.385742	588.560913
1241.306641	533.170837
1240.227539	405.033630
1239.147461	434.727875
1238.067383	338.292511
1236.987305	613.051880
1235.907227	458.496277
1234.827148	507.702057
1233.746094	578.736206
1232.665039	468.012482
1231.583008	352.522705
1230.501953	237.113525
1229.419922	463.256897
1228.337891	398.771698
1227.255859	482.003632
1226.172852	298.996552
1225.089844	111.249779
1224.006836	264.701904
1222.923828	35.963367
1221.840820	307.877960
1220.756836	146.947571
1219.672852	196.375565
1218.587891	-0.687731
1217.503906	85.004211
1216.418945	199.647415
1215.333984	22.045853
1214.249023	28.011148
1213.164063	60.523865
1212.078125	331.928680
1210.992188	139.969971
1209.906250	189.306076
1208.819336	308.549255
1207.732422	425.316956
1206.645508	322.660126
1205.558594	468.266418
1204.471680	447.538269
1203.383789	229.269608
1202.295898	100.188324
1201.208008	192.666687
1200.119141	13.053227
1199.031250	57.326256
1197.942383	-196.822235
1196.852539	179.409668
1195.763672	76.814919
1194.673828	101.679138
1193.583984	-3.322235
1192.494141	-21.783634
1191.404297	-81.124680
1190.313477	-53.990124
1189.222656	-269.503174
1188.131836	-76.723083
1187.040039	-42.529980
1185.949219	-142.815781
1184.857422	-17.522820
1183.764648	-55.484791
1182.672852	14.463340
1181.580078	-145.897324
1180.487305	27.033100
1179.394531	-20.700933
1178.301758	96.893288
1177.208008	25.089672
1176.114258	-109.023338
1175.020508	199.930817
1173.925781	226.142960
1172.831055	34.436108
1171.736328	194.572662
1170.641602	45.899967
1169.546875	-57.319530
1168.451172	33.168297
1167.355469	-199.265274
1166.259766	1.043638
1165.163086	246.600998
1164.067383	-17.003096
1162.970703	-58.384491
1161.873047	81.702637
1160.776367	262.247284
1159.678711	-101.701668
1158.581055	73.871346
1157.483398	-25.144962
1156.384766	233.674026
1155.287109	103.496811
1154.188477	230.844437
1153.088867	260.297882
1151.990234	106.114105
1150.890625	-131.496780
1149.791016	105.048965
1148.691406	110.342453
1147.590820	291.774750
1146.490234	25.415298
1145.389648	-98.086151
1144.289063	111.563812
1143.187500	56.918194
1142.086914	211.545135
1140.984375	109.151436
1139.882813	315.821411
1138.781250	-62.484665
1137.678711	200.983307
1136.576172	-96.525597
1135.472656	280.669281
1134.370117	94.717476
1133.266602	276.801849
1132.163086	340.010803
1131.058594	479.042389
1129.955078	582.327209
1128.850586	630.904053
1127.746094	601.091309
1126.640625	685.017456
1125.535156	593.374268
1124.430664	572.787292
1123.324219	606.610474
1122.218750	706.661987
1121.112305	465.493469
1120.005859	283.540344
1118.899414	541.932678
1117.792969	665.195251
1116.685547	369.445465
1115.578125	343.448273
1114.470703	270.063446
1113.362305	300.665131
1112.253906	357.167053
1111.145508	337.911560
1110.037109	361.112091
1108.928711	504.704773
1107.819336	400.114288
1106.709961	637.911255
1105.599609	651.205811
1104.490234	388.232819
1103.379883	453.319366
1102.269531	690.528625
1101.159180	712.882935
1100.047852	912.011841
1098.936523	712.496399
1097.825195	680.353271
1096.713867	579.798218
1095.601563	561.665771
1094.489258	687.154602
1093.376953	407.429901
1092.263672	678.714661
1091.151367	542.556458
1090.038086	519.345520
1088.924805	345.480255
1087.810547	519.771545
1086.696289	743.297729
1085.582031	898.462463
1084.467773	545.712402
1083.352539	752.409058
1082.238281	693.431213
1081.123047	721.326660
1080.006836	697.467834
1078.891602	640.689087
1077.775391	858.532043
1076.659180	735.896118
1075.541992	467.767792
1074.425781	434.307922
1073.308594	382.036530
1072.191406	531.392456
1071.073242	483.695892
1069.956055	536.760681
1068.837891	592.088928
1067.719727	333.420593
1066.600586	449.566071
1065.481445	490.679443
1064.362305	669.858276
1063.243164	589.112305
1062.124023	417.105530
1061.003906	474.402313
1059.883789	365.574982
1058.762695	539.701538
1057.642578	580.467773
1056.521484	251.883347
1055.400391	397.788239
1054.278320	368.377716
1053.157227	432.392517
1052.035156	557.064758
1050.913086	462.207367
1049.790039	274.005829
1048.667969	274.902130
1047.544922	240.784775
1046.420898	316.288666
1045.297852	396.424347
1044.173828	420.554840
1043.049805	395.725586
1041.925781	235.747375
1040.800781	301.825378
1039.675781	111.661301
1038.550781	233.636292
1037.425781	148.356140
1036.299805	426.225281
1035.173828	96.615364
1034.047852	367.415375
1032.921875	226.408829
1031.794922	601.728821
1030.667969	402.645355
1029.541016	340.816986
1028.413086	121.013580
1027.286133	68.628113
1026.157227	58.090698
1025.029297	-184.619873
1023.901367	-130.007141
1022.772461	-223.941681
1021.643555	-211.046280
1020.513672	152.208923
1019.384766	-50.613667
1018.254883	-257.938965
1017.124023	-159.092697
1015.994141	-90.366295
1014.863281	-91.143372
1013.732422	-135.881058
1012.601563	-2.186496
1011.469727	-49.129051
1010.338867	204.999237
1009.207031	283.155090
1008.074219	446.956116
1006.942383	414.105988
1005.809570	716.727722
1004.675781	1359.214355
1003.542969	1548.339355
1002.409180	1839.153931
1001.275391	1358.078979
1000.141602	801.069763
999.007813	588.567688
997.873047	325.441559
996.738281	171.039673
995.602539	236.074692
994.467773	107.336258
993.332031	20.277031
992.196289	198.612061
991.059570	275.491760
989.923828	101.146347
988.787109	-123.728691
987.650391	-94.909042
986.512695	95.273552
985.375000	-53.115036
984.237305	65.803833
983.099609	104.199776
981.960938	-0.018461
980.822266	-23.531624
979.683594	-242.469025
978.544922	1.137631
977.405273	76.879013
976.265625	152.706619
975.125977	141.281998
973.985352	15.086642
972.845703	233.692917
971.705078	284.650391
970.563477	69.335648
969.422852	189.443253
968.281250	295.851471
967.139648	51.250813
965.997070	346.031494
964.855469	186.670197
963.712891	259.122101
962.569336	132.222443
961.426758	110.956825
960.283203	275.450928
959.139648	183.421402
957.996094	155.708847
956.851563	469.342712
955.707031	249.554764
954.562500	-70.693497
953.416992	80.735039
952.272461	76.673157
951.126953	219.138748
949.980469	48.409874
948.834961	213.970734
947.688477	87.042938
946.541992	108.850975
945.395508	242.738693
944.248047	86.644585
943.100586	159.114822
941.953125	192.891525
940.804688	32.798145
939.657227	231.175766
938.507813	78.288193
937.359375	258.609344
936.210938	413.913727
935.061523	170.347412
933.912109	180.027344
932.761719	351.628998
931.611328	274.987701
930.460938	102.874329
929.310547	108.588890
928.160156	68.919678
927.008789	56.722160
925.857422	-123.704391
924.705078	-21.822741
923.553711	18.746811
922.401367	-15.596066
921.249023	-120.255974
920.095703	-217.906372
918.942383	145.873947
917.789063	-19.670256
916.635742	-3.313820
915.481445	-204.802261
914.328125	102.417557
913.172852	-28.383898
912.018555	-20.589687
910.863281	-164.653931
909.708008	-176.986862
908.552734	-189.191895
907.396484	-15.385265
906.241211	-90.834152
905.083984	-215.969391
903.927734	-166.510635
902.770508	9.864406
901.613281	-49.202904
900.456055	0.523509
899.298828	-37.925419
898.140625	-92.085571
896.982422	-195.878693
895.824219	-5.531811
894.665039	96.651703
893.505859	-169.558914
892.346680	106.816185
891.186523	-68.707916
890.027344	74.424538
888.867188	61.761925
887.706055	67.252869
886.545898	45.733810
885.384766	139.395981
884.223633	210.529129
883.061523	117.048866
881.899414	190.555267
880.737305	83.732811
879.575195	256.519836
878.413086	230.981659
877.250000	232.553436
876.086914	252.196152
874.922852	152.540329
873.758789	64.236198
872.595703	160.578339
871.430664	205.171906
870.266602	51.801651
869.101563	73.981926
867.936523	26.475933
866.770508	10.498214
865.605469	241.785324
864.439453	250.529465
863.273438	333.425293
862.106445	317.476440
860.939453	301.549316
859.772461	265.431458
858.605469	422.355774
857.437500	247.118713
856.269531	509.412903
855.101563	693.078552
853.932617	502.195404
852.764648	517.622803
851.595703	432.179871
850.425781	564.107239
849.256836	613.057373
848.086914	619.411743
846.916992	531.691223
845.746094	182.071060
844.575195	213.044800
843.404297	141.038681
842.233398	263.637207
841.061523	207.222641
839.889648	175.376572
838.717773	427.384735
837.545898	227.779022
836.373047	93.004051
835.200195	268.727722
834.027344	232.138199
832.853516	552.738708
831.679688	277.115356
830.505859	523.757202
829.331055	386.448700
828.157227	409.723236
826.982422	406.142914
825.806641	123.784706
824.631836	293.958038
823.456055	307.964905
822.280273	299.585785
821.103516	193.108749
819.926758	-15.859285
818.750000	122.481911
817.573242	69.225609
816.395508	31.464554
815.217773	-97.609749
814.040039	-184.474091
812.862305	-291.430420
811.683594	-91.646759
810.504883	176.823959
809.326172	218.383224
808.146484	10.975220
806.966797	-103.175995
805.787109	-157.445038
804.607422	10.188115
803.426758	88.831680
802.246094	49.694912
801.064453	-113.789764
799.883789	-527.966248
798.702148	24.724003
797.520508	-145.701309
796.337891	-92.326340
795.156250	-160.990677
793.972656	-176.590118
792.790039	-48.362450
791.607422	-50.977436
790.423828	68.025696
789.239258	118.220863
788.055664	-207.910995
786.871094	134.055710
785.686523	197.048370
784.501953	220.071487
783.316406	-33.385746
782.130859	-280.230103
780.945313	49.606789
779.759766	222.306763
778.573242	74.551506
777.386719	-48.979771
776.199219	56.993355
775.012695	12.713675
773.825195	94.090233
772.637695	1.033744
771.449219	-63.434967
770.260742	63.829697
769.072266	115.964996
767.883789	26.911062
766.694336	120.657715
765.504883	128.339828
764.315430	1.567948
763.125977	367.946869
761.935547	-65.005989
760.745117	69.935097
759.553711	363.127502
758.363281	154.562988
757.171875	234.099319
755.979492	491.601807
754.788086	318.070831
753.595703	109.381821
752.403320	34.744511
751.210938	91.870667
750.017578	320.196503
748.824219	287.090546
747.630859	177.122406
746.436523	255.886810
745.242188	119.561417
744.047852	97.325607
742.853516	77.263184
741.658203	311.506409
740.462891	122.581200
739.267578	78.366646
738.071289	205.053909
736.875000	62.266964
735.678711	191.094177
734.482422	118.456078
733.285156	34.927071
732.087891	-11.337275
730.890625	108.728340
729.692383	134.720139
728.494141	-31.686617
727.295898	237.102859
726.097656	114.577919
724.898438	79.587181
723.699219	121.153572
722.500000	245.780228
721.299805	25.415651
720.099609	182.938126
718.899414	-65.483154
717.698242	177.305634
716.498047	188.846161
715.296875	427.341461
714.094727	157.773438
712.893555	97.761116
711.691406	-92.851372
710.489258	-6.479766
709.286133	36.440357
708.083008	-66.423203
706.879883	24.736769
705.676758	-36.358593
704.472656	-53.709259
703.268555	48.822155
702.064453	103.641823
700.860352	54.239708
699.655273	15.943852
698.450195	-9.074674
697.244141	135.668289
696.039063	45.888885
694.833008	-145.723282
693.626953	-50.315353
692.419922	-226.143890
691.212891	-208.435226
690.005859	-53.754822
688.798828	-65.982964
687.590820	-199.439453
686.382813	-120.030838
685.174805	-101.123138
683.965820	-138.331909
682.756836	39.303356
681.547852	-151.262711
680.338867	-85.853386
679.128906	-332.106201
677.918945	-12.832459
676.708984	-139.422791
675.498047	-77.408752
674.287109	108.158333
673.076172	-80.388817
671.865234	103.391068
670.653320	-220.840683
669.441406	144.922058
668.229492	115.195084
667.016602	100.809303
665.803711	-90.530380
664.590820	3.492528
663.377930	17.736437
662.164063	94.736557
660.950195	74.708427
659.736328	93.649544
658.521484	-64.214912
657.306641	-208.982086
656.091797	66.865044
654.875977	310.291870
653.661133	-116.691406
652.445313	-9.077854
651.228516	87.687546
650.012695	61.571308
648.795898	99.984543
647.579102	276.042297
646.361328	197.891571
645.143555	287.434937
643.925781	159.422989
642.708008	192.522400
641.489258	255.410690
640.270508	461.965515
639.051758	369.269073
637.833008	252.538193
636.613281	229.903122
635.393555	357.091034
634.172852	118.570122
632.953125	156.453796
631.732422	356.736603
630.511719	300.789581
629.290039	74.538742
628.068359	336.528351
626.846680	273.606140
625.625000	261.116821
624.402344	286.080597
623.179688	299.104828
621.957031	287.263031
620.733398	222.630737
619.510742	392.124207
618.286133	7.578761
617.062500	64.639214
615.837891	-21.347254
614.613281	109.062927
613.388672	-59.896671
612.164063	57.827755
610.938477	-117.509750
609.712891	151.648972
608.486328	99.769882
607.260742	-275.151978
606.034180	-90.861931
604.807617	-46.210957
