# Supplementary material for: Raman spectroscopy accurately differentiates mucosal healing from non-healing and biochemical changes following biological therapy in inflammatory bowel disease
Source: PLoS One. 2021 Jun 2;16(6):e0252210. doi: 10.1371/journal.pone.0252210 (PMC8172032; doi:10.1371/journal.pone.0252210)
Supplement: S2 Dataset — (ZIP) [file pone.0252210.s004.zip › Export UC MH/EC037-1_base sub CR removed_24__X_-13699.7__Y_37029__Z_158.244__Time_272.txt]

1714.640625	131.206467
1713.664063	-136.336624
1712.687500	-26.282751
1711.709961	24.985872
1710.733398	167.721451
1709.755859	50.675068
1708.778320	-132.993973
1707.799805	-13.556972
1706.821289	162.401703
1705.843750	-57.678669
1704.864258	-164.944641
1703.885742	-250.374008
1702.907227	-43.730553
1701.927734	56.117573
1700.948242	-92.485718
1699.968750	-117.654015
1698.988281	-59.602093
1698.007813	6.803881
1697.028320	183.141220
1696.046875	292.906891
1695.066406	-80.471786
1694.084961	123.506058
1693.104492	138.218903
1692.123047	-17.581379
1691.140625	163.299622
1690.159180	309.807617
1689.176758	53.781918
1688.194336	326.302917
1687.211914	356.426208
1686.228516	69.645355
1685.246094	425.698029
1684.262695	472.830444
1683.279297	256.569244
1682.295898	304.441589
1681.311523	443.158691
1680.327148	353.220093
1679.342773	303.599731
1678.358398	531.097412
1677.374023	636.460205
1676.388672	758.058411
1675.403320	590.086182
1674.417969	741.565491
1673.432617	678.010254
1672.446289	431.428345
1671.459961	666.177979
1670.473633	595.677063
1669.487305	652.999512
1668.500977	1029.223267
1667.513672	1018.017212
1666.526367	831.965942
1665.539063	993.887146
1664.550781	1015.421265
1663.563477	1039.914429
1662.575195	1008.984131
1661.586914	1182.478638
1660.598633	1061.988525
1659.609375	1098.145630
1658.620117	1033.890503
1657.631836	1038.811523
1656.641602	927.445862
1655.652344	1179.101196
1654.662109	1017.973267
1653.672852	968.321960
1652.681641	953.296753
1651.691406	1025.817505
1650.701172	635.751282
1649.709961	568.624329
1648.718750	707.927185
1647.727539	530.253967
1646.735352	503.459564
1645.744141	836.149719
1644.751953	255.090729
1643.759766	487.731018
1642.766602	279.592255
1641.774414	369.975800
1640.781250	122.733543
1639.788086	361.180237
1638.794922	304.286835
1637.801758	-63.577213
1636.807617	140.950668
1635.813477	2.887725
1634.819336	-148.144653
1633.825195	112.027725
1632.830078	224.701660
1631.834961	221.583313
1630.839844	260.714111
1629.844727	-234.411346
1628.849609	76.101913
1627.853516	15.580763
1626.857422	-100.052338
1625.861328	234.191467
1624.865234	-91.603226
1623.868164	-172.698868
1622.871094	285.119690
1621.874023	70.122742
1620.876953	-144.710419
1619.879883	-172.894577
1618.881836	-30.330275
1617.883789	151.611542
1616.885742	10.670145
1615.887695	121.766502
1614.888672	148.889130
1613.889648	312.438568
1612.890625	313.353546
1611.891602	52.098167
1610.892578	139.626923
1609.892578	64.633850
1608.892578	-67.955025
1607.892578	-140.224136
1606.892578	49.457016
1605.891602	170.966354
1604.890625	192.937119
1603.889648	248.917938
1602.888672	-215.886215
1601.887695	250.889832
1600.885742	-43.735023
1599.883789	-100.275681
1598.881836	-28.704630
1597.879883	-176.767731
1596.876953	-201.981110
1595.874023	-310.829987
1594.871094	-87.909599
1593.868164	-71.457748
1592.864258	172.101395
1591.861328	-111.823410
1590.857422	-32.897430
1589.853516	-74.095474
1588.848633	43.797031
1587.844727	-112.288986
1586.839844	-15.431025
1585.834961	8.316525
1584.830078	-59.250244
1583.824219	261.432922
1582.819336	154.606506
1581.813477	250.925201
1580.807617	31.985653
1579.800781	-168.725998
1578.794922	41.890999
1577.788086	31.086702
1576.781250	28.001354
1575.773438	144.486267
1574.766602	83.967384
1573.758789	221.001007
1572.750977	-146.504410
1571.743164	125.486473
1570.735352	168.563751
1569.726563	-141.851059
1568.718750	207.577713
1567.708984	71.066917
1566.700195	20.205408
1565.691406	65.305511
1564.681641	151.786636
1563.671875	38.314606
1562.662109	108.972252
1561.652344	16.078842
1560.641602	57.940357
1559.630859	27.070957
1558.620117	14.243217
1557.609375	255.266907
1556.597656	332.824768
1555.586914	50.176064
1554.575195	117.142113
1553.563477	82.974449
1552.550781	46.093956
1551.539063	11.710197
1550.526367	57.417336
1549.513672	82.285965
1548.500977	158.747513
1547.487305	-0.285219
1546.473633	137.946381
1545.459961	234.637619
1544.446289	-183.113846
1543.432617	6.365932
1542.417969	12.219927
1541.404297	170.334427
1540.389648	111.348778
1539.374023	85.805931
1538.359375	-92.112068
1537.343750	-35.276157
1536.328125	29.152121
1535.312500	-22.641163
1534.296875	126.608246
1533.280273	-25.994297
1532.263672	14.669603
1531.247070	34.577244
1530.230469	152.264557
1529.212891	32.774155
1528.196289	-27.533405
1527.178711	-5.552258
1526.160156	93.513168
1525.142578	-100.973846
1524.124023	69.888939
1523.106445	-24.405800
1522.087891	99.840744
1521.068359	213.617722
1520.049805	342.676361
1519.030273	21.718853
1518.010742	-19.087408
1516.991211	107.024521
1515.971680	279.216156
1514.951172	-41.900391
1513.930664	212.188461
1512.910156	-73.041199
1511.889648	-42.554672
1510.868164	-7.068206
1509.846680	-215.419266
1508.826172	-174.956696
1507.803711	42.302082
1506.782227	156.836761
1505.759766	212.253906
1504.737305	-278.314636
1503.714844	-179.449188
1502.692383	1.262183
1501.668945	-199.819107
1500.646484	-260.045410
1499.623047	-381.789398
1498.599609	-30.051455
1497.575195	-8.669577
1496.550781	-135.759186
1495.527344	110.597755
1494.502930	251.906891
1493.477539	-159.199158
1492.453125	4.973388
1491.427734	-91.691223
1490.402344	-147.497406
1489.376953	105.763870
1488.350586	300.090210
1487.325195	108.716988
1486.298828	241.572952
1485.272461	50.160629
1484.245117	323.194305
1483.218750	-16.234785
1482.191406	330.569366
1481.164063	452.757965
1480.136719	146.503021
1479.108398	235.430740
1478.080078	296.243225
1477.052734	464.031403
1476.023438	394.751678
1474.995117	748.281921
1473.965820	493.012939
1472.937500	576.444946
1471.908203	608.884583
1470.877930	669.257874
1469.848633	1131.590454
1468.818359	746.628296
1467.788086	908.591431
1466.757813	958.591370
1465.727539	1155.993408
1464.696289	1055.915771
1463.665039	1425.953369
1462.633789	1003.204163
1461.602539	1235.920044
1460.570313	1044.437866
1459.539063	1343.047241
1458.506836	1367.370972
1457.473633	1531.239258
1456.441406	1603.722778
1455.408203	1475.762573
1454.375000	1573.576904
1453.341797	1805.741699
1452.308594	1789.385986
1451.274414	1856.665161
1450.241211	1918.883789
1449.207031	2008.938477
1448.171875	1883.659302
1447.137695	2016.770752
1446.102539	1942.220215
1445.067383	1650.039673
1444.032227	1737.612061
1442.997070	1622.763184
1441.960938	1414.377319
1440.924805	1666.401978
1439.888672	1678.142090
1438.852539	1543.288574
1437.816406	1519.735840
1436.779297	1544.223511
1435.742188	1172.099487
1434.705078	1206.836304
1433.666992	1006.730164
1432.629883	910.289246
1431.591797	783.623962
1430.553711	591.449219
1429.514648	502.832825
1428.476563	437.030518
1427.437500	204.834793
1426.398438	252.680801
1425.359375	381.234131
1424.320313	240.103622
1423.280273	83.955139
1422.240234	126.963737
1421.200195	119.638634
1420.159180	459.884064
1419.119141	155.528519
1418.078125	236.480682
1417.037109	387.932739
1415.996094	169.520737
1414.954102	36.783886
1413.912109	47.531277
1412.870117	277.111755
1411.828125	222.588959
1410.786133	-12.803539
1409.743164	10.794070
1408.700195	152.537979
1407.657227	38.095272
1406.614258	207.554840
1405.570313	58.141953
1404.527344	-241.717850
1403.483398	-19.375761
1402.438477	14.755314
1401.394531	-48.862591
1400.349609	-205.181793
1399.304688	2.241959
1398.259766	34.177017
1397.214844	148.897583
1396.168945	130.830658
1395.123047	340.847717
1394.077148	37.377197
1393.031250	-10.433799
1391.984375	54.519718
1390.937500	-391.115845
1389.890625	51.980358
1388.843750	317.328400
1387.796875	480.092834
1386.749023	-265.017517
1385.701172	83.016182
1384.653320	168.497055
1383.604492	151.544312
1382.556641	-415.046051
1381.507813	23.032381
1380.458984	88.842720
1379.410156	-75.026894
1378.360352	160.738403
1377.310547	37.045086
1376.260742	-193.811768
1375.210938	141.929718
1374.161133	78.490341
1373.110352	2.689236
1372.059570	-67.989655
1371.008789	-58.765053
1369.957031	60.211678
1368.906250	-149.684402
1367.854492	131.402206
1366.802734	123.525162
1365.750000	-349.949066
1364.698242	389.416168
1363.645508	20.836481
1362.592773	25.820024
1361.540039	65.735725
1360.486328	16.165300
1359.433594	48.804008
1358.379883	51.674953
1357.326172	-69.657677
1356.271484	107.405708
1355.216797	-11.219411
1354.163086	-82.477318
1353.107422	166.787430
1352.052734	314.238800
1350.998047	215.923721
1349.942383	-83.329277
1348.886719	332.382843
1347.830078	519.726685
1346.774414	635.160400
1345.717773	515.011902
1344.661133	590.896667
1343.604492	589.991821
1342.546875	772.579407
1341.490234	638.007324
1340.432617	563.033875
1339.375000	582.305237
1338.316406	623.933899
1337.258789	722.591125
1336.200195	682.664795
1335.141602	506.730225
1334.082031	652.597534
1333.023438	724.290649
1331.963867	598.172668
1330.904297	625.496338
1329.844727	712.221680
1328.784180	532.055420
1327.723633	868.490295
1326.663086	858.993958
1325.602539	479.088959
1324.541992	719.250793
1323.480469	697.674927
1322.418945	881.056580
1321.357422	676.992310
1320.295898	877.721313
1319.233398	782.421692
1318.170898	642.843018
1317.108398	675.995850
1316.045898	719.062622
1314.982422	594.581116
1313.918945	896.503601
1312.855469	624.362122
1311.791992	716.926941
1310.728516	999.126587
1309.664063	614.079163
1308.599609	1031.670044
1307.535156	971.739990
1306.469727	902.045715
1305.404297	962.808472
1304.338867	964.581726
1303.273438	1045.088745
1302.208008	975.670227
1301.141602	984.971741
1300.075195	1018.892029
1299.008789	1097.068359
1297.942383	919.837463
1296.875000	850.763184
1295.807617	1049.357178
1294.740234	1088.375977
1293.672852	747.072021
1292.604492	1117.421631
1291.537109	1082.947021
1290.468750	874.412292
1289.399414	639.031250
1288.331055	1006.792419
1287.261719	1058.288574
1286.192383	813.333679
1285.123047	835.527832
1284.052734	438.949219
1282.983398	769.792969
1281.913086	843.476501
1280.841797	833.937988
1279.771484	890.505188
1278.700195	783.160217
1277.628906	582.947021
1276.557617	590.696350
1275.486328	547.125549
1274.414063	640.463318
1273.341797	926.833801
1272.269531	778.214111
1271.197266	1047.366577
1270.124023	764.498474
1269.050781	935.895996
1267.977539	933.922913
1266.904297	824.579895
1265.830078	671.369324
1264.756836	962.216064
1263.681641	738.325195
1262.607422	773.012451
1261.533203	556.596558
1260.458008	891.091736
1259.382813	867.246887
1258.307617	901.880920
1257.231445	812.275757
1256.155273	941.869629
1255.079102	1003.235474
1254.002930	833.336914
1252.926758	906.860168
1251.849609	664.049988
1250.772461	1104.854492
1249.695313	764.817383
1248.617188	984.126770
1247.540039	666.123474
1246.461914	693.343140
1245.382813	769.124512
1244.304688	781.704895
1243.225586	643.680542
1242.146484	850.495728
1241.067383	775.598572
1239.988281	771.103149
1238.908203	730.182068
1237.828125	851.801147
1236.748047	570.717163
1235.667969	854.741516
1234.586914	517.964722
1233.505859	607.909424
1232.424805	598.432007
1231.343750	722.185730
1230.261719	707.778748
1229.179688	533.516968
1228.097656	812.059570
1227.015625	543.386108
1225.932617	451.458191
1224.850586	366.804932
1223.767578	374.069183
1222.683594	724.710876
1221.600586	417.489990
1220.516602	637.353821
1219.432617	250.448502
1218.347656	506.413330
1217.263672	477.168579
1216.178711	305.388062
1215.093750	305.089203
1214.008789	514.784973
1212.922852	425.042236
1211.836914	385.972351
1210.750977	339.637177
1209.665039	425.942261
1208.579102	656.853821
1207.492188	272.809784
1206.405273	267.329926
1205.318359	261.804352
1204.230469	321.278290
1203.142578	149.431931
1202.054688	314.772552
1200.966797	364.418823
1199.877930	-7.277391
1198.790039	-85.236069
1197.701172	231.387619
1196.611328	-12.693937
1195.522461	-45.062553
1194.432617	-43.816917
1193.342773	89.596672
1192.252930	220.496262
1191.162109	161.442566
1190.072266	87.959747
1188.981445	-64.814827
1187.889648	-95.119812
1186.798828	141.032196
1185.707031	122.588875
1184.615234	113.698189
1183.523438	-113.563828
1182.430664	-127.314346
1181.337891	-306.579071
1180.245117	-87.826805
1179.152344	-29.829088
1178.059570	-221.142578
1176.965820	150.607605
1175.872070	40.661762
1174.778320	-157.900009
1173.683594	280.449463
1172.588867	-71.396980
1171.494141	158.414246
1170.399414	36.342266
1169.303711	43.435677
1168.208984	-76.275322
1167.113281	-38.183933
1166.016602	-36.034199
1164.920898	147.710251
1163.824219	-182.425995
1162.727539	216.155518
1161.630859	-230.986328
1160.533203	269.985992
1159.435547	114.169113
1158.337891	92.028290
1157.240234	236.882263
1156.141602	281.408264
1155.043945	-22.358305
1153.944336	-171.062363
1152.845703	-148.083481
1151.747070	189.462662
1150.647461	66.874336
1149.547852	-93.827385
1148.447266	136.120560
1147.347656	15.863581
1146.247070	245.587448
1145.146484	51.461861
1144.044922	33.472519
1142.944336	-212.951645
1141.842773	-128.681671
1140.741211	-225.235153
1139.638672	-98.302238
1138.537109	-49.902859
1137.434570	79.222595
1136.332031	84.695435
1135.228516	123.370369
1134.125977	-61.244884
1133.022461	117.452881
1131.917969	390.976135
1130.814453	37.791782
1129.709961	175.883774
1128.605469	420.627655
1127.500977	342.672729
1126.396484	245.750381
1125.291016	283.951599
1124.185547	454.827820
1123.080078	431.292114
1121.973633	471.687439
1120.868164	256.250702
1119.761719	107.172699
1118.654297	400.825439
1117.547852	218.592575
1116.440430	178.383514
1115.333008	-20.339855
1114.225586	29.353210
1113.117188	157.024368
1112.008789	15.100411
1110.900391	-60.597229
1109.791992	237.086838
1108.682617	21.933037
1107.573242	612.303772
1106.463867	279.053802
1105.354492	451.180237
1104.244141	328.154999
1103.133789	372.721436
1102.023438	436.128784
1100.913086	454.680939
1099.801758	692.519714
1098.690430	406.833832
1097.579102	472.485840
1096.467773	759.625366
1095.355469	287.960693
1094.243164	367.703979
1093.130859	251.942413
1092.017578	183.311996
1090.905273	517.245605
1089.791992	349.746521
1088.677734	375.247620
1087.564453	334.888794
1086.450195	379.204620
1085.335938	738.571289
1084.221680	726.374878
1083.106445	352.257324
1081.991211	638.561707
1080.875977	424.396759
1079.760742	665.957031
1078.644531	649.128784
1077.528320	331.852661
1076.412109	477.081085
1075.295898	35.668846
1074.178711	340.439789
1073.061523	227.631302
1071.944336	368.129425
1070.826172	281.187775
1069.708984	187.291290
1068.590820	222.324829
1067.471680	407.285858
1066.353516	402.495087
1065.234375	315.771118
1064.115234	423.421417
1062.996094	488.925781
1061.875977	72.405212
1060.755859	332.186584
1059.635742	163.880554
1058.515625	96.236389
1057.394531	362.947510
1056.273438	106.045700
1055.152344	239.524384
1054.031250	270.195313
1052.909180	333.586060
1051.787109	252.218414
1050.665039	161.597519
1049.541992	192.422897
1048.418945	183.614655
1047.295898	256.511841
1046.172852	289.777710
1045.048828	113.207733
1043.925781	251.503540
1042.801758	217.309616
1041.676758	-68.484116
1040.552734	-23.268137
1039.427734	3.342541
1038.302734	-77.111481
1037.176758	308.128448
1036.050781	-53.873764
1034.924805	-64.275284
1033.798828	-83.911034
1032.672852	168.653595
1031.545898	328.144318
1030.418945	310.944916
1029.291992	-1.359586
1028.164063	4.892153
1027.036133	-202.521729
1025.908203	-242.537796
1024.780273	-52.575081
1023.651367	-43.718067
1022.522461	-624.327637
1021.393555	-90.764259
1020.264648	-186.073990
1019.134766	-397.243408
1018.004883	-362.434570
1016.875000	-248.740448
1015.744141	1.719751
1014.613281	152.504395
1013.482422	36.877907
1012.351563	-9.127781
1011.219727	93.165192
1010.088867	28.813381
1008.956055	526.995667
1007.824219	279.930908
1006.691406	500.376831
1005.558594	720.808960
1004.425781	1271.895874
1003.292969	1457.540527
1002.159180	1065.352661
1001.025391	483.952240
999.891602	524.364990
998.756836	479.384705
997.622070	76.595627
996.487305	302.029388
995.352539	102.764534
994.216797	35.206352
993.081055	53.130085
991.945313	36.543846
990.808594	220.665649
989.672852	82.048683
988.536133	-217.756058
987.398438	58.746052
986.261719	-127.839668
985.124023	-33.254734
983.986328	116.644341
982.847656	4.118976
981.709961	165.638931
980.571289	131.580490
979.432617	-35.796139
978.292969	319.094940
977.153320	165.736374
976.013672	242.436737
974.874023	-76.124359
973.734375	-130.187225
972.593750	284.515991
971.453125	10.090384
970.311523	-39.086670
969.170898	58.786369
968.029297	122.276863
966.886719	-126.240173
965.745117	-113.014557
964.602539	147.998077
963.459961	-88.599869
962.317383	420.060394
961.173828	64.514908
960.030273	107.934074
958.886719	-102.860237
957.743164	52.990887
956.598633	-107.132538
955.454102	-54.189438
954.309570	69.772797
953.165039	-19.031530
952.019531	155.369598
950.874023	-84.182365
949.727539	90.331573
948.582031	237.424316
947.435547	-42.849815
946.289063	42.686111
945.141602	-33.925232
943.995117	261.859589
942.847656	30.140295
941.699219	321.371460
940.551758	28.299059
939.403320	162.126770
938.254883	268.601135
937.105469	190.372620
935.957031	237.672836
934.807617	378.491150
933.658203	405.372498
932.507813	329.785950
931.357422	115.358261
930.207031	-160.380295
929.056641	301.797729
927.906250	-162.637985
926.754883	-37.349079
925.603516	-189.627136
924.451172	149.579193
923.298828	136.198837
922.146484	300.238464
920.994141	323.337463
919.841797	146.506439
918.688477	56.164089
917.535156	49.973328
916.380859	391.311981
915.227539	-241.468018
914.073242	168.001617
912.918945	230.123672
911.763672	-107.038307
910.608398	-8.470334
909.453125	10.738345
908.297852	82.139091
907.141602	-129.776688
905.985352	52.774254
904.829102	-136.271988
903.672852	123.309700
902.515625	-176.528198
901.358398	35.493404
900.201172	-26.421867
899.042969	67.881653
897.884766	-9.760455
896.726563	168.271393
895.568359	-96.965714
894.409180	-13.874592
893.250000	-14.412838
892.090820	-229.591751
890.930664	-65.087532
889.771484	124.219063
888.611328	74.104172
887.450195	105.318268
886.289063	346.452332
885.128906	269.329681
883.966797	235.130295
882.805664	-22.319233
881.643555	137.538757
880.481445	155.316605
879.319336	380.459961
878.156250	226.952972
876.993164	533.107178
875.830078	80.116165
874.666016	237.573608
873.502930	298.166382
872.338867	223.700470
871.173828	115.523895
870.009766	405.587189
868.844727	81.520569
867.679688	-127.714172
866.513672	175.699249
865.348633	265.459381
864.182617	281.026581
863.015625	381.946136
861.849609	500.779907
860.682617	228.861298
859.515625	489.085693
858.347656	434.978363
857.180664	439.222351
856.012695	504.020142
854.843750	333.290161
853.675781	483.254517
852.506836	794.529785
851.337891	446.753662
850.167969	428.486572
848.999023	374.366852
847.829102	356.083221
846.658203	297.479919
845.488281	200.826263
844.317383	596.531677
843.146484	569.155884
841.975586	459.000214
840.803711	442.789154
839.631836	283.463440
838.459961	97.353752
837.287109	253.213791
836.114258	319.591858
834.941406	149.133148
833.768555	239.992661
832.594727	333.002167
831.420898	419.227783
830.247070	221.961212
829.072266	299.161224
827.898438	322.746674
826.722656	65.295242
825.547852	46.471153
824.372070	96.702713
823.196289	-29.183844
822.020508	-108.275475
820.844727	-24.786070
819.667969	103.145332
818.491211	128.554230
817.313477	-55.327377
816.136719	-125.688911
814.958984	-180.502914
813.781250	120.520309
812.602539	154.503326
811.423828	-156.174164
810.245117	-177.825394
809.066406	36.011852
807.886719	-192.403214
806.707031	-274.184692
805.527344	-187.233612
804.346680	-446.700897
803.166992	12.987108
801.985352	28.609026
800.804688	-22.390074
799.623047	-417.202301
798.441406	-228.734192
797.259766	-259.886444
796.078125	-169.192551
794.895508	21.096764
793.712891	-30.231285
792.529297	15.842108
791.346680	-192.801300
790.163086	19.177063
788.978516	-56.721058
787.794922	-46.357620
786.610352	136.474899
785.425781	195.302673
784.241211	112.530067
783.055664	-89.642570
781.870117	178.942047
780.684570	274.993134
779.498047	388.599640
778.311523	241.491409
777.125000	63.475456
775.938477	62.065823
774.750977	-10.029426
773.563477	328.222687
772.375977	101.560936
771.187500	163.830093
769.999023	-16.518616
768.810547	177.878723
767.622070	158.358734
766.432617	145.391159
765.243164	535.462708
764.053711	447.416077
762.863281	304.306824
761.672852	328.493134
760.482422	62.128269
759.291992	414.058929
758.100586	336.844635
756.909180	217.832169
755.717773	98.819519
754.525391	217.194366
753.333008	126.698227
752.140625	53.769863
750.948242	204.865616
749.754883	118.675926
748.561523	19.307884
747.368164	135.044128
746.173828	211.176697
744.979492	-68.175392
743.785156	207.481567
742.590820	189.129623
741.395508	89.627197
740.200195	71.232307
739.003906	-109.348915
737.808594	-276.726868
736.612305	-91.430321
735.416016	-247.851440
734.218750	357.622223
733.021484	17.258802
731.824219	451.655884
730.626953	109.198158
729.428711	11.839975
728.230469	227.201218
727.032227	136.385437
725.833984	323.172028
724.634766	99.054436
723.435547	408.074615
722.235352	295.407684
721.036133	540.899170
719.835938	116.067268
718.635742	387.668854
717.434570	344.924072
716.233398	153.859436
715.032227	-50.196617
713.831055	273.533569
712.628906	163.299561
711.426758	-51.485363
710.224609	335.239716
709.021484	129.257690
707.818359	313.243530
706.615234	220.629318
705.412109	506.870544
704.208008	-3.570091
703.003906	15.003874
701.799805	-14.256723
700.594727	326.257416
699.389648	83.914558
698.184570	-32.191090
696.979492	12.628449
695.773438	70.504120
694.567383	160.985672
693.361328	27.774769
692.154297	-18.474113
690.947266	-114.576569
689.740234	-95.547768
688.533203	-219.678299
687.325195	-37.821316
686.117188	-90.214523
684.909180	137.191299
683.700195	28.550949
682.491211	-210.004364
681.282227	-281.534851
680.072266	-28.016443
678.863281	24.048649
677.653320	37.192596
676.442383	-308.941589
675.232422	3.108264
674.021484	96.558235
672.810547	-17.617434
671.598633	52.181755
670.386719	3.119284
669.174805	31.997904
667.962891	-44.938274
666.750000	128.901627
665.537109	-29.911196
664.324219	-50.324181
663.110352	28.698961
661.897461	-306.678680
660.683594	353.148895
659.468750	-46.666092
658.254883	-85.924171
657.040039	-433.464325
655.824219	-82.111038
654.609375	81.648842
653.393555	146.310684
652.177734	36.526077
650.960938	191.884308
649.745117	-102.836853
648.528320	145.315414
647.311523	72.718575
646.093750	-16.940367
644.875977	181.903152
643.658203	279.671539
642.440430	239.875061
641.221680	425.999542
640.002930	27.429117
638.784180	338.429535
637.564453	67.096054
636.344727	-107.310898
635.125000	266.177246
633.905273	25.493814
632.684570	214.409790
631.463867	107.176926
630.243164	171.782852
629.021484	264.377411
627.799805	410.674561
626.578125	220.368591
625.356445	208.212265
624.133789	461.960785
622.911133	394.284180
621.688477	271.057831
620.464844	188.702835
619.241211	404.154144
618.017578	-97.578529
616.793945	98.803482
615.569336	34.138947
614.344727	-259.308044
613.120117	-143.977615
611.894531	168.140671
610.668945	118.901978
609.443359	125.357872
608.216797	69.934540
606.991211	53.080322
605.764648	-356.701019
604.537109	-55.081013
