# Supplementary material for: Raman spectroscopy accurately differentiates mucosal healing from non-healing and biochemical changes following biological therapy in inflammatory bowel disease
Source: PLoS One. 2021 Jun 2;16(6):e0252210. doi: 10.1371/journal.pone.0252210 (PMC8172032; doi:10.1371/journal.pone.0252210)
Supplement: S2 Dataset — (ZIP) [file pone.0252210.s004.zip › Export UC MH/EC038-2_CR removed and BL sub_56__X_-3730.94__Y_63160.1__Z_-458.244__Time_639.txt]

1714.793945	215.686951
1713.817383	-21.803696
1712.840820	18.702614
1711.864258	-194.137939
1710.886719	85.079475
1709.909180	223.508667
1708.931641	103.314850
1707.953125	-42.314304
1706.975586	-199.853546
1705.997070	-56.120899
1705.018555	-53.035099
1704.040039	-225.310745
1703.060547	-142.051224
1702.081055	14.679555
1701.101563	124.447815
1700.122070	-42.727230
1699.142578	-254.060837
1698.162109	-186.146881
1697.181641	-475.192932
1696.201172	247.038589
1695.220703	-50.339832
1694.239258	54.103783
1693.257813	108.885269
1692.276367	-131.570572
1691.294922	24.157158
1690.313477	-3.231410
1689.331055	202.480225
1688.348633	139.753311
1687.366211	128.727356
1686.383789	193.346619
1685.400391	85.626488
1684.416992	157.445908
1683.433594	19.710068
1682.450195	104.029266
1681.465820	428.838745
1680.482422	387.025757
1679.498047	202.335815
1678.512695	119.665146
1677.528320	692.386169
1676.542969	595.335510
1675.558594	536.390320
1674.572266	507.434235
1673.586914	609.535522
1672.601563	523.650696
1671.615234	725.454163
1670.628906	824.282104
1669.642578	793.628479
1668.655273	830.019714
1667.668945	760.897827
1666.681641	737.543030
1665.694336	757.280762
1664.706055	1064.099243
1663.718750	872.781738
1662.730469	1005.604004
1661.742188	913.588684
1660.753906	848.664490
1659.764648	1094.311401
1658.775391	1419.839844
1657.787109	1012.056152
1656.796875	1139.812134
1655.807617	1061.491577
1654.818359	658.084290
1653.828125	879.808167
1652.837891	953.692383
1651.846680	742.252991
1650.856445	978.252258
1649.865234	910.445435
1648.874023	798.092896
1647.882813	686.137085
1646.891602	527.002991
1645.899414	619.202087
1644.907227	447.556427
1643.915039	410.944672
1642.922852	86.874565
1641.930664	130.082535
1640.937500	118.092079
1639.944336	50.945412
1638.951172	97.471329
1637.957031	365.686676
1636.963867	354.535309
1635.969727	-207.330246
1634.975586	56.069572
1633.981445	-115.208954
1632.986328	-33.393246
1631.991211	-199.027206
1630.996094	-35.337173
1630.000977	33.632328
1629.005859	-89.442307
1628.009766	-543.913879
1627.013672	51.533344
1626.017578	-29.136549
1625.021484	-143.890915
1624.024414	-300.612793
1623.028320	-394.128754
1622.031250	37.977573
1621.033203	-126.467316
1620.036133	-143.721329
1619.038086	154.156128
1618.041016	23.960218
1617.041992	-127.213470
1616.043945	52.340481
1615.045898	-125.044228
1614.046875	298.311920
1613.047852	380.500244
1612.048828	171.554001
1611.048828	468.574982
1610.049805	199.291901
1609.049805	129.187820
1608.049805	-53.615452
1607.048828	-71.431679
1606.048828	15.424285
1605.047852	89.039116
1604.046875	222.715347
1603.045898	316.966400
1602.044922	-7.559369
1601.042969	298.320862
1600.041016	290.111938
1599.039063	294.841675
1598.037109	77.229431
1597.034180	-54.201900
1596.031250	-70.758797
1595.028320	-144.938141
1594.025391	250.878616
1593.022461	-134.404663
1592.018555	-595.417358
1591.014648	-82.829643
1590.010742	-63.848404
1589.006836	-58.102329
1588.001953	80.468613
1586.997070	67.533531
1585.992188	341.214233
1584.987305	330.447205
1583.982422	236.086945
1582.976563	-98.165977
1581.970703	-18.277487
1580.964844	147.316422
1579.958984	148.580322
1578.952148	274.577820
1577.945313	-86.415375
1576.938477	432.083313
1575.931641	242.488235
1574.924805	52.752979
1573.916992	89.108833
1572.909180	341.024597
1571.901367	166.301971
1570.893555	199.338379
1569.884766	434.784790
1568.876953	77.633644
1567.868164	203.465042
1566.858398	118.670464
1565.849609	241.386642
1564.839844	-25.525997
1563.830078	-17.488169
1562.820313	296.453308
1561.810547	44.575993
1560.799805	2.610045
1559.790039	-182.144363
1558.779297	6.200625
1557.767578	269.369598
1556.756836	441.533478
1555.745117	48.647511
1554.733398	204.768555
1553.721680	272.555878
1552.709961	-11.987441
1551.697266	-27.477818
1550.685547	388.985352
1549.672852	-255.705170
1548.659180	162.726974
1547.646484	503.203400
1546.632813	302.926544
1545.619141	177.481323
1544.605469	93.227066
1543.591797	-48.047150
1542.577148	-318.657959
1541.562500	-209.704865
1540.547852	-72.599701
1539.533203	123.616852
1538.518555	102.740112
1537.502930	-47.375244
1536.487305	225.483154
1535.471680	157.552277
1534.456055	241.608154
1533.439453	230.016754
1532.422852	135.753174
1531.406250	378.956940
1530.389648	207.037155
1529.373047	122.596359
1528.355469	189.947250
1527.337891	123.194954
1526.320313	246.807358
1525.302734	-208.921356
1524.284180	467.612091
1523.265625	171.189407
1522.247070	49.643948
1521.228516	-5.140144
1520.208984	-168.067734
1519.190430	-145.967590
1518.170898	-136.900894
1517.151367	-20.061468
1516.130859	83.715782
1515.111328	-159.388947
1514.090820	-86.709206
1513.070313	119.307930
1512.049805	53.039089
1511.028320	-103.165512
1510.006836	63.845093
1508.986328	-256.666351
1507.963867	-197.658936
1506.942383	-261.826385
1505.919922	2.017829
1504.898438	1.700642
1503.875977	93.503937
1502.852539	-388.695740
1501.830078	17.999453
1500.806641	-113.338058
1499.783203	-134.614853
1498.759766	-470.792023
1497.736328	-51.982933
1496.711914	-472.639099
1495.687500	22.563675
1494.663086	-372.486115
1493.638672	-64.290504
1492.613281	-185.773834
1491.587891	165.560120
1490.563477	537.164734
1489.537109	27.146120
1488.511719	163.526749
1487.485352	302.334869
1486.458984	-69.558144
1485.432617	-114.601738
1484.406250	350.735138
1483.379883	188.206161
1482.352539	186.400391
1481.325195	396.257568
1480.297852	177.650406
1479.269531	275.203156
1478.241211	517.982361
1477.213867	508.421844
1476.184570	445.308777
1475.156250	1021.566162
1474.127930	410.915649
1473.098633	668.682678
1472.069336	872.900391
1471.040039	868.372986
1470.009766	1115.726563
1468.979492	902.578186
1467.950195	1246.548584
1466.918945	1061.464478
1465.888672	1013.800659
1464.857422	1240.661499
1463.827148	1500.532837
1462.795898	1574.849365
1461.763672	1605.975830
1460.732422	1644.787964
1459.700195	2061.904541
1458.667969	1349.334229
1457.635742	1786.757813
1456.603516	1681.082275
1455.570313	1326.891479
1454.537109	1802.255859
1453.503906	1767.825073
1452.470703	1799.396484
1451.436523	1716.950439
1450.403320	2128.782959
1449.369141	2244.075928
1448.333984	1746.408691
1447.299805	1985.998169
1446.264648	1724.242065
1445.230469	1968.981812
1444.194336	2114.960693
1443.159180	1914.358032
1442.124023	1701.297119
1441.087891	1693.264282
1440.051758	1526.037598
1439.015625	1712.921753
1437.978516	1839.149780
1436.941406	1492.887573
1435.904297	1515.750732
1434.867188	1505.885498
1433.830078	1236.028320
1432.791992	1213.816650
1431.754883	825.739014
1430.715820	874.511108
1429.677734	673.615967
1428.639648	346.800415
1427.600586	554.923157
1426.561523	475.627014
1425.522461	525.069702
1424.482422	201.567291
1423.443359	621.757874
1422.403320	230.621552
1421.363281	265.485809
1420.322266	401.186493
1419.282227	53.573303
1418.241211	234.857803
1417.200195	-49.387295
1416.159180	235.296112
1415.117188	296.086151
1414.076172	62.752693
1413.034180	196.774109
1411.992188	-78.900894
1410.949219	42.802719
1409.907227	-184.672821
1408.864258	-138.066818
1407.821289	-71.232201
1406.777344	219.217041
1405.734375	-128.030243
1404.690430	119.941940
1403.646484	-108.888092
1402.602539	104.155823
1401.557617	-309.920624
1400.513672	26.286346
1399.468750	79.129662
1398.423828	-344.231812
1397.377930	-27.852449
1396.333008	168.283325
1395.287109	-56.441193
1394.241211	84.803925
1393.195313	50.844803
1392.148438	-98.140007
1391.101563	161.133911
1390.054688	-240.269211
1389.007813	81.798851
1387.960938	-43.914154
1386.913086	165.718155
1385.865234	-314.747406
1384.817383	185.177032
1383.769531	-164.796127
1382.720703	-179.616211
1381.671875	-61.854153
1380.623047	-333.662903
1379.574219	-98.228661
1378.524414	47.353218
1377.475586	175.570374
1376.425781	398.709351
1375.375977	-44.323414
1374.325195	-42.974445
1373.274414	8.410307
1372.224609	349.199097
1371.172852	24.304920
1370.122070	78.582352
1369.070313	78.145966
1368.019531	92.822136
1366.967773	137.511124
1365.915039	384.034454
1364.863281	244.680450
1363.810547	53.240734
1362.757813	23.795227
1361.705078	-80.143677
1360.651367	-9.774949
1359.598633	-215.358780
1358.544922	89.030533
1357.491211	-86.395126
1356.436523	-3.125351
1355.382813	142.381210
1354.328125	511.547302
1353.273438	259.693542
1352.217773	82.567047
1351.163086	96.840836
1350.107422	175.758881
1349.051758	416.088440
1347.996094	430.640320
1346.939453	529.636780
1345.883789	611.362793
1344.827148	648.524292
1343.769531	732.875732
1342.712891	978.425964
1341.655273	852.264404
1340.598633	986.420715
1339.540039	724.279968
1338.482422	918.043274
1337.423828	936.027466
1336.366211	483.794586
1335.307617	878.245850
1334.248047	787.649170
1333.189453	1063.325562
1332.129883	901.196411
1331.070313	754.073486
1330.010742	740.603333
1328.950195	853.271301
1327.890625	773.245178
1326.830078	762.501831
1325.768555	650.570679
1324.708008	988.224365
1323.646484	1175.198120
1322.585938	903.057068
1321.523438	1346.770874
1320.461914	1558.451782
1319.400391	1099.140259
1318.337891	950.838135
1317.275391	990.063049
1316.211914	1273.383179
1315.149414	1196.816040
1314.085938	883.777588
1313.022461	1120.316528
1311.958984	1209.028198
1310.894531	1327.297729
1309.831055	1226.462158
1308.766602	1398.938110
1307.701172	1411.415161
1306.636719	1729.034424
1305.571289	1303.677979
1304.505859	1176.124390
1303.440430	1289.633179
1302.375000	1287.592896
1301.308594	1209.392822
1300.242188	1318.006836
1299.175781	1463.456299
1298.109375	1382.914673
1297.041992	1184.560791
1295.975586	1050.160034
1294.908203	1119.560059
1293.839844	1358.262939
1292.772461	1243.600220
1291.704102	1332.587769
1290.635742	1296.484253
1289.567383	799.475159
1288.498047	1207.204102
1287.428711	1183.433716
1286.360352	814.219177
1285.290039	1145.757690
1284.220703	1028.973267
1283.150391	1279.526733
1282.080078	1081.973267
1281.009766	884.510376
1279.939453	670.003296
1278.868164	1128.349976
1277.796875	904.078430
1276.725586	880.417236
1275.654297	648.950684
1274.582031	867.310913
1273.509766	953.604309
1272.437500	1030.071289
1271.365234	1060.073364
1270.291992	843.379639
1269.218750	1305.530029
1268.145508	920.401855
1267.072266	950.309753
1265.999023	1207.103760
1264.924805	1063.674072
1263.850586	1305.630981
1262.776367	1398.707520
1261.701172	801.785950
1260.625977	914.359741
1259.550781	1078.021118
1258.475586	1017.436462
1257.400391	910.565430
1256.324219	1166.532593
1255.248047	950.026794
1254.171875	1210.660034
1253.094727	1271.572388
1252.018555	1429.745239
1250.941406	1074.530518
1249.864258	1069.633057
1248.786133	1176.521362
1247.708008	1118.013428
1246.630859	1249.060547
1245.551758	1382.405884
1244.473633	993.351013
1243.394531	1228.595215
1242.316406	1116.452637
1241.236328	921.740356
1240.157227	989.201721
1239.077148	692.571167
1237.998047	847.272644
1236.917969	623.450500
1235.836914	1027.732666
1234.756836	1262.066895
1233.675781	943.570007
1232.594727	906.264465
1231.512695	444.895569
1230.431641	1049.501465
1229.349609	789.183228
1228.267578	1156.018066
1227.185547	885.974243
1226.102539	1029.820435
1225.019531	619.435059
1223.936523	828.450317
1222.853516	396.385284
1221.769531	474.633636
1220.686523	642.230774
1219.602539	717.831665
1218.517578	476.760071
1217.433594	658.512695
1216.348633	654.119385
1215.263672	400.931854
1214.178711	541.305420
1213.092773	370.160797
1212.007813	372.780762
1210.921875	389.788330
1209.834961	459.765259
1208.749023	430.775940
1207.662109	454.755707
1206.575195	497.932068
1205.488281	589.215210
1204.400391	711.689819
1203.313477	347.452209
1202.225586	621.503662
1201.136719	242.820801
1200.048828	198.863632
1198.959961	-179.706604
1197.871094	-88.966331
1196.782227	319.205780
1195.692383	-283.047241
1194.603516	40.676868
1193.513672	-90.199425
1192.423828	-33.615364
1191.333008	85.337585
1190.242188	-204.256226
1189.151367	-61.447121
1188.060547	13.988025
1186.969727	-35.528397
1185.877930	193.330002
1184.786133	-165.930161
1183.694336	-352.351227
1182.601563	12.924358
1181.509766	-149.613571
1180.416992	6.726047
1179.323242	23.877365
1178.230469	-119.595161
1177.136719	48.393829
1176.042969	-164.636658
1174.949219	118.114967
1173.854492	53.474834
1172.760742	96.535355
1171.666016	74.881538
1170.570313	146.479019
1169.475586	-6.872433
1168.379883	138.736237
1167.284180	-299.226166
1166.188477	-113.094612
1165.091797	-266.511841
1163.996094	158.369324
1162.899414	313.031860
1161.801758	188.101746
1160.705078	20.211624
1159.607422	-181.093201
1158.509766	-12.398114
1157.412109	189.583206
1156.313477	71.711754
1155.215820	225.780823
1154.117188	57.784672
1153.017578	109.146332
1151.918945	-49.301617
1150.819336	128.282623
1149.719727	31.747658
1148.620117	368.747162
1147.519531	-266.104034
1146.418945	-360.234528
1145.318359	66.954681
1144.217773	6.039224
1143.116211	-197.651245
1142.014648	-308.510040
1140.913086	68.190865
1139.811523	-271.000275
1138.708984	-279.652191
1137.606445	172.740356
1136.503906	-365.922729
1135.401367	-137.065735
1134.297852	205.652710
1133.194336	310.745789
1132.090820	285.207184
1130.987305	105.393890
1129.882813	82.241066
1128.778320	562.011963
1127.673828	605.149475
1126.569336	475.155212
1125.463867	456.616669
1124.358398	471.258087
1123.252930	514.327087
1122.146484	564.462036
1121.041016	150.348053
1119.934570	401.818817
1118.828125	380.918854
1117.720703	502.028778
1116.613281	332.017273
1115.505859	152.628143
1114.398438	138.898163
1113.291016	58.969543
1112.182617	16.898754
1111.074219	123.773201
1109.964844	29.727522
1108.856445	103.497276
1107.747070	363.842346
1106.637695	-30.060108
1105.528320	260.928223
1104.417969	221.321030
1103.307617	247.834427
1102.197266	184.704391
1101.086914	359.873932
1099.975586	230.751312
1098.864258	412.943207
1097.752930	533.794922
1096.641602	602.776794
1095.529297	591.637024
1094.416992	300.220459
1093.304688	630.712158
1092.191406	221.755112
1091.079102	187.321960
1089.965820	204.712708
1088.852539	530.365540
1087.738281	368.962708
1086.624023	687.453918
1085.509766	587.313416
1084.395508	449.655914
1083.280273	732.792603
1082.166016	644.613281
1081.050781	598.797607
1079.934570	574.182983
1078.819336	399.373749
1077.703125	389.018555
1076.586914	230.863525
1075.469727	546.813965
1074.353516	276.219604
1073.236328	381.057739
1072.119141	220.945267
1071.000977	297.736908
1069.882813	109.713448
1068.765625	278.030396
1067.646484	36.347408
1066.528320	38.440899
1065.409180	455.054596
1064.290039	473.574371
1063.170898	321.302124
1062.050781	262.764954
1060.930664	604.375732
1059.810547	576.362122
1058.690430	513.365845
1057.569336	237.730637
1056.449219	296.545807
1055.327148	236.219406
1054.206055	-6.205346
1053.083984	76.216011
1051.961914	34.922909
1050.839844	154.822540
1049.717773	-117.361496
1048.594727	54.023594
1047.471680	-161.848816
1046.348633	-71.985687
1045.224609	-94.011345
1044.101563	33.286388
1042.976563	4.435401
1041.852539	-154.793762
1040.728516	-209.013733
1039.603516	9.393675
1038.478516	116.022812
1037.352539	134.222488
1036.227539	-257.124725
1035.101563	131.350037
1033.974609	-85.149223
1032.848633	-26.974934
1031.721680	282.410248
1030.594727	110.506027
1029.467773	292.082489
1028.340820	292.425201
1027.212891	-696.842957
1026.084961	-87.519539
1024.956055	-119.305779
1023.828125	-143.993378
1022.699219	-163.930359
1021.570313	-473.817169
1020.440430	-177.940643
1019.311523	-559.370728
1018.181641	-166.001663
1017.050781	-127.426651
1015.920898	115.217255
1014.790039	179.415283
1013.659180	-252.096420
1012.528320	-97.290398
1011.396484	-95.292725
1010.265625	59.629482
1009.132813	-141.886215
1008.000977	195.995285
1006.868164	302.467529
1005.736328	827.664795
1004.602539	1209.335205
1003.469727	1313.519409
1002.335938	1771.396240
1001.202148	1827.083130
1000.068359	995.693115
998.933594	952.425293
997.799805	394.338074
996.665039	332.982117
995.529297	449.486298
994.394531	233.756104
993.258789	105.897324
992.123047	151.198380
990.986328	-50.164642
989.849609	-34.606712
988.712891	181.578766
987.576172	-212.893814
986.439453	-201.595261
985.301758	47.041519
984.164063	-1.391236
983.025391	399.236206
981.887695	-231.372375
980.749023	-228.765472
979.610352	208.758011
978.470703	172.359390
977.332031	-43.274075
976.192383	-65.596436
975.051758	158.126251
973.912109	156.654877
972.771484	12.840538
971.630859	-61.897697
970.490234	109.201096
969.348633	193.080032
968.207031	288.489868
967.065430	113.179749
965.923828	11.461310
964.781250	-39.655640
963.638672	-70.018448
962.496094	-100.268654
961.352539	160.666245
960.208984	467.399536
959.065430	302.152893
957.921875	414.210510
956.777344	349.984955
955.632813	8.870427
954.488281	162.381470
953.343750	162.595184
952.198242	-13.259152
951.052734	142.692673
949.907227	-106.077774
948.760742	-249.493362
947.614258	-72.781715
946.467773	115.356819
945.321289	-253.926544
944.173828	235.801025
943.026367	-203.965775
941.878906	267.412506
940.730469	407.704834
939.582031	274.190765
938.433594	218.376953
937.285156	381.613739
936.135742	385.228912
934.987305	142.711731
933.836914	192.098953
932.687500	473.949036
931.537109	215.836975
930.386719	26.237108
929.236328	48.546616
928.084961	77.738174
926.934570	88.772842
925.783203	-175.453491
924.630859	213.370575
923.478516	647.558777
922.327148	117.534103
921.173828	253.858505
920.021484	458.358063
918.868164	160.671448
917.714844	197.104370
916.561523	376.643799
915.407227	-77.326889
914.252930	138.615021
913.098633	7.272934
911.944336	-182.952118
910.789063	-171.157059
909.633789	133.229095
908.478516	-258.552765
907.322266	-314.622894
906.166016	-162.133087
905.009766	-385.783813
903.853516	-22.615479
902.696289	-175.916107
901.539063	-347.224335
900.381836	-183.408661
899.223633	324.344543
898.065430	-197.550354
896.907227	-29.266457
895.749023	-324.625366
894.589844	-276.164886
893.430664	-87.556648
892.271484	157.483231
891.112305	151.648849
889.952148	120.996254
888.791992	232.646683
887.630859	-197.582031
886.470703	99.217751
885.309570	-134.406952
884.148438	-144.557587
882.986328	201.693130
881.825195	166.698044
880.663086	115.949669
879.500000	72.001595
878.337891	86.671440
877.174805	283.830750
876.011719	235.401413
874.847656	123.951530
873.684570	208.423676
872.520508	-26.748009
871.355469	541.525269
870.191406	70.182159
869.026367	235.570953
867.861328	171.527634
866.695313	8.596963
865.530273	488.549622
864.364258	224.503479
863.197266	353.719299
862.031250	377.311493
860.864258	468.249603
859.697266	354.854004
858.530273	445.740936
857.362305	574.724792
856.194336	824.778320
855.026367	769.689697
853.857422	665.285034
852.688477	576.615234
851.519531	606.753662
850.350586	688.402527
849.180664	908.888000
848.010742	661.179016
846.840820	315.056000
845.670898	47.428253
844.500000	348.364105
843.329102	570.824768
842.157227	153.402069
840.986328	228.163910
839.814453	85.989937
838.642578	151.755554
837.469727	175.001694
836.296875	254.072571
835.124023	248.201797
833.951172	414.267548
832.777344	147.084122
831.603516	100.991966
830.429688	164.240326
829.255859	323.375366
828.081055	446.715302
826.906250	505.299866
825.731445	309.659546
824.555664	151.971954
823.379883	288.491699
822.204102	63.987625
821.027344	40.027855
819.851563	62.810081
818.674805	-19.091328
817.497070	14.756482
816.320313	-122.796272
815.142578	-166.874603
813.963867	-251.010468
812.786133	-221.728500
811.607422	-385.915558
810.428711	-372.246368
809.250000	-200.854401
808.070313	-218.417877
806.890625	-111.630966
805.710938	-198.123199
804.531250	-557.684265
803.350586	-18.211346
802.169922	-233.492157
800.988281	-335.572357
799.807617	-266.866516
798.625977	-317.976990
797.444336	-205.058670
796.261719	-189.758865
795.079102	13.830133
793.896484	0.180336
792.713867	-141.970612
791.530273	-155.676453
790.346680	-56.525429
789.163086	-12.795543
787.979492	236.641464
786.794922	63.384018
785.610352	44.972916
784.425781	170.239517
783.240234	-31.776453
782.054688	-138.713806
780.869141	112.290054
779.682617	230.579407
778.496094	518.812378
777.309570	-36.601460
776.123047	273.520691
774.935547	309.772919
773.748047	-79.889580
772.560547	194.548126
771.373047	63.011093
770.184570	224.714264
768.996094	-81.039345
767.806641	281.043243
766.618164	23.772308
765.428711	310.636749
764.239258	473.978882
763.048828	672.400024
761.858398	254.324539
760.667969	184.087662
759.477539	380.036255
758.286133	485.638672
757.094727	190.874176
755.903320	384.277130
754.710938	658.839172
753.518555	280.520203
752.326172	354.905396
751.133789	334.728394
749.940430	169.543045
748.747070	371.012665
747.553711	157.460724
746.359375	-38.516094
745.166016	-219.117249
743.970703	100.386055
742.776367	3.005828
741.581055	146.756195
740.385742	292.550964
739.190430	133.596512
737.994141	-198.448303
736.797852	163.916519
735.601563	83.686478
734.405273	25.306370
733.208008	-6.873700
732.010742	131.564590
730.813477	59.827824
729.615234	7.723060
728.416992	21.157207
727.218750	82.594803
726.020508	130.801193
724.821289	-50.549442
723.622070	399.473694
722.422852	357.757233
721.222656	235.174484
720.022461	411.648895
718.822266	371.875854
717.621094	366.943542
716.420898	231.039444
715.218750	476.787079
714.017578	388.712158
712.815430	145.803345
711.614258	-86.172852
710.411133	43.582497
709.208984	46.846264
708.005859	339.700836
706.802734	-38.342655
705.599609	-253.013458
704.395508	139.573975
703.191406	18.368870
701.987305	149.497894
700.782227	119.538269
699.577148	63.428177
698.372070	39.880722
697.166992	316.214661
695.960938	281.613159
694.754883	227.417755
693.548828	42.873581
692.341797	-326.222382
691.135742	-185.024750
689.927734	-462.843842
688.720703	-154.705551
687.512695	75.145790
686.304688	-172.301804
685.096680	81.229813
683.888672	46.288601
682.679688	-149.053101
681.470703	-110.298141
680.260742	-279.545410
679.050781	36.429504
677.840820	-28.843287
676.630859	-100.567688
675.419922	-157.098877
674.209961	191.065704
672.998047	19.885654
671.787109	11.047220
670.575195	218.490738
669.363281	-281.017120
668.151367	252.889206
666.938477	-69.063850
665.725586	4.563632
664.512695	-81.560448
663.299805	-44.451237
662.085938	46.737465
660.872070	-310.904022
659.658203	-83.455452
658.443359	94.435547
657.228516	52.439014
656.013672	77.512344
654.797852	-102.012947
653.583008	61.481544
652.366211	-48.513546
651.150391	-192.643097
649.934570	-228.720779
648.717773	-341.988159
647.500000	180.213760
646.283203	248.400070
645.065430	41.500298
643.847656	147.050537
642.629883	201.368927
641.411133	150.756622
640.192383	285.540863
638.973633	360.601440
637.753906	111.697197
636.534180	-87.100334
635.314453	-111.216469
634.094727	153.069168
632.874023	70.119820
631.653320	-80.755562
630.432617	-82.746811
629.211914	-128.995560
627.990234	134.478638
626.768555	-107.375336
625.545898	29.134388
624.324219	207.265106
623.101563	122.744934
621.877930	-9.950856
620.655273	111.267090
619.431641	117.957169
618.208008	185.800812
616.983398	-299.496155
615.759766	250.358276
614.535156	270.757904
613.310547	-62.483318
612.084961	27.235453
610.859375	-270.637115
609.633789	-21.660294
608.408203	235.319778
607.181641	105.128784
605.955078	-191.905853
604.728516	-219.920349
