# Supplementary material for: Raman spectroscopy accurately differentiates mucosal healing from non-healing and biochemical changes following biological therapy in inflammatory bowel disease
Source: PLoS One. 2021 Jun 2;16(6):e0252210. doi: 10.1371/journal.pone.0252210 (PMC8172032; doi:10.1371/journal.pone.0252210)
Supplement: S2 Dataset — (ZIP) [file pone.0252210.s004.zip › Export UC MH/EC035-1_base sub CR removed_37__X_-21100.9__Y_35977.1__Z_153.249__Time_421.txt]

1714.640625	137.386414
1713.664063	-59.022232
1712.687500	-66.699707
1711.709961	-23.441277
1710.733398	-141.030762
1709.755859	-33.417576
1708.778320	47.378742
1707.799805	53.145462
1706.821289	136.632294
1705.843750	-58.346233
1704.864258	-47.057098
1703.885742	-19.626852
1702.907227	-37.624401
1701.927734	-2.037601
1700.948242	121.893486
1699.968750	72.039673
1698.988281	-60.586548
1698.007813	18.123152
1697.028320	131.667953
1696.046875	58.221554
1695.066406	-41.765060
1694.084961	85.406906
1693.104492	23.098494
1692.123047	0.978719
1691.140625	-21.006088
1690.159180	-61.501389
1689.176758	140.903656
1688.194336	47.330036
1687.211914	-110.043922
1686.228516	34.027546
1685.246094	178.203903
1684.262695	21.360786
1683.279297	32.579700
1682.295898	-6.649570
1681.311523	50.149475
1680.327148	85.789696
1679.342773	169.488327
1678.358398	168.163101
1677.374023	76.550934
1676.388672	431.985718
1675.403320	252.923584
1674.417969	204.383194
1673.432617	334.122314
1672.446289	280.594971
1671.459961	362.758972
1670.473633	402.554321
1669.487305	336.272278
1668.500977	387.009827
1667.513672	342.316864
1666.526367	388.042297
1665.539063	349.005310
1664.550781	238.514786
1663.563477	321.850677
1662.575195	248.858536
1661.586914	218.473740
1660.598633	397.638000
1659.609375	425.832397
1658.620117	382.640015
1657.631836	487.949890
1656.641602	450.352844
1655.652344	492.353638
1654.662109	359.781006
1653.672852	317.393341
1652.681641	457.701935
1651.691406	188.107925
1650.701172	244.044724
1649.709961	70.063477
1648.718750	401.169891
1647.727539	298.848724
1646.735352	64.585938
1645.744141	213.588409
1644.751953	64.208641
1643.759766	110.406502
1642.766602	-112.569023
1641.774414	-66.120560
1640.781250	91.237991
1639.788086	66.608498
1638.794922	-2.740452
1637.801758	125.814232
1636.807617	-164.772919
1635.813477	-17.594925
1634.819336	-20.592232
1633.825195	-65.648674
1632.830078	50.073406
1631.834961	-55.378822
1630.839844	5.171323
1629.844727	157.906372
1628.849609	-94.633698
1627.853516	45.048317
1626.857422	-207.215714
1625.861328	-117.399498
1624.865234	156.503708
1623.868164	-113.826935
1622.871094	-31.790318
1621.874023	23.991434
1620.876953	134.972382
1619.879883	41.085094
1618.881836	120.596931
1617.883789	24.218161
1616.885742	-108.823677
1615.887695	-86.935783
1614.888672	228.827164
1613.889648	9.371601
1612.890625	70.655617
1611.891602	194.868774
1610.892578	85.748520
1609.892578	21.249205
1608.892578	-142.771606
1607.892578	-123.325424
1606.892578	163.277451
1605.891602	-18.956694
1604.890625	220.393204
1603.889648	142.938797
1602.888672	107.392365
1601.887695	-35.402931
1600.885742	57.271313
1599.883789	-72.383461
1598.881836	-32.040592
1597.879883	154.660812
1596.876953	166.166794
1595.874023	15.657471
1594.871094	-200.108719
1593.868164	46.478294
1592.864258	50.096088
1591.861328	-228.248947
1590.857422	-41.916180
1589.853516	-35.742764
1588.848633	-63.520775
1587.844727	33.889320
1586.839844	19.086140
1585.834961	40.756214
1584.830078	51.954300
1583.824219	29.226263
1582.819336	74.218010
1581.813477	35.784885
1580.807617	-10.487771
1579.800781	36.946892
1578.794922	120.766518
1577.788086	181.072388
1576.781250	-31.922865
1575.773438	64.706505
1574.766602	41.599602
1573.758789	104.257919
1572.750977	114.836807
1571.743164	81.164055
1570.735352	55.245209
1569.726563	-77.254761
1568.718750	0.657653
1567.708984	21.326395
1566.700195	-12.597658
1565.691406	171.490997
1564.681641	-72.815018
1563.671875	22.843672
1562.662109	74.291328
1561.652344	-6.632117
1560.641602	125.045761
1559.630859	101.038269
1558.620117	12.168866
1557.609375	6.194650
1556.597656	222.966858
1555.586914	76.922569
1554.575195	-17.341501
1553.563477	43.717705
1552.550781	102.080215
1551.539063	-132.114990
1550.526367	231.448135
1549.513672	113.584549
1548.500977	112.087883
1547.487305	43.272953
1546.473633	214.851563
1545.459961	205.340073
1544.446289	14.855501
1543.432617	43.990459
1542.417969	-169.790970
1541.404297	-86.550133
1540.389648	-29.252312
1539.374023	95.054436
1538.359375	5.017300
1537.343750	49.113068
1536.328125	247.902283
1535.312500	204.073563
1534.296875	170.499146
1533.280273	152.323456
1532.263672	239.759796
1531.247070	59.062363
1530.230469	79.335945
1529.212891	215.433807
1528.196289	147.945328
1527.178711	137.047379
1526.160156	17.948181
1525.142578	228.274765
1524.124023	-58.205505
1523.106445	113.307556
1522.087891	143.196320
1521.068359	28.980703
1520.049805	22.731905
1519.030273	103.800728
1518.010742	-33.682117
1516.991211	-70.971794
1515.971680	63.793728
1514.951172	136.784546
1513.930664	-124.131943
1512.910156	-5.062364
1511.889648	-88.877007
1510.868164	-57.258476
1509.846680	-23.155424
1508.826172	133.996445
1507.803711	-96.233452
1506.782227	112.005249
1505.759766	220.110870
1504.737305	171.777725
1503.714844	-230.185593
1502.692383	-19.793703
1501.668945	193.000931
1500.646484	-1.480728
1499.623047	239.262634
1498.599609	26.813467
1497.575195	-21.837467
1496.550781	-177.975739
1495.527344	-172.945343
1494.502930	3.361063
1493.477539	38.907368
1492.453125	7.936329
1491.427734	84.257202
1490.402344	-15.806849
1489.376953	-97.992920
1488.350586	80.311554
1487.325195	-157.714645
1486.298828	171.062576
1485.272461	-13.377111
1484.245117	-6.400719
1483.218750	194.444275
1482.191406	293.122803
1481.164063	70.392029
1480.136719	265.869415
1479.108398	78.845085
1478.080078	190.052872
1477.052734	222.201355
1476.023438	315.423767
1474.995117	222.657822
1473.965820	438.008636
1472.937500	80.429314
1471.908203	191.305222
1470.877930	459.874878
1469.848633	458.626678
1468.818359	449.715424
1467.788086	321.257050
1466.757813	515.745056
1465.727539	560.150391
1464.696289	513.011963
1463.665039	465.877502
1462.633789	571.174011
1461.602539	701.811951
1460.570313	707.941528
1459.539063	774.999573
1458.506836	710.017578
1457.473633	551.148254
1456.441406	729.796204
1455.408203	707.954712
1454.375000	779.953857
1453.341797	725.140503
1452.308594	847.800049
1451.274414	575.014343
1450.241211	672.312927
1449.207031	663.156982
1448.171875	897.150330
1447.137695	753.743286
1446.102539	699.003601
1445.067383	656.949463
1444.032227	541.530334
1442.997070	575.447571
1441.960938	611.878723
1440.924805	716.590027
1439.888672	710.013306
1438.852539	602.332214
1437.816406	641.304871
1436.779297	654.994446
1435.742188	365.531311
1434.705078	424.773071
1433.666992	461.270325
1432.629883	159.466064
1431.591797	150.608917
1430.553711	98.874992
1429.514648	266.687988
1428.476563	169.591293
1427.437500	135.602188
1426.398438	245.379074
1425.359375	-80.991165
1424.320313	-26.609104
1423.280273	141.162918
1422.240234	278.660858
1421.200195	58.459839
1420.159180	44.872410
1419.119141	-187.709152
1418.078125	45.513187
1417.037109	82.371201
1415.996094	-104.686012
1414.954102	40.418835
1413.912109	69.807426
1412.870117	36.357494
1411.828125	90.950684
1410.786133	45.022316
1409.743164	-123.987877
1408.700195	11.108885
1407.657227	98.465645
1406.614258	-170.773361
1405.570313	17.090521
1404.527344	-56.133846
1403.483398	-33.924850
1402.438477	214.131363
1401.394531	-32.055111
1400.349609	110.648911
1399.304688	-52.578144
1398.259766	-47.720093
1397.214844	283.019501
1396.168945	-42.887039
1395.123047	29.746304
1394.077148	4.711009
1393.031250	67.386444
1391.984375	192.669907
1390.937500	-14.975563
1389.890625	147.915298
1388.843750	60.574306
1387.796875	20.854385
1386.749023	93.742836
1385.701172	11.620332
1384.653320	22.086792
1383.604492	-127.370361
1382.556641	18.170462
1381.507813	-108.627693
1380.458984	6.972889
1379.410156	-119.658417
1378.360352	-31.466625
1377.310547	76.711555
1376.260742	37.654606
1375.210938	98.476944
1374.161133	-0.327165
1373.110352	18.182236
1372.059570	29.258881
1371.008789	-188.969223
1369.957031	14.172369
1368.906250	-41.869106
1367.854492	81.543289
1366.802734	130.233215
1365.750000	-57.628609
1364.698242	-26.243929
1363.645508	-14.737133
1362.592773	-179.877625
1361.540039	-158.275818
1360.486328	37.499920
1359.433594	93.978645
1358.379883	70.912430
1357.326172	20.566666
1356.271484	69.711044
1355.216797	61.736790
1354.163086	-5.795203
1353.107422	-135.354538
1352.052734	-43.776733
1350.998047	35.403263
1349.942383	55.023739
1348.886719	208.704010
1347.830078	233.343948
1346.774414	317.571686
1345.717773	295.164856
1344.661133	287.700500
1343.604492	235.669464
1342.546875	367.118347
1341.490234	198.735168
1340.432617	285.647675
1339.375000	248.730392
1338.316406	120.248817
1337.258789	306.313354
1336.200195	272.040375
1335.141602	203.186966
1334.082031	211.108612
1333.023438	196.820541
1331.963867	182.582062
1330.904297	71.966400
1329.844727	65.276779
1328.784180	320.615906
1327.723633	289.255127
1326.663086	304.894073
1325.602539	350.212830
1324.541992	225.169830
1323.480469	347.108246
1322.418945	387.583221
1321.357422	358.987762
1320.295898	315.645477
1319.233398	375.962128
1318.170898	327.783691
1317.108398	454.729675
1316.045898	229.151016
1314.982422	87.501450
1313.918945	394.410950
1312.855469	324.309509
1311.791992	209.944473
1310.728516	433.023224
1309.664063	375.379517
1308.599609	458.097198
1307.535156	437.459747
1306.469727	335.672150
1305.404297	543.895203
1304.338867	363.503265
1303.273438	603.660583
1302.208008	511.895721
1301.141602	307.147217
1300.075195	593.938049
1299.008789	278.779114
1297.942383	305.173584
1296.875000	152.332581
1295.807617	416.926331
1294.740234	220.004868
1293.672852	342.200226
1292.604492	304.896423
1291.537109	142.547699
1290.468750	242.681732
1289.399414	384.471649
1288.331055	379.156616
1287.261719	464.535980
1286.192383	214.232834
1285.123047	311.902618
1284.052734	299.337769
1282.983398	455.749908
1281.913086	465.229553
1280.841797	203.053345
1279.771484	290.920074
1278.700195	334.727020
1277.628906	398.096161
1276.557617	302.509094
1275.486328	-13.050621
1274.414063	270.372711
1273.341797	133.368759
1272.269531	252.968933
1271.197266	243.068909
1270.124023	291.788513
1269.050781	306.314941
1267.977539	247.614273
1266.904297	210.910294
1265.830078	220.585556
1264.756836	347.358002
1263.681641	271.645386
1262.607422	488.575287
1261.533203	386.063477
1260.458008	256.785492
1259.382813	449.214691
1258.307617	478.336609
1257.231445	285.797546
1256.155273	285.718292
1255.079102	551.008240
1254.002930	314.767273
1252.926758	207.604019
1251.849609	516.519287
1250.772461	477.457123
1249.695313	302.222473
1248.617188	530.660889
1247.540039	226.647507
1246.461914	175.507950
1245.382813	318.760071
1244.304688	265.179443
1243.225586	214.038925
1242.146484	43.932060
1241.067383	184.625748
1239.988281	269.424011
1238.908203	456.083618
1237.828125	586.852356
1236.748047	351.305817
1235.667969	312.270508
1234.586914	481.731689
1233.505859	372.360107
1232.424805	277.563354
1231.343750	415.379944
1230.261719	194.624207
1229.179688	356.578278
1228.097656	242.431091
1227.015625	84.745560
1225.932617	193.318420
1224.850586	149.396393
1223.767578	274.802002
1222.683594	80.888237
1221.600586	0.689009
1220.516602	-4.561086
1219.432617	50.592201
1218.347656	18.707289
1217.263672	95.530205
1216.178711	329.283722
1215.093750	162.065750
1214.008789	127.679588
1212.922852	281.544952
1211.836914	107.133842
1210.750977	359.802338
1209.665039	-84.746803
1208.579102	278.730164
1207.492188	232.151016
1206.405273	298.857025
1205.318359	273.929871
1204.230469	85.146690
1203.142578	28.905491
1202.054688	93.076103
1200.966797	-78.769478
1199.877930	79.217064
1198.790039	217.855850
1197.701172	166.315460
1196.611328	131.602463
1195.522461	-196.536118
1194.432617	35.692245
1193.342773	111.526733
1192.252930	-175.621719
1191.162109	-20.542553
1190.072266	-69.757965
1188.981445	198.054672
1187.889648	-33.758183
1186.798828	-78.233162
1185.707031	-132.325104
1184.615234	-6.446899
1183.523438	164.926773
1182.430664	117.914558
1181.337891	-1.049626
1180.245117	81.400375
1179.152344	60.711803
1178.059570	-3.134893
1176.965820	-124.491829
1175.872070	46.411034
1174.778320	-86.939964
1173.683594	-28.722166
1172.588867	194.607040
1171.494141	247.885574
1170.399414	-172.644272
1169.303711	81.565674
1168.208984	-66.155945
1167.113281	41.998123
1166.016602	23.367769
1164.920898	-93.269943
1163.824219	-28.291473
1162.727539	132.184006
1161.630859	-48.982994
1160.533203	20.619892
1159.435547	-74.563911
1158.337891	178.735321
1157.240234	135.996307
1156.141602	-262.227997
1155.043945	-35.383621
1153.944336	53.009022
1152.845703	193.788208
1151.747070	-8.755797
1150.647461	-101.623817
1149.547852	-194.477585
1148.447266	60.437912
1147.347656	3.254151
1146.247070	-111.077721
1145.146484	60.253330
1144.044922	210.056000
1142.944336	88.537170
1141.842773	78.840240
1140.741211	-173.451157
1139.638672	-26.218815
1138.537109	101.911346
1137.434570	27.946873
1136.332031	-76.897636
1135.228516	24.942299
1134.125977	292.963959
1133.022461	240.291031
1131.917969	85.538139
1130.814453	182.410721
1129.709961	181.927856
1128.605469	193.284821
1127.500977	55.197903
1126.396484	443.552338
1125.291016	314.908691
1124.185547	103.349922
1123.080078	199.909805
1121.973633	109.249397
1120.868164	-140.068130
1119.761719	107.969315
1118.654297	12.598565
1117.547852	68.740288
1116.440430	-121.263390
1115.333008	-29.667175
1114.225586	42.950394
1113.117188	70.585342
1112.008789	183.303314
1110.900391	59.595142
1109.791992	98.983856
1108.682617	-126.268890
1107.573242	201.279556
1106.463867	259.459869
1105.354492	305.800018
1104.244141	238.803787
1103.133789	174.190292
1102.023438	220.484543
1100.913086	214.857086
1099.801758	256.384003
1098.690430	250.731689
1097.579102	96.575546
1096.467773	251.201385
1095.355469	316.213623
1094.243164	223.372391
1093.130859	321.324829
1092.017578	242.639221
1090.905273	112.208237
1089.791992	137.152237
1088.677734	307.954315
1087.564453	194.055893
1086.450195	131.941666
1085.335938	27.536764
1084.221680	212.314499
1083.106445	133.788559
1081.991211	255.017853
1080.875977	153.035278
1079.760742	137.998703
1078.644531	92.444298
1077.528320	241.755173
1076.412109	-31.440086
1075.295898	19.297644
1074.178711	274.099304
1073.061523	36.282501
1071.944336	124.504173
1070.826172	144.706787
1069.708984	89.920387
1068.590820	16.417988
1067.471680	132.705139
1066.353516	302.825500
1065.234375	133.353851
1064.115234	31.862667
1062.996094	-1.694343
1061.875977	243.220139
1060.755859	50.577877
1059.635742	279.027924
1058.515625	170.677307
1057.394531	216.678635
1056.273438	0.910829
1055.152344	35.283634
1054.031250	88.349403
1052.909180	199.793991
1051.787109	70.698364
1050.665039	193.809174
1049.541992	123.160957
1048.418945	250.907852
1047.295898	5.357013
1046.172852	266.062714
1045.048828	20.664064
1043.925781	-5.452466
1042.801758	29.062124
1041.676758	79.891045
1040.552734	-120.872391
1039.427734	13.868038
1038.302734	74.060089
1037.176758	-100.884529
1036.050781	31.508255
1034.924805	340.717407
1033.798828	19.354734
1032.672852	158.693115
1031.545898	100.337753
1030.418945	93.186325
1029.291992	169.742203
1028.164063	139.396729
1027.036133	-104.633141
1025.908203	62.587536
1024.780273	-199.823669
1023.651367	-144.031937
1022.522461	-218.209183
1021.393555	-287.677338
1020.264648	39.630383
1019.134766	-101.702118
1018.004883	-85.252190
1016.875000	-64.137695
1015.744141	-40.684780
1014.613281	-38.061760
1013.482422	-167.455856
1012.351563	66.884155
1011.219727	173.788483
1010.088867	326.987152
1008.956055	130.645172
1007.824219	-42.422543
1006.691406	161.718719
1005.558594	206.211792
1004.425781	586.018799
1003.292969	540.305847
1002.159180	776.629944
1001.025391	254.947220
999.891602	163.251923
998.756836	-129.310043
997.622070	74.773933
996.487305	24.853554
995.352539	48.854683
994.216797	31.345192
993.081055	166.145111
991.945313	174.066986
990.808594	71.336960
989.672852	-1.331128
988.536133	204.957397
987.398438	21.758293
986.261719	101.318344
985.124023	86.444504
983.986328	30.170275
982.847656	118.994431
981.709961	37.501293
980.571289	-20.906227
979.432617	238.228012
978.292969	55.677303
977.153320	142.289291
976.013672	47.285530
974.874023	140.832855
973.734375	119.484810
972.593750	254.399597
971.453125	173.394333
970.311523	202.680954
969.170898	20.793989
968.029297	-71.461601
966.886719	70.412102
965.745117	-79.086769
964.602539	246.282486
963.459961	234.465530
962.317383	-6.553539
961.173828	68.859283
960.030273	57.202278
958.886719	-254.514145
957.743164	38.595428
956.598633	109.493217
955.454102	77.377510
954.309570	155.169800
953.165039	52.196873
952.019531	59.110477
950.874023	61.481766
949.727539	281.104126
948.582031	114.326103
947.435547	43.646015
946.289063	151.256912
945.141602	69.243309
943.995117	-72.077835
942.847656	156.595734
941.699219	321.272430
940.551758	118.462364
939.403320	191.863449
938.254883	276.665527
937.105469	172.162216
935.957031	-73.626884
934.807617	202.746353
933.658203	178.185486
932.507813	388.345490
931.357422	69.948250
930.207031	257.314453
929.056641	0.626131
927.906250	17.245001
926.754883	29.327126
925.603516	-145.144104
924.451172	-39.720581
923.298828	-27.564499
922.146484	66.459259
920.994141	58.170376
919.841797	136.264496
918.688477	-158.277039
917.535156	24.359076
916.380859	150.152252
915.227539	-175.913025
914.073242	-177.211212
912.918945	-80.907646
911.763672	-134.378311
910.608398	-92.539581
909.453125	12.792436
908.297852	-42.884907
907.141602	214.280960
905.985352	151.810104
904.829102	-5.775685
903.672852	29.258217
902.515625	148.073013
901.358398	144.585205
900.201172	68.677872
899.042969	-185.961395
897.884766	-141.831161
896.726563	112.640114
895.568359	63.978085
894.409180	60.559814
893.250000	45.846661
892.090820	101.197281
890.930664	176.857895
889.771484	202.796799
888.611328	-67.092445
887.450195	177.880875
886.289063	203.803070
885.128906	10.831747
883.966797	-35.412067
882.805664	-99.676796
881.643555	57.069847
880.481445	17.606564
879.319336	-6.063438
878.156250	312.779724
876.993164	367.889435
875.830078	224.768829
874.666016	214.560715
873.502930	116.555656
872.338867	266.161926
871.173828	17.412996
870.009766	112.966705
868.844727	-65.923981
867.679688	-141.306442
866.513672	156.505035
865.348633	103.559929
864.182617	264.085815
863.015625	226.836945
861.849609	131.202698
860.682617	170.319794
859.515625	108.387039
858.347656	196.834305
857.180664	401.901672
856.012695	169.425995
854.843750	284.659637
853.675781	307.894562
852.506836	201.084747
851.337891	417.026825
850.167969	316.925049
848.999023	107.091988
847.829102	284.771667
846.658203	265.316101
845.488281	158.550720
844.317383	83.144234
843.146484	186.744034
841.975586	214.218826
840.803711	208.111725
839.631836	193.041840
838.459961	77.369133
837.287109	93.574203
836.114258	339.871979
834.941406	293.417389
833.768555	171.032333
832.594727	354.548004
831.420898	176.352295
830.247070	100.866798
829.072266	230.645309
827.898438	242.121399
826.722656	157.671814
825.547852	-64.987885
824.372070	-169.438354
823.196289	174.041580
822.020508	-6.217200
820.844727	42.997044
819.667969	-8.047078
818.491211	216.963547
817.313477	-45.603855
816.136719	32.388973
814.958984	-76.560699
813.781250	76.964890
812.602539	-32.002979
811.423828	-72.030853
810.245117	-32.054291
809.066406	63.426727
807.886719	-85.537987
806.707031	-34.568523
805.527344	-14.738062
804.346680	-63.767307
803.166992	7.051017
801.985352	-66.425850
800.804688	-139.893768
799.623047	-248.843063
798.441406	-93.905289
797.259766	91.967606
796.078125	115.935982
794.895508	-101.654465
793.712891	-53.340405
792.529297	-69.304466
791.346680	94.064537
790.163086	-28.235649
788.978516	15.479818
787.794922	-51.478489
786.610352	78.442787
785.425781	-85.861099
784.241211	85.968628
783.055664	-140.204773
781.870117	-149.714447
780.684570	-44.349041
779.498047	144.880692
778.311523	190.450287
777.125000	48.305550
775.938477	87.212608
774.750977	4.698797
773.563477	109.744652
772.375977	95.605621
771.187500	46.167427
769.999023	-18.699636
768.810547	50.906399
767.622070	47.738098
766.432617	73.193909
765.243164	204.352219
764.053711	152.651215
762.863281	144.991272
761.672852	196.750687
760.482422	96.630356
759.291992	227.555801
758.100586	268.220398
756.909180	-23.202547
755.717773	307.689087
754.525391	414.212677
753.333008	230.608063
752.140625	95.415024
750.948242	280.963470
749.754883	-71.594170
748.561523	102.913536
747.368164	42.478630
746.173828	25.952761
744.979492	176.165619
743.785156	150.837769
742.590820	-17.015293
741.395508	76.094833
740.200195	11.350411
739.003906	32.094345
737.808594	74.743019
736.612305	257.547791
735.416016	-26.145941
734.218750	34.004726
733.021484	59.112724
731.824219	99.534409
730.626953	98.377098
729.428711	-27.442987
728.230469	96.085495
727.032227	40.301311
725.833984	111.320572
724.634766	271.906219
723.435547	67.599800
722.235352	90.544167
721.036133	163.719925
719.835938	153.915787
718.635742	-89.400002
717.434570	147.461365
716.233398	15.551063
715.032227	184.702957
713.831055	57.245972
712.628906	167.485153
711.426758	-42.689548
710.224609	-21.771467
709.021484	18.762220
707.818359	-71.376343
706.615234	193.474731
705.412109	-149.135971
704.208008	72.129829
703.003906	-17.836163
701.799805	-66.399475
700.594727	19.927608
699.389648	-122.065865
698.184570	-120.487679
696.979492	-86.278610
695.773438	23.991467
694.567383	-43.890553
693.361328	-50.896774
692.154297	-90.439819
690.947266	-10.535672
689.740234	28.128637
688.533203	-152.341949
687.325195	-243.753586
686.117188	-61.819740
684.909180	-46.892590
683.700195	67.778358
682.491211	-3.954127
681.282227	-19.279224
680.072266	-17.233549
678.863281	90.974663
677.653320	-30.351160
676.442383	-23.864079
675.232422	125.500816
674.021484	10.854659
672.810547	67.196198
671.598633	155.988815
670.386719	-19.015984
669.174805	128.199356
667.962891	65.744095
666.750000	-16.093208
665.537109	94.405502
664.324219	-136.345932
663.110352	58.413692
661.897461	-150.560425
660.683594	3.181031
659.468750	100.783295
658.254883	-32.444035
657.040039	138.523605
655.824219	-65.738976
654.609375	-24.115858
653.393555	2.433205
652.177734	194.919434
650.960938	62.057976
649.745117	49.901882
648.528320	52.853748
647.311523	-23.814751
646.093750	187.980621
644.875977	1.634438
643.658203	32.679970
642.440430	70.191452
641.221680	19.549910
640.002930	115.140869
638.784180	30.175165
637.564453	-43.986755
636.344727	55.920326
635.125000	35.525082
633.905273	141.850677
632.684570	46.345360
631.463867	-1.879205
630.243164	14.308423
629.021484	71.263641
627.799805	91.743469
626.578125	292.350922
625.356445	59.819809
624.133789	153.191971
622.911133	102.958611
621.688477	-161.483444
620.464844	266.023743
619.241211	-88.267036
618.017578	-7.793974
616.793945	-34.378143
615.569336	-45.974995
614.344727	-23.339630
613.120117	-11.415256
611.894531	-76.490402
610.668945	-34.648350
609.443359	28.538738
608.216797	-38.673794
606.991211	165.465378
605.764648	46.955059
604.537109	16.034563
