# Supplementary material for: Raman spectroscopy accurately differentiates mucosal healing from non-healing and biochemical changes following biological therapy in inflammatory bowel disease
Source: PLoS One. 2021 Jun 2;16(6):e0252210. doi: 10.1371/journal.pone.0252210 (PMC8172032; doi:10.1371/journal.pone.0252210)
Supplement: S2 Dataset — (ZIP) [file pone.0252210.s004.zip › Export UC MH/EC038-2_CR removed and BL sub_36__X_-3730.94__Y_63158.1__Z_-458.85__Time_410.txt]

1714.793945	153.484711
1713.817383	148.775986
1712.840820	309.605133
1711.864258	-62.921886
1710.886719	-97.152596
1709.909180	-345.399292
1708.931641	60.755108
1707.953125	167.033585
1706.975586	-42.293442
1705.997070	80.954735
1705.018555	-191.615723
1704.040039	-37.961807
1703.060547	-49.841373
1702.081055	80.613136
1701.101563	-296.688843
1700.122070	-106.319168
1699.142578	-70.553696
1698.162109	-61.022736
1697.181641	15.892157
1696.201172	178.854218
1695.220703	125.957558
1694.239258	151.077148
1693.257813	-50.169937
1692.276367	-170.638947
1691.294922	600.964600
1690.313477	532.321350
1689.331055	413.591156
1688.348633	391.546936
1687.366211	460.793274
1686.383789	165.400925
1685.400391	246.520340
1684.416992	53.763390
1683.433594	154.761765
1682.450195	389.506042
1681.465820	177.356201
1680.482422	751.336243
1679.498047	399.357269
1678.512695	713.380737
1677.528320	564.984131
1676.542969	707.147522
1675.558594	389.822174
1674.572266	682.004639
1673.586914	525.459595
1672.601563	839.953308
1671.615234	1255.812744
1670.628906	1201.885376
1669.642578	819.236938
1668.655273	1132.937256
1667.668945	1367.449097
1666.681641	1188.348999
1665.694336	1259.286865
1664.706055	935.425537
1663.718750	1275.318115
1662.730469	1207.196899
1661.742188	1603.544678
1660.753906	1244.838867
1659.764648	1469.724609
1658.775391	1554.582764
1657.787109	1552.501221
1656.796875	1240.999634
1655.807617	1242.529785
1654.818359	1416.555054
1653.828125	1461.243896
1652.837891	1157.100586
1651.846680	1319.034424
1650.856445	1068.777344
1649.865234	1162.724365
1648.874023	921.305603
1647.882813	804.586731
1646.891602	944.586853
1645.899414	514.260010
1644.907227	324.809692
1643.915039	518.657166
1642.922852	485.713715
1641.930664	112.629021
1640.937500	360.102844
1639.944336	510.153290
1638.951172	48.502220
1637.957031	201.735016
1636.963867	450.102814
1635.969727	10.636738
1634.975586	-19.919943
1633.981445	-174.060089
1632.986328	-35.536804
1631.991211	-189.181732
1630.996094	55.024105
1630.000977	-87.642426
1629.005859	-122.154411
1628.009766	-203.859436
1627.013672	-285.361389
1626.017578	-27.389009
1625.021484	-108.592857
1624.024414	-110.772736
1623.028320	-194.286026
1622.031250	184.824646
1621.033203	72.573494
1620.036133	-94.672714
1619.038086	297.577545
1618.041016	204.038528
1617.041992	76.452103
1616.043945	148.450729
1615.045898	498.589630
1614.046875	158.701721
1613.047852	-115.436401
1612.048828	344.748688
1611.048828	-97.058083
1610.049805	473.029419
1609.049805	290.813629
1608.049805	-35.416759
1607.048828	-152.001663
1606.048828	-161.173599
1605.047852	101.887894
1604.046875	118.753372
1603.045898	77.993530
1602.044922	152.321808
1601.042969	-194.603104
1600.041016	-188.389679
1599.039063	-375.734192
1598.037109	153.178894
1597.034180	25.766403
1596.031250	28.963636
1595.028320	-341.511047
1594.025391	-364.558319
1593.022461	-314.592316
1592.018555	-202.129562
1591.014648	-139.428879
1590.010742	124.049118
1589.006836	-45.812222
1588.001953	136.378876
1586.997070	305.304108
1585.992188	101.165581
1584.987305	55.968338
1583.982422	393.739014
1582.976563	181.398773
1581.970703	310.240082
1580.964844	165.381882
1579.958984	-3.025541
1578.952148	-64.822815
1577.945313	55.414646
1576.938477	555.339539
1575.931641	365.411469
1574.924805	248.203262
1573.916992	190.635910
1572.909180	65.293823
1571.901367	303.717163
1570.893555	302.735352
1569.884766	96.259377
1568.876953	362.465576
1567.868164	251.731293
1566.858398	114.837021
1565.849609	214.044754
1564.839844	-81.548279
1563.830078	152.129730
1562.820313	126.042122
1561.810547	133.460999
1560.799805	117.283089
1559.790039	-31.320053
1558.779297	392.751007
1557.767578	-59.579380
1556.756836	185.072922
1555.745117	434.536926
1554.733398	116.469612
1553.721680	-23.031677
1552.709961	554.396179
1551.697266	88.242897
1550.685547	325.938965
1549.672852	208.834976
1548.659180	264.817383
1547.646484	175.747940
1546.632813	-161.746292
1545.619141	193.428268
1544.605469	-2.254971
1543.591797	199.822098
1542.577148	-76.351685
1541.562500	-32.384560
1540.547852	-1.572191
1539.533203	372.344543
1538.518555	-5.207116
1537.502930	-78.352135
1536.487305	44.380924
1535.471680	161.681274
1534.456055	-159.695343
1533.439453	153.074936
1532.422852	-73.250114
1531.406250	244.085495
1530.389648	53.478489
1529.373047	238.845200
1528.355469	112.255058
1527.337891	98.811005
1526.320313	303.992126
1525.302734	158.836136
1524.284180	-256.689453
1523.265625	156.195114
1522.247070	-274.976074
1521.228516	37.049812
1520.208984	217.599274
1519.190430	66.309410
1518.170898	17.669979
1517.151367	120.470009
1516.130859	-247.097244
1515.111328	-285.900940
1514.090820	-242.717987
1513.070313	64.702484
1512.049805	-118.417358
1511.028320	-127.154236
1510.006836	-338.729370
1508.986328	60.152229
1507.963867	-426.118286
1506.942383	308.157227
1505.919922	57.586868
1504.898438	101.742157
1503.875977	-241.198975
1502.852539	-376.658813
1501.830078	-225.299362
1500.806641	-232.927643
1499.783203	-335.399933
1498.759766	-166.630295
1497.736328	-402.376404
1496.711914	-190.427002
1495.687500	177.358231
1494.663086	-316.965881
1493.638672	-159.172592
1492.613281	-80.828186
1491.587891	-69.053658
1490.563477	-179.989227
1489.537109	219.907745
1488.511719	203.266953
1487.485352	125.232643
1486.458984	373.953735
1485.432617	37.981297
1484.406250	204.823380
1483.379883	593.507629
1482.352539	203.928207
1481.325195	222.511719
1480.297852	569.961548
1479.269531	463.421844
1478.241211	497.073120
1477.213867	782.971008
1476.184570	235.590347
1475.156250	765.851257
1474.127930	735.632263
1473.098633	865.772705
1472.069336	957.660217
1471.040039	759.384705
1470.009766	673.106018
1468.979492	1019.305298
1467.950195	1439.151245
1466.918945	1487.517334
1465.888672	1645.221558
1464.857422	1713.884277
1463.827148	1848.639160
1462.795898	1841.055542
1461.763672	1752.184448
1460.732422	1780.233643
1459.700195	1447.749146
1458.667969	2194.242920
1457.635742	1993.855591
1456.603516	2288.368164
1455.570313	2273.288086
1454.537109	2362.255859
1453.503906	1918.751953
1452.470703	1883.650879
1451.436523	2403.663574
1450.403320	2758.847656
1449.369141	2516.015869
1448.333984	2582.343750
1447.299805	2524.669678
1446.264648	2386.048828
1445.230469	2690.584961
1444.194336	2342.072510
1443.159180	2183.602539
1442.124023	2129.010498
1441.087891	2071.977051
1440.051758	2310.921631
1439.015625	2307.168213
1437.978516	1671.607544
1436.941406	1951.202271
1435.904297	1717.920288
1434.867188	1575.787720
1433.830078	1401.006470
1432.791992	1473.819946
1431.754883	1372.585571
1430.715820	940.844543
1429.677734	764.295349
1428.639648	1089.966309
1427.600586	744.714172
1426.561523	210.624847
1425.522461	581.966187
1424.482422	184.501572
1423.443359	460.215027
1422.403320	529.334229
1421.363281	517.967346
1420.322266	320.370392
1419.282227	90.307045
1418.241211	109.677963
1417.200195	96.484932
1416.159180	-49.906963
1415.117188	246.653336
1414.076172	299.314331
1413.034180	72.970184
1411.992188	-95.288574
1410.949219	15.662225
1409.907227	-262.745392
1408.864258	295.747192
1407.821289	-112.903259
1406.777344	53.865368
1405.734375	34.967850
1404.690430	-217.230576
1403.646484	85.511086
1402.602539	-111.032761
1401.557617	-8.803271
1400.513672	-24.294060
1399.468750	476.939758
1398.423828	-9.635480
1397.377930	78.144989
1396.333008	183.645218
1395.287109	474.658997
1394.241211	199.628220
1393.195313	147.787720
1392.148438	-84.142410
1391.101563	-98.002258
1390.054688	111.079544
1389.007813	-0.021796
1387.960938	16.697783
1386.913086	53.580139
1385.865234	-291.950439
1384.817383	-202.136185
1383.769531	52.800182
1382.720703	-439.408325
1381.671875	180.599060
1380.623047	81.126801
1379.574219	239.119873
1378.524414	-69.699883
1377.475586	-275.827881
1376.425781	142.242493
1375.375977	131.140076
1374.325195	-41.947948
1373.274414	22.169285
1372.224609	-382.329895
1371.172852	297.977600
1370.122070	340.108551
1369.070313	227.876480
1368.019531	-322.596771
1366.967773	26.553707
1365.915039	-45.160789
1364.863281	-81.783730
1363.810547	-272.570343
1362.757813	358.203064
1361.705078	314.570374
1360.651367	29.802578
1359.598633	202.994797
1358.544922	383.729279
1357.491211	94.681702
1356.436523	19.674265
1355.382813	146.175552
1354.328125	218.116669
1353.273438	518.715393
1352.217773	583.407654
1351.163086	166.578552
1350.107422	325.976776
1349.051758	222.397308
1347.996094	528.436096
1346.939453	737.732849
1345.883789	632.127747
1344.827148	928.414001
1343.769531	899.941589
1342.712891	948.483398
1341.655273	1116.087158
1340.598633	1459.689087
1339.540039	1037.859009
1338.482422	1024.991699
1337.423828	848.842957
1336.366211	1192.761841
1335.307617	1333.711792
1334.248047	1177.804199
1333.189453	1116.113770
1332.129883	1368.670898
1331.070313	951.146484
1330.010742	1139.608643
1328.950195	1362.702637
1327.890625	1175.634766
1326.830078	978.869995
1325.768555	1108.340088
1324.708008	1109.468994
1323.646484	923.058472
1322.585938	1205.852295
1321.523438	1380.016357
1320.461914	1248.274414
1319.400391	1040.221558
1318.337891	1498.238647
1317.275391	1635.611938
1316.211914	1383.507568
1315.149414	1240.062134
1314.085938	1362.884033
1313.022461	1549.797974
1311.958984	1345.086548
1310.894531	1472.974976
1309.831055	1667.380005
1308.766602	1667.305542
1307.701172	1859.249023
1306.636719	1246.650391
1305.571289	1743.763916
1304.505859	1446.374390
1303.440430	1338.506592
1302.375000	1417.571777
1301.308594	1663.776367
1300.242188	1386.553345
1299.175781	1581.177246
1298.109375	1603.844849
1297.041992	1523.406982
1295.975586	1185.286499
1294.908203	1618.051514
1293.839844	1478.886841
1292.772461	1204.898682
1291.704102	1478.046021
1290.635742	1388.159912
1289.567383	1327.768799
1288.498047	1211.036621
1287.428711	1047.821777
1286.360352	1230.189331
1285.290039	1253.249512
1284.220703	1237.140869
1283.150391	1473.248657
1282.080078	972.399719
1281.009766	1232.962646
1279.939453	1532.567627
1278.868164	1154.371094
1277.796875	1226.391357
1276.725586	1039.168823
1275.654297	1350.775269
1274.582031	1302.913940
1273.509766	1088.892334
1272.437500	1541.957886
1271.365234	1166.737061
1270.291992	1121.347534
1269.218750	1217.577026
1268.145508	1325.946777
1267.072266	1295.137817
1265.999023	1091.077759
1264.924805	1589.641846
1263.850586	1541.633789
1262.776367	1330.242798
1261.701172	1533.336304
1260.625977	1643.686890
1259.550781	993.671265
1258.475586	1369.568726
1257.400391	1226.451294
1256.324219	1592.295776
1255.248047	1293.269653
1254.171875	1505.495972
1253.094727	1352.525635
1252.018555	1766.488892
1250.941406	1379.904053
1249.864258	1088.278564
1248.786133	1263.550171
1247.708008	1409.515747
1246.630859	1433.847168
1245.551758	1246.685547
1244.473633	1193.163574
1243.394531	1574.338257
1242.316406	1280.239258
1241.236328	757.971985
1240.157227	932.470825
1239.077148	825.319763
1237.998047	968.037292
1236.917969	1217.328369
1235.836914	1255.441406
1234.756836	1230.438354
1233.675781	856.301208
1232.594727	1165.648315
1231.512695	992.612366
1230.431641	1071.502075
1229.349609	1184.166382
1228.267578	1136.884155
1227.185547	929.771423
1226.102539	1068.734253
1225.019531	994.614258
1223.936523	1060.742554
1222.853516	841.356323
1221.769531	914.545227
1220.686523	508.955566
1219.602539	516.732056
1218.517578	379.412842
1217.433594	510.234558
1216.348633	715.759705
1215.263672	496.088776
1214.178711	809.971130
1213.092773	505.679688
1212.007813	553.768433
1210.921875	975.678284
1209.834961	905.209229
1208.749023	899.798767
1207.662109	1142.610107
1206.575195	859.721252
1205.488281	675.659302
1204.400391	650.583374
1203.313477	654.338379
1202.225586	405.090729
1201.136719	683.148621
1200.048828	450.650421
1198.959961	417.891113
1197.871094	45.766109
1196.782227	388.189575
1195.692383	333.488403
1194.603516	206.587143
1193.513672	255.116089
1192.423828	164.115860
1191.333008	-138.430573
1190.242188	-102.197166
1189.151367	-414.367188
1188.060547	-407.112122
1186.969727	-195.896347
1185.877930	-6.498807
1184.786133	41.125877
1183.694336	-45.728767
1182.601563	-185.435516
1181.509766	-42.180656
1180.416992	40.953720
1179.323242	-19.895172
1178.230469	-143.108353
1177.136719	-31.572941
1176.042969	261.866760
1174.949219	116.809280
1173.854492	31.561230
1172.760742	75.543327
1171.666016	425.735077
1170.570313	390.422485
1169.475586	261.753326
1168.379883	302.843506
1167.284180	-330.486267
1166.188477	-155.586456
1165.091797	-332.213165
1163.996094	-47.651329
1162.899414	-85.832390
1161.801758	-50.059910
1160.705078	279.346497
1159.607422	209.810608
1158.509766	343.103058
1157.412109	-77.364571
1156.313477	-116.016571
1155.215820	162.531326
1154.117188	-45.625694
1153.017578	-182.251831
1151.918945	-42.372559
1150.819336	237.958664
1149.719727	-330.092285
1148.620117	-76.164330
1147.519531	134.700836
1146.418945	-4.592405
1145.318359	-198.632126
1144.217773	195.181122
1143.116211	-60.819408
1142.014648	-145.486847
1140.913086	-420.432648
1139.811523	224.864655
1138.708984	75.828079
1137.606445	67.026627
1136.503906	-70.127609
1135.401367	54.047024
1134.297852	187.602493
1133.194336	197.584534
1132.090820	86.448280
1130.987305	457.125488
1129.882813	182.160278
1128.778320	184.844666
1127.673828	548.012756
1126.569336	659.631531
1125.463867	344.424805
1124.358398	866.005005
1123.252930	524.780640
1122.146484	752.252747
1121.041016	401.695068
1119.934570	-232.899948
1118.828125	600.611450
1117.720703	101.125069
1116.613281	219.487854
1115.505859	160.346542
1114.398438	238.418259
1113.291016	-109.208855
1112.182617	-26.408428
1111.074219	65.811005
1109.964844	247.771149
1108.856445	363.519012
1107.747070	479.203583
1106.637695	455.515503
1105.528320	441.292999
1104.417969	552.178223
1103.307617	346.799225
1102.197266	457.689575
1101.086914	474.199249
1099.975586	533.154053
1098.864258	346.904663
1097.752930	-117.390396
1096.641602	589.837524
1095.529297	721.851990
1094.416992	912.733948
1093.304688	413.528534
1092.191406	700.987793
1091.079102	322.196625
1089.965820	957.945801
1088.852539	435.812012
1087.738281	527.922424
1086.624023	577.705322
1085.509766	493.498718
1084.395508	776.101746
1083.280273	847.094849
1082.166016	718.413513
1081.050781	805.958801
1079.934570	717.361877
1078.819336	591.323486
1077.703125	486.518372
1076.586914	-47.661091
1075.469727	218.596451
1074.353516	545.819153
1073.236328	223.283859
1072.119141	386.359192
1071.000977	596.305908
1069.882813	93.742393
1068.765625	163.259277
1067.646484	331.186249
1066.528320	103.326393
1065.409180	358.012360
1064.290039	249.815094
1063.170898	804.127075
1062.050781	611.811218
1060.930664	342.485046
1059.810547	195.005753
1058.690430	601.890747
1057.569336	354.089203
1056.449219	195.340820
1055.327148	4.025185
1054.206055	203.074631
1053.083984	-20.625448
1051.961914	470.435883
1050.839844	188.643005
1049.717773	170.845108
1048.594727	437.843628
1047.471680	186.926270
1046.348633	195.145264
1045.224609	149.833542
1044.101563	-88.814972
1042.976563	-40.569611
1041.852539	17.118946
1040.728516	296.235992
1039.603516	563.692993
1038.478516	242.010895
1037.352539	48.640419
1036.227539	34.738354
1035.101563	-58.158169
1033.974609	-22.930490
1032.848633	291.549927
1031.721680	52.563068
1030.594727	13.765403
1029.467773	68.103157
1028.340820	159.737381
1027.212891	-101.673279
1026.084961	-230.422256
1024.956055	-398.456177
1023.828125	-907.531738
1022.699219	-594.570190
1021.570313	-276.959534
1020.440430	-344.485687
1019.311523	-328.316895
1018.181641	-335.201508
1017.050781	-158.794922
1015.920898	-346.207611
1014.790039	-510.222473
1013.659180	-185.162216
1012.528320	-209.854660
1011.396484	-264.495178
1010.265625	90.839211
1009.132813	263.284790
1008.000977	377.963501
1006.868164	55.473133
1005.736328	674.696289
1004.602539	1198.954346
1003.469727	1491.941650
1002.335938	2053.057861
1001.202148	1715.149658
1000.068359	1578.549438
998.933594	481.293060
997.799805	264.538391
996.665039	179.623657
995.529297	217.228683
994.394531	-28.856997
993.258789	189.045456
992.123047	56.402740
990.986328	193.775238
989.849609	-28.413679
988.712891	-402.473145
987.576172	-248.493530
986.439453	9.239393
985.301758	64.302116
984.164063	294.507751
983.025391	66.600929
981.887695	191.125443
980.749023	244.395630
979.610352	182.759018
978.470703	475.507538
977.332031	34.722752
976.192383	63.282459
975.051758	64.385292
973.912109	320.713470
972.771484	133.661072
971.630859	277.590057
970.490234	100.112564
969.348633	-12.865417
968.207031	207.158173
967.065430	0.408678
965.923828	-118.927689
964.781250	213.770264
963.638672	126.812561
962.496094	649.846252
961.352539	141.363907
960.208984	380.272705
959.065430	-68.081146
957.921875	-55.722607
956.777344	-111.940010
955.632813	200.575577
954.488281	75.912392
953.343750	-513.079590
952.198242	46.752983
951.052734	144.433334
949.907227	-121.383980
948.760742	189.134338
947.614258	-83.195946
946.467773	131.428070
945.321289	-65.139954
944.173828	-1.140602
943.026367	1.288228
941.878906	-62.378777
940.730469	-7.233554
939.582031	134.702820
938.433594	48.545609
937.285156	199.730316
936.135742	371.458282
934.987305	331.195984
933.836914	509.840637
932.687500	225.947968
931.537109	240.696426
930.386719	421.790588
929.236328	92.841682
928.084961	-33.264965
926.934570	188.986649
925.783203	-442.044647
924.630859	260.338409
923.478516	-147.378860
922.327148	-122.813034
921.173828	-130.017654
920.021484	58.306454
918.868164	-107.848312
917.714844	353.108398
916.561523	502.772064
915.407227	123.395790
914.252930	-169.481003
913.098633	-69.544182
911.944336	-216.913147
910.789063	-121.440033
909.633789	-193.784927
908.478516	-130.004761
907.322266	-25.404648
906.166016	192.499695
905.009766	27.440392
903.853516	116.200348
902.696289	-166.443375
901.539063	-136.475388
900.381836	-106.483879
899.223633	335.394257
898.065430	25.947741
896.907227	110.256371
895.749023	61.122612
894.589844	-338.402802
893.430664	-118.378922
892.271484	-198.995422
891.112305	418.561890
889.952148	322.074341
888.791992	553.088318
887.630859	-89.724236
886.470703	109.696449
885.309570	356.415253
884.148438	271.380951
882.986328	-57.214939
881.825195	164.570160
880.663086	320.863770
879.500000	335.085663
878.337891	193.807327
877.174805	169.734467
876.011719	409.190857
874.847656	461.618225
873.684570	721.123291
872.520508	552.849243
871.355469	580.403564
870.191406	139.990692
869.026367	516.206970
867.861328	31.001450
866.695313	566.628296
865.530273	346.796234
864.364258	637.113220
863.197266	430.784424
862.031250	406.448395
860.864258	139.576355
859.697266	582.187927
858.530273	537.519714
857.362305	311.083771
856.194336	567.020935
855.026367	726.357056
853.857422	755.521973
852.688477	627.707703
851.519531	802.463379
850.350586	833.689880
849.180664	844.684448
848.010742	987.760132
846.840820	521.689148
845.670898	740.774658
844.500000	353.200653
843.329102	205.163269
842.157227	410.569061
840.986328	928.917664
839.814453	460.937347
838.642578	189.824677
837.469727	405.966553
836.296875	738.122192
835.124023	464.708527
833.951172	392.345551
832.777344	322.181824
831.603516	231.890945
830.429688	570.050110
829.255859	162.783463
828.081055	545.266724
826.906250	474.791046
825.731445	127.816605
824.555664	126.421410
823.379883	176.205505
822.204102	121.179901
821.027344	253.203812
819.851563	35.470840
818.674805	554.680542
817.497070	-497.870941
816.320313	-3.411400
815.142578	141.438110
813.963867	-165.389450
812.786133	217.206696
811.607422	101.542770
810.428711	-63.045811
809.250000	127.901558
808.070313	203.149994
806.890625	25.074278
805.710938	-104.146141
804.531250	57.437725
803.350586	61.270557
802.169922	-172.413101
800.988281	-241.906952
799.807617	-617.522461
798.625977	-438.698456
797.444336	-570.407043
796.261719	-580.238892
795.079102	-293.232391
793.896484	-225.758575
792.713867	-38.801735
791.530273	-188.593353
790.346680	-181.222183
789.163086	412.565857
787.979492	162.950577
786.794922	-108.756660
785.610352	479.910461
784.425781	307.592773
783.240234	53.472595
782.054688	243.618073
780.869141	380.560760
779.682617	296.447662
778.496094	497.187012
777.309570	-139.076233
776.123047	149.810623
774.935547	14.740528
773.748047	120.149406
772.560547	247.490845
771.373047	187.234055
770.184570	-230.267242
768.996094	93.009117
767.806641	678.299561
766.618164	423.789032
765.428711	534.973267
764.239258	430.210724
763.048828	67.807922
761.858398	715.861755
760.667969	386.423584
759.477539	420.095642
758.286133	213.907013
757.094727	586.114929
755.903320	166.575623
754.710938	435.157806
753.518555	529.935425
752.326172	132.452164
751.133789	325.958771
749.940430	-23.117577
748.747070	514.883301
747.553711	271.145691
746.359375	176.674881
745.166016	115.099449
743.970703	343.003693
742.776367	358.035400
741.581055	52.891579
740.385742	155.521835
739.190430	91.497383
737.994141	23.053661
736.797852	-170.269653
735.601563	462.004913
734.405273	143.757217
733.208008	287.433533
732.010742	124.628494
730.813477	-88.477249
729.615234	-159.374969
728.416992	-254.344849
727.218750	52.938385
726.020508	290.085175
724.821289	323.838562
723.622070	243.922531
722.422852	102.838226
721.222656	466.191956
720.022461	-170.553802
718.822266	-1.651734
717.621094	140.930283
716.420898	-198.719635
715.218750	449.765656
714.017578	500.435883
712.815430	350.471161
711.614258	237.600677
710.411133	586.687500
709.208984	35.856113
708.005859	-42.131325
706.802734	263.133789
705.599609	60.985294
704.395508	-193.341248
703.191406	79.016136
701.987305	-20.780352
700.782227	447.106598
699.577148	-70.273224
698.372070	-165.679245
697.166992	362.722961
695.960938	-110.861763
694.754883	54.460556
693.548828	52.462166
692.341797	-229.659546
691.135742	-151.271210
689.927734	-235.707916
688.720703	109.543610
687.512695	-16.116280
686.304688	-161.226288
685.096680	-208.673340
683.888672	-243.070786
682.679688	-45.524616
681.470703	78.286499
680.260742	28.757011
679.050781	-40.205475
677.840820	-187.037537
676.630859	81.890892
675.419922	205.733109
674.209961	137.003311
672.998047	308.487488
671.787109	97.149757
670.575195	195.191254
669.363281	42.505604
668.151367	181.759888
666.938477	394.508270
665.725586	125.516228
664.512695	169.936203
663.299805	-109.434502
662.085938	-168.352386
660.872070	10.312392
659.658203	35.838779
658.443359	-54.985172
657.228516	-70.106827
656.013672	-7.409990
654.797852	3.703804
653.583008	-372.928162
652.366211	-272.968842
651.150391	-43.558487
649.934570	201.067642
648.717773	79.769432
647.500000	294.640045
646.283203	234.201431
645.065430	197.767471
643.847656	215.449646
642.629883	7.628218
641.411133	441.055176
640.192383	-19.676176
638.973633	-178.890442
637.753906	285.550446
636.534180	372.100616
635.314453	83.195724
634.094727	-61.223812
632.874023	-363.936859
631.653320	452.278412
630.432617	-229.150391
629.211914	268.138824
627.990234	195.263596
626.768555	-125.688690
625.545898	-154.249649
624.324219	229.440781
623.101563	137.956894
621.877930	158.692719
620.655273	-23.265043
619.431641	194.009048
618.208008	67.364777
616.983398	-137.497498
615.759766	-189.381836
614.535156	10.081985
613.310547	88.574753
612.084961	-441.358124
610.859375	54.200081
609.633789	54.800385
608.408203	-152.801468
607.181641	136.669159
605.955078	119.745445
604.728516	-13.241176
