# Supplementary material for: Raman spectroscopy accurately differentiates mucosal healing from non-healing and biochemical changes following biological therapy in inflammatory bowel disease
Source: PLoS One. 2021 Jun 2;16(6):e0252210. doi: 10.1371/journal.pone.0252210 (PMC8172032; doi:10.1371/journal.pone.0252210)
Supplement: S2 Dataset — (ZIP) [file pone.0252210.s004.zip › Export UC MH/OC018-1b pre treatment_BL sub CR removed_39__X_-16611.3__Y_-562.454__Z_-4118.47__Time_442.txt]

1714.771484	244.940689
1713.794922	109.198273
1712.818359	-63.128380
1711.841797	-68.723984
1710.864258	-28.375233
1709.886719	84.733826
1708.909180	-142.122147
1707.930664	-113.966347
1706.953125	78.032074
1705.974609	-67.073982
1704.996094	-235.769028
1704.017578	48.425316
1703.038086	89.384247
1702.058594	-91.287598
1701.079102	-65.449066
1700.099609	-39.159595
1699.120117	-31.132336
1698.139648	-81.477097
1697.159180	-13.738108
1696.178711	134.600830
1695.198242	115.055527
1694.216797	10.506942
1693.235352	-37.446018
1692.253906	104.633354
1691.272461	172.398239
1690.291016	32.485878
1689.308594	327.917694
1688.326172	332.984955
1687.343750	514.511475
1686.360352	467.144318
1685.377930	414.964783
1684.394531	411.221527
1683.411133	477.216705
1682.427734	495.706543
1681.443359	695.708313
1680.458984	499.403839
1679.474609	617.726379
1678.490234	616.703674
1677.505859	557.603577
1676.520508	866.027527
1675.535156	887.555542
1674.549805	906.857971
1673.564453	884.059448
1672.578125	1055.688354
1671.592773	1033.730957
1670.606445	1025.474365
1669.619141	1368.185303
1668.632813	1015.523743
1667.645508	1226.183350
1666.658203	1174.411499
1665.670898	1202.665283
1664.683594	1204.774048
1663.695313	1209.909424
1662.708008	1249.911255
1661.719727	1306.167725
1660.730469	1362.758667
1659.742188	1446.203247
1658.752930	1543.204956
1657.763672	1463.058472
1656.774414	1669.289551
1655.785156	1407.164185
1654.794922	1513.402100
1653.804688	1556.410767
1652.814453	1255.777954
1651.824219	1161.916992
1650.833984	1192.702759
1649.842773	1181.466064
1648.851563	877.114014
1647.860352	858.611450
1646.868164	779.622681
1645.876953	735.293701
1644.884766	704.454407
1643.892578	581.474304
1642.900391	472.004761
1641.907227	550.219971
1640.914063	58.675220
1639.920898	142.702408
1638.927734	371.990753
1637.934570	216.397537
1636.940430	90.084457
1635.946289	77.377182
1634.952148	93.866364
1633.958008	197.488373
1632.963867	-85.960983
1631.968750	-16.214426
1630.973633	-33.210922
1629.978516	-131.635086
1628.982422	35.953800
1627.987305	-120.013023
1626.991211	10.974998
1625.995117	118.376648
1624.998047	-87.046341
1624.001953	-24.098080
1623.004883	-5.740402
1622.007813	191.414795
1621.010742	86.464508
1620.013672	-7.830136
1619.015625	-78.354897
1618.017578	37.650139
1617.019531	103.816376
1616.021484	114.919807
1615.022461	-7.722637
1614.023438	87.478920
1613.024414	-6.130006
1612.025391	13.103786
1611.026367	69.077713
1610.026367	83.133698
1609.026367	91.978836
1608.026367	98.232422
1607.026367	67.839035
1606.025391	-103.928345
1605.025391	-32.126366
1604.024414	8.240971
1603.022461	-87.485931
1602.021484	219.745819
1601.019531	-12.014764
1600.017578	-123.386292
1599.015625	-124.911850
1598.013672	1.630210
1597.010742	-130.647629
1596.008789	-59.089260
1595.005859	-107.768463
1594.001953	-151.245605
1592.999023	-228.693207
1591.995117	-146.908676
1590.991211	-91.315292
1589.987305	-228.909485
1588.983398	-168.225677
1587.978516	64.518883
1586.974609	-5.416520
1585.969727	13.248691
1584.963867	55.284916
1583.958984	-66.963867
1582.953125	-25.097160
1581.947266	238.089081
1580.941406	-48.473026
1579.935547	-45.975304
1578.928711	-74.821487
1577.922852	75.835953
1576.916016	-0.073744
1575.909180	269.960205
1574.901367	-32.479630
1573.893555	127.990921
1572.886719	124.479286
1571.877930	-9.129750
1570.870117	153.468201
1569.861328	50.840153
1568.853516	33.855946
1567.844727	-32.601318
1566.834961	-119.940437
1565.826172	5.503385
1564.816406	-115.820831
1563.806641	37.829639
1562.796875	14.855314
1561.787109	85.125549
1560.776367	-36.686829
1559.766602	77.347801
1558.755859	1.952739
1557.744141	149.310730
1556.733398	164.317352
1555.721680	3.006812
1554.709961	147.220535
1553.698242	141.034592
1552.686523	173.527100
1551.673828	198.076401
1550.662109	157.771713
1549.649414	101.795387
1548.635742	211.217606
1547.623047	279.061340
1546.609375	341.536591
1545.595703	34.181194
1544.582031	106.695938
1543.568359	-7.018074
1542.553711	41.890438
1541.540039	100.952614
1540.524414	-10.610635
1539.509766	107.478775
1538.495117	230.515625
1537.479492	-0.198063
1536.463867	-60.702503
1535.448242	113.379555
1534.432617	75.759415
1533.416016	-111.556145
1532.399414	54.192364
1531.382813	108.889297
1530.366211	-29.844595
1529.349609	42.556812
1528.332031	189.445572
1527.314453	199.639862
1526.296875	-76.088936
1525.279297	77.974976
1524.260742	90.273132
1523.242188	22.654821
1522.223633	88.663147
1521.205078	-25.526880
1520.185547	27.289598
1519.166992	67.089249
1518.147461	34.748318
1517.127930	94.772560
1516.107422	-115.123726
1515.087891	-183.807297
1514.067383	112.009300
1513.046875	12.197817
1512.025391	43.175323
1511.004883	48.348797
1509.983398	-56.952209
1508.961914	-80.265404
1507.940430	-170.382919
1506.918945	-63.171093
1505.896484	-86.884216
1504.874023	-208.108170
1503.851563	-126.986488
1502.829102	-140.812103
1501.806641	-162.441360
1500.783203	64.187424
1499.759766	-49.899490
1498.736328	9.994353
1497.711914	26.227327
1496.688477	-213.495819
1495.664063	14.858774
1494.639648	-109.915367
1493.614258	79.733200
1492.589844	57.034565
1491.564453	215.685959
1490.539063	36.879875
1489.513672	-3.997524
1488.488281	172.145050
1487.461914	406.834259
1486.435547	266.035431
1485.409180	102.234528
1484.382813	293.135162
1483.355469	399.656342
1482.328125	475.439636
1481.300781	296.080353
1480.273438	267.155304
1479.246094	299.347717
1478.217773	420.641754
1477.189453	462.821014
1476.161133	517.652771
1475.132813	676.823181
1474.103516	909.696167
1473.074219	885.268555
1472.044922	977.882690
1471.015625	836.274719
1469.986328	931.296936
1468.956055	924.461365
1467.925781	1304.152832
1466.895508	1574.301636
1465.865234	1638.379395
1464.833984	1699.833374
1463.802734	1601.137573
1462.771484	1789.527954
1461.740234	1693.329468
1460.708008	1792.664307
1459.676758	1861.478638
1458.644531	1922.609985
1457.612305	1922.787109
1456.579102	1836.662476
1455.546875	1983.952637
1454.513672	2123.543213
1453.480469	2242.778809
1452.446289	2181.947754
1451.413086	2298.571289
1450.378906	2242.814941
1449.344727	1954.002563
1448.310547	2293.481934
1447.276367	2171.927734
1446.241211	2285.878174
1445.206055	2316.257080
1444.170898	2379.536865
1443.135742	2164.479492
1442.099609	1972.282593
1441.063477	2192.438477
1440.027344	2048.404297
1438.991211	1924.681763
1437.954102	1838.936157
1436.917969	1818.974976
1435.880859	1695.454468
1434.843750	1468.460205
1433.805664	1430.986694
1432.768555	1322.889038
1431.730469	1315.835327
1430.692383	821.746826
1429.654297	499.494019
1428.615234	623.921997
1427.576172	498.658936
1426.537109	451.671844
1425.498047	674.510742
1424.458984	491.511658
1423.418945	401.873413
1422.378906	251.870285
1421.338867	220.382202
1420.298828	246.895554
1419.257813	313.735260
1418.216797	184.269943
1417.175781	165.667511
1416.134766	210.052902
1415.093750	156.384033
1414.051758	-53.135990
1413.009766	94.583549
1411.967773	56.281723
1410.924805	284.496765
1409.882813	-130.604263
1408.839844	-60.557919
1407.796875	29.642925
1406.753906	109.848503
1405.709961	-3.233731
1404.666016	92.178398
1403.622070	57.139118
1402.578125	37.266125
1401.534180	-65.285843
1400.489258	-152.659592
1399.444336	0.833629
1398.399414	41.545731
1397.354492	-17.914572
1396.308594	140.760376
1395.262695	84.007805
1394.216797	67.465622
1393.170898	3.456264
1392.124023	-180.609787
1391.077148	-209.283173
1390.031250	60.006065
1388.983398	164.124435
1387.936523	125.729866
1386.888672	44.935787
1385.840820	44.312881
1384.792969	-146.196579
1383.745117	-86.553703
1382.696289	-26.828743
1381.647461	-249.332489
1380.598633	20.467039
1379.549805	-9.410951
1378.500977	25.763676
1377.451172	-191.089676
1376.401367	218.707657
1375.351563	-115.120148
1374.300781	-89.456177
1373.250000	-46.217930
1372.200195	141.767380
1371.148438	33.102146
1370.097656	76.666130
1369.045898	28.126003
1367.995117	94.350578
1366.943359	-68.498932
1365.890625	55.235271
1364.838867	89.419197
1363.786133	-127.712059
1362.733398	113.314987
1361.680664	130.425171
1360.626953	202.379135
1359.574219	65.518036
1358.520508	187.447174
1357.466797	11.121631
1356.412109	108.404961
1355.358398	195.844177
1354.303711	350.447815
1353.249023	363.529694
1352.193359	476.063049
1351.138672	447.161224
1350.083008	373.711456
1349.027344	384.802338
1347.971680	487.824127
1346.915039	580.999573
1345.858398	728.825867
1344.802734	636.196350
1343.745117	769.319824
1342.688477	726.538086
1341.630859	626.900269
1340.573242	790.046570
1339.515625	871.506470
1338.458008	953.055664
1337.399414	960.408936
1336.340820	977.783813
1335.282227	871.532166
1334.223633	899.059265
1333.165039	810.427917
1332.105469	672.484985
1331.045898	848.752991
1329.986328	688.849304
1328.925781	860.324219
1327.865234	762.492798
1326.804688	790.817871
1325.744141	737.734985
1324.683594	818.139526
1323.622070	673.944580
1322.560547	833.536804
1321.499023	1138.775391
1320.437500	1017.141663
1319.375000	1004.204163
1318.312500	1077.698730
1317.250000	1047.707153
1316.187500	1197.791626
1315.124023	1044.759399
1314.061523	1103.813354
1312.998047	1024.977661
1311.933594	1057.110718
1310.870117	914.493713
1309.805664	934.523438
1308.741211	949.716797
1307.676758	979.763672
1306.612305	1029.573853
1305.546875	1170.464966
1304.481445	1306.467041
1303.416016	1326.937134
1302.349609	1045.120728
1301.284180	1191.153931
1300.217773	1143.091187
1299.151367	910.884827
1298.084961	1079.204102
1297.017578	952.861511
1295.950195	1118.798462
1294.882813	1002.476074
1293.815430	805.299011
1292.747070	554.305481
1291.678711	889.728516
1290.610352	722.348633
1289.541992	837.066528
1288.473633	792.469360
1287.404297	725.900146
1286.334961	823.585876
1285.265625	717.969971
1284.195313	460.614502
1283.125977	563.372681
1282.055664	732.239502
1280.985352	962.275330
1279.914063	746.913513
1278.843750	720.075134
1277.772461	842.497742
1276.700195	845.089844
1275.628906	740.158020
1274.557617	733.087769
1273.485352	723.620239
1272.413086	738.628845
1271.339844	1015.038513
1270.267578	1015.401428
1269.194336	947.435181
1268.121094	889.297424
1267.046875	889.788879
1265.973633	926.912903
1264.899414	907.940918
1263.825195	808.519714
1262.750977	870.101440
1261.675781	848.791931
1260.601563	988.377319
1259.526367	954.909607
1258.450195	901.982788
1257.375000	1019.597778
1256.298828	1022.720886
1255.222656	874.908691
1254.146484	965.714111
1253.070313	1017.552429
1251.993164	1049.911255
1250.916016	839.010437
1249.838867	956.522949
1248.760742	881.902405
1247.683594	846.210022
1246.605469	825.114502
1245.527344	961.963501
1244.448242	889.827759
1243.370117	521.413208
1242.291016	721.352356
1241.211914	843.508545
1240.131836	720.458435
1239.052734	667.822021
1237.972656	748.626404
1236.892578	695.975220
1235.811523	723.354309
1234.731445	738.580078
1233.650391	695.602417
1232.569336	609.001648
1231.488281	880.994995
1230.406250	699.870972
1229.324219	710.119141
1228.242188	725.175598
1227.160156	679.679321
1226.077148	430.876038
1224.994141	506.379395
1223.911133	569.719238
1222.828125	490.300385
1221.745117	384.280640
1220.661133	338.705292
1219.577148	247.188309
1218.492188	42.097267
1217.408203	489.339508
1216.323242	286.614349
1215.238281	223.990112
1214.153320	303.788757
1213.067383	262.816223
1211.982422	482.437408
1210.896484	438.929413
1209.809570	272.370056
1208.723633	462.745636
1207.636719	445.630981
1206.549805	269.376129
1205.462891	307.629425
1204.375000	396.403625
1203.288086	477.854553
1202.200195	282.247131
1201.111328	235.948303
1200.023438	-19.822166
1198.934570	-104.665894
1197.845703	137.707230
1196.756836	76.793411
1195.666992	104.828789
1194.578125	-237.518967
1193.488281	-255.237656
1192.397461	70.684494
1191.307617	-96.217255
1190.216797	-37.287395
1189.125977	-173.008591
1188.035156	68.273766
1186.944336	-233.211472
1185.852539	46.233440
1184.760742	32.709229
1183.668945	-62.456554
1182.576172	-68.906097
1181.483398	61.266270
1180.390625	-67.638176
1179.297852	98.278549
1178.205078	62.735748
1177.111328	101.404533
1176.017578	96.858994
1174.923828	188.033371
1173.829102	-156.690414
1172.734375	-185.352249
1171.639648	389.030060
1170.544922	242.854752
1169.450195	-130.597168
1168.354492	17.423244
1167.258789	100.734993
1166.163086	-98.162018
1165.066406	78.186081
1163.969727	-10.863327
1162.873047	220.171204
1161.776367	140.522079
1160.679688	261.412018
1159.582031	126.713646
1158.484375	388.209625
1157.386719	200.882538
1156.288086	411.977905
1155.189453	362.906647
1154.090820	185.003937
1152.992188	224.059097
1151.892578	315.451294
1150.793945	70.712967
1149.693359	164.316940
1148.593750	95.827225
1147.494141	3.475599
1146.393555	37.270931
1145.292969	-31.383787
1144.191406	-33.455345
1143.090820	50.056633
1141.989258	78.737633
1140.887695	90.680473
1139.785156	-52.013428
1138.683594	121.449905
1137.581055	154.532501
1136.478516	180.398849
1135.375977	187.174606
1134.272461	284.118286
1133.168945	316.836029
1132.065430	252.136185
1130.960938	588.490051
1129.857422	554.463318
1128.752930	475.303406
1127.648438	728.157837
1126.542969	629.881592
1125.438477	927.494995
1124.333008	850.416992
1123.226563	569.515564
1122.121094	501.900269
1121.014648	479.248657
1119.908203	570.208862
1118.801758	464.567993
1117.695313	474.893646
1116.587891	409.425262
1115.480469	400.707733
1114.373047	290.230530
1113.264648	621.951782
1112.156250	402.602112
1111.047852	299.120300
1109.939453	408.316193
1108.830078	531.580444
1107.721680	501.210632
1106.611328	683.330322
1105.501953	520.621338
1104.392578	667.160950
1103.282227	629.508606
1102.171875	721.594849
1101.060547	516.377563
1099.950195	846.553406
1098.838867	891.242981
1097.726563	740.218140
1096.615234	820.188477
1095.502930	655.041077
1094.390625	763.186096
1093.278320	605.127136
1092.166016	498.909515
1091.052734	710.492188
1089.939453	717.200562
1088.826172	820.349670
1087.711914	627.021484
1086.598633	471.395691
1085.484375	621.480286
1084.369141	679.789490
1083.254883	505.390961
1082.139648	591.861938
1081.024414	614.852234
1079.909180	828.054993
1078.792969	620.840088
1077.676758	789.311707
1076.560547	650.244873
1075.444336	673.139282
1074.327148	604.521301
1073.209961	416.318207
1072.092773	511.923309
1070.974609	426.968384
1069.857422	349.093475
1068.739258	379.037933
1067.620117	577.638550
1066.501953	359.264740
1065.382813	414.958740
1064.263672	313.787506
1063.144531	437.364105
1062.024414	399.433716
1060.905273	518.284668
1059.784180	562.240845
1058.664063	496.301178
1057.543945	283.131744
1056.422852	313.151672
1055.301758	298.785248
1054.179688	375.556061
1053.057617	83.288742
1051.936523	-0.982270
1050.813477	330.355621
1049.691406	113.085854
1048.568359	75.623337
1047.445313	299.505402
1046.322266	287.750336
1045.198242	306.347870
1044.075195	145.474091
1042.950195	75.606598
1041.826172	243.509430
1040.702148	273.930145
1039.577148	41.181870
1038.452148	153.230270
1037.326172	74.370026
1036.201172	188.793091
1035.075195	-27.222330
1033.948242	280.370453
1032.822266	287.841125
1031.695313	286.061035
1030.568359	272.720886
1029.441406	203.666992
1028.313477	271.807678
1027.186523	-147.888748
1026.058594	-146.919662
1024.929688	-136.596832
1023.801758	-79.768814
1022.672852	-164.485352
1021.543945	-246.766220
1020.414063	-141.017197
1019.284180	-318.213318
1018.155273	-363.063324
1017.024414	-201.486237
1015.894531	-116.384514
1014.763672	156.458588
1013.632813	179.049011
1012.501953	139.177109
1011.370117	157.299896
1010.238281	8.811661
1009.106445	205.362091
1007.974609	369.515869
1006.841797	452.707764
1005.708984	737.186157
1004.576172	1312.998047
1003.443359	1805.407349
1002.309570	1673.611816
1001.175781	1269.296631
1000.041992	696.618408
998.907227	202.836395
997.772461	189.706100
996.637695	125.895462
995.502930	168.393677
994.367188	162.514175
993.231445	-7.057456
992.095703	-38.049843
990.959961	-105.815697
989.823242	68.629578
988.686523	-12.742783
987.549805	-31.746496
986.412109	34.609089
985.274414	-27.937582
984.136719	66.245964
982.999023	17.761889
981.860352	86.799370
980.722656	82.285561
979.583008	-163.677765
978.444336	36.805672
977.304688	-63.926983
976.165039	-143.804352
975.025391	15.513774
973.884766	62.275673
972.745117	67.784752
971.604492	25.175898
970.462891	30.927217
969.322266	172.248611
968.180664	70.329216
967.039063	39.712940
965.896484	105.586037
964.753906	91.273384
963.611328	47.278934
962.468750	-1.158054
961.326172	-19.653822
960.182617	-42.603779
959.039063	62.870937
957.894531	182.159225
956.750977	150.384323
955.606445	201.161102
954.460938	-45.503506
953.316406	53.591095
952.170898	95.568146
951.025391	-159.682770
949.879883	86.075287
948.733398	-20.217453
947.587891	81.644249
946.440430	-60.917202
945.293945	132.524384
944.146484	252.908890
942.999023	218.083923
941.851563	368.305664
940.704102	240.131073
939.555664	137.233353
938.407227	449.687103
937.257813	175.969360
936.109375	242.239014
934.959961	133.062286
933.810547	352.238831
932.660156	286.607208
931.510742	255.286423
930.360352	158.046387
929.208984	140.656906
928.058594	18.668848
926.907227	110.779411
925.755859	-1.825961
924.603516	-214.360977
923.452148	-21.874233
922.299805	145.616211
921.147461	-148.326752
919.994141	-30.676357
918.840820	-1.593610
917.687500	-63.287842
916.534180	34.117519
915.379883	138.387711
914.225586	54.295853
913.071289	-227.102859
911.916992	-161.134125
910.761719	-267.498322
909.606445	-99.314369
908.451172	-30.883636
907.294922	-46.263790
906.138672	1.901533
904.982422	-108.470367
903.826172	-91.858704
902.668945	205.641922
901.511719	111.394333
900.354492	-91.382530
899.196289	-201.200150
898.038086	-28.082684
896.879883	-24.619856
895.721680	21.876938
894.562500	-8.444462
893.403320	176.047684
892.244141	1.207928
891.084961	-35.670727
889.924805	417.679810
888.764648	62.437855
887.603516	285.389130
886.443359	199.058853
885.282227	85.747017
884.121094	121.441238
882.958984	425.582642
881.797852	197.441101
880.635742	115.997597
879.472656	379.494293
878.310547	539.245728
877.147461	237.127625
875.984375	331.600830
874.820313	74.788200
873.656250	374.193573
872.492188	272.857758
871.328125	128.844040
870.164063	169.399307
868.999023	77.264687
867.833984	140.351044
866.667969	113.509857
865.502930	286.726013
864.336914	392.470276
863.169922	174.690750
862.003906	302.897583
860.836914	516.383911
859.669922	498.553650
858.501953	408.922394
857.334961	496.594025
856.166992	581.987732
854.999023	671.824768
853.830078	506.006470
852.661133	398.547150
851.492188	645.233765
850.323242	582.587585
849.153320	331.795105
847.983398	381.209595
846.813477	338.785004
845.642578	229.212677
844.472656	287.514801
843.301758	417.371124
842.129883	135.553009
840.958984	142.331772
839.787109	182.622467
838.614258	108.866402
837.442383	267.527496
836.269531	213.828293
835.096680	392.428070
833.923828	463.710663
832.750000	441.151581
831.576172	251.149445
830.402344	322.294281
829.227539	364.360321
828.053711	285.903992
826.878906	223.050888
825.703125	211.459259
824.528320	166.382217
823.352539	139.104279
822.175781	343.491852
821.000000	-35.857861
819.823242	150.542618
818.646484	-237.602585
817.469727	-13.525382
816.291992	23.460403
815.114258	-79.795303
813.936523	-203.087799
812.758789	-50.648895
811.580078	123.883331
810.401367	-79.588081
809.221680	110.285042
808.042969	-199.869141
806.863281	-50.184109
805.683594	-195.978073
804.502930	0.107827
803.322266	-183.511032
802.141602	-25.399042
800.960938	-98.160606
799.779297	-199.797302
798.597656	-228.292679
797.416016	53.505829
796.234375	-39.475689
795.051758	4.889049
793.869141	-63.832275
792.685547	-90.522202
791.502930	-183.715088
790.319336	-172.901031
789.135742	-281.691559
787.951172	189.206497
786.766602	-3.850323
785.582031	64.069405
784.397461	355.191132
783.211914	210.604858
782.026367	96.940048
780.840820	148.957489
779.655273	112.502007
778.468750	3.098073
777.282227	-46.726818
776.094727	-32.597626
774.908203	10.126972
773.720703	13.030831
772.533203	53.347038
771.344727	-89.484955
770.156250	-47.128288
768.967773	129.587585
767.779297	284.096954
766.589844	105.757179
765.400391	33.149792
764.210938	75.011993
763.020508	136.589798
761.830078	422.580353
760.639648	153.785492
759.449219	138.057846
758.257813	348.824097
757.066406	379.086578
755.875000	70.675659
754.682617	364.612701
753.491211	183.663635
752.297852	116.975807
751.105469	212.794418
749.912109	198.697968
748.718750	206.498169
747.525391	249.349030
746.331055	129.727020
745.137695	279.953827
743.942383	90.070618
742.748047	-145.832169
741.552734	140.108734
740.357422	44.474312
739.162109	71.549774
737.965820	8.737361
736.770508	-104.471306
735.573242	148.025864
734.376953	262.433777
733.179688	197.266800
731.982422	88.325256
730.785156	217.862366
729.586914	218.255997
728.388672	155.202164
727.190430	20.002050
725.992188	300.119934
724.792969	11.932699
723.593750	224.146347
722.394531	224.375610
721.194336	187.464203
719.994141	329.571320
718.793945	196.588104
717.592773	194.580948
716.391602	288.556763
715.190430	458.820770
713.989258	125.289513
712.787109	382.708069
711.584961	180.122437
710.382813	278.343689
709.180664	58.460175
707.977539	141.430817
706.774414	-187.173065
705.570313	202.795898
704.367188	94.184853
703.163086	-3.477576
701.958984	-61.916122
700.753906	42.817268
699.548828	262.771179
698.343750	313.083496
697.138672	119.976997
695.932617	194.259979
694.726563	-137.698029
693.520508	-61.149014
692.313477	-84.482094
691.106445	-112.108292
689.899414	-306.799408
688.692383	-336.448425
687.484375	33.124680
686.276367	155.319885
685.068359	-151.830322
683.859375	65.829460
682.650391	-206.383286
681.441406	28.620203
680.232422	-5.060704
679.022461	-53.835445
677.812500	-85.214378
676.602539	-66.735298
675.391602	-67.691788
674.180664	-51.286205
672.969727	58.186283
671.758789	100.611984
670.546875	231.724106
669.334961	150.967804
668.123047	72.460182
666.910156	-29.732059
665.697266	-136.150894
664.484375	1.581857
663.270508	-26.972622
662.057617	7.132413
660.842773	321.838898
659.628906	189.770950
658.415039	87.999496
657.200195	96.301270
655.984375	180.096558
654.769531	39.670849
653.553711	37.267593
652.337891	-92.254349
651.122070	34.652817
649.905273	8.585218
648.688477	169.864471
647.471680	333.213074
646.253906	31.573591
645.037109	287.369232
643.818359	84.788452
642.600586	209.187408
641.381836	374.341675
640.163086	219.040756
638.944336	151.871277
637.725586	215.739761
636.505859	-36.309658
635.286133	218.555649
634.065430	-29.281525
632.845703	109.314049
631.625000	-181.555054
630.403320	1.805159
629.182617	191.363815
627.960938	239.103851
626.739258	-92.918869
625.517578	145.290314
624.294922	-99.092796
623.072266	142.848450
621.849609	240.887970
620.625977	405.014374
619.402344	288.251099
618.178711	282.566254
616.955078	94.620506
615.730469	6.990259
614.505859	210.003540
613.281250	-113.660805
612.055664	-101.847725
610.830078	101.943993
609.604492	102.113319
608.378906	29.132568
607.152344	34.717209
605.925781	-96.955002
604.699219	-107.411568
