# Supplementary material for: Raman spectroscopy accurately differentiates mucosal healing from non-healing and biochemical changes following biological therapy in inflammatory bowel disease
Source: PLoS One. 2021 Jun 2;16(6):e0252210. doi: 10.1371/journal.pone.0252210 (PMC8172032; doi:10.1371/journal.pone.0252210)
Supplement: S2 Dataset — (ZIP) [file pone.0252210.s004.zip › Export UC MH/EC037-1_base sub CR removed_9__X_-13694.7__Y_37027__Z_159.424__Time_101.txt]

1714.640625	463.603333
1713.664063	132.742645
1712.687500	356.516296
1711.709961	117.439766
1710.733398	43.289257
1709.755859	259.768341
1708.778320	-58.610413
1707.799805	-16.752560
1706.821289	-426.429260
1705.843750	-371.451508
1704.864258	-149.525879
1703.885742	167.144592
1702.907227	-186.937119
1701.927734	-224.152267
1700.948242	-70.388252
1699.968750	-201.802948
1698.988281	-48.797852
1698.007813	-220.968613
1697.028320	86.338959
1696.046875	-46.482487
1695.066406	16.757460
1694.084961	48.807442
1693.104492	-313.347504
1692.123047	30.232674
1691.140625	249.061234
1690.159180	249.922546
1689.176758	-161.890060
1688.194336	99.407265
1687.211914	142.762833
1686.228516	50.906898
1685.246094	151.826584
1684.262695	455.937286
1683.279297	-161.066849
1682.295898	-84.565231
1681.311523	141.704010
1680.327148	102.370422
1679.342773	-24.081816
1678.358398	-22.059040
1677.374023	121.630180
1676.388672	313.747772
1675.403320	362.826477
1674.417969	718.249512
1673.432617	183.677383
1672.446289	351.472717
1671.459961	495.865326
1670.473633	510.602081
1669.487305	656.012085
1668.500977	1030.237061
1667.513672	823.451599
1666.526367	1065.781616
1665.539063	820.291077
1664.550781	936.132935
1663.563477	978.166870
1662.575195	498.256592
1661.586914	877.908997
1660.598633	831.118347
1659.609375	1171.603149
1658.620117	961.310730
1657.631836	1238.878296
1656.641602	1193.588135
1655.652344	984.569885
1654.662109	1014.191101
1653.672852	988.601440
1652.681641	878.634888
1651.691406	787.581421
1650.701172	532.916870
1649.709961	902.599060
1648.718750	616.854187
1647.727539	289.225586
1646.735352	765.199463
1645.744141	213.663956
1644.751953	106.275604
1643.759766	453.314758
1642.766602	293.550629
1641.774414	229.100418
1640.781250	-91.099518
1639.788086	464.879303
1638.794922	31.725956
1637.801758	-208.573441
1636.807617	418.725006
1635.813477	57.487110
1634.819336	-90.003654
1633.825195	-224.127762
1632.830078	202.961441
1631.834961	-70.530396
1630.839844	27.442535
1629.844727	-193.042572
1628.849609	55.103382
1627.853516	226.892349
1626.857422	-95.872139
1625.861328	-34.452080
1624.865234	-33.480442
1623.868164	-8.827202
1622.871094	504.713837
1621.874023	6.396890
1620.876953	57.390400
1619.879883	570.652039
1618.881836	151.457214
1617.883789	-28.643507
1616.885742	-308.410797
1615.887695	191.340149
1614.888672	-133.005203
1613.889648	-105.735664
1612.890625	-123.091759
1611.891602	92.881477
1610.892578	51.822723
1609.892578	-31.221830
1608.892578	522.440308
1607.892578	-34.942364
1606.892578	-133.800888
1605.891602	304.094849
1604.890625	63.668606
1603.889648	200.177216
1602.888672	464.764404
1601.887695	-81.890755
1600.885742	224.293747
1599.883789	96.137161
1598.881836	-68.673256
1597.879883	-27.008709
1596.876953	-108.322151
1595.874023	-46.012218
1594.871094	78.854973
1593.868164	41.615780
1592.864258	-256.870178
1591.861328	-510.949402
1590.857422	-397.055389
1589.853516	207.231033
1588.848633	51.906239
1587.844727	201.711105
1586.839844	330.422577
1585.834961	-72.941498
1584.830078	602.874268
1583.824219	324.401398
1582.819336	12.046675
1581.813477	186.773849
1580.807617	-222.112869
1579.800781	204.824142
1578.794922	102.977631
1577.788086	-92.712776
1576.781250	231.952652
1575.773438	46.372337
1574.766602	178.057816
1573.758789	101.455772
1572.750977	-71.475235
1571.743164	366.338043
1570.735352	-9.620818
1569.726563	-195.949844
1568.718750	-119.978790
1567.708984	298.550385
1566.700195	-54.422131
1565.691406	-246.466782
1564.681641	-93.439659
1563.671875	279.912994
1562.662109	175.575500
1561.652344	125.575157
1560.641602	-124.284248
1559.630859	-47.537022
1558.620117	93.801460
1557.609375	9.442466
1556.597656	119.240250
1555.586914	327.276520
1554.575195	485.814087
1553.563477	-52.410439
1552.550781	131.652222
1551.539063	56.675171
1550.526367	201.474930
1549.513672	208.925797
1548.500977	102.399849
1547.487305	44.852203
1546.473633	85.403885
1545.459961	125.770950
1544.446289	-118.314857
1543.432617	-137.676437
1542.417969	83.012001
1541.404297	225.993607
1540.389648	353.227112
1539.374023	77.502762
1538.359375	5.662349
1537.343750	-107.621208
1536.328125	-42.998260
1535.312500	403.177490
1534.296875	-192.806961
1533.280273	31.150772
1532.263672	-136.934875
1531.247070	99.504478
1530.230469	212.025528
1529.212891	-337.707153
1528.196289	60.452160
1527.178711	-95.333580
1526.160156	281.664032
1525.142578	38.118874
1524.124023	213.947250
1523.106445	232.671204
1522.087891	410.698853
1521.068359	22.743219
1520.049805	115.643448
1519.030273	334.307159
1518.010742	38.770470
1516.991211	144.067123
1515.971680	195.258194
1514.951172	-400.926300
1513.930664	-180.422440
1512.910156	199.041931
1511.889648	159.879532
1510.868164	143.695114
1509.846680	50.447617
1508.826172	-137.723984
1507.803711	-528.565796
1506.782227	-29.631086
1505.759766	-156.490723
1504.737305	293.248291
1503.714844	4.787899
1502.692383	-86.380882
1501.668945	14.459481
1500.646484	-35.856171
1499.623047	-285.946320
1498.599609	-146.948792
1497.575195	-166.775101
1496.550781	-329.926208
1495.527344	-216.781799
1494.502930	134.046997
1493.477539	-116.206680
1492.453125	190.886551
1491.427734	-207.604996
1490.402344	-347.908539
1489.376953	173.443497
1488.350586	140.593674
1487.325195	225.835800
1486.298828	222.855591
1485.272461	68.700005
1484.245117	12.425245
1483.218750	-92.293869
1482.191406	234.052002
1481.164063	187.903702
1480.136719	-3.583684
1479.108398	355.576324
1478.080078	459.707336
1477.052734	303.914337
1476.023438	458.901184
1474.995117	955.141235
1473.965820	475.854584
1472.937500	1017.701416
1471.908203	1269.112915
1470.877930	1204.829956
1469.848633	832.762390
1468.818359	992.458801
1467.788086	829.117493
1466.757813	1110.819214
1465.727539	1392.414063
1464.696289	1498.505737
1463.665039	1576.620605
1462.633789	1360.034546
1461.602539	1651.550781
1460.570313	1673.757446
1459.539063	1551.313721
1458.506836	2192.936279
1457.473633	1755.749023
1456.441406	1724.773560
1455.408203	1825.719360
1454.375000	1716.170776
1453.341797	1545.856445
1452.308594	1999.278809
1451.274414	1552.780029
1450.241211	1851.537598
1449.207031	2020.980103
1448.171875	2463.922119
1447.137695	2238.232178
1446.102539	1721.510986
1445.067383	2258.068604
1444.032227	1977.043945
1442.997070	1630.419067
1441.960938	1936.618896
1440.924805	1896.273438
1439.888672	1653.736084
1438.852539	2096.457764
1437.816406	1614.018677
1436.779297	1743.343506
1435.742188	1180.464111
1434.705078	1698.960449
1433.666992	1346.062134
1432.629883	1238.330200
1431.591797	933.808777
1430.553711	548.747620
1429.514648	232.029266
1428.476563	927.131592
1427.437500	265.130676
1426.398438	889.474976
1425.359375	48.966690
1424.320313	217.083710
1423.280273	281.876923
1422.240234	392.091187
1421.200195	157.282410
1420.159180	-89.947495
1419.119141	337.814606
1418.078125	292.232269
1417.037109	12.725450
1415.996094	22.799070
1414.954102	161.235123
1413.912109	166.425705
1412.870117	194.356155
1411.828125	257.578125
1410.786133	-131.532486
1409.743164	-88.177666
1408.700195	95.963600
1407.657227	-94.123543
1406.614258	-17.817293
1405.570313	259.403381
1404.527344	-73.329552
1403.483398	18.298759
1402.438477	9.613481
1401.394531	106.437126
1400.349609	-155.340576
1399.304688	-33.235985
1398.259766	-81.541626
1397.214844	35.719460
1396.168945	190.612076
1395.123047	333.033295
1394.077148	237.553726
1393.031250	-230.896683
1391.984375	342.501129
1390.937500	54.674858
1389.890625	107.460587
1388.843750	97.788109
1387.796875	335.903595
1386.749023	283.888367
1385.701172	-185.565125
1384.653320	30.300913
1383.604492	-271.217102
1382.556641	-365.044098
1381.507813	-188.907394
1380.458984	-207.556793
1379.410156	8.671599
1378.360352	112.551277
1377.310547	-227.820358
1376.260742	65.982208
1375.210938	-59.404621
1374.161133	-82.332748
1373.110352	174.178833
1372.059570	-45.562340
1371.008789	176.173782
1369.957031	108.782555
1368.906250	103.866508
1367.854492	545.005981
1366.802734	360.870941
1365.750000	127.103287
1364.698242	37.991928
1363.645508	-130.647568
1362.592773	-251.809845
1361.540039	-156.331528
1360.486328	294.929718
1359.433594	144.257538
1358.379883	-80.855644
1357.326172	-295.807526
1356.271484	-227.236694
1355.216797	-123.791122
1354.163086	218.251740
1353.107422	393.791016
1352.052734	-178.097641
1350.998047	99.490311
1349.942383	158.604370
1348.886719	391.521454
1347.830078	88.486580
1346.774414	433.163086
1345.717773	435.514679
1344.661133	423.095123
1343.604492	881.801758
1342.546875	936.395630
1341.490234	901.878723
1340.432617	634.575195
1339.375000	649.854492
1338.316406	1279.345215
1337.258789	967.864868
1336.200195	592.234375
1335.141602	776.158691
1334.082031	692.860474
1333.023438	951.078247
1331.963867	595.914978
1330.904297	836.895386
1329.844727	551.303345
1328.784180	915.924438
1327.723633	843.099609
1326.663086	671.577393
1325.602539	579.247192
1324.541992	924.127075
1323.480469	812.174927
1322.418945	897.820984
1321.357422	470.204437
1320.295898	795.366821
1319.233398	1063.707764
1318.170898	809.172668
1317.108398	611.533508
1316.045898	830.659912
1314.982422	1296.193970
1313.918945	857.291748
1312.855469	1266.096191
1311.791992	911.266113
1310.728516	945.721741
1309.664063	778.328308
1308.599609	1088.577148
1307.535156	1174.814575
1306.469727	1261.054199
1305.404297	909.474915
1304.338867	1322.926636
1303.273438	841.286804
1302.208008	984.284485
1301.141602	1579.453003
1300.075195	1449.572632
1299.008789	1454.907227
1297.942383	1524.143066
1296.875000	1328.184692
1295.807617	1242.831543
1294.740234	1432.449341
1293.672852	1150.880371
1292.604492	1311.056885
1291.537109	764.816833
1290.468750	1224.260742
1289.399414	1247.114014
1288.331055	1211.182861
1287.261719	819.931580
1286.192383	1009.565308
1285.123047	978.684021
1284.052734	867.005798
1282.983398	892.535706
1281.913086	935.203186
1280.841797	610.737549
1279.771484	991.167053
1278.700195	838.120667
1277.628906	966.436157
1276.557617	740.143372
1275.486328	736.440002
1274.414063	744.958496
1273.341797	1056.505127
1272.269531	867.078613
1271.197266	936.669739
1270.124023	896.324951
1269.050781	821.827209
1267.977539	949.972046
1266.904297	1036.578491
1265.830078	1293.931274
1264.756836	999.890503
1263.681641	1330.290039
1262.607422	994.902710
1261.533203	1025.329956
1260.458008	1075.224121
1259.382813	844.871765
1258.307617	1184.681885
1257.231445	686.455200
1256.155273	892.193359
1255.079102	993.145142
1254.002930	901.754822
1252.926758	705.755493
1251.849609	930.717651
1250.772461	727.459229
1249.695313	1195.483154
1248.617188	807.426208
1247.540039	1039.406128
1246.461914	508.139008
1245.382813	1046.162964
1244.304688	1051.951172
1243.225586	530.676880
1242.146484	543.802856
1241.067383	513.203125
1239.988281	261.736206
1238.908203	170.488159
1237.828125	654.218750
1236.748047	1060.095093
1235.667969	978.358582
1234.586914	879.642212
1233.505859	1190.572998
1232.424805	422.962769
1231.343750	714.420044
1230.261719	661.742004
1229.179688	727.719910
1228.097656	665.317932
1227.015625	397.156403
1225.932617	947.052124
1224.850586	758.729065
1223.767578	558.340881
1222.683594	326.550995
1221.600586	404.341400
1220.516602	448.201660
1219.432617	518.595215
1218.347656	492.245026
1217.263672	342.684113
1216.178711	632.714478
1215.093750	673.858276
1214.008789	191.068268
1212.922852	408.391663
1211.836914	543.538330
1210.750977	345.644592
1209.665039	244.284393
1208.579102	437.133240
1207.492188	345.343872
1206.405273	812.774719
1205.318359	450.952972
1204.230469	725.300781
1203.142578	197.352676
1202.054688	464.327179
1200.966797	601.126526
1199.877930	-350.256653
1198.790039	-37.733608
1197.701172	-86.330788
1196.611328	-26.712353
1195.522461	138.675613
1194.432617	-176.974731
1193.342773	-216.066040
1192.252930	191.858795
1191.162109	-402.473328
1190.072266	-88.465126
1188.981445	-7.635520
1187.889648	-30.156277
1186.798828	-55.094002
1185.707031	-106.479378
1184.615234	-76.292824
1183.523438	-475.608276
1182.430664	170.988663
1181.337891	-48.447117
1180.245117	-71.227776
1179.152344	-153.962341
1178.059570	48.482395
1176.965820	138.169281
1175.872070	163.102631
1174.778320	-85.029587
1173.683594	-189.445770
1172.588867	230.385895
1171.494141	30.145588
1170.399414	105.115097
1169.303711	81.919807
1168.208984	-625.283142
1167.113281	-500.126312
1166.016602	7.410377
1164.920898	-453.250122
1163.824219	-89.384972
1162.727539	-26.723726
1161.630859	525.499939
1160.533203	189.141891
1159.435547	141.773468
1158.337891	154.063400
1157.240234	307.110107
1156.141602	118.886688
1155.043945	57.152447
1153.944336	-145.311569
1152.845703	-9.148027
1151.747070	67.342834
1150.647461	267.669312
1149.547852	46.184269
1148.447266	332.114777
1147.347656	20.181269
1146.247070	29.766762
1145.146484	-77.307083
1144.044922	208.296249
1142.944336	-3.491741
1141.842773	-303.229431
1140.741211	172.436127
1139.638672	286.450958
1138.537109	253.047348
1137.434570	164.963867
1136.332031	-462.446442
1135.228516	259.668732
1134.125977	171.615936
1133.022461	152.434601
1131.917969	-120.768616
1130.814453	318.164398
1129.709961	434.175476
1128.605469	443.383392
1127.500977	431.238556
1126.396484	307.652252
1125.291016	158.027832
1124.185547	318.956635
1123.080078	399.252380
1121.973633	240.224670
1120.868164	204.457275
1119.761719	253.939301
1118.654297	488.043152
1117.547852	203.731400
1116.440430	440.126099
1115.333008	129.935760
1114.225586	233.813995
1113.117188	-170.765244
1112.008789	280.679871
1110.900391	67.760056
1109.791992	-3.261663
1108.682617	310.846588
1107.573242	-135.730255
1106.463867	-97.979179
1105.354492	227.812088
1104.244141	322.141235
1103.133789	411.739899
1102.023438	494.242279
1100.913086	178.110580
1099.801758	173.416931
1098.690430	326.728729
1097.579102	487.074707
1096.467773	454.139832
1095.355469	140.867355
1094.243164	343.637115
1093.130859	127.165314
1092.017578	-213.971771
1090.905273	313.706268
1089.791992	441.092926
1088.677734	848.435791
1087.564453	467.636871
1086.450195	129.375061
1085.335938	590.732910
1084.221680	508.922607
1083.106445	605.794373
1081.991211	517.059387
1080.875977	642.183899
1079.760742	377.450348
1078.644531	465.080292
1077.528320	698.265137
1076.412109	358.764008
1075.295898	33.554722
1074.178711	-21.683939
1073.061523	171.766495
1071.944336	475.395569
1070.826172	511.694733
1069.708984	398.071686
1068.590820	568.070557
1067.471680	524.868591
1066.353516	200.732422
1065.234375	258.464417
1064.115234	414.571503
1062.996094	584.722778
1061.875977	525.546997
1060.755859	302.726563
1059.635742	587.610291
1058.515625	895.824219
1057.394531	542.384216
1056.273438	570.155762
1055.152344	399.382263
1054.031250	-77.259506
1052.909180	527.766052
1051.787109	231.277206
1050.665039	180.134445
1049.541992	-24.950714
1048.418945	495.847565
1047.295898	-175.606415
1046.172852	-7.010925
1045.048828	114.951378
1043.925781	-231.616806
1042.801758	244.801071
1041.676758	157.178864
1040.552734	167.560074
1039.427734	96.496918
1038.302734	32.556423
1037.176758	-380.470856
1036.050781	-122.885353
1034.924805	-235.299515
1033.798828	64.217117
1032.672852	428.825470
1031.545898	151.562561
1030.418945	60.521950
1029.291992	143.950409
1028.164063	-209.423355
1027.036133	-806.455383
1025.908203	-606.434143
1024.780273	-373.886353
1023.651367	-359.575134
1022.522461	-333.552399
1021.393555	-335.274628
1020.264648	-364.717865
1019.134766	176.523087
1018.004883	-407.018280
1016.875000	-167.165710
1015.744141	309.091705
1014.613281	29.822203
1013.482422	163.174637
1012.351563	-250.034241
1011.219727	-33.093952
1010.088867	-75.412651
1008.956055	130.043076
1007.824219	-263.798706
1006.691406	404.537750
1005.558594	621.658752
1004.425781	1259.658203
1003.292969	2036.188599
1002.159180	1192.238403
1001.025391	1215.343140
999.891602	527.006653
998.756836	608.229492
997.622070	740.339600
996.487305	184.540131
995.352539	-22.356503
994.216797	82.470909
993.081055	369.627075
991.945313	403.061066
990.808594	30.746706
989.672852	380.325928
988.536133	-192.081589
987.398438	164.520370
986.261719	150.187027
985.124023	46.144119
983.986328	174.842880
982.847656	82.585815
981.709961	446.224030
980.571289	471.546570
979.432617	338.242371
978.292969	481.106476
977.153320	14.671288
976.013672	369.287903
974.874023	618.135498
973.734375	315.498657
972.593750	114.200256
971.453125	101.443848
970.311523	502.126648
969.170898	420.655609
968.029297	24.888327
966.886719	370.582214
965.745117	131.241150
964.602539	265.973297
963.459961	68.266418
962.317383	-23.778679
961.173828	333.540527
960.030273	567.070801
958.886719	239.346390
957.743164	211.913330
956.598633	-335.181824
955.454102	-53.206112
954.309570	480.503601
953.165039	284.145477
952.019531	408.242981
950.874023	246.505173
949.727539	261.006409
948.582031	337.333069
947.435547	118.892815
946.289063	-58.215149
945.141602	719.732239
943.995117	-57.890381
942.847656	96.544022
941.699219	321.761047
940.551758	428.298767
939.403320	-26.426254
938.254883	422.500793
937.105469	647.799561
935.957031	583.518982
934.807617	350.662292
933.658203	687.760925
932.507813	352.628601
931.357422	468.777039
930.207031	616.837646
929.056641	245.781631
927.906250	-65.833977
926.754883	-95.023354
925.603516	-71.790817
924.451172	397.349518
923.298828	-102.462296
922.146484	177.904953
920.994141	451.391052
919.841797	15.771755
918.688477	55.279266
917.535156	88.025856
916.380859	402.419617
915.227539	-327.669189
914.073242	-40.434414
912.918945	-116.373459
911.763672	-155.921814
910.608398	-111.463768
909.453125	377.514557
908.297852	360.722290
907.141602	-181.885254
905.985352	-23.942614
904.829102	63.739784
903.672852	-201.921906
902.515625	227.801193
901.358398	61.930519
900.201172	108.948601
899.042969	493.162537
897.884766	60.499851
896.726563	-52.998363
895.568359	120.787094
894.409180	382.694672
893.250000	-1.934196
892.090820	542.406372
890.930664	266.422058
889.771484	99.012184
888.611328	189.133026
887.450195	-23.291487
886.289063	-3.115473
885.128906	624.084229
883.966797	319.264740
882.805664	237.902542
881.643555	-102.733353
880.481445	18.959866
879.319336	370.495850
878.156250	532.592224
876.993164	604.504028
875.830078	732.690247
874.666016	516.302124
873.502930	678.218811
872.338867	394.420593
871.173828	-24.262545
870.009766	614.572083
868.844727	265.744507
867.679688	398.259766
866.513672	539.690918
865.348633	516.975891
864.182617	294.278381
863.015625	866.893311
861.849609	484.719574
860.682617	504.623962
859.515625	425.721008
858.347656	472.505646
857.180664	889.462769
856.012695	696.037354
854.843750	978.117920
853.675781	943.888977
852.506836	909.642761
851.337891	969.498047
850.167969	621.500305
848.999023	627.556885
847.829102	877.674744
846.658203	767.148987
845.488281	614.101807
844.317383	487.934814
843.146484	569.852722
841.975586	121.545311
840.803711	321.929047
839.631836	714.443359
838.459961	746.840393
837.287109	519.927368
836.114258	471.799957
834.941406	376.726135
833.768555	491.551971
832.594727	849.611755
831.420898	1002.083618
830.247070	632.231567
829.072266	800.155579
827.898438	889.869995
826.722656	366.220337
825.547852	92.444191
824.372070	491.851929
823.196289	300.473755
822.020508	325.210632
820.844727	160.529953
819.667969	111.636765
818.491211	200.717819
817.313477	349.763245
816.136719	-215.640701
814.958984	-246.938354
813.781250	-147.083160
812.602539	170.551498
811.423828	307.871735
810.245117	118.313927
809.066406	342.060638
807.886719	79.085983
806.707031	-117.226959
805.527344	-78.168236
804.346680	27.365082
803.166992	-140.230240
801.985352	-230.190582
800.804688	-65.089874
799.623047	-33.244995
798.441406	-252.072937
797.259766	-526.320496
796.078125	-392.742340
794.895508	-354.610809
793.712891	-101.725296
792.529297	-132.553589
791.346680	-130.251709
790.163086	46.815601
788.978516	157.296066
787.794922	526.499146
786.610352	658.719849
785.425781	414.804199
784.241211	511.400391
783.055664	331.520660
781.870117	584.773132
780.684570	482.075653
779.498047	-144.212006
778.311523	411.198395
777.125000	158.142685
775.938477	569.523254
774.750977	62.535675
773.563477	372.027252
772.375977	577.588013
771.187500	663.850830
769.999023	474.362732
768.810547	595.659119
767.622070	615.419922
766.432617	974.348389
765.243164	540.030945
764.053711	240.140030
762.863281	112.007538
761.672852	450.470398
760.482422	438.771393
759.291992	165.161209
758.100586	810.987305
756.909180	128.176987
755.717773	437.125580
754.525391	644.707886
753.333008	581.796875
752.140625	292.530212
750.948242	385.483215
749.754883	-35.567135
748.561523	557.772278
747.368164	-43.294285
746.173828	-56.087448
744.979492	130.676865
743.785156	141.793015
742.590820	216.403091
741.395508	378.576996
740.200195	-165.181915
739.003906	235.668930
737.808594	132.377472
736.612305	-192.175873
735.416016	63.629990
734.218750	152.841522
733.021484	95.291016
731.824219	-393.386658
730.626953	60.986366
729.428711	287.601166
728.230469	54.841358
727.032227	-62.009521
725.833984	-65.218590
724.634766	486.522522
723.435547	-159.214630
722.235352	-46.840336
721.036133	515.255188
719.835938	125.213692
718.635742	374.790802
717.434570	761.662292
716.233398	347.693512
715.032227	389.707855
713.831055	-32.779755
712.628906	170.547363
711.426758	271.312744
710.224609	171.543350
709.021484	518.368530
707.818359	407.642700
706.615234	310.021912
705.412109	77.463158
704.208008	443.514191
703.003906	123.975143
701.799805	189.635284
700.594727	174.788818
699.389648	244.763489
698.184570	229.934891
696.979492	-215.192398
695.773438	128.648987
694.567383	94.369217
693.361328	-304.725983
692.154297	266.974976
690.947266	98.202858
689.740234	103.185631
688.533203	-371.305634
687.325195	-311.877441
686.117188	-211.204865
684.909180	128.010880
683.700195	-48.800915
682.491211	-112.744789
681.282227	-148.400406
680.072266	-157.955002
678.863281	-22.284163
677.653320	22.481655
676.442383	-108.005836
675.232422	-45.680927
674.021484	137.909058
672.810547	198.250015
671.598633	-87.339447
670.386719	12.243861
669.174805	94.648514
667.962891	60.480286
666.750000	-466.147949
665.537109	213.070389
664.324219	-483.578644
663.110352	-197.250610
661.897461	-195.783066
660.683594	-191.940704
659.468750	-174.924362
658.254883	90.420158
657.040039	12.970609
655.824219	259.253540
654.609375	12.043633
653.393555	-53.724571
652.177734	-91.154160
650.960938	61.314800
649.745117	-119.789932
648.528320	267.980896
647.311523	171.551697
646.093750	193.898697
644.875977	-114.760712
643.658203	140.738831
642.440430	-154.069824
641.221680	364.467865
640.002930	242.565430
638.784180	-20.688576
637.564453	414.991394
636.344727	-94.298286
635.125000	24.293707
633.905273	-180.904404
632.684570	-24.822731
631.463867	95.240570
630.243164	202.935211
629.021484	150.255539
627.799805	115.356476
626.578125	-54.005531
625.356445	-51.151711
624.133789	-41.212875
622.911133	320.821259
621.688477	207.779282
620.464844	313.974915
619.241211	232.422241
618.017578	335.779480
616.793945	155.197601
615.569336	-490.993439
614.344727	-209.689941
613.120117	196.401352
611.894531	-68.284279
610.668945	44.337177
609.443359	-348.743958
608.216797	-127.361725
606.991211	-48.252693
605.764648	239.039459
604.537109	142.861633
