# Supplementary material for: Raman spectroscopy accurately differentiates mucosal healing from non-healing and biochemical changes following biological therapy in inflammatory bowel disease
Source: PLoS One. 2021 Jun 2;16(6):e0252210. doi: 10.1371/journal.pone.0252210 (PMC8172032; doi:10.1371/journal.pone.0252210)
Supplement: S2 Dataset — (ZIP) [file pone.0252210.s004.zip › Export UC MH/OC031 post-1_base sub cr removed_27__X_-17040.7__Y_32919.8__Z_-383.53__Time_310.txt]

1714.837891	-39.643234
1713.861328	126.691940
1712.884766	56.273613
1711.907227	-19.184299
1710.930664	122.932533
1709.953125	66.936073
1708.975586	-181.630936
1707.997070	49.806030
1707.019531	2.962662
1706.041016	90.365593
1705.062500	-137.833725
1704.083984	86.815849
1703.104492	-220.849899
1702.125000	-145.393387
1701.145508	-278.232422
1700.166016	-156.562439
1699.186523	128.539078
1698.206055	-8.482971
1697.225586	42.027431
1696.245117	-8.621215
1695.264648	136.158646
1694.283203	-122.037003
1693.301758	-24.587864
1692.320313	38.516766
1691.338867	246.119415
1690.357422	35.109299
1689.375000	182.042389
1688.392578	-70.749306
1687.410156	298.277100
1686.427734	49.053005
1685.444336	416.006348
1684.460938	167.652283
1683.477539	231.519272
1682.494141	415.619995
1681.509766	126.018127
1680.526367	71.258850
1679.541992	243.148514
1678.557617	457.940918
1677.572266	231.364822
1676.587891	401.643127
1675.602539	452.547699
1674.617188	615.490295
1673.630859	265.706512
1672.645508	631.378418
1671.659180	540.253113
1670.672852	871.918030
1669.686523	728.432739
1668.699219	909.303711
1667.712891	710.888000
1666.725586	796.891296
1665.738281	854.040894
1664.750000	1020.281921
1663.762695	1009.132019
1662.774414	918.781738
1661.786133	1287.464478
1660.797852	1258.766113
1659.808594	1248.965088
1658.820313	1562.746826
1657.831055	1307.242676
1656.841797	1380.560547
1655.851563	1043.796265
1654.862305	1083.397827
1653.872070	1078.303833
1652.881836	1160.848755
1651.891602	780.766602
1650.900391	678.833984
1649.910156	1177.470093
1648.918945	740.395508
1647.927734	753.103149
1646.935547	692.103333
1645.944336	330.285095
1644.952148	618.611450
1643.959961	320.898315
1642.966797	374.693878
1641.974609	349.572357
1640.981445	176.944092
1639.988281	400.387360
1638.995117	-80.255333
1638.001953	77.733452
1637.007813	98.792046
1636.013672	-77.605957
1635.019531	183.772461
1634.025391	-13.171735
1633.031250	-172.924301
1632.036133	120.581085
1631.041016	-88.726227
1630.045898	-116.091805
1629.049805	-211.675278
1628.054688	-96.503296
1627.058594	-75.897385
1626.062500	55.355831
1625.065430	52.622883
1624.069336	-102.397881
1623.072266	-57.422951
1622.075195	45.512249
1621.078125	6.701218
1620.081055	117.787079
1619.083008	186.953796
1618.084961	38.323524
1617.086914	44.777699
1616.088867	-190.073715
1615.089844	-143.948456
1614.091797	46.571445
1613.092773	48.296139
1612.092773	183.857529
1611.093750	115.006889
1610.093750	20.078592
1609.094727	-252.881561
1608.093750	118.835526
1607.093750	236.424698
1606.093750	-25.649202
1605.092773	31.873951
1604.091797	-23.099939
1603.090820	154.933990
1602.088867	128.878784
1601.087891	-239.765839
1600.085938	-22.380177
1599.083984	-40.351501
1598.081055	145.629868
1597.079102	-29.085093
1596.076172	-130.524521
1595.073242	-179.632385
1594.070313	-249.581177
1593.067383	-306.414459
1592.063477	-219.615036
1591.059570	-54.527203
1590.055664	-278.323303
1589.051758	-225.454865
1588.046875	30.853376
1587.041992	169.696640
1586.037109	-184.304184
1585.032227	-1.162961
1584.027344	30.729584
1583.021484	49.561073
1582.015625	70.973869
1581.009766	147.050064
1580.003906	-8.680947
1578.997070	98.562355
1577.990234	114.627701
1576.984375	-2.056923
1575.976563	-51.098503
1574.969727	149.552094
1573.961914	191.428482
1572.954102	-102.164116
1571.946289	-39.557156
1570.938477	-3.023427
1569.929688	2.249987
1568.921875	181.512451
1567.913086	106.100060
1566.903320	69.595589
1565.894531	-101.956154
1564.884766	268.950684
1563.875000	50.559864
1562.865234	-19.934107
1561.855469	-95.670631
1560.844727	235.680710
1559.834961	27.517601
1558.824219	-40.676140
1557.813477	95.805031
1556.801758	169.935989
1555.790039	129.955750
1554.779297	-233.845413
1553.766602	0.541529
1552.754883	265.794678
1551.743164	344.471069
1550.730469	16.723118
1549.717773	221.960739
1548.705078	155.402786
1547.691406	424.935913
1546.677734	117.669785
1545.665039	192.995773
1544.650391	467.151154
1543.636719	175.213928
1542.623047	71.857971
1541.608398	208.606339
1540.593750	280.614685
1539.579102	256.944214
1538.563477	323.481171
1537.547852	46.651196
1536.533203	-10.887002
1535.516602	-40.178101
1534.500977	-10.269217
1533.485352	6.600911
1532.468750	-2.459236
1531.452148	142.979111
1530.435547	275.335175
1529.417969	152.449661
1528.400391	153.105423
1527.383789	184.531189
1526.365234	61.316128
1525.347656	-72.274292
1524.329102	-190.517624
1523.311523	-15.544853
1522.292969	64.026215
1521.273438	61.116909
1520.254883	196.919479
1519.235352	62.596764
1518.215820	-161.761826
1517.196289	366.689484
1516.176758	242.265305
1515.156250	4.729139
1514.136719	201.126709
1513.116211	-152.112823
1512.094727	-89.544182
1511.074219	116.574623
1510.052734	40.230717
1509.031250	-95.221130
1508.009766	-151.253021
1506.988281	38.741142
1505.965820	67.004631
1504.943359	-53.532841
1503.920898	-194.655670
1502.898438	58.660400
1501.875000	-185.165878
1500.852539	-341.946106
1499.829102	-43.099480
1498.805664	-174.533157
1497.781250	-98.772049
1496.757813	51.033592
1495.733398	-90.977661
1494.708984	-33.581432
1493.684570	-60.717903
1492.659180	124.191170
1491.633789	20.089394
1490.608398	-127.533600
1489.583008	31.345045
1488.557617	281.982605
1487.531250	376.605438
1486.504883	162.146149
1485.478516	276.932495
1484.452148	314.993347
1483.424805	212.578201
1482.398438	207.040482
1481.371094	127.416603
1480.342773	302.676727
1479.315430	317.165192
1478.287109	464.056580
1477.259766	585.312866
1476.230469	538.236450
1475.202148	1112.577515
1474.173828	673.055786
1473.144531	745.348083
1472.115234	840.420044
1471.085938	1009.158447
1470.055664	887.655701
1469.025391	913.655273
1467.996094	776.801331
1466.964844	1423.040649
1465.934570	1369.836914
1464.904297	1334.362549
1463.873047	1293.721436
1462.841797	1695.073608
1461.809570	1453.538452
1460.778320	1874.846558
1459.746094	1986.136841
1458.713867	1622.628418
1457.681641	1807.381958
1456.649414	1979.300171
1455.616211	2184.041260
1454.583008	1792.623413
1453.549805	1926.195435
1452.516602	1993.738037
1451.483398	1954.743774
1450.449219	2219.779053
1449.415039	2117.293701
1448.380859	2189.575439
1447.345703	2287.086914
1446.311523	2316.169678
1445.276367	2155.328369
1444.241211	2219.757813
1443.205078	2150.000732
1442.169922	1915.824219
1441.133789	1848.623901
1440.097656	1910.381592
1439.061523	2035.287109
1438.024414	2084.269775
1436.988281	1741.538574
1435.951172	1780.412720
1434.914063	1612.126099
1433.875977	1504.484741
1432.838867	1159.561157
1431.800781	1208.545532
1430.762695	939.507629
1429.724609	847.201660
1428.685547	805.369446
1427.646484	771.119690
1426.607422	598.197083
1425.568359	536.277710
1424.529297	413.899231
1423.489258	505.760376
1422.449219	459.024536
1421.409180	276.299530
1420.369141	219.585754
1419.328125	409.646545
1418.288086	300.102875
1417.247070	364.268127
1416.205078	425.894714
1415.164063	329.052612
1414.122070	18.475321
1413.080078	50.048508
1412.038086	275.225586
1410.996094	319.368195
1409.953125	-66.209328
1408.910156	10.708542
1407.867188	49.959946
1406.824219	-101.626785
1405.780273	-74.850441
1404.737305	-22.913597
1403.693359	136.953171
1402.648438	98.558762
1401.604492	138.022491
1400.559570	172.494904
1399.514648	49.032742
1398.469727	-340.065125
1397.424805	138.328293
1396.378906	255.701691
1395.333984	-153.035522
1394.288086	34.625317
1393.241211	16.901176
1392.195313	-5.730704
1391.148438	31.783657
1390.101563	-170.906113
1389.054688	-170.747452
1388.006836	82.145294
1386.959961	24.887087
1385.912109	-347.358032
1384.864258	183.174286
1383.815430	-151.292221
1382.767578	-48.180500
1381.718750	32.474903
1380.669922	-174.073883
1379.621094	-80.751083
1378.571289	-97.250572
1377.522461	-38.736626
1376.472656	62.262878
1375.421875	100.923508
1374.372070	-259.468536
1373.321289	73.766396
1372.270508	92.764214
1371.219727	-10.301917
1370.168945	-130.663132
1369.117188	-14.135683
1368.066406	42.672588
1367.014648	29.807701
1365.961914	2.103171
1364.910156	348.024597
1363.857422	280.665436
1362.804688	126.343903
1361.751953	74.227020
1360.698242	305.841034
1359.645508	129.587662
1358.591797	132.555557
1357.538086	145.591446
1356.483398	-62.487061
1355.429688	191.882782
1354.375000	341.905670
1353.320313	183.974625
1352.264648	274.569672
1351.209961	268.434082
1350.154297	324.474609
1349.098633	224.265228
1348.042969	364.915924
1346.986328	247.622009
1345.930664	400.867523
1344.874023	281.400177
1343.817383	566.220825
1342.759766	751.892456
1341.703125	855.852905
1340.645508	731.954346
1339.587891	667.691162
1338.529297	695.210693
1337.471680	824.375305
1336.413086	1057.575317
1335.354492	783.462463
1334.295898	789.203003
1333.236328	448.733704
1332.176758	427.598633
1331.117188	500.571259
1330.057617	603.315613
1328.998047	711.095215
1327.937500	374.152222
1326.876953	608.195740
1325.816406	595.268677
1324.754883	696.072205
1323.694336	727.845886
1322.632813	685.678101
1321.571289	498.058533
1320.508789	791.782532
1319.447266	680.963501
1318.384766	797.216064
1317.322266	573.279236
1316.259766	886.992371
1315.196289	631.350586
1314.132813	762.826843
1313.069336	574.106018
1312.005859	952.111389
1310.942383	611.018127
1309.877930	912.782776
1308.813477	685.330505
1307.749023	701.738770
1306.683594	949.540527
1305.619141	813.632507
1304.553711	901.702576
1303.488281	916.097046
1302.421875	1161.683228
1301.356445	783.032593
1300.290039	844.499878
1299.223633	960.114319
1298.157227	785.978516
1297.089844	754.458252
1296.022461	747.623413
1294.955078	652.549133
1293.887695	704.876892
1292.819336	725.398621
1291.751953	589.048645
1290.683594	884.484375
1289.614258	868.521301
1288.545898	578.137939
1287.476563	829.607422
1286.407227	529.777771
1285.337891	781.372192
1284.268555	619.057373
1283.198242	691.985474
1282.127930	424.704956
1281.057617	387.716461
1279.986328	783.965210
1278.916016	739.781250
1277.844727	693.269348
1276.773438	346.094696
1275.701172	700.841614
1274.629883	725.552002
1273.557617	657.479858
1272.485352	802.094666
1271.413086	629.185730
1270.339844	869.169861
1269.266602	633.015991
1268.193359	914.572144
1267.120117	383.379700
1266.045898	752.878967
1264.972656	783.209778
1263.898438	935.557312
1262.823242	731.902527
1261.749023	806.339844
1260.673828	863.757874
1259.598633	760.396301
1258.523438	725.370605
1257.448242	697.739563
1256.372070	850.395203
1255.295898	674.371826
1254.219727	802.761414
1253.142578	751.069458
1252.066406	821.121399
1250.989258	630.920349
1249.912109	934.558777
1248.833984	540.290466
1247.756836	763.711792
1246.678711	603.084106
1245.599609	811.917542
1244.521484	850.661621
1243.442383	588.265503
1242.364258	185.196213
1241.285156	602.916748
1240.205078	496.226074
1239.125977	549.784363
1238.045898	409.269684
1236.965820	649.668335
1235.884766	611.119324
1234.804688	424.729736
1233.723633	606.896606
1232.642578	566.059326
1231.561523	467.120239
1230.479492	964.150208
1229.397461	698.113831
1228.315430	613.815857
1227.233398	602.199829
1226.150391	450.236938
1225.068359	520.971375
1223.985352	647.328003
1222.901367	456.808960
1221.818359	484.012970
1220.734375	221.113083
1219.650391	354.724182
1218.566406	265.971375
1217.481445	327.048828
1216.396484	-17.676731
1215.311523	253.533188
1214.226563	32.108448
1213.141602	356.291443
1212.055664	250.772446
1210.969727	109.103806
1209.883789	582.592407
1208.796875	421.606262
1207.709961	181.117676
1206.623047	280.609375
1205.536133	452.345276
1204.449219	286.663605
1203.361328	5.412873
1202.273438	6.047920
1201.185547	124.651123
1200.096680	211.881561
1199.008789	-256.911804
1197.919922	-111.932678
1196.830078	160.458008
1195.741211	103.193329
1194.651367	166.155502
1193.561523	34.328903
1192.471680	15.495289
1191.381836	-22.587021
1190.291016	-151.981644
1189.200195	-69.985260
1188.109375	-93.724236
1187.017578	-47.867699
1185.926758	-357.319763
1184.834961	-97.925117
1183.742188	-30.632410
1182.650391	-239.263458
1181.557617	-188.846695
1180.464844	-128.908798
1179.372070	-311.152161
1178.279297	-54.790817
1177.185547	-308.951050
1176.091797	-7.296045
1174.998047	16.356722
1173.903320	-89.355415
1172.808594	-140.017303
1171.713867	165.897400
1170.619141	62.448269
1169.524414	145.583557
1168.428711	-36.862236
1167.333008	62.876041
1166.237305	-0.056004
1165.140625	46.920208
1164.044922	-63.896030
1162.948242	114.344688
1161.850586	60.754723
1160.753906	286.518555
1159.656250	130.122055
1158.558594	391.436493
1157.460938	-108.679398
1156.362305	226.391830
1155.263672	337.029510
1154.165039	347.389343
1153.066406	188.396622
1151.967773	69.927811
1150.868164	566.281860
1149.768555	111.692055
1148.667969	-33.101299
1147.568359	69.777466
1146.467773	165.391342
1145.367188	129.966187
1144.266602	-60.207230
1143.165039	-214.683685
1142.063477	-21.856184
1140.961914	85.191132
1139.860352	163.585098
1138.757813	25.540369
1137.655273	284.385010
1136.552734	260.279175
1135.450195	157.716980
1134.346680	406.629791
1133.244141	270.690216
1132.139648	186.955719
1131.036133	423.601532
1129.931641	517.687317
1128.827148	500.159180
1127.722656	641.474304
1126.618164	609.549072
1125.512695	456.654388
1124.407227	725.648743
1123.301758	570.280579
1122.196289	388.851135
1121.089844	567.451538
1119.983398	314.915253
1118.876953	614.049438
1117.769531	830.128845
1116.663086	267.494293
1115.555664	386.413422
1114.447266	237.921844
1113.339844	446.519135
1112.231445	331.044861
1111.123047	241.557892
1110.014648	-79.548477
1108.905273	60.136993
1107.795898	464.251495
1106.686523	391.079071
1105.577148	466.622620
1104.466797	509.017822
1103.357422	445.140533
1102.247070	411.898010
1101.135742	338.504028
1100.025391	571.674622
1098.914063	682.070740
1097.802734	594.349854
1096.690430	440.620331
1095.579102	301.049713
1094.466797	521.896484
1093.353516	478.814056
1092.241211	402.741943
1091.127930	700.938354
1090.014648	608.272217
1088.901367	793.248718
1087.788086	277.080139
1086.673828	337.302429
1085.559570	475.050293
1084.445313	824.260742
1083.330078	865.385620
1082.214844	619.786499
1081.099609	778.320251
1079.984375	631.424011
1078.868164	778.065247
1077.751953	682.810730
1076.635742	376.335876
1075.519531	351.548523
1074.402344	603.558777
1073.285156	559.908203
1072.167969	661.633545
1071.050781	113.912323
1069.932617	276.581207
1068.814453	434.467010
1067.696289	369.706238
1066.578125	187.853378
1065.458984	642.981445
1064.339844	374.493591
1063.220703	377.622070
1062.100586	490.711395
1060.980469	400.209717
1059.860352	450.079803
1058.740234	647.239441
1057.619141	131.259918
1056.498047	307.358856
1055.376953	464.682648
1054.255859	140.678482
1053.133789	400.741852
1052.011719	245.039703
1050.889648	353.226227
1049.767578	139.274078
1048.644531	88.776054
1047.521484	350.934235
1046.398438	169.824738
1045.274414	-32.174351
1044.150391	-150.130554
1043.026367	72.292038
1041.902344	5.681312
1040.778320	43.964981
1039.653320	14.708755
1038.528320	85.630157
1037.402344	49.449261
1036.277344	125.052071
1035.151367	16.814337
1034.024414	-191.382996
1032.898438	12.261871
1031.771484	304.214752
1030.644531	412.411621
1029.517578	125.463814
1028.390625	-66.025238
1027.262695	-104.044090
1026.134766	-265.098358
1025.005859	-279.731171
1023.877930	-257.147430
1022.749023	-397.001709
1021.620117	-121.344772
1020.490234	-131.125854
1019.361328	2.977028
1018.231445	-257.145386
1017.101563	37.024250
1015.970703	-290.072510
1014.839844	-60.781769
1013.708984	-301.836182
1012.578125	-183.683197
1011.447266	-195.188339
1010.315430	108.250435
1009.183594	145.444763
1008.050781	196.582687
1006.918945	391.228668
1005.786133	722.331421
1004.653320	833.680725
1003.519531	1486.060547
1002.386719	1742.978027
1001.252930	1348.196777
1000.118164	907.482300
998.984375	707.292175
997.849609	472.648499
996.714844	254.373383
995.580078	130.935059
994.444336	106.881645
993.308594	152.152237
992.172852	119.086014
991.036133	266.004730
989.900391	-59.659046
988.763672	115.106133
987.626953	165.463333
986.489258	-58.257607
985.351563	63.736984
984.213867	-184.962006
983.076172	-244.646530
981.937500	225.204941
980.798828	232.414795
979.660156	-8.728922
978.521484	-44.932396
977.381836	91.462883
976.242188	-119.236877
975.102539	323.051117
973.961914	280.385956
972.822266	219.485641
971.681641	236.828995
970.540039	192.286057
969.399414	193.804520
968.257813	128.885223
967.116211	240.813675
965.973633	118.809586
964.832031	45.157475
963.689453	157.405762
962.545898	-9.962520
961.403320	375.252350
960.259766	409.818115
959.116211	313.911713
957.972656	261.697327
956.828125	243.983093
955.683594	100.494316
954.539063	353.162598
953.393555	84.118546
952.249023	101.296036
951.103516	-114.697914
949.957031	339.525452
948.811523	-4.188699
947.665039	159.786713
946.518555	179.855408
945.371094	222.886719
944.224609	108.433685
943.077148	407.461975
941.929688	224.786774
940.781250	318.488586
939.632813	131.610779
938.484375	102.353798
937.335938	273.939484
936.186523	247.192734
935.038086	247.933960
933.887695	237.407242
932.738281	293.083405
931.587891	316.960938
930.437500	115.474564
929.287109	251.193466
928.135742	43.226059
926.985352	65.336327
925.833984	7.916153
924.681641	-231.348022
923.530273	-99.679276
922.377930	-129.394272
921.224609	-161.257919
920.072266	-190.726410
918.918945	154.833206
917.765625	-94.827621
916.612305	218.959351
915.458008	-261.986023
914.303711	160.860703
913.149414	177.368835
911.995117	-7.967416
910.839844	-106.919838
909.684570	-264.696899
908.529297	128.656403
907.373047	-83.321053
906.216797	13.103294
905.060547	-135.131287
903.904297	72.422272
902.747070	-7.650206
901.589844	152.393158
900.432617	56.653587
899.274414	87.767784
898.117188	-32.653969
896.958984	-143.896515
895.799805	45.758575
894.641602	-320.799561
893.482422	133.400330
892.322266	-151.517212
891.163086	20.131468
890.002930	-72.516167
888.842773	-74.738815
887.682617	236.912033
886.521484	108.319359
885.360352	169.389786
884.199219	-65.076691
883.038086	-17.446112
881.875977	-75.784698
880.713867	-46.133327
879.551758	330.645813
878.388672	270.111481
877.225586	238.919937
876.062500	88.390564
874.899414	383.817352
873.735352	179.335236
872.571289	114.512436
871.407227	42.978844
870.242188	191.967041
869.077148	361.129181
867.912109	170.432983
866.747070	386.732910
865.581055	54.523258
864.415039	221.309631
863.249023	1.606655
862.083008	289.585175
860.916016	11.565592
859.749023	359.991089
858.581055	317.711304
857.414063	257.471161
856.246094	444.004211
855.077148	406.141418
853.909180	599.213745
852.740234	608.341431
851.571289	680.178711
850.402344	411.357513
849.232422	579.450073
848.062500	720.542419
846.892578	541.327087
845.721680	214.405609
844.551758	532.125244
843.380859	243.281555
842.208984	307.957611
841.038086	343.458252
839.866211	-66.061913
838.694336	52.089340
837.521484	-111.473038
836.348633	258.964813
835.175781	318.656311
834.002930	192.880280
832.829102	468.974243
831.655273	680.119324
830.481445	139.006607
829.307617	383.420990
828.132813	366.651093
826.958008	329.724213
825.783203	390.820007
824.607422	304.676147
823.431641	191.732559
822.255859	294.852570
821.079102	288.680206
819.903320	-91.720428
818.726563	40.024429
817.548828	-77.694481
816.372070	-204.372757
815.194336	-202.062790
814.016602	-264.368378
812.837891	164.688293
811.659180	73.195183
810.480469	77.201996
809.301758	261.086670
808.122070	-290.596863
806.942383	-15.882961
805.762695	-123.364105
804.583008	71.015724
803.402344	-307.459076
802.221680	44.177906
801.041016	-112.507210
799.859375	1.350018
798.677734	-328.455231
797.496094	-383.333130
796.313477	-108.065651
795.131836	-291.734985
793.949219	-89.973473
792.765625	-19.103251
791.583008	-172.031708
790.399414	35.835114
789.215820	-70.799698
788.031250	-46.952419
786.846680	-71.905838
785.662109	108.720100
784.477539	-108.862434
783.291992	93.558891
782.106445	28.348648
780.920898	71.324867
779.735352	98.706093
778.548828	134.798508
777.362305	303.244904
776.174805	138.175797
774.988281	218.055328
773.800781	99.214798
772.613281	-6.432600
771.424805	66.507477
770.236328	-12.815032
769.047852	170.128143
767.859375	31.134918
766.669922	48.556900
765.480469	125.365143
764.291016	356.217316
763.101563	95.894302
761.911133	145.994019
760.720703	176.197281
759.529297	228.322876
758.338867	346.356232
757.147461	341.122711
755.955078	52.214264
754.763672	345.896271
753.571289	448.207031
752.378906	40.705494
751.186523	-50.332172
749.993164	240.755280
748.799805	-54.525536
747.606445	126.633133
746.412109	169.435791
745.217773	302.162842
744.023438	9.292266
742.829102	56.468132
741.633789	70.741013
740.438477	251.606567
739.243164	-25.597528
738.046875	76.374924
736.850586	138.902588
735.654297	172.969849
734.458008	279.311157
733.260742	171.143814
732.063477	52.141541
730.866211	-68.931770
729.667969	114.147339
728.469727	-155.445465
727.271484	305.372223
726.073242	158.426865
724.874023	-49.543980
723.674805	341.289459
722.474609	277.729370
721.275391	273.272217
720.075195	362.809174
718.875000	46.456707
717.673828	155.896240
716.473633	291.601898
715.272461	115.484978
714.070313	127.131935
712.869141	71.346107
711.666992	98.568604
710.463867	69.291916
709.261719	223.197235
708.058594	146.337509
706.855469	-43.533997
705.652344	-6.716694
704.448242	-185.196716
703.244141	-102.274406
702.040039	-49.640312
700.834961	111.926437
699.630859	38.786865
698.424805	144.170700
697.219727	-195.835129
696.013672	79.491661
694.807617	-166.466461
693.601563	11.451782
692.395508	-225.221497
691.188477	94.214401
689.981445	-269.938202
688.773438	-89.025764
687.566406	-255.063110
686.358398	-171.349045
685.149414	-289.081635
683.941406	-113.854294
682.732422	-276.565582
681.523438	-217.935074
680.313477	-349.721130
679.104492	-26.376169
677.894531	106.515160
676.683594	57.739521
675.473633	50.339600
674.262695	144.882446
673.051758	88.174309
671.839844	-91.561737
670.628906	59.832012
669.416992	88.145828
668.204102	66.944664
666.992188	-159.339752
665.779297	-106.645164
664.566406	-32.203182
663.352539	-89.346115
662.138672	242.276276
660.924805	75.309097
659.710938	-15.931675
658.497070	188.531036
657.282227	71.631882
656.066406	73.468971
654.851563	211.170975
653.635742	23.399305
652.419922	59.834564
651.204102	-89.025864
649.987305	46.466171
648.770508	186.149368
647.553711	258.948700
646.336914	262.733032
645.119141	457.900299
643.901367	194.572662
642.682617	440.923889
641.464844	562.201172
640.246094	453.122742
639.027344	283.605316
637.807617	317.969177
636.587891	201.542068
635.368164	340.333832
634.148438	-17.459997
632.927734	-49.280304
631.707031	384.108002
630.486328	-61.000290
629.264648	132.752625
628.043945	40.407017
626.822266	-50.543087
625.599609	129.977051
624.376953	326.644958
623.155273	530.812500
621.931641	249.638138
620.708984	363.737854
619.485352	5.460183
618.261719	31.453810
617.037109	137.415726
615.813477	-23.459436
614.588867	239.977264
613.364258	50.347187
612.138672	40.869114
610.913086	110.843925
609.687500	76.287621
608.461914	-180.369202
607.235352	-204.003723
606.008789	-35.455936
604.782227	-78.604836
