# Supplementary material for: Raman spectroscopy accurately differentiates mucosal healing from non-healing and biochemical changes following biological therapy in inflammatory bowel disease
Source: PLoS One. 2021 Jun 2;16(6):e0252210. doi: 10.1371/journal.pone.0252210 (PMC8172032; doi:10.1371/journal.pone.0252210)
Supplement: S2 Dataset — (ZIP) [file pone.0252210.s004.zip › Export UC MH/EC035-1_base sub CR removed_56__X_-21099.9__Y_35979.1__Z_154.09__Time_637.txt]

1714.640625	109.323013
1713.664063	68.028717
1712.687500	47.263905
1711.709961	206.621994
1710.733398	-51.821980
1709.755859	60.174313
1708.778320	-111.471329
1707.799805	159.439484
1706.821289	31.579496
1705.843750	-34.171356
1704.864258	-155.723526
1703.885742	-11.784502
1702.907227	116.454033
1701.927734	-54.620258
1700.948242	2.152573
1699.968750	-74.408638
1698.988281	-24.896360
1698.007813	-60.552231
1697.028320	80.590530
1696.046875	-10.434036
1695.066406	-4.863843
1694.084961	-41.674484
1693.104492	-115.470840
1692.123047	-47.416409
1691.140625	-59.122166
1690.159180	-102.480721
1689.176758	-156.167007
1688.194336	126.545532
1687.211914	65.492744
1686.228516	74.086243
1685.246094	53.688030
1684.262695	-91.639954
1683.279297	-63.437752
1682.295898	-213.396698
1681.311523	55.053753
1680.327148	100.046555
1679.342773	44.161484
1678.358398	100.341637
1677.374023	127.504280
1676.388672	35.218121
1675.403320	203.840454
1674.417969	122.732018
1673.432617	209.367859
1672.446289	99.549286
1671.459961	32.531155
1670.473633	167.655319
1669.487305	223.279785
1668.500977	156.971130
1667.513672	186.466125
1666.526367	248.010788
1665.539063	243.406677
1664.550781	116.977264
1663.563477	295.808777
1662.575195	201.640381
1661.586914	142.168427
1660.598633	228.680054
1659.609375	198.738663
1658.620117	131.900024
1657.631836	245.375488
1656.641602	128.579483
1655.652344	327.049652
1654.662109	162.967926
1653.672852	-16.756994
1652.681641	316.997009
1651.691406	10.645274
1650.701172	3.399569
1649.709961	213.091446
1648.718750	10.464450
1647.727539	-17.521816
1646.735352	136.934433
1645.744141	66.914398
1644.751953	200.395721
1643.759766	88.372498
1642.766602	126.974327
1641.774414	89.131264
1640.781250	-62.060291
1639.788086	-141.858932
1638.794922	-52.726994
1637.801758	-55.836246
1636.807617	12.320229
1635.813477	-127.695580
1634.819336	96.086807
1633.825195	-14.749308
1632.830078	-114.931374
1631.834961	-72.793533
1630.839844	-85.898338
1629.844727	-62.082684
1628.849609	167.056808
1627.853516	-64.302971
1626.857422	-85.062668
1625.861328	-124.173729
1624.865234	44.503723
1623.868164	-26.078121
1622.871094	126.814827
1621.874023	127.271828
1620.876953	51.576523
1619.879883	-121.236420
1618.881836	-123.259834
1617.883789	29.642284
1616.885742	-64.233551
1615.887695	-21.586361
1614.888672	173.231033
1613.889648	-41.227314
1612.890625	64.369965
1611.891602	51.943176
1610.892578	78.849663
1609.892578	116.230064
1608.892578	-283.986420
1607.892578	12.808204
1606.892578	154.943619
1605.891602	-17.215717
1604.890625	-102.913292
1603.889648	33.896557
1602.888672	81.663826
1601.887695	150.327347
1600.885742	-0.776604
1599.883789	25.997435
1598.881836	8.292995
1597.879883	16.714600
1596.876953	14.653333
1595.874023	33.470207
1594.871094	62.702000
1593.868164	-96.152557
1592.864258	3.534027
1591.861328	-131.805939
1590.857422	-55.710667
1589.853516	-44.920780
1588.848633	70.180489
1587.844727	-127.803711
1586.839844	73.244087
1585.834961	-17.843719
1584.830078	47.463734
1583.824219	-184.397934
1582.819336	94.480202
1581.813477	-14.950625
1580.807617	-173.865906
1579.800781	49.998112
1578.794922	174.794006
1577.788086	52.223774
1576.781250	228.900864
1575.773438	-16.012627
1574.766602	196.908432
1573.758789	-3.795342
1572.750977	107.518631
1571.743164	-7.415164
1570.735352	69.951256
1569.726563	-42.449093
1568.718750	-11.985640
1567.708984	106.696365
1566.700195	1.967792
1565.691406	1.060573
1564.681641	-7.699813
1563.671875	-21.709518
1562.662109	-2.052108
1561.652344	20.125410
1560.641602	208.187469
1559.630859	-75.756348
1558.620117	-128.949615
1557.609375	95.104332
1556.597656	31.393835
1555.586914	-24.580872
1554.575195	-111.683090
1553.563477	-128.905685
1552.550781	29.839151
1551.539063	-26.366657
1550.526367	90.746986
1549.513672	293.114349
1548.500977	24.581005
1547.487305	115.534889
1546.473633	159.842178
1545.459961	149.778702
1544.446289	103.469475
1543.432617	-84.994675
1542.417969	160.519104
1541.404297	83.035248
1540.389648	72.642639
1539.374023	69.922760
1538.359375	69.721291
1537.343750	4.933465
1536.328125	239.366806
1535.312500	143.479523
1534.296875	215.182526
1533.280273	18.646894
1532.263672	25.760078
1531.247070	66.304138
1530.230469	47.501568
1529.212891	-61.527000
1528.196289	-54.676075
1527.178711	-68.500687
1526.160156	120.978394
1525.142578	-31.996170
1524.124023	136.675064
1523.106445	78.819481
1522.087891	54.354210
1521.068359	42.684864
1520.049805	64.386322
1519.030273	-21.952715
1518.010742	140.964554
1516.991211	221.529358
1515.971680	-62.776752
1514.951172	35.643349
1513.930664	-14.968414
1512.910156	-165.739304
1511.889648	112.121864
1510.868164	184.510406
1509.846680	20.779861
1508.826172	77.658020
1507.803711	-14.298304
1506.782227	-70.370033
1505.759766	-72.651817
1504.737305	68.529060
1503.714844	-44.067825
1502.692383	-141.299591
1501.668945	-72.076431
1500.646484	-89.987671
1499.623047	-77.230026
1498.599609	50.649368
1497.575195	267.979431
1496.550781	50.237080
1495.527344	-21.653347
1494.502930	49.640835
1493.477539	-53.010960
1492.453125	92.298340
1491.427734	-46.188660
1490.402344	-13.466423
1489.376953	111.163727
1488.350586	85.001640
1487.325195	-45.875298
1486.298828	-49.097843
1485.272461	21.661533
1484.245117	94.894951
1483.218750	63.464767
1482.191406	146.786865
1481.164063	74.474075
1480.136719	96.495644
1479.108398	138.858215
1478.080078	53.740162
1477.052734	210.699860
1476.023438	151.006104
1474.995117	297.621094
1473.965820	268.431976
1472.937500	241.782166
1471.908203	400.917114
1470.877930	440.344635
1469.848633	304.185577
1468.818359	351.198029
1467.788086	390.537628
1466.757813	592.566772
1465.727539	222.521759
1464.696289	414.283051
1463.665039	448.402863
1462.633789	411.356842
1461.602539	430.188019
1460.570313	507.389954
1459.539063	640.408142
1458.506836	547.439758
1457.473633	538.232849
1456.441406	579.770935
1455.408203	560.391907
1454.375000	459.855957
1453.341797	374.566528
1452.308594	672.093933
1451.274414	546.218811
1450.241211	529.360352
1449.207031	608.763489
1448.171875	614.666504
1447.137695	428.116394
1446.102539	573.297607
1445.067383	566.540771
1444.032227	534.480591
1442.997070	575.807556
1441.960938	445.096252
1440.924805	605.286621
1439.888672	654.156067
1438.852539	338.977844
1437.816406	435.915100
1436.779297	247.266052
1435.742188	483.135681
1434.705078	337.511169
1433.666992	277.809021
1432.629883	291.368927
1431.591797	130.754349
1430.553711	280.630676
1429.514648	120.101891
1428.476563	-7.542217
1427.437500	197.784332
1426.398438	244.182388
1425.359375	51.084457
1424.320313	-43.617054
1423.280273	111.199471
1422.240234	-8.641583
1421.200195	75.611565
1420.159180	8.743656
1419.119141	12.430754
1418.078125	23.680031
1417.037109	92.830368
1415.996094	141.845398
1414.954102	29.857613
1413.912109	-187.689743
1412.870117	7.259742
1411.828125	-14.049103
1410.786133	178.319977
1409.743164	-61.592262
1408.700195	-95.360313
1407.657227	-6.005968
1406.614258	-82.404556
1405.570313	-186.366776
1404.527344	-89.429436
1403.483398	-42.702850
1402.438477	16.571499
1401.394531	40.743305
1400.349609	19.783461
1399.304688	51.525276
1398.259766	-194.985764
1397.214844	-125.545998
1396.168945	41.621990
1395.123047	-41.781509
1394.077148	-112.588013
1393.031250	-40.582172
1391.984375	56.458824
1390.937500	-91.816673
1389.890625	120.394524
1388.843750	-102.816315
1387.796875	-60.723152
1386.749023	96.433090
1385.701172	-16.493446
1384.653320	-94.330490
1383.604492	-52.127457
1382.556641	35.088722
1381.507813	-90.060448
1380.458984	74.636314
1379.410156	109.445946
1378.360352	51.897316
1377.310547	-50.515266
1376.260742	-13.081538
1375.210938	96.739799
1374.161133	-42.901581
1373.110352	-82.682686
1372.059570	-60.062634
1371.008789	54.834797
1369.957031	107.408852
1368.906250	5.515031
1367.854492	63.153793
1366.802734	-70.981918
1365.750000	58.953571
1364.698242	-99.926842
1363.645508	-59.559895
1362.592773	-185.905212
1361.540039	-205.157990
1360.486328	-206.947983
1359.433594	-156.453842
1358.379883	-58.694901
1357.326172	-35.510963
1356.271484	0.132425
1355.216797	-80.984566
1354.163086	-25.369072
1353.107422	-88.968338
1352.052734	113.232277
1350.998047	-126.545242
1349.942383	30.986721
1348.886719	126.454651
1347.830078	-36.120369
1346.774414	-131.593124
1345.717773	149.996597
1344.661133	190.992813
1343.604492	177.481369
1342.546875	134.274521
1341.490234	29.190781
1340.432617	162.030624
1339.375000	42.214924
1338.316406	378.146912
1337.258789	114.833138
1336.200195	235.347855
1335.141602	108.380234
1334.082031	290.788727
1333.023438	188.694748
1331.963867	193.033173
1330.904297	-25.120319
1329.844727	144.985977
1328.784180	149.464615
1327.723633	238.001434
1326.663086	267.254364
1325.602539	232.321716
1324.541992	175.224716
1323.480469	281.137573
1322.418945	253.759537
1321.357422	85.772903
1320.295898	238.648010
1319.233398	238.557297
1318.170898	208.916580
1317.108398	164.537003
1316.045898	169.522690
1314.982422	290.379181
1313.918945	137.715469
1312.855469	152.678604
1311.791992	219.399017
1310.728516	256.582336
1309.664063	42.670826
1308.599609	195.636475
1307.535156	259.985657
1306.469727	97.993721
1305.404297	172.247772
1304.338867	433.410400
1303.273438	116.703804
1302.208008	119.732941
1301.141602	280.080933
1300.075195	140.631500
1299.008789	300.978882
1297.942383	156.744614
1296.875000	189.399612
1295.807617	202.434875
1294.740234	321.038330
1293.672852	307.113739
1292.604492	165.651642
1291.537109	159.190811
1290.468750	177.284195
1289.399414	224.818054
1288.331055	81.172722
1287.261719	40.543911
1286.192383	171.471100
1285.123047	101.504471
1284.052734	146.698257
1282.983398	81.720573
1281.913086	90.235161
1280.841797	8.214157
1279.771484	102.435852
1278.700195	42.516285
1277.628906	207.665573
1276.557617	52.432877
1275.486328	124.655487
1274.414063	74.654411
1273.341797	14.922848
1272.269531	116.488480
1271.197266	47.046967
1270.124023	180.346161
1269.050781	279.426025
1267.977539	239.343521
1266.904297	167.572632
1265.830078	-11.509807
1264.756836	241.281021
1263.681641	42.782063
1262.607422	234.522263
1261.533203	309.179260
1260.458008	125.466843
1259.382813	-19.163050
1258.307617	182.223480
1257.231445	69.331490
1256.155273	241.410706
1255.079102	140.753403
1254.002930	169.154861
1252.926758	109.949356
1251.849609	131.064697
1250.772461	266.503448
1249.695313	80.881149
1248.617188	70.403954
1247.540039	40.495522
1246.461914	61.639111
1245.382813	63.338982
1244.304688	167.073425
1243.225586	-6.105871
1242.146484	189.873886
1241.067383	128.443710
1239.988281	79.179131
1238.908203	177.954330
1237.828125	-9.580736
1236.748047	106.151413
1235.667969	83.611092
1234.586914	238.058258
1233.505859	111.269798
1232.424805	88.738266
1231.343750	-13.737148
1230.261719	43.695320
1229.179688	178.592850
1228.097656	187.526123
1227.015625	111.728928
1225.932617	14.177054
1224.850586	185.235489
1223.767578	-45.347652
1222.683594	-186.355194
1221.600586	-34.732677
1220.516602	-100.755432
1219.432617	176.438461
1218.347656	8.891213
1217.263672	-57.124866
1216.178711	94.248650
1215.093750	54.780941
1214.008789	99.816216
1212.922852	115.851761
1211.836914	-37.049259
1210.750977	27.235703
1209.665039	-9.826091
1208.579102	-68.588654
1207.492188	10.081035
1206.405273	134.500122
1205.318359	-177.342590
1204.230469	38.583347
1203.142578	54.464291
1202.054688	36.606430
1200.966797	11.515180
1199.877930	-112.281960
1198.790039	-146.990723
1197.701172	-18.089846
1196.611328	-98.555367
1195.522461	8.593596
1194.432617	-146.421555
1193.342773	-118.685730
1192.252930	-9.264761
1191.162109	-113.776695
1190.072266	-119.762901
1188.981445	-257.872223
1187.889648	-304.695862
1186.798828	-68.228180
1185.707031	-127.121033
1184.615234	-198.007950
1183.523438	-196.912704
1182.430664	63.203819
1181.337891	-7.753761
1180.245117	-105.076744
1179.152344	-60.958755
1178.059570	98.144867
1176.965820	-116.615501
1175.872070	-29.486458
1174.778320	-148.380341
1173.683594	0.912747
1172.588867	-27.026541
1171.494141	69.467606
1170.399414	-135.587418
1169.303711	-302.306946
1168.208984	33.265701
1167.113281	36.296532
1166.016602	-144.778137
1164.920898	-36.604027
1163.824219	-74.268135
1162.727539	119.783096
1161.630859	-39.763905
1160.533203	-108.531387
1159.435547	-31.670763
1158.337891	76.154816
1157.240234	35.957008
1156.141602	165.129135
1155.043945	-101.719124
1153.944336	-125.251495
1152.845703	10.935932
1151.747070	11.171075
1150.647461	113.842316
1149.547852	-291.027618
1148.447266	11.685964
1147.347656	4.657571
1146.247070	71.405113
1145.146484	130.953400
1144.044922	-59.435234
1142.944336	35.746960
1141.842773	-166.485168
1140.741211	-0.038338
1139.638672	-102.371918
1138.537109	-16.892010
1137.434570	-71.700119
1136.332031	-93.247734
1135.228516	103.725441
1134.125977	44.093803
1133.022461	217.147308
1131.917969	107.600945
1130.814453	119.121239
1129.709961	372.628906
1128.605469	115.961800
1127.500977	226.998016
1126.396484	60.531776
1125.291016	145.396515
1124.185547	159.094193
1123.080078	151.433716
1121.973633	143.745529
1120.868164	31.828489
1119.761719	54.904812
1118.654297	122.922012
1117.547852	-41.064095
1116.440430	-155.310867
1115.333008	26.191732
1114.225586	-21.839163
1113.117188	-74.606339
1112.008789	104.316338
1110.900391	-47.771938
1109.791992	-27.308285
1108.682617	-61.219147
1107.573242	98.548653
1106.463867	196.824631
1105.354492	233.651199
1104.244141	119.370430
1103.133789	116.035599
1102.023438	65.496765
1100.913086	-29.854996
1099.801758	108.279404
1098.690430	62.431847
1097.579102	127.374290
1096.467773	350.162872
1095.355469	247.689453
1094.243164	88.714508
1093.130859	94.645752
1092.017578	-24.231403
1090.905273	318.303802
1089.791992	1.717173
1088.677734	99.356857
1087.564453	86.385109
1086.450195	125.140739
1085.335938	133.301346
1084.221680	200.213181
1083.106445	342.282715
1081.991211	362.097778
1080.875977	45.977276
1079.760742	272.502838
1078.644531	104.448120
1077.528320	171.207611
1076.412109	31.401054
1075.295898	-152.928986
1074.178711	12.342746
1073.061523	111.864655
1071.944336	91.753563
1070.826172	34.134708
1069.708984	65.603188
1068.590820	-27.137985
1067.471680	142.527039
1066.353516	180.961914
1065.234375	226.397018
1064.115234	217.968109
1062.996094	62.095718
1061.875977	63.063347
1060.755859	117.836830
1059.635742	135.165817
1058.515625	117.415207
1057.394531	-19.554338
1056.273438	187.111679
1055.152344	47.861156
1054.031250	30.157631
1052.909180	19.470198
1051.787109	211.942383
1050.665039	105.516243
1049.541992	113.506607
1048.418945	-27.838543
1047.295898	17.521482
1046.172852	121.179123
1045.048828	-176.276352
1043.925781	55.619061
1042.801758	82.308914
1041.676758	20.447206
1040.552734	96.080833
1039.427734	164.701294
1038.302734	142.489105
1037.176758	80.721107
1036.050781	72.528946
1034.924805	103.915192
1033.798828	-6.608791
1032.672852	15.512287
1031.545898	0.429404
1030.418945	38.842445
1029.291992	-59.872993
1028.164063	-2.840298
1027.036133	-41.062782
1025.908203	-158.216614
1024.780273	-66.305138
1023.651367	-220.504379
1022.522461	-253.916412
1021.393555	-83.087540
1020.264648	62.167374
1019.134766	17.183075
1018.004883	-9.204120
1016.875000	-267.385284
1015.744141	-224.112488
1014.613281	-92.779030
1013.482422	-14.762322
1012.351563	-59.511066
1011.219727	-27.799746
1010.088867	3.930920
1008.956055	-29.140520
1007.824219	254.857178
1006.691406	99.189110
1005.558594	350.700989
1004.425781	470.320007
1003.292969	287.063202
1002.159180	409.012756
1001.025391	156.593262
999.891602	82.213364
998.756836	121.071457
997.622070	157.637970
996.487305	-128.985138
995.352539	152.347992
994.216797	2.070247
993.081055	110.283714
991.945313	45.497520
990.808594	31.504965
989.672852	123.607185
988.536133	58.970528
987.398438	-12.514954
986.261719	-120.785667
985.124023	33.596394
983.986328	-102.193810
982.847656	91.321754
981.709961	-129.500687
980.571289	38.698009
979.432617	32.016441
978.292969	92.074333
977.153320	57.866665
976.013672	170.845764
974.874023	17.200247
973.734375	-150.120514
972.593750	-89.891205
971.453125	2.504963
970.311523	90.304108
969.170898	54.138824
968.029297	18.028116
966.886719	-57.035664
965.745117	-72.373299
964.602539	-67.023232
963.459961	-112.080933
962.317383	35.492649
961.173828	100.525604
960.030273	-125.437073
958.886719	8.412193
957.743164	-45.565334
956.598633	-51.393040
955.454102	105.358627
954.309570	-117.844620
953.165039	-130.391571
952.019531	-101.716667
950.874023	11.608471
949.727539	74.615265
948.582031	117.061668
947.435547	61.250946
946.289063	5.507739
945.141602	75.470016
943.995117	10.695157
942.847656	160.620468
941.699219	102.778999
940.551758	47.289379
939.403320	53.468975
938.254883	55.122520
937.105469	-43.535706
935.957031	-28.102236
934.807617	-60.511456
933.658203	66.665199
932.507813	66.222160
931.357422	204.771484
930.207031	-62.088627
929.056641	-57.838097
927.906250	-14.854339
926.754883	94.139595
925.603516	-101.767921
924.451172	-58.704201
923.298828	-67.932526
922.146484	-29.376278
920.994141	-20.355330
919.841797	93.233276
918.688477	34.121677
917.535156	186.321762
916.380859	-13.524157
915.227539	97.808258
914.073242	34.332756
912.918945	-192.478989
911.763672	-13.033416
910.608398	-126.256401
909.453125	19.127760
908.297852	53.374233
907.141602	17.362745
905.985352	-18.607130
904.829102	-226.723602
903.672852	-117.603638
902.515625	-44.747345
901.358398	5.457223
900.201172	-231.803207
899.042969	62.861900
897.884766	72.342705
896.726563	-87.802010
895.568359	-98.603325
894.409180	189.044159
893.250000	83.284393
892.090820	106.395859
890.930664	25.586510
889.771484	-98.082596
888.611328	-11.674209
887.450195	45.355774
886.289063	-12.738467
885.128906	157.116531
883.966797	58.434143
882.805664	56.794922
881.643555	138.596176
880.481445	26.487507
879.319336	184.903549
878.156250	282.409729
876.993164	215.419281
875.830078	58.373646
874.666016	295.458374
873.502930	235.275208
872.338867	85.093605
871.173828	200.499527
870.009766	-64.332993
868.844727	170.252182
867.679688	123.655548
866.513672	-55.555534
865.348633	111.426735
864.182617	-0.298147
863.015625	-64.803383
861.849609	173.911224
860.682617	208.176605
859.515625	177.316132
858.347656	29.756512
857.180664	147.020462
856.012695	300.107819
854.843750	237.809616
853.675781	312.301025
852.506836	126.711685
851.337891	160.823074
850.167969	-15.712556
848.999023	78.863045
847.829102	139.783005
846.658203	129.006363
845.488281	288.337402
844.317383	-4.487926
843.146484	31.699720
841.975586	300.481537
840.803711	162.099548
839.631836	79.653816
838.459961	91.103500
837.287109	1.957214
836.114258	73.690109
834.941406	87.286774
833.768555	85.215218
832.594727	145.629532
831.420898	194.824341
830.247070	221.649536
829.072266	14.171278
827.898438	61.039371
826.722656	-63.858852
825.547852	36.445419
824.372070	221.366409
823.196289	165.497864
822.020508	-10.682283
820.844727	78.237541
819.667969	78.006065
818.491211	75.512146
817.313477	37.367775
816.136719	110.467628
814.958984	5.516660
813.781250	-70.508171
812.602539	-59.815224
811.423828	-142.537766
810.245117	32.560173
809.066406	154.205826
807.886719	2.501383
806.707031	-155.833694
805.527344	-58.779114
804.346680	53.726257
803.166992	-117.948288
801.985352	-87.666809
800.804688	-261.529388
799.623047	-209.133286
798.441406	-174.540848
797.259766	-281.883911
796.078125	-21.313847
794.895508	-44.528328
793.712891	111.660591
792.529297	-29.040462
791.346680	-114.359871
790.163086	-226.245773
788.978516	-61.480309
787.794922	202.735794
786.610352	92.939659
785.425781	184.408539
784.241211	63.532425
783.055664	64.250381
781.870117	71.558632
780.684570	-16.183983
779.498047	165.566101
778.311523	51.262344
777.125000	-49.778305
775.938477	98.627357
774.750977	83.614723
773.563477	-24.092953
772.375977	-23.700060
771.187500	-34.371960
769.999023	-20.818800
768.810547	127.154556
767.622070	-40.109261
766.432617	209.078934
765.243164	-39.689983
764.053711	57.371063
762.863281	75.094849
761.672852	31.150564
760.482422	158.848831
759.291992	95.052048
758.100586	90.647758
756.909180	288.534851
755.717773	59.788750
754.525391	187.207169
753.333008	107.980202
752.140625	219.909912
750.948242	127.498581
749.754883	48.287216
748.561523	-19.923594
747.368164	258.681061
746.173828	245.284775
744.979492	78.313293
743.785156	102.233948
742.590820	-64.640221
741.395508	-49.481934
740.200195	22.653221
739.003906	-38.921104
737.808594	90.134537
736.612305	41.716408
735.416016	74.344200
734.218750	-85.695656
733.021484	41.069683
731.824219	78.065788
730.626953	128.180130
729.428711	-31.688461
728.230469	88.423141
727.032227	-23.238167
725.833984	18.164366
724.634766	-8.176395
723.435547	-159.006317
722.235352	-71.680351
721.036133	236.174057
719.835938	30.885281
718.635742	-47.690071
717.434570	155.280640
716.233398	-32.305981
715.032227	-145.616150
713.831055	76.959358
712.628906	74.925125
711.426758	114.340668
710.224609	197.358093
709.021484	-172.744507
707.818359	-2.497636
706.615234	65.375740
705.412109	115.848915
704.208008	-136.176941
703.003906	-24.657404
701.799805	154.298660
700.594727	0.464498
699.389648	83.764153
698.184570	-9.001225
696.979492	61.335678
695.773438	-18.229256
694.567383	-56.422806
693.361328	-174.895233
692.154297	-26.177080
690.947266	-46.789436
689.740234	-69.498032
688.533203	-172.413406
687.325195	-71.302567
686.117188	40.673199
684.909180	55.089573
683.700195	195.298569
682.491211	170.795624
681.282227	35.867989
680.072266	83.036453
678.863281	-10.521766
677.653320	-43.342506
676.442383	14.838672
675.232422	-20.000017
674.021484	-61.249008
672.810547	-20.209352
671.598633	-46.169514
670.386719	222.011383
669.174805	96.694283
667.962891	-151.694641
666.750000	-84.440468
665.537109	164.298828
664.324219	24.227142
663.110352	59.170204
661.897461	22.910639
660.683594	254.336227
659.468750	-129.254257
658.254883	106.499947
657.040039	48.867916
655.824219	-245.890472
654.609375	32.943905
653.393555	-0.834183
652.177734	30.066223
650.960938	84.664719
649.745117	18.640011
648.528320	99.069885
647.311523	224.669724
646.093750	-67.332275
644.875977	17.342010
643.658203	117.014534
642.440430	94.019539
641.221680	94.650047
640.002930	-29.451155
638.784180	-41.786976
637.564453	-6.909579
636.344727	38.621452
635.125000	26.057705
633.905273	-44.571369
632.684570	-29.402138
631.463867	97.252167
630.243164	324.570831
629.021484	199.811127
627.799805	19.187788
626.578125	-157.233856
625.356445	114.306290
624.133789	-41.005730
622.911133	45.682613
621.688477	147.096375
620.464844	192.525574
619.241211	175.568375
618.017578	109.094337
616.793945	205.020172
615.569336	-93.169540
614.344727	-27.862989
613.120117	2.826027
611.894531	50.218777
610.668945	124.973404
609.443359	-91.436424
608.216797	12.337340
606.991211	-66.016273
605.764648	-10.280056
604.537109	-68.296524
