# Supplementary material for: Raman spectroscopy accurately differentiates mucosal healing from non-healing and biochemical changes following biological therapy in inflammatory bowel disease
Source: PLoS One. 2021 Jun 2;16(6):e0252210. doi: 10.1371/journal.pone.0252210 (PMC8172032; doi:10.1371/journal.pone.0252210)
Supplement: S2 Dataset — (ZIP) [file pone.0252210.s004.zip › Export UC MH/EC032-1_base sub CR removed_0__X_28949.3__Y_-63877__Z_2397.6__Time_0.txt]

1714.858398	940.269653
1713.881836	232.420547
1712.905273	195.743408
1711.927734	-107.653831
1710.950195	-259.213989
1709.972656	274.261017
1708.995117	808.853943
1708.017578	-29.983307
1707.039063	-294.269531
1706.061523	80.196388
1705.083008	-74.866440
1704.103516	172.339966
1703.125000	-80.024063
1702.145508	-604.681335
1701.166016	-548.011475
1700.186523	565.521301
1699.206055	-59.123295
1698.226563	-434.349426
1697.246094	-79.690735
1696.265625	-454.441681
1695.284180	-425.694977
1694.303711	30.565023
1693.322266	219.404068
1692.340820	-269.993713
1691.359375	-142.836761
1690.376953	106.599289
1689.395508	0.943856
1688.413086	76.170235
1687.430664	126.901939
1686.447266	699.463745
1685.464844	445.073639
1684.481445	-231.022049
1683.498047	-451.961395
1682.514648	-404.565857
1681.530273	-86.533546
1680.545898	-198.184631
1679.561523	-433.165100
1678.577148	-267.229065
1677.592773	469.597198
1676.607422	369.614197
1675.622070	563.694031
1674.636719	671.384033
1673.651367	-200.454773
1672.666016	266.188080
1671.679688	656.727234
1670.693359	952.704651
1669.707031	776.993347
1668.719727	1165.288086
1667.733398	1251.995483
1666.746094	567.274902
1665.758789	1141.588745
1664.770508	883.507202
1663.783203	1867.822998
1662.794922	1473.605591
1661.806641	1091.004639
1660.818359	1170.558228
1659.829102	842.642212
1658.840820	1302.545044
1657.851563	1378.763062
1656.862305	1712.454224
1655.872070	1580.546997
1654.882813	1367.320313
1653.892578	1249.903809
1652.902344	1008.698242
1651.912109	1077.569214
1650.920898	1561.960205
1649.930664	970.530884
1648.939453	1077.522095
1647.947266	272.936584
1646.956055	552.480835
1645.964844	134.790192
1644.972656	760.697388
1643.980469	-10.261970
1642.987305	95.699913
1641.995117	410.430389
1641.001953	110.259041
1640.008789	754.840210
1639.015625	109.470848
1638.022461	-730.653137
1637.028320	-283.832794
1636.034180	273.564453
1635.040039	8.533305
1634.045898	1.842469
1633.051758	-52.262203
1632.056641	-285.539612
1631.061523	-426.604614
1630.066406	622.196533
1629.070313	478.130005
1628.075195	657.783203
1627.079102	-228.285278
1626.083008	93.140533
1625.085938	201.195648
1624.089844	175.063934
1623.092773	995.016174
1622.095703	324.450317
1621.098633	-703.319092
1620.101563	365.226135
1619.103516	106.808899
1618.105469	268.345154
1617.107422	350.815369
1616.109375	440.864410
1615.110352	412.427063
1614.112305	121.499763
1613.113281	672.182251
1612.114258	412.097260
1611.114258	725.820862
1610.114258	-329.046417
1609.115234	812.191406
1608.115234	139.586304
1607.114258	-140.292145
1606.114258	373.161377
1605.113281	-161.314209
1604.112305	843.174622
1603.111328	433.699677
1602.109375	76.243568
1601.108398	207.814987
1600.106445	623.893433
1599.104492	-403.913330
1598.102539	-503.664825
1597.099609	582.660583
1596.096680	-79.983788
1595.093750	-659.164307
1594.090820	-118.025200
1593.087891	422.445770
1592.083984	51.011971
1591.080078	55.161217
1590.076172	-478.702789
1589.072266	-394.433868
1588.067383	106.605789
1587.063477	106.376427
1586.058594	-74.312881
1585.052734	1047.902588
1584.047852	391.868866
1583.041992	639.713684
1582.036133	300.852448
1581.030273	-819.668457
1580.024414	-398.607117
1579.017578	-644.772400
1578.011719	-79.085793
1577.004883	-380.758881
1575.998047	-625.521179
1574.990234	-766.698181
1573.982422	-128.088440
1572.975586	15.901539
1571.966797	107.159645
1570.958984	327.996094
1569.951172	-252.008102
1568.942383	48.328236
1567.933594	955.834717
1566.924805	-110.947510
1565.915039	-238.048843
1564.906250	568.980896
1563.896484	49.078537
1562.886719	237.232559
1561.875977	-537.564941
1560.866211	-241.305527
1559.855469	-160.914215
1558.844727	-609.791138
1557.833984	-343.612610
1556.822266	-243.903336
1555.811523	3.122671
1554.799805	-170.079651
1553.788086	-320.290924
1552.775391	367.807007
1551.763672	403.089264
1550.750977	158.360031
1549.738281	-410.050171
1548.725586	757.003540
1547.711914	1237.744507
1546.699219	722.598267
1545.685547	1424.694458
1544.671875	531.537659
1543.658203	336.022980
1542.643555	57.450844
1541.628906	-195.548203
1540.614258	677.046387
1539.599609	418.161530
1538.584961	99.677185
1537.569336	1164.017578
1536.553711	1025.299561
1535.538086	481.340851
1534.522461	367.959106
1533.505859	365.046600
1532.489258	879.955750
1531.472656	412.410675
1530.456055	650.760620
1529.439453	229.214279
1528.421875	260.740967
1527.404297	366.632050
1526.386719	387.236908
1525.369141	80.654968
1524.350586	85.183029
1523.332031	94.597824
1522.313477	414.967621
1521.294922	860.970093
1520.275391	77.385719
1519.256836	-348.657349
1518.237305	209.427246
1517.217773	232.589417
1516.197266	252.812256
1515.177734	383.365845
1514.157227	220.788498
1513.136719	450.858948
1512.116211	-651.510620
1511.094727	214.537277
1510.074219	233.477310
1509.052734	239.268341
1508.031250	185.877319
1507.008789	-24.198114
1505.987305	-208.591675
1504.964844	-29.267281
1503.942383	-608.632507
1502.918945	-629.580750
1501.896484	-286.823029
1500.873047	-789.527222
1499.849609	-439.616089
1498.826172	78.963127
1497.802734	-423.893036
1496.778320	-473.922119
1495.753906	-114.765526
1494.729492	341.301422
1493.705078	127.175156
1492.680664	508.674042
1491.655273	-439.236603
1490.629883	-244.619888
1489.604492	-418.048187
1488.578125	-195.728104
1487.552734	161.927109
1486.526367	-172.657883
1485.500000	-310.624390
1484.473633	169.002045
1483.446289	-198.829086
1482.418945	157.912720
1481.391602	162.514282
1480.364258	478.168610
1479.336914	-197.993744
1478.308594	1480.976807
1477.280273	1000.922791
1476.251953	989.834167
1475.223633	639.981812
1474.194336	1173.799805
1473.165039	1305.130493
1472.135742	1652.776001
1471.106445	2053.741699
1470.077148	2742.079102
1469.046875	1918.973145
1468.016602	2240.749512
1466.986328	1446.147949
1465.956055	1587.470093
1464.924805	2092.087891
1463.893555	2037.514771
1462.862305	2681.677246
1461.831055	2362.954834
1460.799805	2557.415527
1459.767578	2177.931152
1458.735352	2676.982910
1457.703125	3087.059814
1456.670898	2705.431885
1455.637695	2909.894043
1454.604492	3728.160889
1453.571289	2573.393066
1452.538086	3406.782471
1451.503906	2906.608398
1450.470703	2660.278320
1449.436523	3250.112549
1448.401367	3604.131104
1447.367188	3431.490479
1446.332031	3658.980469
1445.297852	3742.334229
1444.261719	3046.056396
1443.226563	2972.791016
1442.191406	3140.020996
1441.155273	2485.215088
1440.119141	2010.396851
1439.083008	3697.445068
1438.045898	3045.828613
1437.009766	3612.808105
1435.972656	1824.895996
1434.934570	2200.002441
1433.897461	2269.683838
1432.860352	2056.721680
1431.822266	1308.757324
1430.784180	531.015625
1429.745117	689.779175
1428.707031	616.726440
1427.667969	750.576172
1426.628906	375.207916
1425.589844	-4.844228
1424.550781	185.125687
1423.510742	32.370270
1422.470703	461.892853
1421.430664	347.352295
1420.390625	333.813660
1419.349609	-79.969620
1418.308594	584.066956
1417.267578	500.566437
1416.226563	-287.234528
1415.185547	535.588135
1414.143555	-10.086040
1413.101563	48.227665
1412.059570	152.000046
1411.017578	-847.470032
1409.974609	-167.724075
1408.931641	-467.872498
1407.888672	259.727142
1406.845703	-42.407787
1405.801758	115.182083
1404.758789	-645.682434
1403.714844	516.400330
1402.669922	328.151489
1401.625977	-411.563263
1400.581055	-150.059357
1399.537109	156.840027
1398.491211	405.967865
1397.446289	216.712341
1396.400391	343.447632
1395.355469	563.222900
1394.309570	582.647827
1393.262695	534.599304
1392.216797	947.655640
1391.169922	-626.946777
1390.123047	189.550125
1389.076172	-390.274902
1388.029297	201.203766
1386.981445	137.293610
1385.933594	453.766876
1384.885742	-357.157288
1383.837891	-342.619202
1382.789063	-107.997780
1381.740234	-133.053589
1380.691406	-420.114594
1379.642578	-17.493223
1378.592773	797.120117
1377.543945	430.981659
1376.494141	496.945038
1375.444336	550.684937
1374.393555	210.387024
1373.342773	-226.743576
1372.292969	114.700180
1371.241211	810.089661
1370.190430	-174.447357
1369.139648	-378.271790
1368.087891	-370.071533
1367.036133	-154.831116
1365.983398	234.793335
1364.931641	-416.137695
1363.878906	-723.107422
1362.826172	-760.867493
1361.773438	-474.856323
1360.720703	-69.293594
1359.666992	-24.396393
1358.613281	-247.808441
1357.559570	-915.858948
1356.504883	-181.592438
1355.451172	-197.766891
1354.396484	-161.594925
1353.341797	155.512360
1352.287109	1533.194214
1351.231445	-126.186371
1350.175781	84.645966
1349.120117	-19.544695
1348.064453	25.443214
1347.008789	790.092468
1345.952148	800.579773
1344.895508	853.460022
1343.838867	1204.059570
1342.782227	1790.235962
1341.724609	1543.666992
1340.666992	1537.781006
1339.609375	1165.529297
1338.551758	1338.519287
1337.493164	1226.835815
1336.434570	880.265381
1335.375977	1286.462280
1334.317383	465.439880
1333.257813	1621.471558
1332.199219	813.566772
1331.139648	97.618294
1330.079102	907.468445
1329.019531	335.624908
1327.958984	1269.075684
1326.898438	1063.385986
1325.837891	882.709290
1324.777344	1420.965210
1323.715820	1583.819458
1322.654297	1690.023682
1321.592773	2186.340576
1320.531250	1295.970947
1319.468750	1375.565796
1318.406250	1475.047241
1317.343750	1281.271729
1316.281250	1990.049316
1315.218750	1821.267578
1314.155273	1512.203979
1313.091797	1471.997681
1312.028320	1909.849243
1310.963867	1276.364380
1309.899414	1537.056763
1308.834961	1911.048584
1307.770508	2806.758789
1306.706055	2339.184082
1305.640625	2221.197266
1304.575195	1985.373291
1303.509766	2671.865234
1302.444336	2524.873047
1301.377930	2274.770020
1300.311523	2061.802246
1299.245117	1947.341553
1298.178711	2287.447266
1297.111328	2885.305420
1296.044922	2366.081299
1294.977539	2126.947754
1293.909180	2150.542480
1292.841797	2920.201172
1291.773438	2566.113525
1290.705078	2298.148438
1289.636719	2631.115234
1288.567383	2003.061157
1287.499023	1240.694702
1286.429688	2495.222900
1285.360352	2463.232666
1284.290039	1968.365356
1283.219727	2066.395264
1282.150391	1209.814575
1281.079102	1885.695679
1280.008789	784.928345
1278.937500	1306.659058
1277.866211	1610.567383
1276.794922	1564.728271
1275.723633	1670.560059
1274.651367	1316.814941
1273.580078	1234.635254
1272.507813	1733.981567
1271.434570	1466.069702
1270.362305	1044.572510
1269.289063	2671.779541
1268.215820	1547.181519
1267.142578	1370.088013
1266.068359	1358.954834
1264.994141	1123.429077
1263.919922	1531.960571
1262.845703	1389.249146
1261.771484	1524.572876
1260.696289	1696.341309
1259.621094	820.232361
1258.545898	948.289612
1257.469727	1149.298096
1256.394531	1515.912842
1255.318359	664.972473
1254.241211	1328.364868
1253.165039	1446.447754
1252.087891	591.154053
1251.010742	378.458069
1249.933594	829.778564
1248.856445	1025.596924
1247.778320	842.026855
1246.700195	478.683136
1245.622070	849.297058
1244.543945	549.240784
1243.464844	1636.065796
1242.385742	658.386719
1241.306641	996.919373
1240.227539	556.176697
1239.147461	314.491547
1238.067383	1259.244263
1236.987305	500.806976
1235.907227	1559.020752
1234.827148	1123.242432
1233.746094	1851.023804
1232.665039	976.573364
1231.583008	1347.724609
1230.501953	1602.490356
1229.419922	1115.930664
1228.337891	653.738525
1227.255859	1852.333252
1226.172852	872.064148
1225.089844	956.827148
1224.006836	1491.463745
1222.923828	821.315308
1221.840820	1399.129639
1220.756836	898.303162
1219.672852	1618.216309
1218.587891	742.796814
1217.503906	1230.354858
1216.418945	1321.404297
1215.333984	1001.810120
1214.249023	834.383057
1213.164063	1492.449219
1212.078125	1247.499023
1210.992188	1217.304077
1209.906250	1278.706299
1208.819336	1219.305542
1207.732422	1183.967285
1206.645508	835.174561
1205.558594	1296.191284
1204.471680	359.437836
1203.383789	299.748474
1202.295898	-318.760773
1201.208008	122.361870
1200.119141	-2.611855
1199.031250	-84.229225
1197.942383	-512.507935
1196.852539	-221.480438
1195.763672	-110.990532
1194.673828	88.225304
1193.583984	231.955719
1192.494141	-218.175156
1191.404297	-132.340057
1190.313477	-210.110840
1189.222656	-263.948456
1188.131836	114.380821
1187.040039	-650.460510
1185.949219	-745.314819
1184.857422	246.784149
1183.764648	235.351501
1182.672852	-766.782837
1181.580078	375.300415
1180.487305	63.781857
1179.394531	687.161316
1178.301758	507.282440
1177.208008	-453.817139
1176.114258	-499.534576
1175.020508	-684.244751
1173.925781	-196.253769
1172.831055	456.572815
1171.736328	-547.202209
1170.641602	-1206.078491
1169.546875	-328.930634
1168.451172	-303.845917
1167.355469	-491.704926
1166.259766	-959.303955
1165.163086	-157.745773
1164.067383	153.567795
1162.970703	-25.225676
1161.873047	-60.812962
1160.776367	911.295288
1159.678711	543.424011
1158.581055	445.334106
1157.483398	199.214218
1156.384766	413.477325
1155.287109	234.051025
1154.188477	-236.427338
1153.088867	218.184158
1151.990234	274.516602
1150.890625	664.254272
1149.791016	-73.247337
1148.691406	387.653992
1147.590820	717.184021
1146.490234	470.276642
1145.389648	1023.199280
1144.289063	611.938293
1143.187500	705.094482
1142.086914	262.987549
1140.984375	960.010193
1139.882813	957.648987
1138.781250	527.333130
1137.678711	912.226318
1136.576172	184.841309
1135.472656	595.529358
1134.370117	616.532776
1133.266602	-158.073380
1132.163086	921.661621
1131.058594	1015.776672
1129.955078	322.076782
1128.850586	1941.590576
1127.746094	1513.425049
1126.640625	1431.525879
1125.535156	1223.968750
1124.430664	2476.579834
1123.324219	1529.361938
1122.218750	1307.568237
1121.112305	211.727982
1120.005859	485.089172
1118.899414	1030.561401
1117.792969	913.007202
1116.685547	7.372866
1115.578125	315.812805
1114.470703	482.189880
1113.362305	26.434910
1112.253906	126.468002
1111.145508	-144.644730
1110.037109	-221.852722
1108.928711	863.394592
1107.819336	1177.997437
1106.709961	897.360107
1105.599609	829.273682
1104.490234	1625.246094
1103.379883	768.824158
1102.269531	1090.178101
1101.159180	1215.608643
1100.047852	760.766907
1098.936523	1119.635254
1097.825195	1176.624023
1096.713867	1264.284302
1095.601563	477.705200
1094.489258	247.478210
1093.376953	300.029572
1092.263672	724.558044
1091.151367	263.913574
1090.038086	325.958435
1088.924805	809.205627
1087.810547	504.182800
1086.696289	822.621582
1085.582031	670.745239
1084.467773	1219.558350
1083.352539	1124.167358
1082.238281	1515.388916
1081.123047	1596.369019
1080.006836	2233.971924
1078.891602	2218.701416
1077.775391	1278.548096
1076.659180	803.664124
1075.541992	422.891693
1074.425781	1034.858032
1073.308594	-398.601074
1072.191406	863.009949
1071.073242	893.315186
1069.956055	846.518555
1068.837891	914.644897
1067.719727	1095.345337
1066.600586	1276.057373
1065.481445	494.447357
1064.362305	970.535706
1063.243164	1905.358643
1062.124023	811.139587
1061.003906	1015.957764
1059.883789	1220.869263
1058.762695	1650.297241
1057.642578	1221.831665
1056.521484	1389.720947
1055.400391	1445.582642
1054.278320	690.903564
1053.157227	955.240356
1052.035156	1810.405762
1050.913086	1248.297607
1049.790039	432.216217
1048.667969	1822.028564
1047.544922	1193.330811
1046.420898	1110.909790
1045.297852	58.802505
1044.173828	646.325623
1043.049805	634.827881
1041.925781	947.517029
1040.800781	253.836258
1039.675781	657.820862
1038.550781	868.631653
1037.425781	765.351196
1036.299805	241.048737
1035.173828	-194.257309
1034.047852	-17.187571
1032.921875	278.762268
1031.794922	-64.681099
1030.667969	145.686722
1029.541016	61.104340
1028.413086	-118.450699
1027.286133	-148.826950
1026.157227	-313.692902
1025.029297	-805.496948
1023.901367	-1229.386475
1022.772461	-643.085449
1021.643555	-880.517639
1020.513672	-887.843933
1019.384766	-1163.793213
1018.254883	-929.144165
1017.124023	-490.251312
1015.994141	-343.174133
1014.863281	-381.220367
1013.732422	9.745788
1012.601563	-233.741089
1011.469727	954.363770
1010.338867	558.777893
1009.207031	1008.572144
1008.074219	461.110168
1006.942383	1073.497437
1005.809570	1066.041504
1004.675781	2222.152588
1003.542969	2985.167725
1002.409180	2969.240723
1001.275391	2355.236084
1000.141602	1242.922241
999.007813	974.629578
997.873047	1358.063110
996.738281	1275.382568
995.602539	1767.871826
994.467773	2260.641846
993.332031	1597.711426
992.196289	1507.566528
991.059570	27.320185
989.923828	1241.095337
988.787109	626.882690
987.650391	119.400177
986.512695	-511.831268
985.375000	380.202209
984.237305	318.923584
983.099609	1259.615112
981.960938	1102.361572
980.822266	692.518433
979.683594	-220.491913
978.544922	327.956207
977.405273	1193.901978
976.265625	632.229858
975.125977	965.393127
973.985352	862.228943
972.845703	993.970032
971.705078	659.806274
970.563477	335.395081
969.422852	234.372437
968.281250	753.555481
967.139648	584.527283
965.997070	347.189606
964.855469	541.705688
963.712891	773.239563
962.569336	1690.572632
961.426758	705.599548
960.283203	1616.595825
959.139648	1086.609375
957.996094	850.528992
956.851563	-156.725220
955.707031	96.127144
954.562500	-83.275314
953.416992	-170.636673
952.272461	168.070114
951.126953	811.236023
949.980469	125.969284
948.834961	35.903255
947.688477	782.821777
946.541992	183.953796
945.395508	166.093124
944.248047	450.116150
943.100586	286.906372
941.953125	-40.164646
940.804688	-209.188492
939.657227	51.319916
938.507813	485.437775
937.359375	773.845581
936.210938	763.842285
935.061523	558.165771
933.912109	1310.257690
932.761719	1103.059570
931.611328	110.449547
930.460938	-95.545967
929.310547	-25.525677
928.160156	-230.604050
927.008789	-68.791534
925.857422	-507.384430
924.705078	39.591656
923.553711	179.609238
922.401367	397.216370
921.249023	-110.088348
920.095703	344.529694
918.942383	342.583832
917.789063	561.333374
916.635742	948.381348
915.481445	994.969360
914.328125	-20.483341
913.172852	433.168030
912.018555	-819.297363
910.863281	-895.857605
909.708008	420.403320
908.552734	-195.443680
907.396484	800.969177
906.241211	655.009460
905.083984	13.139426
903.927734	-23.305956
902.770508	-98.020493
901.613281	-238.106491
900.456055	443.818665
899.298828	-331.768768
898.140625	-344.312469
896.982422	738.177612
895.824219	1144.193115
894.665039	1755.931274
893.505859	552.490540
892.346680	454.877930
891.186523	486.228394
890.027344	700.745667
888.867188	-505.166473
887.706055	648.952209
886.545898	170.741623
885.384766	701.590698
884.223633	661.517700
883.061523	362.158173
881.899414	-473.641907
880.737305	212.842361
879.575195	335.601440
878.413086	21.203899
877.250000	1128.597900
876.086914	1460.706665
874.922852	1626.040894
873.758789	1422.117432
872.595703	950.515259
871.430664	1383.707886
870.266602	1438.780273
869.101563	1041.716553
867.936523	694.298706
866.770508	1390.131348
865.605469	1570.944214
864.439453	2461.674805
863.273438	1062.730225
862.106445	1593.667480
860.939453	1998.534424
859.772461	1707.211304
858.605469	2210.453857
857.437500	1434.334839
856.269531	2170.480225
855.101563	2823.176514
853.932617	2349.793457
852.764648	2757.515137
851.595703	1748.434326
850.425781	2447.056396
849.256836	3048.862793
848.086914	2805.852295
846.916992	2441.854736
845.746094	1603.238892
844.575195	1597.350586
843.404297	2211.039795
842.233398	1567.046631
841.061523	1605.208740
839.889648	1687.810303
838.717773	2000.373169
837.545898	2893.591553
836.373047	1755.083252
835.200195	2015.180664
834.027344	2413.327881
832.853516	2103.189941
831.679688	1725.912109
830.505859	2462.111084
829.331055	1934.779053
828.157227	2123.406250
826.982422	1279.063721
825.806641	1310.930420
824.631836	1317.951416
823.456055	564.649902
822.280273	1154.799805
821.103516	641.673767
819.926758	1166.140259
818.750000	1340.426758
817.573242	844.229492
816.395508	470.227112
815.217773	823.493103
814.040039	39.568115
812.862305	-319.678772
811.683594	-316.850800
810.504883	-930.153503
809.326172	367.470215
808.146484	364.323120
806.966797	-472.204956
805.787109	-367.259216
804.607422	-924.422119
803.426758	324.889801
802.246094	-388.477997
801.064453	-48.239128
799.883789	-495.992737
798.702148	-724.537292
797.520508	159.443954
796.337891	-76.809853
795.156250	-1126.628052
793.972656	-169.429535
792.790039	-183.236221
791.607422	446.832550
790.423828	597.890564
789.239258	1361.389160
788.055664	1705.865112
786.871094	976.718323
785.686523	515.022583
784.501953	1368.685059
783.316406	1275.256714
782.130859	1090.750854
780.945313	1140.044678
779.759766	1599.702637
778.573242	1528.557129
777.386719	993.265198
776.199219	2007.362183
775.012695	1449.162598
773.825195	1751.234131
772.637695	1818.846191
771.449219	1901.346924
770.260742	1319.663574
769.072266	1088.286255
767.883789	1916.627441
766.694336	1309.691528
765.504883	1804.018311
764.315430	2020.193359
763.125977	1813.083862
761.935547	2552.132080
760.745117	2559.802979
759.553711	2881.616699
758.363281	2569.450684
757.171875	1927.103027
755.979492	1326.427124
754.788086	1695.084106
753.595703	1592.872070
752.403320	1916.620117
751.210938	1389.793823
750.017578	1473.368164
748.824219	1907.877686
747.630859	980.976440
746.436523	1632.031250
745.242188	1014.406433
744.047852	1000.023254
742.853516	934.975037
741.658203	-191.464157
740.462891	468.853882
739.267578	138.164566
738.071289	368.289642
736.875000	133.785416
735.678711	1024.841675
734.482422	380.648560
733.285156	71.498108
732.087891	318.245483
730.890625	709.222778
729.692383	-162.136246
728.494141	163.056229
727.295898	778.883484
726.097656	98.304115
724.898438	158.831848
723.699219	274.012146
722.500000	740.898560
721.299805	209.678055
720.099609	440.771973
718.899414	870.547363
717.698242	597.614685
716.498047	997.011902
715.296875	327.640228
714.094727	1119.821777
712.893555	1100.953491
711.691406	1202.251343
710.489258	1118.606323
709.286133	928.570251
708.083008	1616.768311
706.879883	303.898621
705.676758	187.268448
704.472656	1113.682007
703.268555	-212.017426
702.064453	-129.021759
700.860352	676.586426
699.655273	262.457306
698.450195	14.354937
697.244141	545.071411
696.039063	493.885590
694.833008	213.089554
693.626953	-325.320221
692.419922	170.825760
691.212891	-422.289764
690.005859	268.406982
688.798828	395.427216
687.590820	-696.010315
686.382813	528.180176
685.174805	518.884399
683.965820	-261.286560
682.756836	-476.593506
681.547852	-266.089020
680.338867	-158.654236
679.128906	-778.004089
677.918945	-508.185303
676.708984	-358.626953
675.498047	685.816711
674.287109	599.235596
673.076172	937.870911
671.865234	490.275574
670.653320	-654.371826
669.441406	444.574921
668.229492	-189.114548
667.016602	-739.167053
665.803711	-725.957397
664.590820	-411.234070
663.377930	-537.996521
662.164063	-292.048981
660.950195	-124.696297
659.736328	-55.316044
658.521484	45.600048
657.306641	-149.759628
656.091797	-69.760681
654.875977	-393.676514
653.661133	488.829071
652.445313	-41.222328
651.228516	740.238892
650.012695	316.646667
648.795898	889.540405
647.579102	430.243469
646.361328	629.072998
645.143555	-222.997543
643.925781	1301.852905
642.708008	553.974304
641.489258	498.133606
640.270508	957.525574
639.051758	534.727966
637.833008	811.878723
636.613281	157.849014
635.393555	409.741211
634.172852	-41.529926
632.953125	1492.422852
631.732422	786.075623
630.511719	808.749634
629.290039	1248.804932
628.068359	645.226318
626.846680	1271.782104
625.625000	1776.908813
624.402344	2023.456665
623.179688	1357.939819
621.957031	1171.377930
620.733398	1272.783569
619.510742	1032.253296
618.286133	293.693604
617.062500	157.568329
615.837891	-382.392639
614.613281	24.010122
613.388672	-641.046021
612.164063	439.533447
610.938477	-212.021530
609.712891	45.280254
608.486328	505.470856
607.260742	-94.468987
606.034180	-273.565521
604.807617	-183.865097
