# Supplementary material for: Raman spectroscopy accurately differentiates mucosal healing from non-healing and biochemical changes following biological therapy in inflammatory bowel disease
Source: PLoS One. 2021 Jun 2;16(6):e0252210. doi: 10.1371/journal.pone.0252210 (PMC8172032; doi:10.1371/journal.pone.0252210)
Supplement: S2 Dataset — (ZIP) [file pone.0252210.s004.zip › Export UC MH/OC001 post treatment-1 proper_BL sub CR removed_33__X_-19536__Y_4418.56__Z_1221.85__Time_380.txt]

1714.846680	24.377981
1713.870117	75.607712
1712.893555	101.052742
1711.916016	43.450325
1710.939453	15.534141
1709.961914	-39.048668
1708.984375	-55.919941
1708.005859	-115.497070
1707.028320	-32.857365
1706.049805	-94.685669
1705.071289	-191.071289
1704.091797	-0.794319
1703.113281	-27.102196
1702.133789	-23.740145
1701.154297	-12.091592
1700.174805	31.916613
1699.195313	46.776054
1698.214844	-23.646887
1697.234375	53.249065
1696.253906	-24.555227
1695.273438	60.938702
1694.291992	93.274887
1693.310547	168.644318
1692.329102	44.097855
1691.347656	112.106354
1690.366211	193.766220
1689.383789	273.045471
1688.401367	328.635223
1687.418945	275.228424
1686.435547	462.112335
1685.453125	404.086914
1684.469727	463.676392
1683.486328	486.307617
1682.502930	442.707855
1681.518555	505.994629
1680.534180	710.727417
1679.550781	678.866333
1678.565430	881.532959
1677.581055	706.705872
1676.595703	838.205872
1675.610352	802.480713
1674.625000	812.345215
1673.639648	1160.162598
1672.654297	976.683838
1671.667969	1104.506836
1670.681641	1091.854614
1669.695313	1302.661743
1668.708008	1362.380249
1667.721680	1387.942017
1666.734375	1427.109375
1665.747070	1363.135498
1664.758789	1694.806030
1663.771484	1570.512085
1662.783203	1658.742676
1661.794922	1516.641479
1660.806641	1579.034058
1659.817383	1721.226440
1658.829102	1627.916870
1657.839844	1640.921387
1656.850586	1765.470947
1655.860352	1649.356689
1654.871094	1599.798950
1653.880859	1505.583862
1652.890625	1469.931519
1651.900391	1217.698730
1650.909180	1251.489990
1649.917969	1042.317383
1648.926758	1145.458008
1647.935547	1116.699707
1646.944336	942.914307
1645.952148	898.922058
1644.960938	585.836792
1643.968750	460.630188
1642.975586	504.692902
1641.983398	385.361572
1640.990234	363.964569
1639.997070	303.252625
1639.003906	255.997314
1638.010742	198.451584
1637.016602	154.339966
1636.022461	171.097549
1635.028320	29.949841
1634.034180	239.497345
1633.039063	167.302200
1632.044922	-15.264922
1631.049805	34.144161
1630.054688	73.192596
1629.058594	-171.833130
1628.062500	30.741407
1627.067383	49.255981
1626.071289	54.775429
1625.074219	-73.655045
1624.078125	58.395771
1623.081055	-237.892075
1622.083984	-42.505268
1621.086914	-20.464491
1620.089844	72.617821
1619.091797	-10.164657
1618.093750	35.860058
1617.095703	32.104000
1616.097656	52.077866
1615.098633	32.786991
1614.099609	199.850266
1613.100586	57.458157
1612.101563	69.916420
1611.102539	71.963463
1610.102539	-7.167241
1609.102539	91.989594
1608.102539	117.812157
1607.102539	175.112274
1606.101563	62.225368
1605.101563	96.047173
1604.100586	93.250282
1603.099609	90.489395
1602.097656	-9.046204
1601.095703	22.277691
1600.094727	-137.304184
1599.092773	-152.995560
1598.089844	-111.159897
1597.087891	-176.492264
1596.084961	-134.664917
1595.082031	-231.318802
1594.079102	-22.354225
1593.075195	-56.344002
1592.072266	-4.184006
1591.068359	-82.578484
1590.064453	-174.015640
1589.059570	-155.867935
1588.055664	-59.510239
1587.050781	-20.610620
1586.045898	26.048191
1585.041016	90.883911
1584.036133	-55.463020
1583.030273	-66.314095
1582.024414	-72.012115
1581.018555	-49.125389
1580.012695	-26.316870
1579.005859	-6.198056
1577.999023	-9.589710
1576.992188	226.346420
1575.985352	38.019978
1574.978516	55.176598
1573.970703	85.235046
1572.962891	50.185898
1571.955078	-130.514999
1570.947266	-66.943947
1569.938477	-32.087509
1568.929688	7.842449
1567.920898	21.672216
1566.912109	19.804346
1565.903320	129.453003
1564.893555	78.011345
1563.883789	10.900282
1562.874023	63.039299
1561.864258	0.899716
1560.853516	107.219276
1559.843750	156.327301
1558.833008	127.512062
1557.821289	197.053452
1556.810547	183.517120
1555.798828	177.615631
1554.787109	83.518814
1553.775391	180.934952
1552.763672	55.525551
1551.750977	18.022039
1550.739258	39.909164
1549.726563	35.762615
1548.712891	121.994766
1547.700195	91.669579
1546.686523	45.688293
1545.672852	110.725586
1544.659180	123.891830
1543.645508	74.885384
1542.630859	69.652878
1541.617188	82.350327
1540.602539	141.357162
1539.586914	-73.478035
1538.572266	39.420826
1537.556641	59.205921
1536.541016	174.280502
1535.525391	85.371819
1534.509766	-135.182449
1533.493164	-18.052567
1532.477539	-35.170952
1531.460938	86.717667
1530.443359	84.704704
1529.426758	15.560040
1528.409180	152.318512
1527.391602	21.057220
1526.374023	-97.438332
1525.356445	56.788303
1524.337891	-123.754234
1523.320313	6.934669
1522.301758	-101.818619
1521.282227	23.328871
1520.263672	42.856373
1519.244141	36.501652
1518.224609	71.111313
1517.205078	0.200896
1516.185547	-73.404449
1515.165039	-49.545506
1514.144531	12.666168
1513.124023	169.687729
1512.103516	-30.287275
1511.083008	-35.298660
1510.061523	126.298691
1509.040039	-125.302109
1508.018555	-171.780350
1506.996094	148.254898
1505.974609	-136.954575
1504.952148	-48.014069
1503.929688	66.369102
1502.907227	-78.179459
1501.883789	-156.224289
1500.861328	-108.888306
1499.837891	-0.276898
1498.813477	-55.673836
1497.790039	-85.577103
1496.765625	-56.765591
1495.742188	23.075779
1494.717773	20.905024
1493.692383	108.088005
1492.667969	-40.060368
1491.642578	67.297218
1490.617188	-4.377445
1489.591797	41.376720
1488.566406	51.236629
1487.540039	214.180573
1486.513672	226.313492
1485.487305	299.590698
1484.460938	334.449005
1483.433594	323.248260
1482.406250	546.630066
1481.378906	359.209930
1480.351563	240.615265
1479.324219	412.589600
1478.295898	316.767853
1477.267578	636.243347
1476.239258	637.041931
1475.210938	686.147461
1474.181641	775.876282
1473.153320	967.337341
1472.124023	1079.713623
1471.093750	1171.590454
1470.064453	1319.342773
1469.034180	1339.753906
1468.003906	1499.965698
1466.973633	1591.386963
1465.943359	1692.871826
1464.912109	1590.905151
1463.881836	1585.497559
1462.850586	1755.317261
1461.818359	1902.134155
1460.787109	2102.179199
1459.754883	2119.270508
1458.722656	2065.231445
1457.690430	2023.860474
1456.658203	2218.431641
1455.625000	2488.967529
1454.591797	2264.788574
1453.558594	2382.986328
1452.525391	2316.035889
1451.491211	2502.527100
1450.458008	2524.214111
1449.423828	2606.655518
1448.388672	2587.706787
1447.354492	2751.094971
1446.319336	2311.793213
1445.285156	2558.672607
1444.249023	2306.836182
1443.213867	2351.153809
1442.178711	2415.683105
1441.142578	2336.001953
1440.106445	2274.053711
1439.070313	2449.773193
1438.033203	2198.247559
1436.996094	2015.065186
1435.959961	1877.460571
1434.921875	1861.139404
1433.884766	1647.873535
1432.846680	1447.322510
1431.809570	1198.927124
1430.771484	890.073669
1429.732422	952.275269
1428.694336	570.495178
1427.655273	630.268005
1426.616211	541.270386
1425.577148	548.142334
1424.538086	635.703491
1423.498047	388.088654
1422.458008	382.486877
1421.417969	339.145538
1420.377930	459.559906
1419.336914	323.133514
1418.295898	370.575653
1417.254883	221.740967
1416.213867	447.938171
1415.172852	304.287506
1414.130859	200.981644
1413.088867	346.724609
1412.046875	236.030136
1411.004883	180.741928
1409.961914	77.781364
1408.918945	188.489807
1407.875977	-29.842787
1406.833008	199.013931
1405.789063	-46.718727
1404.745117	13.983840
1403.702148	134.984726
1402.657227	173.178116
1401.613281	-29.386351
1400.568359	-156.551590
1399.523438	-82.971306
1398.478516	163.649063
1397.433594	96.932144
1396.387695	-130.066269
1395.341797	21.445955
1394.295898	208.053253
1393.250000	-36.082779
1392.204102	65.509926
1391.157227	-0.581301
1390.110352	3.529766
1389.063477	-2.271802
1388.015625	99.587830
1386.968750	66.453072
1385.920898	-29.094080
1384.873047	-81.995193
1383.824219	-94.790421
1382.776367	42.477943
1381.727539	27.374027
1380.678711	-100.022804
1379.629883	72.430000
1378.580078	45.158459
1377.530273	110.371391
1376.480469	113.273750
1375.430664	-120.762550
1374.380859	-15.304132
1373.330078	52.798050
1372.279297	-200.693222
1371.228516	-124.871040
1370.177734	-14.069732
1369.125977	9.569030
1368.074219	247.583801
1367.022461	-0.123543
1365.970703	56.225807
1364.918945	-4.354037
1363.866211	146.795456
1362.813477	54.095852
1361.760742	21.276016
1360.707031	50.774982
1359.654297	38.109200
1358.600586	72.806885
1357.545898	184.673248
1356.492188	212.111649
1355.438477	-56.060925
1354.383789	130.663422
1353.329102	260.297699
1352.273438	536.513000
1351.218750	323.606781
1350.163086	398.862823
1349.107422	546.182129
1348.051758	567.013794
1346.995117	498.644592
1345.939453	609.011230
1344.882813	645.053772
1343.825195	601.862122
1342.768555	960.356567
1341.710938	900.012878
1340.654297	859.644348
1339.595703	1000.221924
1338.538086	1056.667480
1337.479492	892.842163
1336.421875	934.673584
1335.363281	937.001892
1334.303711	1023.569092
1333.245117	781.208191
1332.185547	934.786255
1331.125977	875.761475
1330.066406	745.184814
1329.005859	765.546570
1327.946289	842.856262
1326.885742	1070.947754
1325.825195	733.413330
1324.763672	875.218018
1323.703125	992.389893
1322.641602	801.062439
1321.580078	972.711121
1320.517578	749.610901
1319.456055	997.886597
1318.393555	1001.994629
1317.331055	998.811218
1316.268555	877.404663
1315.205078	923.750610
1314.141602	1115.565674
1313.078125	1065.965942
1312.014648	1272.650269
1310.951172	974.523926
1309.886719	1139.480713
1308.822266	900.781799
1307.757813	1142.168945
1306.692383	1026.784302
1305.627930	1022.243042
1304.562500	1108.788940
1303.497070	1276.529907
1302.430664	1050.963257
1301.365234	1208.993896
1300.298828	1254.010010
1299.232422	1075.538086
1298.165039	980.734619
1297.098633	1183.186646
1296.031250	1056.652832
1294.963867	1038.254150
1293.896484	872.705750
1292.828125	974.729919
1291.759766	762.814331
1290.691406	918.923279
1289.623047	682.744568
1288.554688	755.604736
1287.485352	899.573914
1286.416016	884.283875
1285.346680	800.478088
1284.276367	680.035522
1283.207031	716.423889
1282.136719	733.271729
1281.066406	789.334595
1279.995117	992.251221
1278.924805	940.705750
1277.853516	762.047852
1276.782227	762.037598
1275.709961	896.546387
1274.638672	793.949280
1273.566406	869.841431
1272.494141	970.179993
1271.420898	889.758301
1270.348633	797.205994
1269.275391	858.559875
1268.202148	714.873657
1267.128906	1003.272400
1266.054688	1023.174683
1264.981445	1072.379639
1263.906250	1087.448486
1262.832031	1209.834839
1261.757813	1124.975952
1260.682617	742.823792
1259.607422	809.242126
1258.532227	977.979126
1257.456055	1051.670532
1256.380859	971.932068
1255.304688	1026.155151
1254.228516	1007.346985
1253.151367	1025.066040
1252.074219	1016.027649
1250.998047	965.653015
1249.919922	893.421204
1248.842773	918.490173
1247.764648	909.519958
1246.686523	803.342834
1245.608398	1010.668091
1244.530273	889.945068
1243.451172	715.840759
1242.372070	704.504089
1241.292969	904.379456
1240.213867	798.337341
1239.133789	794.252686
1238.054688	833.831177
1236.973633	795.762085
1235.893555	774.673950
1234.813477	663.874634
1233.732422	747.024292
1232.651367	813.155640
1231.569336	627.258057
1230.488281	635.211182
1229.406250	589.856628
1228.324219	796.311218
1227.242188	610.489380
1226.159180	480.387207
1225.076172	497.911682
1223.993164	496.046600
1222.910156	465.127350
1221.827148	509.147491
1220.743164	480.586548
1219.659180	548.680786
1218.574219	498.300140
1217.490234	353.683624
1216.405273	419.226105
1215.320313	390.519440
1214.235352	330.395325
1213.149414	258.182678
1212.064453	410.386475
1210.978516	352.570251
1209.891602	470.814667
1208.805664	383.971649
1207.718750	497.232513
1206.631836	687.526550
1205.544922	583.662109
1204.458008	212.338196
1203.370117	320.496826
1202.282227	199.752197
1201.194336	153.646103
1200.105469	23.241590
1199.016602	99.817093
1197.927734	101.701637
1196.838867	74.653954
1195.750000	-94.351372
1194.660156	-75.788567
1193.570313	17.225693
1192.480469	-36.485310
1191.389648	243.775009
1190.299805	-134.435135
1189.208984	-60.985382
1188.118164	-122.117958
1187.026367	44.783493
1185.934570	2.708349
1184.842773	32.571892
1183.750977	-340.726196
1182.659180	-83.071373
1181.566406	-91.808388
1180.473633	213.472504
1179.380859	15.147686
1178.287109	73.261909
1177.194336	9.077409
1176.100586	-0.063758
1175.005859	249.368973
1173.912109	141.846344
1172.817383	235.373154
1171.722656	75.082619
1170.627930	118.169662
1169.533203	168.332214
1168.437500	-75.796455
1167.341797	62.691654
1166.246094	5.001384
1165.149414	-52.750717
1164.052734	6.528231
1162.956055	120.643738
1161.859375	105.645493
1160.762695	169.372269
1159.665039	175.683594
1158.567383	153.264618
1157.469727	290.655426
1156.371094	349.163605
1155.272461	216.739319
1154.173828	313.224457
1153.075195	249.839844
1151.975586	14.771856
1150.876953	113.366920
1149.777344	259.479065
1148.676758	129.119080
1147.577148	-91.756737
1146.476563	-67.383537
1145.375977	54.492458
1144.275391	197.649948
1143.173828	133.650940
1142.072266	-199.207474
1140.970703	-32.559624
1139.869141	-27.755594
1138.766602	152.871964
1137.664063	105.178101
1136.561523	76.433929
1135.458984	354.073639
1134.355469	294.245880
1133.251953	488.437927
1132.148438	532.905396
1131.044922	484.711487
1129.940430	768.659973
1128.835938	573.190674
1127.731445	738.248718
1126.626953	801.193420
1125.521484	856.917175
1124.416016	621.009644
1123.310547	712.149475
1122.204102	578.103088
1121.098633	673.807251
1119.992188	672.301697
1118.885742	344.015289
1117.778320	349.544403
1116.670898	326.607208
1115.563477	450.300507
1114.456055	453.240662
1113.348633	548.343872
1112.240234	548.764954
1111.131836	527.850342
1110.023438	251.662872
1108.914063	455.152191
1107.804688	528.575134
1106.695313	549.955444
1105.585938	642.101074
1104.475586	573.631653
1103.365234	613.698669
1102.254883	698.525269
1101.144531	839.876526
1100.033203	759.424683
1098.922852	827.512085
1097.810547	631.495300
1096.699219	711.267883
1095.586914	552.979309
1094.474609	832.871521
1093.362305	813.498840
1092.250000	706.979065
1091.136719	758.183411
1090.023438	912.882385
1088.910156	752.184082
1087.795898	624.452942
1086.682617	753.111389
1085.568359	721.785095
1084.453125	535.287354
1083.338867	677.892151
1082.223633	679.417664
1081.108398	889.996948
1079.993164	560.276184
1078.876953	841.182373
1077.760742	659.476624
1076.644531	386.307098
1075.528320	594.276184
1074.411133	544.077515
1073.293945	585.363770
1072.176758	242.067444
1071.059570	316.210846
1069.941406	566.092041
1068.823242	450.311157
1067.705078	552.453979
1066.585938	373.483673
1065.467773	744.888550
1064.348633	409.113708
1063.228516	483.086792
1062.109375	578.103699
1060.989258	609.913269
1059.869141	433.557007
1058.749023	481.781830
1057.627930	385.047211
1056.506836	466.009766
1055.385742	345.994598
1054.264648	184.004578
1053.142578	400.485535
1052.020508	238.599915
1050.898438	188.877869
1049.775391	400.615936
1048.653320	259.933716
1047.530273	294.315948
1046.407227	86.143684
1045.283203	297.839539
1044.159180	199.405548
1043.035156	131.359161
1041.911133	375.645569
1040.786133	254.085983
1039.661133	118.653946
1038.536133	341.947906
1037.411133	-9.858419
1036.285156	332.164703
1035.159180	157.477921
1034.033203	357.496063
1032.907227	252.777542
1031.780273	217.922211
1030.653320	494.680481
1029.526367	246.069687
1028.398438	78.964272
1027.271484	-106.574791
1026.143555	-173.507324
1025.014648	-135.846115
1023.886719	-63.299183
1022.757813	-183.371887
1021.628906	-82.858414
1020.499023	-163.285309
1019.370117	-46.431526
1018.240234	-112.756042
1017.109375	-30.595964
1015.979492	91.020248
1014.848633	150.091034
1013.717773	0.707330
1012.586914	101.639160
1011.455078	341.549866
1010.324219	257.320251
1009.192383	203.307831
1008.059570	403.959564
1006.927734	646.264038
1005.794922	1015.762817
1004.661133	1639.557129
1003.528320	2295.532471
1002.394531	2174.662354
1001.260742	1670.346191
1000.126953	817.509094
998.993164	337.050568
997.858398	321.078125
996.723633	72.040413
995.587891	0.952280
994.453125	73.085205
993.317383	20.708063
992.181641	155.298325
991.044922	107.758797
989.909180	-75.664375
988.772461	-118.288544
987.634766	-116.997299
986.498047	-44.166302
985.360352	65.598549
984.222656	2.722031
983.084961	151.800583
981.946289	31.626266
980.807617	125.639069
979.668945	24.175560
978.530273	-35.715809
977.390625	-14.974125
976.250977	141.523621
975.111328	187.746674
973.970703	-41.684258
972.830078	20.889530
971.689453	202.997726
970.548828	240.477570
969.407227	-22.683695
968.266602	3.610801
967.124023	119.509842
965.982422	246.955902
964.839844	106.113922
963.697266	164.965668
962.554688	306.450653
961.412109	340.274017
960.268555	374.209686
959.125000	263.928253
957.980469	103.437218
956.836914	64.516373
955.692383	282.147583
954.547852	238.882706
953.402344	24.147449
952.256836	65.867363
951.111328	292.958160
949.965820	273.113831
948.820313	292.270508
947.673828	165.269318
946.527344	129.857315
945.379883	117.434395
944.233398	-2.202027
943.085938	300.777618
941.937500	231.630890
940.790039	304.147552
939.641602	342.527863
938.493164	271.513947
937.344727	373.992676
936.195313	232.565659
935.045898	301.056580
933.896484	226.051453
932.747070	164.873566
931.596680	299.757568
930.446289	496.190643
929.295898	280.515503
928.144531	156.118332
926.993164	-9.070724
925.841797	-26.168081
924.690430	109.270370
923.538086	1.409399
922.385742	-76.729614
921.233398	-38.787632
920.081055	-80.299210
918.927734	-180.756577
917.774414	-101.601768
916.621094	109.342468
915.466797	56.911209
914.312500	-113.434631
913.158203	136.254562
912.002930	-126.852974
910.848633	-90.312302
909.693359	-167.082214
908.537109	94.113159
907.381836	-175.153854
906.225586	126.897575
905.069336	111.695198
903.913086	-82.363365
902.755859	210.661957
901.598633	23.638079
900.441406	-20.607798
899.283203	-5.909881
898.125000	-122.365433
896.966797	245.375137
895.808594	31.825449
894.649414	232.200272
893.490234	-10.482773
892.331055	104.074036
891.171875	148.604950
890.011719	-12.364610
888.851563	7.463916
887.691406	27.344227
886.530273	67.592865
885.369141	-72.651993
884.208008	373.811523
883.046875	111.865982
881.884766	57.563354
880.722656	156.640213
879.560547	384.192902
878.397461	280.429749
877.234375	433.588104
876.071289	361.476196
874.908203	341.227478
873.744141	386.314972
872.580078	309.871368
871.416016	208.741013
870.250977	150.436035
869.085938	276.615417
867.920898	400.509216
866.755859	299.553528
865.589844	351.504700
864.423828	163.012787
863.257813	250.944595
862.090820	257.994934
860.924805	433.455505
859.756836	505.581604
858.589844	503.608337
857.421875	317.646484
856.253906	616.329529
855.085938	360.899231
853.917969	554.035889
852.749023	722.419739
851.580078	619.527954
850.411133	527.875793
849.241211	481.060577
848.071289	479.042908
846.901367	438.941620
845.730469	589.119507
844.559570	305.027679
843.388672	153.055435
842.217773	92.843208
841.045898	180.237167
839.875000	301.091156
838.702148	108.910919
837.530273	401.739227
836.357422	330.203156
835.184570	392.686768
834.011719	403.731964
832.837891	349.983673
831.664063	197.996078
830.490234	193.321930
829.315430	648.216492
828.141602	424.733795
826.966797	203.537735
825.791016	368.104858
824.616211	445.599976
823.440430	262.268799
822.264648	203.728561
821.087891	91.697350
819.911133	86.545570
818.734375	130.309753
817.557617	189.566513
816.379883	66.251640
815.203125	-41.506905
814.024414	-124.812027
812.846680	125.405243
811.667969	35.280514
810.489258	49.587376
809.310547	146.029739
808.130859	86.836266
806.951172	7.600227
805.771484	3.819644
804.591797	-182.085526
803.411133	51.507866
802.230469	-178.865021
801.048828	-145.212921
799.868164	-122.755035
798.686523	-184.653534
797.504883	-206.706711
796.322266	-188.938934
795.139648	-253.255676
793.957031	-113.819412
792.774414	-127.359985
791.590820	-125.482872
790.408203	-10.795276
789.223633	112.603561
788.040039	58.835148
786.855469	115.613464
785.670898	-46.679672
784.486328	32.027172
783.300781	-13.185999
782.115234	142.650955
780.929688	103.882149
779.743164	221.886398
778.557617	105.640717
777.371094	-8.429638
776.183594	148.988266
774.997070	78.925789
773.809570	-41.936150
772.621094	-98.854736
771.433594	86.760651
770.245117	-89.393677
769.056641	245.863007
767.868164	-148.590256
766.678711	217.206451
765.489258	65.093430
764.299805	93.561279
763.109375	91.113869
761.919922	447.393250
760.728516	376.493042
759.538086	573.976135
758.346680	397.350769
757.155273	273.519653
755.963867	384.933868
754.772461	397.315002
753.580078	95.369179
752.387695	397.701752
751.194336	236.356750
750.001953	402.241669
748.808594	234.272552
747.614258	46.573650
746.420898	212.226700
745.226563	349.230682
744.032227	396.191772
742.836914	383.876740
741.642578	75.550423
740.447266	107.075058
739.250977	199.907257
738.055664	178.737045
736.859375	17.363081
735.663086	64.070770
734.465820	95.406288
733.269531	78.550232
732.072266	282.700653
730.874023	202.325180
729.676758	128.536255
728.478516	216.589523
727.280273	129.693542
726.081055	156.490295
724.882813	272.866730
723.683594	225.335373
722.483398	236.802460
721.284180	366.190125
720.083984	288.124146
718.883789	515.679321
717.682617	455.100281
716.481445	492.740082
715.280273	355.894562
714.079102	101.385925
712.876953	110.813202
711.674805	327.325195
710.472656	182.042831
709.270508	143.614288
708.067383	268.593628
706.864258	197.576584
705.660156	326.921844
704.457031	97.128571
703.252930	93.794266
702.048828	-48.720108
700.843750	122.082634
699.638672	25.400097
698.433594	302.741089
697.228516	86.635788
696.022461	129.273499
694.816406	-38.772827
693.610352	71.329315
692.403320	75.046333
691.197266	-64.454002
689.990234	-95.300072
688.782227	-232.389313
687.574219	10.300163
686.366211	29.549078
685.158203	-176.653030
683.950195	-295.973114
682.741211	20.475105
681.532227	165.662338
680.322266	-92.091927
679.112305	-202.380051
677.902344	-106.839920
676.692383	190.052460
675.482422	-95.339409
674.271484	56.562637
673.060547	156.532684
671.848633	-121.981567
670.636719	-147.319077
669.424805	-125.032959
668.212891	1.035194
667.000977	291.311035
665.788086	-178.943939
664.574219	-52.831142
663.361328	4.151266
662.147461	5.003207
660.933594	-82.618744
659.719727	101.695808
658.504883	5.478261
657.290039	228.511642
656.075195	164.638428
654.860352	-37.198811
653.644531	120.968620
652.428711	29.063217
651.212891	122.423294
649.996094	86.450256
648.779297	31.042402
647.562500	201.622131
646.344727	128.812332
645.127930	165.668793
643.909180	525.086121
642.691406	335.729431
641.472656	318.332489
640.254883	212.626755
639.035156	65.941765
637.816406	245.743820
636.596680	-88.224968
635.376953	82.463715
634.157227	57.393806
632.936523	12.722701
631.715820	8.540667
630.495117	122.049942
629.273438	-105.975647
628.051758	176.208206
626.830078	97.584915
625.608398	76.442520
624.385742	316.338348
623.163086	454.906250
621.940430	359.349915
620.717773	331.819061
619.494141	288.708405
618.270508	172.191681
617.045898	114.989090
615.822266	127.734314
614.597656	-18.601782
613.372070	-103.630859
612.147461	60.770485
610.921875	-2.415258
609.696289	-40.834454
608.469727	-276.817413
607.244141	-5.179416
606.017578	-23.108097
604.791016	41.154175
