# Supplementary material for: Raman spectroscopy accurately differentiates mucosal healing from non-healing and biochemical changes following biological therapy in inflammatory bowel disease
Source: PLoS One. 2021 Jun 2;16(6):e0252210. doi: 10.1371/journal.pone.0252210 (PMC8172032; doi:10.1371/journal.pone.0252210)
Supplement: S2 Dataset — (ZIP) [file pone.0252210.s004.zip › Export UC MH/EC032-1_base sub CR removed_10__X_28958.3__Y_-63876__Z_2397.86__Time_114.txt]

1714.858398	512.198242
1713.881836	182.771622
1712.905273	340.034088
1711.927734	23.938997
1710.950195	-17.110207
1709.972656	-171.987488
1708.995117	253.448792
1708.017578	296.945679
1707.039063	-234.192871
1706.061523	-145.047119
1705.083008	-73.434593
1704.103516	-75.569115
1703.125000	-84.359528
1702.145508	-281.908295
1701.166016	348.454865
1700.186523	-258.448883
1699.206055	-59.129475
1698.226563	53.163288
1697.246094	-317.199432
1696.265625	-31.604420
1695.284180	-212.529419
1694.303711	-159.815842
1693.322266	-116.754784
1692.340820	36.840401
1691.359375	244.830124
1690.376953	53.484596
1689.395508	324.849823
1688.413086	204.997543
1687.430664	208.874695
1686.447266	27.076136
1685.464844	115.592911
1684.481445	290.251251
1683.498047	511.064545
1682.514648	474.346863
1681.530273	859.248962
1680.545898	786.953369
1679.561523	313.641602
1678.577148	259.206177
1677.592773	165.727158
1676.607422	671.559326
1675.622070	1015.756104
1674.636719	1166.507324
1673.651367	600.256775
1672.666016	1044.901367
1671.679688	1484.737793
1670.693359	1253.034790
1669.707031	1255.861450
1668.719727	959.305969
1667.733398	1337.873413
1666.746094	1472.726318
1665.758789	1483.458618
1664.770508	1855.567627
1663.783203	1732.194336
1662.794922	1490.120117
1661.806641	1500.592896
1660.818359	1479.823608
1659.829102	1470.188354
1658.840820	2033.385254
1657.851563	1884.315308
1656.862305	1937.087646
1655.872070	1709.658813
1654.882813	1673.430542
1653.892578	1505.335938
1652.902344	1710.826050
1651.912109	1747.374756
1650.920898	1377.031738
1649.930664	1110.413208
1648.939453	1068.977173
1647.947266	1096.632690
1646.956055	1087.681885
1645.964844	822.851318
1644.972656	436.967468
1643.980469	571.767883
1642.987305	392.650116
1641.995117	438.295959
1641.001953	439.326569
1640.008789	501.322632
1639.015625	618.951294
1638.022461	850.180786
1637.028320	1094.708008
1636.034180	216.476440
1635.040039	-68.201645
1634.045898	66.380852
1633.051758	135.251450
1632.056641	209.519104
1631.061523	215.478455
1630.066406	-275.924561
1629.070313	-240.615128
1628.075195	-402.493958
1627.079102	-40.681355
1626.083008	-70.789063
1625.085938	122.715897
1624.089844	-283.137909
1623.092773	299.534729
1622.095703	-45.584789
1621.098633	234.806396
1620.101563	68.608994
1619.103516	304.310608
1618.105469	366.674866
1617.107422	-59.193878
1616.109375	37.410400
1615.110352	154.956543
1614.112305	41.645203
1613.113281	350.614441
1612.114258	116.671585
1611.114258	108.247070
1610.114258	42.148502
1609.115234	-8.206937
1608.115234	111.694595
1607.114258	108.372978
1606.114258	146.924759
1605.113281	156.582809
1604.112305	435.776855
1603.111328	288.215027
1602.109375	69.977234
1601.108398	-171.768387
1600.106445	25.840122
1599.104492	-161.094543
1598.102539	17.929455
1597.099609	374.468933
1596.096680	106.232704
1595.093750	-410.183167
1594.090820	-161.229370
1593.087891	3.924816
1592.083984	-235.812073
1591.080078	187.395096
1590.076172	-287.427246
1589.072266	-402.147003
1588.067383	-0.523537
1587.063477	442.518738
1586.058594	-136.889786
1585.052734	128.347946
1584.047852	54.519787
1583.041992	452.142334
1582.036133	429.998566
1581.030273	199.319321
1580.024414	111.769188
1579.017578	-317.001251
1578.011719	295.372894
1577.004883	-86.800018
1575.998047	-21.520376
1574.990234	-60.540150
1573.982422	277.336182
1572.975586	-42.921535
1571.966797	-79.962990
1570.958984	555.939026
1569.951172	-253.322708
1568.942383	51.968220
1567.933594	169.903748
1566.924805	194.091553
1565.915039	176.478226
1564.906250	322.196991
1563.896484	187.337936
1562.886719	-103.356926
1561.875977	88.277390
1560.866211	121.434799
1559.855469	-42.733276
1558.844727	-90.413261
1557.833984	372.245728
1556.822266	26.025370
1555.811523	228.942551
1554.799805	312.365875
1553.788086	468.020630
1552.775391	374.813110
1551.763672	384.973206
1550.750977	446.614349
1549.738281	386.396698
1548.725586	313.031433
1547.711914	200.642960
1546.699219	325.963898
1545.685547	218.312943
1544.671875	456.789368
1543.658203	410.702454
1542.643555	-51.542728
1541.628906	-152.240585
1540.614258	-162.749527
1539.599609	-54.732517
1538.584961	285.303741
1537.569336	470.103577
1536.553711	401.752930
1535.538086	75.264893
1534.522461	127.781593
1533.505859	-245.406326
1532.489258	198.491364
1531.472656	82.726349
1530.456055	391.937103
1529.439453	-128.710434
1528.421875	123.276855
1527.404297	174.092911
1526.386719	139.716309
1525.369141	329.071045
1524.350586	-32.596272
1523.332031	-62.426678
1522.313477	221.363373
1521.294922	188.506699
1520.275391	-145.395126
1519.256836	127.344650
1518.237305	-50.022491
1517.217773	6.313086
1516.197266	-281.840454
1515.177734	290.388763
1514.157227	91.794098
1513.136719	-101.767082
1512.116211	-208.155243
1511.094727	-224.898697
1510.074219	25.055931
1509.052734	-38.253246
1508.031250	70.121994
1507.008789	-201.229889
1505.987305	117.003639
1504.964844	-187.886414
1503.942383	-175.072159
1502.918945	142.393814
1501.896484	-185.823135
1500.873047	118.406891
1499.849609	161.221039
1498.826172	-146.791458
1497.802734	410.153992
1496.778320	-105.339500
1495.753906	-96.360718
1494.729492	140.093704
1493.705078	-89.031380
1492.680664	-238.931747
1491.655273	-289.258545
1490.629883	89.603142
1489.604492	33.891212
1488.578125	396.930878
1487.552734	703.574402
1486.526367	455.921722
1485.500000	218.486786
1484.473633	195.425476
1483.446289	475.859589
1482.418945	-37.243561
1481.391602	107.775841
1480.364258	571.378479
1479.336914	119.517105
1478.308594	501.164886
1477.280273	553.863708
1476.251953	716.019409
1475.223633	1091.995117
1474.194336	1057.713013
1473.165039	1199.066528
1472.135742	1162.121948
1471.106445	1796.996216
1470.077148	1569.016968
1469.046875	1343.594727
1468.016602	1843.056641
1466.986328	1948.152588
1465.956055	2042.999268
1464.924805	2064.026611
1463.893555	2250.190674
1462.862305	2118.682861
1461.831055	1905.936157
1460.799805	2231.629883
1459.767578	2783.100098
1458.735352	2610.881104
1457.703125	2281.386719
1456.670898	2761.436523
1455.637695	2959.655762
1454.604492	2881.348145
1453.571289	2577.411865
1452.538086	2202.631104
1451.503906	2542.740723
1450.470703	2849.828857
1449.436523	3052.887939
1448.401367	3078.539063
1447.367188	3392.944092
1446.332031	2995.748535
1445.297852	3117.723145
1444.261719	3452.194580
1443.226563	2992.100830
1442.191406	2807.988525
1441.155273	2919.877930
1440.119141	2581.673340
1439.083008	2294.229492
1438.045898	3139.277100
1437.009766	2245.469238
1435.972656	2175.702148
1434.934570	2376.267822
1433.897461	1698.017944
1432.860352	1807.890503
1431.822266	1342.202515
1430.784180	982.791199
1429.745117	1070.192627
1428.707031	953.342834
1427.667969	919.819336
1426.628906	704.845215
1425.589844	648.884094
1424.550781	565.317444
1423.510742	675.881042
1422.470703	584.946045
1421.430664	650.323364
1420.390625	207.066330
1419.349609	428.778198
1418.308594	507.020844
1417.267578	3.968421
1416.226563	54.818542
1415.185547	151.049988
1414.143555	531.532104
1413.101563	212.907990
1412.059570	32.820320
1411.017578	-142.033524
1409.974609	150.692764
1408.931641	79.122002
1407.888672	-361.544678
1406.845703	149.932877
1405.801758	41.112343
1404.758789	128.317612
1403.714844	441.466888
1402.669922	-103.570465
1401.625977	209.782303
1400.581055	-41.227673
1399.537109	289.827209
1398.491211	24.126528
1397.446289	332.728058
1396.400391	62.423008
1395.355469	-12.147657
1394.309570	148.897644
1393.262695	-73.181496
1392.216797	-22.045986
1391.169922	251.987366
1390.123047	85.569038
1389.076172	149.594635
1388.029297	-111.466034
1386.981445	240.501465
1385.933594	347.424042
1384.885742	141.951065
1383.837891	-110.756454
1382.789063	-278.255463
1381.740234	-278.112091
1380.691406	-297.782654
1379.642578	-42.559425
1378.592773	20.430832
1377.543945	86.099838
1376.494141	-249.943130
1375.444336	48.128998
1374.393555	635.600159
1373.342773	215.343857
1372.292969	-154.650040
1371.241211	-190.299088
1370.190430	70.896835
1369.139648	-19.223469
1368.087891	-273.601807
1367.036133	30.286293
1365.983398	-333.246796
1364.931641	-31.610674
1363.878906	-98.383659
1362.826172	200.907013
1361.773438	64.796379
1360.720703	-86.004784
1359.666992	-234.105133
1358.613281	-105.946884
1357.559570	96.922806
1356.504883	145.743332
1355.451172	-51.273579
1354.396484	400.406006
1353.341797	352.784058
1352.287109	86.817139
1351.231445	320.174988
1350.175781	561.058105
1349.120117	181.548004
1348.064453	827.155640
1347.008789	554.774841
1345.952148	877.911987
1344.895508	821.688477
1343.838867	686.326050
1342.782227	1116.323853
1341.724609	1162.169312
1340.666992	1567.416382
1339.609375	1001.658020
1338.551758	1201.549316
1337.493164	1032.578247
1336.434570	1227.727661
1335.375977	1343.765869
1334.317383	1316.402954
1333.257813	710.318481
1332.199219	1014.848572
1331.139648	963.307373
1330.079102	857.533875
1329.019531	1169.702881
1327.958984	1207.570801
1326.898438	1603.814087
1325.837891	1016.954712
1324.777344	1307.186523
1323.715820	1061.647461
1322.654297	1102.704712
1321.592773	1279.630127
1320.531250	1330.785400
1319.468750	1357.375366
1318.406250	1174.461792
1317.343750	1206.292847
1316.281250	727.945129
1315.218750	1519.268433
1314.155273	1494.722046
1313.091797	1076.140259
1312.028320	1367.247803
1310.963867	1417.004517
1309.899414	1508.728516
1308.834961	1332.238037
1307.770508	1552.168091
1306.706055	1501.481567
1305.640625	1711.662109
1304.575195	1602.159912
1303.509766	1286.285522
1302.444336	1661.443115
1301.377930	1635.921509
1300.311523	1431.146973
1299.245117	1722.820435
1298.178711	1378.338257
1297.111328	1611.161499
1296.044922	1713.889282
1294.977539	991.938171
1293.909180	1710.872559
1292.841797	1568.455078
1291.773438	1605.235352
1290.705078	1497.408203
1289.636719	1323.521973
1288.567383	1095.854980
1287.499023	1495.797485
1286.429688	1327.173706
1285.360352	1366.935303
1284.290039	1073.654053
1283.219727	1250.718872
1282.150391	700.725342
1281.079102	1428.631348
1280.008789	798.216858
1278.937500	845.807251
1277.866211	651.298950
1276.794922	559.650574
1275.723633	834.840393
1274.651367	982.846863
1273.580078	1074.663208
1272.507813	1120.053589
1271.434570	1820.117188
1270.362305	1000.898010
1269.289063	1300.355591
1268.215820	1409.319092
1267.142578	1193.688843
1266.068359	1029.420044
1264.994141	899.420166
1263.919922	1369.507080
1262.845703	1224.936523
1261.771484	1277.940552
1260.696289	938.517700
1259.621094	1266.969727
1258.545898	1422.329468
1257.469727	1392.509766
1256.394531	1406.584473
1255.318359	1367.092773
1254.241211	1283.809570
1253.165039	1378.250122
1252.087891	1331.531738
1251.010742	1318.904907
1249.933594	1196.852051
1248.856445	1269.386353
1247.778320	831.378174
1246.700195	804.304688
1245.622070	891.456665
1244.543945	609.308594
1243.464844	839.746460
1242.385742	1111.356689
1241.306641	1193.484985
1240.227539	787.703369
1239.147461	792.179321
1238.067383	859.718018
1236.987305	815.641663
1235.907227	1072.276367
1234.827148	848.729736
1233.746094	1066.403442
1232.665039	871.981812
1231.583008	1004.694702
1230.501953	1214.857788
1229.419922	996.222168
1228.337891	990.729736
1227.255859	1171.605469
1226.172852	643.231567
1225.089844	603.835449
1224.006836	770.044434
1222.923828	858.751221
1221.840820	519.380005
1220.756836	221.203751
1219.672852	807.731384
1218.587891	777.747620
1217.503906	564.135193
1216.418945	456.832489
1215.333984	185.321152
1214.249023	242.228638
1213.164063	303.885559
1212.078125	425.775848
1210.992188	496.889252
1209.906250	307.404144
1208.819336	397.679474
1207.732422	859.158264
1206.645508	852.729919
1205.558594	1164.365845
1204.471680	550.564941
1203.383789	238.072723
1202.295898	231.520172
1201.208008	-172.390686
1200.119141	158.027130
1199.031250	-84.564445
1197.942383	257.580719
1196.852539	243.442001
1195.763672	-4.040941
1194.673828	-145.704193
1193.583984	229.505707
1192.494141	-138.224564
1191.404297	3.580790
1190.313477	-630.778076
1189.222656	-152.825516
1188.131836	-172.257507
1187.040039	-172.566895
1185.949219	-247.344055
1184.857422	-147.003784
1183.764648	-161.968628
1182.672852	-152.996475
1181.580078	-105.760139
1180.487305	25.294893
1179.394531	-268.077820
1178.301758	-185.140350
1177.208008	446.352600
1176.114258	152.819153
1175.020508	46.141956
1173.925781	-5.519758
1172.831055	139.061081
1171.736328	261.954712
1170.641602	-328.350647
1169.546875	-9.405758
1168.451172	65.335213
1167.355469	386.252197
1166.259766	-218.244568
1165.163086	6.800893
1164.067383	-451.733826
1162.970703	152.957581
1161.873047	-14.214645
1160.776367	575.611938
1159.678711	296.048096
1158.581055	240.896408
1157.483398	293.075256
1156.384766	125.634224
1155.287109	354.163055
1154.188477	-39.923161
1153.088867	-35.776352
1151.990234	89.881203
1150.890625	-63.441883
1149.791016	21.487421
1148.691406	-122.377022
1147.590820	26.650948
1146.490234	144.585876
1145.389648	164.791916
1144.289063	37.363701
1143.187500	24.112343
1142.086914	-10.597227
1140.984375	14.053122
1139.882813	-246.682373
1138.781250	196.280930
1137.678711	351.379120
1136.576172	-9.278761
1135.472656	252.540253
1134.370117	219.694183
1133.266602	381.491455
1132.163086	255.900848
1131.058594	229.967804
1129.955078	839.945313
1128.850586	908.669006
1127.746094	1214.486816
1126.640625	1166.768433
1125.535156	1069.229126
1124.430664	748.912598
1123.324219	850.440186
1122.218750	793.166321
1121.112305	435.039673
1120.005859	754.287537
1118.899414	448.325745
1117.792969	684.499756
1116.685547	492.175293
1115.578125	245.486221
1114.470703	-93.374222
1113.362305	-285.520691
1112.253906	333.329163
1111.145508	290.021057
1110.037109	516.111572
1108.928711	673.551941
1107.819336	788.352539
1106.709961	841.674866
1105.599609	760.353638
1104.490234	660.186584
1103.379883	534.063721
1102.269531	478.767731
1101.159180	465.945343
1100.047852	747.884521
1098.936523	874.071167
1097.825195	861.116821
1096.713867	685.551025
1095.601563	879.958862
1094.489258	989.474670
1093.376953	908.178833
1092.263672	760.976746
1091.151367	1044.654419
1090.038086	335.020416
1088.924805	766.900513
1087.810547	238.794067
1086.696289	480.007324
1085.582031	608.265381
1084.467773	1176.082275
1083.352539	911.648987
1082.238281	1117.333252
1081.123047	611.127625
1080.006836	852.027161
1078.891602	843.977173
1077.775391	838.287354
1076.659180	492.326080
1075.541992	674.499634
1074.425781	758.128174
1073.308594	276.498199
1072.191406	622.872620
1071.073242	216.595337
1069.956055	366.056458
1068.837891	808.386719
1067.719727	496.223846
1066.600586	460.619049
1065.481445	345.483337
1064.362305	890.651245
1063.243164	1023.703552
1062.124023	433.705200
1061.003906	938.899231
1059.883789	169.227615
1058.762695	515.378845
1057.642578	171.811600
1056.521484	648.861511
1055.400391	534.575562
1054.278320	817.572327
1053.157227	49.493366
1052.035156	344.335144
1050.913086	646.148132
1049.790039	186.992676
1048.667969	509.904114
1047.544922	284.504578
1046.420898	119.937538
1045.297852	-165.680405
1044.173828	155.089996
1043.049805	121.536720
1041.925781	-7.419884
1040.800781	497.476654
1039.675781	191.693619
1038.550781	21.245073
1037.425781	228.164581
1036.299805	-284.130768
1035.173828	120.810051
1034.047852	483.821381
1032.921875	388.585175
1031.794922	614.425171
1030.667969	-189.626190
1029.541016	257.351349
1028.413086	172.091965
1027.286133	-410.143585
1026.157227	106.671661
1025.029297	-168.453842
1023.901367	-185.590500
1022.772461	-553.069824
1021.643555	-391.118500
1020.513672	-433.263123
1019.384766	-104.081215
1018.254883	-343.053619
1017.124023	-317.455322
1015.994141	-361.220367
1014.863281	137.456375
1013.732422	355.741516
1012.601563	-25.816391
1011.469727	35.276649
1010.338867	534.112122
1009.207031	373.199738
1008.074219	-231.774750
1006.942383	475.532867
1005.809570	990.703613
1004.675781	2044.618286
1003.542969	2154.971680
1002.409180	2549.755615
1001.275391	1747.509766
1000.141602	1003.594421
999.007813	724.495361
997.873047	526.536194
996.738281	589.755371
995.602539	196.113586
994.467773	566.700623
993.332031	104.440834
992.196289	431.449768
991.059570	-138.549591
989.923828	-0.273780
988.787109	2.140308
987.650391	322.772125
986.512695	12.192904
985.375000	183.364395
984.237305	430.662231
983.099609	358.043945
981.960938	-151.664764
980.822266	174.407074
979.683594	-106.830017
978.544922	493.221954
977.405273	368.834534
976.265625	237.822968
975.125977	286.374939
973.985352	406.348358
972.845703	809.070862
971.705078	465.328491
970.563477	-98.491508
969.422852	616.941101
968.281250	134.116409
967.139648	-173.863159
965.997070	117.294807
964.855469	440.653076
963.712891	158.687531
962.569336	46.714680
961.426758	629.506897
960.283203	449.162140
959.139648	686.073914
957.996094	439.811768
956.851563	253.407532
955.707031	298.531281
954.562500	497.197693
953.416992	924.806152
952.272461	327.523895
951.126953	-61.138386
949.980469	602.451477
948.834961	545.818848
947.688477	525.979248
946.541992	3.647531
945.395508	628.591919
944.248047	-194.595932
943.100586	65.153717
941.953125	423.147827
940.804688	530.111328
939.657227	436.425415
938.507813	370.346680
937.359375	724.157898
936.210938	393.931610
935.061523	239.588501
933.912109	329.372131
932.761719	774.762085
931.611328	630.110718
930.460938	620.083923
929.310547	-207.195648
928.160156	311.480591
927.008789	263.385681
925.857422	42.558464
924.705078	147.311188
923.553711	240.812668
922.401367	198.010284
921.249023	359.988892
920.095703	901.592407
918.942383	427.444244
917.789063	183.111954
916.635742	297.885529
915.481445	199.320114
914.328125	566.308350
913.172852	-199.204788
912.018555	54.544346
910.863281	-134.022034
909.708008	-274.738953
908.552734	-165.848007
907.396484	185.671265
906.241211	462.365662
905.083984	315.362000
903.927734	408.659363
902.770508	-82.248482
901.613281	348.688965
900.456055	5.382194
899.298828	10.858733
898.140625	-85.376160
896.982422	413.434509
895.824219	254.025192
894.665039	397.748932
893.505859	489.506866
892.346680	425.373169
891.186523	799.661926
890.027344	-16.528616
888.867188	283.316498
887.706055	519.876953
886.545898	519.383423
885.384766	789.749390
884.223633	4.183859
883.061523	764.118164
881.899414	481.913361
880.737305	136.756592
879.575195	747.495178
878.413086	553.495911
877.250000	591.678467
876.086914	785.282593
874.922852	659.056030
873.758789	985.425903
872.595703	1302.651123
871.430664	1223.694946
870.266602	575.604919
869.101563	865.732605
867.936523	670.012634
866.770508	721.673401
865.605469	701.369873
864.439453	813.641235
863.273438	797.789307
862.106445	849.300110
860.939453	748.065369
859.772461	716.436035
858.605469	709.474060
857.437500	1350.950562
856.269531	1305.616577
855.101563	1493.502930
853.932617	1295.575928
852.764648	1279.260742
851.595703	1247.201294
850.425781	1277.826660
849.256836	963.378845
848.086914	955.833496
846.916992	1169.875977
845.746094	636.058105
844.575195	939.416870
843.404297	1298.475464
842.233398	858.671021
841.061523	776.797363
839.889648	750.751343
838.717773	1039.794434
837.545898	1069.340576
836.373047	716.683350
835.200195	661.165405
834.027344	920.427307
832.853516	799.875793
831.679688	1096.662598
830.505859	966.916626
829.331055	915.181213
828.157227	769.631836
826.982422	1007.577637
825.806641	596.448181
824.631836	555.376953
823.456055	730.324829
822.280273	613.155823
821.103516	685.205627
819.926758	374.018433
818.750000	321.059723
817.573242	158.881134
816.395508	450.560303
815.217773	325.876617
814.040039	-54.731422
812.862305	-35.075146
811.683594	51.075142
810.504883	74.745842
809.326172	235.981339
808.146484	99.229858
806.966797	144.475601
805.787109	-76.986763
804.607422	-94.303894
803.426758	154.515137
802.246094	-222.759232
801.064453	-353.827637
799.883789	22.869778
798.702148	-301.546875
797.520508	-406.559906
796.337891	-287.893646
795.156250	-351.209045
793.972656	-235.282135
792.790039	755.215759
791.607422	-37.486362
790.423828	460.578369
789.239258	245.502518
788.055664	798.124207
786.871094	443.240814
785.686523	687.658264
784.501953	593.423401
783.316406	744.373657
782.130859	872.921509
780.945313	1067.461792
779.759766	541.522278
778.573242	530.186462
777.386719	467.836884
776.199219	409.697418
775.012695	858.967407
773.825195	701.012024
772.637695	487.758026
771.449219	737.507385
770.260742	296.785278
769.072266	799.519287
767.883789	647.250488
766.694336	486.015228
765.504883	650.656372
764.315430	775.360046
763.125977	888.789001
761.935547	902.889709
760.745117	582.264282
759.553711	1077.855225
758.363281	1029.700928
757.171875	702.070313
755.979492	965.826050
754.788086	897.359436
753.595703	813.349243
752.403320	1069.743408
751.210938	625.136230
750.017578	681.251648
748.824219	625.202820
747.630859	176.111740
746.436523	477.577637
745.242188	342.148041
744.047852	899.769775
742.853516	715.768738
741.658203	636.943542
740.462891	634.741333
739.267578	402.316681
738.071289	378.003601
736.875000	-53.816345
735.678711	217.402496
734.482422	575.971558
733.285156	-20.063765
732.087891	261.608734
730.890625	508.066620
729.692383	133.140717
728.494141	130.073685
727.295898	-74.181442
726.097656	145.644913
724.898438	-10.541713
723.699219	506.205261
722.500000	430.765228
721.299805	180.641815
720.099609	140.215683
718.899414	442.487793
717.698242	480.575470
716.498047	156.528687
715.296875	537.155579
714.094727	592.715454
712.893555	90.211693
711.691406	-15.332186
710.489258	308.523987
709.286133	-62.667683
708.083008	457.228424
706.879883	217.011337
705.676758	486.444977
704.472656	216.078400
703.268555	614.008118
702.064453	226.529694
700.860352	883.383911
699.655273	326.714294
698.450195	668.332153
697.244141	170.998718
696.039063	445.504669
694.833008	-211.907394
693.626953	241.069427
692.419922	-9.498098
691.212891	-357.404907
690.005859	-140.589447
688.798828	9.119158
687.590820	-118.672417
686.382813	105.244011
685.174805	6.254153
683.965820	-101.065926
682.756836	-563.473633
681.547852	-113.083481
680.338867	-63.349751
679.128906	192.456802
677.918945	-62.524139
676.708984	-423.094849
675.498047	89.107391
674.287109	348.291382
673.076172	40.955235
671.865234	-66.852249
670.653320	342.611298
669.441406	391.279327
668.229492	8.098567
667.016602	-225.363922
665.803711	58.058098
664.590820	-366.611237
663.377930	-153.601883
662.164063	-244.607925
660.950195	165.651535
659.736328	107.969109
658.521484	85.338562
657.306641	190.484009
656.091797	65.376724
654.875977	-156.161163
653.661133	62.631119
652.445313	376.672607
651.228516	-181.393814
650.012695	342.575470
648.795898	63.660965
647.579102	7.181596
646.361328	211.725082
645.143555	18.643578
643.925781	428.603027
642.708008	116.253204
641.489258	-81.408508
640.270508	207.465897
639.051758	408.649323
637.833008	81.691246
636.613281	470.865631
635.393555	342.793274
634.172852	509.540466
632.953125	165.803818
631.732422	370.120575
630.511719	242.278397
629.290039	-26.548550
628.068359	-230.364319
626.846680	164.740509
625.625000	440.123596
624.402344	634.449158
623.179688	799.184143
621.957031	439.425262
620.733398	264.530029
619.510742	90.159752
618.286133	481.565216
617.062500	502.899963
615.837891	15.319308
614.613281	-176.392517
613.388672	-282.080658
612.164063	-393.790924
610.938477	-28.321823
609.712891	87.182335
608.486328	591.873596
607.260742	325.249634
606.034180	39.755356
604.807617	173.161377
