# Supplementary material for: Raman spectroscopy accurately differentiates mucosal healing from non-healing and biochemical changes following biological therapy in inflammatory bowel disease
Source: PLoS One. 2021 Jun 2;16(6):e0252210. doi: 10.1371/journal.pone.0252210 (PMC8172032; doi:10.1371/journal.pone.0252210)
Supplement: S2 Dataset — (ZIP) [file pone.0252210.s004.zip › Export UC MH/EC037-1_base sub CR removed_73__X_-13697.7__Y_37034__Z_157.798__Time_833.txt]

1714.640625	-74.368881
1713.664063	88.986816
1712.687500	180.467590
1711.709961	65.762238
1710.733398	-32.412319
1709.755859	-234.738007
1708.778320	144.886505
1707.799805	-40.611042
1706.821289	-89.055244
1705.843750	-179.932571
1704.864258	2.625839
1703.885742	6.156097
1702.907227	-27.416178
1701.927734	257.742218
1700.948242	99.111931
1699.968750	31.838081
1698.988281	71.876556
1698.007813	45.431046
1697.028320	-74.156708
1696.046875	132.580566
1695.066406	-4.984759
1694.084961	4.724601
1693.104492	273.792999
1692.123047	190.704163
1691.140625	326.818848
1690.159180	159.061676
1689.176758	-21.637499
1688.194336	104.787331
1687.211914	12.845793
1686.228516	35.887386
1685.246094	213.849365
1684.262695	128.242630
1683.279297	35.005993
1682.295898	40.676937
1681.311523	304.936249
1680.327148	255.248795
1679.342773	373.576691
1678.358398	244.681671
1677.374023	390.171173
1676.388672	339.050415
1675.403320	192.514816
1674.417969	365.373749
1673.432617	466.674805
1672.446289	501.761993
1671.459961	561.025696
1670.473633	527.568909
1669.487305	656.394226
1668.500977	434.958130
1667.513672	678.406616
1666.526367	749.501465
1665.539063	778.365967
1664.550781	589.931030
1663.563477	733.356873
1662.575195	757.626953
1661.586914	570.047485
1660.598633	708.778809
1659.609375	746.973633
1658.620117	795.972412
1657.631836	710.102051
1656.641602	894.558472
1655.652344	729.695007
1654.662109	594.214539
1653.672852	646.889832
1652.681641	842.585022
1651.691406	758.016357
1650.701172	501.781006
1649.709961	610.691650
1648.718750	336.449982
1647.727539	450.988800
1646.735352	415.032532
1645.744141	281.528687
1644.751953	330.464111
1643.759766	94.368752
1642.766602	420.805573
1641.774414	177.174973
1640.781250	107.938736
1639.788086	125.928017
1638.794922	-22.119566
1637.801758	-233.260284
1636.807617	27.717213
1635.813477	-148.838806
1634.819336	9.469539
1633.825195	-61.391472
1632.830078	-132.122025
1631.834961	-363.358612
1630.839844	-225.791138
1629.844727	14.470640
1628.849609	133.657806
1627.853516	-202.316879
1626.857422	-132.953552
1625.861328	-76.691925
1624.865234	-15.122036
1623.868164	149.010117
1622.871094	-91.618019
1621.874023	148.789337
1620.876953	73.896210
1619.879883	43.740650
1618.881836	-2.113243
1617.883789	225.142715
1616.885742	48.117020
1615.887695	-2.826869
1614.888672	-30.105976
1613.889648	2.990215
1612.890625	196.076263
1611.891602	176.722809
1610.892578	131.185165
1609.892578	51.608170
1608.892578	218.385056
1607.892578	91.695076
1606.892578	109.119873
1605.891602	-9.628051
1604.890625	-55.020584
1603.889648	64.501610
1602.888672	-7.061646
1601.887695	172.560043
1600.885742	19.891890
1599.883789	0.648805
1598.881836	-78.737541
1597.879883	14.413596
1596.876953	18.640299
1595.874023	48.968262
1594.871094	32.232689
1593.868164	10.251272
1592.864258	-142.318665
1591.861328	-135.605133
1590.857422	-29.757626
1589.853516	-171.896454
1588.848633	145.143570
1587.844727	47.281853
1586.839844	32.857067
1585.834961	125.284424
1584.830078	-100.392296
1583.824219	25.789984
1582.819336	24.196705
1581.813477	-141.572906
1580.807617	143.229874
1579.800781	-30.434797
1578.794922	326.984741
1577.788086	-146.085419
1576.781250	309.946716
1575.773438	221.973846
1574.766602	-292.592285
1573.758789	-86.688118
1572.750977	158.051193
1571.743164	93.287315
1570.735352	114.234695
1569.726563	103.908043
1568.718750	137.674347
1567.708984	202.494339
1566.700195	-0.231820
1565.691406	-13.447280
1564.681641	160.120361
1563.671875	107.774605
1562.662109	11.260588
1561.652344	171.481689
1560.641602	4.796149
1559.630859	58.465000
1558.620117	-87.568176
1557.609375	282.080688
1556.597656	164.370239
1555.586914	108.796196
1554.575195	164.507019
1553.563477	196.796783
1552.550781	133.186493
1551.539063	87.633659
1550.526367	122.213020
1549.513672	117.875420
1548.500977	84.992645
1547.487305	101.150932
1546.473633	218.034927
1545.459961	205.530212
1544.446289	107.652344
1543.432617	125.987175
1542.417969	-139.942764
1541.404297	-98.514648
1540.389648	82.220879
1539.374023	102.716774
1538.359375	-147.883926
1537.343750	-163.668442
1536.328125	-148.584564
1535.312500	119.166786
1534.296875	82.415016
1533.280273	84.244720
1532.263672	67.933182
1531.247070	12.877323
1530.230469	-106.664597
1529.212891	227.112503
1528.196289	-34.262409
1527.178711	224.495117
1526.160156	-21.531553
1525.142578	265.237915
1524.124023	-9.183897
1523.106445	292.711487
1522.087891	43.940300
1521.068359	103.761826
1520.049805	130.056229
1519.030273	133.103989
1518.010742	12.705544
1516.991211	205.735794
1515.971680	128.869461
1514.951172	-32.815601
1513.930664	31.444349
1512.910156	-66.140701
1511.889648	31.297443
1510.868164	36.220211
1509.846680	207.819504
1508.826172	158.688919
1507.803711	109.475899
1506.782227	-1.316310
1505.759766	-55.756519
1504.737305	-66.681641
1503.714844	111.929054
1502.692383	-214.264999
1501.668945	-312.461975
1500.646484	-62.433720
1499.623047	-78.840530
1498.599609	-195.130127
1497.575195	-188.619995
1496.550781	-253.815308
1495.527344	-196.256180
1494.502930	-56.964714
1493.477539	71.964615
1492.453125	26.968019
1491.427734	38.142265
1490.402344	59.473793
1489.376953	-21.443186
1488.350586	-13.003608
1487.325195	56.675594
1486.298828	205.401703
1485.272461	98.770828
1484.245117	260.068573
1483.218750	255.426468
1482.191406	184.406342
1481.164063	258.734436
1480.136719	253.946442
1479.108398	335.775085
1478.080078	557.700623
1477.052734	323.405640
1476.023438	257.279358
1474.995117	392.370178
1473.965820	486.611603
1472.937500	229.462997
1471.908203	562.894836
1470.877930	883.416504
1469.848633	753.456177
1468.818359	758.326050
1467.788086	1004.768433
1466.757813	1017.160889
1465.727539	701.598694
1464.696289	645.372009
1463.665039	955.053284
1462.633789	1023.241699
1461.602539	918.672241
1460.570313	1169.628174
1459.539063	1329.082031
1458.506836	1112.777100
1457.473633	1267.049316
1456.441406	1241.121826
1455.408203	1339.479614
1454.375000	1161.355225
1453.341797	1206.432739
1452.308594	1395.985229
1451.274414	1228.080200
1450.241211	1133.746704
1449.207031	1358.650879
1448.171875	1173.124756
1447.137695	1468.838623
1446.102539	1392.248047
1445.067383	1371.386475
1444.032227	1256.907593
1442.997070	1203.213379
1441.960938	1020.531311
1440.924805	1098.436646
1439.888672	1120.696533
1438.852539	1006.452881
1437.816406	1187.988525
1436.779297	1104.128662
1435.742188	727.266785
1434.705078	812.816345
1433.666992	741.772583
1432.629883	877.827942
1431.591797	541.812317
1430.553711	291.773254
1429.514648	221.001007
1428.476563	485.807709
1427.437500	266.287292
1426.398438	82.195969
1425.359375	162.921783
1424.320313	364.630035
1423.280273	284.048676
1422.240234	52.380047
1421.200195	-0.314082
1420.159180	77.994118
1419.119141	176.467438
1418.078125	118.863503
1417.037109	280.277893
1415.996094	207.671722
1414.954102	37.023174
1413.912109	80.275299
1412.870117	128.587387
1411.828125	-44.298298
1410.786133	-315.081879
1409.743164	-22.821136
1408.700195	113.602440
1407.657227	-114.190063
1406.614258	-58.054115
1405.570313	-114.881310
1404.527344	-38.572124
1403.483398	-35.029793
1402.438477	16.233093
1401.394531	177.924011
1400.349609	56.186928
1399.304688	-72.957062
1398.259766	-257.136047
1397.214844	-250.682266
1396.168945	-51.224201
1395.123047	27.958124
1394.077148	22.008987
1393.031250	28.651749
1391.984375	22.829403
1390.937500	-2.947416
1389.890625	-88.706390
1388.843750	118.390991
1387.796875	132.848251
1386.749023	99.840096
1385.701172	49.413803
1384.653320	101.582588
1383.604492	91.304535
1382.556641	33.637741
1381.507813	11.035948
1380.458984	-146.363220
1379.410156	168.369370
1378.360352	3.653961
1377.310547	-36.101597
1376.260742	116.403831
1375.210938	76.794601
1374.161133	-194.718018
1373.110352	-101.911743
1372.059570	-21.534515
1371.008789	31.464712
1369.957031	29.675579
1368.906250	5.549427
1367.854492	16.382542
1366.802734	-32.489521
1365.750000	-14.031571
1364.698242	91.651344
1363.645508	145.084579
1362.592773	-159.798080
1361.540039	8.284676
1360.486328	39.545090
1359.433594	8.706308
1358.379883	74.927193
1357.326172	-144.691971
1356.271484	391.445068
1355.216797	206.794830
1354.163086	126.660164
1353.107422	86.364578
1352.052734	272.161499
1350.998047	152.573975
1349.942383	57.932064
1348.886719	291.001251
1347.830078	332.988617
1346.774414	188.997955
1345.717773	548.606812
1344.661133	102.272667
1343.604492	315.640717
1342.546875	365.405670
1341.490234	504.442902
1340.432617	452.728088
1339.375000	294.607880
1338.316406	463.507629
1337.258789	506.151703
1336.200195	714.693970
1335.141602	532.209290
1334.082031	436.470886
1333.023438	444.753143
1331.963867	477.832672
1330.904297	320.581696
1329.844727	287.077789
1328.784180	347.576019
1327.723633	489.665131
1326.663086	478.597473
1325.602539	378.688904
1324.541992	355.448517
1323.480469	327.345551
1322.418945	296.857971
1321.357422	377.506561
1320.295898	371.835602
1319.233398	531.501038
1318.170898	392.757813
1317.108398	365.097382
1316.045898	438.586456
1314.982422	551.538330
1313.918945	622.618835
1312.855469	661.708069
1311.791992	577.696777
1310.728516	621.833313
1309.664063	651.236816
1308.599609	599.465332
1307.535156	747.105957
1306.469727	341.169586
1305.404297	597.148621
1304.338867	486.649628
1303.273438	698.346497
1302.208008	568.325317
1301.141602	507.226166
1300.075195	431.467804
1299.008789	596.539551
1297.942383	651.073364
1296.875000	614.778809
1295.807617	664.475708
1294.740234	520.304810
1293.672852	462.133240
1292.604492	492.352539
1291.537109	517.707153
1290.468750	557.808105
1289.399414	561.157593
1288.331055	243.449966
1287.261719	386.646118
1286.192383	426.918915
1285.123047	356.985107
1284.052734	299.366364
1282.983398	415.662811
1281.913086	527.047729
1280.841797	494.020264
1279.771484	294.660675
1278.700195	335.165955
1277.628906	292.530792
1276.557617	523.823486
1275.486328	178.085953
1274.414063	482.692657
1273.341797	625.914551
1272.269531	507.688049
1271.197266	550.755249
1270.124023	628.018066
1269.050781	614.938782
1267.977539	650.711548
1266.904297	757.269958
1265.830078	478.290344
1264.756836	421.447906
1263.681641	318.306519
1262.607422	529.780579
1261.533203	594.915771
1260.458008	657.599609
1259.382813	374.260864
1258.307617	471.109314
1257.231445	602.026733
1256.155273	684.199646
1255.079102	554.542908
1254.002930	529.620972
1252.926758	524.189575
1251.849609	421.448914
1250.772461	406.332428
1249.695313	488.507080
1248.617188	796.766785
1247.540039	638.183655
1246.461914	465.089722
1245.382813	617.660828
1244.304688	495.671112
1243.225586	286.302368
1242.146484	492.239990
1241.067383	523.300354
1239.988281	394.160217
1238.908203	330.589142
1237.828125	524.199341
1236.748047	596.448853
1235.667969	343.722321
1234.586914	386.873474
1233.505859	553.617004
1232.424805	400.401215
1231.343750	174.563019
1230.261719	268.546875
1229.179688	374.589050
1228.097656	308.670074
1227.015625	247.610291
1225.932617	280.945038
1224.850586	282.801147
1223.767578	378.980652
1222.683594	177.624222
1221.600586	276.170349
1220.516602	224.772537
1219.432617	257.970917
1218.347656	240.388657
1217.263672	-125.076622
1216.178711	212.437531
1215.093750	124.788689
1214.008789	203.735855
1212.922852	289.863098
1211.836914	243.205856
1210.750977	358.188171
1209.665039	263.246796
1208.579102	281.663208
1207.492188	350.669952
1206.405273	395.515442
1205.318359	117.386528
1204.230469	-100.417938
1203.142578	146.748077
1202.054688	80.697380
1200.966797	296.351227
1199.877930	251.895172
1198.790039	-64.523285
1197.701172	-99.319489
1196.611328	-117.298798
1195.522461	-77.577179
1194.432617	-102.834755
1193.342773	93.050423
1192.252930	22.029013
1191.162109	61.533539
1190.072266	-21.532078
1188.981445	-68.575706
1187.889648	-62.810799
1186.798828	-49.881050
1185.707031	-149.809708
1184.615234	-48.159027
1183.523438	-85.743866
1182.430664	-37.006817
1181.337891	109.989029
1180.245117	-33.223480
1179.152344	-39.783344
1178.059570	-103.896935
1176.965820	138.650299
1175.872070	-35.750381
1174.778320	204.192734
1173.683594	130.326965
1172.588867	274.283936
1171.494141	217.102493
1170.399414	-14.764415
1169.303711	59.621254
1168.208984	-50.220695
1167.113281	-28.551653
1166.016602	-116.907990
1164.920898	122.167862
1163.824219	69.571571
1162.727539	308.403015
1161.630859	55.075207
1160.533203	121.782906
1159.435547	293.457184
1158.337891	317.029694
1157.240234	166.352005
1156.141602	94.418587
1155.043945	82.107719
1153.944336	86.439835
1152.845703	-92.845596
1151.747070	-7.519685
1150.647461	-60.497219
1149.547852	-61.081013
1148.447266	-156.992538
1147.347656	-162.406601
1146.247070	-222.626648
1145.146484	43.239075
1144.044922	189.945572
1142.944336	-408.153290
1141.842773	-102.124855
1140.741211	-34.093758
1139.638672	181.270142
1138.537109	277.645264
1137.434570	193.310760
1136.332031	144.610901
1135.228516	129.143387
1134.125977	222.893570
1133.022461	17.380646
1131.917969	289.058044
1130.814453	401.567657
1129.709961	532.959778
1128.605469	507.686432
1127.500977	330.595734
1126.396484	302.928436
1125.291016	400.873810
1124.185547	413.413422
1123.080078	210.280167
1121.973633	587.604736
1120.868164	192.603973
1119.761719	174.243713
1118.654297	387.852631
1117.547852	118.499214
1116.440430	90.592667
1115.333008	41.370705
1114.225586	190.820297
1113.117188	98.962654
1112.008789	59.127419
1110.900391	262.731293
1109.791992	291.343292
1108.682617	249.029541
1107.573242	173.639374
1106.463867	379.269196
1105.354492	263.689270
1104.244141	386.530121
1103.133789	499.848236
1102.023438	424.343628
1100.913086	115.331528
1099.801758	400.704132
1098.690430	358.203613
1097.579102	244.985062
1096.467773	376.885254
1095.355469	348.483887
1094.243164	496.740051
1093.130859	343.470978
1092.017578	251.461426
1090.905273	437.247955
1089.791992	415.827026
1088.677734	356.748352
1087.564453	422.360962
1086.450195	330.352783
1085.335938	482.903687
1084.221680	249.860291
1083.106445	423.478088
1081.991211	378.495667
1080.875977	561.382690
1079.760742	293.259247
1078.644531	673.291077
1077.528320	424.025238
1076.412109	125.583893
1075.295898	127.608620
1074.178711	333.710419
1073.061523	91.764633
1071.944336	91.438263
1070.826172	283.328674
1069.708984	395.455078
1068.590820	247.436996
1067.471680	228.324295
1066.353516	417.673218
1065.234375	119.898323
1064.115234	297.484283
1062.996094	308.822754
1061.875977	455.872498
1060.755859	481.215881
1059.635742	-26.694916
1058.515625	99.314964
1057.394531	185.530548
1056.273438	138.497009
1055.152344	182.629425
1054.031250	301.512817
1052.909180	93.369789
1051.787109	256.610657
1050.665039	167.666183
1049.541992	99.782402
1048.418945	433.299316
1047.295898	-19.498848
1046.172852	173.994370
1045.048828	159.884552
1043.925781	50.229244
1042.801758	110.785446
1041.676758	213.278854
1040.552734	59.497330
1039.427734	168.996857
1038.302734	-5.609421
1037.176758	113.219788
1036.050781	85.394440
1034.924805	45.979958
1033.798828	74.082787
1032.672852	-14.087143
1031.545898	518.677612
1030.418945	-15.847958
1029.291992	107.674988
1028.164063	-15.141737
1027.036133	-221.495911
1025.908203	-174.544830
1024.780273	-208.850082
1023.651367	-106.129791
1022.522461	-40.550697
1021.393555	-56.176365
1020.264648	-111.185616
1019.134766	-180.048401
1018.004883	-325.353516
1016.875000	-46.291542
1015.744141	-124.254189
1014.613281	145.454712
1013.482422	-266.021423
1012.351563	10.646283
1011.219727	-11.486455
1010.088867	82.205719
1008.956055	196.726334
1007.824219	283.487427
1006.691406	388.763855
1005.558594	642.075500
1004.425781	920.761047
1003.292969	1042.168823
1002.159180	957.864441
1001.025391	704.973145
999.891602	574.702637
998.756836	162.763275
997.622070	21.248747
996.487305	18.380335
995.352539	144.826584
994.216797	84.360596
993.081055	-33.687943
991.945313	300.451019
990.808594	203.283142
989.672852	67.040901
988.536133	-149.747345
987.398438	-124.418839
986.261719	-4.577439
985.124023	89.936378
983.986328	260.461456
982.847656	-73.201317
981.709961	-24.566547
980.571289	28.713219
979.432617	26.824167
978.292969	22.702097
977.153320	152.019363
976.013672	223.875824
974.874023	82.017853
973.734375	-82.679344
972.593750	-130.070755
971.453125	13.265556
970.311523	25.716862
969.170898	182.866577
968.029297	-8.852688
966.886719	-140.751175
965.745117	-105.044739
964.602539	-50.937164
963.459961	21.561234
962.317383	-38.862019
961.173828	-7.512646
960.030273	-26.512550
958.886719	-146.228958
957.743164	25.052896
956.598633	292.496216
955.454102	234.814713
954.309570	113.150810
953.165039	-42.706581
952.019531	172.175446
950.874023	41.680157
949.727539	126.252251
948.582031	50.837635
947.435547	242.927536
946.289063	14.572822
945.141602	106.210564
943.995117	120.227470
942.847656	-2.691462
941.699219	132.471161
940.551758	393.166046
939.403320	329.803162
938.254883	182.137787
937.105469	178.288971
935.957031	288.519318
934.807617	2.120025
933.658203	379.119537
932.507813	149.931931
931.357422	153.269089
930.207031	-89.289505
929.056641	205.677414
927.906250	6.602798
926.754883	-37.558094
925.603516	27.578102
924.451172	-48.285240
923.298828	-162.712173
922.146484	-45.109699
920.994141	206.615189
919.841797	110.574974
918.688477	89.617737
917.535156	-162.963547
916.380859	11.575762
915.227539	-59.117405
914.073242	-129.718979
912.918945	40.321571
911.763672	10.680610
910.608398	-118.698906
909.453125	-93.753464
908.297852	-152.655930
907.141602	-75.475899
905.985352	137.686356
904.829102	117.441132
903.672852	54.215126
902.515625	-312.381470
901.358398	-33.513657
900.201172	57.399540
899.042969	84.952736
897.884766	-20.946947
896.726563	110.744278
895.568359	0.451048
894.409180	168.330566
893.250000	-52.598919
892.090820	-99.383530
890.930664	-28.631605
889.771484	116.659012
888.611328	88.040405
887.450195	-26.322561
886.289063	173.136902
885.128906	-139.703964
883.966797	312.420410
882.805664	365.140350
881.643555	48.053051
880.481445	51.268143
879.319336	-4.094606
878.156250	150.153488
876.993164	232.258621
875.830078	-12.231713
874.666016	209.523544
873.502930	269.105835
872.338867	87.852921
871.173828	34.960735
870.009766	209.317261
868.844727	199.182205
867.679688	281.252777
866.513672	185.700119
865.348633	204.824249
864.182617	116.093925
863.015625	150.964798
861.849609	136.414551
860.682617	-57.754059
859.515625	347.536957
858.347656	211.765488
857.180664	217.413040
856.012695	476.540222
854.843750	435.020691
853.675781	548.224670
852.506836	356.507660
851.337891	574.994568
850.167969	300.444489
848.999023	272.419128
847.829102	251.111862
846.658203	576.845581
845.488281	257.736694
844.317383	359.492279
843.146484	96.487289
841.975586	146.749741
840.803711	297.603119
839.631836	39.213531
838.459961	230.212494
837.287109	137.286804
836.114258	100.233452
834.941406	286.541473
833.768555	189.123688
832.594727	49.305538
831.420898	322.458374
830.247070	336.590851
829.072266	232.440399
827.898438	362.509094
826.722656	1.886650
825.547852	56.076839
824.372070	74.542068
823.196289	139.757538
822.020508	296.245667
820.844727	58.380432
819.667969	36.588726
818.491211	-161.109116
817.313477	-93.893661
816.136719	-113.535500
814.958984	-242.224884
813.781250	-148.480316
812.602539	-123.759735
811.423828	72.082550
810.245117	36.635609
809.066406	5.599877
807.886719	-205.416245
806.707031	-27.706230
805.527344	101.020279
804.346680	-136.661545
803.166992	-83.534782
801.985352	-185.810226
800.804688	-115.057472
799.623047	-323.842407
798.441406	-126.811523
797.259766	52.337505
796.078125	-25.743370
794.895508	-21.859911
793.712891	-137.656326
792.529297	-31.983299
791.346680	20.441761
790.163086	110.417755
788.978516	16.600641
787.794922	115.271461
786.610352	-71.522987
785.425781	133.159607
784.241211	70.153244
783.055664	-37.092068
781.870117	25.823301
780.684570	20.161196
779.498047	239.754440
778.311523	-11.209986
777.125000	18.293577
775.938477	-97.961143
774.750977	37.364532
773.563477	46.807556
772.375977	155.452332
771.187500	182.393417
769.999023	-64.124962
768.810547	299.997375
767.622070	95.331367
766.432617	256.440277
765.243164	-135.456680
764.053711	120.219383
762.863281	228.213379
761.672852	195.231140
760.482422	65.388763
759.291992	47.765289
758.100586	126.881081
756.909180	56.377819
755.717773	-27.329372
754.525391	172.500580
753.333008	-32.146614
752.140625	185.079819
750.948242	191.304138
749.754883	83.292900
748.561523	298.024261
747.368164	40.710510
746.173828	-113.385689
744.979492	13.374226
743.785156	1.860860
742.590820	-29.414501
741.395508	119.062813
740.200195	46.070293
739.003906	159.341400
737.808594	-113.038994
736.612305	-133.437576
735.416016	60.747585
734.218750	16.191441
733.021484	72.320259
731.824219	240.005020
730.626953	-19.002407
729.428711	107.039413
728.230469	189.277634
727.032227	365.473969
725.833984	30.142134
724.634766	149.466995
723.435547	45.902496
722.235352	31.930424
721.036133	203.573822
719.835938	152.466171
718.635742	297.817322
717.434570	360.189270
716.233398	88.768463
715.032227	358.377350
713.831055	241.928253
712.628906	254.164886
711.426758	39.750240
710.224609	-137.500992
709.021484	-112.052055
707.818359	129.029526
706.615234	-61.109554
705.412109	-11.664381
704.208008	135.724136
703.003906	-143.400299
701.799805	130.194901
700.594727	251.456787
699.389648	148.741409
698.184570	-19.099567
696.979492	65.293335
695.773438	-56.730457
694.567383	-52.651073
693.361328	-42.007595
692.154297	-72.571655
690.947266	-83.530670
689.740234	-244.177734
688.533203	-5.446671
687.325195	1.115509
686.117188	74.969429
684.909180	-59.301300
683.700195	-139.253510
682.491211	12.799627
681.282227	-34.494034
680.072266	-1.544911
678.863281	-5.356504
677.653320	66.688423
676.442383	69.499252
675.232422	39.919491
674.021484	140.253937
672.810547	9.149145
671.598633	189.616302
670.386719	-112.102692
669.174805	51.170208
667.962891	-6.002319
666.750000	168.128906
665.537109	-81.150093
664.324219	0.203387
663.110352	-181.829330
661.897461	134.965454
660.683594	199.177505
659.468750	67.079475
658.254883	-142.543564
657.040039	-54.365753
655.824219	3.652583
654.609375	98.363892
653.393555	-50.443344
652.177734	-117.235840
650.960938	-39.600109
649.745117	-84.702614
648.528320	-52.210495
647.311523	-120.855331
646.093750	264.705200
644.875977	8.914689
643.658203	226.562073
642.440430	87.123512
641.221680	55.297752
640.002930	-53.875351
638.784180	51.954426
637.564453	254.451675
636.344727	-17.903404
635.125000	-8.763592
633.905273	69.085182
632.684570	9.495528
631.463867	55.090633
630.243164	57.725971
629.021484	208.358368
627.799805	283.814850
626.578125	129.744583
625.356445	63.585278
624.133789	40.258621
622.911133	156.148575
621.688477	6.244199
620.464844	194.725235
619.241211	252.382553
618.017578	275.633331
616.793945	65.433319
615.569336	69.168701
614.344727	-143.344177
613.120117	14.094831
611.894531	68.617729
610.668945	-28.890213
609.443359	40.140381
608.216797	123.850784
606.991211	245.718521
605.764648	-179.575409
604.537109	-120.214989
