# Supplementary material for: Raman spectroscopy accurately differentiates mucosal healing from non-healing and biochemical changes following biological therapy in inflammatory bowel disease
Source: PLoS One. 2021 Jun 2;16(6):e0252210. doi: 10.1371/journal.pone.0252210 (PMC8172032; doi:10.1371/journal.pone.0252210)
Supplement: S2 Dataset — (ZIP) [file pone.0252210.s004.zip › Export UC MH/OC018-2 post treatment_base sub CR removed_42__X_-28745.5__Y_36558.2__Z_-5.87524__Time_479.txt]

1714.640625	8.049451
1713.664063	370.350891
1712.687500	49.418430
1711.709961	8.890952
1710.733398	-67.690674
1709.755859	87.590637
1708.778320	80.686813
1707.799805	-18.712927
1706.821289	78.754501
1705.843750	-9.961782
1704.864258	100.621750
1703.885742	-116.816711
1702.907227	-142.973755
1701.927734	43.354759
1700.948242	80.940933
1699.968750	-233.380981
1698.988281	-108.042923
1698.007813	-115.354164
1697.028320	54.790100
1696.046875	36.095333
1695.066406	127.953957
1694.084961	231.382660
1693.104492	-3.349297
1692.123047	-103.619034
1691.140625	154.642487
1690.159180	-21.219915
1689.176758	-118.816063
1688.194336	208.518997
1687.211914	387.203552
1686.228516	-25.232136
1685.246094	45.720974
1684.262695	-133.101456
1683.279297	40.541248
1682.295898	326.687195
1681.311523	259.225494
1680.327148	477.333008
1679.342773	176.991150
1678.358398	369.716888
1677.374023	318.225739
1676.388672	442.896881
1675.403320	427.167053
1674.417969	388.094452
1673.432617	517.057861
1672.446289	534.878357
1671.459961	760.455261
1670.473633	1005.040405
1669.487305	928.680603
1668.500977	980.282349
1667.513672	1103.985229
1666.526367	1052.933228
1665.539063	997.037842
1664.550781	1098.090698
1663.563477	1104.050049
1662.575195	1301.305786
1661.586914	1345.104614
1660.598633	1447.568115
1659.609375	1245.610474
1658.620117	1388.485596
1657.631836	1346.245361
1656.641602	1306.971436
1655.652344	1355.407471
1654.662109	1210.892090
1653.672852	1278.441406
1652.681641	1208.643433
1651.691406	943.420593
1650.701172	908.642090
1649.709961	683.754639
1648.718750	620.444885
1647.727539	628.743530
1646.735352	676.879700
1645.744141	513.882507
1644.751953	369.631287
1643.759766	384.056732
1642.766602	319.450043
1641.774414	167.952896
1640.781250	66.811005
1639.788086	242.864288
1638.794922	350.407776
1637.801758	109.961342
1636.807617	-40.623230
1635.813477	17.203045
1634.819336	109.370682
1633.825195	64.601364
1632.830078	-69.618202
1631.834961	-14.081617
1630.839844	-55.905571
1629.844727	-123.961464
1628.849609	144.940002
1627.853516	-322.944763
1626.857422	-64.533005
1625.861328	25.491974
1624.865234	-94.837135
1623.868164	81.974129
1622.871094	-188.070206
1621.874023	146.395981
1620.876953	139.206741
1619.879883	-185.782288
1618.881836	180.001328
1617.883789	301.462524
1616.885742	142.008194
1615.887695	171.558975
1614.888672	-53.423576
1613.889648	52.184788
1612.890625	-49.459553
1611.891602	24.581171
1610.892578	43.506561
1609.892578	151.486664
1608.892578	220.072235
1607.892578	-54.600266
1606.892578	-67.291687
1605.891602	286.556946
1604.890625	45.910122
1603.889648	14.698676
1602.888672	-21.799706
1601.887695	67.227913
1600.885742	-102.820374
1599.883789	-53.199036
1598.881836	79.987213
1597.879883	145.067352
1596.876953	-234.257721
1595.874023	-221.578659
1594.871094	-75.770302
1593.868164	-133.834351
1592.864258	-97.977066
1591.861328	-96.166649
1590.857422	64.745583
1589.853516	-168.547729
1588.848633	46.876984
1587.844727	-50.894588
1586.839844	36.408829
1585.834961	295.636871
1584.830078	171.457596
1583.824219	-83.096176
1582.819336	45.359627
1581.813477	4.306542
1580.807617	338.183044
1579.800781	-153.634460
1578.794922	-46.602448
1577.788086	-4.822043
1576.781250	312.638184
1575.773438	5.443521
1574.766602	119.623123
1573.758789	-10.831075
1572.750977	-47.766167
1571.743164	-66.624443
1570.735352	-33.633282
1569.726563	-213.858185
1568.718750	-103.193863
1567.708984	246.197586
1566.700195	-126.526825
1565.691406	134.188614
1564.681641	236.321045
1563.671875	104.730156
1562.662109	362.202759
1561.652344	160.330399
1560.641602	38.779358
1559.630859	-31.005909
1558.620117	-59.431740
1557.609375	57.138561
1556.597656	155.369019
1555.586914	61.736271
1554.575195	107.839798
1553.563477	231.463043
1552.550781	124.480675
1551.539063	242.585388
1550.526367	207.817245
1549.513672	53.917442
1548.500977	117.208656
1547.487305	203.592484
1546.473633	212.238358
1545.459961	107.006233
1544.446289	37.861538
1543.432617	-80.484138
1542.417969	64.553955
1541.404297	-121.172188
1540.389648	-87.491852
1539.374023	-25.578424
1538.359375	-229.653259
1537.343750	56.486935
1536.328125	17.310165
1535.312500	199.834961
1534.296875	101.068184
1533.280273	280.640656
1532.263672	287.304260
1531.247070	-64.379372
1530.230469	354.342804
1529.212891	180.267349
1528.196289	243.093613
1527.178711	349.526764
1526.160156	365.673157
1525.142578	286.473145
1524.124023	153.133286
1523.106445	199.834671
1522.087891	-10.833792
1521.068359	128.187576
1520.049805	256.766144
1519.030273	74.130928
1518.010742	235.828705
1516.991211	-39.449574
1515.971680	330.055389
1514.951172	52.068714
1513.930664	53.975578
1512.910156	-64.882599
1511.889648	31.800447
1510.868164	-100.059052
1509.846680	91.291740
1508.826172	41.367760
1507.803711	86.216736
1506.782227	400.175140
1505.759766	167.893600
1504.737305	-287.347168
1503.714844	-150.605957
1502.692383	-172.840027
1501.668945	-159.317352
1500.646484	10.327438
1499.623047	51.792923
1498.599609	-37.377892
1497.575195	-147.084061
1496.550781	-251.706253
1495.527344	-200.314270
1494.502930	29.971455
1493.477539	109.215096
1492.453125	-108.152336
1491.427734	157.506195
1490.402344	213.458954
1489.376953	-98.540237
1488.350586	166.722382
1487.325195	135.619843
1486.298828	-92.129295
1485.272461	45.153694
1484.245117	169.539810
1483.218750	263.220856
1482.191406	382.292023
1481.164063	238.588440
1480.136719	156.084732
1479.108398	244.339981
1478.080078	475.232483
1477.052734	484.318451
1476.023438	269.138245
1474.995117	685.672913
1473.965820	651.253418
1472.937500	886.693359
1471.908203	1175.429077
1470.877930	705.641968
1469.848633	1106.171387
1468.818359	1122.383057
1467.788086	1072.434937
1466.757813	1398.789917
1465.727539	1399.594360
1464.696289	1557.932495
1463.665039	1591.671265
1462.633789	1508.517578
1461.602539	1702.229370
1460.570313	1377.796875
1459.539063	1721.215820
1458.506836	1927.390747
1457.473633	2057.315918
1456.441406	1867.512207
1455.408203	1913.671387
1454.375000	1959.806885
1453.341797	2102.272217
1452.308594	1981.031860
1451.274414	2006.826416
1450.241211	2156.795898
1449.207031	2301.620361
1448.171875	2048.711670
1447.137695	2168.190430
1446.102539	2201.527588
1445.067383	2029.832275
1444.032227	1972.106201
1442.997070	1780.323853
1441.960938	1606.327148
1440.924805	1697.978760
1439.888672	2024.762939
1438.852539	1699.210815
1437.816406	1833.817993
1436.779297	1470.573120
1435.742188	1423.309570
1434.705078	1320.524902
1433.666992	1172.342773
1432.629883	1110.118774
1431.591797	1010.072754
1430.553711	448.274109
1429.514648	618.442017
1428.476563	488.408417
1427.437500	295.403198
1426.398438	367.278656
1425.359375	320.684723
1424.320313	395.136597
1423.280273	605.660339
1422.240234	251.807251
1421.200195	283.533783
1420.159180	280.026337
1419.119141	342.051331
1418.078125	305.917572
1417.037109	287.470825
1415.996094	289.220306
1414.954102	152.653320
1413.912109	-102.003693
1412.870117	184.129486
1411.828125	248.976028
1410.786133	70.054794
1409.743164	-143.920059
1408.700195	31.677824
1407.657227	74.142647
1406.614258	-61.641579
1405.570313	58.781700
1404.527344	93.895531
1403.483398	101.443916
1402.438477	-219.647964
1401.394531	-81.438591
1400.349609	-309.404266
1399.304688	-158.558167
1398.259766	42.440609
1397.214844	-132.531937
1396.168945	121.143387
1395.123047	179.374893
1394.077148	117.431107
1393.031250	63.113720
1391.984375	94.014847
1390.937500	140.007217
1389.890625	-81.716927
1388.843750	264.724121
1387.796875	65.758881
1386.749023	-118.039711
1385.701172	-56.619820
1384.653320	67.365005
1383.604492	-191.041397
1382.556641	-264.309265
1381.507813	-112.613327
1380.458984	-385.521423
1379.410156	33.535397
1378.360352	-259.084198
1377.310547	162.436325
1376.260742	97.216652
1375.210938	171.849091
1374.161133	17.045099
1373.110352	-10.412483
1372.059570	-182.383514
1371.008789	27.249636
1369.957031	59.912617
1368.906250	-9.492658
1367.854492	-26.460909
1366.802734	155.948166
1365.750000	-15.259384
1364.698242	82.620178
1363.645508	-60.911057
1362.592773	-5.180866
1361.540039	78.000412
1360.486328	-80.065857
1359.433594	13.250653
1358.379883	-27.658388
1357.326172	58.343449
1356.271484	169.255112
1355.216797	138.579987
1354.163086	100.582687
1353.107422	350.811249
1352.052734	469.432495
1350.998047	357.207214
1349.942383	264.980499
1348.886719	296.983521
1347.830078	463.053711
1346.774414	348.851868
1345.717773	683.695679
1344.661133	413.479767
1343.604492	621.942261
1342.546875	580.077332
1341.490234	882.786682
1340.432617	727.131226
1339.375000	821.813477
1338.316406	931.406128
1337.258789	761.296265
1336.200195	564.123657
1335.141602	990.779846
1334.082031	751.777161
1333.023438	743.042908
1331.963867	811.072998
1330.904297	478.610016
1329.844727	739.692627
1328.784180	691.810059
1327.723633	821.960510
1326.663086	628.522278
1325.602539	393.278015
1324.541992	985.486938
1323.480469	580.103516
1322.418945	732.836304
1321.357422	799.227600
1320.295898	685.577515
1319.233398	813.801758
1318.170898	732.440430
1317.108398	695.590454
1316.045898	826.479614
1314.982422	915.496643
1313.918945	657.138123
1312.855469	867.051636
1311.791992	870.074402
1310.728516	831.324585
1309.664063	960.083862
1308.599609	727.053467
1307.535156	863.337891
1306.469727	1053.767944
1305.404297	1086.776733
1304.338867	957.548889
1303.273438	1229.228027
1302.208008	1036.280029
1301.141602	1172.813110
1300.075195	1147.201660
1299.008789	787.590820
1297.942383	786.794312
1296.875000	852.367798
1295.807617	765.784790
1294.740234	1052.385986
1293.672852	794.178101
1292.604492	702.976990
1291.537109	805.669067
1290.468750	839.717407
1289.399414	1035.630737
1288.331055	702.076477
1287.261719	753.486511
1286.192383	765.737915
1285.123047	484.100952
1284.052734	675.313782
1282.983398	758.781189
1281.913086	604.812866
1280.841797	590.472229
1279.771484	630.038635
1278.700195	574.232239
1277.628906	706.839539
1276.557617	629.150269
1275.486328	832.698303
1274.414063	491.144104
1273.341797	501.684052
1272.269531	930.051208
1271.197266	710.988403
1270.124023	768.021545
1269.050781	722.534241
1267.977539	1001.767334
1266.904297	817.233154
1265.830078	627.940186
1264.756836	753.461121
1263.681641	822.863403
1262.607422	670.395264
1261.533203	891.014343
1260.458008	687.487244
1259.382813	866.652161
1258.307617	794.845581
1257.231445	530.681763
1256.155273	724.469482
1255.079102	776.996460
1254.002930	1038.859009
1252.926758	509.744965
1251.849609	645.085327
1250.772461	476.338989
1249.695313	424.420685
1248.617188	870.974060
1247.540039	704.787598
1246.461914	842.476318
1245.382813	593.786926
1244.304688	733.906189
1243.225586	548.529297
1242.146484	559.929688
1241.067383	685.433960
1239.988281	587.605164
1238.908203	431.589325
1237.828125	273.224030
1236.748047	728.578186
1235.667969	701.177856
1234.586914	601.057495
1233.505859	673.078369
1232.424805	524.549500
1231.343750	640.168823
1230.261719	438.416351
1229.179688	544.309326
1228.097656	415.299561
1227.015625	431.579071
1225.932617	481.721619
1224.850586	415.702637
1223.767578	473.067505
1222.683594	351.424286
1221.600586	437.773834
1220.516602	139.698608
1219.432617	458.046082
1218.347656	268.798248
1217.263672	82.042007
1216.178711	-37.026917
1215.093750	179.583527
1214.008789	123.276436
1212.922852	214.199768
1211.836914	295.406250
1210.750977	181.136826
1209.665039	510.706757
1208.579102	623.069946
1207.492188	231.456360
1206.405273	302.793884
1205.318359	260.803986
1204.230469	351.310425
1203.142578	-1.477622
1202.054688	117.882103
1200.966797	10.827998
1199.877930	89.134895
1198.790039	-109.390678
1197.701172	21.768810
1196.611328	-162.305695
1195.522461	57.717918
1194.432617	-126.363625
1193.342773	47.790089
1192.252930	-169.937103
1191.162109	-132.907211
1190.072266	0.161530
1188.981445	3.421055
1187.889648	-185.477264
1186.798828	-175.067825
1185.707031	-267.927338
1184.615234	-46.433754
1183.523438	-29.017521
1182.430664	-9.265409
1181.337891	-66.312958
1180.245117	-87.422623
1179.152344	6.481061
1178.059570	174.577103
1176.965820	55.028610
1175.872070	7.340995
1174.778320	-54.750046
1173.683594	-13.921297
1172.588867	122.584778
1171.494141	24.433643
1170.399414	139.220459
1169.303711	-212.581268
1168.208984	-109.869347
1167.113281	66.854546
1166.016602	-222.722687
1164.920898	-359.266083
1163.824219	65.712700
1162.727539	15.038224
1161.630859	234.216003
1160.533203	173.846268
1159.435547	84.792908
1158.337891	286.903259
1157.240234	164.331406
1156.141602	58.445042
1155.043945	-23.599424
1153.944336	11.160920
1152.845703	-23.287960
1151.747070	51.855301
1150.647461	205.534470
1149.547852	82.711723
1148.447266	93.258522
1147.347656	184.713013
1146.247070	378.429474
1145.146484	114.973907
1144.044922	-110.360466
1142.944336	-154.827927
1141.842773	-85.168289
1140.741211	-41.766396
1139.638672	-26.987337
1138.537109	108.958076
1137.434570	142.579742
1136.332031	9.799759
1135.228516	-51.727543
1134.125977	309.455505
1133.022461	200.272583
1131.917969	314.210175
1130.814453	373.454834
1129.709961	434.972961
1128.605469	475.052460
1127.500977	645.492554
1126.396484	611.875732
1125.291016	388.553375
1124.185547	636.919128
1123.080078	250.073120
1121.973633	415.311981
1120.868164	497.530426
1119.761719	563.067261
1118.654297	597.731506
1117.547852	303.338226
1116.440430	345.030701
1115.333008	426.865204
1114.225586	461.301483
1113.117188	417.624268
1112.008789	272.251465
1110.900391	365.619385
1109.791992	432.898743
1108.682617	318.169220
1107.573242	555.378174
1106.463867	671.995300
1105.354492	526.447205
1104.244141	510.729553
1103.133789	334.500916
1102.023438	804.758362
1100.913086	741.670898
1099.801758	416.796509
1098.690430	537.630005
1097.579102	670.150879
1096.467773	496.209991
1095.355469	687.490234
1094.243164	855.088135
1093.130859	643.417053
1092.017578	702.558289
1090.905273	815.786194
1089.791992	705.348450
1088.677734	639.619141
1087.564453	599.775146
1086.450195	552.853088
1085.335938	877.414673
1084.221680	966.730774
1083.106445	679.945313
1081.991211	647.024414
1080.875977	470.801544
1079.760742	543.578796
1078.644531	815.869263
1077.528320	599.746643
1076.412109	332.071716
1075.295898	369.531555
1074.178711	693.139160
1073.061523	538.142273
1071.944336	378.516968
1070.826172	300.989197
1069.708984	600.828308
1068.590820	539.668457
1067.471680	462.122498
1066.353516	309.668732
1065.234375	375.035126
1064.115234	512.938232
1062.996094	468.223297
1061.875977	432.878265
1060.755859	318.016144
1059.635742	189.177643
1058.515625	492.985443
1057.394531	420.275146
1056.273438	557.954773
1055.152344	76.367661
1054.031250	-126.988335
1052.909180	305.034943
1051.787109	230.169662
1050.665039	279.083496
1049.541992	503.034119
1048.418945	278.884460
1047.295898	299.812042
1046.172852	383.728699
1045.048828	204.130493
1043.925781	47.964054
1042.801758	-115.100487
1041.676758	52.817581
1040.552734	167.117813
1039.427734	129.999863
1038.302734	16.094034
1037.176758	69.886871
1036.050781	128.350418
1034.924805	75.134796
1033.798828	361.644073
1032.672852	148.003006
1031.545898	187.962021
1030.418945	211.676529
1029.291992	63.435307
1028.164063	163.945984
1027.036133	80.932144
1025.908203	-269.090851
1024.780273	-265.935791
1023.651367	76.218391
1022.522461	142.071640
1021.393555	-242.214249
1020.264648	-81.073204
1019.134766	29.025070
1018.004883	-64.920952
1016.875000	-130.931152
1015.744141	-259.430176
1014.613281	-12.402171
1013.482422	-108.286995
1012.351563	-488.940521
1011.219727	103.216797
1010.088867	151.141891
1008.956055	173.648575
1007.824219	203.176056
1006.691406	547.399719
1005.558594	914.676514
1004.425781	1180.125000
1003.292969	1706.776001
1002.159180	1468.221191
1001.025391	982.615906
999.891602	303.270142
998.756836	280.281708
997.622070	8.012674
996.487305	-19.320818
995.352539	61.938763
994.216797	140.946121
993.081055	28.537512
991.945313	142.315704
990.808594	-170.456955
989.672852	-8.061304
988.536133	78.297699
987.398438	187.762085
986.261719	18.532774
985.124023	-168.938431
983.986328	-236.470551
982.847656	-154.224579
981.709961	142.151886
980.571289	-125.265648
979.432617	-160.085785
978.292969	-226.980911
977.153320	-77.575523
976.013672	-54.564114
974.874023	-231.402924
973.734375	212.379501
972.593750	-134.203339
971.453125	79.908958
970.311523	-34.322693
969.170898	-219.536865
968.029297	-32.730289
966.886719	-20.282928
965.745117	63.406101
964.602539	158.643372
963.459961	214.984344
962.317383	356.245819
961.173828	185.862015
960.030273	398.348846
958.886719	58.771091
957.743164	79.058662
956.598633	104.042549
955.454102	39.863098
954.309570	60.528252
953.165039	211.735367
952.019531	179.991516
950.874023	-25.426857
949.727539	98.643700
948.582031	-10.385453
947.435547	-89.525223
946.289063	117.121300
945.141602	175.313568
943.995117	-3.911171
942.847656	260.040405
941.699219	213.537506
940.551758	342.923157
939.403320	184.877228
938.254883	220.936142
937.105469	316.402832
935.957031	227.265762
934.807617	158.812943
933.658203	202.193451
932.507813	386.944885
931.357422	198.151550
930.207031	171.269775
929.056641	-85.439545
927.906250	42.800125
926.754883	109.653618
925.603516	-383.117767
924.451172	-17.958399
923.298828	26.488405
922.146484	118.780197
920.994141	-200.287231
919.841797	-305.463074
918.688477	-185.539063
917.535156	13.950111
916.380859	136.244064
915.227539	47.443871
914.073242	-100.218063
912.918945	-209.120697
911.763672	-36.524239
910.608398	-95.268837
909.453125	-138.002502
908.297852	23.441174
907.141602	89.710411
905.985352	8.753552
904.829102	45.746666
903.672852	-41.757271
902.515625	-9.100113
901.358398	-5.792993
900.201172	-4.656100
899.042969	182.136810
897.884766	133.640656
896.726563	58.113239
895.568359	127.437370
894.409180	-67.701195
893.250000	-90.882751
892.090820	-43.917988
890.930664	34.732491
889.771484	-180.205856
888.611328	-184.956833
887.450195	-36.114250
886.289063	26.961660
885.128906	132.947525
883.966797	150.970352
882.805664	119.425842
881.643555	76.686417
880.481445	47.553532
879.319336	401.649750
878.156250	277.926880
876.993164	7.883398
875.830078	26.309767
874.666016	362.273071
873.502930	340.176544
872.338867	255.117798
871.173828	140.891220
870.009766	499.171295
868.844727	283.803772
867.679688	142.772995
866.513672	127.730080
865.348633	445.347290
864.182617	369.624786
863.015625	145.698624
861.849609	319.416687
860.682617	401.013580
859.515625	350.139465
858.347656	539.443481
857.180664	609.744080
856.012695	262.781769
854.843750	671.776550
853.675781	625.414001
852.506836	762.889709
851.337891	326.572449
850.167969	616.402405
848.999023	565.594543
847.829102	604.381470
846.658203	676.719482
845.488281	502.774689
844.317383	243.850082
843.146484	452.640686
841.975586	366.036377
840.803711	438.229187
839.631836	228.642792
838.459961	421.467865
837.287109	240.966705
836.114258	111.897087
834.941406	360.338440
833.768555	519.288208
832.594727	169.080811
831.420898	497.544617
830.247070	343.780640
829.072266	475.609650
827.898438	319.579895
826.722656	-5.911736
825.547852	330.832703
824.372070	181.449280
823.196289	185.827377
822.020508	161.171783
820.844727	111.952888
819.667969	100.542099
818.491211	135.809662
817.313477	133.146439
816.136719	-96.571556
814.958984	-473.093689
813.781250	184.718353
812.602539	-147.389206
811.423828	29.663568
810.245117	53.183460
809.066406	-3.395714
807.886719	-160.009430
806.707031	12.063382
805.527344	104.018433
804.346680	-268.140350
803.166992	-380.552307
801.985352	-313.276978
800.804688	-84.198853
799.623047	62.605293
798.441406	-322.925629
797.259766	-555.423523
796.078125	-136.332840
794.895508	-138.544266
793.712891	-169.661209
792.529297	-70.209221
791.346680	-41.770416
790.163086	-20.100109
788.978516	-146.833878
787.794922	-233.795197
786.610352	88.406769
785.425781	32.164001
784.241211	-28.592045
783.055664	-332.592072
781.870117	-55.334141
780.684570	299.007965
779.498047	169.305130
778.311523	121.261002
777.125000	123.905228
775.938477	91.115265
774.750977	254.636963
773.563477	144.379822
772.375977	241.409073
771.187500	291.966705
769.999023	46.949081
768.810547	42.201061
767.622070	156.346863
766.432617	391.507446
765.243164	384.152222
764.053711	398.716309
762.863281	494.629303
761.672852	504.548706
760.482422	298.704834
759.291992	145.658188
758.100586	414.906860
756.909180	114.374733
755.717773	328.351135
754.525391	535.541260
753.333008	158.006287
752.140625	107.916695
750.948242	367.468506
749.754883	367.693237
748.561523	370.035553
747.368164	181.346085
746.173828	433.742371
744.979492	328.349304
743.785156	218.554901
742.590820	345.575378
741.395508	130.473862
740.200195	277.065216
739.003906	-23.491592
737.808594	-142.116745
736.612305	249.599823
735.416016	115.551636
734.218750	158.852936
733.021484	136.442444
731.824219	201.541107
730.626953	106.885582
729.428711	84.426277
728.230469	-12.382077
727.032227	11.082169
725.833984	517.552063
724.634766	68.884430
723.435547	133.811737
722.235352	318.837463
721.036133	372.777283
719.835938	435.440338
718.635742	292.934113
717.434570	298.897217
716.233398	256.898102
715.032227	319.642944
713.831055	129.460846
712.628906	220.633163
711.426758	-52.160286
710.224609	108.845238
709.021484	139.128494
707.818359	23.542995
706.615234	210.746033
705.412109	71.398766
704.208008	132.429337
703.003906	-65.418427
701.799805	132.842667
700.594727	-203.917709
699.389648	103.198151
698.184570	299.409698
696.979492	110.953911
695.773438	-42.535885
694.567383	6.196750
693.361328	61.544701
692.154297	-139.223907
690.947266	-133.538864
689.740234	-145.079956
688.533203	-136.948959
687.325195	-113.493179
686.117188	7.694447
684.909180	29.234217
683.700195	53.085300
682.491211	-241.510300
681.282227	-171.788391
680.072266	-88.942482
678.863281	-218.215790
677.653320	-106.919769
676.442383	-233.630768
675.232422	-93.912056
674.021484	45.911118
672.810547	-65.098351
671.598633	120.411713
670.386719	104.917274
669.174805	323.066040
667.962891	199.806091
666.750000	16.269802
665.537109	59.809776
664.324219	-88.722961
663.110352	-90.199043
661.897461	35.845890
660.683594	233.209732
659.468750	-98.014099
658.254883	-8.281628
657.040039	36.258686
655.824219	16.223797
654.609375	-7.991361
653.393555	-131.216278
652.177734	245.622391
650.960938	107.525780
649.745117	23.424299
648.528320	187.064240
647.311523	-153.045044
646.093750	-159.340958
644.875977	247.543365
643.658203	105.699173
642.440430	41.359383
641.221680	295.287994
640.002930	82.578384
638.784180	61.214352
637.564453	41.952736
636.344727	-80.497131
635.125000	153.544418
633.905273	20.168003
632.684570	133.588303
631.463867	152.349930
630.243164	29.278019
629.021484	58.356251
627.799805	-7.206417
626.578125	-6.551919
625.356445	356.092377
624.133789	210.246353
622.911133	316.934143
621.688477	82.511604
620.464844	147.594299
619.241211	38.688629
618.017578	-124.233559
616.793945	48.370068
615.569336	-85.753242
614.344727	-190.546112
613.120117	-82.133995
611.894531	311.992188
610.668945	311.711517
609.443359	120.296692
608.216797	348.996216
606.991211	-100.689102
605.764648	-42.885666
604.537109	7.331542
