# Supplementary material for: Raman spectroscopy accurately differentiates mucosal healing from non-healing and biochemical changes following biological therapy in inflammatory bowel disease
Source: PLoS One. 2021 Jun 2;16(6):e0252210. doi: 10.1371/journal.pone.0252210 (PMC8172032; doi:10.1371/journal.pone.0252210)
Supplement: S2 Dataset — (ZIP) [file pone.0252210.s004.zip › Export UC MH/EC037-1_base sub CR removed_21__X_-13702.7__Y_37029__Z_158.119__Time_238.txt]

1714.640625	168.383530
1713.664063	337.210358
1712.687500	269.880005
1711.709961	-51.106911
1710.733398	79.594360
1709.755859	-51.419086
1708.778320	-55.374348
1707.799805	-61.023148
1706.821289	76.300285
1705.843750	-219.210861
1704.864258	-39.833809
1703.885742	-44.223450
1702.907227	-34.296093
1701.927734	-95.735458
1700.948242	-35.880222
1699.968750	-68.766563
1698.988281	174.569763
1698.007813	36.403255
1697.028320	-167.641251
1696.046875	-109.019211
1695.066406	-17.534744
1694.084961	170.795258
1693.104492	82.161072
1692.123047	103.725220
1691.140625	27.231340
1690.159180	229.018158
1689.176758	159.286530
1688.194336	218.291550
1687.211914	264.607513
1686.228516	367.512238
1685.246094	377.764404
1684.262695	321.992676
1683.279297	-10.194771
1682.295898	342.863403
1681.311523	512.587830
1680.327148	445.872498
1679.342773	456.935974
1678.358398	173.166916
1677.374023	485.993286
1676.388672	227.314087
1675.403320	631.406189
1674.417969	434.963715
1673.432617	603.243469
1672.446289	639.024231
1671.459961	885.140015
1670.473633	600.342346
1669.487305	560.429871
1668.500977	574.062683
1667.513672	1057.924805
1666.526367	989.964172
1665.539063	909.159851
1664.550781	979.957336
1663.563477	995.419189
1662.575195	870.684448
1661.586914	942.524292
1660.598633	993.467224
1659.609375	965.207520
1658.620117	1085.636719
1657.631836	1055.367798
1656.641602	1192.203613
1655.652344	1032.774902
1654.662109	1016.612305
1653.672852	775.814270
1652.681641	839.605591
1651.691406	795.192383
1650.701172	1076.318970
1649.709961	567.011963
1648.718750	713.706238
1647.727539	622.707825
1646.735352	439.474152
1645.744141	312.013031
1644.751953	153.099548
1643.759766	292.812836
1642.766602	31.375200
1641.774414	279.619690
1640.781250	311.536316
1639.788086	245.987106
1638.794922	-40.931660
1637.801758	91.694725
1636.807617	21.389143
1635.813477	72.490067
1634.819336	5.111818
1633.825195	-125.351875
1632.830078	-2.789277
1631.834961	106.657570
1630.839844	-305.154358
1629.844727	17.719936
1628.849609	69.471642
1627.853516	-39.229816
1626.857422	46.856392
1625.861328	-169.476639
1624.865234	-28.048988
1623.868164	-236.272537
1622.871094	-57.996189
1621.874023	-176.678375
1620.876953	-53.570366
1619.879883	72.148918
1618.881836	-98.900406
1617.883789	71.456451
1616.885742	89.521347
1615.887695	-78.726021
1614.888672	144.034180
1613.889648	-11.022986
1612.890625	51.666435
1611.891602	-24.636206
1610.892578	-103.530807
1609.892578	126.849838
1608.892578	110.814018
1607.892578	-25.735943
1606.892578	-83.671043
1605.891602	28.589117
1604.890625	203.607117
1603.889648	43.490726
1602.888672	40.420071
1601.887695	199.524582
1600.885742	10.617385
1599.883789	59.728390
1598.881836	-76.864281
1597.879883	-304.937103
1596.876953	31.526299
1595.874023	-227.945602
1594.871094	-85.068527
1593.868164	-93.796356
1592.864258	127.188187
1591.861328	-25.294491
1590.857422	-39.460602
1589.853516	-137.194992
1588.848633	-190.623688
1587.844727	-144.974319
1586.839844	236.968323
1585.834961	269.296509
1584.830078	95.603889
1583.824219	232.010498
1582.819336	162.449997
1581.813477	43.322701
1580.807617	200.223572
1579.800781	239.776489
1578.794922	47.541035
1577.788086	178.014786
1576.781250	154.808929
1575.773438	-55.814095
1574.766602	144.528534
1573.758789	183.439392
1572.750977	-71.557617
1571.743164	-110.803551
1570.735352	114.936783
1569.726563	-15.498168
1568.718750	207.312988
1567.708984	100.057503
1566.700195	132.964218
1565.691406	77.483070
1564.681641	45.258904
1563.671875	-145.350967
1562.662109	219.187927
1561.652344	-145.386749
1560.641602	-40.567055
1559.630859	74.461975
1558.620117	163.404938
1557.609375	107.068077
1556.597656	325.263794
1555.586914	240.186401
1554.575195	219.757965
1553.563477	131.899872
1552.550781	194.090286
1551.539063	-0.078908
1550.526367	387.915222
1549.513672	214.231018
1548.500977	273.288361
1547.487305	130.479263
1546.473633	300.444855
1545.459961	366.824005
1544.446289	270.247681
1543.432617	196.845093
1542.417969	-122.062500
1541.404297	-27.716578
1540.389648	110.349396
1539.374023	305.014404
1538.359375	122.672455
1537.343750	-72.626434
1536.328125	82.901031
1535.312500	62.853031
1534.296875	256.734070
1533.280273	383.362854
1532.263672	182.464676
1531.247070	149.046066
1530.230469	182.517883
1529.212891	287.972046
1528.196289	63.631184
1527.178711	186.865845
1526.160156	145.159012
1525.142578	-7.293377
1524.124023	84.646332
1523.106445	163.594482
1522.087891	-61.129993
1521.068359	200.145493
1520.049805	-194.391754
1519.030273	-85.071701
1518.010742	39.518269
1516.991211	179.367538
1515.971680	-25.169275
1514.951172	-132.143738
1513.930664	395.056458
1512.910156	-151.149506
1511.889648	-24.762407
1510.868164	-24.283262
1509.846680	137.726837
1508.826172	-308.306488
1507.803711	-102.916626
1506.782227	-141.255081
1505.759766	-289.911560
1504.737305	-131.059906
1503.714844	68.633286
1502.692383	-180.145035
1501.668945	-121.581970
1500.646484	-127.125298
1499.623047	-58.527618
1498.599609	-258.786438
1497.575195	-59.864475
1496.550781	-27.403580
1495.527344	117.534714
1494.502930	9.138618
1493.477539	240.745438
1492.453125	-154.073868
1491.427734	286.892059
1490.402344	17.269329
1489.376953	107.893570
1488.350586	-23.811628
1487.325195	168.789795
1486.298828	340.801239
1485.272461	142.577744
1484.245117	327.136475
1483.218750	350.848328
1482.191406	328.554657
1481.164063	211.858704
1480.136719	383.271942
1479.108398	348.057526
1478.080078	391.812988
1477.052734	417.688812
1476.023438	451.103668
1474.995117	759.552490
1473.965820	861.543945
1472.937500	655.422485
1471.908203	945.663452
1470.877930	1088.124023
1469.848633	836.148621
1468.818359	802.984070
1467.788086	1207.220581
1466.757813	1405.301147
1465.727539	1120.274414
1464.696289	1452.909180
1463.665039	1353.406860
1462.633789	1264.083740
1461.602539	1360.187500
1460.570313	1781.244629
1459.539063	1410.014160
1458.506836	1709.004150
1457.473633	1769.280884
1456.441406	1497.167603
1455.408203	1818.709717
1454.375000	1653.171265
1453.341797	1908.597046
1452.308594	1525.080322
1451.274414	1575.093018
1450.241211	1749.267090
1449.207031	1743.468018
1448.171875	1719.918213
1447.137695	2015.472290
1446.102539	1776.675659
1445.067383	1808.825317
1444.032227	1886.520752
1442.997070	1733.945068
1441.960938	1614.304688
1440.924805	1750.162231
1439.888672	1744.376831
1438.852539	1670.350342
1437.816406	1750.545410
1436.779297	1593.170166
1435.742188	1226.191650
1434.705078	1743.431641
1433.666992	1154.371948
1432.629883	974.618164
1431.591797	931.251404
1430.553711	845.025513
1429.514648	516.623291
1428.476563	713.111328
1427.437500	669.928101
1426.398438	414.989502
1425.359375	603.882813
1424.320313	351.656433
1423.280273	270.905548
1422.240234	238.094559
1421.200195	275.863556
1420.159180	16.479708
1419.119141	114.789833
1418.078125	99.805443
1417.037109	52.156643
1415.996094	195.799835
1414.954102	67.725067
1413.912109	133.411835
1412.870117	-72.443260
1411.828125	-381.233490
1410.786133	237.618607
1409.743164	137.550522
1408.700195	128.027725
1407.657227	85.910789
1406.614258	58.939178
1405.570313	220.322098
1404.527344	-32.466625
1403.483398	-84.332001
1402.438477	142.381592
1401.394531	-34.801701
1400.349609	-66.397850
1399.304688	213.018784
1398.259766	68.703125
1397.214844	190.201141
1396.168945	379.355316
1395.123047	230.276428
1394.077148	-181.675140
1393.031250	-34.920349
1391.984375	79.276108
1390.937500	5.757077
1389.890625	132.558594
1388.843750	-63.392681
1387.796875	146.075943
1386.749023	57.887566
1385.701172	-145.207260
1384.653320	101.860626
1383.604492	-123.510910
1382.556641	-38.818443
1381.507813	-34.050098
1380.458984	145.649628
1379.410156	163.031387
1378.360352	35.659447
1377.310547	150.560837
1376.260742	35.896336
1375.210938	-48.690918
1374.161133	-227.950348
1373.110352	151.608383
1372.059570	-219.460846
1371.008789	222.436172
1369.957031	-158.297852
1368.906250	-157.496124
1367.854492	-179.045105
1366.802734	-75.950096
1365.750000	-27.610876
1364.698242	466.484222
1363.645508	-94.995872
1362.592773	78.027000
1361.540039	-42.536701
1360.486328	105.692917
1359.433594	-141.480560
1358.379883	86.464172
1357.326172	-90.817162
1356.271484	147.131805
1355.216797	114.214600
1354.163086	334.832428
1353.107422	21.381840
1352.052734	284.316101
1350.998047	189.706848
1349.942383	105.147644
1348.886719	256.484680
1347.830078	308.588928
1346.774414	427.761444
1345.717773	358.470886
1344.661133	604.215271
1343.604492	609.480835
1342.546875	555.340210
1341.490234	714.440918
1340.432617	769.498596
1339.375000	579.414978
1338.316406	825.337219
1337.258789	855.865051
1336.200195	473.082092
1335.141602	578.090698
1334.082031	542.102722
1333.023438	464.187897
1331.963867	777.145264
1330.904297	397.725128
1329.844727	564.895996
1328.784180	492.332916
1327.723633	434.719574
1326.663086	611.920776
1325.602539	475.453644
1324.541992	551.507202
1323.480469	617.731445
1322.418945	708.700195
1321.357422	863.883606
1320.295898	648.999878
1319.233398	565.023621
1318.170898	732.725342
1317.108398	841.264587
1316.045898	1075.568481
1314.982422	841.572876
1313.918945	588.053711
1312.855469	755.992737
1311.791992	749.072815
1310.728516	907.224976
1309.664063	713.328613
1308.599609	822.346741
1307.535156	589.346985
1306.469727	1099.527344
1305.404297	970.030212
1304.338867	680.819580
1303.273438	827.005920
1302.208008	675.770081
1301.141602	652.462769
1300.075195	540.788391
1299.008789	994.245972
1297.942383	894.981140
1296.875000	1107.667114
1295.807617	937.363342
1294.740234	931.654846
1293.672852	489.231995
1292.604492	456.768341
1291.537109	765.341797
1290.468750	894.823730
1289.399414	963.014160
1288.331055	891.535461
1287.261719	599.585571
1286.192383	520.988831
1285.123047	623.761658
1284.052734	368.982391
1282.983398	567.362427
1281.913086	503.772278
1280.841797	232.230545
1279.771484	506.536163
1278.700195	748.968140
1277.628906	511.969299
1276.557617	382.722076
1275.486328	637.414795
1274.414063	808.938599
1273.341797	909.572021
1272.269531	616.866516
1271.197266	822.633484
1270.124023	596.102173
1269.050781	535.744141
1267.977539	702.472229
1266.904297	800.841858
1265.830078	784.527771
1264.756836	936.592896
1263.681641	793.511292
1262.607422	784.650146
1261.533203	878.223328
1260.458008	837.733826
1259.382813	906.953613
1258.307617	581.518066
1257.231445	728.768311
1256.155273	698.222046
1255.079102	507.042206
1254.002930	671.348511
1252.926758	784.508911
1251.849609	917.102844
1250.772461	777.233887
1249.695313	805.256226
1248.617188	677.673279
1247.540039	739.785034
1246.461914	648.775208
1245.382813	878.545166
1244.304688	549.523376
1243.225586	689.394043
1242.146484	520.844360
1241.067383	604.857544
1239.988281	567.496704
1238.908203	649.056458
1237.828125	774.261169
1236.748047	596.240417
1235.667969	767.496887
1234.586914	545.928772
1233.505859	494.135315
1232.424805	553.843811
1231.343750	274.342102
1230.261719	404.317505
1229.179688	432.527435
1228.097656	567.259766
1227.015625	300.105011
1225.932617	417.856079
1224.850586	87.943123
1223.767578	396.785095
1222.683594	536.185547
1221.600586	175.010071
1220.516602	84.730522
1219.432617	144.328918
1218.347656	34.738831
1217.263672	270.656036
1216.178711	489.540619
1215.093750	102.218445
1214.008789	62.698109
1212.922852	397.288177
1211.836914	224.961060
1210.750977	122.655060
1209.665039	124.095673
1208.579102	337.729065
1207.492188	314.961426
1206.405273	439.220367
1205.318359	358.559479
1204.230469	316.451416
1203.142578	211.708542
1202.054688	249.075943
1200.966797	240.652237
1199.877930	70.911957
1198.790039	-298.526642
1197.701172	66.032623
1196.611328	19.032110
1195.522461	3.295299
1194.432617	-320.253174
1193.342773	279.437622
1192.252930	-24.869514
1191.162109	-216.149307
1190.072266	-152.718582
1188.981445	232.483841
1187.889648	101.187492
1186.798828	-133.312881
1185.707031	-110.934761
1184.615234	132.166122
1183.523438	-30.339094
1182.430664	-147.251434
1181.337891	-53.121025
1180.245117	-150.882156
1179.152344	-1.750354
1178.059570	-171.460663
1176.965820	-58.431351
1175.872070	169.479126
1174.778320	196.072861
1173.683594	-57.535217
1172.588867	172.462570
1171.494141	375.983643
1170.399414	-25.988131
1169.303711	450.081970
1168.208984	143.839691
1167.113281	-104.941826
1166.016602	-109.837364
1164.920898	-62.191113
1163.824219	52.275742
1162.727539	190.527664
1161.630859	30.115091
1160.533203	84.617508
1159.435547	234.532791
1158.337891	253.055939
1157.240234	-50.627766
1156.141602	84.729057
1155.043945	296.304657
1153.944336	121.400238
1152.845703	49.044254
1151.747070	260.308380
1150.647461	218.810974
1149.547852	-32.383091
1148.447266	-28.661343
1147.347656	-227.407288
1146.247070	-49.956398
1145.146484	-117.813873
1144.044922	-50.060677
1142.944336	27.131058
1141.842773	216.019363
1140.741211	-87.514000
1139.638672	217.694092
1138.537109	159.024658
1137.434570	102.688606
1136.332031	264.915619
1135.228516	23.171482
1134.125977	71.232170
1133.022461	140.573959
1131.917969	542.155945
1130.814453	271.863861
1129.709961	215.175690
1128.605469	324.514984
1127.500977	644.831299
1126.396484	440.921814
1125.291016	590.259949
1124.185547	694.445313
1123.080078	485.747803
1121.973633	435.804840
1120.868164	381.106567
1119.761719	350.048492
1118.654297	494.127106
1117.547852	221.534027
1116.440430	391.504395
1115.333008	296.378540
1114.225586	-233.958237
1113.117188	198.318909
1112.008789	77.136360
1110.900391	329.414703
1109.791992	321.590149
1108.682617	488.538239
1107.573242	149.894592
1106.463867	562.306396
1105.354492	419.669037
1104.244141	439.904785
1103.133789	519.086975
1102.023438	536.845337
1100.913086	448.411255
1099.801758	496.742157
1098.690430	495.499451
1097.579102	409.359833
1096.467773	695.568359
1095.355469	394.932129
1094.243164	549.015076
1093.130859	594.663818
1092.017578	715.587830
1090.905273	295.033417
1089.791992	611.234741
1088.677734	426.091339
1087.564453	539.757813
1086.450195	260.587433
1085.335938	489.378906
1084.221680	755.650940
1083.106445	297.917542
1081.991211	105.875908
1080.875977	400.154175
1079.760742	508.741821
1078.644531	624.287720
1077.528320	580.135559
1076.412109	291.907745
1075.295898	461.335938
1074.178711	508.672577
1073.061523	237.015396
1071.944336	621.996582
1070.826172	779.389954
1069.708984	744.528687
1068.590820	173.086136
1067.471680	552.975830
1066.353516	335.474152
1065.234375	146.151138
1064.115234	572.587097
1062.996094	423.076355
1061.875977	247.883209
1060.755859	587.425842
1059.635742	538.570862
1058.515625	213.825607
1057.394531	419.885986
1056.273438	511.334320
1055.152344	282.625122
1054.031250	516.580139
1052.909180	178.207977
1051.787109	346.708038
1050.665039	279.357147
1049.541992	216.706985
1048.418945	156.435394
1047.295898	156.864166
1046.172852	257.600250
1045.048828	260.363342
1043.925781	230.519241
1042.801758	291.599670
1041.676758	145.278076
1040.552734	-73.158012
1039.427734	167.356491
1038.302734	63.161381
1037.176758	124.322304
1036.050781	301.862579
1034.924805	228.043442
1033.798828	-1.576988
1032.672852	224.817215
1031.545898	53.500832
1030.418945	247.295837
1029.291992	313.207611
1028.164063	-417.912811
1027.036133	-407.557983
1025.908203	-60.380836
1024.780273	-161.481445
1023.651367	-53.557400
1022.522461	-242.724579
1021.393555	36.985229
1020.264648	-147.371887
1019.134766	13.993012
1018.004883	-93.651428
1016.875000	-55.131958
1015.744141	25.135437
1014.613281	-79.951904
1013.482422	-377.216858
1012.351563	-69.759628
1011.219727	94.037170
1010.088867	313.397797
1008.956055	359.109558
1007.824219	377.112335
1006.691406	392.852783
1005.558594	1104.846802
1004.425781	1603.843750
1003.292969	1527.028320
1002.159180	1279.278198
1001.025391	692.034668
999.891602	715.044983
998.756836	541.788574
997.622070	345.600891
996.487305	131.117905
995.352539	249.180527
994.216797	408.797638
993.081055	430.003632
991.945313	105.317123
990.808594	-85.397346
989.672852	16.858843
988.536133	-60.631535
987.398438	-20.484474
986.261719	102.678947
985.124023	299.571625
983.986328	-134.474060
982.847656	251.336578
981.709961	38.651184
980.571289	17.140274
979.432617	50.948311
978.292969	6.629952
977.153320	-150.242844
976.013672	-109.235786
974.874023	106.528709
973.734375	159.146973
972.593750	147.506012
971.453125	119.897903
970.311523	44.174629
969.170898	152.253021
968.029297	161.686157
966.886719	162.033356
965.745117	-92.152489
964.602539	204.330627
963.459961	-35.782764
962.317383	327.240082
961.173828	399.116913
960.030273	198.392395
958.886719	226.955460
957.743164	72.386337
956.598633	-36.214161
955.454102	-48.506931
954.309570	-14.913768
953.165039	146.911072
952.019531	70.847939
950.874023	-204.047806
949.727539	150.090652
948.582031	156.701462
947.435547	257.117920
946.289063	142.810852
945.141602	-76.422981
943.995117	26.586061
942.847656	-263.083954
941.699219	52.424362
940.551758	276.606140
939.403320	176.782089
938.254883	401.039337
937.105469	324.247284
935.957031	243.042694
934.807617	389.934448
933.658203	58.264923
932.507813	20.778795
931.357422	-98.591942
930.207031	-28.777664
929.056641	88.920105
927.906250	259.022095
926.754883	181.077866
925.603516	82.794182
924.451172	89.291061
923.298828	161.835526
922.146484	-104.331192
920.994141	-20.212046
919.841797	7.147008
918.688477	411.747070
917.535156	212.028412
916.380859	-87.429672
915.227539	-161.877121
914.073242	149.683792
912.918945	175.247482
911.763672	-46.419025
910.608398	-195.307877
909.453125	-103.654785
908.297852	-370.183838
907.141602	-31.297747
905.985352	-265.827026
904.829102	-117.273140
903.672852	31.290091
902.515625	-232.291901
901.358398	-248.892975
900.201172	-50.379986
899.042969	10.071096
897.884766	14.004085
896.726563	-24.969473
895.568359	-7.323994
894.409180	213.852585
893.250000	64.304840
892.090820	-143.863586
890.930664	48.007484
889.771484	-85.402077
888.611328	83.901848
887.450195	9.354946
886.289063	70.324364
885.128906	108.751236
883.966797	241.960297
882.805664	219.528946
881.643555	167.838455
880.481445	64.363029
879.319336	197.637634
878.156250	252.019928
876.993164	349.216339
875.830078	4.957125
874.666016	458.010101
873.502930	354.832977
872.338867	389.022217
871.173828	459.224091
870.009766	128.985901
868.844727	86.808525
867.679688	78.400002
866.513672	211.635651
865.348633	423.488342
864.182617	363.369202
863.015625	152.779877
861.849609	696.917725
860.682617	284.281769
859.515625	208.568207
858.347656	339.365204
857.180664	571.069336
856.012695	479.634735
854.843750	439.816803
853.675781	657.861755
852.506836	465.573242
851.337891	616.249023
850.167969	238.065125
848.999023	446.931824
847.829102	512.351990
846.658203	438.899445
845.488281	83.414246
844.317383	307.690247
843.146484	348.363129
841.975586	118.327034
840.803711	228.285294
839.631836	101.160805
838.459961	-220.412003
837.287109	197.824829
836.114258	95.249397
834.941406	365.701294
833.768555	193.813065
832.594727	394.803558
831.420898	189.406540
830.247070	512.930481
829.072266	66.537460
827.898438	104.318832
826.722656	438.606873
825.547852	199.703934
824.372070	179.283890
823.196289	-81.860336
822.020508	64.749840
820.844727	-129.561279
819.667969	128.186661
818.491211	31.759594
817.313477	231.323380
816.136719	-16.550703
814.958984	-119.785049
813.781250	-207.482437
812.602539	-81.754417
811.423828	-0.631285
810.245117	18.135519
809.066406	-72.076492
807.886719	86.476532
806.707031	-50.530136
805.527344	21.160103
804.346680	90.503929
803.166992	95.359886
801.985352	11.354136
800.804688	-345.563354
799.623047	-163.474304
798.441406	-141.216125
797.259766	-81.381393
796.078125	-263.248138
794.895508	0.233979
793.712891	-135.252335
792.529297	-120.178253
791.346680	45.356098
790.163086	-192.180893
788.978516	327.181000
787.794922	29.744707
786.610352	28.761564
785.425781	118.350945
784.241211	114.928940
783.055664	281.614227
781.870117	255.847015
780.684570	468.611969
779.498047	374.127441
778.311523	308.293121
777.125000	120.955261
775.938477	-26.662727
774.750977	77.268829
773.563477	-116.804794
772.375977	-308.679474
771.187500	154.410080
769.999023	271.032715
768.810547	142.834229
767.622070	-25.064842
766.432617	-36.553429
765.243164	286.682159
764.053711	307.979553
762.863281	421.643250
761.672852	363.477722
760.482422	267.846252
759.291992	79.774376
758.100586	1.685892
756.909180	75.292175
755.717773	49.855366
754.525391	61.717396
753.333008	418.511993
752.140625	252.187134
750.948242	-43.713352
749.754883	266.539368
748.561523	225.319885
747.368164	221.375412
746.173828	160.319748
744.979492	226.490799
743.785156	141.241562
742.590820	80.110657
741.395508	214.081299
740.200195	339.185272
739.003906	109.204765
737.808594	140.012543
736.612305	142.302200
735.416016	109.535652
734.218750	50.491505
733.021484	-78.575134
731.824219	-43.472458
730.626953	-14.951968
729.428711	31.046505
728.230469	251.963974
727.032227	98.957382
725.833984	0.679835
724.634766	101.307098
723.435547	110.159317
722.235352	158.344086
721.036133	302.627747
719.835938	278.779297
718.635742	-44.021542
717.434570	-133.147308
716.233398	240.306305
715.032227	-106.087173
713.831055	71.068100
712.628906	-83.152756
711.426758	30.849825
710.224609	107.840881
709.021484	217.554047
707.818359	220.590668
706.615234	-81.118134
705.412109	-42.981121
704.208008	-76.578766
703.003906	-184.026840
701.799805	150.301041
700.594727	201.857834
699.389648	-5.230376
698.184570	-27.306086
696.979492	-125.297760
695.773438	0.702949
694.567383	111.590981
693.361328	187.834152
692.154297	75.292175
690.947266	-19.662115
689.740234	4.968127
688.533203	-59.201214
687.325195	-387.816132
686.117188	147.088913
684.909180	-22.759207
683.700195	-79.613892
682.491211	180.179001
681.282227	-233.812393
680.072266	-73.347336
678.863281	82.923454
677.653320	-161.241028
676.442383	-123.659645
675.232422	-204.908661
674.021484	328.603302
672.810547	176.341766
671.598633	71.957214
670.386719	28.388842
669.174805	65.055855
667.962891	-209.283035
666.750000	-102.973930
665.537109	-190.905899
664.324219	-73.389648
663.110352	-109.002319
661.897461	110.361641
660.683594	1.803673
659.468750	61.824451
658.254883	113.415771
657.040039	83.249084
655.824219	111.536469
654.609375	-153.154739
653.393555	41.557327
652.177734	365.669037
650.960938	90.955444
649.745117	426.074005
648.528320	31.278492
647.311523	121.216415
646.093750	15.434270
644.875977	350.974335
643.658203	443.426605
642.440430	428.442871
641.221680	299.641296
640.002930	37.736298
638.784180	27.525610
637.564453	251.638779
636.344727	140.597809
635.125000	76.926247
633.905273	-27.462730
632.684570	82.912247
631.463867	328.469391
630.243164	-50.523777
629.021484	21.153040
627.799805	384.445953
626.578125	301.480377
625.356445	715.827881
624.133789	722.633301
622.911133	545.002197
621.688477	292.295105
620.464844	281.533447
619.241211	-44.241650
618.017578	-102.523376
616.793945	130.013947
615.569336	-155.751831
614.344727	16.076513
613.120117	-2.951537
611.894531	31.037943
610.668945	53.824760
609.443359	43.998196
608.216797	285.755646
606.991211	116.562073
605.764648	-12.654479
604.537109	-217.292435
