# Supplementary material for: Raman spectroscopy accurately differentiates mucosal healing from non-healing and biochemical changes following biological therapy in inflammatory bowel disease
Source: PLoS One. 2021 Jun 2;16(6):e0252210. doi: 10.1371/journal.pone.0252210 (PMC8172032; doi:10.1371/journal.pone.0252210)
Supplement: S2 Dataset — (ZIP) [file pone.0252210.s004.zip › Export UC MH/EC035-1_base sub CR removed_60__X_-21102.9__Y_35980.1__Z_154.123__Time_683.txt]

1714.640625	51.054981
1713.664063	-32.201447
1712.687500	9.110039
1711.709961	-19.431221
1710.733398	56.503738
1709.755859	-31.198986
1708.778320	-35.882000
1707.799805	20.960567
1706.821289	128.586716
1705.843750	142.370834
1704.864258	32.903645
1703.885742	-119.398926
1702.907227	-46.908554
1701.927734	-135.045609
1700.948242	36.260307
1699.968750	55.006958
1698.988281	151.223312
1698.007813	70.933723
1697.028320	94.874084
1696.046875	236.309204
1695.066406	-151.241409
1694.084961	96.948776
1693.104492	-42.138412
1692.123047	-77.087746
1691.140625	213.544495
1690.159180	223.879166
1689.176758	132.819412
1688.194336	196.477921
1687.211914	308.096985
1686.228516	166.402908
1685.246094	387.249115
1684.262695	72.405052
1683.279297	122.675850
1682.295898	167.605637
1681.311523	79.375984
1680.327148	196.189255
1679.342773	100.036591
1678.358398	214.165421
1677.374023	360.188324
1676.388672	314.651367
1675.403320	298.410736
1674.417969	375.256012
1673.432617	268.690125
1672.446289	287.093414
1671.459961	241.755768
1670.473633	393.036346
1669.487305	318.552490
1668.500977	236.173477
1667.513672	382.147705
1666.526367	329.054016
1665.539063	358.278595
1664.550781	387.524353
1663.563477	371.723877
1662.575195	446.119446
1661.586914	350.867584
1660.598633	412.077728
1659.609375	306.364349
1658.620117	370.296173
1657.631836	500.474426
1656.641602	469.099976
1655.652344	443.095581
1654.662109	345.682404
1653.672852	272.191376
1652.681641	426.298401
1651.691406	188.927780
1650.701172	242.613266
1649.709961	298.966858
1648.718750	207.325241
1647.727539	184.492966
1646.735352	159.077667
1645.744141	355.632507
1644.751953	55.642475
1643.759766	46.288441
1642.766602	121.464249
1641.774414	141.248734
1640.781250	187.461670
1639.788086	64.874825
1638.794922	5.700509
1637.801758	-19.109739
1636.807617	53.687637
1635.813477	-55.357704
1634.819336	173.007416
1633.825195	164.214844
1632.830078	-42.076740
1631.834961	-24.376669
1630.839844	9.169652
1629.844727	158.579376
1628.849609	97.440910
1627.853516	131.099564
1626.857422	125.339485
1625.861328	-127.583031
1624.865234	3.554565
1623.868164	-83.512672
1622.871094	-2.279258
1621.874023	13.278063
1620.876953	-0.018661
1619.879883	83.924080
1618.881836	230.897125
1617.883789	-18.580759
1616.885742	18.205435
1615.887695	107.508789
1614.888672	-65.554565
1613.889648	57.915684
1612.890625	13.534354
1611.891602	53.119869
1610.892578	82.246002
1609.892578	-121.857216
1608.892578	109.132553
1607.892578	222.176712
1606.892578	-18.369301
1605.891602	154.952682
1604.890625	-6.864347
1603.889648	-45.555824
1602.888672	4.778070
1601.887695	-41.677708
1600.885742	262.418915
1599.883789	150.609970
1598.881836	36.265938
1597.879883	144.191849
1596.876953	14.272822
1595.874023	88.241158
1594.871094	-180.006348
1593.868164	55.952991
1592.864258	-50.233921
1591.861328	-80.638298
1590.857422	-58.811821
1589.853516	-83.943779
1588.848633	-88.178688
1587.844727	43.245514
1586.839844	-206.109390
1585.834961	-19.935261
1584.830078	64.513794
1583.824219	-33.490154
1582.819336	17.081358
1581.813477	7.723382
1580.807617	-53.707676
1579.800781	119.237053
1578.794922	10.967306
1577.788086	-47.802547
1576.781250	-7.659007
1575.773438	115.717445
1574.766602	-18.451994
1573.758789	16.463629
1572.750977	7.167346
1571.743164	-93.102264
1570.735352	-1.019689
1569.726563	-10.314689
1568.718750	14.165575
1567.708984	-62.666233
1566.700195	-25.217724
1565.691406	7.015758
1564.681641	-28.258509
1563.671875	42.862762
1562.662109	-72.846619
1561.652344	57.888138
1560.641602	48.517483
1559.630859	98.767517
1558.620117	-22.094732
1557.609375	-18.528328
1556.597656	-20.166809
1555.586914	50.713787
1554.575195	121.540764
1553.563477	49.906590
1552.550781	42.995567
1551.539063	155.127060
1550.526367	49.822529
1549.513672	27.325922
1548.500977	191.043060
1547.487305	101.235840
1546.473633	1.099019
1545.459961	-73.172981
1544.446289	95.480995
1543.432617	-22.760210
1542.417969	29.503447
1541.404297	-21.585316
1540.389648	35.757347
1539.374023	85.293747
1538.359375	49.609211
1537.343750	50.026020
1536.328125	24.609461
1535.312500	68.809982
1534.296875	-18.561085
1533.280273	-44.060360
1532.263672	-23.188784
1531.247070	-20.404022
1530.230469	8.106291
1529.212891	-58.752609
1528.196289	-9.722699
1527.178711	46.964611
1526.160156	52.093334
1525.142578	98.364639
1524.124023	31.345783
1523.106445	128.970047
1522.087891	-113.017677
1521.068359	-25.789837
1520.049805	79.359123
1519.030273	-3.232354
1518.010742	-29.295866
1516.991211	49.950928
1515.971680	82.878777
1514.951172	59.237850
1513.930664	40.695709
1512.910156	81.159294
1511.889648	44.558994
1510.868164	36.147339
1509.846680	7.166840
1508.826172	14.067239
1507.803711	-79.110390
1506.782227	55.895748
1505.759766	-114.248611
1504.737305	-40.904156
1503.714844	37.484180
1502.692383	-2.048532
1501.668945	127.415054
1500.646484	21.205536
1499.623047	-97.814980
1498.599609	-9.515096
1497.575195	-123.466820
1496.550781	15.862748
1495.527344	126.953949
1494.502930	94.731064
1493.477539	-6.568171
1492.453125	32.726082
1491.427734	135.839142
1490.402344	-113.750381
1489.376953	145.080688
1488.350586	153.448639
1487.325195	118.361687
1486.298828	83.233315
1485.272461	152.720642
1484.245117	10.316776
1483.218750	95.001083
1482.191406	205.101318
1481.164063	220.747971
1480.136719	149.651825
1479.108398	-41.279079
1478.080078	101.691391
1477.052734	315.907471
1476.023438	277.766724
1474.995117	277.808899
1473.965820	344.005341
1472.937500	272.658600
1471.908203	361.645142
1470.877930	478.535156
1469.848633	384.167206
1468.818359	287.245117
1467.788086	297.133087
1466.757813	484.958588
1465.727539	304.062042
1464.696289	275.684631
1463.665039	427.688782
1462.633789	183.278198
1461.602539	418.974976
1460.570313	504.700958
1459.539063	504.041107
1458.506836	653.093262
1457.473633	550.800476
1456.441406	879.846497
1455.408203	554.252930
1454.375000	593.961731
1453.341797	524.589722
1452.308594	614.920898
1451.274414	558.171814
1450.241211	630.654724
1449.207031	599.196533
1448.171875	760.209045
1447.137695	680.562317
1446.102539	684.459106
1445.067383	518.734253
1444.032227	477.055634
1442.997070	534.044128
1441.960938	669.391785
1440.924805	660.498962
1439.888672	674.342163
1438.852539	420.188843
1437.816406	396.118927
1436.779297	609.557800
1435.742188	423.718536
1434.705078	409.694763
1433.666992	499.186279
1432.629883	295.758057
1431.591797	190.835220
1430.553711	229.789063
1429.514648	205.623062
1428.476563	209.210953
1427.437500	162.333176
1426.398438	201.193176
1425.359375	154.311417
1424.320313	132.642944
1423.280273	116.004692
1422.240234	172.425339
1421.200195	198.587494
1420.159180	86.216293
1419.119141	-5.961885
1418.078125	236.672241
1417.037109	31.232328
1415.996094	160.521118
1414.954102	-19.673756
1413.912109	11.470393
1412.870117	40.085381
1411.828125	10.867480
1410.786133	79.686798
1409.743164	-27.432652
1408.700195	-49.082283
1407.657227	-2.900779
1406.614258	-142.567841
1405.570313	-171.704941
1404.527344	47.694485
1403.483398	-124.506996
1402.438477	-103.432411
1401.394531	-69.805763
1400.349609	-191.690186
1399.304688	-50.222122
1398.259766	-76.768776
1397.214844	57.120972
1396.168945	125.805267
1395.123047	41.649559
1394.077148	-27.425310
1393.031250	16.239786
1391.984375	137.511841
1390.937500	136.094101
1389.890625	-30.479324
1388.843750	68.266090
1387.796875	51.918163
1386.749023	173.148666
1385.701172	-85.726997
1384.653320	133.029358
1383.604492	111.762405
1382.556641	-51.898190
1381.507813	-135.521713
1380.458984	-19.254839
1379.410156	166.915955
1378.360352	40.933125
1377.310547	97.259262
1376.260742	151.097321
1375.210938	-29.598768
1374.161133	-107.905357
1373.110352	-24.037081
1372.059570	-52.379230
1371.008789	34.004505
1369.957031	10.711108
1368.906250	37.311611
1367.854492	-117.941193
1366.802734	-106.200417
1365.750000	-54.588696
1364.698242	34.396294
1363.645508	108.440231
1362.592773	-24.068195
1361.540039	-34.557037
1360.486328	-22.617516
1359.433594	-13.118891
1358.379883	80.955956
1357.326172	-1.472358
1356.271484	32.991417
1355.216797	-96.520294
1354.163086	-166.296173
1353.107422	111.735252
1352.052734	156.267319
1350.998047	-94.625023
1349.942383	-37.565849
1348.886719	188.278076
1347.830078	113.841339
1346.774414	17.169397
1345.717773	118.994225
1344.661133	121.642944
1343.604492	149.134552
1342.546875	409.640167
1341.490234	365.302307
1340.432617	164.951035
1339.375000	165.371170
1338.316406	-0.078521
1337.258789	163.892410
1336.200195	100.113457
1335.141602	76.014648
1334.082031	222.697098
1333.023438	50.273026
1331.963867	85.719772
1330.904297	-24.676483
1329.844727	102.354050
1328.784180	115.689049
1327.723633	50.004143
1326.663086	-18.064726
1325.602539	72.031456
1324.541992	100.412987
1323.480469	262.153076
1322.418945	33.885952
1321.357422	153.737717
1320.295898	93.485840
1319.233398	85.115799
1318.170898	224.782043
1317.108398	285.545197
1316.045898	178.714828
1314.982422	126.205360
1313.918945	206.838882
1312.855469	-0.734200
1311.791992	222.864990
1310.728516	27.812202
1309.664063	184.951706
1308.599609	327.315216
1307.535156	61.178032
1306.469727	147.034943
1305.404297	326.386200
1304.338867	181.101746
1303.273438	291.643402
1302.208008	117.051979
1301.141602	303.861572
1300.075195	119.628654
1299.008789	159.082535
1297.942383	56.130192
1296.875000	14.663299
1295.807617	-24.270733
1294.740234	15.411808
1293.672852	199.913757
1292.604492	126.789055
1291.537109	34.136005
1290.468750	22.502243
1289.399414	77.122940
1288.331055	119.524742
1287.261719	85.990921
1286.192383	-16.075296
1285.123047	-54.351078
1284.052734	137.651413
1282.983398	65.190643
1281.913086	186.202682
1280.841797	72.257538
1279.771484	17.146515
1278.700195	79.535454
1277.628906	19.658098
1276.557617	143.257095
1275.486328	66.383652
1274.414063	65.363861
1273.341797	15.521029
1272.269531	-29.362204
1271.197266	40.627640
1270.124023	-1.703741
1269.050781	-53.732491
1267.977539	187.231201
1266.904297	-18.470516
1265.830078	215.151779
1264.756836	182.826309
1263.681641	126.166313
1262.607422	237.823822
1261.533203	95.947441
1260.458008	419.689819
1259.382813	178.015167
1258.307617	116.766464
1257.231445	223.643372
1256.155273	113.789581
1255.079102	201.226807
1254.002930	179.132004
1252.926758	144.919449
1251.849609	79.128769
1250.772461	122.864349
1249.695313	1.249411
1248.617188	139.876389
1247.540039	8.658607
1246.461914	302.831573
1245.382813	96.376938
1244.304688	26.084787
1243.225586	72.430038
1242.146484	26.516733
1241.067383	116.600853
1239.988281	124.153198
1238.908203	0.697082
1237.828125	158.737778
1236.748047	74.190392
1235.667969	317.071625
1234.586914	89.536705
1233.505859	92.393494
1232.424805	85.578575
1231.343750	1.260962
1230.261719	45.379150
1229.179688	82.233086
1228.097656	189.305237
1227.015625	37.340755
1225.932617	255.734268
1224.850586	-14.700764
1223.767578	-79.384140
1222.683594	-6.172224
1221.600586	-32.112007
1220.516602	2.406091
1219.432617	-13.832823
1218.347656	13.439966
1217.263672	-0.355856
1216.178711	-209.774673
1215.093750	174.932434
1214.008789	-60.971809
1212.922852	96.660248
1211.836914	-76.368805
1210.750977	259.737946
1209.665039	183.240280
1208.579102	17.553259
1207.492188	54.462284
1206.405273	-53.269146
1205.318359	55.937119
1204.230469	157.864532
1203.142578	146.530487
1202.054688	-69.505402
1200.966797	-138.576096
1199.877930	-99.297569
1198.790039	26.600327
1197.701172	-112.241325
1196.611328	-51.365456
1195.522461	-38.623955
1194.432617	65.472878
1193.342773	-42.037971
1192.252930	126.885559
1191.162109	-131.998474
1190.072266	-90.481339
1188.981445	-195.509888
1187.889648	-216.462982
1186.798828	-76.568298
1185.707031	15.240910
1184.615234	-29.790253
1183.523438	-149.192902
1182.430664	0.080982
1181.337891	5.384989
1180.245117	-116.403786
1179.152344	-0.857451
1178.059570	97.840569
1176.965820	-62.290066
1175.872070	45.909039
1174.778320	233.065994
1173.683594	-65.933327
1172.588867	195.317566
1171.494141	-27.010199
1170.399414	6.753538
1169.303711	-64.782776
1168.208984	4.790653
1167.113281	-155.243118
1166.016602	76.811440
1164.920898	122.311546
1163.824219	153.420044
1162.727539	26.811325
1161.630859	26.811893
1160.533203	-16.205271
1159.435547	138.908966
1158.337891	136.390305
1157.240234	-40.359493
1156.141602	-45.297611
1155.043945	-14.490981
1153.944336	183.182190
1152.845703	51.725952
1151.747070	79.987846
1150.647461	31.939325
1149.547852	26.755310
1148.447266	42.968735
1147.347656	75.805206
1146.247070	-15.222627
1145.146484	36.568157
1144.044922	-75.914589
1142.944336	51.916416
1141.842773	-115.316055
1140.741211	-85.130043
1139.638672	230.310928
1138.537109	231.791748
1137.434570	138.161545
1136.332031	132.440552
1135.228516	-11.105132
1134.125977	151.738449
1133.022461	84.142456
1131.917969	-28.577105
1130.814453	259.801849
1129.709961	199.200287
1128.605469	297.518707
1127.500977	281.903412
1126.396484	266.246796
1125.291016	333.516937
1124.185547	334.346985
1123.080078	204.801239
1121.973633	219.772507
1120.868164	116.267906
1119.761719	240.079895
1118.654297	119.940712
1117.547852	170.224014
1116.440430	201.501343
1115.333008	123.889748
1114.225586	79.377533
1113.117188	93.949074
1112.008789	195.939362
1110.900391	184.380707
1109.791992	170.413834
1108.682617	132.775940
1107.573242	293.514191
1106.463867	206.176575
1105.354492	196.739838
1104.244141	284.030945
1103.133789	274.481049
1102.023438	319.149933
1100.913086	59.469532
1099.801758	160.665131
1098.690430	195.752106
1097.579102	9.202451
1096.467773	246.881699
1095.355469	288.847137
1094.243164	196.481552
1093.130859	243.056778
1092.017578	211.862488
1090.905273	192.412308
1089.791992	227.048813
1088.677734	381.615112
1087.564453	220.862411
1086.450195	133.039398
1085.335938	282.687469
1084.221680	361.702637
1083.106445	393.632233
1081.991211	298.626221
1080.875977	175.434174
1079.760742	207.259796
1078.644531	438.604431
1077.528320	296.559662
1076.412109	271.886841
1075.295898	176.794632
1074.178711	184.920044
1073.061523	-29.797493
1071.944336	304.217896
1070.826172	87.149124
1069.708984	167.797501
1068.590820	461.593567
1067.471680	553.751831
1066.353516	322.636292
1065.234375	196.957718
1064.115234	75.987846
1062.996094	303.767517
1061.875977	369.954132
1060.755859	361.221008
1059.635742	249.555267
1058.515625	196.371841
1057.394531	166.556625
1056.273438	45.578911
1055.152344	340.557770
1054.031250	350.369080
1052.909180	269.059845
1051.787109	148.069260
1050.665039	69.134529
1049.541992	274.954041
1048.418945	128.310791
1047.295898	340.981110
1046.172852	56.746250
1045.048828	236.650269
1043.925781	139.039612
1042.801758	18.145950
1041.676758	232.836487
1040.552734	-11.520776
1039.427734	258.950348
1038.302734	159.043777
1037.176758	191.865082
1036.050781	368.966980
1034.924805	50.338837
1033.798828	164.563690
1032.672852	160.111359
1031.545898	44.033745
1030.418945	134.913879
1029.291992	135.103409
1028.164063	-71.525421
1027.036133	-15.538989
1025.908203	100.809891
1024.780273	-82.442551
1023.651367	-56.673077
1022.522461	-40.196098
1021.393555	-58.528103
1020.264648	-28.126993
1019.134766	60.246723
1018.004883	-4.456747
1016.875000	44.477562
1015.744141	135.114365
1014.613281	200.230011
1013.482422	93.892967
1012.351563	61.736168
1011.219727	-125.542809
1010.088867	78.537186
1008.956055	-11.419552
1007.824219	211.080536
1006.691406	190.577118
1005.558594	253.368866
1004.425781	616.763489
1003.292969	515.329407
1002.159180	266.037781
1001.025391	303.422577
999.891602	239.165421
998.756836	38.687778
997.622070	189.323257
996.487305	81.352180
995.352539	65.785324
994.216797	131.015854
993.081055	99.353821
991.945313	196.901779
990.808594	-129.857193
989.672852	126.840233
988.536133	60.769821
987.398438	10.892581
986.261719	-43.526459
985.124023	72.554276
983.986328	126.447418
982.847656	-89.000496
981.709961	-28.106813
980.571289	35.098030
979.432617	50.004578
978.292969	-59.255356
977.153320	-37.348957
976.013672	-56.788113
974.874023	89.313705
973.734375	46.970947
972.593750	-2.199086
971.453125	61.244526
970.311523	-47.512497
969.170898	-117.136276
968.029297	42.835720
966.886719	19.210938
965.745117	197.533859
964.602539	137.295547
963.459961	17.521456
962.317383	85.841064
961.173828	124.384666
960.030273	30.067137
958.886719	197.007172
957.743164	11.218928
956.598633	88.895340
955.454102	-64.618347
954.309570	17.735907
953.165039	116.127472
952.019531	-0.507444
950.874023	52.218082
949.727539	6.654385
948.582031	-89.115906
947.435547	84.903435
946.289063	46.403702
945.141602	60.522465
943.995117	79.268570
942.847656	100.348549
941.699219	-38.316376
940.551758	1.166034
939.403320	-18.634161
938.254883	135.006973
937.105469	261.270172
935.957031	18.164331
934.807617	96.651421
933.658203	-48.177765
932.507813	-99.459732
931.357422	143.202774
930.207031	121.633865
929.056641	-41.026917
927.906250	-60.138138
926.754883	-8.628169
925.603516	-16.235907
924.451172	-3.306666
923.298828	-147.240646
922.146484	88.659119
920.994141	-86.926056
919.841797	142.154846
918.688477	153.071304
917.535156	-31.306826
916.380859	-47.485779
915.227539	95.337654
914.073242	-66.016579
912.918945	-25.259987
911.763672	-13.959279
910.608398	-93.336861
909.453125	-163.547653
908.297852	-120.305176
907.141602	-99.694618
905.985352	145.313248
904.829102	-10.754965
903.672852	-105.536728
902.515625	-43.966747
901.358398	-251.789551
900.201172	-76.931770
899.042969	45.846764
897.884766	-53.099102
896.726563	-0.401147
895.568359	43.276600
894.409180	84.720245
893.250000	119.411316
892.090820	93.119293
890.930664	186.623489
889.771484	27.156080
888.611328	-91.545532
887.450195	-36.313427
886.289063	174.672409
885.128906	76.452499
883.966797	12.158309
882.805664	126.114937
881.643555	66.423340
880.481445	-108.179779
879.319336	5.830657
878.156250	-73.967110
876.993164	22.022837
875.830078	-37.408871
874.666016	281.508423
873.502930	44.254658
872.338867	90.724083
871.173828	177.698517
870.009766	109.433144
868.844727	-8.258821
867.679688	222.650818
866.513672	-25.357340
865.348633	-32.750004
864.182617	184.572266
863.015625	112.018120
861.849609	17.052340
860.682617	169.131836
859.515625	159.521866
858.347656	138.703033
857.180664	79.757210
856.012695	355.084656
854.843750	130.164246
853.675781	203.560165
852.506836	279.162964
851.337891	135.101044
850.167969	295.820801
848.999023	55.492897
847.829102	180.312469
846.658203	146.097168
845.488281	158.895599
844.317383	-47.639118
843.146484	79.281616
841.975586	54.020393
840.803711	292.641663
839.631836	215.884247
838.459961	69.850006
837.287109	60.181477
836.114258	95.179062
834.941406	-3.885455
833.768555	95.821259
832.594727	61.494415
831.420898	216.881790
830.247070	140.082382
829.072266	322.085266
827.898438	425.899628
826.722656	248.651230
825.547852	156.168198
824.372070	65.917603
823.196289	129.427750
822.020508	43.599499
820.844727	80.270241
819.667969	152.507080
818.491211	-46.943649
817.313477	174.318146
816.136719	-14.014918
814.958984	-62.155865
813.781250	-30.255587
812.602539	68.284187
811.423828	37.780483
810.245117	38.351196
809.066406	3.310547
807.886719	-89.533302
806.707031	-71.343475
805.527344	99.990250
804.346680	22.543562
803.166992	-46.051056
801.985352	-81.397438
800.804688	-141.193512
799.623047	131.650620
798.441406	56.175541
797.259766	142.494705
796.078125	-108.171951
794.895508	-99.546700
793.712891	-57.769169
792.529297	-102.457130
791.346680	-34.271492
790.163086	78.080231
788.978516	157.106155
787.794922	118.755264
786.610352	40.527851
785.425781	94.956924
784.241211	169.183823
783.055664	-97.121193
781.870117	113.983444
780.684570	70.823822
779.498047	51.904182
778.311523	295.721161
777.125000	122.051178
775.938477	193.409088
774.750977	-4.582709
773.563477	68.823891
772.375977	20.800133
771.187500	186.636429
769.999023	63.493374
768.810547	193.825623
767.622070	130.093765
766.432617	70.723007
765.243164	90.604935
764.053711	189.685699
762.863281	378.914001
761.672852	-19.720570
760.482422	164.929550
759.291992	314.223907
758.100586	14.662984
756.909180	122.005501
755.717773	-17.002087
754.525391	175.890823
753.333008	19.229437
752.140625	145.993820
750.948242	158.423920
749.754883	124.674751
748.561523	244.566406
747.368164	173.392731
746.173828	150.474869
744.979492	-34.827671
743.785156	-112.614365
742.590820	61.768314
741.395508	86.944389
740.200195	48.506218
739.003906	-138.963104
737.808594	76.728966
736.612305	22.880131
735.416016	-249.949066
734.218750	-89.212463
733.021484	95.499283
731.824219	-70.009300
730.626953	-49.505871
729.428711	183.123306
728.230469	98.564270
727.032227	-73.411430
725.833984	113.130936
724.634766	41.733040
723.435547	177.904404
722.235352	21.343098
721.036133	-71.810921
719.835938	51.206436
718.635742	56.319897
717.434570	-4.017383
716.233398	-9.769284
715.032227	60.839138
713.831055	59.485203
712.628906	119.196495
711.426758	111.349991
710.224609	33.816441
709.021484	47.851120
707.818359	94.593666
706.615234	58.617981
705.412109	125.027260
704.208008	-98.007004
703.003906	-9.723269
701.799805	98.160355
700.594727	-41.881783
699.389648	-44.802197
698.184570	154.521744
696.979492	14.783935
695.773438	42.497910
694.567383	98.524246
693.361328	111.173882
692.154297	39.223103
690.947266	-36.941525
689.740234	41.118664
688.533203	8.581503
687.325195	26.054361
686.117188	39.287399
684.909180	33.108555
683.700195	-64.005714
682.491211	-9.250181
681.282227	-108.244545
680.072266	-9.945060
678.863281	-123.813423
677.653320	-70.782188
676.442383	-17.652029
675.232422	7.446277
674.021484	-112.311356
672.810547	-19.885481
671.598633	-117.694832
670.386719	-18.562923
669.174805	15.802729
667.962891	-51.292950
666.750000	61.115524
665.537109	-42.418892
664.324219	-102.578445
663.110352	-37.344482
661.897461	-23.818731
660.683594	-96.500671
659.468750	20.857128
658.254883	54.155178
657.040039	180.298782
655.824219	-81.619095
654.609375	55.512169
653.393555	11.651912
652.177734	131.679932
650.960938	-54.145893
649.745117	53.121391
648.528320	136.745560
647.311523	246.250549
646.093750	226.650284
644.875977	121.061180
643.658203	108.088501
642.440430	71.519516
641.221680	170.480148
640.002930	91.001129
638.784180	30.928314
637.564453	33.212803
636.344727	99.947571
635.125000	-106.127220
633.905273	-80.223366
632.684570	93.760452
631.463867	74.443336
630.243164	95.836617
629.021484	1.285905
627.799805	275.585510
626.578125	-61.499149
625.356445	272.450684
624.133789	48.812454
622.911133	152.948196
621.688477	207.553833
620.464844	94.834167
619.241211	93.260620
618.017578	31.458345
616.793945	-126.945763
615.569336	67.466141
614.344727	71.009125
613.120117	63.452736
611.894531	14.831010
610.668945	-57.756119
609.443359	-38.903591
608.216797	-125.320221
606.991211	-24.262295
605.764648	-19.998924
604.537109	-65.523293
