# Supplementary material for: Raman spectroscopy accurately differentiates mucosal healing from non-healing and biochemical changes following biological therapy in inflammatory bowel disease
Source: PLoS One. 2021 Jun 2;16(6):e0252210. doi: 10.1371/journal.pone.0252210 (PMC8172032; doi:10.1371/journal.pone.0252210)
Supplement: S2 Dataset — (ZIP) [file pone.0252210.s004.zip › Export UC MH/EC035-1_base sub CR removed_52__X_-21095.9__Y_35979.1__Z_154.039__Time_591.txt]

1714.640625	23.274298
1713.664063	59.560238
1712.687500	-93.163437
1711.709961	49.367542
1710.733398	194.762421
1709.755859	2.585383
1708.778320	57.254829
1707.799805	-83.465958
1706.821289	57.339520
1705.843750	32.288502
1704.864258	130.589066
1703.885742	-49.296787
1702.907227	-97.763039
1701.927734	46.619511
1700.948242	3.906163
1699.968750	-94.742104
1698.988281	-64.822701
1698.007813	-69.466011
1697.028320	57.052727
1696.046875	-136.934479
1695.066406	48.683952
1694.084961	26.089073
1693.104492	51.765717
1692.123047	96.289276
1691.140625	162.315002
1690.159180	-83.674866
1689.176758	-83.968536
1688.194336	81.268478
1687.211914	75.956017
1686.228516	14.824303
1685.246094	49.848419
1684.262695	-74.863991
1683.279297	181.597366
1682.295898	126.486832
1681.311523	-8.333167
1680.327148	171.205368
1679.342773	74.011589
1678.358398	35.556664
1677.374023	29.194582
1676.388672	-40.862301
1675.403320	290.803345
1674.417969	90.735977
1673.432617	220.497604
1672.446289	233.403244
1671.459961	206.586960
1670.473633	328.668884
1669.487305	352.568512
1668.500977	408.448517
1667.513672	286.571869
1666.526367	281.646667
1665.539063	345.833160
1664.550781	248.288269
1663.563477	280.867981
1662.575195	326.799805
1661.586914	325.108612
1660.598633	352.684235
1659.609375	337.953705
1658.620117	315.389862
1657.631836	316.786438
1656.641602	389.767853
1655.652344	211.319855
1654.662109	213.027786
1653.672852	233.363144
1652.681641	177.045883
1651.691406	181.689987
1650.701172	313.358521
1649.709961	159.508011
1648.718750	299.221680
1647.727539	76.901161
1646.735352	134.824066
1645.744141	66.011826
1644.751953	116.146896
1643.759766	161.055313
1642.766602	219.210342
1641.774414	137.537628
1640.781250	40.132412
1639.788086	80.019188
1638.794922	17.091413
1637.801758	62.369022
1636.807617	89.228607
1635.813477	126.679802
1634.819336	0.790439
1633.825195	-96.007385
1632.830078	-100.521858
1631.834961	-54.946655
1630.839844	27.519030
1629.844727	-132.174576
1628.849609	-110.162704
1627.853516	6.600818
1626.857422	-173.899170
1625.861328	95.451187
1624.865234	-8.655612
1623.868164	58.191059
1622.871094	-148.296036
1621.874023	50.006798
1620.876953	-51.237667
1619.879883	13.065973
1618.881836	3.837383
1617.883789	-131.379227
1616.885742	58.967659
1615.887695	-160.129028
1614.888672	17.063540
1613.889648	23.696943
1612.890625	40.836441
1611.891602	71.095154
1610.892578	25.336229
1609.892578	5.814147
1608.892578	91.123840
1607.892578	48.042572
1606.892578	49.514122
1605.891602	45.751099
1604.890625	107.446114
1603.889648	-14.100070
1602.888672	-70.168198
1601.887695	-32.024845
1600.885742	-4.364515
1599.883789	-31.635162
1598.881836	113.665741
1597.879883	-73.078400
1596.876953	137.491196
1595.874023	151.997955
1594.871094	-110.412949
1593.868164	-80.204231
1592.864258	12.644087
1591.861328	92.392975
1590.857422	2.437188
1589.853516	105.607803
1588.848633	49.570827
1587.844727	-63.836929
1586.839844	-23.358902
1585.834961	-16.810377
1584.830078	0.142016
1583.824219	-152.333740
1582.819336	-101.529968
1581.813477	29.978275
1580.807617	-36.528397
1579.800781	185.989075
1578.794922	25.708847
1577.788086	21.629005
1576.781250	-29.315868
1575.773438	49.806347
1574.766602	27.430410
1573.758789	41.434677
1572.750977	26.802736
1571.743164	139.512268
1570.735352	83.219185
1569.726563	120.447372
1568.718750	1.770231
1567.708984	109.045555
1566.700195	57.854992
1565.691406	4.053504
1564.681641	-8.241844
1563.671875	-93.225716
1562.662109	-90.006676
1561.652344	16.921486
1560.641602	25.216293
1559.630859	-18.386520
1558.620117	-85.340645
1557.609375	171.630707
1556.597656	-94.929756
1555.586914	-3.938639
1554.575195	-130.583435
1553.563477	-244.271133
1552.550781	87.300163
1551.539063	126.225983
1550.526367	74.516823
1549.513672	105.569145
1548.500977	203.810822
1547.487305	25.260441
1546.473633	151.815628
1545.459961	84.405777
1544.446289	89.336739
1543.432617	202.733246
1542.417969	0.879374
1541.404297	52.165657
1540.389648	-5.072405
1539.374023	30.592600
1538.359375	-26.715586
1537.343750	86.251427
1536.328125	124.303535
1535.312500	206.137390
1534.296875	107.373489
1533.280273	85.940216
1532.263672	-61.839085
1531.247070	12.024297
1530.230469	142.488342
1529.212891	-36.278938
1528.196289	14.199351
1527.178711	128.970184
1526.160156	122.640396
1525.142578	36.482121
1524.124023	24.926392
1523.106445	-30.403847
1522.087891	11.972569
1521.068359	31.128870
1520.049805	32.235691
1519.030273	-61.822704
1518.010742	-143.042419
1516.991211	-5.880288
1515.971680	172.274246
1514.951172	18.987709
1513.930664	-111.174217
1512.910156	25.656881
1511.889648	75.115059
1510.868164	-6.375348
1509.846680	-3.216695
1508.826172	-5.230586
1507.803711	18.337141
1506.782227	-40.189861
1505.759766	-50.043991
1504.737305	45.133419
1503.714844	109.475563
1502.692383	20.042418
1501.668945	-100.140862
1500.646484	-2.659531
1499.623047	-81.916809
1498.599609	69.169930
1497.575195	-22.961653
1496.550781	74.224785
1495.527344	-153.515961
1494.502930	40.747486
1493.477539	40.561939
1492.453125	140.035721
1491.427734	-77.488312
1490.402344	70.423935
1489.376953	98.166084
1488.350586	44.118454
1487.325195	-58.454460
1486.298828	35.546238
1485.272461	109.049515
1484.245117	202.889206
1483.218750	84.900429
1482.191406	127.615448
1481.164063	193.228058
1480.136719	-42.086288
1479.108398	15.807877
1478.080078	155.197235
1477.052734	159.455521
1476.023438	212.064850
1474.995117	150.013214
1473.965820	220.361771
1472.937500	211.736359
1471.908203	427.063293
1470.877930	324.162567
1469.848633	282.346710
1468.818359	393.132690
1467.788086	384.316345
1466.757813	449.211914
1465.727539	440.333771
1464.696289	461.923645
1463.665039	399.627075
1462.633789	466.895020
1461.602539	404.575867
1460.570313	509.849762
1459.539063	546.518982
1458.506836	435.921417
1457.473633	513.134033
1456.441406	405.089081
1455.408203	489.847046
1454.375000	528.901367
1453.341797	552.707886
1452.308594	682.959839
1451.274414	595.165344
1450.241211	732.923828
1449.207031	637.528076
1448.171875	780.238708
1447.137695	710.170837
1446.102539	769.233337
1445.067383	532.105408
1444.032227	515.238953
1442.997070	766.566467
1441.960938	461.255219
1440.924805	502.549774
1439.888672	523.591553
1438.852539	501.643127
1437.816406	570.686768
1436.779297	290.974670
1435.742188	319.596161
1434.705078	358.305908
1433.666992	432.341583
1432.629883	256.405212
1431.591797	252.180176
1430.553711	94.014511
1429.514648	150.374374
1428.476563	297.535980
1427.437500	230.254028
1426.398438	82.316002
1425.359375	322.676788
1424.320313	-9.197943
1423.280273	14.371850
1422.240234	179.023178
1421.200195	48.910160
1420.159180	62.394524
1419.119141	-135.597321
1418.078125	99.454163
1417.037109	208.584351
1415.996094	204.454147
1414.954102	67.004478
1413.912109	30.228628
1412.870117	43.772888
1411.828125	-25.633467
1410.786133	161.375549
1409.743164	-101.495422
1408.700195	-85.364532
1407.657227	-16.475159
1406.614258	-108.316811
1405.570313	-54.485580
1404.527344	-5.668923
1403.483398	88.314293
1402.438477	-43.551746
1401.394531	173.364670
1400.349609	41.583656
1399.304688	-75.071754
1398.259766	-86.358696
1397.214844	-80.070442
1396.168945	66.562332
1395.123047	127.977737
1394.077148	149.317047
1393.031250	158.154160
1391.984375	126.947922
1390.937500	45.720306
1389.890625	57.157459
1388.843750	23.581291
1387.796875	-115.015419
1386.749023	109.124176
1385.701172	60.643898
1384.653320	-22.781866
1383.604492	-148.637390
1382.556641	-186.932861
1381.507813	-27.815123
1380.458984	-26.092737
1379.410156	108.020958
1378.360352	-149.884949
1377.310547	-65.660164
1376.260742	103.419441
1375.210938	12.969585
1374.161133	-32.499489
1373.110352	-23.047947
1372.059570	3.894169
1371.008789	-108.743988
1369.957031	-111.630882
1368.906250	-114.468277
1367.854492	17.264864
1366.802734	-115.047302
1365.750000	-23.138546
1364.698242	76.250893
1363.645508	-85.737518
1362.592773	118.227425
1361.540039	-110.793396
1360.486328	-61.062874
1359.433594	45.901886
1358.379883	-225.099060
1357.326172	95.735916
1356.271484	-11.031739
1355.216797	51.268631
1354.163086	14.219589
1353.107422	-74.942101
1352.052734	-15.010325
1350.998047	87.150627
1349.942383	124.768433
1348.886719	-88.236603
1347.830078	95.883781
1346.774414	237.807510
1345.717773	191.223328
1344.661133	127.350105
1343.604492	-55.441883
1342.546875	408.782349
1341.490234	270.711853
1340.432617	281.390350
1339.375000	165.791245
1338.316406	273.159271
1337.258789	147.808044
1336.200195	171.073593
1335.141602	169.630310
1334.082031	126.170280
1333.023438	-28.530390
1331.963867	49.355862
1330.904297	107.478767
1329.844727	160.682053
1328.784180	344.899231
1327.723633	42.296478
1326.663086	-3.194655
1325.602539	144.040054
1324.541992	192.484894
1323.480469	-13.340484
1322.418945	79.642838
1321.357422	54.180840
1320.295898	152.142548
1319.233398	10.834869
1318.170898	163.114792
1317.108398	147.713593
1316.045898	120.043236
1314.982422	149.114868
1313.918945	72.268623
1312.855469	236.929123
1311.791992	167.584442
1310.728516	351.951141
1309.664063	223.618683
1308.599609	63.391762
1307.535156	144.445908
1306.469727	193.523010
1305.404297	304.121948
1304.338867	158.959229
1303.273438	53.246456
1302.208008	181.152267
1301.141602	262.349426
1300.075195	242.816940
1299.008789	105.424614
1297.942383	98.306854
1296.875000	177.175598
1295.807617	356.706940
1294.740234	226.949326
1293.672852	13.862319
1292.604492	73.227341
1291.537109	95.823158
1290.468750	135.614395
1289.399414	170.522629
1288.331055	-17.595522
1287.261719	149.751144
1286.192383	-133.754929
1285.123047	165.905350
1284.052734	76.072205
1282.983398	86.712173
1281.913086	249.157654
1280.841797	-21.628866
1279.771484	101.697792
1278.700195	92.900879
1277.628906	93.930038
1276.557617	236.822815
1275.486328	127.879456
1274.414063	14.128962
1273.341797	159.494415
1272.269531	258.412781
1271.197266	108.175430
1270.124023	77.696274
1269.050781	201.082809
1267.977539	326.888123
1266.904297	206.183914
1265.830078	166.079468
1264.756836	-5.700295
1263.681641	234.788071
1262.607422	165.536423
1261.533203	132.911865
1260.458008	246.562881
1259.382813	326.078064
1258.307617	266.724335
1257.231445	83.201988
1256.155273	140.864197
1255.079102	91.404594
1254.002930	188.035446
1252.926758	55.898632
1251.849609	-20.199961
1250.772461	151.866089
1249.695313	122.031647
1248.617188	150.582123
1247.540039	188.867508
1246.461914	188.269897
1245.382813	367.490784
1244.304688	228.427872
1243.225586	-75.708504
1242.146484	-8.185697
1241.067383	25.337393
1239.988281	177.788773
1238.908203	228.272354
1237.828125	186.560776
1236.748047	336.493164
1235.667969	156.583435
1234.586914	93.134804
1233.505859	320.587799
1232.424805	43.903580
1231.343750	116.232834
1230.261719	40.780159
1229.179688	86.456718
1228.097656	112.752022
1227.015625	27.695639
1225.932617	0.763690
1224.850586	223.067200
1223.767578	179.183197
1222.683594	265.920532
1221.600586	96.323799
1220.516602	158.874344
1219.432617	-17.869287
1218.347656	54.348392
1217.263672	-112.626328
1216.178711	-18.679235
1215.093750	12.442542
1214.008789	125.633812
1212.922852	130.155930
1211.836914	-152.485291
1210.750977	-41.753456
1209.665039	76.162285
1208.579102	-54.363762
1207.492188	17.683683
1206.405273	-76.626091
1205.318359	-43.175587
1204.230469	89.034843
1203.142578	30.882128
1202.054688	-68.192993
1200.966797	-123.893318
1199.877930	-165.137177
1198.790039	41.517532
1197.701172	24.296358
1196.611328	105.698631
1195.522461	59.587414
1194.432617	-73.080338
1193.342773	-138.391479
1192.252930	-35.444252
1191.162109	67.438675
1190.072266	-118.021103
1188.981445	-77.643074
1187.889648	-61.314575
1186.798828	-73.816872
1185.707031	48.078358
1184.615234	-209.248795
1183.523438	116.514595
1182.430664	-85.585030
1181.337891	-124.543488
1180.245117	83.440437
1179.152344	-15.504868
1178.059570	-83.272507
1176.965820	-124.679359
1175.872070	54.284740
1174.778320	27.189611
1173.683594	64.727135
1172.588867	59.135090
1171.494141	-125.969810
1170.399414	-35.857548
1169.303711	-55.852886
1168.208984	-42.378960
1167.113281	-131.756714
1166.016602	70.523148
1164.920898	-21.283661
1163.824219	-72.458138
1162.727539	29.253395
1161.630859	-50.626019
1160.533203	-46.927086
1159.435547	30.748489
1158.337891	-80.196327
1157.240234	52.276215
1156.141602	129.783600
1155.043945	-50.368153
1153.944336	77.140808
1152.845703	82.975395
1151.747070	-8.949040
1150.647461	-57.973106
1149.547852	-49.827091
1148.447266	-134.616272
1147.347656	-28.884775
1146.247070	88.666870
1145.146484	108.538979
1144.044922	78.390854
1142.944336	-89.770554
1141.842773	32.309097
1140.741211	116.249443
1139.638672	14.657958
1138.537109	-29.867329
1137.434570	-74.410118
1136.332031	-61.943405
1135.228516	176.149017
1134.125977	169.484009
1133.022461	93.925926
1131.917969	18.363298
1130.814453	59.096764
1129.709961	384.506195
1128.605469	204.444046
1127.500977	247.369324
1126.396484	304.466553
1125.291016	401.799133
1124.185547	126.948143
1123.080078	226.575790
1121.973633	188.716034
1120.868164	84.524658
1119.761719	77.427017
1118.654297	283.358643
1117.547852	216.976517
1116.440430	176.615021
1115.333008	223.770691
1114.225586	275.600891
1113.117188	147.650238
1112.008789	24.452496
1110.900391	85.638680
1109.791992	163.303711
1108.682617	236.169876
1107.573242	160.162704
1106.463867	320.301941
1105.354492	284.378845
1104.244141	31.277752
1103.133789	217.190948
1102.023438	185.930206
1100.913086	157.009506
1099.801758	276.633453
1098.690430	202.840164
1097.579102	70.119225
1096.467773	187.228775
1095.355469	129.899750
1094.243164	211.542480
1093.130859	220.112427
1092.017578	362.847290
1090.905273	368.964203
1089.791992	309.150085
1088.677734	312.855499
1087.564453	302.422699
1086.450195	458.935089
1085.335938	333.201660
1084.221680	327.384064
1083.106445	288.633972
1081.991211	216.981262
1080.875977	236.948868
1079.760742	174.682800
1078.644531	309.647247
1077.528320	137.008865
1076.412109	342.277039
1075.295898	197.819427
1074.178711	161.308212
1073.061523	307.723663
1071.944336	336.811493
1070.826172	37.670578
1069.708984	181.605835
1068.590820	63.018555
1067.471680	211.515747
1066.353516	184.277481
1065.234375	145.320190
1064.115234	125.091164
1062.996094	186.768799
1061.875977	189.899170
1060.755859	267.871063
1059.635742	320.064972
1058.515625	255.306824
1057.394531	176.532303
1056.273438	160.885162
1055.152344	121.865074
1054.031250	145.927826
1052.909180	64.860725
1051.787109	151.943283
1050.665039	124.585365
1049.541992	-73.153229
1048.418945	226.209167
1047.295898	105.507286
1046.172852	166.776993
1045.048828	34.466759
1043.925781	84.055878
1042.801758	163.911255
1041.676758	206.437912
1040.552734	258.264618
1039.427734	160.997513
1038.302734	173.215012
1037.176758	-33.413670
1036.050781	-0.215395
1034.924805	28.314510
1033.798828	0.998098
1032.672852	24.865433
1031.545898	53.369919
1030.418945	-29.725454
1029.291992	212.617188
1028.164063	-81.929970
1027.036133	-90.585396
1025.908203	42.452454
1024.780273	73.262474
1023.651367	-72.376656
1022.522461	-27.616074
1021.393555	49.620190
1020.264648	92.032120
1019.134766	-46.482430
1018.004883	-34.194752
1016.875000	91.698654
1015.744141	13.576138
1014.613281	222.843124
1013.482422	144.756241
1012.351563	45.876759
1011.219727	-6.633681
1010.088867	100.645149
1008.956055	1.887085
1007.824219	176.251801
1006.691406	183.980804
1005.558594	307.372925
1004.425781	479.289215
1003.292969	489.317291
1002.159180	439.265411
1001.025391	546.392212
999.891602	214.548050
998.756836	21.461086
997.622070	147.153580
996.487305	25.791239
995.352539	56.846424
994.216797	194.057190
993.081055	63.619457
991.945313	131.627640
990.808594	-49.410629
989.672852	0.210055
988.536133	24.479937
987.398438	-114.840515
986.261719	-55.933819
985.124023	-82.246078
983.986328	-90.090462
982.847656	3.392389
981.709961	39.331196
980.571289	13.155058
979.432617	-17.574360
978.292969	66.743607
977.153320	107.368774
976.013672	-97.971786
974.874023	-89.428955
973.734375	27.148134
972.593750	-76.836029
971.453125	-102.641396
970.311523	101.223488
969.170898	220.097366
968.029297	47.468578
966.886719	30.991924
965.745117	106.332054
964.602539	96.813431
963.459961	151.546829
962.317383	249.854874
961.173828	-36.888000
960.030273	208.150513
958.886719	320.248077
957.743164	10.920547
956.598633	-9.709443
955.454102	-66.911385
954.309570	-108.020988
953.165039	40.851604
952.019531	-68.804695
950.874023	11.465016
949.727539	27.716101
948.582031	39.437927
947.435547	3.203003
946.289063	72.137863
945.141602	-112.483284
943.995117	114.127365
942.847656	224.226166
941.699219	46.685345
940.551758	90.657623
939.403320	6.877103
938.254883	-60.847492
937.105469	-9.903878
935.957031	223.475464
934.807617	119.413597
933.658203	61.027580
932.507813	107.525490
931.357422	5.980341
930.207031	-102.301384
929.056641	8.095170
927.906250	-2.159279
926.754883	-5.537209
925.603516	-90.777443
924.451172	-94.043823
923.298828	77.851463
922.146484	92.829033
920.994141	-242.216904
919.841797	-86.180237
918.688477	60.737236
917.535156	69.067741
916.380859	-33.841679
915.227539	-111.681374
914.073242	14.848607
912.918945	-169.542007
911.763672	31.897251
910.608398	79.040039
909.453125	-105.111206
908.297852	128.037720
907.141602	-51.423813
905.985352	-185.437759
904.829102	-2.159982
903.672852	27.044666
902.515625	58.536144
901.358398	-254.080872
900.201172	92.162704
899.042969	24.158121
897.884766	-50.566277
896.726563	85.135300
895.568359	141.660568
894.409180	-36.933163
893.250000	37.742626
892.090820	-54.805031
890.930664	19.903101
889.771484	-106.415085
888.611328	2.203559
887.450195	106.283669
886.289063	-22.135151
885.128906	57.136982
883.966797	61.947834
882.805664	32.952736
881.643555	22.034000
880.481445	4.381425
879.319336	-40.285229
878.156250	61.558292
876.993164	-111.467659
875.830078	-32.136513
874.666016	6.644342
873.502930	85.948418
872.338867	-50.833950
871.173828	66.730827
870.009766	-63.199890
868.844727	173.543594
867.679688	122.375343
866.513672	55.506184
865.348633	74.086479
864.182617	151.087753
863.015625	144.943527
861.849609	183.728867
860.682617	110.234695
859.515625	115.349533
858.347656	216.971695
857.180664	318.550262
856.012695	65.652458
854.843750	-23.408344
853.675781	223.899857
852.506836	484.538879
851.337891	368.547607
850.167969	236.923935
848.999023	311.443054
847.829102	287.382172
846.658203	180.483307
845.488281	84.821480
844.317383	145.848679
843.146484	291.858704
841.975586	225.286896
840.803711	333.168274
839.631836	127.973396
838.459961	30.153278
837.287109	99.969452
836.114258	51.323185
834.941406	-46.458508
833.768555	-68.284912
832.594727	92.952141
831.420898	15.258488
830.247070	33.537369
829.072266	292.734833
827.898438	237.284683
826.722656	85.945137
825.547852	-22.988390
824.372070	53.101807
823.196289	-60.285065
822.020508	-77.850174
820.844727	93.886971
819.667969	147.490494
818.491211	74.137505
817.313477	100.943886
816.136719	-14.709620
814.958984	85.451653
813.781250	47.630375
812.602539	129.866226
811.423828	100.870773
810.245117	-5.940764
809.066406	-74.965622
807.886719	-8.485449
806.707031	-64.232803
805.527344	-142.199570
804.346680	32.902882
803.166992	-67.328926
801.985352	-63.270954
800.804688	-236.727127
799.623047	33.423424
798.441406	-109.022141
797.259766	-76.318199
796.078125	27.245731
794.895508	-39.902088
793.712891	14.774066
792.529297	-83.440140
791.346680	-139.583862
790.163086	14.547408
788.978516	115.439659
787.794922	127.733749
786.610352	7.245422
785.425781	12.824392
784.241211	164.282104
783.055664	147.616150
781.870117	-136.500290
780.684570	81.019745
779.498047	170.266632
778.311523	60.663799
777.125000	68.082527
775.938477	124.012276
774.750977	-9.925323
773.563477	-90.896324
772.375977	15.619141
771.187500	-67.622498
769.999023	212.918015
768.810547	78.877907
767.622070	-101.422966
766.432617	103.876350
765.243164	53.520550
764.053711	29.569881
762.863281	335.833588
761.672852	173.067337
760.482422	45.546371
759.291992	-44.554592
758.100586	52.309101
756.909180	175.475494
755.717773	-20.242865
754.525391	252.270035
753.333008	74.129829
752.140625	139.904099
750.948242	-3.051453
749.754883	93.384186
748.561523	-18.823452
747.368164	79.702995
746.173828	22.350218
744.979492	151.476563
743.785156	284.903870
742.590820	-37.868233
741.395508	31.914240
740.200195	73.148003
739.003906	162.549042
737.808594	24.053837
736.612305	-120.966843
735.416016	45.011883
734.218750	51.084076
733.021484	57.142887
731.824219	-11.208145
730.626953	77.981239
729.428711	-45.034580
728.230469	-49.914032
727.032227	93.866508
725.833984	220.097290
724.634766	171.461563
723.435547	68.239517
722.235352	67.724838
721.036133	73.776474
719.835938	195.539154
718.635742	16.068554
717.434570	135.636063
716.233398	237.718277
715.032227	123.854729
713.831055	84.208992
712.628906	64.226471
711.426758	157.618103
710.224609	-84.561844
709.021484	56.813774
707.818359	315.771301
706.615234	-87.293221
705.412109	8.393242
704.208008	-261.560577
703.003906	45.276829
701.799805	6.133501
700.594727	-91.661964
699.389648	-63.240749
698.184570	-54.338699
696.979492	-27.992466
695.773438	-71.128227
694.567383	-55.523949
693.361328	-50.716373
692.154297	47.523659
690.947266	-101.681709
689.740234	5.355244
688.533203	-19.937569
687.325195	9.090932
686.117188	-50.731529
684.909180	95.545219
683.700195	25.059561
682.491211	-131.996948
681.282227	-158.883362
680.072266	106.779861
678.863281	6.398528
677.653320	109.691933
676.442383	-44.574738
675.232422	-38.515060
674.021484	149.392151
672.810547	34.458042
671.598633	8.348035
670.386719	-15.486534
669.174805	25.643251
667.962891	14.986693
666.750000	93.025284
665.537109	-16.809195
664.324219	39.807201
663.110352	-30.895330
661.897461	84.186714
660.683594	-104.995926
659.468750	135.396683
658.254883	-113.915932
657.040039	66.172989
655.824219	99.649094
654.609375	38.349808
653.393555	37.516300
652.177734	185.446945
650.960938	120.124023
649.745117	91.526756
648.528320	39.334103
647.311523	-161.298752
646.093750	-51.846645
644.875977	-148.947250
643.658203	158.491028
642.440430	149.681427
641.221680	97.920158
640.002930	89.220123
638.784180	33.274738
637.564453	-41.954018
636.344727	-24.751602
635.125000	228.711685
633.905273	136.348083
632.684570	325.252350
631.463867	44.014877
630.243164	198.480850
629.021484	164.051895
627.799805	116.722000
626.578125	0.735939
625.356445	184.867172
624.133789	128.774429
622.911133	106.892632
621.688477	252.010849
620.464844	345.527618
619.241211	-51.522442
618.017578	146.614334
616.793945	44.823639
615.569336	60.574657
614.344727	-5.199287
613.120117	5.819635
611.894531	151.293762
610.668945	163.865280
609.443359	17.952847
608.216797	49.145981
606.991211	-193.499863
605.764648	225.746979
604.537109	-4.808045
