# Supplementary material for: Raman spectroscopy accurately differentiates mucosal healing from non-healing and biochemical changes following biological therapy in inflammatory bowel disease
Source: PLoS One. 2021 Jun 2;16(6):e0252210. doi: 10.1371/journal.pone.0252210 (PMC8172032; doi:10.1371/journal.pone.0252210)
Supplement: S2 Dataset — (ZIP) [file pone.0252210.s004.zip › Export UC MH/OC029-1 pre treatment_base sub CR removed_86__X_-2897.93__Y_35437.1__Z_227.958__Time_980.txt]

1714.640625	200.090683
1713.664063	108.982948
1712.687500	91.723221
1711.709961	11.268986
1710.733398	184.109665
1709.755859	-22.604807
1708.778320	-220.016312
1707.799805	-180.475143
1706.821289	-121.061172
1705.843750	185.866684
1704.864258	108.145126
1703.885742	-123.639580
1702.907227	-70.574684
1701.927734	-32.561367
1700.948242	188.380081
1699.968750	-81.793716
1698.988281	-48.738548
1698.007813	25.411724
1697.028320	-0.982791
1696.046875	-39.817230
1695.066406	98.677963
1694.084961	91.147865
1693.104492	71.252609
1692.123047	335.216431
1691.140625	138.242142
1690.159180	249.135712
1689.176758	195.444397
1688.194336	324.008240
1687.211914	421.378052
1686.228516	410.225006
1685.246094	378.617035
1684.262695	473.051697
1683.279297	666.817017
1682.295898	637.562744
1681.311523	691.621643
1680.327148	687.853638
1679.342773	708.793396
1678.358398	895.446350
1677.374023	837.980042
1676.388672	1089.770264
1675.403320	1171.955811
1674.417969	1034.122437
1673.432617	1160.168457
1672.446289	1204.416992
1671.459961	1592.027588
1670.473633	1387.750610
1669.487305	1239.954102
1668.500977	1833.598633
1667.513672	1509.102295
1666.526367	1854.115356
1665.539063	1777.667480
1664.550781	1956.457520
1663.563477	1934.164551
1662.575195	2010.505615
1661.586914	2158.909424
1660.598633	2063.919678
1659.609375	2229.134033
1658.620117	2447.741211
1657.631836	2415.116699
1656.641602	2282.321045
1655.652344	2544.507080
1654.662109	2020.891235
1653.672852	2397.666748
1652.681641	2036.529175
1651.691406	1911.372314
1650.701172	1850.129150
1649.709961	1638.579590
1648.718750	1208.093140
1647.727539	1068.856567
1646.735352	990.789124
1645.744141	1002.909607
1644.751953	996.855286
1643.759766	753.478699
1642.766602	716.412537
1641.774414	674.381592
1640.781250	410.995697
1639.788086	393.340027
1638.794922	294.189270
1637.801758	385.192322
1636.807617	339.300537
1635.813477	296.295654
1634.819336	406.371796
1633.825195	100.341423
1632.830078	237.162048
1631.834961	58.100307
1630.839844	66.233620
1629.844727	-104.460114
1628.849609	133.003983
1627.853516	81.090744
1626.857422	-238.972610
1625.861328	-169.518219
1624.865234	126.164833
1623.868164	140.551132
1622.871094	15.743791
1621.874023	90.799797
1620.876953	242.105347
1619.879883	220.078995
1618.881836	11.696391
1617.883789	186.784332
1616.885742	-42.364231
1615.887695	250.869904
1614.888672	160.966019
1613.889648	118.357567
1612.890625	44.331120
1611.891602	28.045441
1610.892578	242.468994
1609.892578	-54.250294
1608.892578	52.683777
1607.892578	156.949982
1606.892578	232.352219
1605.891602	276.283966
1604.890625	37.433502
1603.889648	60.399975
1602.888672	7.434056
1601.887695	-40.316994
1600.885742	0.841524
1599.883789	-94.057678
1598.881836	-21.641396
1597.879883	32.383614
1596.876953	-190.709610
1595.874023	-225.653290
1594.871094	-122.209526
1593.868164	-26.731075
1592.864258	-163.778748
1591.861328	-199.046677
1590.857422	-64.748032
1589.853516	-71.523071
1588.848633	-81.014565
1587.844727	-163.648819
1586.839844	183.917282
1585.834961	-131.021088
1584.830078	93.625725
1583.824219	7.919983
1582.819336	104.504524
1581.813477	245.190552
1580.807617	-137.809601
1579.800781	-10.441580
1578.794922	38.626461
1577.788086	45.874977
1576.781250	73.779984
1575.773438	106.714996
1574.766602	-16.586124
1573.758789	263.068207
1572.750977	144.649155
1571.743164	46.904068
1570.735352	-48.373745
1569.726563	131.619537
1568.718750	212.648697
1567.708984	80.491112
1566.700195	78.036842
1565.691406	103.954178
1564.681641	-18.272762
1563.671875	-13.489704
1562.662109	-21.871267
1561.652344	117.399239
1560.641602	38.579975
1559.630859	21.820484
1558.620117	30.789303
1557.609375	119.891388
1556.597656	27.378660
1555.586914	7.240662
1554.575195	183.728516
1553.563477	41.452427
1552.550781	217.437347
1551.539063	46.330990
1550.526367	115.729935
1549.513672	203.000427
1548.500977	54.650776
1547.487305	71.647736
1546.473633	-17.575191
1545.459961	-119.895187
1544.446289	113.573341
1543.432617	-157.096420
1542.417969	-30.063313
1541.404297	-143.470688
1540.389648	-37.574711
1539.374023	168.731674
1538.359375	-128.539169
1537.343750	-144.639481
1536.328125	-19.052925
1535.312500	-133.606079
1534.296875	-91.017067
1533.280273	59.616680
1532.263672	155.844833
1531.247070	71.428017
1530.230469	136.277283
1529.212891	95.265411
1528.196289	74.678947
1527.178711	136.280960
1526.160156	94.665810
1525.142578	281.943665
1524.124023	113.820953
1523.106445	218.285706
1522.087891	-83.902573
1521.068359	40.707256
1520.049805	85.378899
1519.030273	214.647324
1518.010742	158.631210
1516.991211	94.738518
1515.971680	120.591133
1514.951172	400.487823
1513.930664	176.802139
1512.910156	-103.451347
1511.889648	203.989136
1510.868164	-99.626930
1509.846680	12.322892
1508.826172	65.067245
1507.803711	56.034233
1506.782227	259.649750
1505.759766	42.602184
1504.737305	-105.326736
1503.714844	-217.489166
1502.692383	-99.217690
1501.668945	-183.506012
1500.646484	-127.070488
1499.623047	128.849945
1498.599609	138.792038
1497.575195	-40.803757
1496.550781	-110.462822
1495.527344	136.951187
1494.502930	174.396347
1493.477539	-97.706078
1492.453125	-93.741837
1491.427734	255.080460
1490.402344	330.217865
1489.376953	162.505264
1488.350586	342.064850
1487.325195	449.940918
1486.298828	251.273422
1485.272461	-39.318699
1484.245117	550.469055
1483.218750	601.578369
1482.191406	627.026489
1481.164063	586.047974
1480.136719	731.104858
1479.108398	756.167297
1478.080078	793.859985
1477.052734	691.314758
1476.023438	1057.420776
1474.995117	1023.423035
1473.965820	1241.427124
1472.937500	1232.687378
1471.908203	1167.851196
1470.877930	1316.705566
1469.848633	1684.242554
1468.818359	1728.479370
1467.788086	1953.190063
1466.757813	1852.281860
1465.727539	2196.215088
1464.696289	2316.263916
1463.665039	2334.564941
1462.633789	2721.166016
1461.602539	2640.208984
1460.570313	2592.228027
1459.539063	2800.662842
1458.506836	2854.108887
1457.473633	2960.766846
1456.441406	3186.608154
1455.408203	3224.589600
1454.375000	3138.255859
1453.341797	3386.624023
1452.308594	3267.285400
1451.274414	3338.042480
1450.241211	3360.626953
1449.207031	3563.038574
1448.171875	3552.572998
1447.137695	3448.427002
1446.102539	3584.818359
1445.067383	3526.245361
1444.032227	3536.025391
1442.997070	3449.662109
1441.960938	3148.303467
1440.924805	3180.922607
1439.888672	3537.192383
1438.852539	3266.385498
1437.816406	3197.908936
1436.779297	2990.484131
1435.742188	2707.382080
1434.705078	2479.998535
1433.666992	2285.550293
1432.629883	1987.727661
1431.591797	1679.951904
1430.553711	1390.013672
1429.514648	1259.178955
1428.476563	1307.570923
1427.437500	960.008728
1426.398438	890.013245
1425.359375	623.467163
1424.320313	735.156311
1423.280273	604.929016
1422.240234	331.216003
1421.200195	727.691772
1420.159180	537.287659
1419.119141	349.572693
1418.078125	532.021301
1417.037109	565.984619
1415.996094	348.399658
1414.954102	422.777222
1413.912109	311.094086
1412.870117	81.363388
1411.828125	108.244736
1410.786133	120.124268
1409.743164	-1.108994
1408.700195	41.107994
1407.657227	317.003082
1406.614258	25.333347
1405.570313	-82.842957
1404.527344	-10.116155
1403.483398	50.121239
1402.438477	-90.306099
1401.394531	47.909187
1400.349609	8.089014
1399.304688	66.195572
1398.259766	6.566721
1397.214844	-118.083725
1396.168945	213.496536
1395.123047	81.566933
1394.077148	177.758148
1393.031250	88.718391
1391.984375	67.430809
1390.937500	21.250843
1389.890625	72.827576
1388.843750	-290.837402
1387.796875	11.214463
1386.749023	130.679672
1385.701172	-9.820582
1384.653320	144.878204
1383.604492	-90.276207
1382.556641	-112.763008
1381.507813	157.198746
1380.458984	-82.367348
1379.410156	0.468638
1378.360352	-23.957321
1377.310547	-45.726662
1376.260742	49.962486
1375.210938	-13.925946
1374.161133	196.774078
1373.110352	-163.619492
1372.059570	-84.838455
1371.008789	-70.753029
1369.957031	63.109364
1368.906250	12.684079
1367.854492	89.486816
1366.802734	-0.469108
1365.750000	41.748325
1364.698242	-117.549995
1363.645508	-50.108040
1362.592773	-106.966995
1361.540039	-9.370525
1360.486328	232.619827
1359.433594	248.356125
1358.379883	137.424866
1357.326172	160.951828
1356.271484	35.496040
1355.216797	325.247314
1354.163086	297.047150
1353.107422	62.842484
1352.052734	203.903381
1350.998047	436.933533
1349.942383	384.561035
1348.886719	319.968628
1347.830078	637.667480
1346.774414	836.336304
1345.717773	737.462463
1344.661133	777.655579
1343.604492	989.056030
1342.546875	1111.294800
1341.490234	958.603271
1340.432617	1125.724365
1339.375000	1141.850464
1338.316406	1101.171631
1337.258789	974.029358
1336.200195	958.489624
1335.141602	1049.537354
1334.082031	1155.548340
1333.023438	935.157593
1331.963867	1343.201904
1330.904297	1261.653442
1329.844727	985.007507
1328.784180	1027.466919
1327.723633	1364.120483
1326.663086	1083.170532
1325.602539	1089.014526
1324.541992	1127.116333
1323.480469	1293.735962
1322.418945	1186.455444
1321.357422	1417.467163
1320.295898	1549.843994
1319.233398	1551.573120
1318.170898	1489.335449
1317.108398	1377.963623
1316.045898	1335.815918
1314.982422	1407.200073
1313.918945	1362.893799
1312.855469	1473.954346
1311.791992	1481.669556
1310.728516	1376.254761
1309.664063	1408.889282
1308.599609	1569.644897
1307.535156	1656.647339
1306.469727	1613.349487
1305.404297	1710.416504
1304.338867	1726.423096
1303.273438	1710.595947
1302.208008	1746.529419
1301.141602	1775.204102
1300.075195	1727.825562
1299.008789	1565.140137
1297.942383	1699.831421
1296.875000	1392.597656
1295.807617	1505.419067
1294.740234	1478.410767
1293.672852	1395.096558
1292.604492	1326.655151
1291.537109	1189.684082
1290.468750	1047.980835
1289.399414	896.643066
1288.331055	1056.787354
1287.261719	1143.447632
1286.192383	1004.767212
1285.123047	1025.474365
1284.052734	1024.234863
1282.983398	998.613342
1281.913086	1186.074463
1280.841797	920.770630
1279.771484	1171.980591
1278.700195	987.716431
1277.628906	1124.028442
1276.557617	1182.119507
1275.486328	1047.137817
1274.414063	1325.370972
1273.341797	1144.151978
1272.269531	1424.849731
1271.197266	1392.846802
1270.124023	1370.700439
1269.050781	1502.456421
1267.977539	1341.303589
1266.904297	1485.349243
1265.830078	1470.803223
1264.756836	1263.615723
1263.681641	1568.743408
1262.607422	1466.594238
1261.533203	1530.319214
1260.458008	1384.466553
1259.382813	1594.493408
1258.307617	1361.092529
1257.231445	1347.050537
1256.155273	1347.671753
1255.079102	1246.084961
1254.002930	1504.820679
1252.926758	1323.017212
1251.849609	1141.332397
1250.772461	1132.463013
1249.695313	1320.613770
1248.617188	1275.299805
1247.540039	1371.020752
1246.461914	1221.264282
1245.382813	1402.043945
1244.304688	990.034729
1243.225586	1241.255981
1242.146484	1339.406372
1241.067383	1165.635864
1239.988281	1222.521973
1238.908203	1080.416382
1237.828125	1117.904053
1236.748047	1080.187988
1235.667969	996.417908
1234.586914	1021.779358
1233.505859	1098.027466
1232.424805	994.909973
1231.343750	969.358093
1230.261719	631.338440
1229.179688	765.688354
1228.097656	839.432922
1227.015625	845.351013
1225.932617	621.337036
1224.850586	702.263428
1223.767578	688.788269
1222.683594	648.690613
1221.600586	552.966125
1220.516602	667.569641
1219.432617	610.489258
1218.347656	355.259705
1217.263672	583.265808
1216.178711	470.579346
1215.093750	437.585052
1214.008789	416.632355
1212.922852	460.810730
1211.836914	608.686646
1210.750977	454.871338
1209.665039	805.188965
1208.579102	540.364075
1207.492188	516.694946
1206.405273	748.482849
1205.318359	584.885925
1204.230469	428.524628
1203.142578	431.151611
1202.054688	274.764954
1200.966797	89.483948
1199.877930	188.266800
1198.790039	142.535324
1197.701172	361.422638
1196.611328	38.876057
1195.522461	223.862747
1194.432617	100.910057
1193.342773	-10.048990
1192.252930	-164.305069
1191.162109	22.636826
1190.072266	-347.940796
1188.981445	62.156788
1187.889648	80.566528
1186.798828	31.657404
1185.707031	9.078852
1184.615234	-114.370033
1183.523438	33.246868
1182.430664	-20.786747
1181.337891	47.408627
1180.245117	-112.293282
1179.152344	176.215652
1178.059570	25.940096
1176.965820	-21.348259
1175.872070	144.468979
1174.778320	-41.935467
1173.683594	269.649384
1172.588867	32.813019
1171.494141	312.911835
1170.399414	379.825745
1169.303711	415.496002
1168.208984	34.898605
1167.113281	166.049744
1166.016602	110.561592
1164.920898	11.965604
1163.824219	188.084076
1162.727539	342.507690
1161.630859	625.716248
1160.533203	311.710999
1159.435547	379.700226
1158.337891	282.851349
1157.240234	431.708832
1156.141602	771.230652
1155.043945	645.376282
1153.944336	695.909180
1152.845703	586.569031
1151.747070	415.183075
1150.647461	529.709045
1149.547852	403.428802
1148.447266	353.299866
1147.347656	31.595953
1146.247070	247.982361
1145.146484	-50.002613
1144.044922	113.695992
1142.944336	-246.233063
1141.842773	254.962738
1140.741211	270.662109
1139.638672	231.536972
1138.537109	432.400116
1137.434570	354.983887
1136.332031	322.622589
1135.228516	397.042633
1134.125977	262.317596
1133.022461	376.837280
1131.917969	787.906494
1130.814453	970.834045
1129.709961	1077.620483
1128.605469	1165.259399
1127.500977	970.505432
1126.396484	1259.435303
1125.291016	1031.311890
1124.185547	1417.023926
1123.080078	1003.904175
1121.973633	948.566956
1120.868164	923.934509
1119.761719	939.445435
1118.654297	701.512573
1117.547852	955.888855
1116.440430	776.991028
1115.333008	709.251892
1114.225586	856.668579
1113.117188	812.358887
1112.008789	779.779419
1110.900391	723.470459
1109.791992	633.995667
1108.682617	946.078125
1107.573242	842.202271
1106.463867	1024.004272
1105.354492	1035.635742
1104.244141	1132.124390
1103.133789	983.044983
1102.023438	1039.193970
1100.913086	1022.100037
1099.801758	971.892273
1098.690430	1232.829468
1097.579102	1389.839111
1096.467773	1216.758789
1095.355469	1050.728882
1094.243164	1329.881836
1093.130859	1126.045654
1092.017578	1232.999268
1090.905273	1219.779785
1089.791992	1244.131226
1088.677734	1226.029541
1087.564453	1207.870117
1086.450195	1394.236084
1085.335938	1201.895386
1084.221680	1460.904907
1083.106445	1557.554932
1081.991211	1400.336426
1080.875977	1391.114868
1079.760742	1210.392212
1078.644531	1236.304688
1077.528320	1118.950806
1076.412109	978.125977
1075.295898	928.818542
1074.178711	949.846375
1073.061523	827.751526
1071.944336	956.552124
1070.826172	712.509094
1069.708984	874.000000
1068.590820	1140.806274
1067.471680	1123.986938
1066.353516	1111.833618
1065.234375	975.542053
1064.115234	801.826538
1062.996094	1077.525635
1061.875977	962.296753
1060.755859	985.120239
1059.635742	1057.026001
1058.515625	707.989136
1057.394531	735.464172
1056.273438	935.865112
1055.152344	512.272583
1054.031250	614.495911
1052.909180	681.620361
1051.787109	944.854980
1050.665039	451.589081
1049.541992	422.999878
1048.418945	522.769043
1047.295898	622.496887
1046.172852	411.988831
1045.048828	581.664368
1043.925781	413.253143
1042.801758	522.284851
1041.676758	505.445801
1040.552734	567.856262
1039.427734	374.051819
1038.302734	767.167236
1037.176758	380.229553
1036.050781	340.305115
1034.924805	535.457153
1033.798828	623.543884
1032.672852	458.112946
1031.545898	695.076355
1030.418945	569.310791
1029.291992	452.951813
1028.164063	225.151810
1027.036133	71.855637
1025.908203	174.181229
1024.780273	28.057047
1023.651367	-87.764633
1022.522461	-150.079453
1021.393555	52.238266
1020.264648	-2.978732
1019.134766	88.020103
1018.004883	-201.238907
1016.875000	10.475349
1015.744141	90.052307
1014.613281	21.373482
1013.482422	226.189484
1012.351563	375.412994
1011.219727	276.881042
1010.088867	340.556152
1008.956055	665.827332
1007.824219	727.261658
1006.691406	735.554504
1005.558594	1463.272095
1004.425781	2447.434326
1003.292969	2770.061279
1002.159180	2108.023438
1001.025391	1504.179932
999.891602	1057.835571
998.756836	348.505890
997.622070	401.654785
996.487305	247.130142
995.352539	-101.071716
994.216797	-54.397762
993.081055	234.623032
991.945313	154.609970
990.808594	24.036247
989.672852	87.321091
988.536133	72.348389
987.398438	-145.258408
986.261719	29.028414
985.124023	-59.189785
983.986328	-225.509659
982.847656	38.898178
981.709961	-138.566757
980.571289	-39.669334
979.432617	43.235271
978.292969	-39.345428
977.153320	-18.247416
976.013672	203.009399
974.874023	284.125763
973.734375	-71.219131
972.593750	403.094086
971.453125	107.937485
970.311523	93.225525
969.170898	44.262306
968.029297	101.070816
966.886719	89.183960
965.745117	148.600098
964.602539	91.194542
963.459961	56.923908
962.317383	442.371216
961.173828	319.008484
960.030273	381.488922
958.886719	467.032135
957.743164	80.918259
956.598633	-16.321737
955.454102	-67.545212
954.309570	137.779724
953.165039	57.175156
952.019531	319.938141
950.874023	123.063942
949.727539	383.781494
948.582031	290.235901
947.435547	308.913910
946.289063	405.460327
945.141602	209.751007
943.995117	181.050537
942.847656	291.837036
941.699219	236.118851
940.551758	557.192627
939.403320	196.078262
938.254883	293.840912
937.105469	362.103210
935.957031	617.496216
934.807617	366.896423
933.658203	362.743011
932.507813	192.455978
931.357422	216.065826
930.207031	219.361053
929.056641	-50.379684
927.906250	117.255005
926.754883	-117.814377
925.603516	-81.827957
924.451172	-20.644339
923.298828	172.601379
922.146484	36.263634
920.994141	120.667534
919.841797	16.593204
918.688477	-44.075294
917.535156	-124.976128
916.380859	62.321846
915.227539	95.319679
914.073242	-89.425644
912.918945	-164.976990
911.763672	68.251434
910.608398	-81.799744
909.453125	-38.845097
908.297852	22.400743
907.141602	90.592278
905.985352	-131.147110
904.829102	5.352539
903.672852	-91.348244
902.515625	-54.227459
901.358398	66.806244
900.201172	108.719460
899.042969	-326.705811
897.884766	-98.880753
896.726563	208.155197
895.568359	144.337189
894.409180	-30.075928
893.250000	182.246094
892.090820	42.093697
890.930664	55.782578
889.771484	354.189301
888.611328	359.041626
887.450195	174.391800
886.289063	215.668686
885.128906	31.394373
883.966797	359.459961
882.805664	353.677521
881.643555	255.570740
880.481445	189.192657
879.319336	485.833221
878.156250	275.449310
876.993164	207.202972
875.830078	447.655487
874.666016	246.761917
873.502930	590.848572
872.338867	349.699982
871.173828	509.289551
870.009766	410.183258
868.844727	338.207001
867.679688	52.734653
866.513672	396.928650
865.348633	444.360107
864.182617	707.558411
863.015625	422.582733
861.849609	409.550537
860.682617	540.300110
859.515625	477.989929
858.347656	554.919312
857.180664	441.134949
856.012695	625.811340
854.843750	592.909729
853.675781	782.031250
852.506836	791.776428
851.337891	451.937897
850.167969	939.071045
848.999023	552.372375
847.829102	620.508850
846.658203	742.375244
845.488281	595.576172
844.317383	283.259186
843.146484	306.703186
841.975586	323.431732
840.803711	525.773499
839.631836	473.132446
838.459961	100.866081
837.287109	244.996460
836.114258	509.691223
834.941406	539.702454
833.768555	339.663147
832.594727	510.314026
831.420898	404.072815
830.247070	512.076538
829.072266	437.056000
827.898438	437.856750
826.722656	394.028381
825.547852	136.137115
824.372070	515.792847
823.196289	451.761414
822.020508	240.662338
820.844727	11.779264
819.667969	61.298031
818.491211	146.342239
817.313477	244.634766
816.136719	100.245110
814.958984	131.600952
813.781250	58.324371
812.602539	76.169395
811.423828	-55.032677
810.245117	-115.144302
809.066406	189.095154
807.886719	62.119324
806.707031	-56.015369
805.527344	-109.807854
804.346680	-143.695709
803.166992	137.474930
801.985352	-7.620787
800.804688	-135.024551
799.623047	-18.515202
798.441406	-108.396500
797.259766	-205.010651
796.078125	-82.293549
794.895508	-108.212273
793.712891	-377.927307
792.529297	-213.560135
791.346680	-38.340733
790.163086	-135.617371
788.978516	12.676189
787.794922	224.920288
786.610352	253.320923
785.425781	361.178009
784.241211	280.902283
783.055664	118.729485
781.870117	336.604706
780.684570	88.026840
779.498047	219.360489
778.311523	248.891281
777.125000	304.749298
775.938477	280.961212
774.750977	38.553638
773.563477	135.881500
772.375977	146.979614
771.187500	252.749542
769.999023	210.589920
768.810547	117.598427
767.622070	244.866974
766.432617	184.646667
765.243164	410.649658
764.053711	248.808044
762.863281	403.927612
761.672852	277.072845
760.482422	478.016052
759.291992	548.906616
758.100586	637.208618
756.909180	459.229553
755.717773	278.988464
754.525391	551.476624
753.333008	381.990784
752.140625	465.093140
750.948242	356.918396
749.754883	606.594666
748.561523	135.911728
747.368164	205.260574
746.173828	489.491943
744.979492	339.070251
743.785156	296.060638
742.590820	29.274416
741.395508	62.837845
740.200195	83.112755
739.003906	107.639503
737.808594	79.460030
736.612305	206.689178
735.416016	204.554916
734.218750	66.582062
733.021484	59.893543
731.824219	219.413086
730.626953	65.923920
729.428711	288.607269
728.230469	441.127838
727.032227	243.708603
725.833984	518.400818
724.634766	384.272522
723.435547	278.536011
722.235352	485.109039
721.036133	331.234467
719.835938	496.102692
718.635742	538.619873
717.434570	565.795837
716.233398	265.689331
715.032227	199.055389
713.831055	490.026184
712.628906	279.433899
711.426758	302.124786
710.224609	257.242798
709.021484	271.188629
707.818359	348.285217
706.615234	83.489243
705.412109	238.970184
704.208008	-204.127045
703.003906	168.967911
701.799805	115.533981
700.594727	-16.145166
699.389648	-47.705490
698.184570	162.088928
696.979492	213.173203
695.773438	179.541962
694.567383	-21.286673
693.361328	51.688656
692.154297	-16.437794
690.947266	6.713071
689.740234	-215.316589
688.533203	-79.140961
687.325195	-14.531123
686.117188	-223.126205
684.909180	104.039314
683.700195	-71.772575
682.491211	-63.180172
681.282227	53.859715
680.072266	-67.334534
678.863281	-71.401611
677.653320	-12.552757
676.442383	-40.196472
675.232422	-175.914108
674.021484	188.391556
672.810547	109.193520
671.598633	23.682247
670.386719	104.839691
669.174805	179.614761
667.962891	-119.397491
666.750000	-39.997692
665.537109	-40.422523
664.324219	17.609446
663.110352	-8.449351
661.897461	75.739326
660.683594	93.128647
659.468750	-74.915482
658.254883	160.659882
657.040039	322.932068
655.824219	140.269318
654.609375	343.692993
653.393555	-0.277303
652.177734	332.616974
650.960938	111.835625
649.745117	179.863541
648.528320	144.609055
647.311523	369.946747
646.093750	345.607361
644.875977	338.571136
643.658203	449.923767
642.440430	309.642700
641.221680	296.340332
640.002930	72.397537
638.784180	370.849609
637.564453	-42.074699
636.344727	11.356027
635.125000	343.947479
633.905273	184.609802
632.684570	-2.626017
631.463867	-22.446899
630.243164	397.526489
629.021484	59.883820
627.799805	247.725708
626.578125	199.427689
625.356445	279.580780
624.133789	-15.618003
622.911133	361.915314
621.688477	299.800629
620.464844	239.532593
619.241211	39.745850
618.017578	205.752899
616.793945	75.878296
615.569336	-99.344337
614.344727	48.057827
613.120117	-290.697479
611.894531	-46.097111
610.668945	73.745338
609.443359	77.418800
608.216797	-0.858295
606.991211	257.678711
605.764648	-27.302870
604.537109	49.974644
