# Supplementary material for: Raman spectroscopy accurately differentiates mucosal healing from non-healing and biochemical changes following biological therapy in inflammatory bowel disease
Source: PLoS One. 2021 Jun 2;16(6):e0252210. doi: 10.1371/journal.pone.0252210 (PMC8172032; doi:10.1371/journal.pone.0252210)
Supplement: S2 Dataset — (ZIP) [file pone.0252210.s004.zip › Export UC MH/OC018-2 post treatment_base sub CR removed_67__X_-28740.5__Y_36560.2__Z_-5.40285__Time_763.txt]

1714.640625	335.210175
1713.664063	248.776535
1712.687500	279.670746
1711.709961	71.234680
1710.733398	49.975243
1709.755859	111.052422
1708.778320	34.689445
1707.799805	-128.226395
1706.821289	-163.344955
1705.843750	-175.185699
1704.864258	66.271614
1703.885742	-100.163544
1702.907227	-112.342216
1701.927734	-112.261093
1700.948242	-118.644173
1699.968750	-174.317352
1698.988281	-159.019073
1698.007813	-30.023243
1697.028320	-169.564713
1696.046875	-35.239735
1695.066406	70.998886
1694.084961	-21.860806
1693.104492	41.461281
1692.123047	103.260742
1691.140625	238.231796
1690.159180	104.827324
1689.176758	87.266396
1688.194336	-150.572769
1687.211914	-32.631260
1686.228516	86.242020
1685.246094	168.756516
1684.262695	209.525360
1683.279297	179.269760
1682.295898	163.237671
1681.311523	321.138031
1680.327148	149.693176
1679.342773	391.686157
1678.358398	440.101929
1677.374023	358.893738
1676.388672	227.902618
1675.403320	344.989441
1674.417969	526.517517
1673.432617	373.714905
1672.446289	575.045715
1671.459961	564.357544
1670.473633	817.241516
1669.487305	733.318542
1668.500977	862.394592
1667.513672	646.850342
1666.526367	909.620972
1665.539063	867.638794
1664.550781	1054.276733
1663.563477	1098.087158
1662.575195	1089.277466
1661.586914	1298.273926
1660.598633	1269.051270
1659.609375	1187.227905
1658.620117	1240.923340
1657.631836	1191.666992
1656.641602	1005.061340
1655.652344	1030.670288
1654.662109	1183.621094
1653.672852	1101.294556
1652.681641	1175.370605
1651.691406	847.638489
1650.701172	734.515991
1649.709961	822.619629
1648.718750	770.821350
1647.727539	433.850861
1646.735352	564.895752
1645.744141	357.963379
1644.751953	370.507019
1643.759766	409.624664
1642.766602	248.257645
1641.774414	269.229614
1640.781250	121.457291
1639.788086	153.275467
1638.794922	153.554367
1637.801758	35.286591
1636.807617	233.537033
1635.813477	94.418365
1634.819336	26.601696
1633.825195	-114.873466
1632.830078	-98.174309
1631.834961	-15.581097
1630.839844	135.490326
1629.844727	70.695641
1628.849609	-220.355133
1627.853516	-121.835625
1626.857422	-49.634663
1625.861328	119.868149
1624.865234	55.294403
1623.868164	-22.387020
1622.871094	-21.182457
1621.874023	74.619125
1620.876953	75.794388
1619.879883	195.153351
1618.881836	30.833771
1617.883789	-172.817276
1616.885742	-92.924782
1615.887695	-5.226848
1614.888672	8.930415
1613.889648	44.025696
1612.890625	-149.101501
1611.891602	-289.753113
1610.892578	-63.401863
1609.892578	57.957268
1608.892578	-192.873856
1607.892578	-87.383125
1606.892578	88.711205
1605.891602	209.662445
1604.890625	5.858206
1603.889648	6.223183
1602.888672	66.693932
1601.887695	-32.536041
1600.885742	176.838531
1599.883789	100.983559
1598.881836	-218.083893
1597.879883	-40.447227
1596.876953	27.247734
1595.874023	47.782871
1594.871094	-4.935659
1593.868164	-164.814102
1592.864258	-55.783455
1591.861328	-174.022461
1590.857422	-135.722229
1589.853516	-61.015755
1588.848633	-111.685669
1587.844727	-105.057991
1586.839844	222.203995
1585.834961	9.514880
1584.830078	62.680134
1583.824219	-25.031277
1582.819336	-256.121643
1581.813477	210.889572
1580.807617	86.380753
1579.800781	21.684162
1578.794922	159.953995
1577.788086	206.937668
1576.781250	295.411774
1575.773438	-131.399094
1574.766602	1.074537
1573.758789	143.759033
1572.750977	223.856506
1571.743164	176.424194
1570.735352	-29.640743
1569.726563	203.344894
1568.718750	173.745285
1567.708984	47.920849
1566.700195	-166.252792
1565.691406	94.600006
1564.681641	30.774412
1563.671875	47.287514
1562.662109	1.400117
1561.652344	222.558609
1560.641602	2.640829
1559.630859	3.061009
1558.620117	169.244171
1557.609375	-79.415863
1556.597656	-115.650002
1555.586914	-19.877485
1554.575195	31.687586
1553.563477	70.154732
1552.550781	162.831772
1551.539063	69.001732
1550.526367	-76.678246
1549.513672	222.551376
1548.500977	50.781975
1547.487305	5.660765
1546.473633	6.970194
1545.459961	233.034134
1544.446289	68.650139
1543.432617	291.771027
1542.417969	70.356094
1541.404297	140.760300
1540.389648	174.851624
1539.374023	162.327789
1538.359375	18.071850
1537.343750	15.667013
1536.328125	162.776016
1535.312500	36.297184
1534.296875	232.097626
1533.280273	368.386841
1532.263672	115.277245
1531.247070	45.134094
1530.230469	333.045258
1529.212891	100.357582
1528.196289	-201.867767
1527.178711	-89.530960
1526.160156	-106.083420
1525.142578	-86.692772
1524.124023	264.513672
1523.106445	322.190002
1522.087891	181.668533
1521.068359	262.242035
1520.049805	57.306484
1519.030273	99.106697
1518.010742	79.108383
1516.991211	241.442596
1515.971680	-58.782043
1514.951172	275.372925
1513.930664	149.662704
1512.910156	-35.135124
1511.889648	36.712128
1510.868164	-63.506771
1509.846680	249.273331
1508.826172	-30.669197
1507.803711	-77.248344
1506.782227	68.407555
1505.759766	119.054939
1504.737305	-86.686867
1503.714844	-243.743301
1502.692383	-403.380585
1501.668945	-61.062500
1500.646484	-10.866296
1499.623047	-127.191643
1498.599609	-248.666748
1497.575195	-73.343544
1496.550781	-120.754364
1495.527344	-88.912735
1494.502930	-13.699435
1493.477539	99.745155
1492.453125	-152.455826
1491.427734	65.609459
1490.402344	84.212799
1489.376953	74.639832
1488.350586	-37.173561
1487.325195	295.321198
1486.298828	27.650591
1485.272461	48.453972
1484.245117	130.416061
1483.218750	253.121979
1482.191406	311.931885
1481.164063	289.053650
1480.136719	105.499527
1479.108398	357.857361
1478.080078	278.737579
1477.052734	502.835693
1476.023438	461.816315
1474.995117	532.848938
1473.965820	639.438538
1472.937500	641.574524
1471.908203	801.459961
1470.877930	1012.113831
1469.848633	940.244568
1468.818359	1145.613647
1467.788086	1045.680420
1466.757813	1205.098877
1465.727539	1186.472046
1464.696289	1289.796753
1463.665039	1606.489380
1462.633789	1590.219604
1461.602539	1561.229248
1460.570313	1651.557617
1459.539063	1594.587646
1458.506836	1598.521729
1457.473633	1818.123047
1456.441406	1958.973511
1455.408203	1909.478882
1454.375000	2009.620239
1453.341797	1795.291748
1452.308594	2009.461792
1451.274414	2081.579834
1450.241211	2029.509521
1449.207031	2096.503662
1448.171875	2107.724121
1447.137695	2265.823242
1446.102539	2216.228027
1445.067383	2019.841553
1444.032227	2081.665527
1442.997070	1890.449219
1441.960938	1881.431519
1440.924805	1616.984375
1439.888672	1590.337891
1438.852539	1760.891846
1437.816406	1799.952637
1436.779297	1702.538208
1435.742188	1299.485352
1434.705078	1194.664673
1433.666992	1203.523926
1432.629883	914.490479
1431.591797	941.108887
1430.553711	859.217529
1429.514648	489.727234
1428.476563	670.358154
1427.437500	401.992767
1426.398438	501.908936
1425.359375	541.305359
1424.320313	376.558563
1423.280273	269.850983
1422.240234	473.100830
1421.200195	356.407288
1420.159180	272.519226
1419.119141	223.966675
1418.078125	167.904236
1417.037109	43.955051
1415.996094	154.097092
1414.954102	-128.213501
1413.912109	-7.953374
1412.870117	104.755821
1411.828125	167.183060
1410.786133	196.954727
1409.743164	13.152177
1408.700195	90.763298
1407.657227	208.580460
1406.614258	-5.088346
1405.570313	-168.413544
1404.527344	-0.249478
1403.483398	62.475792
1402.438477	105.144608
1401.394531	140.345566
1400.349609	-155.487701
1399.304688	133.120346
1398.259766	-92.262642
1397.214844	-86.893234
1396.168945	-16.322227
1395.123047	59.296711
1394.077148	129.943283
1393.031250	-104.893028
1391.984375	-159.303818
1390.937500	-53.415741
1389.890625	17.465698
1388.843750	-126.793137
1387.796875	-128.323959
1386.749023	-97.276627
1385.701172	-61.164970
1384.653320	75.008171
1383.604492	-263.703735
1382.556641	-87.398590
1381.507813	-173.431366
1380.458984	-124.460922
1379.410156	-77.923775
1378.360352	173.397949
1377.310547	72.731796
1376.260742	-75.220123
1375.210938	4.037240
1374.161133	-223.487427
1373.110352	28.023737
1372.059570	-164.329208
1371.008789	-59.840347
1369.957031	82.070099
1368.906250	47.098610
1367.854492	146.759445
1366.802734	87.060333
1365.750000	64.823547
1364.698242	57.645107
1363.645508	-26.610422
1362.592773	8.726337
1361.540039	64.054474
1360.486328	-52.201794
1359.433594	192.335678
1358.379883	121.063591
1357.326172	-47.030922
1356.271484	142.949341
1355.216797	253.430710
1354.163086	296.903564
1353.107422	350.373413
1352.052734	66.202873
1350.998047	47.920097
1349.942383	297.827057
1348.886719	227.587662
1347.830078	122.738419
1346.774414	357.904724
1345.717773	471.538239
1344.661133	515.804260
1343.604492	584.951172
1342.546875	631.859558
1341.490234	624.351013
1340.432617	738.340942
1339.375000	498.193329
1338.316406	778.289124
1337.258789	550.835632
1336.200195	457.249084
1335.141602	423.207275
1334.082031	391.757599
1333.023438	395.073151
1331.963867	611.182312
1330.904297	636.914673
1329.844727	526.783875
1328.784180	809.781067
1327.723633	559.026550
1326.663086	686.475220
1325.602539	475.597717
1324.541992	677.315735
1323.480469	639.568115
1322.418945	885.804504
1321.357422	811.233704
1320.295898	682.525330
1319.233398	529.308105
1318.170898	758.529053
1317.108398	519.283691
1316.045898	711.649719
1314.982422	741.371338
1313.918945	887.000671
1312.855469	527.654541
1311.791992	747.375366
1310.728516	693.776062
1309.664063	605.833557
1308.599609	744.484131
1307.535156	706.000671
1306.469727	633.190491
1305.404297	939.321533
1304.338867	883.918518
1303.273438	781.928040
1302.208008	938.195251
1301.141602	880.678162
1300.075195	722.548340
1299.008789	849.549255
1297.942383	947.125366
1296.875000	745.186340
1295.807617	759.469604
1294.740234	857.296631
1293.672852	795.678223
1292.604492	957.434509
1291.537109	790.545837
1290.468750	628.727478
1289.399414	452.359589
1288.331055	697.773621
1287.261719	830.439087
1286.192383	553.969360
1285.123047	676.996338
1284.052734	804.951782
1282.983398	619.537292
1281.913086	461.217346
1280.841797	501.291809
1279.771484	394.627716
1278.700195	713.758301
1277.628906	932.555908
1276.557617	706.296631
1275.486328	685.580872
1274.414063	559.848816
1273.341797	676.177612
1272.269531	579.979858
1271.197266	789.229065
1270.124023	759.137024
1269.050781	782.846924
1267.977539	857.882690
1266.904297	840.219604
1265.830078	671.356934
1264.756836	636.807678
1263.681641	860.857849
1262.607422	821.538879
1261.533203	677.481079
1260.458008	645.660522
1259.382813	743.063110
1258.307617	587.122986
1257.231445	794.220642
1256.155273	872.226624
1255.079102	767.660950
1254.002930	614.518127
1252.926758	656.177490
1251.849609	843.847900
1250.772461	793.108582
1249.695313	579.504822
1248.617188	837.726013
1247.540039	507.622986
1246.461914	702.650452
1245.382813	749.420166
1244.304688	429.401855
1243.225586	614.728149
1242.146484	591.194519
1241.067383	402.629395
1239.988281	410.777313
1238.908203	705.284912
1237.828125	599.404602
1236.748047	527.560486
1235.667969	506.700104
1234.586914	626.489807
1233.505859	620.213074
1232.424805	279.545959
1231.343750	438.144958
1230.261719	320.557343
1229.179688	285.378967
1228.097656	543.197998
1227.015625	348.258789
1225.932617	407.528625
1224.850586	360.327637
1223.767578	480.068634
1222.683594	77.371033
1221.600586	170.541229
1220.516602	295.101471
1219.432617	260.096649
1218.347656	138.119110
1217.263672	74.180260
1216.178711	94.800446
1215.093750	255.462067
1214.008789	222.913422
1212.922852	388.291779
1211.836914	524.632263
1210.750977	636.776978
1209.665039	336.401947
1208.579102	311.058258
1207.492188	367.683929
1206.405273	554.431335
1205.318359	160.292984
1204.230469	265.046722
1203.142578	266.153595
1202.054688	211.848267
1200.966797	54.008060
1199.877930	112.860016
1198.790039	41.699127
1197.701172	35.506470
1196.611328	-105.430534
1195.522461	27.843445
1194.432617	-26.530476
1193.342773	-141.016785
1192.252930	-99.263474
1191.162109	-271.428406
1190.072266	15.297638
1188.981445	-84.840958
1187.889648	-276.230530
1186.798828	-136.272537
1185.707031	-73.230598
1184.615234	47.327694
1183.523438	208.566940
1182.430664	21.885759
1181.337891	72.644424
1180.245117	200.048630
1179.152344	-82.545547
1178.059570	238.839127
1176.965820	-96.463341
1175.872070	-48.410706
1174.778320	-187.238586
1173.683594	-156.070099
1172.588867	-86.679192
1171.494141	327.243500
1170.399414	243.235886
1169.303711	159.194244
1168.208984	-1.402048
1167.113281	-99.831543
1166.016602	0.127182
1164.920898	140.602325
1163.824219	137.572891
1162.727539	392.476563
1161.630859	-62.160278
1160.533203	397.876740
1159.435547	91.302895
1158.337891	159.515747
1157.240234	289.662903
1156.141602	319.468292
1155.043945	370.651398
1153.944336	316.801666
1152.845703	229.521469
1151.747070	20.636398
1150.647461	333.639771
1149.547852	362.905914
1148.447266	-27.152000
1147.347656	166.329193
1146.247070	231.067047
1145.146484	355.199982
1144.044922	136.494476
1142.944336	-44.125019
1141.842773	-124.849625
1140.741211	231.957535
1139.638672	234.242493
1138.537109	203.162796
1137.434570	-10.990705
1136.332031	159.778671
1135.228516	382.635529
1134.125977	341.687378
1133.022461	455.000000
1131.917969	385.375702
1130.814453	458.098419
1129.709961	516.454163
1128.605469	382.542053
1127.500977	666.018250
1126.396484	797.519531
1125.291016	826.926880
1124.185547	934.443298
1123.080078	769.320862
1121.973633	836.340820
1120.868164	690.081726
1119.761719	572.207458
1118.654297	522.942810
1117.547852	655.866699
1116.440430	530.703369
1115.333008	457.555054
1114.225586	616.142944
1113.117188	658.693237
1112.008789	512.002014
1110.900391	334.563843
1109.791992	419.418365
1108.682617	326.949921
1107.573242	584.013489
1106.463867	812.537537
1105.354492	670.204285
1104.244141	775.685120
1103.133789	385.464417
1102.023438	535.620972
1100.913086	603.069824
1099.801758	691.620728
1098.690430	763.547546
1097.579102	752.860901
1096.467773	669.042358
1095.355469	361.350769
1094.243164	708.562317
1093.130859	676.381287
1092.017578	615.880859
1090.905273	616.540894
1089.791992	739.497009
1088.677734	730.557007
1087.564453	733.320068
1086.450195	1044.083984
1085.335938	585.787598
1084.221680	804.629639
1083.106445	816.485962
1081.991211	844.719666
1080.875977	1114.830200
1079.760742	757.698059
1078.644531	827.993835
1077.528320	649.370117
1076.412109	574.035461
1075.295898	571.417175
1074.178711	549.969238
1073.061523	591.801453
1071.944336	542.118530
1070.826172	740.886169
1069.708984	531.725159
1068.590820	545.203552
1067.471680	694.493042
1066.353516	515.790833
1065.234375	803.084900
1064.115234	493.257080
1062.996094	649.281860
1061.875977	533.763550
1060.755859	787.884827
1059.635742	450.134033
1058.515625	449.224030
1057.394531	120.993446
1056.273438	367.840088
1055.152344	182.265961
1054.031250	237.378616
1052.909180	397.538177
1051.787109	300.751923
1050.665039	47.582539
1049.541992	408.341339
1048.418945	467.910767
1047.295898	417.798798
1046.172852	409.685364
1045.048828	471.514679
1043.925781	104.371719
1042.801758	254.810715
1041.676758	465.757751
1040.552734	294.559540
1039.427734	183.993011
1038.302734	443.731750
1037.176758	479.860687
1036.050781	262.291687
1034.924805	224.013321
1033.798828	488.203735
1032.672852	247.580048
1031.545898	258.217651
1030.418945	406.038055
1029.291992	279.557281
1028.164063	-42.035927
1027.036133	-393.650208
1025.908203	-20.402330
1024.780273	-118.676697
1023.651367	-117.046089
1022.522461	-182.684906
1021.393555	-99.737274
1020.264648	-107.259460
1019.134766	-144.888535
1018.004883	-38.679913
1016.875000	-8.969164
1015.744141	108.848984
1014.613281	-127.865059
1013.482422	-206.872635
1012.351563	-72.692924
1011.219727	15.170158
1010.088867	202.616119
1008.956055	232.642517
1007.824219	341.410645
1006.691406	700.049316
1005.558594	966.082520
1004.425781	1377.752686
1003.292969	1881.786621
1002.159180	1574.391846
1001.025391	1230.254028
999.891602	482.074524
998.756836	265.559143
997.622070	-17.729811
996.487305	15.491008
995.352539	111.114296
994.216797	-35.509380
993.081055	14.135003
991.945313	-30.704456
990.808594	56.012466
989.672852	147.416397
988.536133	-106.845779
987.398438	21.630466
986.261719	-50.259285
985.124023	-11.449667
983.986328	167.922974
982.847656	126.319283
981.709961	15.815530
980.571289	59.651627
979.432617	-68.946060
978.292969	-38.663025
977.153320	-28.958742
976.013672	249.846085
974.874023	80.465889
973.734375	141.085724
972.593750	-76.166992
971.453125	-81.879471
970.311523	305.200867
969.170898	-79.106628
968.029297	-70.628235
966.886719	-36.772488
965.745117	-190.898636
964.602539	26.741859
963.459961	129.777451
962.317383	148.092010
961.173828	17.567652
960.030273	285.955322
958.886719	41.218853
957.743164	64.716492
956.598633	17.369774
955.454102	68.635956
954.309570	-21.865116
953.165039	45.714863
952.019531	248.387589
950.874023	181.244354
949.727539	217.183731
948.582031	65.814377
947.435547	118.079521
946.289063	-28.309265
945.141602	172.757889
943.995117	145.507446
942.847656	-4.872364
941.699219	436.220520
940.551758	71.632683
939.403320	362.228760
938.254883	319.799042
937.105469	318.598480
935.957031	178.476212
934.807617	168.514542
933.658203	366.112335
932.507813	71.620575
931.357422	160.125214
930.207031	162.207764
929.056641	157.617645
927.906250	68.963600
926.754883	-85.488976
925.603516	117.506981
924.451172	-84.335716
923.298828	-44.864143
922.146484	140.260574
920.994141	-156.448898
919.841797	8.469229
918.688477	-251.408615
917.535156	13.708199
916.380859	201.638397
915.227539	12.734860
914.073242	-42.006214
912.918945	30.511654
911.763672	-348.357391
910.608398	-146.216492
909.453125	-356.762573
908.297852	-349.413422
907.141602	-83.521652
905.985352	-69.161850
904.829102	-41.080063
903.672852	0.713933
902.515625	-41.165516
901.358398	-17.237040
900.201172	124.508926
899.042969	164.483749
897.884766	-148.372742
896.726563	-182.748398
895.568359	-97.135864
894.409180	67.684990
893.250000	76.583061
892.090820	-172.020401
890.930664	-45.364124
889.771484	56.490334
888.611328	25.175497
887.450195	-44.399044
886.289063	143.466736
885.128906	85.372864
883.966797	239.474487
882.805664	183.829330
881.643555	4.281496
880.481445	-10.524324
879.319336	150.561096
878.156250	72.799316
876.993164	-103.971977
875.830078	273.470520
874.666016	515.704834
873.502930	262.621735
872.338867	81.745773
871.173828	-2.223233
870.009766	-36.609715
868.844727	91.011391
867.679688	124.182106
866.513672	254.054703
865.348633	168.142151
864.182617	293.529877
863.015625	214.472168
861.849609	364.559845
860.682617	164.335449
859.515625	563.596436
858.347656	549.747009
857.180664	349.682434
856.012695	771.103577
854.843750	779.686340
853.675781	586.470459
852.506836	704.937988
851.337891	505.114655
850.167969	536.162476
848.999023	412.619202
847.829102	369.748047
846.658203	152.246353
845.488281	183.288666
844.317383	-148.246613
843.146484	229.599930
841.975586	-68.294609
840.803711	257.854614
839.631836	194.782562
838.459961	122.754990
837.287109	269.724670
836.114258	-14.627969
834.941406	257.285156
833.768555	290.063934
832.594727	338.397369
831.420898	185.755203
830.247070	209.411209
829.072266	319.995697
827.898438	223.012909
826.722656	241.962234
825.547852	80.230042
824.372070	-72.591599
823.196289	371.776367
822.020508	-73.075562
820.844727	67.976387
819.667969	41.855282
818.491211	-153.553848
817.313477	-99.687370
816.136719	185.462952
814.958984	-150.320251
813.781250	1.034226
812.602539	134.414124
811.423828	-181.460602
810.245117	-281.717499
809.066406	-137.624725
807.886719	-53.706722
806.707031	-331.983032
805.527344	-239.442200
804.346680	-29.417358
803.166992	-208.033844
801.985352	-124.868942
800.804688	-183.862823
799.623047	-327.250122
798.441406	63.664024
797.259766	-354.889526
796.078125	-460.896545
794.895508	-338.778168
793.712891	-99.461700
792.529297	-2.149562
791.346680	50.677071
790.163086	96.684868
788.978516	306.288757
787.794922	183.745026
786.610352	127.466057
785.425781	22.403269
784.241211	142.759628
783.055664	83.850296
781.870117	-147.569763
780.684570	84.952827
779.498047	102.940300
778.311523	253.269531
777.125000	30.234190
775.938477	113.975716
774.750977	25.387531
773.563477	382.369110
772.375977	136.839706
771.187500	14.772895
769.999023	185.848297
768.810547	-40.070984
767.622070	143.864609
766.432617	340.788971
765.243164	44.074238
764.053711	88.695480
762.863281	168.384399
761.672852	357.957306
760.482422	331.649567
759.291992	560.434875
758.100586	173.103790
756.909180	348.792084
755.717773	293.431061
754.525391	453.383698
753.333008	283.524872
752.140625	168.561707
750.948242	130.426178
749.754883	125.145607
748.561523	264.670105
747.368164	294.293396
746.173828	220.677872
744.979492	140.434494
743.785156	88.666046
742.590820	232.016479
741.395508	184.496216
740.200195	261.875275
739.003906	161.662323
737.808594	-8.650558
736.612305	156.180939
735.416016	66.886559
734.218750	-250.077347
733.021484	113.775131
731.824219	195.161438
730.626953	153.988586
729.428711	47.213379
728.230469	104.490211
727.032227	166.122879
725.833984	330.468048
724.634766	-18.745604
723.435547	270.140625
722.235352	274.996277
721.036133	303.918549
719.835938	267.385620
718.635742	71.603134
717.434570	273.111023
716.233398	14.298546
715.032227	52.307995
713.831055	373.857880
712.628906	78.416206
711.426758	131.936478
710.224609	183.367645
709.021484	152.113525
707.818359	201.586258
706.615234	-125.521194
705.412109	-112.732750
704.208008	-134.620880
703.003906	-21.432402
701.799805	78.816338
700.594727	109.595917
699.389648	-146.477936
698.184570	58.617085
696.979492	-29.593008
695.773438	-202.303665
694.567383	-170.525436
693.361328	-6.066912
692.154297	-28.199841
690.947266	-37.072723
689.740234	-191.123825
688.533203	167.210266
687.325195	-346.446167
686.117188	-185.120514
684.909180	-132.037552
683.700195	-76.557838
682.491211	22.496469
681.282227	-107.915085
680.072266	-175.183044
678.863281	-291.973572
677.653320	-163.767899
676.442383	-137.100037
675.232422	21.837473
674.021484	-160.905792
672.810547	-284.894287
671.598633	119.148781
670.386719	-8.647534
669.174805	175.160583
667.962891	-36.372498
666.750000	359.609833
665.537109	-89.003677
664.324219	20.038031
663.110352	10.503531
661.897461	24.931513
660.683594	-79.135002
659.468750	170.916855
658.254883	95.293541
657.040039	-31.876350
655.824219	-51.008804
654.609375	-9.634135
653.393555	174.103836
652.177734	60.511696
650.960938	250.820389
649.745117	-95.176407
648.528320	114.579590
647.311523	177.877167
646.093750	333.701141
644.875977	416.264740
643.658203	552.519958
642.440430	421.932678
641.221680	439.664154
640.002930	401.340546
638.784180	175.863571
637.564453	111.429199
636.344727	199.286819
635.125000	35.507725
633.905273	107.653214
632.684570	-5.252589
631.463867	312.853943
630.243164	422.171570
629.021484	477.256989
627.799805	280.761047
626.578125	-100.724754
625.356445	138.945053
624.133789	279.116760
622.911133	336.932190
621.688477	410.922607
620.464844	299.667236
619.241211	112.427597
618.017578	151.039948
616.793945	128.452515
615.569336	110.949974
614.344727	-149.731781
613.120117	-50.338768
611.894531	-134.391968
610.668945	139.041641
609.443359	-106.752525
608.216797	237.553406
606.991211	263.454742
605.764648	-99.469498
604.537109	-171.985382
