# Supplementary material for: Raman spectroscopy accurately differentiates mucosal healing from non-healing and biochemical changes following biological therapy in inflammatory bowel disease
Source: PLoS One. 2021 Jun 2;16(6):e0252210. doi: 10.1371/journal.pone.0252210 (PMC8172032; doi:10.1371/journal.pone.0252210)
Supplement: S2 Dataset — (ZIP) [file pone.0252210.s004.zip › Export UC MH/OC031 post-1_base sub cr removed_72__X_-17040.7__Y_32924.8__Z_-382.967__Time_827.txt]

1714.837891	383.012970
1713.861328	210.724960
1712.884766	249.275543
1711.907227	275.408447
1710.930664	-91.505638
1709.953125	261.067230
1708.975586	32.954803
1707.997070	-191.441467
1707.019531	16.511782
1706.041016	-152.327744
1705.062500	70.723366
1704.083984	77.755676
1703.104492	5.345745
1702.125000	-191.915771
1701.145508	-80.622002
1700.166016	-155.750519
1699.186523	-163.188782
1698.206055	41.320179
1697.225586	-159.704239
1696.245117	174.511505
1695.264648	33.832970
1694.283203	19.448025
1693.301758	198.038986
1692.320313	-7.154764
1691.338867	12.623058
1690.357422	73.091858
1689.375000	43.469589
1688.392578	265.217438
1687.410156	44.860237
1686.427734	166.459122
1685.444336	3.401532
1684.460938	91.495567
1683.477539	236.078476
1682.494141	261.307983
1681.509766	97.996582
1680.526367	111.036049
1679.541992	89.981178
1678.557617	239.768707
1677.572266	76.038223
1676.587891	248.049194
1675.602539	388.541016
1674.617188	322.062378
1673.630859	250.747772
1672.645508	296.867188
1671.659180	431.073730
1670.672852	480.650299
1669.686523	445.642914
1668.699219	642.052368
1667.712891	472.454742
1666.725586	701.415527
1665.738281	598.979980
1664.750000	587.148132
1663.762695	549.176270
1662.774414	866.887451
1661.786133	771.239075
1660.797852	1009.930054
1659.808594	835.452209
1658.820313	862.729980
1657.831055	1035.976196
1656.841797	923.453247
1655.851563	877.455261
1654.862305	1165.289673
1653.872070	849.897034
1652.881836	725.413757
1651.891602	495.441345
1650.900391	638.709839
1649.910156	679.055664
1648.918945	521.361206
1647.927734	377.185059
1646.935547	386.546753
1645.944336	475.382965
1644.952148	120.681839
1643.959961	236.358948
1642.966797	249.223221
1641.974609	257.003082
1640.981445	101.358665
1639.988281	109.533333
1638.995117	80.953384
1638.001953	-158.407883
1637.007813	3.238679
1636.013672	-6.359988
1635.019531	-13.166800
1634.025391	-46.170937
1633.031250	-10.531400
1632.036133	-106.453911
1631.041016	-7.362689
1630.045898	120.766174
1629.049805	212.109436
1628.054688	-117.469673
1627.058594	-57.457748
1626.062500	-131.501831
1625.065430	-68.681206
1624.069336	2.097323
1623.072266	-100.541321
1622.075195	-11.217875
1621.078125	109.673431
1620.081055	72.990402
1619.083008	88.915489
1618.084961	-21.123226
1617.086914	-10.302858
1616.088867	155.411484
1615.089844	98.084633
1614.091797	174.620667
1613.092773	49.225800
1612.092773	28.810389
1611.093750	24.175875
1610.093750	-22.356752
1609.094727	-126.481163
1608.093750	102.178482
1607.093750	186.709961
1606.093750	121.964165
1605.092773	70.353683
1604.091797	-83.300453
1603.090820	-129.580597
1602.088867	-5.768255
1601.087891	52.603256
1600.085938	-166.264084
1599.083984	62.074062
1598.081055	96.864738
1597.079102	-255.167313
1596.076172	51.412575
1595.073242	-75.810432
1594.070313	-145.530396
1593.067383	-191.735291
1592.063477	2.244139
1591.059570	-38.793774
1590.055664	-90.276268
1589.051758	-240.904938
1588.046875	250.180023
1587.041992	47.324112
1586.037109	58.323967
1585.032227	38.002621
1584.027344	174.024963
1583.021484	-47.024513
1582.015625	41.982376
1581.009766	26.728252
1580.003906	-17.207727
1578.997070	303.298035
1577.990234	285.251038
1576.984375	35.562241
1575.976563	20.076717
1574.969727	-24.066618
1573.961914	48.776676
1572.954102	51.330338
1571.946289	214.990326
1570.938477	-6.115921
1569.929688	-3.735940
1568.921875	81.710953
1567.913086	-105.653656
1566.903320	-41.132011
1565.894531	7.721328
1564.884766	126.561882
1563.875000	170.026428
1562.865234	75.897057
1561.855469	202.213730
1560.844727	9.424013
1559.834961	49.993942
1558.824219	-153.198868
1557.813477	-29.835352
1556.801758	77.847366
1555.790039	226.854126
1554.779297	274.713531
1553.766602	55.757568
1552.754883	23.215321
1551.743164	104.490318
1550.730469	38.143074
1549.717773	240.807999
1548.705078	158.775558
1547.691406	123.237968
1546.677734	263.446198
1545.665039	2.846878
1544.650391	215.208725
1543.636719	130.256378
1542.623047	96.920364
1541.608398	9.269565
1540.593750	22.274397
1539.579102	32.604542
1538.563477	166.729141
1537.547852	24.593542
1536.533203	-4.045972
1535.516602	54.927002
1534.500977	-92.516235
1533.485352	149.339539
1532.468750	-75.575897
1531.452148	-42.763775
1530.435547	87.857986
1529.417969	-18.671619
1528.400391	-1.618135
1527.383789	223.920258
1526.365234	130.030685
1525.347656	144.201553
1524.329102	191.725220
1523.311523	33.324608
1522.292969	72.959755
1521.273438	-98.395653
1520.254883	-46.068867
1519.235352	65.264954
1518.215820	86.512268
1517.196289	20.302391
1516.176758	72.205086
1515.156250	-181.644730
1514.136719	-6.635699
1513.116211	37.274975
1512.094727	1.505551
1511.074219	42.660122
1510.052734	104.232246
1509.031250	50.265060
1508.009766	-14.019139
1506.988281	-52.717365
1505.965820	18.739393
1504.943359	-173.894409
1503.920898	-128.226456
1502.898438	117.163910
1501.875000	-134.521713
1500.852539	-127.537880
1499.829102	-187.206726
1498.805664	-44.717583
1497.781250	102.745232
1496.757813	-36.476505
1495.733398	13.568995
1494.708984	-23.432238
1493.684570	-116.741997
1492.659180	-66.938393
1491.633789	-53.007027
1490.608398	42.616535
1489.583008	-102.012047
1488.557617	-6.556842
1487.531250	109.210464
1486.504883	71.678696
1485.478516	113.225830
1484.452148	154.689819
1483.424805	180.755859
1482.398438	145.537170
1481.371094	293.886444
1480.342773	299.314362
1479.315430	85.456047
1478.287109	312.545685
1477.259766	310.158112
1476.230469	114.076317
1475.202148	231.323303
1474.173828	473.247131
1473.144531	368.751343
1472.115234	793.699341
1471.085938	773.060059
1470.055664	810.890320
1469.025391	823.217712
1467.996094	871.110046
1466.964844	954.514343
1465.934570	1068.354248
1464.904297	1004.188354
1463.873047	1051.805908
1462.841797	1124.767700
1461.809570	1167.168701
1460.778320	1354.273438
1459.746094	1371.143921
1458.713867	1301.665771
1457.681641	1318.469971
1456.649414	1337.770874
1455.616211	1285.992065
1454.583008	1480.218262
1453.549805	1555.155029
1452.516602	1427.221558
1451.483398	1570.516968
1450.449219	1614.888428
1449.415039	1720.019775
1448.380859	1500.865234
1447.345703	1646.441162
1446.311523	1812.199463
1445.276367	1479.185181
1444.241211	1381.658936
1443.205078	1780.078491
1442.169922	1520.597900
1441.133789	1509.062866
1440.097656	1545.565186
1439.061523	1576.984375
1438.024414	1464.300171
1436.988281	1419.895630
1435.951172	1426.022461
1434.914063	1212.385742
1433.875977	1195.805420
1432.838867	1035.323486
1431.800781	985.969177
1430.762695	757.446533
1429.724609	619.860474
1428.685547	386.462555
1427.646484	349.896484
1426.607422	424.303223
1425.568359	249.097168
1424.529297	230.248383
1423.489258	171.085587
1422.449219	308.477020
1421.409180	327.431793
1420.369141	195.289108
1419.328125	337.652130
1418.288086	331.458923
1417.247070	418.395142
1416.205078	223.485489
1415.164063	247.553680
1414.122070	143.349869
1413.080078	34.183460
1412.038086	181.521500
1410.996094	47.306622
1409.953125	-61.705475
1408.910156	110.750542
1407.867188	376.102600
1406.824219	214.434937
1405.780273	-72.683205
1404.737305	-108.607529
1403.693359	46.249550
1402.648438	-137.682007
1401.604492	-193.545242
1400.559570	46.603054
1399.514648	-94.471184
1398.469727	-112.598892
1397.424805	42.271793
1396.378906	9.157663
1395.333984	-8.857359
1394.288086	103.424301
1393.241211	37.881741
1392.195313	-7.547906
1391.148438	164.867355
1390.101563	167.066742
1389.054688	136.785645
1388.006836	66.529404
1386.959961	38.883999
1385.912109	151.326965
1384.864258	16.265009
1383.815430	-118.694809
1382.767578	-133.580261
1381.718750	-33.482773
1380.669922	29.158369
1379.621094	-43.030006
1378.571289	-22.755072
1377.522461	192.292633
1376.472656	205.140350
1375.421875	-101.359390
1374.372070	-38.438557
1373.321289	258.961670
1372.270508	277.008789
1371.219727	210.346161
1370.168945	288.345551
1369.117188	34.928112
1368.066406	180.332733
1367.014648	86.600304
1365.961914	92.585190
1364.910156	168.360748
1363.857422	84.845192
1362.804688	-70.740952
1361.751953	-59.475258
1360.698242	334.960327
1359.645508	316.428467
1358.591797	156.227829
1357.538086	108.045296
1356.483398	-46.932701
1355.429688	86.504471
1354.375000	157.836655
1353.320313	164.628326
1352.264648	337.876648
1351.209961	111.382431
1350.154297	257.411194
1349.098633	286.805328
1348.042969	517.249756
1346.986328	623.625671
1345.930664	459.694000
1344.874023	355.416260
1343.817383	528.927307
1342.759766	462.008026
1341.703125	506.715576
1340.645508	553.953308
1339.587891	425.382111
1338.529297	594.116150
1337.471680	723.247009
1336.413086	587.526184
1335.354492	640.034241
1334.295898	791.571899
1333.236328	703.158936
1332.176758	765.733887
1331.117188	618.178589
1330.057617	690.792786
1328.998047	348.216156
1327.937500	581.633667
1326.876953	454.325256
1325.816406	430.893311
1324.754883	496.448792
1323.694336	436.142578
1322.632813	405.558075
1321.571289	745.252991
1320.508789	505.042572
1319.447266	425.364136
1318.384766	599.824097
1317.322266	567.163330
1316.259766	514.873840
1315.196289	817.596313
1314.132813	841.815552
1313.069336	688.721680
1312.005859	617.054565
1310.942383	740.036560
1309.877930	582.369263
1308.813477	624.227417
1307.749023	604.619385
1306.683594	690.890503
1305.619141	686.187744
1304.553711	986.515686
1303.488281	802.405151
1302.421875	824.939880
1301.356445	820.507446
1300.290039	636.772095
1299.223633	644.809204
1298.157227	969.753906
1297.089844	769.131714
1296.022461	637.410217
1294.955078	648.178650
1293.887695	531.406067
1292.819336	699.349731
1291.751953	855.028564
1290.683594	505.517090
1289.614258	587.746460
1288.545898	571.957947
1287.476563	551.338684
1286.407227	464.638702
1285.337891	441.734283
1284.268555	587.895142
1283.198242	491.641541
1282.127930	468.935211
1281.057617	341.057526
1279.986328	379.691040
1278.916016	452.621582
1277.844727	251.634048
1276.773438	422.494385
1275.701172	593.336548
1274.629883	627.280762
1273.557617	402.222656
1272.485352	661.085205
1271.413086	563.251282
1270.339844	546.105896
1269.266602	436.237915
1268.193359	575.464661
1267.120117	541.400452
1266.045898	614.762512
1264.972656	551.530457
1263.898438	637.151550
1262.823242	803.249939
1261.749023	515.874207
1260.673828	550.400635
1259.598633	845.697632
1258.523438	794.955627
1257.448242	719.920654
1256.372070	547.551453
1255.295898	662.591431
1254.219727	721.634094
1253.142578	639.540771
1252.066406	693.773376
1250.989258	799.102234
1249.912109	515.299744
1248.833984	625.552429
1247.756836	638.555298
1246.678711	758.520386
1245.599609	737.531677
1244.521484	597.546692
1243.442383	683.529480
1242.364258	662.659241
1241.285156	714.656982
1240.205078	611.317566
1239.125977	393.996674
1238.045898	482.484863
1236.965820	478.784607
1235.884766	288.379547
1234.804688	367.198425
1233.723633	589.014343
1232.642578	391.499664
1231.561523	618.093628
1230.479492	362.555328
1229.397461	436.512146
1228.315430	423.283234
1227.233398	473.011993
1226.150391	566.293518
1225.068359	492.588531
1223.985352	317.320801
1222.901367	1.861333
1221.818359	240.282059
1220.734375	241.687500
1219.650391	308.354309
1218.566406	213.093872
1217.481445	274.912506
1216.396484	244.920822
1215.311523	265.653839
1214.226563	189.805801
1213.141602	241.918564
1212.055664	274.698700
1210.969727	420.857422
1209.883789	349.852600
1208.796875	377.748260
1207.709961	434.557373
1206.623047	153.858948
1205.536133	237.185181
1204.449219	313.236176
1203.361328	104.988052
1202.273438	82.266350
1201.185547	165.487061
1200.096680	361.799103
1199.008789	11.671148
1197.919922	34.649143
1196.830078	62.409813
1195.741211	-75.814415
1194.651367	40.892471
1193.561523	-150.196533
1192.471680	-23.952465
1191.381836	61.362030
1190.291016	60.126308
1189.200195	-13.192183
1188.109375	-127.325775
1187.017578	-239.033798
1185.926758	50.136322
1184.834961	-61.616413
1183.742188	-31.791925
1182.650391	0.389702
1181.557617	-75.391197
1180.464844	-4.913980
1179.372070	-97.502655
1178.279297	-51.081806
1177.185547	174.986588
1176.091797	29.618643
1174.998047	164.491394
1173.903320	169.967422
1172.808594	129.921967
1171.713867	104.218628
1170.619141	-72.258469
1169.524414	112.537888
1168.428711	115.439949
1167.333008	96.781189
1166.237305	18.323738
1165.140625	-33.848267
1164.044922	-35.855965
1162.948242	-14.015870
1161.850586	108.088402
1160.753906	110.697304
1159.656250	29.701189
1158.558594	111.006241
1157.460938	170.752655
1156.362305	-79.728508
1155.263672	39.574574
1154.165039	39.541405
1153.066406	18.004644
1151.967773	-127.518456
1150.868164	-8.497702
1149.768555	55.621975
1148.667969	-35.168339
1147.568359	-56.899494
1146.467773	-50.099789
1145.367188	-250.447311
1144.266602	18.084137
1143.165039	310.236511
1142.063477	114.553574
1140.961914	261.380920
1139.860352	-74.587204
1138.757813	26.949673
1137.655273	52.337334
1136.552734	184.590393
1135.450195	193.203949
1134.346680	206.511612
1133.244141	160.403793
1132.139648	240.082382
1131.036133	490.564362
1129.931641	458.508026
1128.827148	623.320251
1127.722656	422.752045
1126.618164	511.519501
1125.512695	396.312469
1124.407227	430.431580
1123.301758	554.532349
1122.196289	410.819153
1121.089844	371.337280
1119.983398	431.283081
1118.876953	441.437164
1117.769531	318.986420
1116.663086	281.737793
1115.555664	239.724808
1114.447266	202.412598
1113.339844	210.005920
1112.231445	193.904327
1111.123047	461.412109
1110.014648	168.678238
1108.905273	291.856171
1107.795898	346.433075
1106.686523	481.235626
1105.577148	415.245850
1104.466797	398.811584
1103.357422	587.661804
1102.247070	158.216125
1101.135742	257.310089
1100.025391	151.147614
1098.914063	393.945038
1097.802734	485.728973
1096.690430	471.377502
1095.579102	537.108459
1094.466797	461.431976
1093.353516	411.657410
1092.241211	460.766510
1091.127930	283.828918
1090.014648	575.281738
1088.901367	433.628845
1087.788086	611.935486
1086.673828	420.884369
1085.559570	399.186218
1084.445313	358.663269
1083.330078	503.796936
1082.214844	425.615509
1081.099609	509.536041
1079.984375	353.833893
1078.868164	663.096924
1077.751953	594.240356
1076.635742	457.329620
1075.519531	374.430267
1074.402344	436.993469
1073.285156	335.331940
1072.167969	451.771973
1071.050781	54.736618
1069.932617	414.903564
1068.814453	407.003632
1067.696289	331.157104
1066.578125	351.361298
1065.458984	280.218750
1064.339844	403.409576
1063.220703	290.141022
1062.100586	476.433685
1060.980469	416.992096
1059.860352	79.242310
1058.740234	246.735428
1057.619141	313.617981
1056.498047	228.544815
1055.376953	426.259399
1054.255859	376.246399
1053.133789	379.975708
1052.011719	252.940018
1050.889648	396.783264
1049.767578	302.493103
1048.644531	243.254272
1047.521484	-95.905342
1046.398438	288.162109
1045.274414	270.971497
1044.150391	120.916939
1043.026367	94.480217
1041.902344	203.229111
1040.778320	46.355415
1039.653320	-45.212776
1038.528320	233.541580
1037.402344	223.497818
1036.277344	71.502975
1035.151367	77.838768
1034.024414	-43.762894
1032.898438	-209.469772
1031.771484	243.491241
1030.644531	370.788361
1029.517578	179.621231
1028.390625	204.692352
1027.262695	248.368622
1026.134766	-35.444553
1025.005859	-10.239593
1023.877930	-133.589081
1022.749023	-164.000702
1021.620117	-240.766434
1020.490234	-39.052425
1019.361328	-162.114197
1018.231445	-206.230606
1017.101563	-210.866714
1015.970703	-178.368164
1014.839844	122.976646
1013.708984	4.891656
1012.578125	51.368362
1011.447266	93.246880
1010.315430	-52.372952
1009.183594	8.136214
1008.050781	184.377213
1006.918945	369.853149
1005.786133	499.786072
1004.653320	800.845093
1003.519531	1002.410522
1002.386719	1395.795532
1001.252930	1183.610229
1000.118164	703.589417
998.984375	404.026184
997.849609	150.855255
996.714844	318.057709
995.580078	113.636520
994.444336	-51.388908
993.308594	-117.058266
992.172852	31.886265
991.036133	125.491562
989.900391	50.829906
988.763672	130.709930
987.626953	233.675476
986.489258	207.653503
985.351563	-48.609177
984.213867	13.113847
983.076172	31.148577
981.937500	-17.494844
980.798828	-31.513346
979.660156	58.087948
978.521484	193.733566
977.381836	60.352806
976.242188	7.587192
975.102539	69.858253
973.961914	136.782928
972.822266	-9.893279
971.681641	149.071716
970.540039	105.974571
969.399414	-88.533508
968.257813	380.468628
967.116211	32.424446
965.973633	113.645531
964.832031	220.152466
963.689453	145.546631
962.545898	217.793381
961.403320	125.073883
960.259766	215.812149
959.116211	95.833618
957.972656	120.302536
956.828125	85.319000
955.683594	-41.126846
954.539063	98.082245
953.393555	86.297501
952.249023	122.654510
951.103516	136.219955
949.957031	122.434433
948.811523	60.742523
947.665039	-69.391258
946.518555	3.998856
945.371094	157.409927
944.224609	178.371658
943.077148	181.153763
941.929688	215.988144
940.781250	228.080063
939.632813	94.223648
938.484375	51.774925
937.335938	235.232452
936.186523	161.036972
935.038086	48.211754
933.887695	222.705231
932.738281	194.412491
931.587891	184.450165
930.437500	83.482567
929.287109	-99.319145
928.135742	114.156967
926.985352	93.201347
925.833984	-32.322685
924.681641	106.183823
923.530273	21.826199
922.377930	-135.163742
921.224609	164.925110
920.072266	146.776672
918.918945	-84.860336
917.765625	-41.441971
916.612305	-34.300411
915.458008	106.881721
914.303711	82.364876
913.149414	-137.238922
911.995117	-254.560837
910.839844	-183.472824
909.684570	-39.772446
908.529297	-111.465988
907.373047	-35.709499
906.216797	126.198174
905.060547	-67.621414
903.904297	3.743312
902.747070	-207.938812
901.589844	-165.876175
900.432617	-293.541077
899.274414	2.108768
898.117188	-177.455612
896.958984	-8.527848
895.799805	-16.014790
894.641602	8.204556
893.482422	102.539902
892.322266	56.773739
891.163086	-36.371716
890.002930	-63.919197
888.842773	57.635941
887.682617	73.063255
886.521484	153.986282
885.360352	-44.913769
884.199219	130.830841
883.038086	202.770828
881.875977	105.586380
880.713867	-167.372543
879.551758	227.001358
878.388672	278.696869
877.225586	276.323578
876.062500	323.525848
874.899414	231.111099
873.735352	192.795654
872.571289	132.006348
871.407227	249.028122
870.242188	192.783325
869.077148	39.860836
867.912109	190.584610
866.747070	145.656509
865.581055	107.499878
864.415039	-54.226181
863.249023	172.770050
862.083008	-49.541039
860.916016	87.523621
859.749023	51.656338
858.581055	211.061615
857.414063	27.063917
856.246094	307.511017
855.077148	294.006073
853.909180	372.416626
852.740234	305.060089
851.571289	302.707001
850.402344	284.643250
849.232422	483.856384
848.062500	268.618073
846.892578	160.924133
845.721680	286.058990
844.551758	122.389694
843.380859	1.273347
842.208984	224.668671
841.038086	302.542542
839.866211	161.220703
838.694336	167.450745
837.521484	296.548187
836.348633	83.683601
835.175781	154.554230
834.002930	6.477463
832.829102	338.451355
831.655273	179.125320
830.481445	178.261124
829.307617	217.493698
828.132813	301.257568
826.958008	146.297165
825.783203	232.130310
824.607422	197.489334
823.431641	198.447113
822.255859	172.594803
821.079102	-60.469090
819.903320	-153.208832
818.726563	-65.643692
817.548828	-44.972527
816.372070	-48.874847
815.194336	-23.933664
814.016602	-116.974602
812.837891	79.031334
811.659180	-16.382814
810.480469	43.747707
809.301758	-58.457966
808.122070	-11.851742
806.942383	-105.289711
805.762695	-30.010939
804.583008	49.579540
803.402344	24.722555
802.221680	-35.719631
801.041016	-167.221176
799.859375	-96.918213
798.677734	-175.313278
797.496094	63.250580
796.313477	-137.236847
795.131836	-129.437454
793.949219	-26.477779
792.765625	65.264023
791.583008	-0.349792
790.399414	142.064743
789.215820	49.712467
788.031250	-24.989077
786.846680	212.166245
785.662109	-35.239986
784.477539	108.747932
783.291992	51.406975
782.106445	66.933189
780.920898	201.677094
779.735352	110.940422
778.548828	152.669174
777.362305	158.960464
776.174805	-7.024830
774.988281	56.505703
773.800781	170.668549
772.613281	-28.547861
771.424805	-18.239407
770.236328	-82.983734
769.047852	63.841099
767.859375	54.046597
766.669922	41.977436
765.480469	5.609356
764.291016	191.616440
763.101563	133.072281
761.911133	173.543396
760.720703	198.525681
759.529297	122.225380
758.338867	345.058105
757.147461	-100.816086
755.955078	218.592850
754.763672	208.081940
753.571289	265.653046
752.378906	171.554001
751.186523	132.372025
749.993164	42.659473
748.799805	64.926285
747.606445	128.856583
746.412109	96.170898
745.217773	19.595291
744.023438	210.637390
742.829102	136.226730
741.633789	140.764755
740.438477	-58.556271
739.243164	169.532272
738.046875	71.071648
736.850586	-62.385315
735.654297	67.008324
734.458008	-26.959036
733.260742	-33.315224
732.063477	36.942978
730.866211	43.745708
729.667969	44.011616
728.469727	136.155121
727.271484	-53.733383
726.073242	25.354473
724.874023	67.303406
723.674805	152.977020
722.474609	-154.486923
721.275391	162.784409
720.075195	183.061081
718.875000	260.146942
717.673828	225.981735
716.473633	106.828369
715.272461	151.396790
714.070313	137.155426
712.869141	-29.593235
711.666992	239.748688
710.463867	73.251091
709.261719	0.615182
708.058594	148.104187
706.855469	51.754166
705.652344	110.134422
704.448242	-212.279968
703.244141	-7.825614
702.040039	116.167023
700.834961	-90.362206
699.630859	40.383106
698.424805	77.727486
697.219727	13.042797
696.013672	-57.985188
694.807617	-15.865842
693.601563	117.604294
692.395508	-74.550247
691.188477	-27.657808
689.981445	-76.130539
688.773438	-61.494316
687.566406	-118.298126
686.358398	-96.835701
685.149414	-101.241020
683.941406	-64.297211
682.732422	-254.783569
681.523438	-74.485481
680.313477	-112.914627
679.104492	-71.034363
677.894531	-219.566971
676.683594	-129.739929
675.473633	-52.793098
674.262695	32.924633
673.051758	120.909088
671.839844	-91.638977
670.628906	-14.202618
669.416992	158.452026
668.204102	35.051720
666.992188	45.794605
665.779297	52.325394
664.566406	67.595932
663.352539	7.382388
662.138672	31.474871
660.924805	239.089905
659.710938	151.051666
658.497070	192.545807
657.282227	-42.007668
656.066406	-19.818253
654.851563	-10.564784
653.635742	-42.263725
652.419922	-45.953407
651.204102	107.589363
649.987305	235.166550
648.770508	399.220154
647.553711	91.632355
646.336914	177.952118
645.119141	339.414124
643.901367	259.690430
642.682617	437.925049
641.464844	82.572128
640.246094	507.547302
639.027344	123.896858
637.807617	60.308441
636.587891	56.572945
635.368164	235.044846
634.148438	110.252869
632.927734	-8.476186
631.707031	24.770388
630.486328	188.386566
629.264648	-49.820858
628.043945	13.914227
626.822266	212.073669
625.599609	180.047531
624.376953	282.330048
623.155273	122.333870
621.931641	263.645416
620.708984	365.437866
619.485352	232.796646
618.261719	169.848282
617.037109	78.014214
615.813477	169.120468
614.588867	-27.733181
613.364258	52.293377
612.138672	34.682014
610.913086	-121.190384
609.687500	-118.184433
608.461914	90.527985
607.235352	-93.540131
606.008789	-50.721504
604.782227	-22.585297
