# Supplementary material for: Raman spectroscopy accurately differentiates mucosal healing from non-healing and biochemical changes following biological therapy in inflammatory bowel disease
Source: PLoS One. 2021 Jun 2;16(6):e0252210. doi: 10.1371/journal.pone.0252210 (PMC8172032; doi:10.1371/journal.pone.0252210)
Supplement: S2 Dataset — (ZIP) [file pone.0252210.s004.zip › Export UC MH/EC035-1_base sub CR removed_77__X_-21100.9__Y_35981.1__Z_154.105__Time_877.txt]

1714.640625	7.112697
1713.664063	2.847092
1712.687500	51.071415
1711.709961	-32.055710
1710.733398	-5.135275
1709.755859	24.523987
1708.778320	35.497112
1707.799805	-52.585262
1706.821289	-9.292555
1705.843750	-142.655151
1704.864258	-72.414787
1703.885742	83.554329
1702.907227	-30.731329
1701.927734	69.158600
1700.948242	64.784767
1699.968750	-65.173256
1698.988281	101.792038
1698.007813	-14.553257
1697.028320	-42.539776
1696.046875	79.193214
1695.066406	24.690105
1694.084961	55.769650
1693.104492	-11.835891
1692.123047	6.109992
1691.140625	-2.539322
1690.159180	31.628159
1689.176758	-206.213608
1688.194336	22.888905
1687.211914	-51.968891
1686.228516	-76.039902
1685.246094	-25.352154
1684.262695	86.702187
1683.279297	54.962933
1682.295898	-19.264435
1681.311523	127.658524
1680.327148	-60.810272
1679.342773	123.543159
1678.358398	-27.362673
1677.374023	215.653381
1676.388672	163.421936
1675.403320	140.575806
1674.417969	133.801849
1673.432617	28.792694
1672.446289	59.460735
1671.459961	45.056301
1670.473633	229.985764
1669.487305	141.404465
1668.500977	257.409607
1667.513672	235.426590
1666.526367	245.403687
1665.539063	414.677734
1664.550781	159.535614
1663.563477	318.347046
1662.575195	222.632294
1661.586914	230.445877
1660.598633	323.164459
1659.609375	177.451782
1658.620117	206.744720
1657.631836	177.855804
1656.641602	188.779160
1655.652344	199.794739
1654.662109	237.357727
1653.672852	211.487427
1652.681641	280.948517
1651.691406	128.282455
1650.701172	28.658165
1649.709961	114.228745
1648.718750	154.905548
1647.727539	68.792511
1646.735352	109.613708
1645.744141	198.047623
1644.751953	-59.459328
1643.759766	116.249817
1642.766602	22.684563
1641.774414	-20.618380
1640.781250	126.146339
1639.788086	88.246681
1638.794922	-76.171082
1637.801758	-0.492402
1636.807617	62.028885
1635.813477	79.775681
1634.819336	21.152054
1633.825195	-40.022896
1632.830078	-58.974949
1631.834961	32.740551
1630.839844	66.544746
1629.844727	108.281151
1628.849609	168.470505
1627.853516	-10.758204
1626.857422	-116.206215
1625.861328	-34.834694
1624.865234	22.879074
1623.868164	54.315701
1622.871094	-8.840373
1621.874023	9.526850
1620.876953	114.617348
1619.879883	67.355721
1618.881836	-6.116477
1617.883789	91.125771
1616.885742	20.365471
1615.887695	-123.816002
1614.888672	146.630280
1613.889648	60.239597
1612.890625	94.545967
1611.891602	144.590271
1610.892578	39.970047
1609.892578	-64.590324
1608.892578	187.266632
1607.892578	-14.177448
1606.892578	17.580791
1605.891602	193.354218
1604.890625	91.555473
1603.889648	180.880798
1602.888672	55.593842
1601.887695	89.960236
1600.885742	-48.324223
1599.883789	98.504196
1598.881836	-3.113555
1597.879883	-107.300453
1596.876953	-104.296669
1595.874023	-46.426315
1594.871094	-35.606270
1593.868164	-87.477524
1592.864258	-74.057526
1591.861328	-58.036980
1590.857422	-112.507072
1589.853516	-146.088165
1588.848633	-17.917814
1587.844727	-106.304733
1586.839844	-4.302995
1585.834961	100.245949
1584.830078	199.520126
1583.824219	12.060749
1582.819336	-201.387939
1581.813477	-133.432312
1580.807617	36.043884
1579.800781	43.983711
1578.794922	59.710732
1577.788086	7.732292
1576.781250	80.654045
1575.773438	39.045025
1574.766602	72.859428
1573.758789	91.025414
1572.750977	-10.441547
1571.743164	54.463036
1570.735352	-104.186508
1569.726563	-104.311409
1568.718750	-101.868141
1567.708984	116.092674
1566.700195	-50.358932
1565.691406	-73.995209
1564.681641	39.896358
1563.671875	26.553885
1562.662109	-23.140018
1561.652344	-101.382317
1560.641602	-83.685638
1559.630859	211.374863
1558.620117	44.880150
1557.609375	145.342316
1556.597656	256.079224
1555.586914	53.293289
1554.575195	65.504120
1553.563477	121.684776
1552.550781	-31.893333
1551.539063	99.253853
1550.526367	5.173048
1549.513672	97.356117
1548.500977	225.665466
1547.487305	74.586769
1546.473633	166.553955
1545.459961	10.290839
1544.446289	125.397690
1543.432617	131.891327
1542.417969	-73.490761
1541.404297	-67.052017
1540.389648	-63.251259
1539.374023	123.782288
1538.359375	21.624384
1537.343750	-54.739155
1536.328125	41.731239
1535.312500	55.574020
1534.296875	35.837914
1533.280273	10.899375
1532.263672	11.698614
1531.247070	43.372799
1530.230469	175.469269
1529.212891	101.375107
1528.196289	-29.390917
1527.178711	146.254929
1526.160156	108.101143
1525.142578	126.542778
1524.124023	16.260046
1523.106445	65.486595
1522.087891	24.612452
1521.068359	55.705009
1520.049805	30.178411
1519.030273	50.876575
1518.010742	43.247917
1516.991211	27.865404
1515.971680	20.147720
1514.951172	-33.850456
1513.930664	-3.138465
1512.910156	-3.293184
1511.889648	-0.929066
1510.868164	47.569496
1509.846680	-24.579067
1508.826172	136.675888
1507.803711	20.843458
1506.782227	-18.061789
1505.759766	-85.200272
1504.737305	70.608154
1503.714844	-19.671268
1502.692383	-20.296904
1501.668945	17.444277
1500.646484	78.176804
1499.623047	-32.689812
1498.599609	-30.934114
1497.575195	-80.407616
1496.550781	-1.981040
1495.527344	45.682102
1494.502930	1.214139
1493.477539	245.632584
1492.453125	52.798496
1491.427734	5.673623
1490.402344	-49.134926
1489.376953	44.207417
1488.350586	-10.670139
1487.325195	-27.251833
1486.298828	-13.234903
1485.272461	97.730659
1484.245117	109.084045
1483.218750	31.107899
1482.191406	-6.063682
1481.164063	84.257851
1480.136719	166.858307
1479.108398	134.672379
1478.080078	66.787666
1477.052734	202.752792
1476.023438	152.645782
1474.995117	237.526703
1473.965820	149.178223
1472.937500	256.878693
1471.908203	313.590912
1470.877930	222.646515
1469.848633	276.743988
1468.818359	226.493439
1467.788086	216.929520
1466.757813	255.654526
1465.727539	411.275146
1464.696289	429.555969
1463.665039	336.003448
1462.633789	407.597778
1461.602539	428.343170
1460.570313	548.086670
1459.539063	383.420166
1458.506836	538.620422
1457.473633	622.672607
1456.441406	506.241394
1455.408203	399.981995
1454.375000	458.600220
1453.341797	527.320435
1452.308594	580.787537
1451.274414	436.521240
1450.241211	674.936523
1449.207031	619.356812
1448.171875	437.138824
1447.137695	477.840607
1446.102539	432.427643
1445.067383	498.399353
1444.032227	561.804810
1442.997070	319.027679
1441.960938	341.949951
1440.924805	423.025177
1439.888672	319.478699
1438.852539	435.907501
1437.816406	441.075592
1436.779297	522.039246
1435.742188	357.908325
1434.705078	360.551697
1433.666992	355.610657
1432.629883	249.690186
1431.591797	267.494995
1430.553711	388.764679
1429.514648	184.494095
1428.476563	139.246109
1427.437500	41.051178
1426.398438	56.371521
1425.359375	313.704468
1424.320313	139.940399
1423.280273	11.608871
1422.240234	100.005066
1421.200195	9.536446
1420.159180	150.789719
1419.119141	22.603405
1418.078125	10.266416
1417.037109	18.079700
1415.996094	-79.774399
1414.954102	8.572122
1413.912109	-31.372328
1412.870117	-63.741341
1411.828125	87.438416
1410.786133	-42.933956
1409.743164	-87.803375
1408.700195	133.673416
1407.657227	13.466783
1406.614258	-61.466572
1405.570313	-153.930878
1404.527344	-118.307945
1403.483398	-24.965168
1402.438477	63.333492
1401.394531	-36.519512
1400.349609	101.949364
1399.304688	-32.935936
1398.259766	-79.996124
1397.214844	-64.350250
1396.168945	-28.646635
1395.123047	22.099173
1394.077148	50.306671
1393.031250	48.476883
1391.984375	-71.007660
1390.937500	22.358822
1389.890625	30.623728
1388.843750	43.917439
1387.796875	22.213110
1386.749023	-4.461612
1385.701172	138.941360
1384.653320	92.314560
1383.604492	-71.741508
1382.556641	-215.696930
1381.507813	-44.770622
1380.458984	-21.257000
1379.410156	-110.098518
1378.360352	-96.508057
1377.310547	146.763290
1376.260742	53.046978
1375.210938	26.775017
1374.161133	70.398460
1373.110352	-50.576698
1372.059570	20.539152
1371.008789	-77.863518
1369.957031	-51.570629
1368.906250	-97.510803
1367.854492	-58.693192
1366.802734	47.398720
1365.750000	46.393196
1364.698242	-128.852127
1363.645508	-35.150822
1362.592773	-202.765366
1361.540039	-143.844940
1360.486328	12.101649
1359.433594	150.617157
1358.379883	-165.934418
1357.326172	12.410279
1356.271484	-42.923363
1355.216797	-26.128851
1354.163086	-49.045864
1353.107422	-131.536057
1352.052734	79.090652
1350.998047	48.835865
1349.942383	48.417156
1348.886719	-21.448654
1347.830078	-26.736307
1346.774414	101.981560
1345.717773	91.793472
1344.661133	158.519058
1343.604492	193.030457
1342.546875	230.042526
1341.490234	98.583221
1340.432617	294.241455
1339.375000	239.689117
1338.316406	254.536713
1337.258789	86.213692
1336.200195	160.580231
1335.141602	111.219147
1334.082031	195.525742
1333.023438	220.474991
1331.963867	84.695419
1330.904297	-73.236694
1329.844727	-30.818010
1328.784180	179.685303
1327.723633	145.509048
1326.663086	328.792267
1325.602539	89.678375
1324.541992	156.916794
1323.480469	88.375282
1322.418945	180.347473
1321.357422	40.348358
1320.295898	292.746887
1319.233398	46.793816
1318.170898	133.924637
1317.108398	80.517082
1316.045898	-2.408051
1314.982422	217.883484
1313.918945	56.192715
1312.855469	89.229866
1311.791992	183.867752
1310.728516	66.734512
1309.664063	45.702251
1308.599609	142.864731
1307.535156	220.337906
1306.469727	315.033966
1305.404297	141.613907
1304.338867	378.998840
1303.273438	23.774372
1302.208008	123.501228
1301.141602	230.591278
1300.075195	281.159393
1299.008789	380.873688
1297.942383	65.515076
1296.875000	106.370522
1295.807617	353.459991
1294.740234	146.412048
1293.672852	155.430389
1292.604492	252.797211
1291.537109	6.766805
1290.468750	285.659363
1289.399414	228.573669
1288.331055	193.611435
1287.261719	166.045700
1286.192383	148.325714
1285.123047	84.103409
1284.052734	5.243708
1282.983398	97.848930
1281.913086	114.554207
1280.841797	67.646263
1279.771484	263.035797
1278.700195	164.802475
1277.628906	115.557831
1276.557617	188.628555
1275.486328	149.236816
1274.414063	34.116394
1273.341797	90.132179
1272.269531	248.762177
1271.197266	219.268570
1270.124023	121.432121
1269.050781	138.416412
1267.977539	226.207230
1266.904297	133.389984
1265.830078	155.310974
1264.756836	99.188171
1263.681641	118.711914
1262.607422	74.855827
1261.533203	160.244522
1260.458008	296.796631
1259.382813	192.072906
1258.307617	48.438061
1257.231445	184.982651
1256.155273	172.944122
1255.079102	255.878586
1254.002930	204.922165
1252.926758	195.375107
1251.849609	151.786026
1250.772461	125.258507
1249.695313	147.397446
1248.617188	184.127518
1247.540039	215.996124
1246.461914	60.731094
1245.382813	167.958862
1244.304688	318.881012
1243.225586	219.592712
1242.146484	188.347733
1241.067383	86.727554
1239.988281	67.683731
1238.908203	53.509216
1237.828125	53.906017
1236.748047	224.094269
1235.667969	86.251106
1234.586914	171.518158
1233.505859	140.408905
1232.424805	157.788025
1231.343750	184.856110
1230.261719	1.180570
1229.179688	113.039536
1228.097656	-46.317574
1227.015625	0.153595
1225.932617	44.185535
1224.850586	124.496132
1223.767578	25.763826
1222.683594	23.814247
1221.600586	94.407249
1220.516602	-127.538940
1219.432617	49.396832
1218.347656	165.843079
1217.263672	67.233009
1216.178711	50.782223
1215.093750	43.994396
1214.008789	46.864113
1212.922852	32.831913
1211.836914	-41.526249
1210.750977	108.514679
1209.665039	-43.021408
1208.579102	46.654995
1207.492188	-5.963801
1206.405273	208.992142
1205.318359	286.481262
1204.230469	48.300617
1203.142578	89.641403
1202.054688	-23.174610
1200.966797	-155.211868
1199.877930	73.879837
1198.790039	-190.506180
1197.701172	-89.054237
1196.611328	-62.234573
1195.522461	-129.233383
1194.432617	-75.990417
1193.342773	-78.075066
1192.252930	-104.205559
1191.162109	100.338913
1190.072266	-26.746897
1188.981445	33.551323
1187.889648	-165.535446
1186.798828	-131.670746
1185.707031	-100.240730
1184.615234	12.749812
1183.523438	-123.838203
1182.430664	-61.299660
1181.337891	-133.098282
1180.245117	-89.799896
1179.152344	32.560959
1178.059570	-156.689911
1176.965820	-111.076920
1175.872070	35.102325
1174.778320	39.901188
1173.683594	-46.308281
1172.588867	87.728127
1171.494141	-132.515289
1170.399414	82.790237
1169.303711	-108.690285
1168.208984	-75.292641
1167.113281	-56.279324
1166.016602	-51.643829
1164.920898	-39.859505
1163.824219	-195.367630
1162.727539	103.067650
1161.630859	23.979311
1160.533203	-114.795868
1159.435547	-31.511190
1158.337891	154.342880
1157.240234	-53.639122
1156.141602	153.556290
1155.043945	-37.685425
1153.944336	-4.715965
1152.845703	44.904881
1151.747070	230.341019
1150.647461	-6.128481
1149.547852	131.532394
1148.447266	9.470863
1147.347656	-48.259308
1146.247070	24.953827
1145.146484	100.488197
1144.044922	78.388428
1142.944336	37.241695
1141.842773	212.546539
1140.741211	9.616552
1139.638672	182.414276
1138.537109	10.432385
1137.434570	85.659500
1136.332031	108.552902
1135.228516	152.786026
1134.125977	277.722809
1133.022461	165.133057
1131.917969	209.239319
1130.814453	72.929153
1129.709961	36.308170
1128.605469	68.470566
1127.500977	110.079453
1126.396484	118.445435
1125.291016	363.840485
1124.185547	196.701660
1123.080078	193.111099
1121.973633	336.370026
1120.868164	237.957291
1119.761719	40.106098
1118.654297	50.644623
1117.547852	136.895630
1116.440430	-11.188056
1115.333008	129.394409
1114.225586	80.668549
1113.117188	176.180618
1112.008789	87.219612
1110.900391	158.999573
1109.791992	133.835129
1108.682617	148.816452
1107.573242	196.834183
1106.463867	84.224510
1105.354492	-25.996752
1104.244141	257.989044
1103.133789	166.603912
1102.023438	63.440876
1100.913086	153.719925
1099.801758	149.600464
1098.690430	371.798584
1097.579102	263.871216
1096.467773	42.851826
1095.355469	234.221085
1094.243164	67.438354
1093.130859	150.339890
1092.017578	115.455132
1090.905273	297.129456
1089.791992	172.756393
1088.677734	278.993500
1087.564453	244.027023
1086.450195	206.701675
1085.335938	195.236740
1084.221680	164.952911
1083.106445	209.863968
1081.991211	264.134613
1080.875977	125.737892
1079.760742	149.435913
1078.644531	370.332275
1077.528320	133.358383
1076.412109	149.942368
1075.295898	243.932312
1074.178711	16.480625
1073.061523	143.258026
1071.944336	230.099899
1070.826172	134.035614
1069.708984	159.875977
1068.590820	162.256393
1067.471680	-95.410599
1066.353516	145.889999
1065.234375	173.985916
1064.115234	195.034332
1062.996094	178.613846
1061.875977	234.723511
1060.755859	110.666054
1059.635742	262.637268
1058.515625	246.172806
1057.394531	131.517853
1056.273438	285.685059
1055.152344	-20.548624
1054.031250	51.803608
1052.909180	-72.077538
1051.787109	-9.104130
1050.665039	88.852295
1049.541992	109.732208
1048.418945	221.602066
1047.295898	23.143078
1046.172852	188.617508
1045.048828	176.791031
1043.925781	50.740383
1042.801758	1.655552
1041.676758	36.474590
1040.552734	136.511551
1039.427734	47.839241
1038.302734	63.993870
1037.176758	7.969651
1036.050781	28.779360
1034.924805	14.677461
1033.798828	-4.067906
1032.672852	-94.903442
1031.545898	58.461964
1030.418945	49.026428
1029.291992	148.838348
1028.164063	65.032639
1027.036133	-9.434631
1025.908203	-21.150780
1024.780273	-100.194351
1023.651367	-32.940186
1022.522461	-144.426376
1021.393555	-65.573242
1020.264648	-49.386105
1019.134766	3.910624
1018.004883	-7.735831
1016.875000	66.413361
1015.744141	66.366234
1014.613281	172.924469
1013.482422	-56.476818
1012.351563	138.101379
1011.219727	-5.483246
1010.088867	163.554565
1008.956055	10.797613
1007.824219	-16.911045
1006.691406	200.632767
1005.558594	283.941528
1004.425781	394.977661
1003.292969	487.484833
1002.159180	432.039612
1001.025391	20.779377
999.891602	122.602066
998.756836	99.670227
997.622070	39.822338
996.487305	30.812786
995.352539	158.005325
994.216797	8.252007
993.081055	38.536713
991.945313	156.476120
990.808594	-27.696833
989.672852	57.974216
988.536133	-43.066742
987.398438	-5.782099
986.261719	89.109520
985.124023	-0.280767
983.986328	-84.997643
982.847656	115.815025
981.709961	261.325104
980.571289	4.102861
979.432617	73.705048
978.292969	-107.401779
977.153320	-83.741989
976.013672	77.869339
974.874023	156.693298
973.734375	233.211655
972.593750	29.449646
971.453125	-13.413159
970.311523	74.656319
969.170898	4.316480
968.029297	76.336319
966.886719	175.887100
965.745117	218.073318
964.602539	17.154329
963.459961	91.521355
962.317383	94.820129
961.173828	-41.660233
960.030273	122.128571
958.886719	100.314667
957.743164	2.963689
956.598633	180.463455
955.454102	-67.884979
954.309570	109.615822
953.165039	220.711121
952.019531	34.395267
950.874023	-35.157799
949.727539	158.308029
948.582031	-126.056015
947.435547	-78.860878
946.289063	-8.802896
945.141602	26.989342
943.995117	3.421651
942.847656	55.248531
941.699219	-4.773060
940.551758	21.997816
939.403320	92.141006
938.254883	100.696182
937.105469	72.789787
935.957031	90.537048
934.807617	62.718231
933.658203	128.387466
932.507813	57.349987
931.357422	139.005539
930.207031	-0.252413
929.056641	-30.118326
927.906250	-110.015175
926.754883	-37.361267
925.603516	-23.864504
924.451172	-99.054482
923.298828	10.035620
922.146484	14.519866
920.994141	-71.888077
919.841797	19.042034
918.688477	41.799244
917.535156	-235.261169
916.380859	-194.220459
915.227539	57.987415
914.073242	64.957062
912.918945	-36.973026
911.763672	-147.899643
910.608398	-165.741196
909.453125	-144.989258
908.297852	7.283567
907.141602	-98.888588
905.985352	-157.390152
904.829102	1.666212
903.672852	63.280083
902.515625	22.987602
901.358398	14.441308
900.201172	-12.180526
899.042969	-97.598557
897.884766	-74.352753
896.726563	12.243923
895.568359	94.304260
894.409180	11.311754
893.250000	-80.655540
892.090820	-125.098152
890.930664	90.313164
889.771484	-134.792572
888.611328	-9.756385
887.450195	-2.152976
886.289063	-53.212124
885.128906	216.204468
883.966797	147.113159
882.805664	154.763977
881.643555	2.330724
880.481445	86.701660
879.319336	69.629074
878.156250	7.516511
876.993164	127.928886
875.830078	18.570621
874.666016	73.657784
873.502930	61.200546
872.338867	170.300674
871.173828	2.596201
870.009766	1.457529
868.844727	175.760895
867.679688	66.678444
866.513672	67.812027
865.348633	98.174515
864.182617	110.558220
863.015625	-56.768036
861.849609	222.926300
860.682617	203.865234
859.515625	202.779373
858.347656	174.769623
857.180664	39.080105
856.012695	177.133118
854.843750	19.090012
853.675781	154.850143
852.506836	160.534058
851.337891	177.424057
850.167969	142.774353
848.999023	164.143463
847.829102	279.561096
846.658203	179.981567
845.488281	46.872528
844.317383	45.860401
843.146484	100.780190
841.975586	41.592010
840.803711	212.767853
839.631836	75.316536
838.459961	136.864212
837.287109	122.393585
836.114258	264.316803
834.941406	307.883118
833.768555	217.429550
832.594727	31.006216
831.420898	-28.110443
830.247070	46.682301
829.072266	-68.211006
827.898438	149.283936
826.722656	41.082489
825.547852	173.699387
824.372070	-5.812365
823.196289	33.127491
822.020508	-1.486672
820.844727	-51.694664
819.667969	89.607231
818.491211	59.399754
817.313477	78.151825
816.136719	108.001556
814.958984	37.702957
813.781250	-21.462357
812.602539	-73.954193
811.423828	38.066734
810.245117	41.103672
809.066406	-11.436790
807.886719	11.551912
806.707031	-118.745110
805.527344	-40.281586
804.346680	7.036337
803.166992	-69.982773
801.985352	-109.274979
800.804688	-130.830124
799.623047	53.856415
798.441406	-111.914742
797.259766	-118.027893
796.078125	166.164932
794.895508	62.431328
793.712891	-112.172066
792.529297	63.196575
791.346680	61.316193
790.163086	-71.204338
788.978516	53.026150
787.794922	75.385445
786.610352	77.788986
785.425781	-34.844971
784.241211	-10.376066
783.055664	153.306992
781.870117	31.786697
780.684570	29.599947
779.498047	-60.981823
778.311523	5.241223
777.125000	-118.483009
775.938477	75.677406
774.750977	53.434315
773.563477	-23.992702
772.375977	127.985184
771.187500	10.804437
769.999023	30.339092
768.810547	115.955414
767.622070	78.085106
766.432617	99.681229
765.243164	77.174698
764.053711	-130.339615
762.863281	89.326706
761.672852	229.612549
760.482422	228.955688
759.291992	259.065369
758.100586	260.528412
756.909180	119.016418
755.717773	186.397903
754.525391	170.185516
753.333008	-13.063276
752.140625	218.970352
750.948242	213.643356
749.754883	113.858025
748.561523	68.972870
747.368164	168.941605
746.173828	163.499557
744.979492	153.641159
743.785156	56.023350
742.590820	22.015003
741.395508	-16.392635
740.200195	54.781403
739.003906	42.623104
737.808594	-57.184494
736.612305	-124.118622
735.416016	231.577286
734.218750	-10.581993
733.021484	-46.909138
731.824219	115.884956
730.626953	-69.259201
729.428711	5.935916
728.230469	-61.056034
727.032227	-84.310074
725.833984	60.724770
724.634766	65.827087
723.435547	-112.592758
722.235352	47.589554
721.036133	-4.117874
719.835938	7.496269
718.635742	34.373753
717.434570	-34.779945
716.233398	42.256313
715.032227	58.183182
713.831055	89.364433
712.628906	127.068161
711.426758	47.061501
710.224609	119.623344
709.021484	81.051155
707.818359	144.866058
706.615234	-67.877594
705.412109	56.911659
704.208008	-9.874836
703.003906	-96.201256
701.799805	48.119640
700.594727	22.743925
699.389648	49.582451
698.184570	-49.657967
696.979492	16.345707
695.773438	-156.677078
694.567383	59.256775
693.361328	99.195930
692.154297	11.033995
690.947266	-150.865112
689.740234	15.060965
688.533203	-27.358833
687.325195	62.601265
686.117188	24.598055
684.909180	-104.417442
683.700195	-144.454712
682.491211	97.315781
681.282227	-31.500658
680.072266	60.747700
678.863281	-89.563446
677.653320	-79.526932
676.442383	-201.496353
675.232422	46.734715
674.021484	-29.659733
672.810547	112.526360
671.598633	196.309143
670.386719	48.752956
669.174805	-3.555698
667.962891	26.349564
666.750000	45.501575
665.537109	34.467232
664.324219	4.069222
663.110352	-43.520912
661.897461	10.443761
660.683594	314.808807
659.468750	36.517044
658.254883	47.500374
657.040039	-27.717693
655.824219	99.861084
654.609375	-61.408092
653.393555	-110.452759
652.177734	-30.110662
650.960938	45.964470
649.745117	79.011757
648.528320	38.914371
647.311523	-3.234426
646.093750	-2.237895
644.875977	9.599412
643.658203	36.573456
642.440430	-149.307037
641.221680	13.322440
640.002930	-11.070949
638.784180	112.930313
637.564453	120.920998
636.344727	49.503376
635.125000	98.474419
633.905273	-82.258720
632.684570	61.336838
631.463867	11.775552
630.243164	151.143753
629.021484	-24.840475
627.799805	60.996735
626.578125	123.277275
625.356445	76.260544
624.133789	40.046833
622.911133	55.341190
621.688477	-2.152343
620.464844	66.807594
619.241211	-14.108007
618.017578	-71.388214
616.793945	-13.014531
615.569336	32.534779
614.344727	-155.097839
613.120117	46.673618
611.894531	145.735367
610.668945	-86.610977
609.443359	172.783188
608.216797	98.699631
606.991211	-26.623236
605.764648	-64.314766
604.537109	9.048661
