# Supplementary material for: Raman spectroscopy accurately differentiates mucosal healing from non-healing and biochemical changes following biological therapy in inflammatory bowel disease
Source: PLoS One. 2021 Jun 2;16(6):e0252210. doi: 10.1371/journal.pone.0252210 (PMC8172032; doi:10.1371/journal.pone.0252210)
Supplement: S2 Dataset — (ZIP) [file pone.0252210.s004.zip › Export UC MH/OC018-2 post treatment_base sub CR removed_59__X_-28747.5__Y_36559.2__Z_-6.08727__Time_673.txt]

1714.640625	17.195938
1713.664063	63.691765
1712.687500	-122.908974
1711.709961	23.560902
1710.733398	79.360306
1709.755859	84.682724
1708.778320	-137.262894
1707.799805	-61.256298
1706.821289	40.072617
1705.843750	-38.219036
1704.864258	-87.971878
1703.885742	-34.320435
1702.907227	-350.911957
1701.927734	273.434204
1700.948242	85.187439
1699.968750	12.503723
1698.988281	-43.653412
1698.007813	-67.229919
1697.028320	24.621094
1696.046875	-382.783569
1695.066406	65.276611
1694.084961	48.885651
1693.104492	-25.753614
1692.123047	223.066589
1691.140625	106.573280
1690.159180	196.055099
1689.176758	445.968292
1688.194336	416.170654
1687.211914	229.499725
1686.228516	317.894318
1685.246094	137.507278
1684.262695	157.441437
1683.279297	473.481628
1682.295898	520.782410
1681.311523	413.999115
1680.327148	470.053802
1679.342773	662.216064
1678.358398	463.507416
1677.374023	326.456207
1676.388672	588.794617
1675.403320	830.110413
1674.417969	590.465881
1673.432617	662.276855
1672.446289	580.257324
1671.459961	814.785400
1670.473633	890.172302
1669.487305	724.191101
1668.500977	840.051514
1667.513672	1112.779419
1666.526367	1003.540344
1665.539063	1183.870850
1664.550781	942.627075
1663.563477	1237.532471
1662.575195	1455.690430
1661.586914	1369.176880
1660.598633	1391.646362
1659.609375	1220.931152
1658.620117	1402.902954
1657.631836	1463.231445
1656.641602	1322.514404
1655.652344	1253.602539
1654.662109	1484.045654
1653.672852	1158.921387
1652.681641	1323.598389
1651.691406	1215.994629
1650.701172	1137.748047
1649.709961	850.868347
1648.718750	606.617371
1647.727539	759.086670
1646.735352	753.144653
1645.744141	475.321655
1644.751953	377.383331
1643.759766	599.156189
1642.766602	335.264404
1641.774414	274.887360
1640.781250	243.713074
1639.788086	223.260925
1638.794922	-73.972931
1637.801758	103.716682
1636.807617	83.730446
1635.813477	211.488602
1634.819336	-19.068161
1633.825195	95.731323
1632.830078	226.393875
1631.834961	43.727116
1630.839844	56.080090
1629.844727	-102.573074
1628.849609	123.171486
1627.853516	-29.987267
1626.857422	-148.796677
1625.861328	48.124809
1624.865234	16.275024
1623.868164	-157.457077
1622.871094	-115.529915
1621.874023	-183.924957
1620.876953	-149.776978
1619.879883	89.277405
1618.881836	94.552513
1617.883789	-215.181549
1616.885742	228.581329
1615.887695	-7.500322
1614.888672	108.115768
1613.889648	29.592350
1612.890625	-67.235100
1611.891602	-127.299576
1610.892578	19.762859
1609.892578	40.960678
1608.892578	277.011536
1607.892578	20.456360
1606.892578	75.680817
1605.891602	133.483673
1604.890625	261.931488
1603.889648	97.156265
1602.888672	154.863297
1601.887695	47.693489
1600.885742	47.778881
1599.883789	-122.151451
1598.881836	-14.899742
1597.879883	-77.644135
1596.876953	215.017075
1595.874023	-22.907345
1594.871094	-234.653931
1593.868164	-12.812634
1592.864258	-117.526596
1591.861328	-308.394440
1590.857422	-24.221842
1589.853516	-183.846008
1588.848633	16.554800
1587.844727	164.639542
1586.839844	70.058418
1585.834961	87.553795
1584.830078	136.244370
1583.824219	98.825920
1582.819336	19.662533
1581.813477	-77.794212
1580.807617	-151.853943
1579.800781	-17.672497
1578.794922	43.478413
1577.788086	112.309761
1576.781250	61.318169
1575.773438	70.081123
1574.766602	-48.699459
1573.758789	97.709412
1572.750977	17.762981
1571.743164	137.897232
1570.735352	91.553078
1569.726563	-56.216572
1568.718750	-48.161388
1567.708984	216.876053
1566.700195	-118.102036
1565.691406	-172.681244
1564.681641	-107.970009
1563.671875	-20.045782
1562.662109	-222.836273
1561.652344	48.999447
1560.641602	113.137924
1559.630859	112.314873
1558.620117	119.149712
1557.609375	110.314659
1556.597656	88.398170
1555.586914	151.864120
1554.575195	52.011116
1553.563477	3.865924
1552.550781	25.505077
1551.539063	-12.504875
1550.526367	208.129135
1549.513672	-6.080115
1548.500977	229.730545
1547.487305	30.866871
1546.473633	232.700531
1545.459961	170.671051
1544.446289	31.015802
1543.432617	82.493744
1542.417969	-8.260597
1541.404297	99.775261
1540.389648	-146.114197
1539.374023	-28.039293
1538.359375	-15.944516
1537.343750	65.680664
1536.328125	-28.280659
1535.312500	-142.956848
1534.296875	242.572617
1533.280273	94.117470
1532.263672	22.934492
1531.247070	77.940422
1530.230469	-75.894257
1529.212891	94.779991
1528.196289	370.869995
1527.178711	116.285851
1526.160156	160.304596
1525.142578	108.974388
1524.124023	-47.964062
1523.106445	52.333813
1522.087891	34.144505
1521.068359	5.552820
1520.049805	79.719475
1519.030273	138.307205
1518.010742	237.882401
1516.991211	170.299866
1515.971680	43.557926
1514.951172	-49.860943
1513.930664	-258.890808
1512.910156	-34.078110
1511.889648	77.606865
1510.868164	53.127785
1509.846680	-189.508484
1508.826172	14.186718
1507.803711	-100.320793
1506.782227	-99.481049
1505.759766	-160.268997
1504.737305	-95.544418
1503.714844	-159.046875
1502.692383	-368.626312
1501.668945	-329.784363
1500.646484	-227.012726
1499.623047	-83.420944
1498.599609	-6.517602
1497.575195	-60.249870
1496.550781	21.561337
1495.527344	47.005550
1494.502930	-47.844727
1493.477539	79.696724
1492.453125	150.894302
1491.427734	-43.814556
1490.402344	129.433304
1489.376953	59.857544
1488.350586	13.218624
1487.325195	221.905594
1486.298828	90.885666
1485.272461	189.580948
1484.245117	267.747864
1483.218750	77.957474
1482.191406	324.362274
1481.164063	-36.342972
1480.136719	67.102501
1479.108398	389.666870
1478.080078	319.567505
1477.052734	60.917446
1476.023438	329.637573
1474.995117	572.754333
1473.965820	583.989075
1472.937500	740.319885
1471.908203	802.356567
1470.877930	785.431213
1469.848633	946.600159
1468.818359	1016.084534
1467.788086	1248.278687
1466.757813	992.169067
1465.727539	1229.312378
1464.696289	1430.738037
1463.665039	1225.502563
1462.633789	1393.787842
1461.602539	1663.585938
1460.570313	1354.268188
1459.539063	1598.553223
1458.506836	1637.110962
1457.473633	1716.234619
1456.441406	1752.209106
1455.408203	1932.739868
1454.375000	1935.668335
1453.341797	1573.477173
1452.308594	1873.089966
1451.274414	1500.927002
1450.241211	1972.751587
1449.207031	2170.762939
1448.171875	2097.670654
1447.137695	2336.116211
1446.102539	2235.203613
1445.067383	1987.542358
1444.032227	1509.713989
1442.997070	1578.626709
1441.960938	1784.116699
1440.924805	1754.343750
1439.888672	1638.639526
1438.852539	1748.007813
1437.816406	1751.208374
1436.779297	1557.327271
1435.742188	1184.190186
1434.705078	1361.882690
1433.666992	1410.731445
1432.629883	889.023743
1431.591797	799.204285
1430.553711	812.939941
1429.514648	801.465698
1428.476563	593.300842
1427.437500	299.507568
1426.398438	263.084473
1425.359375	277.148376
1424.320313	165.239822
1423.280273	267.609650
1422.240234	-73.413658
1421.200195	192.802185
1420.159180	237.340179
1419.119141	430.482056
1418.078125	276.216614
1417.037109	245.397247
1415.996094	307.753815
1414.954102	65.748459
1413.912109	223.808533
1412.870117	14.753671
1411.828125	-55.871899
1410.786133	1.788521
1409.743164	-123.957001
1408.700195	11.711006
1407.657227	-111.319595
1406.614258	69.645691
1405.570313	-103.418831
1404.527344	12.359945
1403.483398	273.714722
1402.438477	221.383118
1401.394531	43.743500
1400.349609	-33.428017
1399.304688	-105.465279
1398.259766	221.222488
1397.214844	141.813904
1396.168945	130.172501
1395.123047	-4.137590
1394.077148	-95.717102
1393.031250	108.339035
1391.984375	-203.386642
1390.937500	-154.424194
1389.890625	2.225110
1388.843750	233.964294
1387.796875	145.495193
1386.749023	-117.927460
1385.701172	-26.068718
1384.653320	128.347366
1383.604492	37.837494
1382.556641	-0.048000
1381.507813	124.563599
1380.458984	-110.466438
1379.410156	56.766613
1378.360352	29.270020
1377.310547	34.334354
1376.260742	134.334976
1375.210938	94.666702
1374.161133	-77.099838
1373.110352	242.630875
1372.059570	195.777679
1371.008789	54.311474
1369.957031	112.394432
1368.906250	153.124710
1367.854492	-95.071938
1366.802734	62.951195
1365.750000	-55.428589
1364.698242	224.723831
1363.645508	96.612274
1362.592773	-190.617081
1361.540039	-59.606865
1360.486328	-13.139532
1359.433594	200.058716
1358.379883	236.712112
1357.326172	246.108780
1356.271484	340.099335
1355.216797	188.143555
1354.163086	-40.650856
1353.107422	495.772827
1352.052734	346.675720
1350.998047	292.092163
1349.942383	225.213043
1348.886719	344.596954
1347.830078	481.388153
1346.774414	794.361572
1345.717773	732.790405
1344.661133	807.725037
1343.604492	701.756653
1342.546875	799.164673
1341.490234	735.568604
1340.432617	726.596130
1339.375000	858.910156
1338.316406	887.249329
1337.258789	853.785034
1336.200195	758.542114
1335.141602	742.630188
1334.082031	739.184753
1333.023438	965.897766
1331.963867	618.824097
1330.904297	808.557251
1329.844727	827.725464
1328.784180	713.507446
1327.723633	856.418274
1326.663086	880.773621
1325.602539	873.099976
1324.541992	912.437378
1323.480469	892.586121
1322.418945	882.707153
1321.357422	776.672791
1320.295898	720.116638
1319.233398	764.800232
1318.170898	883.534546
1317.108398	696.558838
1316.045898	909.096741
1314.982422	838.191040
1313.918945	949.734497
1312.855469	667.147888
1311.791992	956.174316
1310.728516	925.035278
1309.664063	665.022034
1308.599609	518.419312
1307.535156	888.731995
1306.469727	934.190735
1305.404297	918.207153
1304.338867	1000.672668
1303.273438	1011.869141
1302.208008	964.133362
1301.141602	1132.751099
1300.075195	962.283813
1299.008789	1044.980347
1297.942383	874.735779
1296.875000	1028.746338
1295.807617	1028.088867
1294.740234	877.773743
1293.672852	877.270386
1292.604492	992.124695
1291.537109	910.768311
1290.468750	706.884277
1289.399414	726.244873
1288.331055	458.865265
1287.261719	608.260925
1286.192383	355.822418
1285.123047	588.558228
1284.052734	711.030273
1282.983398	571.507080
1281.913086	779.697876
1280.841797	933.994019
1279.771484	770.169556
1278.700195	748.344238
1277.628906	670.312561
1276.557617	780.641479
1275.486328	773.608826
1274.414063	998.812073
1273.341797	906.270142
1272.269531	845.563660
1271.197266	970.552551
1270.124023	800.019897
1269.050781	942.107483
1267.977539	971.874573
1266.904297	1004.093018
1265.830078	765.483643
1264.756836	731.917114
1263.681641	981.285095
1262.607422	908.708679
1261.533203	1053.146973
1260.458008	973.305115
1259.382813	847.217346
1258.307617	1003.794312
1257.231445	746.252930
1256.155273	666.598206
1255.079102	698.980957
1254.002930	806.811890
1252.926758	875.665894
1251.849609	946.925903
1250.772461	621.670959
1249.695313	868.057983
1248.617188	1017.079285
1247.540039	616.673767
1246.461914	748.673279
1245.382813	812.574524
1244.304688	786.566345
1243.225586	605.125183
1242.146484	724.847717
1241.067383	822.660339
1239.988281	733.536438
1238.908203	646.864868
1237.828125	594.181885
1236.748047	825.290833
1235.667969	658.594727
1234.586914	884.701355
1233.505859	618.650757
1232.424805	721.045288
1231.343750	576.248962
1230.261719	542.918274
1229.179688	766.278992
1228.097656	401.173737
1227.015625	316.999695
1225.932617	390.139984
1224.850586	489.840576
1223.767578	439.485992
1222.683594	263.360199
1221.600586	280.721008
1220.516602	351.222443
1219.432617	25.291708
1218.347656	233.479813
1217.263672	228.954987
1216.178711	217.146484
1215.093750	495.075439
1214.008789	417.955658
1212.922852	229.799072
1211.836914	290.238251
1210.750977	543.616028
1209.665039	321.667755
1208.579102	557.960876
1207.492188	410.757263
1206.405273	405.791260
1205.318359	391.142090
1204.230469	359.583252
1203.142578	303.902008
1202.054688	185.583908
1200.966797	115.425049
1199.877930	18.763247
1198.790039	225.340469
1197.701172	268.151489
1196.611328	-86.036934
1195.522461	221.279175
1194.432617	-10.214187
1193.342773	1.143878
1192.252930	-338.461700
1191.162109	-70.038994
1190.072266	-130.909622
1188.981445	142.037827
1187.889648	157.863251
1186.798828	-92.854271
1185.707031	158.121475
1184.615234	-83.007057
1183.523438	-96.168053
1182.430664	63.311871
1181.337891	112.348251
1180.245117	-28.104208
1179.152344	246.127960
1178.059570	-81.334473
1176.965820	132.759857
1175.872070	-125.194626
1174.778320	124.610397
1173.683594	-11.245648
1172.588867	3.702177
1171.494141	-67.577568
1170.399414	47.745026
1169.303711	55.296135
1168.208984	-181.157532
1167.113281	-128.252151
1166.016602	130.142899
1164.920898	-72.904488
1163.824219	-137.343246
1162.727539	-94.315178
1161.630859	-177.955017
1160.533203	280.413940
1159.435547	225.240021
1158.337891	155.704910
1157.240234	300.900543
1156.141602	305.202728
1155.043945	323.756714
1153.944336	435.224731
1152.845703	-144.799240
1151.747070	83.398590
1150.647461	213.719299
1149.547852	167.613800
1148.447266	161.953827
1147.347656	-5.694609
1146.247070	19.513210
1145.146484	80.352715
1144.044922	50.664291
1142.944336	-45.682842
1141.842773	-84.967293
1140.741211	-171.856705
1139.638672	124.022400
1138.537109	153.483093
1137.434570	47.400753
1136.332031	-94.333374
1135.228516	203.394333
1134.125977	-54.797916
1133.022461	216.554840
1131.917969	364.277344
1130.814453	267.433411
1129.709961	358.021057
1128.605469	673.875305
1127.500977	806.912964
1126.396484	648.183533
1125.291016	721.784912
1124.185547	783.452698
1123.080078	456.435883
1121.973633	563.039185
1120.868164	487.178955
1119.761719	228.967880
1118.654297	247.801270
1117.547852	567.181702
1116.440430	152.801697
1115.333008	311.084991
1114.225586	289.495453
1113.117188	367.179504
1112.008789	243.834473
1110.900391	411.230896
1109.791992	124.797546
1108.682617	610.999207
1107.573242	482.822479
1106.463867	522.328918
1105.354492	552.340027
1104.244141	582.293152
1103.133789	482.409424
1102.023438	486.346252
1100.913086	527.991516
1099.801758	588.444763
1098.690430	587.542419
1097.579102	636.113831
1096.467773	522.029419
1095.355469	874.466797
1094.243164	826.278198
1093.130859	526.103516
1092.017578	696.927124
1090.905273	665.225708
1089.791992	431.120850
1088.677734	401.793549
1087.564453	405.406219
1086.450195	467.787415
1085.335938	720.574707
1084.221680	613.580078
1083.106445	602.971313
1081.991211	705.140076
1080.875977	781.413879
1079.760742	472.487488
1078.644531	602.763306
1077.528320	676.638672
1076.412109	621.396362
1075.295898	502.828827
1074.178711	635.311035
1073.061523	408.904602
1071.944336	438.185150
1070.826172	155.668427
1069.708984	236.565750
1068.590820	237.760590
1067.471680	267.066986
1066.353516	537.610291
1065.234375	501.297485
1064.115234	614.836548
1062.996094	587.914551
1061.875977	238.105896
1060.755859	463.962341
1059.635742	589.165039
1058.515625	302.795593
1057.394531	84.368057
1056.273438	436.342194
1055.152344	-22.637882
1054.031250	483.439117
1052.909180	148.493591
1051.787109	79.930527
1050.665039	186.520966
1049.541992	237.072159
1048.418945	-46.042301
1047.295898	-144.691986
1046.172852	106.597290
1045.048828	297.175873
1043.925781	156.677673
1042.801758	295.966003
1041.676758	171.917511
1040.552734	313.560333
1039.427734	105.812775
1038.302734	245.169083
1037.176758	114.452560
1036.050781	69.967957
1034.924805	102.347580
1033.798828	-51.344620
1032.672852	43.961151
1031.545898	25.332561
1030.418945	213.679504
1029.291992	137.036606
1028.164063	9.364248
1027.036133	-11.316539
1025.908203	-52.826649
1024.780273	72.942703
1023.651367	-35.762718
1022.522461	-44.541325
1021.393555	-81.089066
1020.264648	-226.584320
1019.134766	-320.917816
1018.004883	-514.840637
1016.875000	-349.257751
1015.744141	-100.237465
1014.613281	-277.624878
1013.482422	-79.543762
1012.351563	51.360592
1011.219727	-65.489624
1010.088867	167.383179
1008.956055	159.509048
1007.824219	223.467621
1006.691406	400.838776
1005.558594	758.626282
1004.425781	1484.008911
1003.292969	1645.054077
1002.159180	1600.403320
1001.025391	876.503296
999.891602	594.290527
998.756836	176.027817
997.622070	270.690765
996.487305	169.176834
995.352539	155.518127
994.216797	40.428860
993.081055	-109.107941
991.945313	78.269882
990.808594	-61.781868
989.672852	-54.113323
988.536133	-30.214430
987.398438	-82.265816
986.261719	-256.282318
985.124023	7.500532
983.986328	17.973015
982.847656	-56.634354
981.709961	-96.567757
980.571289	1.687928
979.432617	-148.448196
978.292969	124.793716
977.153320	80.695808
976.013672	20.639387
974.874023	167.579956
973.734375	-7.134415
972.593750	378.889526
971.453125	16.101252
970.311523	135.802353
969.170898	94.869133
968.029297	-37.738018
966.886719	137.311508
965.745117	-61.538361
964.602539	161.833466
963.459961	-41.282711
962.317383	264.744080
961.173828	-2.239059
960.030273	237.417175
958.886719	9.745979
957.743164	98.362564
956.598633	-57.950108
955.454102	72.083656
954.309570	-67.891747
953.165039	46.301277
952.019531	-59.052078
950.874023	215.417084
949.727539	18.847622
948.582031	137.957230
947.435547	28.580544
946.289063	45.044910
945.141602	-13.768349
943.995117	324.957123
942.847656	-5.375004
941.699219	137.102310
940.551758	135.845306
939.403320	401.664459
938.254883	76.649811
937.105469	144.173401
935.957031	241.419098
934.807617	297.699951
933.658203	342.673859
932.507813	93.812744
931.357422	82.086708
930.207031	-38.837074
929.056641	-79.902802
927.906250	272.966766
926.754883	84.136452
925.603516	59.323772
924.451172	-229.239166
923.298828	96.473518
922.146484	287.992035
920.994141	20.352451
919.841797	-194.788132
918.688477	242.357361
917.535156	77.443108
916.380859	112.555138
915.227539	4.711268
914.073242	-98.442596
912.918945	120.798042
911.763672	-84.238396
910.608398	-109.888672
909.453125	-337.265472
908.297852	-194.883835
907.141602	199.125839
905.985352	268.977173
904.829102	91.930428
903.672852	-259.359680
902.515625	-114.456894
901.358398	-116.702728
900.201172	-75.856567
899.042969	-80.208611
897.884766	-89.002998
896.726563	182.756683
895.568359	58.726936
894.409180	-71.948669
893.250000	-51.051739
892.090820	19.619106
890.930664	-92.665520
889.771484	88.794006
888.611328	-113.648773
887.450195	9.168540
886.289063	80.077148
885.128906	211.933395
883.966797	115.938087
882.805664	85.449150
881.643555	206.113586
880.481445	74.279839
879.319336	107.094383
878.156250	189.517609
876.993164	62.436844
875.830078	212.492661
874.666016	229.670898
873.502930	321.169647
872.338867	-71.228767
871.173828	171.139709
870.009766	152.470978
868.844727	48.383450
867.679688	342.369507
866.513672	186.645615
865.348633	57.989449
864.182617	156.363327
863.015625	369.284729
861.849609	456.353485
860.682617	781.410889
859.515625	684.306641
858.347656	795.983704
857.180664	802.161011
856.012695	462.890808
854.843750	599.247253
853.675781	668.275269
852.506836	403.275330
851.337891	804.010986
850.167969	588.401917
848.999023	760.416992
847.829102	625.538147
846.658203	322.796600
845.488281	103.008804
844.317383	523.363831
843.146484	261.103912
841.975586	117.506256
840.803711	316.121399
839.631836	92.058739
838.459961	201.136597
837.287109	120.190628
836.114258	441.416290
834.941406	510.057678
833.768555	525.040588
832.594727	341.288544
831.420898	467.848694
830.247070	293.055084
829.072266	227.631989
827.898438	267.031433
826.722656	85.611618
825.547852	127.176720
824.372070	148.622391
823.196289	71.962975
822.020508	10.886190
820.844727	45.566105
819.667969	66.818672
818.491211	7.865544
817.313477	-231.399231
816.136719	-98.995209
814.958984	246.861496
813.781250	96.506134
812.602539	-120.546242
811.423828	24.811253
810.245117	105.581108
809.066406	15.148673
807.886719	-168.609726
806.707031	-223.530197
805.527344	-216.319092
804.346680	-149.240723
803.166992	-104.461525
801.985352	-6.520198
800.804688	-35.145870
799.623047	-63.832924
798.441406	-161.319122
797.259766	-307.607361
796.078125	-156.921204
794.895508	-327.667725
793.712891	-73.088089
792.529297	-197.423416
791.346680	289.331573
790.163086	215.718948
788.978516	2.634386
787.794922	-71.041267
786.610352	118.474030
785.425781	248.103973
784.241211	23.820837
783.055664	60.399044
781.870117	141.077103
780.684570	219.419266
779.498047	235.791718
778.311523	-70.363518
777.125000	96.033592
775.938477	8.414722
774.750977	163.507339
773.563477	148.552811
772.375977	-14.272851
771.187500	129.431595
769.999023	1.792702
768.810547	136.437820
767.622070	156.338089
766.432617	-37.566162
765.243164	244.318909
764.053711	111.978355
762.863281	437.561432
761.672852	329.285431
760.482422	223.178558
759.291992	290.851105
758.100586	206.639801
756.909180	293.914856
755.717773	139.233978
754.525391	237.320679
753.333008	34.227146
752.140625	349.644135
750.948242	423.229218
749.754883	299.071167
748.561523	-114.894524
747.368164	195.585632
746.173828	308.358185
744.979492	65.603188
743.785156	487.486389
742.590820	306.077942
741.395508	392.156097
740.200195	131.830978
739.003906	-135.003891
737.808594	110.874237
736.612305	-24.520977
735.416016	13.087030
734.218750	335.226593
733.021484	363.881500
731.824219	234.929047
730.626953	134.434036
729.428711	270.161194
728.230469	303.014557
727.032227	344.563019
725.833984	449.443848
724.634766	294.212860
723.435547	506.043884
722.235352	409.791656
721.036133	117.043747
719.835938	230.461990
718.635742	459.486145
717.434570	450.545166
716.233398	282.346466
715.032227	321.416229
713.831055	216.548355
712.628906	353.705078
711.426758	556.183716
710.224609	268.301575
709.021484	252.866714
707.818359	300.608124
706.615234	348.341187
705.412109	184.902756
704.208008	115.145851
703.003906	-22.013077
701.799805	-104.698112
700.594727	-126.421478
699.389648	114.994926
698.184570	315.028534
696.979492	204.209412
695.773438	93.482445
694.567383	-256.113190
693.361328	46.052147
692.154297	393.718170
690.947266	-7.664003
689.740234	-52.875099
688.533203	-182.633347
687.325195	-47.620949
686.117188	-129.492706
684.909180	98.802437
683.700195	114.609558
682.491211	54.619156
681.282227	-9.610162
680.072266	-108.399460
678.863281	-139.933105
677.653320	1.840054
676.442383	108.988121
675.232422	-37.056797
674.021484	-70.440849
672.810547	298.632477
671.598633	103.136543
670.386719	67.818611
669.174805	-194.385162
667.962891	38.539352
666.750000	178.526016
665.537109	44.178535
664.324219	78.436203
663.110352	-5.997970
661.897461	-107.581978
660.683594	216.135071
659.468750	237.697235
658.254883	280.901276
657.040039	86.922325
655.824219	-130.608459
654.609375	-158.262680
653.393555	327.112793
652.177734	40.938519
650.960938	-8.072912
649.745117	44.225929
648.528320	94.407249
647.311523	256.561890
646.093750	233.600494
644.875977	146.142365
643.658203	394.360077
642.440430	220.949173
641.221680	64.850121
640.002930	186.166733
638.784180	148.396072
637.564453	342.719421
636.344727	21.368065
635.125000	344.489990
633.905273	-62.630653
632.684570	230.267426
631.463867	248.266998
630.243164	208.277588
629.021484	-87.044838
627.799805	254.712906
626.578125	68.728081
625.356445	206.452759
624.133789	309.715942
622.911133	459.951965
621.688477	63.679260
620.464844	262.878754
619.241211	18.551281
618.017578	-13.902069
616.793945	-187.807556
615.569336	8.347279
614.344727	13.763909
613.120117	-113.698807
611.894531	-110.941681
610.668945	163.031677
609.443359	105.243538
608.216797	361.266205
606.991211	10.031707
605.764648	-35.997162
604.537109	-11.963026
