# Supplementary material for: Raman spectroscopy accurately differentiates mucosal healing from non-healing and biochemical changes following biological therapy in inflammatory bowel disease
Source: PLoS One. 2021 Jun 2;16(6):e0252210. doi: 10.1371/journal.pone.0252210 (PMC8172032; doi:10.1371/journal.pone.0252210)
Supplement: S2 Dataset — (ZIP) [file pone.0252210.s004.zip › Export UC MH/EC037-1_base sub CR removed_34__X_-13698.7__Y_37030__Z_158.41__Time_387.txt]

1714.640625	43.283436
1713.664063	1.146940
1712.687500	120.217590
1711.709961	103.084694
1710.733398	33.017048
1709.755859	207.481873
1708.778320	-169.527771
1707.799805	27.537073
1706.821289	48.339085
1705.843750	96.543373
1704.864258	0.676075
1703.885742	250.756531
1702.907227	-242.643509
1701.927734	-130.636429
1700.948242	-282.930237
1699.968750	217.907059
1698.988281	122.811699
1698.007813	-247.025604
1697.028320	67.998756
1696.046875	-6.742532
1695.066406	12.582948
1694.084961	-101.155731
1693.104492	167.490829
1692.123047	-36.006561
1691.140625	270.782928
1690.159180	73.643692
1689.176758	325.189240
1688.194336	126.356323
1687.211914	272.028595
1686.228516	258.106140
1685.246094	196.675568
1684.262695	135.676392
1683.279297	250.948593
1682.295898	449.146484
1681.311523	149.694946
1680.327148	369.907410
1679.342773	428.052551
1678.358398	619.606201
1677.374023	505.501160
1676.388672	506.169403
1675.403320	656.116882
1674.417969	474.020752
1673.432617	547.526917
1672.446289	443.273041
1671.459961	458.958130
1670.473633	501.526123
1669.487305	756.848755
1668.500977	590.211853
1667.513672	737.168030
1666.526367	855.166748
1665.539063	814.206055
1664.550781	808.019104
1663.563477	709.306519
1662.575195	905.215881
1661.586914	875.972961
1660.598633	971.571045
1659.609375	881.880798
1658.620117	1054.747314
1657.631836	1068.876099
1656.641602	1046.133179
1655.652344	968.046021
1654.662109	760.506958
1653.672852	981.982483
1652.681641	973.370911
1651.691406	777.178528
1650.701172	718.785583
1649.709961	853.603699
1648.718750	660.775085
1647.727539	560.708740
1646.735352	402.721283
1645.744141	400.838013
1644.751953	243.287949
1643.759766	482.028168
1642.766602	213.956100
1641.774414	347.326538
1640.781250	253.843613
1639.788086	239.679825
1638.794922	59.489925
1637.801758	72.001015
1636.807617	-44.564068
1635.813477	31.448318
1634.819336	-221.861511
1633.825195	-16.530855
1632.830078	-258.987549
1631.834961	-43.019608
1630.839844	30.769464
1629.844727	112.507645
1628.849609	125.866936
1627.853516	23.516922
1626.857422	-186.569794
1625.861328	-46.707375
1624.865234	232.516693
1623.868164	122.598663
1622.871094	388.625366
1621.874023	-39.126278
1620.876953	3.609992
1619.879883	159.311432
1618.881836	-107.808319
1617.883789	244.816101
1616.885742	316.460022
1615.887695	2.332358
1614.888672	63.542652
1613.889648	93.265755
1612.890625	78.407097
1611.891602	-316.619019
1610.892578	109.030479
1609.892578	54.878555
1608.892578	-1.869427
1607.892578	67.147362
1606.892578	109.937286
1605.891602	3.432741
1604.890625	166.611786
1603.889648	230.242706
1602.888672	231.021652
1601.887695	-40.314205
1600.885742	52.015415
1599.883789	-23.091145
1598.881836	-205.395523
1597.879883	-97.500145
1596.876953	80.864670
1595.874023	-96.237350
1594.871094	121.152107
1593.868164	184.308807
1592.864258	114.213455
1591.861328	239.902084
1590.857422	-117.383034
1589.853516	-90.975060
1588.848633	-103.778999
1587.844727	50.306278
1586.839844	24.317781
1585.834961	285.069275
1584.830078	81.659355
1583.824219	123.230827
1582.819336	-244.341827
1581.813477	154.020081
1580.807617	-75.522415
1579.800781	-3.006211
1578.794922	-149.264084
1577.788086	-191.439331
1576.781250	96.796555
1575.773438	111.648796
1574.766602	-1.029029
1573.758789	0.667244
1572.750977	129.671143
1571.743164	128.564392
1570.735352	-33.755798
1569.726563	-175.320709
1568.718750	-179.229584
1567.708984	-17.036898
1566.700195	-2.999841
1565.691406	151.118988
1564.681641	-58.294842
1563.671875	-140.566360
1562.662109	-134.694443
1561.652344	39.669746
1560.641602	-35.098160
1559.630859	-76.229858
1558.620117	-5.986713
1557.609375	22.661945
1556.597656	211.822021
1555.586914	32.973442
1554.575195	14.657637
1553.563477	102.405479
1552.550781	156.346115
1551.539063	116.996544
1550.526367	56.845856
1549.513672	-86.170212
1548.500977	156.159119
1547.487305	23.302567
1546.473633	66.204102
1545.459961	-95.221275
1544.446289	138.711975
1543.432617	-92.632790
1542.417969	24.730442
1541.404297	-286.763947
1540.389648	-61.174236
1539.374023	205.503387
1538.359375	40.953007
1537.343750	0.214516
1536.328125	127.077965
1535.312500	158.348389
1534.296875	57.983227
1533.280273	199.893784
1532.263672	73.563995
1531.247070	6.458231
1530.230469	-24.651480
1529.212891	268.709412
1528.196289	-63.972946
1527.178711	138.946243
1526.160156	84.229103
1525.142578	-81.223511
1524.124023	44.055992
1523.106445	-10.891464
1522.087891	96.117241
1521.068359	408.691071
1520.049805	-109.391129
1519.030273	33.248642
1518.010742	98.635101
1516.991211	122.789703
1515.971680	28.672390
1514.951172	11.536229
1513.930664	30.264780
1512.910156	166.982132
1511.889648	3.257737
1510.868164	-209.257141
1509.846680	11.805856
1508.826172	-185.389648
1507.803711	107.189644
1506.782227	-195.246979
1505.759766	-154.166031
1504.737305	-159.315857
1503.714844	19.937622
1502.692383	-210.837921
1501.668945	-44.630314
1500.646484	-96.206154
1499.623047	-163.214310
1498.599609	-86.933823
1497.575195	-205.258972
1496.550781	-54.970592
1495.527344	-158.030899
1494.502930	-61.661564
1493.477539	141.964828
1492.453125	-165.790207
1491.427734	114.310318
1490.402344	69.724304
1489.376953	27.650509
1488.350586	80.014610
1487.325195	-43.875988
1486.298828	-68.224190
1485.272461	96.260269
1484.245117	176.389633
1483.218750	77.856491
1482.191406	168.051376
1481.164063	360.169067
1480.136719	182.449432
1479.108398	165.337372
1478.080078	311.297363
1477.052734	151.401398
1476.023438	164.725037
1474.995117	341.026062
1473.965820	705.630005
1472.937500	698.359192
1471.908203	864.119080
1470.877930	658.217957
1469.848633	1035.021240
1468.818359	757.881592
1467.788086	936.056763
1466.757813	1185.319824
1465.727539	1172.617920
1464.696289	1327.618164
1463.665039	1091.217163
1462.633789	1396.008545
1461.602539	1266.327637
1460.570313	1085.876953
1459.539063	1149.233398
1458.506836	1349.594849
1457.473633	1153.951172
1456.441406	1475.986694
1455.408203	1427.502930
1454.375000	1564.167969
1453.341797	1459.889648
1452.308594	1454.515381
1451.274414	1677.225952
1450.241211	1725.014282
1449.207031	1603.025513
1448.171875	1470.940918
1447.137695	1328.804199
1446.102539	1606.989014
1445.067383	1452.220093
1444.032227	1661.942383
1442.997070	1704.596802
1441.960938	1506.911377
1440.924805	1478.770752
1439.888672	1455.711670
1438.852539	1301.223877
1437.816406	1343.959351
1436.779297	1331.083618
1435.742188	1209.602051
1434.705078	1047.778198
1433.666992	1047.648438
1432.629883	981.917725
1431.591797	595.647827
1430.553711	643.643005
1429.514648	656.305298
1428.476563	232.600815
1427.437500	477.435455
1426.398438	283.457092
1425.359375	371.944427
1424.320313	347.010193
1423.280273	364.947113
1422.240234	118.381271
1421.200195	201.925400
1420.159180	245.167175
1419.119141	56.818031
1418.078125	34.714184
1417.037109	-40.186493
1415.996094	28.410242
1414.954102	66.824692
1413.912109	32.332893
1412.870117	50.713421
1411.828125	-18.850889
1410.786133	127.822792
1409.743164	173.955368
1408.700195	315.593994
1407.657227	168.370651
1406.614258	99.116554
1405.570313	-191.007767
1404.527344	-69.259514
1403.483398	-100.607742
1402.438477	124.032768
1401.394531	-100.376862
1400.349609	-11.137393
1399.304688	160.875732
1398.259766	-349.010345
1397.214844	-23.970499
1396.168945	293.464874
1395.123047	182.418030
1394.077148	-128.895340
1393.031250	80.886963
1391.984375	-165.044556
1390.937500	42.281574
1389.890625	-133.315491
1388.843750	31.528316
1387.796875	213.889923
1386.749023	66.092911
1385.701172	163.489136
1384.653320	125.921082
1383.604492	-186.504272
1382.556641	51.059803
1381.507813	53.738720
1380.458984	-130.840790
1379.410156	-200.381271
1378.360352	159.617157
1377.310547	92.689079
1376.260742	108.233467
1375.210938	-145.622223
1374.161133	-282.037659
1373.110352	15.645491
1372.059570	-30.821852
1371.008789	-14.859211
1369.957031	-188.255280
1368.906250	-239.372864
1367.854492	-56.205685
1366.802734	39.793446
1365.750000	-267.607239
1364.698242	-76.816292
1363.645508	230.962265
1362.592773	135.527130
1361.540039	-119.021866
1360.486328	12.199052
1359.433594	123.571365
1358.379883	-65.903099
1357.326172	-31.461353
1356.271484	157.141998
1355.216797	-181.054886
1354.163086	64.835373
1353.107422	17.588314
1352.052734	-32.016872
1350.998047	268.564117
1349.942383	37.887611
1348.886719	239.225494
1347.830078	48.524857
1346.774414	125.922569
1345.717773	267.848145
1344.661133	355.252655
1343.604492	279.092987
1342.546875	535.166199
1341.490234	459.182343
1340.432617	296.599091
1339.375000	523.050598
1338.316406	382.980621
1337.258789	629.303528
1336.200195	486.973724
1335.141602	458.636597
1334.082031	333.894470
1333.023438	283.516296
1331.963867	502.810669
1330.904297	217.686188
1329.844727	320.888550
1328.784180	164.610199
1327.723633	208.640335
1326.663086	208.267548
1325.602539	161.053802
1324.541992	338.662628
1323.480469	333.572021
1322.418945	698.818665
1321.357422	444.573883
1320.295898	491.528442
1319.233398	637.205505
1318.170898	627.531982
1317.108398	405.897858
1316.045898	467.931366
1314.982422	470.857086
1313.918945	476.328094
1312.855469	348.845612
1311.791992	923.446045
1310.728516	601.544617
1309.664063	782.081055
1308.599609	662.329041
1307.535156	542.703857
1306.469727	504.387573
1305.404297	980.255127
1304.338867	698.544006
1303.273438	699.778748
1302.208008	865.780640
1301.141602	699.995850
1300.075195	558.923889
1299.008789	769.268921
1297.942383	807.668640
1296.875000	784.725586
1295.807617	810.958557
1294.740234	883.878235
1293.672852	667.274719
1292.604492	467.996796
1291.537109	467.550903
1290.468750	589.774414
1289.399414	471.728973
1288.331055	312.131561
1287.261719	640.335449
1286.192383	593.587341
1285.123047	772.276672
1284.052734	681.541748
1282.983398	649.673157
1281.913086	620.313782
1280.841797	608.144348
1279.771484	478.587799
1278.700195	444.539368
1277.628906	276.034149
1276.557617	149.223343
1275.486328	575.029663
1274.414063	590.060425
1273.341797	460.952179
1272.269531	524.951782
1271.197266	610.952576
1270.124023	516.234009
1269.050781	641.338562
1267.977539	427.126404
1266.904297	637.688110
1265.830078	1062.902832
1264.756836	846.411133
1263.681641	442.243500
1262.607422	430.864990
1261.533203	441.463379
1260.458008	559.322266
1259.382813	448.106873
1258.307617	741.376526
1257.231445	798.280090
1256.155273	521.572571
1255.079102	668.631653
1254.002930	652.567322
1252.926758	612.196838
1251.849609	418.585205
1250.772461	383.186462
1249.695313	391.595032
1248.617188	424.327301
1247.540039	303.925018
1246.461914	421.754181
1245.382813	733.919006
1244.304688	426.515991
1243.225586	369.407196
1242.146484	521.155884
1241.067383	643.715820
1239.988281	397.314423
1238.908203	376.690765
1237.828125	785.484192
1236.748047	611.990356
1235.667969	433.727661
1234.586914	422.821991
1233.505859	625.223145
1232.424805	270.170258
1231.343750	208.429688
1230.261719	473.711365
1229.179688	421.629242
1228.097656	272.717316
1227.015625	131.128693
1225.932617	204.977661
1224.850586	157.815536
1223.767578	396.102386
1222.683594	331.956238
1221.600586	260.578857
1220.516602	-33.186848
1219.432617	388.560211
1218.347656	73.115982
1217.263672	13.875633
1216.178711	133.369553
1215.093750	453.213776
1214.008789	125.893623
1212.922852	134.191284
1211.836914	91.789261
1210.750977	423.333038
1209.665039	286.768921
1208.579102	41.724792
1207.492188	192.158646
1206.405273	33.962112
1205.318359	485.513153
1204.230469	291.121277
1203.142578	253.359848
1202.054688	131.296326
1200.966797	-82.240105
1199.877930	26.849098
1198.790039	-73.518593
1197.701172	-94.477249
1196.611328	115.468307
1195.522461	245.925201
1194.432617	-18.059103
1193.342773	155.561737
1192.252930	47.863144
1191.162109	-86.263489
1190.072266	-49.792709
1188.981445	3.426250
1187.889648	-99.509766
1186.798828	-34.381687
1185.707031	-113.343605
1184.615234	-127.522606
1183.523438	31.000589
1182.430664	-232.753830
1181.337891	-148.715546
1180.245117	141.429291
1179.152344	-136.690948
1178.059570	162.813812
1176.965820	-69.762932
1175.872070	-81.909157
1174.778320	150.175415
1173.683594	-15.354412
1172.588867	-223.947418
1171.494141	-35.219269
1170.399414	-97.859833
1169.303711	100.217239
1168.208984	-84.499870
1167.113281	-221.371246
1166.016602	-226.758682
1164.920898	-122.249855
1163.824219	82.509789
1162.727539	186.790756
1161.630859	133.336945
1160.533203	91.785301
1159.435547	-66.779007
1158.337891	185.198502
1157.240234	74.299683
1156.141602	168.559860
1155.043945	193.562195
1153.944336	268.559357
1152.845703	-145.264038
1151.747070	-251.476135
1150.647461	121.280540
1149.547852	136.443268
1148.447266	87.224930
1147.347656	-214.446777
1146.247070	-82.730072
1145.146484	-258.189331
1144.044922	118.476097
1142.944336	-76.092743
1141.842773	-301.560181
1140.741211	-77.507965
1139.638672	63.161404
1138.537109	1.669435
1137.434570	-135.906265
1136.332031	61.542290
1135.228516	-14.340640
1134.125977	-83.110451
1133.022461	19.044577
1131.917969	225.542603
1130.814453	130.488678
1129.709961	232.358429
1128.605469	493.068848
1127.500977	518.809814
1126.396484	501.808258
1125.291016	311.696564
1124.185547	716.511108
1123.080078	630.594238
1121.973633	243.794968
1120.868164	311.875580
1119.761719	292.252533
1118.654297	166.049332
1117.547852	267.083130
1116.440430	216.569107
1115.333008	244.100769
1114.225586	186.424835
1113.117188	246.954727
1112.008789	82.817337
1110.900391	176.343430
1109.791992	172.896973
1108.682617	174.125748
1107.573242	265.066986
1106.463867	226.043716
1105.354492	76.033287
1104.244141	317.866974
1103.133789	413.238495
1102.023438	128.677963
1100.913086	426.828796
1099.801758	279.088715
1098.690430	294.061676
1097.579102	273.633392
1096.467773	474.703186
1095.355469	654.432434
1094.243164	398.272888
1093.130859	283.497070
1092.017578	479.522125
1090.905273	465.940491
1089.791992	746.497620
1088.677734	502.204224
1087.564453	488.531860
1086.450195	512.458313
1085.335938	512.836121
1084.221680	499.086304
1083.106445	313.750946
1081.991211	480.919037
1080.875977	297.978394
1079.760742	366.394989
1078.644531	225.781296
1077.528320	317.613068
1076.412109	360.100433
1075.295898	625.459473
1074.178711	456.693207
1073.061523	405.258026
1071.944336	117.014450
1070.826172	429.002747
1069.708984	236.958588
1068.590820	272.269867
1067.471680	115.455376
1066.353516	265.528198
1065.234375	310.149658
1064.115234	633.323059
1062.996094	481.239075
1061.875977	268.377502
1060.755859	443.948669
1059.635742	359.832794
1058.515625	439.439331
1057.394531	105.224709
1056.273438	399.877747
1055.152344	395.309937
1054.031250	33.327236
1052.909180	208.696716
1051.787109	204.198944
1050.665039	40.970013
1049.541992	237.251633
1048.418945	253.785263
1047.295898	60.369129
1046.172852	219.244797
1045.048828	238.150177
1043.925781	-118.255638
1042.801758	199.095581
1041.676758	148.144714
1040.552734	-40.195389
1039.427734	-216.786026
1038.302734	251.746887
1037.176758	37.971519
1036.050781	54.746250
1034.924805	-7.570168
1033.798828	144.207184
1032.672852	475.040558
1031.545898	245.342041
1030.418945	64.608498
1029.291992	-111.352119
1028.164063	66.003227
1027.036133	-321.213470
1025.908203	32.715832
1024.780273	91.616669
1023.651367	-100.198250
1022.522461	-52.814407
1021.393555	-21.646568
1020.264648	-278.117310
1019.134766	-256.097351
1018.004883	69.735817
1016.875000	-61.237705
1015.744141	-222.236130
1014.613281	-169.917648
1013.482422	-89.763474
1012.351563	210.446304
1011.219727	137.751434
1010.088867	150.818130
1008.956055	258.822083
1007.824219	197.923798
1006.691406	442.487061
1005.558594	562.107056
1004.425781	996.220398
1003.292969	1252.187500
1002.159180	1050.456787
1001.025391	784.189453
999.891602	432.636536
998.756836	351.549225
997.622070	-25.001236
996.487305	41.954819
995.352539	231.281616
994.216797	65.230598
993.081055	-100.668427
991.945313	61.108871
990.808594	86.831657
989.672852	80.354836
988.536133	120.051865
987.398438	49.197208
986.261719	224.971420
985.124023	85.195633
983.986328	-79.759315
982.847656	73.139816
981.709961	-47.833374
980.571289	95.955254
979.432617	101.731636
978.292969	-32.712975
977.153320	120.427216
976.013672	112.660591
974.874023	19.948616
973.734375	193.918747
972.593750	-146.701904
971.453125	-108.106148
970.311523	302.548462
969.170898	56.541302
968.029297	-102.046684
966.886719	150.265579
965.745117	118.092796
964.602539	198.406982
963.459961	320.053650
962.317383	93.282982
961.173828	153.201614
960.030273	554.603882
958.886719	451.925476
957.743164	262.361847
956.598633	-41.509514
955.454102	261.505676
954.309570	47.229755
953.165039	-153.120529
952.019531	-108.508446
950.874023	210.630920
949.727539	81.549255
948.582031	213.235153
947.435547	77.551460
946.289063	117.968872
945.141602	188.157242
943.995117	-209.778427
942.847656	27.329929
941.699219	209.632660
940.551758	67.868881
939.403320	-0.720616
938.254883	197.714890
937.105469	409.833923
935.957031	346.056427
934.807617	113.713608
933.658203	218.870544
932.507813	32.420330
931.357422	39.777454
930.207031	-21.099737
929.056641	202.754883
927.906250	-165.257034
926.754883	-36.878899
925.603516	-190.606934
924.451172	12.960109
923.298828	-131.435974
922.146484	8.534061
920.994141	-15.142418
919.841797	-175.075699
918.688477	-73.563560
917.535156	-33.347134
916.380859	102.313019
915.227539	169.878372
914.073242	123.996788
912.918945	134.952103
911.763672	-289.637207
910.608398	-10.774583
909.453125	120.630539
908.297852	-65.366425
907.141602	59.337551
905.985352	-74.286797
904.829102	-121.682190
903.672852	-30.812855
902.515625	-161.845184
901.358398	-55.025585
900.201172	13.332004
899.042969	-183.042221
897.884766	-268.402740
896.726563	261.573151
895.568359	-178.758667
894.409180	23.248159
893.250000	137.065353
892.090820	-63.216896
890.930664	16.790010
889.771484	284.284515
888.611328	106.850105
887.450195	71.780136
886.289063	-33.194305
885.128906	85.323669
883.966797	5.304376
882.805664	78.736862
881.643555	-30.472740
880.481445	239.150482
879.319336	272.026550
878.156250	54.802120
876.993164	189.155029
875.830078	105.005272
874.666016	-10.596200
873.502930	4.454009
872.338867	105.050682
871.173828	102.119682
870.009766	47.471264
868.844727	249.265930
867.679688	210.390213
866.513672	484.024017
865.348633	49.586777
864.182617	327.653168
863.015625	378.711456
861.849609	414.034454
860.682617	399.950836
859.515625	365.675110
858.347656	374.060974
857.180664	355.519928
856.012695	529.906006
854.843750	325.191742
853.675781	37.608963
852.506836	319.531189
851.337891	471.327240
850.167969	320.565643
848.999023	485.706726
847.829102	487.272461
846.658203	164.169052
845.488281	58.329521
844.317383	203.168365
843.146484	173.398224
841.975586	103.355019
840.803711	212.224442
839.631836	189.102020
838.459961	0.550286
837.287109	189.727554
836.114258	208.981400
834.941406	80.766983
833.768555	314.346100
832.594727	92.320427
831.420898	169.457596
830.247070	228.662109
829.072266	-71.401993
827.898438	126.031410
826.722656	84.715874
825.547852	56.744015
824.372070	-71.566032
823.196289	63.079247
822.020508	52.795418
820.844727	-129.046051
819.667969	214.666061
818.491211	213.081024
817.313477	22.245604
816.136719	-210.840500
814.958984	-112.402634
813.781250	39.302597
812.602539	-87.086349
811.423828	-24.521219
810.245117	44.611958
809.066406	-188.559113
807.886719	-86.239777
806.707031	91.470161
805.527344	-37.406918
804.346680	42.376709
803.166992	128.703339
801.985352	-84.642792
800.804688	-317.930145
799.623047	-149.758057
798.441406	-43.830997
797.259766	-177.450470
796.078125	-49.568329
794.895508	-287.431061
793.712891	-188.549316
792.529297	-36.646187
791.346680	-39.892216
790.163086	-25.514290
788.978516	-17.870348
787.794922	-98.817841
786.610352	-66.997932
785.425781	17.796415
784.241211	80.354210
783.055664	19.005054
781.870117	194.069672
780.684570	247.442749
779.498047	132.819092
778.311523	57.918304
777.125000	24.916502
775.938477	-61.133160
774.750977	7.251251
773.563477	106.407074
772.375977	225.286102
771.187500	432.233582
769.999023	-123.854164
768.810547	-38.320015
767.622070	128.629913
766.432617	99.331123
765.243164	184.508652
764.053711	177.075745
762.863281	35.264427
761.672852	159.782578
760.482422	343.584686
759.291992	360.019836
758.100586	200.406097
756.909180	100.172546
755.717773	6.512285
754.525391	169.995346
753.333008	232.252426
752.140625	215.324463
750.948242	53.377487
749.754883	36.374241
748.561523	225.695892
747.368164	-17.526459
746.173828	206.714920
744.979492	-21.135927
743.785156	55.946819
742.590820	43.043755
741.395508	98.061211
740.200195	63.146751
739.003906	-74.783447
737.808594	-149.147430
736.612305	-201.609573
735.416016	91.903862
734.218750	-2.245476
733.021484	54.647167
731.824219	91.797722
730.626953	-63.601280
729.428711	23.827616
728.230469	377.978912
727.032227	-20.077784
725.833984	-22.354771
724.634766	23.437675
723.435547	112.903236
722.235352	235.087601
721.036133	75.548340
719.835938	108.201622
718.635742	-31.565544
717.434570	147.323975
716.233398	118.909546
715.032227	326.085388
713.831055	-38.098045
712.628906	14.295931
711.426758	49.269554
710.224609	38.510029
709.021484	-120.340752
707.818359	-104.829483
706.615234	97.984940
705.412109	-110.679054
704.208008	-319.189209
703.003906	29.495466
701.799805	-152.715286
700.594727	171.976883
699.389648	-25.262299
698.184570	271.138916
696.979492	400.133057
695.773438	316.208038
694.567383	158.550568
693.361328	87.931358
692.154297	-45.534748
690.947266	-115.886101
689.740234	-264.235046
688.533203	-249.676468
687.325195	-28.937370
686.117188	209.156036
684.909180	9.254626
683.700195	154.236755
682.491211	86.871239
681.282227	78.160095
680.072266	-64.741150
678.863281	121.746605
677.653320	-126.948502
676.442383	183.100891
675.232422	79.759819
674.021484	-53.699829
672.810547	-89.622833
671.598633	75.731575
670.386719	-29.142208
669.174805	188.259613
667.962891	167.954239
666.750000	223.408386
665.537109	30.536747
664.324219	-166.437302
663.110352	-171.026245
661.897461	20.953939
660.683594	42.465633
659.468750	292.803375
658.254883	-2.637667
657.040039	40.776241
655.824219	-415.970184
654.609375	158.039871
653.393555	255.576111
652.177734	-49.772358
650.960938	30.715134
649.745117	-13.668150
648.528320	-68.720329
647.311523	328.397339
646.093750	226.071655
644.875977	91.569763
643.658203	114.214806
642.440430	166.995300
641.221680	30.553522
640.002930	70.470413
638.784180	-22.886610
637.564453	32.056274
636.344727	-321.221741
635.125000	204.072311
633.905273	41.937710
632.684570	-100.865463
631.463867	99.722923
630.243164	173.516083
629.021484	154.909973
627.799805	46.095127
626.578125	207.360565
625.356445	164.709244
624.133789	312.640228
622.911133	222.424667
621.688477	54.880798
620.464844	64.918068
619.241211	353.039246
618.017578	-187.821533
616.793945	-210.807465
615.569336	78.264542
614.344727	131.457947
613.120117	-158.045975
611.894531	-7.375665
610.668945	-53.976452
609.443359	46.381691
608.216797	-180.851135
606.991211	-17.619617
605.764648	67.974846
604.537109	75.938057
