# Supplementary material for: Raman spectroscopy accurately differentiates mucosal healing from non-healing and biochemical changes following biological therapy in inflammatory bowel disease
Source: PLoS One. 2021 Jun 2;16(6):e0252210. doi: 10.1371/journal.pone.0252210 (PMC8172032; doi:10.1371/journal.pone.0252210)
Supplement: S2 Dataset — (ZIP) [file pone.0252210.s004.zip › Export UC MH/OC029-1 pre treatment_base sub CR removed_71__X_-2895.93__Y_35436.1__Z_228.159__Time_810.txt]

1714.640625	184.313507
1713.664063	225.689392
1712.687500	133.492004
1711.709961	-59.783375
1710.733398	-72.472198
1709.755859	-119.223190
1708.778320	57.287132
1707.799805	-41.452774
1706.821289	-182.181381
1705.843750	93.087685
1704.864258	-72.792053
1703.885742	-28.959030
1702.907227	-102.084900
1701.927734	-104.853905
1700.948242	26.922203
1699.968750	-17.065372
1698.988281	169.652069
1698.007813	-59.919186
1697.028320	149.710022
1696.046875	12.609975
1695.066406	242.335617
1694.084961	395.238342
1693.104492	201.767227
1692.123047	494.930664
1691.140625	246.908295
1690.159180	354.641083
1689.176758	401.670654
1688.194336	369.394653
1687.211914	527.165527
1686.228516	517.600647
1685.246094	692.671875
1684.262695	386.037567
1683.279297	831.476746
1682.295898	763.358643
1681.311523	775.798401
1680.327148	985.900818
1679.342773	978.309937
1678.358398	982.011719
1677.374023	1145.974365
1676.388672	1305.148926
1675.403320	1488.804077
1674.417969	1258.238647
1673.432617	1256.969604
1672.446289	1227.039551
1671.459961	1670.626465
1670.473633	1806.461914
1669.487305	1740.968262
1668.500977	1803.501953
1667.513672	1914.314087
1666.526367	1731.029053
1665.539063	1858.788696
1664.550781	2069.223877
1663.563477	2343.739502
1662.575195	2202.319336
1661.586914	2281.477051
1660.598633	2607.560303
1659.609375	2409.296143
1658.620117	2561.267822
1657.631836	2703.038086
1656.641602	2683.626465
1655.652344	2516.406738
1654.662109	2434.363525
1653.672852	2204.584961
1652.681641	2139.313477
1651.691406	1984.535889
1650.701172	1806.402344
1649.709961	1562.605713
1648.718750	1562.460815
1647.727539	1438.453491
1646.735352	1272.554199
1645.744141	1038.382935
1644.751953	947.238525
1643.759766	565.994751
1642.766602	649.821655
1641.774414	641.533142
1640.781250	578.107544
1639.788086	383.073853
1638.794922	465.324585
1637.801758	310.464294
1636.807617	561.906067
1635.813477	307.398804
1634.819336	277.218079
1633.825195	110.261734
1632.830078	19.965418
1631.834961	332.821503
1630.839844	171.807083
1629.844727	290.064423
1628.849609	111.051247
1627.853516	29.623428
1626.857422	-117.383446
1625.861328	38.264984
1624.865234	335.967255
1623.868164	305.053711
1622.871094	85.032547
1621.874023	-166.317535
1620.876953	60.678719
1619.879883	424.247437
1618.881836	23.576368
1617.883789	135.110199
1616.885742	209.913223
1615.887695	282.119232
1614.888672	68.359962
1613.889648	256.074341
1612.890625	273.278259
1611.891602	127.940849
1610.892578	61.330223
1609.892578	65.523125
1608.892578	12.075987
1607.892578	-59.686146
1606.892578	36.200562
1605.891602	111.080856
1604.890625	259.212769
1603.889648	305.173737
1602.888672	47.528603
1601.887695	-128.939850
1600.885742	291.000244
1599.883789	28.156422
1598.881836	-54.226322
1597.879883	-89.584496
1596.876953	-239.991669
1595.874023	-16.768557
1594.871094	-175.118912
1593.868164	-351.767822
1592.864258	-147.205765
1591.861328	-342.247864
1590.857422	-143.194763
1589.853516	-145.264496
1588.848633	-199.626129
1587.844727	-94.969513
1586.839844	1.694339
1585.834961	111.226456
1584.830078	-73.970261
1583.824219	-53.345181
1582.819336	14.035670
1581.813477	3.092297
1580.807617	10.236722
1579.800781	1.599551
1578.794922	42.278450
1577.788086	262.363647
1576.781250	216.774033
1575.773438	-154.165573
1574.766602	78.329697
1573.758789	47.901043
1572.750977	9.510446
1571.743164	121.721489
1570.735352	93.369362
1569.726563	90.821487
1568.718750	77.705299
1567.708984	-86.240227
1566.700195	105.427826
1565.691406	-53.636711
1564.681641	93.423454
1563.671875	-143.816788
1562.662109	161.055756
1561.652344	63.564796
1560.641602	-109.297958
1559.630859	-46.361717
1558.620117	151.127975
1557.609375	45.118084
1556.597656	109.938820
1555.586914	13.926060
1554.575195	49.814701
1553.563477	238.244110
1552.550781	22.525578
1551.539063	117.277237
1550.526367	289.390991
1549.513672	-51.023872
1548.500977	89.581100
1547.487305	219.552780
1546.473633	33.834389
1545.459961	310.663116
1544.446289	103.894386
1543.432617	-35.827171
1542.417969	-87.891602
1541.404297	141.367249
1540.389648	171.477737
1539.374023	110.992409
1538.359375	-50.329315
1537.343750	95.255783
1536.328125	96.090340
1535.312500	114.763977
1534.296875	-266.492004
1533.280273	-8.420238
1532.263672	81.780060
1531.247070	143.380463
1530.230469	153.212219
1529.212891	-45.840855
1528.196289	151.613388
1527.178711	78.395996
1526.160156	133.705124
1525.142578	173.356171
1524.124023	-152.628616
1523.106445	59.029007
1522.087891	162.349701
1521.068359	28.823948
1520.049805	221.694168
1519.030273	-74.121445
1518.010742	-28.206100
1516.991211	-5.627106
1515.971680	119.504349
1514.951172	-71.522346
1513.930664	-11.016980
1512.910156	103.188713
1511.889648	-70.299438
1510.868164	156.396393
1509.846680	-137.986801
1508.826172	106.245705
1507.803711	-113.999863
1506.782227	178.473984
1505.759766	-118.932877
1504.737305	-226.732407
1503.714844	-124.544945
1502.692383	-222.375565
1501.668945	-79.592506
1500.646484	-152.098480
1499.623047	-270.826172
1498.599609	-364.058868
1497.575195	-53.101753
1496.550781	-36.641041
1495.527344	-48.444500
1494.502930	64.906593
1493.477539	-169.668060
1492.453125	-0.371560
1491.427734	130.368500
1490.402344	64.180252
1489.376953	84.752441
1488.350586	13.228390
1487.325195	411.483368
1486.298828	337.135742
1485.272461	423.511536
1484.245117	236.670776
1483.218750	241.177139
1482.191406	605.217590
1481.164063	708.879456
1480.136719	399.355469
1479.108398	716.937866
1478.080078	937.450439
1477.052734	589.590576
1476.023438	812.397278
1474.995117	1093.629395
1473.965820	796.609497
1472.937500	1103.041626
1471.908203	1287.074219
1470.877930	1593.093506
1469.848633	1451.155273
1468.818359	1807.763184
1467.788086	2085.326172
1466.757813	2105.915527
1465.727539	2042.562744
1464.696289	2146.910400
1463.665039	2241.008057
1462.633789	2517.941162
1461.602539	2423.896973
1460.570313	2847.869873
1459.539063	2741.045166
1458.506836	2829.668213
1457.473633	2892.832520
1456.441406	3006.719238
1455.408203	3135.741943
1454.375000	3282.453857
1453.341797	3119.756836
1452.308594	3182.744141
1451.274414	3402.820557
1450.241211	3549.344971
1449.207031	3396.851807
1448.171875	3667.397217
1447.137695	3479.515869
1446.102539	3398.043213
1445.067383	3625.436523
1444.032227	3690.792725
1442.997070	3270.359375
1441.960938	3244.732422
1440.924805	3214.091797
1439.888672	3158.216553
1438.852539	2945.667725
1437.816406	2958.198975
1436.779297	2788.810547
1435.742188	2793.861816
1434.705078	2435.246338
1433.666992	1996.007813
1432.629883	1703.474487
1431.591797	1575.177734
1430.553711	1570.661987
1429.514648	1366.865479
1428.476563	918.559021
1427.437500	694.958191
1426.398438	347.974182
1425.359375	505.414398
1424.320313	483.916382
1423.280273	694.322998
1422.240234	451.244263
1421.200195	356.969849
1420.159180	411.385803
1419.119141	516.249451
1418.078125	419.769714
1417.037109	348.598907
1415.996094	227.241379
1414.954102	322.358917
1413.912109	218.857315
1412.870117	128.084564
1411.828125	92.769539
1410.786133	130.475052
1409.743164	-78.000008
1408.700195	57.927055
1407.657227	148.703690
1406.614258	53.734352
1405.570313	-136.496216
1404.527344	-90.537231
1403.483398	63.428436
1402.438477	31.766394
1401.394531	-100.069611
1400.349609	202.160110
1399.304688	118.241814
1398.259766	37.009277
1397.214844	-179.393219
1396.168945	73.023827
1395.123047	255.331100
1394.077148	-75.780373
1393.031250	136.827621
1391.984375	-293.983856
1390.937500	79.071846
1389.890625	-50.914009
1388.843750	-123.141273
1387.796875	44.973358
1386.749023	40.584431
1385.701172	-103.672745
1384.653320	144.790863
1383.604492	-24.112062
1382.556641	-80.314812
1381.507813	56.032330
1380.458984	-157.211731
1379.410156	16.883589
1378.360352	-101.063370
1377.310547	-39.065437
1376.260742	110.426987
1375.210938	-56.860794
1374.161133	130.331665
1373.110352	-143.804459
1372.059570	163.345871
1371.008789	193.812454
1369.957031	-109.562744
1368.906250	80.782036
1367.854492	188.989304
1366.802734	45.751087
1365.750000	-32.515938
1364.698242	81.154716
1363.645508	65.498489
1362.592773	5.228058
1361.540039	4.878673
1360.486328	81.809013
1359.433594	111.643776
1358.379883	-149.298080
1357.326172	368.177460
1356.271484	-19.125128
1355.216797	366.739685
1354.163086	377.480377
1353.107422	30.691261
1352.052734	218.160233
1350.998047	544.762207
1349.942383	667.843445
1348.886719	396.451660
1347.830078	676.167786
1346.774414	668.193848
1345.717773	863.758667
1344.661133	841.209900
1343.604492	984.941406
1342.546875	1014.761169
1341.490234	1238.035522
1340.432617	1124.443726
1339.375000	1117.578735
1338.316406	1422.903198
1337.258789	1012.754578
1336.200195	1159.889648
1335.141602	1297.230347
1334.082031	1239.206787
1333.023438	1032.959595
1331.963867	859.111938
1330.904297	1249.262695
1329.844727	1251.289551
1328.784180	1043.386841
1327.723633	1030.947876
1326.663086	1058.201782
1325.602539	1423.987061
1324.541992	1226.743774
1323.480469	921.106201
1322.418945	1348.851563
1321.357422	1354.572021
1320.295898	1330.834473
1319.233398	1452.787476
1318.170898	1340.550903
1317.108398	1334.533569
1316.045898	1405.083252
1314.982422	1345.118408
1313.918945	1516.944092
1312.855469	1191.206909
1311.791992	1545.534058
1310.728516	1587.113159
1309.664063	1564.796753
1308.599609	1380.174194
1307.535156	1547.665283
1306.469727	1830.843872
1305.404297	1545.822021
1304.338867	1706.173950
1303.273438	1689.553955
1302.208008	1805.805786
1301.141602	1868.056030
1300.075195	1657.662354
1299.008789	1612.068115
1297.942383	1844.140259
1296.875000	1636.687500
1295.807617	1579.189941
1294.740234	1401.561523
1293.672852	1575.020752
1292.604492	1230.853149
1291.537109	1083.166382
1290.468750	1195.581055
1289.399414	1254.104980
1288.331055	1258.776611
1287.261719	1236.580322
1286.192383	1226.735352
1285.123047	1170.444580
1284.052734	1180.386719
1282.983398	1165.927612
1281.913086	1024.261230
1280.841797	1323.274292
1279.771484	1309.033081
1278.700195	1314.443115
1277.628906	1488.685791
1276.557617	1212.989136
1275.486328	1372.651367
1274.414063	1395.430176
1273.341797	1318.071045
1272.269531	1380.069580
1271.197266	1517.819702
1270.124023	1391.819336
1269.050781	1510.085327
1267.977539	1528.269531
1266.904297	1331.732544
1265.830078	1274.404419
1264.756836	1512.314453
1263.681641	1428.231689
1262.607422	1663.645874
1261.533203	1635.713257
1260.458008	1434.780029
1259.382813	1560.489258
1258.307617	1537.565063
1257.231445	1509.806641
1256.155273	1377.374634
1255.079102	1305.887817
1254.002930	1485.160156
1252.926758	1355.313965
1251.849609	1519.929932
1250.772461	1193.135498
1249.695313	1304.234741
1248.617188	1524.704956
1247.540039	1336.703613
1246.461914	1379.666016
1245.382813	1335.138428
1244.304688	1278.481689
1243.225586	1182.988525
1242.146484	1051.106567
1241.067383	1341.679199
1239.988281	1073.883667
1238.908203	1259.955078
1237.828125	1407.112671
1236.748047	1212.195923
1235.667969	1293.786499
1234.586914	1154.697510
1233.505859	1134.414063
1232.424805	1092.301025
1231.343750	681.914734
1230.261719	1022.572205
1229.179688	895.655090
1228.097656	739.704224
1227.015625	954.139282
1225.932617	737.661926
1224.850586	598.663208
1223.767578	679.812256
1222.683594	603.673279
1221.600586	317.159058
1220.516602	548.046021
1219.432617	162.474197
1218.347656	538.162598
1217.263672	331.419098
1216.178711	479.750244
1215.093750	137.767029
1214.008789	438.043732
1212.922852	511.238800
1211.836914	895.625549
1210.750977	594.598633
1209.665039	636.144592
1208.579102	675.189453
1207.492188	786.467590
1206.405273	470.975464
1205.318359	567.637146
1204.230469	550.933105
1203.142578	454.666595
1202.054688	310.191620
1200.966797	240.338654
1199.877930	206.535172
1198.790039	-99.293182
1197.701172	13.592869
1196.611328	304.347931
1195.522461	202.859177
1194.432617	115.746338
1193.342773	213.684830
1192.252930	-109.119568
1191.162109	-1.759276
1190.072266	-161.207504
1188.981445	-162.165436
1187.889648	7.263964
1186.798828	-193.198517
1185.707031	-247.264236
1184.615234	-287.012726
1183.523438	-130.118759
1182.430664	-54.958382
1181.337891	-35.095093
1180.245117	3.829625
1179.152344	109.744629
1178.059570	78.903038
1176.965820	-16.731627
1175.872070	258.850067
1174.778320	155.809555
1173.683594	81.426598
1172.588867	-38.517490
1171.494141	315.338074
1170.399414	-5.821704
1169.303711	108.413574
1168.208984	222.485336
1167.113281	169.007751
1166.016602	108.261421
1164.920898	-91.192368
1163.824219	151.371414
1162.727539	195.424789
1161.630859	418.469513
1160.533203	292.661560
1159.435547	73.684326
1158.337891	434.674469
1157.240234	277.567474
1156.141602	688.200745
1155.043945	495.088959
1153.944336	433.085785
1152.845703	535.497864
1151.747070	370.787720
1150.647461	256.067780
1149.547852	57.893780
1148.447266	236.026535
1147.347656	430.638672
1146.247070	77.436943
1145.146484	-32.930481
1144.044922	37.490284
1142.944336	-51.642788
1141.842773	-74.254417
1140.741211	38.579487
1139.638672	63.267670
1138.537109	216.197556
1137.434570	371.312958
1136.332031	393.186951
1135.228516	144.122589
1134.125977	434.176178
1133.022461	365.445251
1131.917969	477.035858
1130.814453	818.686646
1129.709961	799.398987
1128.605469	936.580872
1127.500977	1042.758667
1126.396484	1186.718750
1125.291016	1216.708862
1124.185547	1000.088867
1123.080078	1025.158569
1121.973633	979.035034
1120.868164	729.150146
1119.761719	903.129028
1118.654297	854.382935
1117.547852	876.576904
1116.440430	744.845398
1115.333008	783.412292
1114.225586	661.031128
1113.117188	848.380920
1112.008789	711.662415
1110.900391	709.642883
1109.791992	759.523132
1108.682617	705.333557
1107.573242	986.486511
1106.463867	783.327271
1105.354492	1021.674072
1104.244141	1092.233032
1103.133789	1042.328735
1102.023438	817.781433
1100.913086	1279.665283
1099.801758	1019.635498
1098.690430	955.341309
1097.579102	1147.937012
1096.467773	1286.174438
1095.355469	1059.082031
1094.243164	1387.936035
1093.130859	1283.258301
1092.017578	1051.418579
1090.905273	1127.999634
1089.791992	1197.421021
1088.677734	1271.452148
1087.564453	1397.158691
1086.450195	1527.452026
1085.335938	1248.525146
1084.221680	1059.009399
1083.106445	1351.303711
1081.991211	1185.253784
1080.875977	1211.863892
1079.760742	1048.196777
1078.644531	1295.456299
1077.528320	997.964722
1076.412109	1247.410156
1075.295898	999.285034
1074.178711	1013.970886
1073.061523	918.401611
1071.944336	977.608948
1070.826172	814.062256
1069.708984	945.890625
1068.590820	1084.663208
1067.471680	1035.945068
1066.353516	1073.910156
1065.234375	985.401184
1064.115234	859.475220
1062.996094	1274.248047
1061.875977	642.888428
1060.755859	1062.197510
1059.635742	796.046936
1058.515625	836.345581
1057.394531	680.258362
1056.273438	662.152832
1055.152344	454.804993
1054.031250	537.254517
1052.909180	267.006226
1051.787109	564.322266
1050.665039	434.318390
1049.541992	589.138306
1048.418945	631.915039
1047.295898	364.438232
1046.172852	283.710510
1045.048828	307.983063
1043.925781	619.046326
1042.801758	379.949036
1041.676758	227.219284
1040.552734	393.785889
1039.427734	362.346313
1038.302734	633.691406
1037.176758	276.394928
1036.050781	412.753479
1034.924805	458.363342
1033.798828	548.221069
1032.672852	582.288208
1031.545898	411.771576
1030.418945	671.496704
1029.291992	398.927002
1028.164063	259.005829
1027.036133	114.585800
1025.908203	-62.199848
1024.780273	83.957901
1023.651367	7.258591
1022.522461	-83.238556
1021.393555	-233.929657
1020.264648	-38.781174
1019.134766	-131.239746
1018.004883	24.565899
1016.875000	-56.065117
1015.744141	-178.280396
1014.613281	68.111320
1013.482422	488.254761
1012.351563	225.046600
1011.219727	364.988007
1010.088867	326.729523
1008.956055	404.319519
1007.824219	574.565308
1006.691406	1027.092529
1005.558594	1375.452637
1004.425781	2244.067627
1003.292969	2703.210693
1002.159180	2586.747314
1001.025391	1629.351074
999.891602	808.844299
998.756836	369.947845
997.622070	273.155518
996.487305	-15.066145
995.352539	368.641968
994.216797	85.432762
993.081055	150.859924
991.945313	-21.158936
990.808594	-22.316366
989.672852	287.916016
988.536133	35.766930
987.398438	-110.115318
986.261719	-89.894714
985.124023	-223.845718
983.986328	-23.683596
982.847656	-16.840397
981.709961	130.567429
980.571289	96.280037
979.432617	-211.588470
978.292969	221.448196
977.153320	314.128784
976.013672	314.981567
974.874023	47.091465
973.734375	413.703491
972.593750	371.392365
971.453125	248.886063
970.311523	268.974365
969.170898	117.054581
968.029297	158.172424
966.886719	34.233250
965.745117	222.525879
964.602539	303.108521
963.459961	386.125671
962.317383	393.630432
961.173828	302.757233
960.030273	406.874512
958.886719	39.209114
957.743164	306.313904
956.598633	362.812012
955.454102	71.502693
954.309570	446.522705
953.165039	350.186462
952.019531	244.926086
950.874023	492.106415
949.727539	197.440994
948.582031	152.273743
947.435547	347.282013
946.289063	46.548550
945.141602	212.154526
943.995117	364.163055
942.847656	392.979126
941.699219	426.528351
940.551758	318.741943
939.403320	400.566620
938.254883	149.482117
937.105469	332.013641
935.957031	441.674927
934.807617	407.849213
933.658203	230.636536
932.507813	539.001953
931.357422	334.857452
930.207031	301.787994
929.056641	173.278625
927.906250	151.988327
926.754883	349.357208
925.603516	48.517067
924.451172	139.246063
923.298828	275.579895
922.146484	321.069794
920.994141	68.923180
919.841797	121.583809
918.688477	94.861534
917.535156	43.324272
916.380859	-114.762863
915.227539	-54.661823
914.073242	-353.074982
912.918945	54.580467
911.763672	-393.154663
910.608398	-14.865902
909.453125	-60.682251
908.297852	-65.519867
907.141602	-192.611069
905.985352	349.016510
904.829102	-185.645218
903.672852	-92.485260
902.515625	-135.104797
901.358398	-87.010635
900.201172	99.263573
899.042969	97.757454
897.884766	161.987183
896.726563	77.026375
895.568359	148.259186
894.409180	330.362183
893.250000	302.288513
892.090820	39.326408
890.930664	212.635101
889.771484	85.557991
888.611328	613.511902
887.450195	382.769592
886.289063	208.662323
885.128906	303.257263
883.966797	470.104828
882.805664	341.490479
881.643555	206.267334
880.481445	467.969177
879.319336	511.003082
878.156250	768.171326
876.993164	457.585480
875.830078	496.320526
874.666016	391.003052
873.502930	299.304047
872.338867	549.821655
871.173828	627.025330
870.009766	366.802673
868.844727	396.894501
867.679688	469.745758
866.513672	423.473480
865.348633	433.447113
864.182617	513.118713
863.015625	455.766357
861.849609	632.040527
860.682617	691.512512
859.515625	640.986389
858.347656	619.692566
857.180664	733.048828
856.012695	897.970459
854.843750	840.807678
853.675781	906.995789
852.506836	1152.497070
851.337891	1005.695374
850.167969	1114.397339
848.999023	651.825378
847.829102	608.264099
846.658203	914.002930
845.488281	722.641479
844.317383	459.747345
843.146484	367.001465
841.975586	522.568481
840.803711	528.210083
839.631836	486.868988
838.459961	550.571167
837.287109	553.877136
836.114258	514.694580
834.941406	500.057434
833.768555	402.757446
832.594727	738.591370
831.420898	438.066681
830.247070	552.701904
829.072266	794.401062
827.898438	402.456329
826.722656	563.679565
825.547852	325.682800
824.372070	471.110931
823.196289	282.138153
822.020508	188.980484
820.844727	53.467175
819.667969	450.152496
818.491211	223.207199
817.313477	118.706955
816.136719	140.998398
814.958984	40.837139
813.781250	131.908066
812.602539	-8.414402
811.423828	89.105675
810.245117	-258.041779
809.066406	-214.042557
807.886719	167.510849
806.707031	197.854996
805.527344	-109.439896
804.346680	-139.198776
803.166992	126.120865
801.985352	-203.457977
800.804688	-135.911041
799.623047	-221.542755
798.441406	-231.867432
797.259766	-178.021332
796.078125	-208.541031
794.895508	-41.966537
793.712891	-132.565353
792.529297	60.237701
791.346680	15.900060
790.163086	6.874071
788.978516	139.365509
787.794922	90.223373
786.610352	271.034363
785.425781	281.333160
784.241211	424.156281
783.055664	215.307220
781.870117	291.510742
780.684570	168.688400
779.498047	266.686615
778.311523	88.447556
777.125000	285.500488
775.938477	60.712746
774.750977	98.512672
773.563477	213.382339
772.375977	41.302620
771.187500	34.569050
769.999023	142.351822
768.810547	126.511032
767.622070	214.117798
766.432617	226.643387
765.243164	338.153412
764.053711	290.920502
762.863281	501.175629
761.672852	367.824921
760.482422	630.520203
759.291992	633.352844
758.100586	255.534317
756.909180	326.379822
755.717773	469.621613
754.525391	403.865784
753.333008	465.476868
752.140625	430.277374
750.948242	210.476593
749.754883	350.805603
748.561523	256.049683
747.368164	363.162567
746.173828	340.652771
744.979492	500.143982
743.785156	418.191803
742.590820	467.754303
741.395508	333.045105
740.200195	121.596817
739.003906	-67.923721
737.808594	112.802162
736.612305	-273.914581
735.416016	75.228889
734.218750	216.159210
733.021484	114.005692
731.824219	160.633392
730.626953	38.725796
729.428711	247.080795
728.230469	282.537170
727.032227	385.696594
725.833984	401.338593
724.634766	263.970062
723.435547	174.691971
722.235352	402.114868
721.036133	100.975800
719.835938	332.622498
718.635742	614.337891
717.434570	400.580261
716.233398	398.521271
715.032227	501.145935
713.831055	573.191223
712.628906	207.027588
711.426758	311.809296
710.224609	37.413952
709.021484	15.862556
707.818359	203.424545
706.615234	323.424805
705.412109	5.834672
704.208008	121.536530
703.003906	145.832886
701.799805	102.726242
700.594727	-140.404907
699.389648	-20.246569
698.184570	-17.477995
696.979492	-90.716019
695.773438	-166.029480
694.567383	-108.721985
693.361328	-16.619598
692.154297	177.570099
690.947266	-99.318298
689.740234	-61.296707
688.533203	-155.560776
687.325195	-256.197174
686.117188	-3.176784
684.909180	32.997673
683.700195	-65.147423
682.491211	-258.499695
681.282227	-200.308472
680.072266	-87.875809
678.863281	-282.922546
677.653320	-116.164879
676.442383	93.928482
675.232422	48.660847
674.021484	163.651749
672.810547	224.628174
671.598633	404.650299
670.386719	46.313431
669.174805	38.465302
667.962891	328.996216
666.750000	31.793550
665.537109	11.361032
664.324219	21.292969
663.110352	171.688751
661.897461	175.336075
660.683594	-28.092579
659.468750	77.239792
658.254883	70.452988
657.040039	119.847504
655.824219	89.540115
654.609375	67.961098
653.393555	70.189133
652.177734	-175.295761
650.960938	277.382813
649.745117	350.859314
648.528320	288.710571
647.311523	-61.826385
646.093750	-3.231086
644.875977	345.857056
643.658203	238.737793
642.440430	254.272690
641.221680	190.239090
640.002930	253.056931
638.784180	324.413513
637.564453	-126.457420
636.344727	-37.962654
635.125000	91.223091
633.905273	-119.015297
632.684570	74.329346
631.463867	-82.393585
630.243164	-22.470131
629.021484	208.878815
627.799805	94.607208
626.578125	78.806633
625.356445	150.667160
624.133789	211.505569
622.911133	501.303101
621.688477	312.892639
620.464844	364.102081
619.241211	168.638000
618.017578	22.083282
616.793945	-92.753998
615.569336	-163.093887
614.344727	-71.331825
613.120117	109.654251
611.894531	-109.939758
610.668945	-82.081032
609.443359	11.336017
608.216797	110.379623
606.991211	223.552963
605.764648	26.114922
604.537109	-63.208931
