# Supplementary material for: Raman spectroscopy accurately differentiates mucosal healing from non-healing and biochemical changes following biological therapy in inflammatory bowel disease
Source: PLoS One. 2021 Jun 2;16(6):e0252210. doi: 10.1371/journal.pone.0252210 (PMC8172032; doi:10.1371/journal.pone.0252210)
Supplement: S2 Dataset — (ZIP) [file pone.0252210.s004.zip › Export UC MH/EC037-1_base sub CR removed_92__X_-13696.7__Y_37036__Z_157.603__Time_1051.txt]

1714.640625	94.978828
1713.664063	102.863350
1712.687500	63.564583
1711.709961	-90.221581
1710.733398	207.322327
1709.755859	41.813972
1708.778320	94.236984
1707.799805	-139.273514
1706.821289	185.222641
1705.843750	-17.172354
1704.864258	16.807873
1703.885742	16.747635
1702.907227	108.399368
1701.927734	-136.415009
1700.948242	-64.784737
1699.968750	-123.534958
1698.988281	-23.866770
1698.007813	-11.785308
1697.028320	30.368687
1696.046875	-124.622253
1695.066406	-83.887268
1694.084961	-69.281616
1693.104492	-56.720329
1692.123047	52.506554
1691.140625	-59.264179
1690.159180	-95.676468
1689.176758	4.515736
1688.194336	17.206272
1687.211914	-116.218666
1686.228516	110.809746
1685.246094	82.417908
1684.262695	78.512199
1683.279297	48.467613
1682.295898	-5.043962
1681.311523	91.046410
1680.327148	65.102745
1679.342773	162.064819
1678.358398	280.721161
1677.374023	51.249058
1676.388672	234.566925
1675.403320	567.141479
1674.417969	123.655144
1673.432617	409.072845
1672.446289	298.781738
1671.459961	486.491455
1670.473633	395.583130
1669.487305	355.538605
1668.500977	305.248047
1667.513672	446.437988
1666.526367	619.750183
1665.539063	376.745972
1664.550781	473.707855
1663.563477	642.559509
1662.575195	610.111511
1661.586914	798.004456
1660.598633	630.952637
1659.609375	493.392822
1658.620117	459.485504
1657.631836	669.537720
1656.641602	588.454529
1655.652344	571.202637
1654.662109	551.544189
1653.672852	301.913025
1652.681641	282.775055
1651.691406	472.835754
1650.701172	443.529419
1649.709961	438.229858
1648.718750	372.332367
1647.727539	306.656097
1646.735352	156.636154
1645.744141	141.587570
1644.751953	50.120453
1643.759766	53.912891
1642.766602	81.612991
1641.774414	56.674496
1640.781250	5.498226
1639.788086	-127.297562
1638.794922	9.124650
1637.801758	37.498981
1636.807617	-44.750671
1635.813477	-10.875369
1634.819336	128.501862
1633.825195	38.709236
1632.830078	-69.388115
1631.834961	-87.808914
1630.839844	-150.893600
1629.844727	-34.871201
1628.849609	2.224688
1627.853516	-121.129608
1626.857422	-125.987968
1625.861328	-162.341736
1624.865234	-14.564017
1623.868164	114.793793
1622.871094	125.870285
1621.874023	115.962555
1620.876953	74.570892
1619.879883	83.136131
1618.881836	-10.692321
1617.883789	68.822968
1616.885742	-48.539036
1615.887695	-66.111580
1614.888672	-33.818092
1613.889648	37.815422
1612.890625	182.853424
1611.891602	-91.685440
1610.892578	13.993913
1609.892578	85.545631
1608.892578	-89.248306
1607.892578	55.621304
1606.892578	-92.930008
1605.891602	-47.669724
1604.890625	78.704033
1603.889648	-48.892014
1602.888672	129.706039
1601.887695	28.252979
1600.885742	-222.291870
1599.883789	52.873840
1598.881836	84.723900
1597.879883	103.445015
1596.876953	20.182199
1595.874023	-170.221710
1594.871094	-81.080734
1593.868164	125.494278
1592.864258	-36.256855
1591.861328	89.173325
1590.857422	73.539330
1589.853516	-46.531097
1588.848633	57.744862
1587.844727	-25.889233
1586.839844	-148.679092
1585.834961	179.559219
1584.830078	80.090469
1583.824219	9.250205
1582.819336	-171.063675
1581.813477	18.517960
1580.807617	56.881878
1579.800781	113.366478
1578.794922	195.781662
1577.788086	2.181736
1576.781250	34.964764
1575.773438	-130.081726
1574.766602	227.664581
1573.758789	-70.156471
1572.750977	-3.955841
1571.743164	-39.252132
1570.735352	141.071869
1569.726563	-112.687706
1568.718750	69.979584
1567.708984	203.113235
1566.700195	-58.576794
1565.691406	-45.078430
1564.681641	28.000975
1563.671875	383.789856
1562.662109	-31.184036
1561.652344	57.105232
1560.641602	59.672176
1559.630859	160.655563
1558.620117	2.285549
1557.609375	58.974918
1556.597656	99.984116
1555.586914	39.853046
1554.575195	2.944608
1553.563477	15.144522
1552.550781	130.775513
1551.539063	233.319870
1550.526367	-62.785908
1549.513672	-56.183849
1548.500977	-57.447067
1547.487305	-1.933769
1546.473633	154.282791
1545.459961	33.749741
1544.446289	189.682205
1543.432617	143.913513
1542.417969	-41.439209
1541.404297	52.116440
1540.389648	243.638504
1539.374023	11.597874
1538.359375	-99.130508
1537.343750	-83.483208
1536.328125	58.469810
1535.312500	151.253571
1534.296875	71.122635
1533.280273	106.934799
1532.263672	-84.199730
1531.247070	88.019615
1530.230469	100.322113
1529.212891	205.246979
1528.196289	-19.612896
1527.178711	49.053467
1526.160156	356.998657
1525.142578	62.464603
1524.124023	110.192528
1523.106445	-78.868217
1522.087891	-69.894669
1521.068359	193.559250
1520.049805	-18.816273
1519.030273	30.987814
1518.010742	98.673164
1516.991211	145.688171
1515.971680	-36.026573
1514.951172	-161.256866
1513.930664	134.590958
1512.910156	-44.697720
1511.889648	12.140043
1510.868164	7.277234
1509.846680	-15.620829
1508.826172	99.935692
1507.803711	-64.180649
1506.782227	35.792034
1505.759766	-115.571434
1504.737305	-20.913900
1503.714844	127.440796
1502.692383	-172.634872
1501.668945	-75.683189
1500.646484	-86.373268
1499.623047	53.907139
1498.599609	-26.053701
1497.575195	-100.936913
1496.550781	-232.134750
1495.527344	28.030083
1494.502930	-100.698807
1493.477539	-37.684338
1492.453125	76.384796
1491.427734	267.008789
1490.402344	214.761551
1489.376953	-49.544853
1488.350586	46.319263
1487.325195	262.121735
1486.298828	112.701233
1485.272461	208.329178
1484.245117	217.097443
1483.218750	80.407967
1482.191406	285.527863
1481.164063	184.492401
1480.136719	251.742599
1479.108398	250.087952
1478.080078	192.331421
1477.052734	254.337601
1476.023438	244.930130
1474.995117	378.140045
1473.965820	350.826843
1472.937500	644.293396
1471.908203	532.887390
1470.877930	696.330078
1469.848633	666.330688
1468.818359	715.166504
1467.788086	939.439453
1466.757813	779.664856
1465.727539	1087.684082
1464.696289	823.699890
1463.665039	895.226501
1462.633789	1124.218628
1461.602539	1000.056580
1460.570313	969.882690
1459.539063	987.965942
1458.506836	1181.164307
1457.473633	1308.282227
1456.441406	1113.133545
1455.408203	1224.988403
1454.375000	1159.270020
1453.341797	1014.979065
1452.308594	1093.835693
1451.274414	1284.167847
1450.241211	1162.764526
1449.207031	1330.215576
1448.171875	1259.502808
1447.137695	1158.456665
1446.102539	1227.082642
1445.067383	1285.568481
1444.032227	1295.961670
1442.997070	1313.956787
1441.960938	1164.996094
1440.924805	1392.949707
1439.888672	1011.450928
1438.852539	1014.392700
1437.816406	777.249878
1436.779297	845.975586
1435.742188	851.539307
1434.705078	915.222778
1433.666992	564.747437
1432.629883	684.068604
1431.591797	455.016846
1430.553711	344.708984
1429.514648	489.305176
1428.476563	520.371704
1427.437500	377.426788
1426.398438	257.274658
1425.359375	124.608833
1424.320313	239.041809
1423.280273	313.136230
1422.240234	145.383514
1421.200195	206.958649
1420.159180	218.174332
1419.119141	-92.825996
1418.078125	79.642632
1417.037109	93.537163
1415.996094	369.150604
1414.954102	292.501953
1413.912109	-5.385681
1412.870117	217.409592
1411.828125	279.267639
1410.786133	77.245010
1409.743164	104.023979
1408.700195	0.205467
1407.657227	-43.227242
1406.614258	36.467922
1405.570313	76.004623
1404.527344	135.677795
1403.483398	-70.650482
1402.438477	164.765869
1401.394531	38.918629
1400.349609	126.360611
1399.304688	141.110962
1398.259766	-94.776878
1397.214844	-49.778793
1396.168945	-9.756881
1395.123047	163.098679
1394.077148	-4.707575
1393.031250	-12.099857
1391.984375	83.221077
1390.937500	-11.671641
1389.890625	56.218632
1388.843750	191.707840
1387.796875	224.645142
1386.749023	87.556557
1385.701172	235.658356
1384.653320	-11.227750
1383.604492	-105.479828
1382.556641	-237.090408
1381.507813	-66.277946
1380.458984	62.071762
1379.410156	-74.271400
1378.360352	-148.071976
1377.310547	20.366989
1376.260742	88.983261
1375.210938	-161.732651
1374.161133	348.591553
1373.110352	40.707226
1372.059570	-122.343437
1371.008789	168.480759
1369.957031	207.508484
1368.906250	32.300674
1367.854492	211.014587
1366.802734	220.352066
1365.750000	-96.478073
1364.698242	211.850952
1363.645508	161.665939
1362.592773	44.385105
1361.540039	-8.073574
1360.486328	-3.224632
1359.433594	24.093805
1358.379883	-3.234179
1357.326172	39.137878
1356.271484	176.009155
1355.216797	-25.052391
1354.163086	22.500343
1353.107422	-96.325119
1352.052734	90.438957
1350.998047	-30.668930
1349.942383	24.588257
1348.886719	213.912659
1347.830078	60.818745
1346.774414	91.445824
1345.717773	372.622955
1344.661133	638.877075
1343.604492	629.917847
1342.546875	487.191711
1341.490234	399.127106
1340.432617	420.175873
1339.375000	527.982605
1338.316406	390.650269
1337.258789	359.921112
1336.200195	589.178101
1335.141602	415.023560
1334.082031	399.362335
1333.023438	418.419495
1331.963867	393.016998
1330.904297	634.742126
1329.844727	394.376587
1328.784180	490.310913
1327.723633	526.970947
1326.663086	642.740906
1325.602539	462.136780
1324.541992	370.578888
1323.480469	306.280243
1322.418945	686.379211
1321.357422	476.575348
1320.295898	629.617981
1319.233398	565.582703
1318.170898	568.227600
1317.108398	536.417236
1316.045898	618.080566
1314.982422	593.789490
1313.918945	345.343781
1312.855469	547.890198
1311.791992	573.076416
1310.728516	509.664246
1309.664063	571.891907
1308.599609	663.688721
1307.535156	666.913208
1306.469727	844.870117
1305.404297	609.566589
1304.338867	615.425720
1303.273438	788.528625
1302.208008	354.446716
1301.141602	726.701660
1300.075195	369.093323
1299.008789	768.310364
1297.942383	715.497314
1296.875000	704.496338
1295.807617	320.398071
1294.740234	584.479004
1293.672852	554.028259
1292.604492	734.620422
1291.537109	461.414917
1290.468750	622.420471
1289.399414	643.647034
1288.331055	490.876648
1287.261719	370.068542
1286.192383	315.508240
1285.123047	479.025818
1284.052734	431.887665
1282.983398	602.730896
1281.913086	533.630310
1280.841797	486.619202
1279.771484	620.738708
1278.700195	505.300262
1277.628906	433.970825
1276.557617	374.931030
1275.486328	565.314575
1274.414063	342.566864
1273.341797	591.578369
1272.269531	437.388184
1271.197266	544.653320
1270.124023	542.000061
1269.050781	541.813782
1267.977539	561.180420
1266.904297	348.717102
1265.830078	246.162308
1264.756836	729.133545
1263.681641	538.779175
1262.607422	516.774902
1261.533203	638.628784
1260.458008	843.308960
1259.382813	563.007385
1258.307617	694.558838
1257.231445	633.646423
1256.155273	611.735474
1255.079102	285.524109
1254.002930	565.543518
1252.926758	616.699890
1251.849609	516.993713
1250.772461	619.232056
1249.695313	551.198975
1248.617188	327.590363
1247.540039	675.332764
1246.461914	614.633301
1245.382813	507.794678
1244.304688	393.720062
1243.225586	614.849976
1242.146484	444.952454
1241.067383	454.769562
1239.988281	513.122620
1238.908203	590.855042
1237.828125	404.114563
1236.748047	547.313354
1235.667969	460.075470
1234.586914	646.821411
1233.505859	387.487091
1232.424805	501.449554
1231.343750	285.852386
1230.261719	285.916901
1229.179688	450.644501
1228.097656	295.691528
1227.015625	276.350037
1225.932617	315.079620
1224.850586	310.228912
1223.767578	469.852783
1222.683594	508.461029
1221.600586	276.227631
1220.516602	542.059875
1219.432617	336.464294
1218.347656	292.831085
1217.263672	275.771881
1216.178711	-38.383247
1215.093750	229.526596
1214.008789	214.833633
1212.922852	330.455414
1211.836914	281.908325
1210.750977	329.859650
1209.665039	196.858444
1208.579102	71.123695
1207.492188	367.330688
1206.405273	159.597595
1205.318359	318.229431
1204.230469	185.224625
1203.142578	126.920265
1202.054688	-20.496815
1200.966797	205.319427
1199.877930	55.472908
1198.790039	30.810570
1197.701172	-54.033367
1196.611328	205.121094
1195.522461	141.849625
1194.432617	73.757034
1193.342773	222.016647
1192.252930	-189.832016
1191.162109	11.204488
1190.072266	-215.506790
1188.981445	-53.063427
1187.889648	-5.998205
1186.798828	-57.421368
1185.707031	-48.861309
1184.615234	-369.103302
1183.523438	-12.682915
1182.430664	-42.645897
1181.337891	-53.453167
1180.245117	156.274811
1179.152344	97.401962
1178.059570	40.908428
1176.965820	-18.004570
1175.872070	-74.539879
1174.778320	223.343246
1173.683594	66.124283
1172.588867	-16.862354
1171.494141	105.960274
1170.399414	305.249176
1169.303711	248.436905
1168.208984	229.873642
1167.113281	19.982227
1166.016602	99.389374
1164.920898	118.969009
1163.824219	-23.995861
1162.727539	-52.273838
1161.630859	100.930916
1160.533203	22.393515
1159.435547	263.743958
1158.337891	502.551605
1157.240234	158.961914
1156.141602	20.645466
1155.043945	-7.933121
1153.944336	-5.556279
1152.845703	84.988243
1151.747070	8.596611
1150.647461	184.785950
1149.547852	120.219963
1148.447266	181.871796
1147.347656	33.893238
1146.247070	166.870071
1145.146484	156.920319
1144.044922	82.670357
1142.944336	-165.271591
1141.842773	34.043316
1140.741211	335.483307
1139.638672	123.168846
1138.537109	165.259277
1137.434570	-75.529213
1136.332031	85.291954
1135.228516	103.462303
1134.125977	185.709900
1133.022461	-52.673122
1131.917969	292.972717
1130.814453	258.693176
1129.709961	478.267487
1128.605469	436.753967
1127.500977	392.846405
1126.396484	441.392975
1125.291016	352.374237
1124.185547	479.033264
1123.080078	307.033600
1121.973633	208.504288
1120.868164	356.309113
1119.761719	208.010132
1118.654297	268.065887
1117.547852	349.365784
1116.440430	227.082169
1115.333008	244.399796
1114.225586	-149.876938
1113.117188	68.441368
1112.008789	173.147079
1110.900391	329.772125
1109.791992	344.507690
1108.682617	75.693512
1107.573242	78.600624
1106.463867	506.540314
1105.354492	247.226257
1104.244141	368.016754
1103.133789	189.023758
1102.023438	333.309631
1100.913086	338.337097
1099.801758	513.120667
1098.690430	461.462921
1097.579102	341.446716
1096.467773	294.516266
1095.355469	421.929260
1094.243164	294.863342
1093.130859	568.186646
1092.017578	358.691956
1090.905273	335.241669
1089.791992	337.664673
1088.677734	401.237274
1087.564453	401.259460
1086.450195	373.038635
1085.335938	514.104126
1084.221680	177.902313
1083.106445	358.868561
1081.991211	464.553802
1080.875977	476.216858
1079.760742	377.485687
1078.644531	285.828979
1077.528320	241.155060
1076.412109	280.984558
1075.295898	306.713013
1074.178711	109.564964
1073.061523	224.427353
1071.944336	86.002434
1070.826172	6.240320
1069.708984	418.692200
1068.590820	341.232880
1067.471680	266.149597
1066.353516	74.008125
1065.234375	207.422623
1064.115234	329.076904
1062.996094	174.509201
1061.875977	478.635559
1060.755859	366.225708
1059.635742	239.843292
1058.515625	197.710114
1057.394531	246.771576
1056.273438	108.850136
1055.152344	298.138336
1054.031250	202.350128
1052.909180	225.729874
1051.787109	305.156586
1050.665039	-16.966248
1049.541992	169.875259
1048.418945	333.319855
1047.295898	384.731903
1046.172852	121.276619
1045.048828	105.134003
1043.925781	-169.739197
1042.801758	-17.941998
1041.676758	136.137146
1040.552734	127.107117
1039.427734	-70.555725
1038.302734	85.849586
1037.176758	46.653671
1036.050781	-50.676945
1034.924805	208.095139
1033.798828	145.740524
1032.672852	183.463379
1031.545898	302.586670
1030.418945	184.564987
1029.291992	108.477509
1028.164063	-153.438644
1027.036133	207.421387
1025.908203	-77.535141
1024.780273	-27.934168
1023.651367	-52.604847
1022.522461	-248.973770
1021.393555	-143.539948
1020.264648	-212.103195
1019.134766	-150.703461
1018.004883	-267.832001
1016.875000	-25.515219
1015.744141	-82.259743
1014.613281	-222.342163
1013.482422	-31.017439
1012.351563	-82.923347
1011.219727	212.589890
1010.088867	28.805456
1008.956055	30.319532
1007.824219	189.248550
1006.691406	84.424652
1005.558594	414.541412
1004.425781	756.126953
1003.292969	917.291443
1002.159180	606.933105
1001.025391	578.698242
999.891602	291.794739
998.756836	23.562256
997.622070	226.592300
996.487305	34.821098
995.352539	166.337219
994.216797	-45.966717
993.081055	-68.927246
991.945313	51.194527
990.808594	238.199570
989.672852	-49.717319
988.536133	42.867512
987.398438	-23.519821
986.261719	66.859962
985.124023	-121.424637
983.986328	123.359497
982.847656	236.878891
981.709961	212.325333
980.571289	29.084185
979.432617	57.653831
978.292969	77.081863
977.153320	-66.680412
976.013672	1.201323
974.874023	85.219566
973.734375	88.851158
972.593750	297.018921
971.453125	-124.148552
970.311523	162.199402
969.170898	-111.653458
968.029297	-73.160316
966.886719	-101.152847
965.745117	49.890491
964.602539	221.583282
963.459961	-46.979733
962.317383	170.664368
961.173828	67.417419
960.030273	62.828930
958.886719	127.051224
957.743164	104.291267
956.598633	88.490150
955.454102	205.554428
954.309570	192.189026
953.165039	270.436768
952.019531	55.910820
950.874023	3.948952
949.727539	22.974941
948.582031	314.111328
947.435547	22.391405
946.289063	128.469040
945.141602	86.088470
943.995117	276.762177
942.847656	-76.005318
941.699219	155.863876
940.551758	152.631775
939.403320	224.775848
938.254883	255.900421
937.105469	154.812561
935.957031	461.986481
934.807617	151.329834
933.658203	114.380119
932.507813	353.218018
931.357422	90.869164
930.207031	-71.073364
929.056641	122.325294
927.906250	24.333946
926.754883	12.941648
925.603516	-48.429928
924.451172	83.651703
923.298828	106.578735
922.146484	-79.610611
920.994141	120.785927
919.841797	152.986191
918.688477	82.993172
917.535156	76.704491
916.380859	-45.337761
915.227539	-160.447189
914.073242	-39.366760
912.918945	83.988335
911.763672	-98.947105
910.608398	-84.393112
909.453125	145.653107
908.297852	-166.221664
907.141602	-140.152863
905.985352	-134.436966
904.829102	41.254917
903.672852	-32.242508
902.515625	104.951088
901.358398	219.492065
900.201172	207.273651
899.042969	-137.544434
897.884766	171.688065
896.726563	46.540165
895.568359	362.457764
894.409180	-38.405235
893.250000	245.825851
892.090820	37.341000
890.930664	197.247314
889.771484	-123.984161
888.611328	81.121918
887.450195	78.468483
886.289063	-27.974411
885.128906	116.138161
883.966797	54.921669
882.805664	-42.326378
881.643555	31.877453
880.481445	130.870193
879.319336	99.119034
878.156250	200.352295
876.993164	85.291656
875.830078	161.748047
874.666016	242.693939
873.502930	235.818237
872.338867	-23.110222
871.173828	291.883514
870.009766	159.068390
868.844727	197.258148
867.679688	208.455551
866.513672	395.002258
865.348633	-36.592697
864.182617	69.045059
863.015625	304.927551
861.849609	33.128239
860.682617	390.158234
859.515625	219.483124
858.347656	342.887878
857.180664	120.688171
856.012695	537.908752
854.843750	470.501099
853.675781	571.276978
852.506836	479.214233
851.337891	324.428925
850.167969	203.311417
848.999023	169.595520
847.829102	70.930885
846.658203	171.563873
845.488281	193.779175
844.317383	258.484192
843.146484	300.757965
841.975586	208.772751
840.803711	248.748978
839.631836	217.129074
838.459961	185.493530
837.287109	229.822495
836.114258	421.554626
834.941406	182.057541
833.768555	121.288803
832.594727	-8.699274
831.420898	359.088806
830.247070	309.358643
829.072266	306.461426
827.898438	171.919128
826.722656	-127.620262
825.547852	250.684830
824.372070	209.725464
823.196289	113.026840
822.020508	225.740051
820.844727	149.024033
819.667969	208.126266
818.491211	2.218738
817.313477	-41.167919
816.136719	-40.086700
814.958984	107.765099
813.781250	57.536301
812.602539	125.124687
811.423828	-83.047318
810.245117	-135.603683
809.066406	238.439087
807.886719	-67.550598
806.707031	-262.411682
805.527344	-75.320694
804.346680	-185.860443
803.166992	-109.984741
801.985352	-56.401512
800.804688	141.281464
799.623047	-362.042175
798.441406	-233.257568
797.259766	-151.156219
796.078125	161.325912
794.895508	28.221178
793.712891	-149.196960
792.529297	-65.269218
791.346680	124.829529
790.163086	-61.560371
788.978516	-70.882576
787.794922	67.969803
786.610352	279.682617
785.425781	-6.382001
784.241211	123.293610
783.055664	95.884285
781.870117	97.145081
780.684570	-69.587830
779.498047	223.147491
778.311523	219.741226
777.125000	61.709389
775.938477	100.138397
774.750977	50.203072
773.563477	-15.223539
772.375977	20.777182
771.187500	173.571472
769.999023	174.093262
768.810547	81.970345
767.622070	271.900879
766.432617	25.436623
765.243164	252.601868
764.053711	96.417191
762.863281	109.770363
761.672852	193.490677
760.482422	98.858643
759.291992	525.637329
758.100586	452.847290
756.909180	267.882782
755.717773	80.753052
754.525391	102.465118
753.333008	-78.053322
752.140625	77.599792
750.948242	342.953522
749.754883	237.014938
748.561523	-7.229253
747.368164	198.554871
746.173828	244.007278
744.979492	304.753632
743.785156	148.292053
742.590820	187.030945
741.395508	-122.864250
740.200195	-90.722603
739.003906	-69.585625
737.808594	146.497879
736.612305	-165.401047
735.416016	-72.072128
734.218750	161.300690
733.021484	116.580147
731.824219	157.204361
730.626953	221.863419
729.428711	10.896986
728.230469	213.300812
727.032227	68.009270
725.833984	357.724335
724.634766	186.242828
723.435547	165.584106
722.235352	118.730606
721.036133	130.868652
719.835938	103.716179
718.635742	13.298497
717.434570	60.408741
716.233398	74.796852
715.032227	278.950195
713.831055	299.873688
712.628906	61.397781
711.426758	136.912964
710.224609	75.156639
709.021484	107.139000
707.818359	128.260239
706.615234	-57.437572
705.412109	196.739960
704.208008	-43.198780
703.003906	280.593445
701.799805	121.352020
700.594727	171.034576
699.389648	149.003815
698.184570	83.573105
696.979492	20.417112
695.773438	20.374441
694.567383	-64.313728
693.361328	31.378687
692.154297	57.624290
690.947266	-226.488449
689.740234	-24.228569
688.533203	-67.164040
687.325195	-38.401550
686.117188	-48.597389
684.909180	-78.208450
683.700195	89.560844
682.491211	-87.247101
681.282227	69.812828
680.072266	-20.053747
678.863281	-38.300144
677.653320	-188.514954
676.442383	-358.036560
675.232422	-185.414932
674.021484	177.644165
672.810547	43.097363
671.598633	57.954487
670.386719	12.372757
669.174805	-113.057846
667.962891	163.670410
666.750000	53.609894
665.537109	-21.722075
664.324219	-6.201246
663.110352	100.111008
661.897461	-134.597397
660.683594	-73.411530
659.468750	-3.516536
658.254883	88.022186
657.040039	-25.271420
655.824219	21.150934
654.609375	18.064226
653.393555	71.107109
652.177734	-106.340065
650.960938	-78.969902
649.745117	77.693672
648.528320	29.804018
647.311523	-26.604103
646.093750	59.126896
644.875977	170.698761
643.658203	101.567810
642.440430	157.256256
641.221680	66.740318
640.002930	12.842716
638.784180	21.318581
637.564453	212.451202
636.344727	128.518661
635.125000	104.754921
633.905273	188.348404
632.684570	42.167969
631.463867	-213.450119
630.243164	-69.881790
629.021484	45.663578
627.799805	-72.712059
626.578125	21.160225
625.356445	151.321716
624.133789	236.286377
622.911133	348.925018
621.688477	35.016907
620.464844	61.629860
619.241211	66.616997
618.017578	-18.537907
616.793945	0.984007
615.569336	7.392882
614.344727	203.921753
613.120117	113.429665
611.894531	191.580200
610.668945	151.742798
609.443359	-46.636646
608.216797	13.228362
606.991211	234.996521
605.764648	-60.732033
604.537109	-79.220047
