# Supplementary material for: Raman spectroscopy accurately differentiates mucosal healing from non-healing and biochemical changes following biological therapy in inflammatory bowel disease
Source: PLoS One. 2021 Jun 2;16(6):e0252210. doi: 10.1371/journal.pone.0252210 (PMC8172032; doi:10.1371/journal.pone.0252210)
Supplement: S2 Dataset — (ZIP) [file pone.0252210.s004.zip › Export UC MH/OC018-1b pre treatment_BL sub CR removed_87__X_-16604.3__Y_-557.454__Z_-4119.16__Time_990.txt]

1714.771484	-58.844952
1713.794922	-6.557843
1712.818359	72.613548
1711.841797	-15.328340
1710.864258	-4.816215
1709.886719	37.132305
1708.909180	-152.075562
1707.930664	-65.891518
1706.953125	46.462254
1705.974609	8.237276
1704.996094	39.132099
1704.017578	26.715487
1703.038086	32.590057
1702.058594	-18.119707
1701.079102	37.829899
1700.099609	117.497261
1699.120117	180.794022
1698.139648	235.764404
1697.159180	65.990677
1696.178711	200.687729
1695.198242	188.231934
1694.216797	274.433929
1693.235352	357.808533
1692.253906	248.850616
1691.272461	428.113037
1690.291016	263.043213
1689.308594	354.102722
1688.326172	298.432861
1687.343750	429.460632
1686.360352	427.158691
1685.377930	464.914917
1684.394531	470.737091
1683.411133	497.964172
1682.427734	501.319611
1681.443359	691.184570
1680.458984	657.474487
1679.474609	711.772705
1678.490234	774.200134
1677.505859	767.610291
1676.520508	840.997681
1675.535156	661.925659
1674.549805	959.059998
1673.564453	772.512390
1672.578125	921.117310
1671.592773	1072.574951
1670.606445	995.759155
1669.619141	1216.666504
1668.632813	1143.039795
1667.645508	1122.797485
1666.658203	1195.735596
1665.670898	1279.542236
1664.683594	1392.785522
1663.695313	1095.170776
1662.708008	1113.546387
1661.719727	1543.113770
1660.730469	1458.600342
1659.742188	1538.740112
1658.752930	1306.532837
1657.763672	1562.099487
1656.774414	1624.560547
1655.785156	1509.928711
1654.794922	1292.426514
1653.804688	1432.593384
1652.814453	1199.968994
1651.824219	1253.443481
1650.833984	1164.405640
1649.842773	1001.683533
1648.851563	945.085571
1647.860352	772.542664
1646.868164	753.630981
1645.876953	613.531738
1644.884766	582.076965
1643.892578	537.741211
1642.900391	343.252686
1641.907227	407.796387
1640.914063	401.362701
1639.920898	194.725235
1638.927734	167.823364
1637.934570	162.315033
1636.940430	191.359192
1635.946289	204.852051
1634.952148	126.377785
1633.958008	35.033115
1632.963867	33.550346
1631.968750	-67.750900
1630.973633	-26.575150
1629.978516	4.301692
1628.982422	-14.600220
1627.987305	45.684830
1626.991211	27.251514
1625.995117	127.406212
1624.998047	-135.135117
1624.001953	70.603752
1623.004883	13.625149
1622.007813	-90.426895
1621.010742	-52.366207
1620.013672	217.009903
1619.015625	58.406456
1618.017578	31.323868
1617.019531	209.167831
1616.021484	148.286392
1615.022461	155.806915
1614.023438	84.782715
1613.024414	45.407455
1612.025391	14.055457
1611.026367	16.930136
1610.026367	-3.657917
1609.026367	135.724686
1608.026367	159.891708
1607.026367	181.537796
1606.025391	122.097992
1605.025391	138.703247
1604.024414	11.428563
1603.022461	-11.031092
1602.021484	13.689143
1601.019531	-21.694532
1600.017578	-51.768993
1599.015625	-73.929230
1598.013672	-130.011597
1597.010742	-91.938568
1596.008789	32.383781
1595.005859	33.903019
1594.001953	-19.398563
1592.999023	84.017250
1591.995117	-89.328400
1590.991211	40.182739
1589.987305	-138.286209
1588.983398	-6.211694
1587.978516	39.719818
1586.974609	2.165054
1585.969727	-19.748957
1584.963867	-39.070709
1583.958984	129.227966
1582.953125	-101.237534
1581.947266	-107.611900
1580.941406	-95.799667
1579.935547	38.340603
1578.928711	5.752732
1577.922852	51.200294
1576.916016	99.163872
1575.909180	81.995682
1574.901367	-158.935562
1573.893555	99.459991
1572.886719	11.862419
1571.877930	-132.973541
1570.870117	-41.344330
1569.861328	24.163820
1568.853516	27.197603
1567.844727	37.915703
1566.834961	191.332565
1565.826172	82.369247
1564.816406	61.581551
1563.806641	58.847363
1562.796875	100.093948
1561.787109	-19.620438
1560.776367	57.672447
1559.766602	202.208191
1558.755859	17.342562
1557.744141	104.531288
1556.733398	129.355774
1555.721680	97.031647
1554.709961	43.854866
1553.698242	57.871807
1552.686523	139.039124
1551.673828	-49.164536
1550.662109	-7.138784
1549.649414	210.631668
1548.635742	213.456924
1547.623047	229.049911
1546.609375	91.924339
1545.595703	295.897949
1544.582031	272.190887
1543.568359	181.144562
1542.553711	113.209770
1541.540039	202.678146
1540.524414	23.383007
1539.509766	37.611000
1538.495117	149.735062
1537.479492	225.501572
1536.463867	130.780472
1535.448242	69.451981
1534.432617	245.220673
1533.416016	157.744751
1532.399414	173.232101
1531.382813	62.250874
1530.366211	69.658325
1529.349609	210.834305
1528.332031	68.456131
1527.314453	16.078733
1526.296875	172.068542
1525.279297	168.229584
1524.260742	362.347229
1523.242188	206.306564
1522.223633	63.011463
1521.205078	-18.683895
1520.185547	182.288727
1519.166992	418.990265
1518.147461	293.033997
1517.127930	197.786972
1516.107422	107.532921
1515.087891	58.242638
1514.067383	147.450241
1513.046875	-76.758453
1512.025391	-16.148926
1511.004883	-89.168694
1509.983398	209.675323
1508.961914	15.731588
1507.940430	16.606215
1506.918945	-82.679573
1505.896484	10.159013
1504.874023	95.105110
1503.851563	33.803173
1502.829102	26.165316
1501.806641	-153.228333
1500.783203	-127.858086
1499.759766	9.993661
1498.736328	-185.109390
1497.711914	82.894188
1496.688477	-4.981023
1495.664063	-108.322395
1494.639648	-181.074463
1493.614258	-31.501284
1492.589844	-43.165176
1491.564453	93.262642
1490.539063	209.057098
1489.513672	276.132904
1488.488281	243.440979
1487.461914	246.375961
1486.435547	328.330627
1485.409180	264.637817
1484.382813	246.790558
1483.355469	274.748688
1482.328125	136.776627
1481.300781	256.335327
1480.273438	439.480408
1479.246094	421.056671
1478.217773	438.208160
1477.189453	518.957764
1476.161133	594.482361
1475.132813	715.730408
1474.103516	671.302612
1473.074219	718.461731
1472.044922	778.245911
1471.015625	921.904541
1469.986328	1106.135010
1468.956055	1119.766479
1467.925781	1240.137085
1466.895508	1294.280518
1465.865234	1465.275146
1464.833984	1409.919556
1463.802734	1547.650024
1462.771484	1710.671753
1461.740234	1545.917969
1460.708008	1764.625610
1459.676758	1780.097778
1458.644531	1874.196899
1457.612305	1788.033447
1456.579102	1767.825684
1455.546875	1696.876099
1454.513672	1846.559570
1453.480469	1930.227783
1452.446289	1978.332397
1451.413086	2011.205322
1450.378906	2135.257324
1449.344727	2183.240723
1448.310547	1884.183105
1447.276367	1995.493652
1446.241211	2200.418213
1445.206055	2071.122803
1444.170898	2088.670166
1443.135742	2037.901367
1442.099609	2075.687988
1441.063477	2060.359863
1440.027344	1921.152954
1438.991211	1799.721558
1437.954102	1787.032837
1436.917969	1867.888062
1435.880859	1521.753906
1434.843750	1193.481812
1433.805664	1342.661865
1432.768555	1171.179199
1431.730469	1042.707642
1430.692383	846.194763
1429.654297	735.600647
1428.615234	784.016785
1427.576172	486.933563
1426.537109	275.766937
1425.498047	400.047058
1424.458984	345.378204
1423.418945	373.941833
1422.378906	332.016113
1421.338867	310.328339
1420.298828	288.720917
1419.257813	335.164581
1418.216797	82.109901
1417.175781	179.069183
1416.134766	180.453110
1415.093750	171.858826
1414.051758	57.707478
1413.009766	6.558455
1411.967773	106.365250
1410.924805	22.724964
1409.882813	167.910278
1408.839844	79.463699
1407.796875	-64.104874
1406.753906	-102.032578
1405.709961	-54.483723
1404.666016	28.296274
1403.622070	18.290865
1402.578125	33.493214
1401.534180	139.114212
1400.489258	-106.341164
1399.444336	139.910217
1398.399414	145.500015
1397.354492	5.832312
1396.308594	39.247330
1395.262695	65.256081
1394.216797	78.856255
1393.170898	-30.134186
1392.124023	-78.866890
1391.077148	85.331573
1390.031250	39.372337
1388.983398	-1.448977
1387.936523	17.933100
1386.888672	-115.134186
1385.840820	22.057838
1384.792969	-85.674210
1383.745117	174.208878
1382.696289	-8.204523
1381.647461	-62.975979
1380.598633	92.244125
1379.549805	270.019226
1378.500977	33.392200
1377.451172	143.989014
1376.401367	147.370178
1375.351563	145.908524
1374.300781	99.685371
1373.250000	58.622005
1372.200195	7.761147
1371.148438	114.122475
1370.097656	-68.535286
1369.045898	8.199618
1367.995117	122.434547
1366.943359	64.894257
1365.890625	154.459381
1364.838867	122.145432
1363.786133	77.548027
1362.733398	-83.846115
1361.680664	240.192627
1360.626953	-75.097870
1359.574219	224.240540
1358.520508	148.119156
1357.466797	211.409485
1356.412109	160.487518
1355.358398	-46.805222
1354.303711	352.356659
1353.249023	234.840958
1352.193359	177.129547
1351.138672	196.574280
1350.083008	243.467407
1349.027344	394.731598
1347.971680	461.723816
1346.915039	419.684235
1345.858398	643.199036
1344.802734	653.525635
1343.745117	693.741882
1342.688477	773.755859
1341.630859	809.277832
1340.573242	641.781738
1339.515625	662.758911
1338.458008	542.720215
1337.399414	836.356934
1336.340820	914.657959
1335.282227	760.437622
1334.223633	846.440125
1333.165039	811.336304
1332.105469	749.184082
1331.045898	674.840576
1329.986328	724.280151
1328.925781	712.048523
1327.865234	746.913208
1326.804688	779.432617
1325.744141	854.066345
1324.683594	884.355103
1323.622070	811.070435
1322.560547	774.978333
1321.499023	978.418091
1320.437500	903.094360
1319.375000	1074.612061
1318.312500	1083.412354
1317.250000	912.338379
1316.187500	830.212646
1315.124023	972.530334
1314.061523	922.709534
1312.998047	937.083923
1311.933594	912.164795
1310.870117	1032.662598
1309.805664	1044.898804
1308.741211	747.103027
1307.676758	862.983582
1306.612305	1040.434082
1305.546875	856.322266
1304.481445	1255.253540
1303.416016	1091.059814
1302.349609	1330.193237
1301.284180	1050.751831
1300.217773	973.021423
1299.151367	1035.450562
1298.084961	1225.666016
1297.017578	1177.707031
1295.950195	1051.302124
1294.882813	986.405090
1293.815430	1034.508179
1292.747070	1050.784546
1291.678711	802.228821
1290.610352	867.763672
1289.541992	788.695496
1288.473633	717.095459
1287.404297	814.704651
1286.334961	757.984741
1285.265625	784.650452
1284.195313	901.995728
1283.125977	852.851929
1282.055664	1011.881409
1280.985352	762.172607
1279.914063	769.570374
1278.843750	987.414429
1277.772461	747.841248
1276.700195	938.814514
1275.628906	1071.079834
1274.557617	1059.124634
1273.485352	1000.795349
1272.413086	1032.936523
1271.339844	764.662109
1270.267578	772.507141
1269.194336	1034.318848
1268.121094	1169.118408
1267.046875	942.696594
1265.973633	657.845093
1264.899414	875.682861
1263.825195	1066.626465
1262.750977	1118.524292
1261.675781	955.894836
1260.601563	903.035278
1259.526367	969.625366
1258.450195	1067.877686
1257.375000	1049.185303
1256.298828	940.416321
1255.222656	914.483521
1254.146484	793.641479
1253.070313	1067.098022
1251.993164	934.125488
1250.916016	1017.705933
1249.838867	979.651672
1248.760742	722.787842
1247.683594	772.321899
1246.605469	889.880981
1245.527344	956.353455
1244.448242	765.286194
1243.370117	758.871948
1242.291016	852.005676
1241.211914	787.283630
1240.131836	610.925598
1239.052734	728.240845
1237.972656	860.041016
1236.892578	715.247864
1235.811523	745.093811
1234.731445	641.550415
1233.650391	702.852173
1232.569336	798.020508
1231.488281	723.513489
1230.406250	859.746155
1229.324219	736.750854
1228.242188	790.520874
1227.160156	798.231140
1226.077148	718.770264
1224.994141	474.765594
1223.911133	637.228027
1222.828125	577.062073
1221.745117	432.241669
1220.661133	546.105469
1219.577148	546.268494
1218.492188	369.980377
1217.408203	585.080566
1216.323242	430.483246
1215.238281	423.195282
1214.153320	519.662415
1213.067383	350.515167
1211.982422	422.693115
1210.896484	434.458710
1209.809570	677.714722
1208.723633	612.110107
1207.636719	587.452087
1206.549805	644.689514
1205.462891	750.026184
1204.375000	334.808167
1203.288086	507.464600
1202.200195	489.707306
1201.111328	81.816223
1200.023438	-111.728233
1198.934570	89.438782
1197.845703	-19.965424
1196.756836	94.320816
1195.666992	150.750610
1194.578125	243.136368
1193.488281	-25.211353
1192.397461	-65.193115
1191.307617	12.499179
1190.216797	267.848541
1189.125977	153.100510
1188.035156	81.537514
1186.944336	286.008423
1185.852539	180.659302
1184.760742	-30.326387
1183.668945	-159.738312
1182.576172	20.242270
1181.483398	111.314819
1180.390625	8.045211
1179.297852	233.122421
1178.205078	218.348709
1177.111328	201.087524
1176.017578	401.721527
1174.923828	235.745468
1173.829102	206.222839
1172.734375	415.998566
1171.639648	182.818527
1170.544922	239.167847
1169.450195	180.563919
1168.354492	243.861938
1167.258789	273.553986
1166.163086	18.648739
1165.066406	268.060822
1163.969727	249.631287
1162.873047	395.950012
1161.776367	415.513153
1160.679688	458.845245
1159.582031	576.063721
1158.484375	409.093292
1157.386719	580.953674
1156.288086	537.913574
1155.189453	561.578674
1154.090820	365.741241
1152.992188	501.288422
1151.892578	519.875305
1150.793945	435.885071
1149.693359	268.438538
1148.593750	439.215607
1147.494141	321.660583
1146.393555	356.437134
1145.292969	238.755615
1144.191406	392.330383
1143.090820	141.258865
1141.989258	415.911591
1140.887695	264.639984
1139.785156	291.666962
1138.683594	137.926743
1137.581055	319.262909
1136.478516	488.544922
1135.375977	517.501160
1134.272461	586.724487
1133.168945	397.010437
1132.065430	603.738892
1130.960938	698.732056
1129.857422	779.362061
1128.752930	997.458862
1127.648438	731.530457
1126.542969	726.470154
1125.438477	842.237793
1124.333008	765.884399
1123.226563	734.502869
1122.121094	660.416687
1121.014648	697.602478
1119.908203	713.382385
1118.801758	605.970581
1117.695313	600.309814
1116.587891	533.047913
1115.480469	446.816956
1114.373047	545.047974
1113.264648	430.330200
1112.156250	483.457001
1111.047852	595.585144
1109.939453	596.527710
1108.830078	665.916565
1107.721680	633.647461
1106.611328	657.998169
1105.501953	748.390320
1104.392578	704.137634
1103.282227	699.961731
1102.171875	877.404907
1101.060547	755.135986
1099.950195	665.892334
1098.838867	543.625427
1097.726563	532.149292
1096.615234	888.278809
1095.502930	838.938721
1094.390625	685.930542
1093.278320	733.131897
1092.166016	759.079773
1091.052734	688.459412
1089.939453	646.075439
1088.826172	631.911072
1087.711914	678.875183
1086.598633	681.108521
1085.484375	866.706482
1084.369141	737.184387
1083.254883	711.111877
1082.139648	694.419189
1081.024414	837.454102
1079.909180	888.807312
1078.792969	930.720703
1077.676758	763.669067
1076.560547	596.680664
1075.444336	685.517273
1074.327148	708.611023
1073.209961	708.232849
1072.092773	414.744873
1070.974609	669.941833
1069.857422	615.651367
1068.739258	769.923645
1067.620117	366.566345
1066.501953	506.776276
1065.382813	417.444489
1064.263672	627.814392
1063.144531	344.250275
1062.024414	620.072205
1060.905273	472.350891
1059.784180	586.654114
1058.664063	679.882813
1057.543945	417.739929
1056.422852	398.809265
1055.301758	358.878113
1054.179688	230.209000
1053.057617	363.218079
1051.936523	267.359375
1050.813477	346.655273
1049.691406	418.951477
1048.568359	418.903229
1047.445313	409.560272
1046.322266	423.582672
1045.198242	365.344513
1044.075195	311.843414
1042.950195	265.391510
1041.826172	440.386383
1040.702148	445.278320
1039.577148	198.661346
1038.452148	238.630676
1037.326172	320.534302
1036.201172	172.032166
1035.075195	281.949402
1033.948242	322.074005
1032.822266	427.370300
1031.695313	518.723206
1030.568359	519.426697
1029.441406	348.196289
1028.313477	86.479012
1027.186523	-86.759621
1026.058594	-67.067726
1024.929688	-72.862457
1023.801758	176.801773
1022.672852	133.965057
1021.543945	-8.558742
1020.414063	64.818275
1019.284180	-61.232788
1018.155273	-57.279442
1017.024414	34.845680
1015.894531	34.302311
1014.763672	-93.610786
1013.632813	140.038712
1012.501953	118.884010
1011.370117	292.342560
1010.238281	206.516296
1009.106445	366.171173
1007.974609	197.248856
1006.841797	417.169952
1005.708984	676.407104
1004.576172	1252.428345
1003.443359	1451.437744
1002.309570	1673.566284
1001.175781	1190.886719
1000.041992	754.741943
998.907227	261.157379
997.772461	162.786499
996.637695	138.444794
995.502930	79.600937
994.367188	-27.569826
993.231445	-12.307125
992.095703	76.869392
990.959961	4.695898
989.823242	121.713127
988.686523	33.651649
987.549805	12.572737
986.412109	-112.055908
985.274414	175.780060
984.136719	-33.798603
982.999023	-176.396744
981.860352	8.025851
980.722656	-3.114366
979.583008	38.780933
978.444336	66.977676
977.304688	63.086433
976.165039	84.606804
975.025391	129.223740
973.884766	180.833435
972.745117	5.102588
971.604492	240.709045
970.462891	83.662178
969.322266	98.993134
968.180664	148.868607
967.039063	210.318344
965.896484	24.096447
964.753906	60.565399
963.611328	175.106079
962.468750	126.947998
961.326172	308.136017
960.182617	260.218597
959.039063	93.321167
957.894531	293.088013
956.750977	46.365932
955.606445	170.752289
954.460938	311.226685
953.316406	165.729843
952.170898	233.181992
951.025391	161.210449
949.879883	107.688873
948.733398	180.051208
947.587891	126.796555
946.440430	185.658463
945.293945	228.621155
944.146484	198.602112
942.999023	161.868347
941.851563	273.657532
940.704102	-36.713623
939.555664	191.682556
938.407227	367.622284
937.257813	253.951355
936.109375	418.628387
934.959961	492.163025
933.810547	155.542953
932.660156	215.668854
931.510742	125.528709
930.360352	92.484444
929.208984	86.896690
928.058594	63.207882
926.907227	378.751068
925.755859	50.335281
924.603516	188.521774
923.452148	-21.214661
922.299805	12.547547
921.147461	-105.903610
919.994141	0.802985
918.840820	-121.920898
917.687500	-55.942738
916.534180	35.087738
915.379883	-112.222771
914.225586	6.221624
913.071289	-0.111706
911.916992	14.075649
910.761719	-71.452164
909.606445	-47.989349
908.451172	-103.801041
907.294922	-125.489159
906.138672	-47.361885
904.982422	-157.237167
903.826172	-47.253273
902.668945	232.615997
901.511719	27.922415
900.354492	11.282537
899.196289	-41.471634
898.038086	154.751465
896.879883	22.976486
895.721680	99.389244
894.562500	89.932259
893.403320	367.616669
892.244141	211.356750
891.084961	95.906555
889.924805	208.717575
888.764648	30.231302
887.603516	161.201050
886.443359	66.450691
885.282227	260.656647
884.121094	233.734772
882.958984	342.219757
881.797852	301.872528
880.635742	304.438202
879.472656	372.423767
878.310547	300.708984
877.147461	391.289246
875.984375	364.749847
874.820313	484.640350
873.656250	320.854645
872.492188	371.006927
871.328125	432.424347
870.164063	264.381287
868.999023	244.900986
867.833984	245.699402
866.667969	347.697327
865.502930	332.796204
864.336914	439.273254
863.169922	240.208466
862.003906	155.797195
860.836914	251.085251
859.669922	418.181946
858.501953	547.068665
857.334961	548.003174
856.166992	340.330139
854.999023	500.577850
853.830078	458.963989
852.661133	699.828369
851.492188	640.267578
850.323242	565.051086
849.153320	467.476837
847.983398	504.321014
846.813477	435.907837
845.642578	533.177734
844.472656	317.070099
843.301758	313.619141
842.129883	330.296478
840.958984	407.327728
839.787109	323.332031
838.614258	413.719513
837.442383	229.158295
836.269531	397.684418
835.096680	499.093903
833.923828	466.437622
832.750000	612.391235
831.576172	463.601532
830.402344	596.036316
829.227539	563.280518
828.053711	483.657043
826.878906	542.304138
825.703125	348.956238
824.528320	425.360382
823.352539	497.235779
822.175781	390.806152
821.000000	159.640060
819.823242	244.759277
818.646484	242.961456
817.469727	100.887535
816.291992	-5.559513
815.114258	150.510941
813.936523	188.568024
812.758789	-58.084110
811.580078	51.037457
810.401367	71.140038
809.221680	175.618622
808.042969	140.018661
806.863281	-108.847900
805.683594	-20.137712
804.502930	81.788239
803.322266	299.011749
802.141602	-123.002640
800.960938	-145.568726
799.779297	-92.781059
798.597656	6.472813
797.416016	90.085243
796.234375	-19.239859
795.051758	-95.349121
793.869141	-100.612167
792.685547	44.657494
791.502930	-11.724986
790.319336	-61.516411
789.135742	-29.479567
787.951172	113.096298
786.766602	193.578491
785.582031	-35.692078
784.397461	-48.253391
783.211914	16.479158
782.026367	85.510994
780.840820	28.476116
779.655273	203.324966
778.468750	59.980850
777.282227	128.576569
776.094727	97.715988
774.908203	95.461906
773.720703	-6.169705
772.533203	62.005192
771.344727	200.627396
770.156250	140.651672
768.967773	137.920395
767.779297	170.355026
766.589844	99.124504
765.400391	281.147949
764.210938	280.200439
763.020508	312.184174
761.830078	293.426849
760.639648	545.261230
759.449219	444.853271
758.257813	298.202545
757.066406	338.445862
755.875000	446.727661
754.682617	198.771103
753.491211	313.427704
752.297852	331.265198
751.105469	41.476803
749.912109	208.498764
748.718750	206.287979
747.525391	256.658142
746.331055	197.184647
745.137695	152.994812
743.942383	323.686127
742.748047	362.621765
741.552734	263.322052
740.357422	166.162704
739.162109	301.235016
737.965820	120.666748
736.770508	121.881599
735.573242	160.229507
734.376953	38.643959
733.179688	262.848541
731.982422	108.283226
730.785156	98.087433
729.586914	168.732437
728.388672	173.649765
727.190430	230.941849
725.992188	325.273651
724.792969	281.804718
723.593750	229.527649
722.394531	389.050873
721.194336	426.127594
719.994141	310.281982
718.793945	403.936066
717.592773	578.200378
716.391602	483.963715
715.190430	428.948944
713.989258	356.435699
712.787109	371.078400
711.584961	355.122620
710.382813	356.529785
709.180664	521.249573
707.977539	315.556427
706.774414	205.697388
705.570313	189.429291
704.367188	281.923828
703.163086	232.867950
701.958984	53.241550
700.753906	234.676422
699.548828	233.310852
698.343750	397.103699
697.138672	204.319580
695.932617	126.731964
694.726563	288.090790
693.520508	54.034901
692.313477	-234.248215
691.106445	11.593301
689.899414	-44.409996
688.692383	-33.165966
687.484375	-74.033867
686.276367	21.714506
685.068359	-6.214264
683.859375	-18.990854
682.650391	65.736282
681.441406	13.883870
680.232422	9.688059
679.022461	-148.304840
677.812500	-94.042717
676.602539	-72.297020
675.391602	-7.291753
674.180664	98.784279
672.969727	163.698929
671.758789	33.925205
670.546875	-26.597490
669.334961	27.484409
668.123047	135.578766
666.910156	133.429962
665.697266	14.637947
664.484375	-45.768017
663.270508	-39.189674
662.057617	10.587898
660.842773	99.218048
659.628906	-75.409897
658.415039	56.416100
657.200195	205.475677
655.984375	143.195526
654.769531	18.478464
653.553711	-11.292095
652.337891	180.957581
651.122070	-31.823912
649.905273	-37.669212
648.688477	98.684189
647.471680	170.473495
646.253906	194.969467
645.037109	43.101673
643.818359	173.227875
642.600586	53.909309
641.381836	229.354675
640.163086	155.463043
638.944336	195.650681
637.725586	184.383881
636.505859	-54.455795
635.286133	218.155258
634.065430	42.005604
632.845703	-5.081517
631.625000	18.861149
630.403320	34.398491
629.182617	-35.691219
627.960938	106.802216
626.739258	-42.191372
625.517578	83.529381
624.294922	67.964638
623.072266	131.944092
621.849609	247.570496
620.625977	204.913055
619.402344	55.485531
618.178711	0.622247
616.955078	46.694031
615.730469	-69.570198
614.505859	-33.544643
613.281250	-29.271303
612.055664	-1.110912
610.830078	-28.174435
609.604492	167.471146
608.378906	-57.561951
607.152344	-79.090256
605.925781	55.767269
604.699219	39.395874
