# Supplementary material for: Raman spectroscopy accurately differentiates mucosal healing from non-healing and biochemical changes following biological therapy in inflammatory bowel disease
Source: PLoS One. 2021 Jun 2;16(6):e0252210. doi: 10.1371/journal.pone.0252210 (PMC8172032; doi:10.1371/journal.pone.0252210)
Supplement: S2 Dataset — (ZIP) [file pone.0252210.s004.zip › Export UC MH/OC018-1b pre treatment_BL sub CR removed_14__X_-16606.3__Y_-564.454__Z_-4118.55__Time_158.txt]

1714.771484	0.729577
1713.794922	39.631008
1712.818359	-187.026688
1711.841797	7.489211
1710.864258	145.663467
1709.886719	7.801980
1708.909180	162.227203
1707.930664	43.425312
1706.953125	-195.650513
1705.974609	133.263199
1704.996094	-319.541870
1704.017578	-100.054573
1703.038086	111.518425
1702.058594	42.329807
1701.079102	133.945801
1700.099609	-63.009586
1699.120117	26.517513
1698.139648	73.523041
1697.159180	238.430649
1696.178711	173.828110
1695.198242	261.874695
1694.216797	219.354996
1693.235352	65.088814
1692.253906	50.091824
1691.272461	64.854622
1690.291016	384.196259
1689.308594	47.528072
1688.326172	327.522156
1687.343750	386.495819
1686.360352	197.919479
1685.377930	401.683136
1684.394531	315.317596
1683.411133	423.909943
1682.427734	460.986755
1681.443359	546.400940
1680.458984	459.181183
1679.474609	460.289063
1678.490234	547.006104
1677.505859	671.388733
1676.520508	798.807495
1675.535156	721.861816
1674.549805	842.151855
1673.564453	619.948181
1672.578125	762.359070
1671.592773	1088.510376
1670.606445	1144.003174
1669.619141	974.163635
1668.632813	1319.970459
1667.645508	1156.373169
1666.658203	1213.574341
1665.670898	1175.669922
1664.683594	1300.040161
1663.695313	1438.032593
1662.708008	1279.430420
1661.719727	1521.613647
1660.730469	1292.316895
1659.742188	1288.793823
1658.752930	1404.885010
1657.763672	1553.117065
1656.774414	1479.247070
1655.785156	1641.434326
1654.794922	1531.294800
1653.804688	1204.590942
1652.814453	1296.439331
1651.824219	1187.588745
1650.833984	1068.575317
1649.842773	979.046570
1648.851563	675.797363
1647.860352	772.095154
1646.868164	720.715942
1645.876953	743.671753
1644.884766	563.570618
1643.892578	476.286102
1642.900391	502.870392
1641.907227	421.525452
1640.914063	351.070923
1639.920898	217.623169
1638.927734	37.040722
1637.934570	46.678104
1636.940430	117.210052
1635.946289	-136.236877
1634.952148	74.487617
1633.958008	-159.897797
1632.963867	77.563797
1631.968750	-82.519188
1630.973633	126.304581
1629.978516	11.468529
1628.982422	-82.061874
1627.987305	-70.097702
1626.991211	34.120445
1625.995117	180.556503
1624.998047	-67.325256
1624.001953	-12.600033
1623.004883	-233.718842
1622.007813	165.564804
1621.010742	2.598560
1620.013672	63.103149
1619.015625	160.471634
1618.017578	242.165878
1617.019531	1.075686
1616.021484	-0.988188
1615.022461	225.311295
1614.023438	79.111504
1613.024414	24.851299
1612.025391	-60.772591
1611.026367	-7.350471
1610.026367	182.393860
1609.026367	-86.447235
1608.026367	-124.583008
1607.026367	99.258835
1606.025391	-59.284676
1605.025391	28.369692
1604.024414	-93.395348
1603.022461	80.614769
1602.021484	110.662094
1601.019531	59.605293
1600.017578	79.175789
1599.015625	9.829189
1598.013672	73.813187
1597.010742	-21.681654
1596.008789	-57.063507
1595.005859	-181.289688
1594.001953	-182.751862
1592.999023	22.029974
1591.995117	59.583942
1590.991211	0.489215
1589.987305	-79.520348
1588.983398	-143.909988
1587.978516	-98.797279
1586.974609	196.573563
1585.969727	40.669018
1584.963867	2.039653
1583.958984	96.250641
1582.953125	-148.408478
1581.947266	-36.177227
1580.941406	167.053268
1579.935547	-140.280838
1578.928711	54.839748
1577.922852	117.019211
1576.916016	90.567039
1575.909180	58.793819
1574.901367	58.108475
1573.893555	135.303513
1572.886719	6.932838
1571.877930	34.427406
1570.870117	-57.778286
1569.861328	361.762909
1568.853516	199.084290
1567.844727	23.327980
1566.834961	34.437042
1565.826172	-128.550064
1564.816406	-148.886337
1563.806641	33.024071
1562.796875	-107.016495
1561.787109	77.058113
1560.776367	1.544980
1559.766602	60.716614
1558.755859	10.806059
1557.744141	-72.962410
1556.733398	141.099136
1555.721680	139.867569
1554.709961	376.721466
1553.698242	105.773781
1552.686523	26.324030
1551.673828	50.240005
1550.662109	164.531738
1549.649414	-26.707638
1548.635742	-31.833952
1547.623047	55.953270
1546.609375	-37.484066
1545.595703	181.697083
1544.582031	206.761948
1543.568359	257.456299
1542.553711	59.930416
1541.540039	99.910400
1540.524414	-141.798447
1539.509766	197.265244
1538.495117	-13.773471
1537.479492	46.020355
1536.463867	118.490341
1535.448242	28.231657
1534.432617	30.652063
1533.416016	40.599213
1532.399414	127.676605
1531.382813	232.561783
1530.366211	156.845474
1529.349609	119.608719
1528.332031	326.854919
1527.314453	134.702560
1526.296875	-0.920385
1525.279297	107.839890
1524.260742	46.514721
1523.242188	105.946281
1522.223633	-30.319008
1521.205078	41.592484
1520.185547	159.554474
1519.166992	56.233517
1518.147461	22.151747
1517.127930	126.655716
1516.107422	338.817963
1515.087891	70.449219
1514.067383	169.202377
1513.046875	-32.625866
1512.025391	155.585480
1511.004883	68.987473
1509.983398	-71.631233
1508.961914	62.107925
1507.940430	-76.207718
1506.918945	46.901783
1505.896484	-166.020264
1504.874023	-138.095459
1503.851563	168.958038
1502.829102	-123.720428
1501.806641	-11.747362
1500.783203	12.955264
1499.759766	22.145655
1498.736328	-114.702713
1497.711914	-23.890961
1496.688477	-127.677620
1495.664063	-193.198074
1494.639648	-220.457001
1493.614258	-201.824173
1492.589844	-147.513123
1491.564453	-3.911004
1490.539063	47.526951
1489.513672	93.721771
1488.488281	37.621876
1487.461914	361.903900
1486.435547	280.012512
1485.409180	-13.799125
1484.382813	26.720228
1483.355469	393.686401
1482.328125	395.635345
1481.300781	300.583984
1480.273438	259.032593
1479.246094	459.593811
1478.217773	741.528748
1477.189453	577.346436
1476.161133	515.066772
1475.132813	592.830750
1474.103516	739.233215
1473.074219	982.256165
1472.044922	698.218323
1471.015625	1093.724609
1469.986328	911.450256
1468.956055	1347.319946
1467.925781	1315.005371
1466.895508	1404.709106
1465.865234	1728.215820
1464.833984	1489.832764
1463.802734	1670.794189
1462.771484	1671.273682
1461.740234	1641.244873
1460.708008	1885.446899
1459.676758	1903.583618
1458.644531	2058.746582
1457.612305	1825.547485
1456.579102	2079.570801
1455.546875	1902.258301
1454.513672	2184.045898
1453.480469	2199.470459
1452.446289	2186.987549
1451.413086	2210.017822
1450.378906	2220.360107
1449.344727	2180.039551
1448.310547	2301.860107
1447.276367	2210.926025
1446.241211	2289.666260
1445.206055	2482.306641
1444.170898	2411.694092
1443.135742	2257.644287
1442.099609	2022.725830
1441.063477	2136.965820
1440.027344	1909.835815
1438.991211	1981.157104
1437.954102	1769.391479
1436.917969	1941.885498
1435.880859	1748.003418
1434.843750	1753.806519
1433.805664	1365.686401
1432.768555	1379.258789
1431.730469	1155.585449
1430.692383	1033.022095
1429.654297	923.196533
1428.615234	505.703583
1427.576172	454.170319
1426.537109	417.864929
1425.498047	671.571045
1424.458984	453.916138
1423.418945	344.776489
1422.378906	132.473999
1421.338867	348.559814
1420.298828	176.817368
1419.257813	10.258038
1418.216797	344.800812
1417.175781	82.832603
1416.134766	271.474609
1415.093750	201.023804
1414.051758	80.386322
1413.009766	17.740261
1411.967773	332.333618
1410.924805	-61.921394
1409.882813	-101.550583
1408.839844	62.436615
1407.796875	-288.466064
1406.753906	41.471531
1405.709961	-40.404385
1404.666016	-76.938477
1403.622070	-43.062794
1402.578125	-297.635223
1401.534180	102.783218
1400.489258	84.285156
1399.444336	70.937210
1398.399414	117.894989
1397.354492	-90.701561
1396.308594	-23.435247
1395.262695	-31.228432
1394.216797	-231.759674
1393.170898	148.940842
1392.124023	48.864887
1391.077148	51.606960
1390.031250	-68.133568
1388.983398	230.154327
1387.936523	-36.905846
1386.888672	-106.135544
1385.840820	-115.179482
1384.792969	55.929832
1383.745117	-20.344069
1382.696289	48.487507
1381.647461	129.925583
1380.598633	-83.275444
1379.549805	-218.820190
1378.500977	105.254646
1377.451172	184.690170
1376.401367	131.964996
1375.351563	129.313736
1374.300781	241.557907
1373.250000	-27.703405
1372.200195	24.989620
1371.148438	125.152542
1370.097656	-21.325787
1369.045898	148.879822
1367.995117	32.656704
1366.943359	-65.942886
1365.890625	69.735626
1364.838867	128.332474
1363.786133	-76.825897
1362.733398	-32.866928
1361.680664	53.521572
1360.626953	162.400681
1359.574219	57.494884
1358.520508	126.838882
1357.466797	-34.906620
1356.412109	221.128448
1355.358398	119.366501
1354.303711	-24.447830
1353.249023	25.691139
1352.193359	-85.475021
1351.138672	362.207184
1350.083008	226.481476
1349.027344	259.721893
1347.971680	469.259613
1346.915039	418.364075
1345.858398	558.608032
1344.802734	659.264832
1343.745117	497.211609
1342.688477	898.018433
1341.630859	798.212036
1340.573242	723.362427
1339.515625	599.140320
1338.458008	923.343384
1337.399414	1051.935181
1336.340820	826.625610
1335.282227	821.806091
1334.223633	1054.649048
1333.165039	852.139404
1332.105469	677.042053
1331.045898	843.378723
1329.986328	866.382263
1328.925781	857.360779
1327.865234	685.374512
1326.804688	810.050903
1325.744141	796.470337
1324.683594	953.406616
1323.622070	875.836304
1322.560547	1104.494629
1321.499023	864.272583
1320.437500	991.898926
1319.375000	951.832825
1318.312500	998.209534
1317.250000	987.960876
1316.187500	1234.202271
1315.124023	1167.422485
1314.061523	1026.855347
1312.998047	1154.974609
1311.933594	1115.641846
1310.870117	1172.465210
1309.805664	914.221680
1308.741211	1111.549316
1307.676758	969.274170
1306.612305	947.710754
1305.546875	992.651367
1304.481445	1158.165161
1303.416016	1171.244263
1302.349609	1373.679077
1301.284180	1062.451294
1300.217773	1228.120117
1299.151367	1170.239014
1298.084961	1225.436646
1297.017578	1224.198975
1295.950195	1159.200195
1294.882813	743.307190
1293.815430	904.334290
1292.747070	1173.302979
1291.678711	1054.660400
1290.610352	784.084106
1289.541992	945.198853
1288.473633	969.026001
1287.404297	833.595093
1286.334961	798.731750
1285.265625	648.799133
1284.195313	888.383484
1283.125977	711.651550
1282.055664	725.983215
1280.985352	715.873779
1279.914063	869.751465
1278.843750	962.437073
1277.772461	822.754089
1276.700195	700.276611
1275.628906	1061.961914
1274.557617	700.005798
1273.485352	902.737183
1272.413086	1024.778076
1271.339844	878.086365
1270.267578	1122.224365
1269.194336	978.053284
1268.121094	912.073975
1267.046875	1026.734497
1265.973633	953.476135
1264.899414	1026.625000
1263.825195	968.043274
1262.750977	909.494507
1261.675781	919.227722
1260.601563	938.711426
1259.526367	943.560974
1258.450195	870.440308
1257.375000	768.120789
1256.298828	867.956055
1255.222656	1118.685181
1254.146484	1013.911804
1253.070313	1189.032349
1251.993164	1028.297974
1250.916016	850.590332
1249.838867	1088.806030
1248.760742	1061.866089
1247.683594	983.870300
1246.605469	733.326416
1245.527344	1019.854797
1244.448242	747.489624
1243.370117	909.963684
1242.291016	1099.040649
1241.211914	824.313599
1240.131836	1255.967163
1239.052734	1044.345703
1237.972656	796.384705
1236.892578	895.343323
1235.811523	773.537109
1234.731445	654.170105
1233.650391	784.468628
1232.569336	708.674561
1231.488281	710.397766
1230.406250	685.420349
1229.324219	725.789124
1228.242188	582.072998
1227.160156	496.462036
1226.077148	773.853394
1224.994141	359.052063
1223.911133	367.714935
1222.828125	504.498932
1221.745117	592.797241
1220.661133	504.514893
1219.577148	481.464996
1218.492188	494.601288
1217.408203	427.944397
1216.323242	426.459595
1215.238281	263.114655
1214.153320	338.785492
1213.067383	431.240143
1211.982422	357.078064
1210.896484	253.918381
1209.809570	435.353699
1208.723633	681.749573
1207.636719	747.129211
1206.549805	520.730591
1205.462891	658.258057
1204.375000	282.432465
1203.288086	489.651428
1202.200195	304.130951
1201.111328	12.663132
1200.023438	99.189049
1198.934570	60.438084
1197.845703	9.590502
1196.756836	115.050056
1195.666992	121.761948
1194.578125	-119.283020
1193.488281	-93.459541
1192.397461	122.136047
1191.307617	8.346635
1190.216797	-40.618816
1189.125977	-168.913177
1188.035156	10.137121
1186.944336	-91.878349
1185.852539	-402.768616
1184.760742	-65.674423
1183.668945	-160.679871
1182.576172	212.005463
1181.483398	-12.704105
1180.390625	-119.919960
1179.297852	292.986816
1178.205078	58.555275
1177.111328	269.786621
1176.017578	56.837864
1174.923828	124.101730
1173.829102	174.477692
1172.734375	236.709061
1171.639648	382.589050
1170.544922	-115.337204
1169.450195	188.266571
1168.354492	-48.883957
1167.258789	-113.853531
1166.163086	105.600433
1165.066406	-224.857285
1163.969727	42.132717
1162.873047	127.350227
1161.776367	4.647336
1160.679688	249.651550
1159.582031	48.013794
1158.484375	402.515869
1157.386719	181.674011
1156.288086	325.863678
1155.189453	488.986115
1154.090820	351.481476
1152.992188	142.432617
1151.892578	476.851501
1150.793945	303.452881
1149.693359	10.909629
1148.593750	47.146336
1147.494141	-145.334732
1146.393555	-30.672136
1145.292969	110.044029
1144.191406	103.065758
1143.090820	217.366684
1141.989258	84.143135
1140.887695	72.197960
1139.785156	374.034973
1138.683594	264.425262
1137.581055	38.334351
1136.478516	149.680634
1135.375977	163.512222
1134.272461	448.012482
1133.168945	328.662567
1132.065430	491.801697
1130.960938	400.841644
1129.857422	480.718628
1128.752930	403.917023
1127.648438	844.141052
1126.542969	845.419617
1125.438477	474.453003
1124.333008	542.072998
1123.226563	611.968506
1122.121094	570.443665
1121.014648	372.556580
1119.908203	432.824463
1118.801758	346.235168
1117.695313	292.778564
1116.587891	400.208008
1115.480469	242.572098
1114.373047	496.530670
1113.264648	341.221832
1112.156250	271.057587
1111.047852	371.076752
1109.939453	437.935303
1108.830078	419.665833
1107.721680	325.798126
1106.611328	442.102264
1105.501953	527.643677
1104.392578	443.169769
1103.282227	549.851868
1102.171875	474.793701
1101.060547	413.895020
1099.950195	440.271820
1098.838867	499.618378
1097.726563	299.622009
1096.615234	783.150696
1095.502930	670.334351
1094.390625	665.917358
1093.278320	753.344971
1092.166016	520.511597
1091.052734	563.188232
1089.939453	904.732666
1088.826172	1003.771667
1087.711914	451.150574
1086.598633	378.573242
1085.484375	698.687195
1084.369141	654.289246
1083.254883	875.505127
1082.139648	638.435669
1081.024414	540.086914
1079.909180	697.796814
1078.792969	742.734863
1077.676758	369.815430
1076.560547	637.811890
1075.444336	495.083466
1074.327148	657.401428
1073.209961	496.014038
1072.092773	423.833252
1070.974609	321.231995
1069.857422	366.376373
1068.739258	376.375519
1067.620117	372.342743
1066.501953	387.096252
1065.382813	755.454407
1064.263672	690.590881
1063.144531	543.884460
1062.024414	383.243378
1060.905273	444.979614
1059.784180	394.451263
1058.664063	280.870148
1057.543945	602.228638
1056.422852	65.708542
1055.301758	232.848419
1054.179688	435.002136
1053.057617	410.565430
1051.936523	411.898682
1050.813477	312.890503
1049.691406	157.987640
1048.568359	-17.787079
1047.445313	184.526184
1046.322266	188.563812
1045.198242	132.033615
1044.075195	-99.236900
1042.950195	35.591415
1041.826172	93.547768
1040.702148	137.576279
1039.577148	342.371368
1038.452148	148.956589
1037.326172	-14.026248
1036.201172	-2.274251
1035.075195	274.830658
1033.948242	200.590942
1032.822266	452.113586
1031.695313	185.040588
1030.568359	206.465088
1029.441406	18.786858
1028.313477	21.831755
1027.186523	1.748808
1026.058594	-27.524364
1024.929688	-63.658165
1023.801758	-92.703400
1022.672852	-228.409485
1021.543945	-159.740799
1020.414063	-155.966705
1019.284180	17.231409
1018.155273	-80.849785
1017.024414	-39.688026
1015.894531	-193.129745
1014.763672	-47.464241
1013.632813	88.978027
1012.501953	3.112020
1011.370117	260.114227
1010.238281	118.905769
1009.106445	109.809692
1007.974609	80.008392
1006.841797	293.250977
1005.708984	927.477478
1004.576172	1450.530396
1003.443359	1728.394775
1002.309570	1932.278931
1001.175781	1306.596924
1000.041992	826.876770
998.907227	114.211807
997.772461	27.800850
996.637695	-314.711121
995.502930	-105.292412
994.367188	-140.458786
993.231445	161.347458
992.095703	84.868805
990.959961	133.072327
989.823242	3.854704
988.686523	-173.578522
987.549805	-28.190065
986.412109	71.176750
985.274414	-158.747574
984.136719	23.753790
982.999023	95.792221
981.860352	-18.514345
980.722656	-22.182987
979.583008	-152.261948
978.444336	-100.445358
977.304688	110.139801
976.165039	31.080248
975.025391	154.448044
973.884766	-11.652027
972.745117	213.005295
971.604492	329.731476
970.462891	95.194473
969.322266	320.048431
968.180664	101.941307
967.039063	26.333672
965.896484	-28.469942
964.753906	-83.120598
963.611328	73.340118
962.468750	115.224098
961.326172	368.073669
960.182617	183.260162
959.039063	232.329056
957.894531	146.362747
956.750977	138.413040
955.606445	343.491211
954.460938	109.149452
953.316406	273.188873
952.170898	139.869278
951.025391	98.213730
949.879883	198.465378
948.733398	195.912277
947.587891	330.606262
946.440430	28.913658
945.293945	467.643707
944.146484	22.399256
942.999023	321.858643
941.851563	269.727692
940.704102	302.175110
939.555664	311.897675
938.407227	298.907196
937.257813	297.433777
936.109375	473.915741
934.959961	50.877079
933.810547	562.563538
932.660156	379.152679
931.510742	378.164063
930.360352	247.460159
929.208984	105.529961
928.058594	366.681488
926.907227	67.941704
925.755859	238.151260
924.603516	128.572128
923.452148	230.638535
922.299805	341.838928
921.147461	-99.314606
919.994141	-44.733692
918.840820	-187.771652
917.687500	-139.850128
916.534180	-28.281408
915.379883	-177.797302
914.225586	258.486816
913.071289	9.268355
911.916992	91.498634
910.761719	-37.196564
909.606445	-50.100906
908.451172	-37.995556
907.294922	14.973903
906.138672	-58.927586
904.982422	-8.119904
903.826172	316.805176
902.668945	-24.161077
901.511719	8.662047
900.354492	-141.823120
899.196289	-86.248268
898.038086	188.809341
896.879883	-36.107391
895.721680	209.503448
894.562500	262.869659
893.403320	76.655975
892.244141	218.241196
891.084961	271.687744
889.924805	76.684502
888.764648	94.077621
887.603516	188.259140
886.443359	142.479889
885.282227	-13.821670
884.121094	355.641937
882.958984	192.651459
881.797852	440.164612
880.635742	489.192261
879.472656	617.103516
878.310547	578.215332
877.147461	413.200745
875.984375	275.302246
874.820313	421.210846
873.656250	542.293884
872.492188	602.553345
871.328125	347.760529
870.164063	464.284546
868.999023	445.806732
867.833984	555.506958
866.667969	278.482513
865.502930	203.859024
864.336914	387.672943
863.169922	364.715240
862.003906	406.885010
860.836914	397.378845
859.669922	333.984222
858.501953	3.525036
857.334961	552.777466
856.166992	742.822815
854.999023	585.128357
853.830078	564.260132
852.661133	702.535156
851.492188	672.627319
850.323242	725.605164
849.153320	738.206604
847.983398	399.153015
846.813477	575.204407
845.642578	478.036194
844.472656	237.642075
843.301758	368.737762
842.129883	302.884033
840.958984	339.885498
839.787109	428.248688
838.614258	371.229767
837.442383	428.158997
836.269531	393.408081
835.096680	423.398285
833.923828	524.782471
832.750000	545.688904
831.576172	457.152405
830.402344	776.986023
829.227539	583.456787
828.053711	646.472046
826.878906	559.983032
825.703125	281.734406
824.528320	224.220001
823.352539	362.771667
822.175781	610.360718
821.000000	113.809509
819.823242	40.531696
818.646484	40.684071
817.469727	143.154312
816.291992	78.605553
815.114258	49.610924
813.936523	174.024994
812.758789	251.606644
811.580078	17.829500
810.401367	144.157669
809.221680	37.021721
808.042969	0.948889
806.863281	-110.702858
805.683594	-153.547104
804.502930	-249.731506
803.322266	97.948891
802.141602	-49.451721
800.960938	-99.254135
799.779297	-18.258492
798.597656	-165.776947
797.416016	-220.204407
796.234375	22.302584
795.051758	-103.218361
793.869141	-106.924660
792.685547	-26.554146
791.502930	-37.092720
790.319336	-244.732635
789.135742	-213.337891
787.951172	191.900436
786.766602	46.032619
785.582031	399.974701
784.397461	108.019768
783.211914	-51.249981
782.026367	23.735727
780.840820	262.104034
779.655273	60.679424
778.468750	64.653358
777.282227	-6.530415
776.094727	-46.864067
774.908203	16.462011
773.720703	245.152573
772.533203	89.827583
771.344727	238.828720
770.156250	134.121872
768.967773	35.990826
767.779297	449.108063
766.589844	84.186264
765.400391	366.969055
764.210938	-55.179546
763.020508	218.531158
761.830078	236.696655
760.639648	100.726006
759.449219	305.764587
758.257813	435.843231
757.066406	359.065643
755.875000	546.081238
754.682617	469.162872
753.491211	548.234497
752.297852	255.894058
751.105469	238.186371
749.912109	42.538933
748.718750	-8.182195
747.525391	-36.999283
746.331055	254.520554
745.137695	126.796356
743.942383	275.434814
742.748047	224.386475
741.552734	-34.978432
740.357422	91.487976
739.162109	84.162041
737.965820	227.947159
736.770508	89.058167
735.573242	342.151703
734.376953	71.831734
733.179688	121.143845
731.982422	58.783226
730.785156	138.602921
729.586914	233.646790
728.388672	-38.770641
727.190430	174.231049
725.992188	317.147522
724.792969	143.100677
723.593750	196.299774
722.394531	288.748322
721.194336	341.808411
719.994141	250.720657
718.793945	329.885071
717.592773	352.241821
716.391602	324.379303
715.190430	359.752197
713.989258	340.565277
712.787109	162.213669
711.584961	-26.977789
710.382813	197.912445
709.180664	146.003143
707.977539	224.773407
706.774414	157.598907
705.570313	244.999710
704.367188	-20.243109
703.163086	32.313259
701.958984	187.081635
700.753906	106.865242
699.548828	102.785896
698.343750	111.741653
697.138672	59.833702
695.932617	94.857407
694.726563	-39.584969
693.520508	67.113602
692.313477	-319.146088
691.106445	-292.753937
689.899414	-64.526840
688.692383	-142.353897
687.484375	-89.978844
686.276367	-117.867867
685.068359	8.216843
683.859375	-28.335663
682.650391	-242.583405
681.441406	39.488720
680.232422	-23.000689
679.022461	-87.615692
677.812500	-130.527695
676.602539	-73.819290
675.391602	17.509909
674.180664	145.602890
672.969727	-50.835899
671.758789	-126.041443
670.546875	-30.366823
669.334961	-64.417229
668.123047	85.287148
666.910156	103.141327
665.697266	-43.165054
664.484375	67.646614
663.270508	-18.057869
662.057617	28.001553
660.842773	358.966675
659.628906	44.637657
658.415039	-19.258337
657.200195	-87.402260
655.984375	129.158432
654.769531	24.449512
653.553711	-84.479919
652.337891	-111.428848
651.122070	-56.456512
649.905273	207.455627
648.688477	249.506592
647.471680	-24.872618
646.253906	297.116058
645.037109	470.536957
643.818359	265.297272
642.600586	66.664536
641.381836	117.618599
640.163086	106.262657
638.944336	140.111954
637.725586	189.050903
636.505859	-82.070961
635.286133	20.724558
634.065430	134.275482
632.845703	37.456181
631.625000	11.583683
630.403320	-52.830059
629.182617	41.624344
627.960938	20.289940
626.739258	-136.050232
625.517578	166.561295
624.294922	237.629745
623.072266	38.750813
621.849609	133.565887
620.625977	149.182373
619.402344	199.153168
618.178711	39.387650
616.955078	205.152802
615.730469	45.674137
614.505859	188.049820
613.281250	-135.825745
612.055664	-48.839432
610.830078	-0.252185
609.604492	-22.094727
608.378906	33.139545
607.152344	-43.977951
605.925781	-103.826752
604.699219	-16.143650
