# Supplementary material for: Raman spectroscopy accurately differentiates mucosal healing from non-healing and biochemical changes following biological therapy in inflammatory bowel disease
Source: PLoS One. 2021 Jun 2;16(6):e0252210. doi: 10.1371/journal.pone.0252210 (PMC8172032; doi:10.1371/journal.pone.0252210)
Supplement: S2 Dataset — (ZIP) [file pone.0252210.s004.zip › Export UC MH/OC018-2 post treatment_base sub CR removed_93__X_-28741.5__Y_36563.2__Z_-5.55328__Time_1059.txt]

1714.640625	49.339947
1713.664063	374.744751
1712.687500	191.917282
1711.709961	55.874062
1710.733398	119.471718
1709.755859	74.227798
1708.778320	32.791622
1707.799805	112.980568
1706.821289	-111.139145
1705.843750	-232.301422
1704.864258	-65.986237
1703.885742	93.284767
1702.907227	-287.076416
1701.927734	-96.447571
1700.948242	20.169428
1699.968750	-9.398479
1698.988281	-91.523834
1698.007813	22.438299
1697.028320	19.696669
1696.046875	-46.345715
1695.066406	-82.073433
1694.084961	110.039116
1693.104492	75.981636
1692.123047	56.078377
1691.140625	2.268420
1690.159180	192.105255
1689.176758	-14.865754
1688.194336	45.714657
1687.211914	221.666489
1686.228516	142.327972
1685.246094	42.440002
1684.262695	236.379456
1683.279297	169.844315
1682.295898	317.080139
1681.311523	342.396088
1680.327148	259.191650
1679.342773	8.968660
1678.358398	355.539642
1677.374023	526.965393
1676.388672	664.303894
1675.403320	605.369324
1674.417969	557.654358
1673.432617	656.696045
1672.446289	835.935059
1671.459961	654.278503
1670.473633	805.242188
1669.487305	932.729004
1668.500977	731.408325
1667.513672	761.573853
1666.526367	1065.532104
1665.539063	1072.625854
1664.550781	1013.819458
1663.563477	989.945313
1662.575195	1006.250732
1661.586914	991.132690
1660.598633	1095.671143
1659.609375	1266.771362
1658.620117	1424.909668
1657.631836	1162.208496
1656.641602	1215.059570
1655.652344	1294.697021
1654.662109	1001.403809
1653.672852	1303.961548
1652.681641	802.383301
1651.691406	944.076172
1650.701172	752.772949
1649.709961	723.093628
1648.718750	743.906189
1647.727539	603.747559
1646.735352	506.155762
1645.744141	432.612518
1644.751953	412.134888
1643.759766	397.154907
1642.766602	131.591843
1641.774414	301.816925
1640.781250	253.134583
1639.788086	299.617188
1638.794922	180.079239
1637.801758	2.737807
1636.807617	152.525787
1635.813477	17.723389
1634.819336	-16.751740
1633.825195	-35.280636
1632.830078	-19.445969
1631.834961	-8.778071
1630.839844	99.402969
1629.844727	41.793816
1628.849609	-44.653862
1627.853516	24.250854
1626.857422	-183.012436
1625.861328	12.268092
1624.865234	33.980209
1623.868164	-17.875828
1622.871094	-201.077988
1621.874023	33.642715
1620.876953	47.614998
1619.879883	-85.479767
1618.881836	-53.061428
1617.883789	42.366898
1616.885742	85.265274
1615.887695	-31.931490
1614.888672	-99.230621
1613.889648	-93.062531
1612.890625	2.256963
1611.891602	186.663162
1610.892578	111.447922
1609.892578	38.855522
1608.892578	128.717896
1607.892578	213.263794
1606.892578	-92.518166
1605.891602	130.730835
1604.890625	102.505463
1603.889648	267.925537
1602.888672	43.305302
1601.887695	1.857620
1600.885742	91.143723
1599.883789	-86.424904
1598.881836	36.684227
1597.879883	94.311333
1596.876953	-172.237091
1595.874023	-31.147511
1594.871094	-28.661402
1593.868164	-7.985013
1592.864258	30.862041
1591.861328	-97.481621
1590.857422	-171.062866
1589.853516	-226.449814
1588.848633	117.240265
1587.844727	6.823917
1586.839844	13.690399
1585.834961	85.620026
1584.830078	204.322495
1583.824219	309.820099
1582.819336	47.776672
1581.813477	-13.698469
1580.807617	-93.501732
1579.800781	123.433990
1578.794922	90.238686
1577.788086	-52.391052
1576.781250	122.371857
1575.773438	-38.683952
1574.766602	-111.365623
1573.758789	8.277640
1572.750977	-77.661591
1571.743164	-210.489090
1570.735352	-88.719528
1569.726563	201.736206
1568.718750	-27.601761
1567.708984	46.865582
1566.700195	30.284817
1565.691406	-243.435425
1564.681641	-11.082313
1563.671875	80.903465
1562.662109	61.147488
1561.652344	20.504889
1560.641602	174.214600
1559.630859	200.671738
1558.620117	48.117374
1557.609375	-83.786438
1556.597656	273.901093
1555.586914	126.167488
1554.575195	255.454834
1553.563477	179.984665
1552.550781	158.755081
1551.539063	194.335037
1550.526367	118.477272
1549.513672	228.773254
1548.500977	206.963730
1547.487305	130.703598
1546.473633	289.601501
1545.459961	381.080017
1544.446289	185.519684
1543.432617	258.606842
1542.417969	60.276253
1541.404297	153.734924
1540.389648	143.718796
1539.374023	118.068245
1538.359375	48.421871
1537.343750	32.844055
1536.328125	48.093712
1535.312500	-88.978409
1534.296875	91.057579
1533.280273	-10.152355
1532.263672	174.666031
1531.247070	91.255249
1530.230469	-48.935112
1529.212891	140.519867
1528.196289	213.881836
1527.178711	-52.811359
1526.160156	179.893600
1525.142578	234.794281
1524.124023	86.251236
1523.106445	104.885803
1522.087891	143.957550
1521.068359	234.314468
1520.049805	-40.559017
1519.030273	237.210342
1518.010742	293.732880
1516.991211	185.679306
1515.971680	193.158829
1514.951172	156.853104
1513.930664	79.372025
1512.910156	65.998688
1511.889648	114.126579
1510.868164	-35.468204
1509.846680	79.149887
1508.826172	-234.717972
1507.803711	-40.815151
1506.782227	186.253113
1505.759766	164.476074
1504.737305	-70.094002
1503.714844	-204.725555
1502.692383	-111.394119
1501.668945	-92.473564
1500.646484	-263.115295
1499.623047	-129.131653
1498.599609	-184.686646
1497.575195	-63.740280
1496.550781	-11.997388
1495.527344	65.244728
1494.502930	-62.216583
1493.477539	-10.731897
1492.453125	12.561220
1491.427734	61.322098
1490.402344	-201.725922
1489.376953	-17.667574
1488.350586	71.740738
1487.325195	94.677422
1486.298828	69.031792
1485.272461	145.441544
1484.245117	4.846404
1483.218750	198.502289
1482.191406	208.359711
1481.164063	3.951052
1480.136719	309.526520
1479.108398	477.264008
1478.080078	548.046570
1477.052734	514.310059
1476.023438	582.426392
1474.995117	561.355103
1473.965820	670.117615
1472.937500	755.909790
1471.908203	716.905212
1470.877930	820.389160
1469.848633	1079.023438
1468.818359	1083.145508
1467.788086	1046.559692
1466.757813	1371.027710
1465.727539	1151.342529
1464.696289	1302.790405
1463.665039	1410.970215
1462.633789	1201.543213
1461.602539	1698.294678
1460.570313	1572.676514
1459.539063	1873.649414
1458.506836	1641.443115
1457.473633	1569.204468
1456.441406	1392.994263
1455.408203	1615.106201
1454.375000	1900.537476
1453.341797	1711.710083
1452.308594	1938.721436
1451.274414	1856.430908
1450.241211	2151.766357
1449.207031	1935.234253
1448.171875	1939.161865
1447.137695	1829.172974
1446.102539	1782.536255
1445.067383	1824.540405
1444.032227	1777.983154
1442.997070	1703.644653
1441.960938	1826.667358
1440.924805	1691.706299
1439.888672	1645.339233
1438.852539	1695.093140
1437.816406	1696.844971
1436.779297	1625.343506
1435.742188	1321.489624
1434.705078	1068.327881
1433.666992	1095.613281
1432.629883	1016.910767
1431.591797	771.679016
1430.553711	771.400574
1429.514648	781.252319
1428.476563	551.523315
1427.437500	395.074097
1426.398438	306.829010
1425.359375	188.430130
1424.320313	354.950043
1423.280273	476.088531
1422.240234	451.116333
1421.200195	401.029846
1420.159180	270.433289
1419.119141	167.666977
1418.078125	195.894104
1417.037109	166.295135
1415.996094	172.005005
1414.954102	187.833191
1413.912109	75.460854
1412.870117	181.972076
1411.828125	-83.553970
1410.786133	188.983322
1409.743164	192.588974
1408.700195	73.166328
1407.657227	-33.565918
1406.614258	10.502517
1405.570313	74.707924
1404.527344	-119.570770
1403.483398	17.579384
1402.438477	134.670181
1401.394531	36.069210
1400.349609	-72.448814
1399.304688	127.589745
1398.259766	134.592789
1397.214844	-8.704642
1396.168945	-204.488190
1395.123047	-29.306149
1394.077148	138.376221
1393.031250	68.170807
1391.984375	18.105106
1390.937500	43.248512
1389.890625	13.413987
1388.843750	8.706465
1387.796875	96.653694
1386.749023	107.112610
1385.701172	45.146145
1384.653320	13.300527
1383.604492	-125.923561
1382.556641	-82.561676
1381.507813	25.823820
1380.458984	36.843105
1379.410156	-81.905968
1378.360352	-10.763204
1377.310547	-124.275024
1376.260742	-127.831940
1375.210938	-106.338165
1374.161133	-37.359066
1373.110352	256.143829
1372.059570	1.039492
1371.008789	-76.854698
1369.957031	-82.344795
1368.906250	51.820877
1367.854492	191.000046
1366.802734	43.768120
1365.750000	165.642578
1364.698242	73.448433
1363.645508	183.011871
1362.592773	210.497635
1361.540039	-55.536880
1360.486328	253.275757
1359.433594	34.794643
1358.379883	308.835052
1357.326172	202.490875
1356.271484	230.496994
1355.216797	32.454834
1354.163086	100.434219
1353.107422	327.431091
1352.052734	574.298218
1350.998047	250.106537
1349.942383	375.432129
1348.886719	173.206848
1347.830078	410.327240
1346.774414	426.664612
1345.717773	738.214844
1344.661133	573.638855
1343.604492	686.879272
1342.546875	733.232544
1341.490234	663.196777
1340.432617	826.153503
1339.375000	899.958374
1338.316406	820.276978
1337.258789	785.287598
1336.200195	609.300903
1335.141602	673.527649
1334.082031	710.588806
1333.023438	760.091492
1331.963867	700.830505
1330.904297	945.809998
1329.844727	881.753784
1328.784180	671.978455
1327.723633	514.265320
1326.663086	709.976746
1325.602539	858.753418
1324.541992	879.132446
1323.480469	837.851746
1322.418945	868.245789
1321.357422	792.586060
1320.295898	606.004395
1319.233398	826.581665
1318.170898	810.379517
1317.108398	986.576660
1316.045898	879.277527
1314.982422	722.796509
1313.918945	950.842529
1312.855469	937.431091
1311.791992	956.108887
1310.728516	1009.317261
1309.664063	1030.556396
1308.599609	532.497803
1307.535156	891.088379
1306.469727	1072.437134
1305.404297	840.523743
1304.338867	992.409546
1303.273438	942.672424
1302.208008	1001.170593
1301.141602	848.337280
1300.075195	1032.244751
1299.008789	1139.969849
1297.942383	894.032837
1296.875000	1131.977539
1295.807617	913.247070
1294.740234	947.463135
1293.672852	716.690857
1292.604492	939.928467
1291.537109	800.099731
1290.468750	554.922913
1289.399414	917.919250
1288.331055	599.368896
1287.261719	692.702087
1286.192383	832.583191
1285.123047	720.132935
1284.052734	668.988403
1282.983398	774.606995
1281.913086	503.220154
1280.841797	812.022034
1279.771484	641.129028
1278.700195	800.594971
1277.628906	818.159180
1276.557617	869.975525
1275.486328	779.997864
1274.414063	1100.709106
1273.341797	905.682373
1272.269531	937.974915
1271.197266	1024.010254
1270.124023	751.036255
1269.050781	666.197937
1267.977539	776.692444
1266.904297	1175.128784
1265.830078	851.178467
1264.756836	822.552246
1263.681641	859.791870
1262.607422	782.426208
1261.533203	883.061523
1260.458008	830.107727
1259.382813	740.632874
1258.307617	821.733398
1257.231445	1058.680542
1256.155273	986.265076
1255.079102	758.068726
1254.002930	658.976013
1252.926758	924.950623
1251.849609	563.095886
1250.772461	768.153748
1249.695313	729.924744
1248.617188	844.879456
1247.540039	850.390564
1246.461914	530.228638
1245.382813	701.004761
1244.304688	432.009583
1243.225586	699.854492
1242.146484	826.735596
1241.067383	861.297241
1239.988281	607.005127
1238.908203	816.274170
1237.828125	617.865112
1236.748047	671.771851
1235.667969	660.161438
1234.586914	503.068848
1233.505859	782.317322
1232.424805	719.730103
1231.343750	678.951599
1230.261719	628.473999
1229.179688	662.752380
1228.097656	626.773132
1227.015625	508.480621
1225.932617	378.108093
1224.850586	182.437286
1223.767578	388.376984
1222.683594	429.732849
1221.600586	347.725311
1220.516602	495.371490
1219.432617	232.048721
1218.347656	299.841736
1217.263672	287.851135
1216.178711	355.528351
1215.093750	357.939514
1214.008789	186.490067
1212.922852	517.113281
1211.836914	287.705475
1210.750977	328.568634
1209.665039	347.663055
1208.579102	521.042725
1207.492188	508.654510
1206.405273	527.562927
1205.318359	584.977295
1204.230469	459.205811
1203.142578	275.633362
1202.054688	265.491882
1200.966797	-28.805151
1199.877930	57.316952
1198.790039	-143.037796
1197.701172	185.995239
1196.611328	110.686996
1195.522461	100.303886
1194.432617	-44.781803
1193.342773	-120.137703
1192.252930	-87.355011
1191.162109	41.474731
1190.072266	-2.772149
1188.981445	39.411072
1187.889648	59.906780
1186.798828	171.574036
1185.707031	-156.106018
1184.615234	51.436214
1183.523438	-62.653011
1182.430664	125.475990
1181.337891	-101.399963
1180.245117	-172.389435
1179.152344	-99.580421
1178.059570	124.118729
1176.965820	45.771465
1175.872070	120.709602
1174.778320	97.370605
1173.683594	102.713318
1172.588867	-35.626507
1171.494141	122.801338
1170.399414	-13.198439
1169.303711	185.705002
1168.208984	75.949753
1167.113281	-335.091644
1166.016602	-71.874298
1164.920898	119.473808
1163.824219	33.497868
1162.727539	16.785383
1161.630859	152.883423
1160.533203	293.636322
1159.435547	575.123962
1158.337891	319.405151
1157.240234	278.509521
1156.141602	206.559616
1155.043945	65.425476
1153.944336	-30.401947
1152.845703	76.415230
1151.747070	75.872635
1150.647461	49.059498
1149.547852	-11.147827
1148.447266	-21.363277
1147.347656	61.255611
1146.247070	-306.201111
1145.146484	-52.277763
1144.044922	-105.516075
1142.944336	-106.429642
1141.842773	-169.243118
1140.741211	117.515076
1139.638672	-35.771130
1138.537109	86.714180
1137.434570	-19.056608
1136.332031	-17.904680
1135.228516	156.606583
1134.125977	114.881332
1133.022461	317.687653
1131.917969	394.539825
1130.814453	345.534637
1129.709961	362.941986
1128.605469	664.970337
1127.500977	634.783569
1126.396484	742.099304
1125.291016	462.909729
1124.185547	416.077759
1123.080078	433.208740
1121.973633	450.288971
1120.868164	363.121948
1119.761719	316.207672
1118.654297	247.968842
1117.547852	201.037323
1116.440430	201.415909
1115.333008	376.831177
1114.225586	244.657166
1113.117188	325.330261
1112.008789	261.725616
1110.900391	261.941895
1109.791992	117.984993
1108.682617	536.347961
1107.573242	229.360123
1106.463867	335.748169
1105.354492	295.687988
1104.244141	439.730164
1103.133789	390.179810
1102.023438	324.119049
1100.913086	432.620331
1099.801758	453.795807
1098.690430	408.931091
1097.579102	357.001923
1096.467773	616.157959
1095.355469	681.979065
1094.243164	523.983459
1093.130859	245.946640
1092.017578	274.102936
1090.905273	547.055786
1089.791992	669.252930
1088.677734	499.632202
1087.564453	285.399567
1086.450195	628.624939
1085.335938	412.100952
1084.221680	752.790710
1083.106445	477.580872
1081.991211	277.687958
1080.875977	387.968658
1079.760742	486.463287
1078.644531	573.171875
1077.528320	504.918304
1076.412109	396.809296
1075.295898	352.113678
1074.178711	265.218323
1073.061523	192.449905
1071.944336	98.626144
1070.826172	262.719879
1069.708984	175.989517
1068.590820	356.427307
1067.471680	356.418427
1066.353516	129.257263
1065.234375	237.054398
1064.115234	464.216461
1062.996094	403.426361
1061.875977	265.466736
1060.755859	317.087860
1059.635742	417.830109
1058.515625	177.168396
1057.394531	193.795578
1056.273438	203.436447
1055.152344	194.414536
1054.031250	222.811218
1052.909180	31.681759
1051.787109	81.188316
1050.665039	116.705193
1049.541992	84.556335
1048.418945	458.480896
1047.295898	92.752609
1046.172852	100.413681
1045.048828	35.825333
1043.925781	239.416290
1042.801758	118.986908
1041.676758	45.259209
1040.552734	74.129395
1039.427734	368.551392
1038.302734	234.433807
1037.176758	-13.646051
1036.050781	89.897072
1034.924805	309.796722
1033.798828	108.573593
1032.672852	9.843019
1031.545898	-32.978588
1030.418945	268.350922
1029.291992	41.998631
1028.164063	8.678946
1027.036133	-12.943349
1025.908203	-6.617219
1024.780273	-25.769379
1023.651367	-263.074890
1022.522461	-186.863388
1021.393555	-254.484512
1020.264648	-154.967560
1019.134766	-275.770599
1018.004883	44.138706
1016.875000	55.640171
1015.744141	-113.581528
1014.613281	-138.977707
1013.482422	-166.600266
1012.351563	-43.580173
1011.219727	123.454948
1010.088867	79.824356
1008.956055	272.370331
1007.824219	217.313675
1006.691406	507.070496
1005.558594	729.700500
1004.425781	1412.477783
1003.292969	1535.553467
1002.159180	1684.078613
1001.025391	1090.862671
999.891602	387.120972
998.756836	191.924820
997.622070	246.298035
996.487305	46.788029
995.352539	96.733246
994.216797	112.128990
993.081055	104.541656
991.945313	163.934586
990.808594	-4.893982
989.672852	-157.412186
988.536133	68.227982
987.398438	56.509560
986.261719	-56.473656
985.124023	-1.174009
983.986328	153.210358
982.847656	-106.769958
981.709961	-44.307087
980.571289	213.813217
979.432617	-20.404516
978.292969	0.881582
977.153320	-145.606400
976.013672	-91.922050
974.874023	-19.779165
973.734375	54.727596
972.593750	441.727478
971.453125	-67.094086
970.311523	-38.263996
969.170898	-73.628899
968.029297	-157.076462
966.886719	64.795799
965.745117	-119.390602
964.602539	97.977081
963.459961	209.862762
962.317383	308.039673
961.173828	41.850536
960.030273	261.657349
958.886719	305.063354
957.743164	133.255722
956.598633	76.114510
955.454102	296.095032
954.309570	603.036682
953.165039	104.497726
952.019531	251.399368
950.874023	281.684784
949.727539	67.390648
948.582031	216.766342
947.435547	331.883759
946.289063	26.613354
945.141602	276.687286
943.995117	378.283905
942.847656	265.292084
941.699219	314.521820
940.551758	395.772034
939.403320	365.267914
938.254883	421.552948
937.105469	445.970978
935.957031	486.425629
934.807617	351.421906
933.658203	307.729431
932.507813	296.039948
931.357422	106.761528
930.207031	231.940125
929.056641	61.145020
927.906250	159.121292
926.754883	156.998383
925.603516	139.027664
924.451172	314.498810
923.298828	246.625931
922.146484	342.564117
920.994141	211.220428
919.841797	59.558475
918.688477	-201.016617
917.535156	1.993948
916.380859	107.329346
915.227539	-118.803047
914.073242	-108.688286
912.918945	-10.006596
911.763672	-144.992310
910.608398	151.127304
909.453125	-10.920615
908.297852	-64.000771
907.141602	286.477814
905.985352	188.147980
904.829102	-32.419521
903.672852	-178.079681
902.515625	-178.682785
901.358398	92.450562
900.201172	-5.440954
899.042969	80.065887
897.884766	13.999915
896.726563	6.820477
895.568359	44.916603
894.409180	293.297546
893.250000	-12.166332
892.090820	116.427666
890.930664	59.747040
889.771484	16.680351
888.611328	120.452942
887.450195	212.924545
886.289063	79.678169
885.128906	11.960788
883.966797	237.594971
882.805664	88.735191
881.643555	68.507416
880.481445	120.455444
879.319336	341.440796
878.156250	264.904602
876.993164	246.997971
875.830078	114.250381
874.666016	254.044388
873.502930	125.888931
872.338867	393.929749
871.173828	196.075272
870.009766	171.541397
868.844727	365.190704
867.679688	239.457443
866.513672	345.337433
865.348633	385.987976
864.182617	401.906464
863.015625	190.929001
861.849609	431.468781
860.682617	577.585632
859.515625	312.825195
858.347656	342.187195
857.180664	234.651260
856.012695	631.882690
854.843750	625.229431
853.675781	721.700439
852.506836	652.230591
851.337891	739.650635
850.167969	564.864685
848.999023	455.098724
847.829102	493.168335
846.658203	495.376465
845.488281	490.836121
844.317383	246.813858
843.146484	-3.834750
841.975586	222.053757
840.803711	31.847185
839.631836	221.782043
838.459961	373.589264
837.287109	391.204010
836.114258	265.781891
834.941406	205.155441
833.768555	271.801788
832.594727	126.279114
831.420898	246.397522
830.247070	469.063904
829.072266	182.902802
827.898438	284.932739
826.722656	284.291534
825.547852	314.807678
824.372070	233.811523
823.196289	139.429108
822.020508	185.391739
820.844727	131.045044
819.667969	85.575912
818.491211	-51.207619
817.313477	-56.664558
816.136719	40.177998
814.958984	-107.802238
813.781250	-57.823277
812.602539	74.344688
811.423828	121.907654
810.245117	-63.989597
809.066406	-56.545021
807.886719	-11.401914
806.707031	-46.305061
805.527344	-223.370255
804.346680	-3.045517
803.166992	-58.106281
801.985352	-284.062653
800.804688	-59.652416
799.623047	-15.063167
798.441406	60.476643
797.259766	-96.855484
796.078125	-178.830246
794.895508	-196.580307
793.712891	-74.832710
792.529297	-143.679138
791.346680	-26.573038
790.163086	-354.540497
788.978516	129.799332
787.794922	-153.940140
786.610352	62.316414
785.425781	21.858368
784.241211	-120.360817
783.055664	-101.213150
781.870117	-97.614960
780.684570	131.277985
779.498047	-26.573305
778.311523	129.179810
777.125000	44.127850
775.938477	-1.217739
774.750977	37.252487
773.563477	227.876877
772.375977	-31.642500
771.187500	121.288162
769.999023	108.725327
768.810547	-139.749878
767.622070	63.597057
766.432617	123.579704
765.243164	139.419983
764.053711	130.971710
762.863281	236.957657
761.672852	239.384247
760.482422	279.166962
759.291992	323.278015
758.100586	314.528107
756.909180	134.207230
755.717773	153.989914
754.525391	237.460342
753.333008	307.660736
752.140625	237.180801
750.948242	265.534088
749.754883	72.042198
748.561523	177.185165
747.368164	-38.214691
746.173828	112.918152
744.979492	235.428253
743.785156	-19.405886
742.590820	39.430584
741.395508	-39.902740
740.200195	135.029785
739.003906	-58.278214
737.808594	-69.677238
736.612305	30.616570
735.416016	172.456055
734.218750	206.944305
733.021484	48.802425
731.824219	15.455732
730.626953	233.707504
729.428711	265.945129
728.230469	22.649576
727.032227	183.911301
725.833984	113.427200
724.634766	228.721481
723.435547	51.236099
722.235352	105.362488
721.036133	146.380325
719.835938	198.314026
718.635742	429.216858
717.434570	210.535019
716.233398	312.669373
715.032227	597.992676
713.831055	176.731094
712.628906	128.483276
711.426758	-37.395958
710.224609	-20.121849
709.021484	236.818298
707.818359	49.382675
706.615234	-107.431183
705.412109	-74.727318
704.208008	42.894691
703.003906	315.007935
701.799805	197.655655
700.594727	45.621109
699.389648	0.265135
698.184570	15.864220
696.979492	42.391060
695.773438	58.109283
694.567383	19.583342
693.361328	-53.600056
692.154297	-61.535770
690.947266	260.574585
689.740234	-77.164055
688.533203	-58.816742
687.325195	-122.830093
686.117188	-2.383975
684.909180	111.584084
683.700195	-43.222321
682.491211	88.208710
681.282227	-237.525650
680.072266	-14.955428
678.863281	-76.119171
677.653320	-7.251452
676.442383	-178.617859
675.232422	9.447188
674.021484	-116.233429
672.810547	-31.935936
671.598633	115.127090
670.386719	132.469849
669.174805	-29.538990
667.962891	74.438713
666.750000	372.914307
665.537109	118.304985
664.324219	-36.763771
663.110352	-96.682671
661.897461	-3.238464
660.683594	44.904922
659.468750	-180.942581
658.254883	46.387085
657.040039	98.970497
655.824219	-33.857094
654.609375	-63.107643
653.393555	-167.738632
652.177734	16.444248
650.960938	-193.655914
649.745117	37.873913
648.528320	-14.917412
647.311523	263.842346
646.093750	-14.961043
644.875977	153.915756
643.658203	193.619110
642.440430	355.866180
641.221680	72.895142
640.002930	90.970840
638.784180	-69.413803
637.564453	-49.298759
636.344727	131.840958
635.125000	134.533676
633.905273	55.515118
632.684570	-19.297485
631.463867	77.487831
630.243164	146.177155
629.021484	-27.758036
627.799805	-13.056363
626.578125	46.462124
625.356445	62.852650
624.133789	276.180786
622.911133	144.146912
621.688477	279.686798
620.464844	-22.084389
619.241211	-60.654556
618.017578	-18.203775
616.793945	85.924927
615.569336	-90.724274
614.344727	3.989057
613.120117	-90.019142
611.894531	-116.036774
610.668945	47.727051
609.443359	-137.531525
608.216797	-2.730702
606.991211	-101.467690
605.764648	25.618765
604.537109	147.702408
