# Supplementary material for: Raman spectroscopy accurately differentiates mucosal healing from non-healing and biochemical changes following biological therapy in inflammatory bowel disease
Source: PLoS One. 2021 Jun 2;16(6):e0252210. doi: 10.1371/journal.pone.0252210 (PMC8172032; doi:10.1371/journal.pone.0252210)
Supplement: S2 Dataset — (ZIP) [file pone.0252210.s004.zip › Export UC MH/OC018-1b pre treatment_BL sub CR removed_53__X_-16605.3__Y_-560.454__Z_-4118.91__Time_603.txt]

1714.771484	98.317673
1713.794922	-71.153900
1712.818359	7.487854
1711.841797	94.583496
1710.864258	26.557175
1709.886719	-54.385132
1708.909180	-108.033401
1707.930664	-11.193674
1706.953125	37.886913
1705.974609	-46.514000
1704.996094	-12.599863
1704.017578	-37.113602
1703.038086	-31.731651
1702.058594	-140.918686
1701.079102	20.591152
1700.099609	14.030252
1699.120117	168.377747
1698.139648	-53.792824
1697.159180	112.132904
1696.178711	150.219162
1695.198242	154.047485
1694.216797	104.919838
1693.235352	74.989548
1692.253906	173.691879
1691.272461	8.614195
1690.291016	225.655167
1689.308594	397.704926
1688.326172	362.124084
1687.343750	409.696411
1686.360352	252.427063
1685.377930	362.250305
1684.394531	504.447754
1683.411133	369.985016
1682.427734	545.008118
1681.443359	355.580322
1680.458984	518.116455
1679.474609	457.452393
1678.490234	572.896729
1677.505859	651.489075
1676.520508	687.913391
1675.535156	706.144897
1674.549805	668.968933
1673.564453	741.222595
1672.578125	811.196411
1671.592773	817.808655
1670.606445	1079.827026
1669.619141	1049.992798
1668.632813	1060.420532
1667.645508	996.903687
1666.658203	1008.121338
1665.670898	1168.315063
1664.683594	1350.044434
1663.695313	1410.059937
1662.708008	1303.382813
1661.719727	1496.675903
1660.730469	1446.396240
1659.742188	1396.505249
1658.752930	1670.189087
1657.763672	1417.009521
1656.774414	1437.035645
1655.785156	1507.688721
1654.794922	1361.582031
1653.804688	1279.373535
1652.814453	1033.480347
1651.824219	1224.455811
1650.833984	936.980835
1649.842773	967.201172
1648.851563	963.334473
1647.860352	750.969910
1646.868164	747.707031
1645.876953	604.714844
1644.884766	372.248108
1643.892578	317.054352
1642.900391	307.015625
1641.907227	355.286438
1640.914063	176.842957
1639.920898	80.492973
1638.927734	113.652679
1637.934570	89.003899
1636.940430	61.937672
1635.946289	114.165352
1634.952148	232.452789
1633.958008	79.508240
1632.963867	-96.889717
1631.968750	-80.783585
1630.973633	11.845684
1629.978516	-266.563080
1628.982422	-47.280380
1627.987305	-93.689728
1626.991211	-171.499237
1625.995117	34.915928
1624.998047	-163.566559
1624.001953	64.055489
1623.004883	70.918961
1622.007813	-14.073397
1621.010742	53.459946
1620.013672	100.057793
1619.015625	2.301900
1618.017578	164.604477
1617.019531	-69.434959
1616.021484	22.126883
1615.022461	103.228729
1614.023438	-9.748605
1613.024414	32.123703
1612.025391	-22.979378
1611.026367	-4.602528
1610.026367	84.578308
1609.026367	393.870667
1608.026367	66.465416
1607.026367	231.642319
1606.025391	208.233612
1605.025391	221.510162
1604.024414	226.944656
1603.022461	59.671677
1602.021484	-159.848389
1601.019531	28.789068
1600.017578	5.509129
1599.015625	-51.758465
1598.013672	238.656342
1597.010742	-19.907705
1596.008789	-82.411591
1595.005859	-165.814636
1594.001953	-71.610626
1592.999023	-61.041428
1591.995117	-27.022369
1590.991211	19.988646
1589.987305	100.855629
1588.983398	-105.353210
1587.978516	22.346701
1586.974609	-1.323568
1585.969727	282.610199
1584.963867	144.063950
1583.958984	-46.616589
1582.953125	-15.815763
1581.947266	173.797791
1580.941406	165.308517
1579.935547	102.054886
1578.928711	-54.982384
1577.922852	76.864143
1576.916016	-10.028653
1575.909180	-39.747383
1574.901367	125.525528
1573.893555	-112.461227
1572.886719	291.741730
1571.877930	-52.973789
1570.870117	-44.209007
1569.861328	273.629883
1568.853516	344.431610
1567.844727	-13.453455
1566.834961	67.516953
1565.826172	34.102627
1564.816406	-144.776230
1563.806641	99.266716
1562.796875	44.718746
1561.787109	-30.690575
1560.776367	46.794277
1559.766602	214.856964
1558.755859	102.752563
1557.744141	-50.914459
1556.733398	243.592346
1555.721680	-24.307468
1554.709961	171.355347
1553.698242	97.493584
1552.686523	251.329697
1551.673828	-63.526844
1550.662109	170.193802
1549.649414	-33.567608
1548.635742	210.077255
1547.623047	179.350494
1546.609375	117.450035
1545.595703	96.779701
1544.582031	6.182655
1543.568359	16.236488
1542.553711	59.703323
1541.540039	-5.473769
1540.524414	112.537094
1539.509766	238.089005
1538.495117	30.475475
1537.479492	26.640831
1536.463867	79.406891
1535.448242	26.234612
1534.432617	-55.441341
1533.416016	92.215591
1532.399414	30.854279
1531.382813	-61.566025
1530.366211	95.823196
1529.349609	62.357304
1528.332031	136.910522
1527.314453	-77.122124
1526.296875	112.959183
1525.279297	212.716599
1524.260742	34.348221
1523.242188	216.084869
1522.223633	-121.995499
1521.205078	118.532806
1520.185547	-24.298508
1519.166992	51.283813
1518.147461	239.750443
1517.127930	-49.931263
1516.107422	68.804245
1515.087891	40.953243
1514.067383	84.853638
1513.046875	31.033136
1512.025391	54.079391
1511.004883	-82.120384
1509.983398	-20.863945
1508.961914	-170.111130
1507.940430	119.094666
1506.918945	-20.143446
1505.896484	-36.426796
1504.874023	54.800125
1503.851563	-13.010802
1502.829102	-219.261169
1501.806641	-69.545883
1500.783203	-181.224518
1499.759766	-39.530773
1498.736328	112.213005
1497.711914	-68.917427
1496.688477	-63.313038
1495.664063	-211.319382
1494.639648	-149.676270
1493.614258	-77.961540
1492.589844	-88.181396
1491.564453	-75.520981
1490.539063	85.223824
1489.513672	100.176262
1488.488281	46.054359
1487.461914	88.873573
1486.435547	126.465492
1485.409180	299.222015
1484.382813	216.613235
1483.355469	417.133820
1482.328125	423.611938
1481.300781	271.876129
1480.273438	316.448242
1479.246094	511.317047
1478.217773	377.225952
1477.189453	467.345428
1476.161133	429.966980
1475.132813	471.485626
1474.103516	703.883850
1473.074219	686.607849
1472.044922	974.716797
1471.015625	1158.296143
1469.986328	1089.844604
1468.956055	1176.515259
1467.925781	1247.828979
1466.895508	1525.011841
1465.865234	1555.433594
1464.833984	1438.362549
1463.802734	1529.657471
1462.771484	1681.837769
1461.740234	1838.987793
1460.708008	1828.412109
1459.676758	1914.291870
1458.644531	1604.102295
1457.612305	2004.593994
1456.579102	1674.137695
1455.546875	1942.471558
1454.513672	1954.495361
1453.480469	1923.383545
1452.446289	1806.055786
1451.413086	2132.318604
1450.378906	2243.019775
1449.344727	2254.854736
1448.310547	2317.330566
1447.276367	2065.755127
1446.241211	2151.000000
1445.206055	2198.235840
1444.170898	2245.448975
1443.135742	2193.964355
1442.099609	2145.019775
1441.063477	2184.621582
1440.027344	1920.783569
1438.991211	1882.066284
1437.954102	1754.901001
1436.917969	1766.804199
1435.880859	1662.490845
1434.843750	1765.364868
1433.805664	1390.912109
1432.768555	1425.680176
1431.730469	1162.581299
1430.692383	897.102295
1429.654297	967.355042
1428.615234	649.108459
1427.576172	540.372742
1426.537109	484.675537
1425.498047	527.365845
1424.458984	411.289551
1423.418945	242.378067
1422.378906	398.592316
1421.338867	484.262604
1420.298828	280.339325
1419.257813	89.134811
1418.216797	280.694641
1417.175781	142.541458
1416.134766	266.192932
1415.093750	52.758545
1414.051758	194.098648
1413.009766	237.378525
1411.967773	24.278864
1410.924805	-65.508781
1409.882813	15.710634
1408.839844	-109.059639
1407.796875	14.977024
1406.753906	-34.241013
1405.709961	-30.643030
1404.666016	-29.471781
1403.622070	39.546940
1402.578125	259.175598
1401.534180	300.684418
1400.489258	209.323135
1399.444336	-12.299029
1398.399414	-0.576989
1397.354492	21.261335
1396.308594	110.836044
1395.262695	5.049789
1394.216797	89.780991
1393.170898	-153.492355
1392.124023	31.582558
1391.077148	63.984020
1390.031250	73.965271
1388.983398	43.991627
1387.936523	21.656984
1386.888672	34.447369
1385.840820	104.857964
1384.792969	10.347946
1383.745117	-101.503433
1382.696289	-15.783127
1381.647461	-179.826599
1380.598633	-73.907249
1379.549805	-5.375649
1378.500977	-56.600956
1377.451172	74.535370
1376.401367	-51.324390
1375.351563	5.143861
1374.300781	-55.548508
1373.250000	-36.276272
1372.200195	-14.384456
1371.148438	127.273338
1370.097656	-149.737946
1369.045898	-17.824413
1367.995117	-90.129768
1366.943359	-72.610458
1365.890625	17.244181
1364.838867	79.812050
1363.786133	-74.096062
1362.733398	93.246994
1361.680664	-92.679886
1360.626953	84.801849
1359.574219	-73.418663
1358.520508	42.083759
1357.466797	73.143837
1356.412109	116.744194
1355.358398	170.407593
1354.303711	87.528801
1353.249023	151.373566
1352.193359	170.617264
1351.138672	43.505085
1350.083008	395.669067
1349.027344	499.635010
1347.971680	318.345184
1346.915039	444.873901
1345.858398	437.553131
1344.802734	561.798218
1343.745117	492.741211
1342.688477	594.878479
1341.630859	605.411255
1340.573242	536.794678
1339.515625	661.546997
1338.458008	679.891357
1337.399414	611.699890
1336.340820	625.359619
1335.282227	616.872070
1334.223633	784.196655
1333.165039	832.839722
1332.105469	755.454895
1331.045898	673.289001
1329.986328	611.066833
1328.925781	739.312622
1327.865234	813.268616
1326.804688	726.735840
1325.744141	670.008484
1324.683594	766.541809
1323.622070	776.743164
1322.560547	750.039612
1321.499023	760.491882
1320.437500	682.239624
1319.375000	840.955322
1318.312500	935.601440
1317.250000	1072.245483
1316.187500	792.334656
1315.124023	939.047424
1314.061523	901.010010
1312.998047	961.647034
1311.933594	1180.007568
1310.870117	893.577209
1309.805664	915.130859
1308.741211	971.249023
1307.676758	828.122009
1306.612305	1086.209351
1305.546875	963.018555
1304.481445	800.641418
1303.416016	999.881165
1302.349609	1027.062988
1301.284180	1150.189941
1300.217773	892.507263
1299.151367	996.162842
1298.084961	999.174683
1297.017578	1009.650452
1295.950195	993.215149
1294.882813	829.616272
1293.815430	985.197021
1292.747070	839.034119
1291.678711	648.876038
1290.610352	588.866821
1289.541992	877.128784
1288.473633	680.003113
1287.404297	595.783752
1286.334961	624.395386
1285.265625	608.983826
1284.195313	591.212219
1283.125977	563.735718
1282.055664	810.529785
1280.985352	775.830139
1279.914063	755.902893
1278.843750	760.522461
1277.772461	689.390503
1276.700195	765.081665
1275.628906	686.784058
1274.557617	716.136780
1273.485352	723.549683
1272.413086	826.307739
1271.339844	909.542480
1270.267578	941.514771
1269.194336	885.634033
1268.121094	788.336426
1267.046875	1037.694092
1265.973633	789.233093
1264.899414	884.898438
1263.825195	631.804626
1262.750977	795.835632
1261.675781	789.190796
1260.601563	721.659180
1259.526367	717.556519
1258.450195	625.792053
1257.375000	697.299377
1256.298828	664.100281
1255.222656	925.542358
1254.146484	751.197021
1253.070313	800.848511
1251.993164	767.785278
1250.916016	688.547241
1249.838867	458.587616
1248.760742	564.291626
1247.683594	677.262085
1246.605469	498.562378
1245.527344	980.870972
1244.448242	785.213867
1243.370117	876.249268
1242.291016	836.134644
1241.211914	623.684021
1240.131836	772.981995
1239.052734	638.307068
1237.972656	772.992310
1236.892578	694.175110
1235.811523	775.445007
1234.731445	524.527649
1233.650391	726.994629
1232.569336	570.707825
1231.488281	688.266113
1230.406250	648.316589
1229.324219	417.057312
1228.242188	665.294067
1227.160156	506.731201
1226.077148	442.611633
1224.994141	409.961456
1223.911133	338.602264
1222.828125	281.767731
1221.745117	321.657318
1220.661133	243.053040
1219.577148	394.068024
1218.492188	247.774246
1217.408203	123.260239
1216.323242	201.661774
1215.238281	282.412506
1214.153320	450.008942
1213.067383	277.163574
1211.982422	97.119606
1210.896484	406.886658
1209.809570	270.239471
1208.723633	456.762360
1207.636719	573.243042
1206.549805	330.464233
1205.462891	237.167648
1204.375000	375.172150
1203.288086	168.596634
1202.200195	169.184662
1201.111328	-6.046681
1200.023438	78.733765
1198.934570	-24.300974
1197.845703	41.091240
1196.756836	43.852543
1195.666992	-160.284363
1194.578125	37.179237
1193.488281	34.959969
1192.397461	-17.791119
1191.307617	-27.326880
1190.216797	11.128628
1189.125977	83.131607
1188.035156	-149.936172
1186.944336	-207.703629
1185.852539	-143.097534
1184.760742	-35.391418
1183.668945	38.609093
1182.576172	26.154888
1181.483398	-156.632797
1180.390625	-195.552673
1179.297852	160.988205
1178.205078	248.885498
1177.111328	123.426079
1176.017578	17.112476
1174.923828	179.001587
1173.829102	288.064728
1172.734375	109.742210
1171.639648	-1.565232
1170.544922	61.769745
1169.450195	74.762192
1168.354492	56.575603
1167.258789	-62.109970
1166.163086	129.955978
1165.066406	-46.217499
1163.969727	-12.114093
1162.873047	158.064621
1161.776367	-109.003960
1160.679688	204.230591
1159.582031	288.049622
1158.484375	276.274597
1157.386719	235.785156
1156.288086	481.519745
1155.189453	338.266937
1154.090820	237.919159
1152.992188	285.349365
1151.892578	304.067078
1150.793945	222.604706
1149.693359	229.243774
1148.593750	190.538666
1147.494141	-43.514690
1146.393555	-41.837654
1145.292969	243.019470
1144.191406	370.590332
1143.090820	117.330452
1141.989258	161.444672
1140.887695	-70.420601
1139.785156	30.607952
1138.683594	93.475807
1137.581055	248.915680
1136.478516	90.558762
1135.375977	224.380997
1134.272461	263.056305
1133.168945	332.500366
1132.065430	406.576904
1130.960938	546.989990
1129.857422	696.751953
1128.752930	575.917725
1127.648438	768.132141
1126.542969	744.393005
1125.438477	630.503296
1124.333008	798.629944
1123.226563	656.178711
1122.121094	745.888733
1121.014648	456.509521
1119.908203	586.322266
1118.801758	491.092407
1117.695313	611.220215
1116.587891	638.926819
1115.480469	548.255493
1114.373047	471.745148
1113.264648	255.673538
1112.156250	495.924927
1111.047852	553.993530
1109.939453	548.161621
1108.830078	428.856140
1107.721680	477.249756
1106.611328	577.501038
1105.501953	720.144165
1104.392578	567.602173
1103.282227	672.294067
1102.171875	755.643066
1101.060547	525.163818
1099.950195	728.663574
1098.838867	755.176392
1097.726563	621.324585
1096.615234	807.992920
1095.502930	893.202454
1094.390625	938.277283
1093.278320	641.795898
1092.166016	726.833923
1091.052734	736.451782
1089.939453	833.096802
1088.826172	764.948120
1087.711914	797.934387
1086.598633	913.182373
1085.484375	835.526245
1084.369141	797.822937
1083.254883	816.510132
1082.139648	680.069275
1081.024414	771.522278
1079.909180	754.865906
1078.792969	717.047119
1077.676758	693.300903
1076.560547	758.722656
1075.444336	727.885376
1074.327148	474.170593
1073.209961	682.584961
1072.092773	370.333221
1070.974609	426.252136
1069.857422	339.164764
1068.739258	701.989746
1067.620117	565.640991
1066.501953	466.822510
1065.382813	742.686401
1064.263672	564.252075
1063.144531	486.534058
1062.024414	624.118042
1060.905273	499.625214
1059.784180	531.882324
1058.664063	559.453979
1057.543945	467.786255
1056.422852	373.822388
1055.301758	396.743988
1054.179688	384.614380
1053.057617	356.150391
1051.936523	334.722046
1050.813477	285.290131
1049.691406	506.650574
1048.568359	436.232971
1047.445313	372.866394
1046.322266	237.246033
1045.198242	271.931519
1044.075195	360.252655
1042.950195	311.031067
1041.826172	264.196930
1040.702148	222.074554
1039.577148	238.228531
1038.452148	293.995514
1037.326172	72.724358
1036.201172	452.108704
1035.075195	405.507538
1033.948242	505.533173
1032.822266	272.952240
1031.695313	314.916901
1030.568359	468.502777
1029.441406	464.013428
1028.313477	90.091003
1027.186523	-65.215172
1026.058594	-57.810131
1024.929688	-34.101116
1023.801758	80.203064
1022.672852	-90.982033
1021.543945	-101.909378
1020.414063	-242.691452
1019.284180	-12.227830
1018.155273	118.486877
1017.024414	124.008667
1015.894531	64.702866
1014.763672	-8.409730
1013.632813	152.579483
1012.501953	230.185806
1011.370117	212.886047
1010.238281	279.019196
1009.106445	180.866135
1007.974609	517.887390
1006.841797	581.834412
1005.708984	796.182495
1004.576172	1313.450806
1003.443359	1955.409302
1002.309570	1765.059692
1001.175781	1457.038940
1000.041992	1019.877869
998.907227	382.062622
997.772461	238.815918
996.637695	171.920334
995.502930	91.306824
994.367188	105.439415
993.231445	142.738602
992.095703	-41.302223
990.959961	159.946030
989.823242	38.441807
988.686523	-57.545296
987.549805	-84.247574
986.412109	25.095345
985.274414	5.514430
984.136719	-80.726624
982.999023	-136.885635
981.860352	-186.000793
980.722656	66.471977
979.583008	-0.844226
978.444336	-111.711418
977.304688	83.425323
976.165039	23.402550
975.025391	-172.080765
973.884766	20.992390
972.745117	-13.342442
971.604492	87.972481
970.462891	58.473228
969.322266	150.786407
968.180664	229.408783
967.039063	133.721649
965.896484	107.028664
964.753906	360.293854
963.611328	-56.009758
962.468750	525.258789
961.326172	421.076355
960.182617	365.189301
959.039063	343.820679
957.894531	531.013916
956.750977	145.787262
955.606445	221.020355
954.460938	85.779968
953.316406	90.314133
952.170898	316.880890
951.025391	72.316505
949.879883	93.242958
948.733398	205.732498
947.587891	398.291595
946.440430	339.539917
945.293945	13.661019
944.146484	208.800903
942.999023	198.471542
941.851563	318.397156
940.704102	253.526535
939.555664	216.197098
938.407227	313.604797
937.257813	94.077469
936.109375	162.076965
934.959961	205.097397
933.810547	268.733521
932.660156	300.566345
931.510742	300.612366
930.360352	207.407425
929.208984	-6.306875
928.058594	7.838784
926.907227	151.825989
925.755859	166.170364
924.603516	173.804871
923.452148	70.112503
922.299805	0.693651
921.147461	242.851440
919.994141	94.115768
918.840820	-120.327713
917.687500	-193.719528
916.534180	-128.431107
915.379883	120.850876
914.225586	-38.471680
913.071289	52.026562
911.916992	-177.326752
910.761719	103.919563
909.606445	-52.555733
908.451172	-181.648743
907.294922	-24.962835
906.138672	97.753624
904.982422	-58.170971
903.826172	78.278252
902.668945	128.706131
901.511719	-121.921349
900.354492	-71.288620
899.196289	241.925079
898.038086	77.693245
896.879883	148.865494
895.721680	177.121506
894.562500	85.623039
893.403320	156.991577
892.244141	280.379395
891.084961	290.820496
889.924805	129.671127
888.764648	282.559235
887.603516	347.400635
886.443359	166.243958
885.282227	149.975739
884.121094	187.922821
882.958984	119.909332
881.797852	178.258774
880.635742	335.839417
879.472656	304.074890
878.310547	403.068573
877.147461	477.287598
875.984375	607.826904
874.820313	391.577118
873.656250	618.971924
872.492188	443.416107
871.328125	222.975540
870.164063	281.634094
868.999023	182.863556
867.833984	248.317078
866.667969	316.022125
865.502930	415.178925
864.336914	350.284363
863.169922	438.208038
862.003906	238.619751
860.836914	247.969604
859.669922	306.715240
858.501953	592.128296
857.334961	273.818909
856.166992	570.331970
854.999023	454.039093
853.830078	665.172852
852.661133	699.107910
851.492188	762.157043
850.323242	800.519836
849.153320	637.251099
847.983398	485.244049
846.813477	664.670959
845.642578	452.260315
844.472656	275.731018
843.301758	410.272217
842.129883	224.851074
840.958984	269.831085
839.787109	547.293945
838.614258	560.827881
837.442383	464.808350
836.269531	402.315948
835.096680	509.575256
833.923828	527.412048
832.750000	355.422882
831.576172	502.664642
830.402344	578.373230
829.227539	638.381592
828.053711	553.311951
826.878906	392.410553
825.703125	249.367355
824.528320	237.833450
823.352539	377.782257
822.175781	515.374573
821.000000	287.535400
819.823242	331.416595
818.646484	344.034912
817.469727	22.699890
816.291992	113.125023
815.114258	234.575363
813.936523	-37.802456
812.758789	38.987831
811.580078	95.655670
810.401367	16.627729
809.221680	15.329210
808.042969	85.027840
806.863281	-58.615719
805.683594	57.521008
804.502930	-143.950348
803.322266	0.819498
802.141602	98.826324
800.960938	-164.918427
799.779297	-166.919434
798.597656	-195.628601
797.416016	-126.882942
796.234375	30.381004
795.051758	-133.823975
793.869141	-284.764618
792.685547	-185.466263
791.502930	37.673035
790.319336	-0.617263
789.135742	-16.864990
787.951172	-95.165886
786.766602	18.918350
785.582031	35.527954
784.397461	-3.259280
783.211914	2.076067
782.026367	20.558891
780.840820	153.817017
779.655273	54.954922
778.468750	-79.304939
777.282227	33.680202
776.094727	199.482391
774.908203	-3.464733
773.720703	56.138073
772.533203	223.691086
771.344727	-19.139965
770.156250	97.422508
768.967773	238.069611
767.779297	142.734711
766.589844	142.080582
765.400391	9.154051
764.210938	127.240288
763.020508	223.149506
761.830078	285.892883
760.639648	445.333038
759.449219	298.774933
758.257813	347.955566
757.066406	500.373138
755.875000	283.255707
754.682617	354.095184
753.491211	114.949844
752.297852	82.349533
751.105469	102.389191
749.912109	194.800812
748.718750	245.367828
747.525391	91.692947
746.331055	120.148888
745.137695	295.504517
743.942383	314.967377
742.748047	259.785797
741.552734	226.481369
740.357422	147.092392
739.162109	-55.043568
737.965820	-51.211922
736.770508	110.258850
735.573242	197.140030
734.376953	73.749916
733.179688	197.694733
731.982422	157.410080
730.785156	178.351105
729.586914	131.432678
728.388672	333.780121
727.190430	175.266678
725.992188	191.647446
724.792969	173.023880
723.593750	206.810654
722.394531	74.557899
721.194336	389.990143
719.994141	447.643280
718.793945	335.008972
717.592773	495.175964
716.391602	304.021118
715.190430	313.607391
713.989258	74.600182
712.787109	121.292435
711.584961	165.784637
710.382813	101.311584
709.180664	34.698837
707.977539	124.947258
706.774414	25.725636
705.570313	-64.722038
704.367188	112.602448
703.163086	-95.278114
701.958984	-33.275249
700.753906	204.901810
699.548828	201.638229
698.343750	91.891014
697.138672	188.711777
695.932617	33.471180
694.726563	-10.857171
693.520508	79.540749
692.313477	187.318619
691.106445	-86.977165
689.899414	-91.961639
688.692383	-29.620111
687.484375	-12.805106
686.276367	-37.144802
685.068359	5.808629
683.859375	-157.139481
682.650391	-31.689295
681.441406	15.762730
680.232422	-175.036545
679.022461	-255.220871
677.812500	-90.618408
676.602539	35.010201
675.391602	-140.191040
674.180664	165.123596
672.969727	65.824471
671.758789	-3.081583
670.546875	-2.696605
669.334961	198.799301
668.123047	-101.157341
666.910156	156.570831
665.697266	-17.822500
664.484375	205.321747
663.270508	-50.948929
662.057617	-123.558540
660.842773	34.848557
659.628906	7.648974
658.415039	129.347504
657.200195	-50.932297
655.984375	27.649223
654.769531	78.181549
653.553711	-160.109467
652.337891	17.584597
651.122070	22.844345
649.905273	122.853592
648.688477	257.242249
647.471680	159.028519
646.253906	151.210693
645.037109	263.838531
643.818359	283.837769
642.600586	282.235321
641.381836	334.295074
640.163086	186.284897
638.944336	208.012970
637.725586	-77.695724
636.505859	-2.510784
635.286133	151.932404
634.065430	209.477798
632.845703	146.556915
631.625000	85.575264
630.403320	191.741486
629.182617	95.914047
627.960938	201.445404
626.739258	42.840115
625.517578	104.775940
624.294922	78.420860
623.072266	437.395020
621.849609	125.187202
620.625977	345.994995
619.402344	28.697548
618.178711	8.607132
616.955078	13.644078
615.730469	107.951172
614.505859	53.950798
613.281250	-54.177158
612.055664	8.101659
610.830078	-95.036400
609.604492	-55.713737
608.378906	-124.109001
607.152344	-48.087269
605.925781	20.549316
604.699219	-57.054672
