# Supplementary material for: Raman spectroscopy accurately differentiates mucosal healing from non-healing and biochemical changes following biological therapy in inflammatory bowel disease
Source: PLoS One. 2021 Jun 2;16(6):e0252210. doi: 10.1371/journal.pone.0252210 (PMC8172032; doi:10.1371/journal.pone.0252210)
Supplement: S2 Dataset — (ZIP) [file pone.0252210.s004.zip › Export UC MH/EC037-1_base sub CR removed_71__X_-13695.7__Y_37034__Z_157.928__Time_810.txt]

1714.640625	228.285217
1713.664063	-54.108295
1712.687500	367.852722
1711.709961	260.155029
1710.733398	167.468475
1709.755859	100.363052
1708.778320	216.949112
1707.799805	251.791245
1706.821289	239.789566
1705.843750	172.959152
1704.864258	-2.377285
1703.885742	-87.959999
1702.907227	-281.954010
1701.927734	12.268330
1700.948242	-29.457272
1699.968750	-53.930096
1698.988281	-120.047089
1698.007813	-43.326706
1697.028320	53.212299
1696.046875	-12.260417
1695.066406	-89.963760
1694.084961	-27.758190
1693.104492	-79.347763
1692.123047	91.601402
1691.140625	220.705521
1690.159180	-164.238541
1689.176758	140.117828
1688.194336	-200.179611
1687.211914	127.148857
1686.228516	79.276558
1685.246094	-2.366268
1684.262695	-11.244714
1683.279297	76.571968
1682.295898	103.857376
1681.311523	86.586357
1680.327148	-25.788347
1679.342773	189.971695
1678.358398	105.628708
1677.374023	104.462784
1676.388672	109.248718
1675.403320	106.685318
1674.417969	6.367100
1673.432617	156.544174
1672.446289	259.380707
1671.459961	314.908142
1670.473633	421.422455
1669.487305	464.679810
1668.500977	375.673035
1667.513672	287.185577
1666.526367	438.066071
1665.539063	324.010254
1664.550781	374.908356
1663.563477	542.920654
1662.575195	554.821777
1661.586914	516.752319
1660.598633	473.785492
1659.609375	595.487671
1658.620117	542.649353
1657.631836	590.836365
1656.641602	514.859497
1655.652344	526.610352
1654.662109	562.475220
1653.672852	678.014832
1652.681641	518.619019
1651.691406	502.406219
1650.701172	327.787872
1649.709961	296.256714
1648.718750	349.560608
1647.727539	104.434273
1646.735352	216.315170
1645.744141	82.686913
1644.751953	-11.083286
1643.759766	16.829634
1642.766602	332.636261
1641.774414	-21.900122
1640.781250	-80.603348
1639.788086	79.822502
1638.794922	-4.977669
1637.801758	10.585607
1636.807617	-166.202728
1635.813477	-97.679283
1634.819336	-174.025467
1633.825195	113.329445
1632.830078	-2.374307
1631.834961	116.423508
1630.839844	8.807894
1629.844727	130.307419
1628.849609	-295.596069
1627.853516	-84.534111
1626.857422	-18.210550
1625.861328	56.004501
1624.865234	-82.773521
1623.868164	-13.800408
1622.871094	18.358301
1621.874023	89.922066
1620.876953	-69.735191
1619.879883	17.566307
1618.881836	-115.770180
1617.883789	134.242355
1616.885742	-62.099625
1615.887695	-150.790497
1614.888672	12.391871
1613.889648	-81.600922
1612.890625	223.030151
1611.891602	207.599915
1610.892578	165.909653
1609.892578	82.242592
1608.892578	29.993626
1607.892578	-17.057980
1606.892578	360.138672
1605.891602	124.353401
1604.890625	236.785629
1603.889648	176.340134
1602.888672	11.164079
1601.887695	230.564865
1600.885742	23.417074
1599.883789	-32.056408
1598.881836	-56.225529
1597.879883	18.850437
1596.876953	78.106743
1595.874023	163.361816
1594.871094	-172.104401
1593.868164	-220.243286
1592.864258	-59.583420
1591.861328	-87.062103
1590.857422	-10.247005
1589.853516	-121.463936
1588.848633	-47.522728
1587.844727	258.415009
1586.839844	16.459866
1585.834961	-24.756111
1584.830078	-11.338640
1583.824219	184.367203
1582.819336	413.741486
1581.813477	168.780823
1580.807617	137.357559
1579.800781	-13.963326
1578.794922	-206.993805
1577.788086	68.407600
1576.781250	85.948074
1575.773438	131.959015
1574.766602	133.607300
1573.758789	-39.114674
1572.750977	-22.103428
1571.743164	12.963180
1570.735352	232.395630
1569.726563	4.696904
1568.718750	254.942078
1567.708984	79.004082
1566.700195	136.705658
1565.691406	129.349762
1564.681641	80.328682
1563.671875	-132.279663
1562.662109	166.149231
1561.652344	168.630524
1560.641602	129.479141
1559.630859	279.475891
1558.620117	81.939781
1557.609375	-24.936998
1556.597656	223.053757
1555.586914	71.898354
1554.575195	228.862000
1553.563477	206.970657
1552.550781	102.113922
1551.539063	-0.224710
1550.526367	306.190918
1549.513672	56.133530
1548.500977	134.548599
1547.487305	26.608585
1546.473633	130.599335
1545.459961	342.989899
1544.446289	64.158600
1543.432617	-183.663757
1542.417969	134.208588
1541.404297	-121.497993
1540.389648	12.674450
1539.374023	273.160706
1538.359375	141.132156
1537.343750	112.257187
1536.328125	111.666817
1535.312500	260.571594
1534.296875	-72.915474
1533.280273	122.155350
1532.263672	-15.472133
1531.247070	78.798500
1530.230469	-2.271277
1529.212891	86.600105
1528.196289	49.157387
1527.178711	-65.621086
1526.160156	58.959579
1525.142578	-99.702965
1524.124023	179.050812
1523.106445	-162.400620
1522.087891	-61.396080
1521.068359	21.468441
1520.049805	-150.299225
1519.030273	-70.176941
1518.010742	35.533573
1516.991211	364.661377
1515.971680	107.884117
1514.951172	25.775549
1513.930664	36.072296
1512.910156	164.387619
1511.889648	-15.411304
1510.868164	-5.320314
1509.846680	-221.060516
1508.826172	253.227280
1507.803711	-103.650726
1506.782227	-160.442169
1505.759766	5.734045
1504.737305	158.974442
1503.714844	-61.987583
1502.692383	37.308891
1501.668945	-132.417496
1500.646484	17.974993
1499.623047	-220.882050
1498.599609	-57.834259
1497.575195	202.331970
1496.550781	-167.017975
1495.527344	49.521408
1494.502930	-74.202812
1493.477539	39.861008
1492.453125	69.506386
1491.427734	-3.129708
1490.402344	-93.644691
1489.376953	-23.205652
1488.350586	-37.116798
1487.325195	63.882313
1486.298828	60.133518
1485.272461	-9.991817
1484.245117	277.145386
1483.218750	314.132721
1482.191406	93.450600
1481.164063	250.288742
1480.136719	200.527786
1479.108398	288.421997
1478.080078	223.359253
1477.052734	339.248932
1476.023438	536.579773
1474.995117	311.047058
1473.965820	431.911407
1472.937500	512.010254
1471.908203	357.896210
1470.877930	549.932251
1469.848633	421.336487
1468.818359	648.909668
1467.788086	881.485657
1466.757813	935.992859
1465.727539	881.183716
1464.696289	877.232422
1463.665039	977.481445
1462.633789	937.983093
1461.602539	880.745728
1460.570313	1067.319336
1459.539063	956.810181
1458.506836	1255.023193
1457.473633	1301.885498
1456.441406	1041.771606
1455.408203	1286.577393
1454.375000	1054.523926
1453.341797	1000.091064
1452.308594	1191.611938
1451.274414	1332.384033
1450.241211	1219.751831
1449.207031	1345.332275
1448.171875	1359.437256
1447.137695	1178.602417
1446.102539	1395.360840
1445.067383	1374.132202
1444.032227	1137.849365
1442.997070	1126.896118
1441.960938	1260.165649
1440.924805	928.077576
1439.888672	1089.242065
1438.852539	1225.107544
1437.816406	938.881897
1436.779297	652.814026
1435.742188	836.826904
1434.705078	932.407715
1433.666992	795.662903
1432.629883	588.350952
1431.591797	532.623352
1430.553711	373.505188
1429.514648	373.455566
1428.476563	325.548828
1427.437500	277.707336
1426.398438	371.150208
1425.359375	187.307755
1424.320313	147.268555
1423.280273	276.127686
1422.240234	188.330490
1421.200195	153.527908
1420.159180	277.443115
1419.119141	225.140305
1418.078125	-3.292192
1417.037109	135.869812
1415.996094	199.555511
1414.954102	177.737274
1413.912109	5.093140
1412.870117	126.786575
1411.828125	-33.068748
1410.786133	297.330231
1409.743164	-121.196159
1408.700195	-52.077816
1407.657227	-133.629868
1406.614258	209.326660
1405.570313	140.435486
1404.527344	21.450977
1403.483398	15.509954
1402.438477	14.649929
1401.394531	-18.740480
1400.349609	15.660508
1399.304688	-7.554358
1398.259766	9.422635
1397.214844	129.227310
1396.168945	-1.546949
1395.123047	296.221558
1394.077148	305.879517
1393.031250	122.775528
1391.984375	-35.153004
1390.937500	-27.729128
1389.890625	255.056854
1388.843750	215.017380
1387.796875	105.024391
1386.749023	115.188393
1385.701172	27.898769
1384.653320	-214.279190
1383.604492	-8.892080
1382.556641	34.058071
1381.507813	39.576946
1380.458984	35.172630
1379.410156	140.719879
1378.360352	-290.519012
1377.310547	79.785065
1376.260742	95.611290
1375.210938	168.890030
1374.161133	-17.232550
1373.110352	18.755108
1372.059570	-94.813423
1371.008789	-188.323288
1369.957031	7.393491
1368.906250	-61.041176
1367.854492	74.906364
1366.802734	-25.768623
1365.750000	252.184082
1364.698242	57.036160
1363.645508	28.806141
1362.592773	197.264343
1361.540039	154.218857
1360.486328	24.179924
1359.433594	21.111879
1358.379883	50.426411
1357.326172	-186.213989
1356.271484	134.052719
1355.216797	409.511932
1354.163086	190.524933
1353.107422	21.355055
1352.052734	187.575653
1350.998047	194.886719
1349.942383	410.756042
1348.886719	601.773254
1347.830078	415.615234
1346.774414	405.731049
1345.717773	197.488739
1344.661133	324.137878
1343.604492	284.691467
1342.546875	557.601929
1341.490234	664.431030
1340.432617	647.389221
1339.375000	504.083008
1338.316406	576.330444
1337.258789	556.997314
1336.200195	691.185242
1335.141602	612.535583
1334.082031	741.796204
1333.023438	720.162720
1331.963867	419.111877
1330.904297	496.548706
1329.844727	623.441101
1328.784180	799.748108
1327.723633	696.798218
1326.663086	979.332947
1325.602539	589.962830
1324.541992	744.075623
1323.480469	636.454773
1322.418945	635.059509
1321.357422	589.285461
1320.295898	654.596680
1319.233398	655.776733
1318.170898	797.567749
1317.108398	820.982666
1316.045898	708.841003
1314.982422	503.123566
1313.918945	630.177979
1312.855469	634.034668
1311.791992	711.809998
1310.728516	824.059753
1309.664063	840.270874
1308.599609	826.970398
1307.535156	668.514954
1306.469727	1021.893494
1305.404297	939.767822
1304.338867	747.039368
1303.273438	797.834290
1302.208008	629.854919
1301.141602	788.832458
1300.075195	878.965698
1299.008789	937.146362
1297.942383	693.234985
1296.875000	680.261719
1295.807617	745.872498
1294.740234	637.211121
1293.672852	567.880127
1292.604492	839.603271
1291.537109	748.217896
1290.468750	813.828430
1289.399414	572.955627
1288.331055	655.764771
1287.261719	559.649597
1286.192383	654.697144
1285.123047	710.525818
1284.052734	389.179779
1282.983398	442.615234
1281.913086	579.265015
1280.841797	405.032806
1279.771484	595.480103
1278.700195	617.045776
1277.628906	641.057190
1276.557617	581.925598
1275.486328	708.624878
1274.414063	732.613464
1273.341797	842.124939
1272.269531	944.261902
1271.197266	560.275757
1270.124023	808.954956
1269.050781	674.202942
1267.977539	859.284668
1266.904297	858.808777
1265.830078	946.165405
1264.756836	655.380859
1263.681641	598.841797
1262.607422	864.189453
1261.533203	683.302429
1260.458008	597.537537
1259.382813	633.644104
1258.307617	694.090088
1257.231445	652.201416
1256.155273	780.783752
1255.079102	804.614014
1254.002930	626.402344
1252.926758	606.439331
1251.849609	749.478455
1250.772461	666.229858
1249.695313	369.001617
1248.617188	662.709351
1247.540039	387.469391
1246.461914	430.701416
1245.382813	437.449860
1244.304688	417.467804
1243.225586	463.051910
1242.146484	557.162476
1241.067383	296.789307
1239.988281	235.535385
1238.908203	693.566406
1237.828125	406.600525
1236.748047	296.801392
1235.667969	739.918579
1234.586914	591.268188
1233.505859	575.976563
1232.424805	621.258301
1231.343750	368.499634
1230.261719	462.210022
1229.179688	362.123413
1228.097656	649.448486
1227.015625	621.946533
1225.932617	601.689575
1224.850586	409.640167
1223.767578	241.840897
1222.683594	340.121521
1221.600586	331.954559
1220.516602	372.111023
1219.432617	-92.897514
1218.347656	157.508606
1217.263672	156.544296
1216.178711	83.093758
1215.093750	408.084656
1214.008789	97.975815
1212.922852	239.329269
1211.836914	185.133331
1210.750977	27.198387
1209.665039	612.217651
1208.579102	172.065903
1207.492188	194.984955
1206.405273	119.041351
1205.318359	320.244751
1204.230469	290.032166
1203.142578	168.272980
1202.054688	258.471039
1200.966797	172.841125
1199.877930	-54.808685
1198.790039	37.713825
1197.701172	195.128448
1196.611328	-167.166443
1195.522461	7.009759
1194.432617	60.851391
1193.342773	93.007378
1192.252930	-177.707794
1191.162109	41.857658
1190.072266	-178.324371
1188.981445	-23.755003
1187.889648	-42.178356
1186.798828	16.211555
1185.707031	-57.467300
1184.615234	36.840477
1183.523438	-58.450935
1182.430664	-52.988617
1181.337891	-289.758087
1180.245117	-25.360785
1179.152344	-46.349281
1178.059570	-45.783970
1176.965820	100.902885
1175.872070	-147.738953
1174.778320	-63.406544
1173.683594	-19.846640
1172.588867	50.002327
1171.494141	-117.132866
1170.399414	53.154266
1169.303711	-87.644753
1168.208984	-25.107975
1167.113281	-3.276018
1166.016602	-129.695541
1164.920898	13.996949
1163.824219	179.102554
1162.727539	-4.670462
1161.630859	28.963366
1160.533203	122.249428
1159.435547	179.665588
1158.337891	81.893829
1157.240234	15.168838
1156.141602	115.446938
1155.043945	160.810669
1153.944336	115.505234
1152.845703	-196.809555
1151.747070	60.668346
1150.647461	15.363992
1149.547852	105.862846
1148.447266	51.000114
1147.347656	322.405396
1146.247070	24.639368
1145.146484	167.351974
1144.044922	67.239777
1142.944336	-128.003098
1141.842773	100.228905
1140.741211	-71.185669
1139.638672	-159.325684
1138.537109	163.803909
1137.434570	28.093721
1136.332031	37.369659
1135.228516	-103.031128
1134.125977	81.995827
1133.022461	67.470062
1131.917969	74.298309
1130.814453	252.001099
1129.709961	227.922165
1128.605469	452.930450
1127.500977	194.001053
1126.396484	373.845459
1125.291016	79.470726
1124.185547	216.579819
1123.080078	140.362717
1121.973633	175.508148
1120.868164	243.800415
1119.761719	233.909409
1118.654297	86.702911
1117.547852	105.246422
1116.440430	126.139595
1115.333008	21.634211
1114.225586	16.514036
1113.117188	411.024506
1112.008789	273.417419
1110.900391	289.509735
1109.791992	201.620407
1108.682617	123.215569
1107.573242	162.947418
1106.463867	334.906372
1105.354492	195.147675
1104.244141	473.239105
1103.133789	420.828949
1102.023438	241.044662
1100.913086	56.629078
1099.801758	395.825775
1098.690430	223.255615
1097.579102	279.413330
1096.467773	95.180344
1095.355469	382.247589
1094.243164	327.640198
1093.130859	388.464233
1092.017578	378.627380
1090.905273	566.542542
1089.791992	173.091019
1088.677734	85.695313
1087.564453	299.453705
1086.450195	110.970314
1085.335938	284.672455
1084.221680	416.000183
1083.106445	342.812531
1081.991211	311.966492
1080.875977	419.745819
1079.760742	391.278076
1078.644531	503.713379
1077.528320	346.158661
1076.412109	270.835144
1075.295898	376.237549
1074.178711	244.676254
1073.061523	129.611588
1071.944336	256.131989
1070.826172	63.795921
1069.708984	162.191254
1068.590820	234.784012
1067.471680	183.201782
1066.353516	429.114258
1065.234375	19.307934
1064.115234	419.692139
1062.996094	61.617020
1061.875977	358.897095
1060.755859	288.789215
1059.635742	382.456085
1058.515625	296.060242
1057.394531	195.701523
1056.273438	32.310493
1055.152344	179.801712
1054.031250	322.583862
1052.909180	63.602558
1051.787109	134.012833
1050.665039	293.131592
1049.541992	286.494293
1048.418945	363.892670
1047.295898	47.032211
1046.172852	290.114563
1045.048828	229.978088
1043.925781	34.695492
1042.801758	-130.168274
1041.676758	61.592392
1040.552734	-91.481255
1039.427734	207.392731
1038.302734	-101.592018
1037.176758	-107.757088
1036.050781	-153.449921
1034.924805	-278.201385
1033.798828	-163.233749
1032.672852	70.338135
1031.545898	278.255310
1030.418945	302.459198
1029.291992	103.561478
1028.164063	-132.386169
1027.036133	-189.299911
1025.908203	-336.730164
1024.780273	161.493301
1023.651367	-125.163612
1022.522461	-123.839928
1021.393555	-1.808769
1020.264648	-93.224136
1019.134766	-50.036018
1018.004883	-136.678543
1016.875000	-220.920959
1015.744141	107.482147
1014.613281	4.770333
1013.482422	110.652840
1012.351563	149.364273
1011.219727	-94.408386
1010.088867	115.738991
1008.956055	96.685318
1007.824219	232.729843
1006.691406	158.226929
1005.558594	400.677429
1004.425781	978.356934
1003.292969	1107.316284
1002.159180	1021.307434
1001.025391	584.147217
999.891602	281.230438
998.756836	324.955322
997.622070	89.298958
996.487305	151.614990
995.352539	156.245316
994.216797	-92.909676
993.081055	193.324142
991.945313	-143.271896
990.808594	80.675369
989.672852	184.689407
988.536133	90.483292
987.398438	219.885345
986.261719	31.360123
985.124023	-78.720825
983.986328	163.611084
982.847656	53.645287
981.709961	54.261978
980.571289	-7.204093
979.432617	41.834587
978.292969	-19.504269
977.153320	213.567917
976.013672	120.133141
974.874023	178.484314
973.734375	-174.454773
972.593750	40.252113
971.453125	261.799530
970.311523	249.075012
969.170898	-50.554127
968.029297	467.079834
966.886719	426.926147
965.745117	283.609650
964.602539	186.278793
963.459961	47.768349
962.317383	138.619202
961.173828	96.541405
960.030273	59.115692
958.886719	44.666111
957.743164	-15.536033
956.598633	77.752670
955.454102	113.815857
954.309570	62.938488
953.165039	353.071533
952.019531	181.011230
950.874023	269.810608
949.727539	232.851898
948.582031	-5.208246
947.435547	152.273926
946.289063	266.317963
945.141602	119.931274
943.995117	211.182236
942.847656	359.519592
941.699219	224.765457
940.551758	5.679285
939.403320	263.618256
938.254883	268.271545
937.105469	270.683838
935.957031	466.952240
934.807617	86.440025
933.658203	125.492401
932.507813	346.847626
931.357422	201.393753
930.207031	147.146042
929.056641	97.522079
927.906250	186.822281
926.754883	-65.252052
925.603516	-64.608017
924.451172	161.272171
923.298828	-213.299927
922.146484	101.267059
920.994141	77.029358
919.841797	43.752167
918.688477	226.375290
917.535156	4.620215
916.380859	171.346741
915.227539	86.015617
914.073242	275.419159
912.918945	-14.065072
911.763672	-71.956070
910.608398	8.584599
909.453125	27.892389
908.297852	-20.787092
907.141602	16.724510
905.985352	224.214706
904.829102	-118.904915
903.672852	-99.414146
902.515625	-25.550547
901.358398	39.256439
900.201172	115.383240
899.042969	-111.729889
897.884766	-137.350388
896.726563	309.808319
895.568359	-23.381304
894.409180	82.216438
893.250000	-182.892593
892.090820	49.296883
890.930664	231.701843
889.771484	249.166382
888.611328	216.968338
887.450195	-68.037292
886.289063	227.186417
885.128906	323.719269
883.966797	135.975739
882.805664	36.309696
881.643555	-45.246815
880.481445	211.421127
879.319336	168.225021
878.156250	197.177750
876.993164	-12.656615
875.830078	266.371674
874.666016	-73.941223
873.502930	252.287140
872.338867	157.503174
871.173828	191.040253
870.009766	278.571777
868.844727	21.970022
867.679688	316.400421
866.513672	237.538101
865.348633	214.915680
864.182617	53.007099
863.015625	180.979706
861.849609	52.873848
860.682617	286.345154
859.515625	14.633225
858.347656	221.094849
857.180664	402.789795
856.012695	57.250774
854.843750	400.393127
853.675781	465.354736
852.506836	214.222946
851.337891	514.530212
850.167969	411.399109
848.999023	66.400909
847.829102	41.822323
846.658203	203.096283
845.488281	212.083160
844.317383	285.970062
843.146484	292.703461
841.975586	165.225983
840.803711	169.753952
839.631836	28.956408
838.459961	181.045578
837.287109	402.339294
836.114258	328.612122
834.941406	51.654354
833.768555	208.057114
832.594727	165.679260
831.420898	357.687897
830.247070	328.678040
829.072266	301.908905
827.898438	212.692017
826.722656	69.991966
825.547852	-61.499020
824.372070	-45.826271
823.196289	45.597267
822.020508	136.968170
820.844727	-101.360733
819.667969	-54.554085
818.491211	-16.684958
817.313477	74.572220
816.136719	85.665787
814.958984	170.157745
813.781250	-56.788639
812.602539	0.984220
811.423828	34.260719
810.245117	7.497211
809.066406	-139.262070
807.886719	5.052533
806.707031	47.114128
805.527344	-110.704910
804.346680	-179.670914
803.166992	108.707695
801.985352	59.652748
800.804688	-120.285477
799.623047	-207.008194
798.441406	-54.240597
797.259766	-189.752869
796.078125	-127.975365
794.895508	-24.153038
793.712891	19.783913
792.529297	23.809235
791.346680	-167.040176
790.163086	122.537315
788.978516	-108.138680
787.794922	46.263809
786.610352	322.227936
785.425781	255.237732
784.241211	298.802399
783.055664	198.631790
781.870117	173.618317
780.684570	91.136337
779.498047	92.600822
778.311523	-16.388771
777.125000	254.399399
775.938477	19.533148
774.750977	100.323799
773.563477	331.072144
772.375977	146.980759
771.187500	300.351166
769.999023	281.638519
768.810547	187.951721
767.622070	279.385956
766.432617	425.816895
765.243164	74.330688
764.053711	315.356598
762.863281	49.844414
761.672852	74.970322
760.482422	243.081528
759.291992	111.857315
758.100586	532.747375
756.909180	447.613708
755.717773	-4.680898
754.525391	189.412903
753.333008	86.708298
752.140625	230.072174
750.948242	-65.972359
749.754883	151.930557
748.561523	57.936142
747.368164	80.268753
746.173828	157.405273
744.979492	28.233543
743.785156	-6.607978
742.590820	149.298508
741.395508	-177.228348
740.200195	31.154572
739.003906	24.642828
737.808594	-19.153044
736.612305	33.392563
735.416016	109.957024
734.218750	-69.705551
733.021484	205.922195
731.824219	137.826675
730.626953	214.103683
729.428711	237.804199
728.230469	274.566956
727.032227	276.288635
725.833984	-154.792236
724.634766	310.180023
723.435547	27.752623
722.235352	481.451172
721.036133	63.643566
719.835938	311.822083
718.635742	282.655334
717.434570	222.909241
716.233398	479.469360
715.032227	375.998474
713.831055	242.009018
712.628906	29.557920
711.426758	178.960846
710.224609	310.824127
709.021484	-6.179964
707.818359	247.551605
706.615234	309.512085
705.412109	29.632277
704.208008	176.422501
703.003906	-92.484535
701.799805	350.057037
700.594727	-90.647415
699.389648	184.199203
698.184570	282.805481
696.979492	-129.401169
695.773438	93.033348
694.567383	128.519791
693.361328	-27.150856
692.154297	-85.061417
690.947266	48.074215
689.740234	-187.821838
688.533203	79.776154
687.325195	-12.864635
686.117188	-57.756477
684.909180	-46.256119
683.700195	-0.078489
682.491211	-170.651505
681.282227	191.889130
680.072266	188.166779
678.863281	154.137527
677.653320	5.377296
676.442383	-41.555702
675.232422	32.757858
674.021484	29.163929
672.810547	19.110605
671.598633	91.279007
670.386719	-31.150089
669.174805	121.060158
667.962891	-50.939213
666.750000	351.947815
665.537109	31.023621
664.324219	-47.796497
663.110352	15.992343
661.897461	75.509720
660.683594	-110.962051
659.468750	298.268616
658.254883	133.579391
657.040039	-63.291355
655.824219	26.811590
654.609375	71.715248
653.393555	131.799835
652.177734	10.984618
650.960938	82.084137
649.745117	-232.228699
648.528320	11.441796
647.311523	26.966679
646.093750	182.542892
644.875977	6.852328
643.658203	-2.924083
642.440430	114.389008
641.221680	145.841888
640.002930	106.550644
638.784180	48.156422
637.564453	-91.626907
636.344727	-241.842911
635.125000	-5.132688
633.905273	40.630608
632.684570	174.672852
631.463867	-70.949303
630.243164	44.347160
629.021484	101.985313
627.799805	245.727356
626.578125	80.966095
625.356445	171.760742
624.133789	200.736343
622.911133	178.663559
621.688477	154.868500
620.464844	37.269627
619.241211	16.532528
618.017578	-168.585556
616.793945	72.800064
615.569336	-77.027451
614.344727	-1.632362
613.120117	-45.517132
611.894531	-88.819527
610.668945	-52.421757
609.443359	-43.230877
608.216797	-86.842453
606.991211	188.538544
605.764648	84.254181
604.537109	192.133820
