# Supplementary material for: Raman spectroscopy accurately differentiates mucosal healing from non-healing and biochemical changes following biological therapy in inflammatory bowel disease
Source: PLoS One. 2021 Jun 2;16(6):e0252210. doi: 10.1371/journal.pone.0252210 (PMC8172032; doi:10.1371/journal.pone.0252210)
Supplement: S2 Dataset — (ZIP) [file pone.0252210.s004.zip › Export UC MH/OC018-1b pre treatment_BL sub CR removed_84__X_-16607.3__Y_-557.454__Z_-4119.06__Time_956.txt]

1714.771484	36.922489
1713.794922	-36.514294
1712.818359	156.315247
1711.841797	-117.810486
1710.864258	-46.223194
1709.886719	-76.732765
1708.909180	-13.619047
1707.930664	-52.517567
1706.953125	-29.899946
1705.974609	78.277275
1704.996094	103.328171
1704.017578	112.252258
1703.038086	-12.689125
1702.058594	95.184319
1701.079102	23.799160
1700.099609	8.635819
1699.120117	-124.115196
1698.139648	82.721436
1697.159180	-44.511662
1696.178711	226.524551
1695.198242	107.548241
1694.216797	295.865479
1693.235352	291.999634
1692.253906	328.339081
1691.272461	148.658218
1690.291016	228.067688
1689.308594	208.916962
1688.326172	229.991364
1687.343750	376.602234
1686.360352	267.436310
1685.377930	499.733215
1684.394531	479.014679
1683.411133	439.915436
1682.427734	531.611145
1681.443359	543.634216
1680.458984	723.658020
1679.474609	533.914185
1678.490234	623.963196
1677.505859	541.338440
1676.520508	786.205078
1675.535156	616.419250
1674.549805	797.971069
1673.564453	942.544495
1672.578125	906.645142
1671.592773	945.493286
1670.606445	1130.732422
1669.619141	1053.282227
1668.632813	1143.483887
1667.645508	1037.522827
1666.658203	1096.486816
1665.670898	1134.528687
1664.683594	1369.191284
1663.695313	1479.415649
1662.708008	1351.287964
1661.719727	1523.102905
1660.730469	1456.620117
1659.742188	1401.106567
1658.752930	1576.419678
1657.763672	1439.436768
1656.774414	1265.764893
1655.785156	1293.701416
1654.794922	1245.175049
1653.804688	1255.206299
1652.814453	1072.406250
1651.824219	1117.481445
1650.833984	1022.681458
1649.842773	1171.466675
1648.851563	921.332581
1647.860352	748.245850
1646.868164	588.733704
1645.876953	566.951782
1644.884766	624.690186
1643.892578	598.186340
1642.900391	545.571167
1641.907227	313.769012
1640.914063	443.843170
1639.920898	223.245529
1638.927734	364.348724
1637.934570	344.783173
1636.940430	164.645874
1635.946289	182.515854
1634.952148	105.742950
1633.958008	66.118347
1632.963867	-36.483833
1631.968750	19.185532
1630.973633	-11.844897
1629.978516	-71.611336
1628.982422	-2.195284
1627.987305	-179.947647
1626.991211	-223.272400
1625.995117	51.843208
1624.998047	98.247955
1624.001953	-133.860855
1623.004883	-194.862457
1622.007813	12.353740
1621.010742	146.070587
1620.013672	156.425446
1619.015625	9.351873
1618.017578	-8.875136
1617.019531	114.779221
1616.021484	-2.936371
1615.022461	63.178772
1614.023438	210.693085
1613.024414	82.873871
1612.025391	18.135883
1611.026367	81.971077
1610.026367	-8.767910
1609.026367	-15.537450
1608.026367	161.153534
1607.026367	212.114487
1606.025391	111.235588
1605.025391	117.797005
1604.024414	72.057739
1603.022461	-125.397026
1602.021484	111.584801
1601.019531	-85.719772
1600.017578	-29.235050
1599.015625	-124.402130
1598.013672	-20.841755
1597.010742	12.121161
1596.008789	-135.216690
1595.005859	-180.606995
1594.001953	-9.201492
1592.999023	-36.334148
1591.995117	64.453484
1590.991211	0.741488
1589.987305	-99.501450
1588.983398	27.251047
1587.978516	-33.891853
1586.974609	165.737579
1585.969727	117.545197
1584.963867	-32.335995
1583.958984	-64.929169
1582.953125	95.248627
1581.947266	-18.232248
1580.941406	-84.849648
1579.935547	-18.709269
1578.928711	130.635208
1577.922852	-100.169197
1576.916016	38.558456
1575.909180	169.335724
1574.901367	84.075737
1573.893555	55.970200
1572.886719	165.578476
1571.877930	171.062073
1570.870117	179.037918
1569.861328	-75.523674
1568.853516	-13.163639
1567.844727	93.207275
1566.834961	116.323082
1565.826172	4.314661
1564.816406	240.027710
1563.806641	36.969330
1562.796875	-10.466548
1561.787109	19.801567
1560.776367	-20.096674
1559.766602	123.970665
1558.755859	130.452820
1557.744141	79.774055
1556.733398	106.708954
1555.721680	16.913280
1554.709961	191.181290
1553.698242	111.469231
1552.686523	161.082108
1551.673828	189.812256
1550.662109	189.915009
1549.649414	182.099640
1548.635742	55.144711
1547.623047	147.901459
1546.609375	168.063858
1545.595703	14.867757
1544.582031	158.778030
1543.568359	75.089729
1542.553711	61.017448
1541.540039	137.186279
1540.524414	19.488333
1539.509766	79.809692
1538.495117	-56.218834
1537.479492	-14.306844
1536.463867	84.178177
1535.448242	146.343460
1534.432617	149.001434
1533.416016	110.233177
1532.399414	-93.658882
1531.382813	173.988480
1530.366211	52.286789
1529.349609	54.120140
1528.332031	14.571190
1527.314453	214.342926
1526.296875	171.869461
1525.279297	5.704095
1524.260742	130.219208
1523.242188	66.705620
1522.223633	31.349663
1521.205078	206.720566
1520.185547	189.013580
1519.166992	9.214912
1518.147461	50.345001
1517.127930	27.061216
1516.107422	57.567276
1515.087891	41.680897
1514.067383	79.560249
1513.046875	-23.931370
1512.025391	-119.841560
1511.004883	38.194679
1509.983398	-24.639019
1508.961914	-167.112350
1507.940430	-30.141647
1506.918945	-124.132431
1505.896484	-161.843750
1504.874023	-163.801361
1503.851563	77.520004
1502.829102	-14.431452
1501.806641	-68.063957
1500.783203	67.669685
1499.759766	-45.120640
1498.736328	-55.611565
1497.711914	-186.514923
1496.688477	-48.838287
1495.664063	101.431984
1494.639648	-160.225235
1493.614258	53.668350
1492.589844	-54.731663
1491.564453	161.365936
1490.539063	14.417193
1489.513672	10.479179
1488.488281	-26.770863
1487.461914	20.142027
1486.435547	143.520111
1485.409180	208.034866
1484.382813	147.377289
1483.355469	410.659821
1482.328125	206.930283
1481.300781	278.626862
1480.273438	304.305939
1479.246094	452.248444
1478.217773	513.374084
1477.189453	396.022369
1476.161133	642.943970
1475.132813	543.285156
1474.103516	797.543701
1473.074219	784.296509
1472.044922	748.076721
1471.015625	961.201538
1469.986328	924.829041
1468.956055	1112.248657
1467.925781	1256.293701
1466.895508	1255.289063
1465.865234	1348.291504
1464.833984	1575.893921
1463.802734	1676.299927
1462.771484	1735.969360
1461.740234	1599.993042
1460.708008	1781.450928
1459.676758	1782.547852
1458.644531	1692.216553
1457.612305	1782.076904
1456.579102	1897.229492
1455.546875	1811.921021
1454.513672	1901.608643
1453.480469	2079.985596
1452.446289	2070.658936
1451.413086	2023.317261
1450.378906	1902.484619
1449.344727	2118.647461
1448.310547	2058.621826
1447.276367	2072.058838
1446.241211	2201.940186
1445.206055	2060.919678
1444.170898	2011.072144
1443.135742	1822.090942
1442.099609	2103.708252
1441.063477	2071.605469
1440.027344	1905.516846
1438.991211	1908.897949
1437.954102	1990.638184
1436.917969	1536.661011
1435.880859	1494.700684
1434.843750	1399.742920
1433.805664	1360.403076
1432.768555	1179.736572
1431.730469	1031.986938
1430.692383	962.575317
1429.654297	726.704285
1428.615234	642.324951
1427.576172	550.461914
1426.537109	529.291199
1425.498047	551.038940
1424.458984	257.767853
1423.418945	307.381531
1422.378906	296.565094
1421.338867	237.955536
1420.298828	134.103882
1419.257813	289.683319
1418.216797	359.676483
1417.175781	195.653809
1416.134766	1.578359
1415.093750	16.458981
1414.051758	232.605789
1413.009766	240.028229
1411.967773	-66.725822
1410.924805	-54.065861
1409.882813	13.969566
1408.839844	19.240276
1407.796875	92.416298
1406.753906	-7.632428
1405.709961	93.306946
1404.666016	-24.097858
1403.622070	1.696806
1402.578125	-203.267395
1401.534180	76.123436
1400.489258	99.655685
1399.444336	38.021816
1398.399414	71.784821
1397.354492	50.493977
1396.308594	127.041428
1395.262695	-31.846766
1394.216797	32.376625
1393.170898	81.656242
1392.124023	55.903034
1391.077148	-9.779564
1390.031250	132.417450
1388.983398	-90.671486
1387.936523	-80.884460
1386.888672	11.543144
1385.840820	19.030405
1384.792969	-175.868973
1383.745117	-143.109161
1382.696289	-162.728699
1381.647461	145.077576
1380.598633	-16.728600
1379.549805	33.933628
1378.500977	107.172401
1377.451172	150.540375
1376.401367	64.238411
1375.351563	3.053249
1374.300781	21.844439
1373.250000	5.838720
1372.200195	-5.036535
1371.148438	71.465790
1370.097656	-71.269722
1369.045898	37.871658
1367.995117	-64.668701
1366.943359	156.779053
1365.890625	14.659857
1364.838867	27.112455
1363.786133	176.598343
1362.733398	57.364098
1361.680664	-54.220085
1360.626953	45.825615
1359.574219	153.429489
1358.520508	99.483788
1357.466797	-36.346798
1356.412109	267.953064
1355.358398	107.562462
1354.303711	79.045395
1353.249023	45.707500
1352.193359	283.203156
1351.138672	160.718033
1350.083008	214.659851
1349.027344	566.527893
1347.971680	459.341278
1346.915039	518.537048
1345.858398	622.482239
1344.802734	706.681946
1343.745117	520.741760
1342.688477	677.062744
1341.630859	719.450867
1340.573242	650.461670
1339.515625	918.500732
1338.458008	772.986389
1337.399414	642.513611
1336.340820	683.025146
1335.282227	684.047546
1334.223633	761.898315
1333.165039	629.570740
1332.105469	559.251099
1331.045898	723.991760
1329.986328	780.007568
1328.925781	737.252625
1327.865234	566.141174
1326.804688	805.333252
1325.744141	770.369873
1324.683594	792.336731
1323.622070	555.168884
1322.560547	698.355103
1321.499023	821.849182
1320.437500	698.670410
1319.375000	958.008179
1318.312500	827.675659
1317.250000	961.341614
1316.187500	979.194092
1315.124023	901.023315
1314.061523	820.530273
1312.998047	698.293579
1311.933594	849.611023
1310.870117	909.853821
1309.805664	856.917603
1308.741211	929.638123
1307.676758	704.656372
1306.612305	1077.737427
1305.546875	1047.338257
1304.481445	847.354553
1303.416016	1065.539673
1302.349609	996.107361
1301.284180	808.825562
1300.217773	914.114807
1299.151367	1002.247314
1298.084961	1063.408936
1297.017578	1156.549072
1295.950195	991.954529
1294.882813	788.238708
1293.815430	798.184143
1292.747070	832.734741
1291.678711	869.798767
1290.610352	720.542480
1289.541992	730.789307
1288.473633	652.856934
1287.404297	753.929626
1286.334961	590.403687
1285.265625	904.697266
1284.195313	587.044617
1283.125977	575.664185
1282.055664	593.725769
1280.985352	888.405396
1279.914063	867.353699
1278.843750	687.346130
1277.772461	688.468018
1276.700195	704.312256
1275.628906	994.019470
1274.557617	897.448120
1273.485352	737.427917
1272.413086	812.070923
1271.339844	891.609192
1270.267578	734.262756
1269.194336	645.389954
1268.121094	825.111633
1267.046875	729.009521
1265.973633	708.619812
1264.899414	741.940735
1263.825195	816.738525
1262.750977	737.910767
1261.675781	749.345947
1260.601563	889.976501
1259.526367	1106.109619
1258.450195	820.301025
1257.375000	783.077942
1256.298828	962.621521
1255.222656	694.125671
1254.146484	798.179321
1253.070313	731.848206
1251.993164	806.674133
1250.916016	803.635193
1249.838867	810.331177
1248.760742	880.247375
1247.683594	811.572998
1246.605469	774.525574
1245.527344	681.608459
1244.448242	564.437988
1243.370117	719.333130
1242.291016	798.881714
1241.211914	659.896667
1240.131836	627.758972
1239.052734	622.315979
1237.972656	735.741516
1236.892578	722.975464
1235.811523	642.302246
1234.731445	779.844727
1233.650391	665.222900
1232.569336	560.325134
1231.488281	615.358826
1230.406250	571.031189
1229.324219	461.310699
1228.242188	470.253540
1227.160156	413.804504
1226.077148	655.033020
1224.994141	530.759277
1223.911133	435.538605
1222.828125	388.696747
1221.745117	307.988159
1220.661133	294.969513
1219.577148	211.828522
1218.492188	321.997742
1217.408203	318.530914
1216.323242	353.669586
1215.238281	156.930710
1214.153320	155.788681
1213.067383	311.494385
1211.982422	249.896927
1210.896484	222.056900
1209.809570	184.531647
1208.723633	419.480194
1207.636719	362.539063
1206.549805	115.140862
1205.462891	140.124359
1204.375000	605.967773
1203.288086	334.427490
1202.200195	36.459949
1201.111328	229.763290
1200.023438	35.349083
1198.934570	28.687275
1197.845703	-2.092706
1196.756836	-16.081532
1195.666992	-61.392010
1194.578125	-75.486511
1193.488281	-135.314453
1192.397461	-175.952927
1191.307617	-24.399981
1190.216797	-91.603371
1189.125977	-33.944733
1188.035156	-94.045769
1186.944336	-50.952965
1185.852539	-125.561646
1184.760742	-154.611496
1183.668945	-78.152832
1182.576172	-16.191423
1181.483398	43.272568
1180.390625	-0.457578
1179.297852	-77.799248
1178.205078	-8.991082
1177.111328	-79.253883
1176.017578	30.100132
1174.923828	208.784546
1173.829102	313.087250
1172.734375	115.646523
1171.639648	188.662323
1170.544922	62.972378
1169.450195	97.542374
1168.354492	26.785980
1167.258789	89.890747
1166.163086	62.049004
1165.066406	151.256332
1163.969727	-118.081642
1162.873047	21.143476
1161.776367	267.711060
1160.679688	186.947327
1159.582031	144.341858
1158.484375	178.057541
1157.386719	393.042786
1156.288086	400.291901
1155.189453	168.939758
1154.090820	109.314728
1152.992188	92.556725
1151.892578	235.432373
1150.793945	27.858488
1149.693359	177.681107
1148.593750	196.354721
1147.494141	36.336445
1146.393555	-64.161972
1145.292969	42.407257
1144.191406	115.535126
1143.090820	83.870949
1141.989258	59.283897
1140.887695	25.123878
1139.785156	133.568253
1138.683594	194.353851
1137.581055	107.690269
1136.478516	189.698273
1135.375977	416.508392
1134.272461	149.146515
1133.168945	323.488464
1132.065430	473.947144
1130.960938	327.595123
1129.857422	646.326599
1128.752930	590.021423
1127.648438	621.434692
1126.542969	688.336182
1125.438477	579.719177
1124.333008	814.759155
1123.226563	568.597412
1122.121094	606.781433
1121.014648	585.673767
1119.908203	659.239136
1118.801758	417.842834
1117.695313	493.668427
1116.587891	417.954254
1115.480469	290.172058
1114.373047	290.123688
1113.264648	453.188995
1112.156250	306.417053
1111.047852	414.941833
1109.939453	594.264465
1108.830078	648.236450
1107.721680	624.194458
1106.611328	451.333984
1105.501953	516.974731
1104.392578	547.137146
1103.282227	560.722229
1102.171875	590.776794
1101.060547	757.588501
1099.950195	676.670654
1098.838867	718.353394
1097.726563	658.618408
1096.615234	634.232117
1095.502930	628.670959
1094.390625	641.926270
1093.278320	563.300232
1092.166016	545.900635
1091.052734	358.990845
1089.939453	887.589539
1088.826172	808.873962
1087.711914	614.901367
1086.598633	740.851563
1085.484375	683.319092
1084.369141	924.336487
1083.254883	674.037964
1082.139648	569.513977
1081.024414	749.270813
1079.909180	590.735718
1078.792969	537.921936
1077.676758	459.299683
1076.560547	608.363586
1075.444336	618.914001
1074.327148	530.923218
1073.209961	377.299835
1072.092773	502.778870
1070.974609	281.243622
1069.857422	369.190735
1068.739258	342.278992
1067.620117	477.022644
1066.501953	614.058899
1065.382813	467.702789
1064.263672	504.026154
1063.144531	474.809814
1062.024414	99.300537
1060.905273	208.242767
1059.784180	391.987061
1058.664063	346.510132
1057.543945	389.909332
1056.422852	232.299683
1055.301758	264.059448
1054.179688	321.522430
1053.057617	350.955566
1051.936523	504.166687
1050.813477	335.155243
1049.691406	75.229462
1048.568359	226.144424
1047.445313	190.386642
1046.322266	215.321808
1045.198242	375.525177
1044.075195	255.935654
1042.950195	213.348312
1041.826172	310.639923
1040.702148	165.637665
1039.577148	69.654175
1038.452148	183.335754
1037.326172	196.899414
1036.201172	98.785469
1035.075195	249.751770
1033.948242	314.615265
1032.822266	242.273926
1031.695313	390.927277
1030.568359	251.283752
1029.441406	202.409103
1028.313477	-9.053588
1027.186523	128.129059
1026.058594	-62.195538
1024.929688	95.948654
1023.801758	-84.871399
1022.672852	-161.098007
1021.543945	-135.119980
1020.414063	-83.572258
1019.284180	26.005840
1018.155273	-112.520027
1017.024414	-32.989315
1015.894531	-39.182365
1014.763672	-33.716560
1013.632813	166.428925
1012.501953	111.769798
1011.370117	212.360962
1010.238281	-4.194016
1009.106445	279.385162
1007.974609	303.735291
1006.841797	499.353760
1005.708984	743.534302
1004.576172	1230.490601
1003.443359	1624.826294
1002.309570	1582.208984
1001.175781	1181.516724
1000.041992	785.717224
998.907227	341.682465
997.772461	-25.854223
996.637695	117.089401
995.502930	-14.614807
994.367188	49.978493
993.231445	8.506609
992.095703	-97.436996
990.959961	-34.900494
989.823242	255.936691
988.686523	-94.032677
987.549805	30.956633
986.412109	-49.058807
985.274414	-170.401413
984.136719	-169.544281
982.999023	-101.825821
981.860352	-17.930874
980.722656	6.193380
979.583008	101.723068
978.444336	-44.198776
977.304688	182.569702
976.165039	59.885868
975.025391	-5.178670
973.884766	-40.239021
972.745117	198.205475
971.604492	294.235870
970.462891	296.174927
969.322266	148.990448
968.180664	105.262970
967.039063	105.257172
965.896484	20.470680
964.753906	78.031212
963.611328	245.734726
962.468750	369.905426
961.326172	276.381256
960.182617	189.879822
959.039063	103.522438
957.894531	239.476120
956.750977	331.961304
955.606445	165.817078
954.460938	178.379425
953.316406	220.784225
952.170898	347.917847
951.025391	543.709351
949.879883	160.998276
948.733398	233.500046
947.587891	109.512543
946.440430	351.290100
945.293945	136.159714
944.146484	183.886688
942.999023	176.890533
941.851563	352.626831
940.704102	286.454468
939.555664	368.731873
938.407227	252.602692
937.257813	471.893219
936.109375	280.746094
934.959961	374.743256
933.810547	352.561096
932.660156	412.516388
931.510742	224.233429
930.360352	245.665802
929.208984	114.631363
928.058594	90.741173
926.907227	-44.558613
925.755859	161.599091
924.603516	126.626160
923.452148	119.049927
922.299805	59.275078
921.147461	-0.380533
919.994141	49.171944
918.840820	-1.183444
917.687500	-28.712307
916.534180	64.224022
915.379883	-244.674072
914.225586	-65.297340
913.071289	-49.320656
911.916992	43.874062
910.761719	-128.288010
909.606445	-12.274139
908.451172	53.885242
907.294922	52.092999
906.138672	63.976315
904.982422	-62.275562
903.826172	-47.953865
902.668945	-74.322556
901.511719	-12.306530
900.354492	230.835144
899.196289	105.067154
898.038086	22.414564
896.879883	265.589935
895.721680	171.766754
894.562500	154.929398
893.403320	244.399506
892.244141	229.939407
891.084961	262.993011
889.924805	185.417892
888.764648	290.853790
887.603516	229.235504
886.443359	185.753693
885.282227	302.572327
884.121094	410.365082
882.958984	290.354950
881.797852	298.982208
880.635742	242.280258
879.472656	230.737961
878.310547	552.745544
877.147461	453.364868
875.984375	331.551544
874.820313	250.375397
873.656250	293.098541
872.492188	241.310226
871.328125	356.097778
870.164063	331.388367
868.999023	369.706024
867.833984	284.365417
866.667969	378.948273
865.502930	298.202423
864.336914	143.376907
863.169922	260.482880
862.003906	341.615723
860.836914	254.334106
859.669922	467.931030
858.501953	331.334015
857.334961	531.386353
856.166992	522.742493
854.999023	518.603638
853.830078	613.145325
852.661133	436.409485
851.492188	479.401306
850.323242	461.885834
849.153320	563.117737
847.983398	529.933899
846.813477	561.701843
845.642578	427.814880
844.472656	276.081116
843.301758	93.102440
842.129883	371.019806
840.958984	290.973267
839.787109	226.616486
838.614258	191.350204
837.442383	451.079193
836.269531	482.786163
835.096680	295.559937
833.923828	421.060120
832.750000	454.951538
831.576172	553.543762
830.402344	522.638062
829.227539	645.679504
828.053711	610.265503
826.878906	329.547546
825.703125	254.061218
824.528320	269.967560
823.352539	312.586914
822.175781	346.252686
821.000000	223.948380
819.823242	159.576248
818.646484	77.391502
817.469727	119.857582
816.291992	153.373535
815.114258	31.102888
813.936523	109.033546
812.758789	111.282303
811.580078	64.584061
810.401367	48.983402
809.221680	124.459312
808.042969	-44.526306
806.863281	81.929169
805.683594	-82.613838
804.502930	161.361649
803.322266	12.320443
802.141602	-161.109756
800.960938	-103.792465
799.779297	-39.896374
798.597656	-239.956421
797.416016	-118.531364
796.234375	-88.092072
795.051758	-144.137451
793.869141	-233.444351
792.685547	-130.081085
791.502930	70.594490
790.319336	23.179228
789.135742	2.280347
787.951172	-155.855179
786.766602	-28.614117
785.582031	32.150993
784.397461	130.406982
783.211914	-25.664762
782.026367	3.911595
780.840820	90.850990
779.655273	115.824425
778.468750	32.501411
777.282227	97.077835
776.094727	-98.925323
774.908203	16.260010
773.720703	-34.161301
772.533203	144.775513
771.344727	80.963348
770.156250	226.563416
768.967773	213.303574
767.779297	374.068909
766.589844	78.602684
765.400391	170.879990
764.210938	159.526199
763.020508	273.596008
761.830078	253.255142
760.639648	213.033371
759.449219	493.969269
758.257813	567.923950
757.066406	364.668060
755.875000	251.564438
754.682617	197.779709
753.491211	157.114136
752.297852	94.415894
751.105469	279.863464
749.912109	315.809753
748.718750	250.656952
747.525391	134.960449
746.331055	111.400215
745.137695	228.169296
743.942383	81.588120
742.748047	349.442352
741.552734	290.416107
740.357422	422.019653
739.162109	163.409149
737.965820	246.602097
736.770508	231.098465
735.573242	292.156708
734.376953	267.711761
733.179688	103.106964
731.982422	148.560364
730.785156	60.449017
729.586914	75.089890
728.388672	244.889801
727.190430	189.338211
725.992188	277.979279
724.792969	167.636597
723.593750	382.770172
722.394531	495.058075
721.194336	323.330566
719.994141	365.540161
718.793945	473.118896
717.592773	381.987823
716.391602	428.251068
715.190430	258.477509
713.989258	315.474335
712.787109	333.116516
711.584961	361.562378
710.382813	392.086975
709.180664	335.370636
707.977539	180.586151
706.774414	169.504501
705.570313	147.460464
704.367188	51.343567
703.163086	66.163345
701.958984	239.704956
700.753906	212.988617
699.548828	262.312408
698.343750	348.490875
697.138672	93.323952
695.932617	311.896271
694.726563	-10.638161
693.520508	177.301025
692.313477	-106.112724
691.106445	-9.560005
689.899414	-104.115555
688.692383	5.273905
687.484375	21.261333
686.276367	-30.058023
685.068359	183.122223
683.859375	183.690445
682.650391	97.505898
681.441406	-127.374794
680.232422	-126.907669
679.022461	-87.511856
677.812500	92.560097
676.602539	21.379765
675.391602	-142.882996
674.180664	-12.834834
672.969727	2.454479
671.758789	-19.072054
670.546875	138.844543
669.334961	205.856934
668.123047	-36.259529
666.910156	-92.465370
665.697266	-107.625084
664.484375	106.137589
663.270508	-71.052612
662.057617	183.584473
660.842773	144.560181
659.628906	-32.552387
658.415039	64.388626
657.200195	23.247843
655.984375	130.912231
654.769531	48.825897
653.553711	42.223400
652.337891	20.557291
651.122070	22.619442
649.905273	-5.447126
648.688477	-37.775322
647.471680	175.367706
646.253906	22.561167
645.037109	179.736588
643.818359	422.942474
642.600586	272.498749
641.381836	261.959869
640.163086	165.507538
638.944336	69.178879
637.725586	-108.672447
636.505859	14.417846
635.286133	0.093210
634.065430	-26.999735
632.845703	113.493538
631.625000	71.607185
630.403320	55.626537
629.182617	24.780407
627.960938	-46.650372
626.739258	47.233944
625.517578	12.615133
624.294922	123.947945
623.072266	158.280228
621.849609	222.796799
620.625977	137.567276
619.402344	41.899960
618.178711	190.587265
616.955078	24.812647
615.730469	-22.918240
614.505859	-31.834238
613.281250	-16.920502
612.055664	-82.965179
610.830078	22.388592
609.604492	155.824112
608.378906	-3.219972
607.152344	79.616859
605.925781	-95.657097
604.699219	-5.629871
