# Supplementary material for: Raman spectroscopy accurately differentiates mucosal healing from non-healing and biochemical changes following biological therapy in inflammatory bowel disease
Source: PLoS One. 2021 Jun 2;16(6):e0252210. doi: 10.1371/journal.pone.0252210 (PMC8172032; doi:10.1371/journal.pone.0252210)
Supplement: S2 Dataset — (ZIP) [file pone.0252210.s004.zip › Export UC MH/OC018-1b pre treatment_BL sub CR removed_77__X_-16609.3__Y_-558.454__Z_-4118.82__Time_875.txt]

1714.771484	73.948067
1713.794922	16.248316
1712.818359	93.836906
1711.841797	-5.394865
1710.864258	-107.075348
1709.886719	-55.696720
1708.909180	-89.847389
1707.930664	-115.714615
1706.953125	-26.090509
1705.974609	109.274597
1704.996094	94.943954
1704.017578	-154.623383
1703.038086	0.306516
1702.058594	72.554405
1701.079102	-87.608971
1700.099609	-36.083843
1699.120117	157.478500
1698.139648	38.537998
1697.159180	13.558324
1696.178711	23.701069
1695.198242	223.882187
1694.216797	237.389267
1693.235352	104.429558
1692.253906	108.071877
1691.272461	213.531097
1690.291016	164.589966
1689.308594	284.120850
1688.326172	481.355560
1687.343750	254.948654
1686.360352	372.936615
1685.377930	254.103622
1684.394531	295.604401
1683.411133	396.117950
1682.427734	387.806763
1681.443359	630.213440
1680.458984	620.018616
1679.474609	509.107422
1678.490234	678.082397
1677.505859	589.334900
1676.520508	636.685608
1675.535156	822.718567
1674.549805	833.611450
1673.564453	884.785828
1672.578125	1000.115540
1671.592773	1012.199707
1670.606445	1075.142212
1669.619141	920.676392
1668.632813	1095.935181
1667.645508	1014.007751
1666.658203	1216.488037
1665.670898	1260.066284
1664.683594	1285.443237
1663.695313	1189.179077
1662.708008	1374.419678
1661.719727	1353.159912
1660.730469	1419.734985
1659.742188	1346.214478
1658.752930	1469.120728
1657.763672	1369.840454
1656.774414	1485.449341
1655.785156	1273.061890
1654.794922	1550.778320
1653.804688	1376.183838
1652.814453	1207.286011
1651.824219	1131.366089
1650.833984	1016.126892
1649.842773	911.819214
1648.851563	955.893250
1647.860352	899.818237
1646.868164	741.007751
1645.876953	759.551270
1644.884766	482.559753
1643.892578	316.864441
1642.900391	307.264404
1641.907227	218.744583
1640.914063	341.617676
1639.920898	261.546906
1638.927734	255.603622
1637.934570	183.973404
1636.940430	-19.222996
1635.946289	194.355103
1634.952148	60.199909
1633.958008	-5.187618
1632.963867	-78.246918
1631.968750	33.265793
1630.973633	158.081741
1629.978516	-103.934814
1628.982422	-86.692848
1627.987305	109.634674
1626.991211	-1.749540
1625.995117	42.244267
1624.998047	12.740043
1624.001953	172.674011
1623.004883	-61.579880
1622.007813	206.301025
1621.010742	-35.487690
1620.013672	11.872617
1619.015625	227.387695
1618.017578	-27.047857
1617.019531	162.332993
1616.021484	168.019012
1615.022461	47.845600
1614.023438	61.585087
1613.024414	67.522301
1612.025391	230.845444
1611.026367	92.689102
1610.026367	28.030857
1609.026367	68.262146
1608.026367	176.631989
1607.026367	-3.119339
1606.025391	131.472534
1605.025391	148.217697
1604.024414	47.189407
1603.022461	289.034546
1602.021484	224.670761
1601.019531	0.777074
1600.017578	-32.112148
1599.015625	-172.194473
1598.013672	-113.558975
1597.010742	80.936157
1596.008789	-61.745010
1595.005859	-165.204300
1594.001953	-140.673126
1592.999023	-56.131329
1591.995117	-188.352554
1590.991211	-80.433357
1589.987305	-27.410385
1588.983398	-50.126820
1587.978516	7.969720
1586.974609	3.388777
1585.969727	-9.079876
1584.963867	145.215851
1583.958984	30.936565
1582.953125	62.539856
1581.947266	-4.944514
1580.941406	57.736710
1579.935547	-72.387741
1578.928711	115.056931
1577.922852	39.444771
1576.916016	52.238785
1575.909180	-0.117112
1574.901367	25.474495
1573.893555	-92.083122
1572.886719	47.694897
1571.877930	-70.046883
1570.870117	103.217377
1569.861328	-9.527678
1568.853516	75.082054
1567.844727	-4.094058
1566.834961	25.691353
1565.826172	102.064140
1564.816406	48.495510
1563.806641	155.700378
1562.796875	52.578232
1561.787109	-133.640320
1560.776367	9.421983
1559.766602	-101.801208
1558.755859	61.642696
1557.744141	-39.472771
1556.733398	102.868164
1555.721680	63.662453
1554.709961	78.712959
1553.698242	-48.809532
1552.686523	12.553941
1551.673828	76.321770
1550.662109	-10.172606
1549.649414	55.850735
1548.635742	266.534241
1547.623047	127.862877
1546.609375	-137.598938
1545.595703	23.405905
1544.582031	-9.642487
1543.568359	16.591570
1542.553711	45.233284
1541.540039	102.119514
1540.524414	58.106419
1539.509766	60.427704
1538.495117	62.588623
1537.479492	201.348770
1536.463867	43.198715
1535.448242	124.839973
1534.432617	-59.331528
1533.416016	-6.388532
1532.399414	95.349861
1531.382813	-50.519035
1530.366211	86.943939
1529.349609	170.094025
1528.332031	10.948918
1527.314453	70.589020
1526.296875	176.387344
1525.279297	73.506058
1524.260742	-119.557037
1523.242188	-39.976559
1522.223633	139.735016
1521.205078	193.209793
1520.185547	-33.745152
1519.166992	81.143646
1518.147461	15.928454
1517.127930	192.125290
1516.107422	18.724474
1515.087891	-51.999207
1514.067383	121.098412
1513.046875	-70.564552
1512.025391	73.945282
1511.004883	120.754494
1509.983398	139.179276
1508.961914	-119.560776
1507.940430	-98.788971
1506.918945	-8.927199
1505.896484	-39.720272
1504.874023	-75.749702
1503.851563	34.166241
1502.829102	-78.959602
1501.806641	-199.838013
1500.783203	-10.950470
1499.759766	-244.678543
1498.736328	-114.958473
1497.711914	-8.445794
1496.688477	-124.662598
1495.664063	40.426403
1494.639648	115.832901
1493.614258	-8.338156
1492.589844	-83.974205
1491.564453	-70.233940
1490.539063	-64.259506
1489.513672	43.808014
1488.488281	90.441803
1487.461914	88.438850
1486.435547	58.269737
1485.409180	229.678223
1484.382813	99.805550
1483.355469	196.972885
1482.328125	367.999847
1481.300781	258.348969
1480.273438	360.305084
1479.246094	462.151154
1478.217773	398.214905
1477.189453	405.591736
1476.161133	573.404419
1475.132813	511.855743
1474.103516	521.569336
1473.074219	806.190552
1472.044922	981.188843
1471.015625	725.986816
1469.986328	1012.789368
1468.956055	1052.670044
1467.925781	1123.015625
1466.895508	1472.990845
1465.865234	1410.957886
1464.833984	1458.197266
1463.802734	1612.113403
1462.771484	1656.698242
1461.740234	1759.661499
1460.708008	1799.061890
1459.676758	1561.705078
1458.644531	1847.320923
1457.612305	1792.737793
1456.579102	1659.501953
1455.546875	1995.622803
1454.513672	2055.139893
1453.480469	1878.817261
1452.446289	2054.936035
1451.413086	2132.150635
1450.378906	2118.101807
1449.344727	2134.469727
1448.310547	2090.051514
1447.276367	2200.143799
1446.241211	2176.004639
1445.206055	2177.208984
1444.170898	2165.780029
1443.135742	2010.158569
1442.099609	1902.681519
1441.063477	1901.503296
1440.027344	1776.457153
1438.991211	2139.412842
1437.954102	1915.852661
1436.917969	1500.389893
1435.880859	1496.942505
1434.843750	1417.762817
1433.805664	1376.530884
1432.768555	1153.589844
1431.730469	928.258240
1430.692383	846.927917
1429.654297	780.826538
1428.615234	558.393066
1427.576172	623.635193
1426.537109	406.493561
1425.498047	204.633148
1424.458984	320.508148
1423.418945	428.829132
1422.378906	380.967621
1421.338867	260.151123
1420.298828	141.977203
1419.257813	-79.313118
1418.216797	137.572205
1417.175781	178.272614
1416.134766	-25.034378
1415.093750	38.486919
1414.051758	-74.005234
1413.009766	39.948612
1411.967773	78.519966
1410.924805	64.369209
1409.882813	52.838520
1408.839844	136.865280
1407.796875	42.606567
1406.753906	-224.798508
1405.709961	-75.210739
1404.666016	-143.982239
1403.622070	70.975220
1402.578125	17.456850
1401.534180	24.271511
1400.489258	6.094831
1399.444336	-49.582203
1398.399414	-7.356125
1397.354492	27.439188
1396.308594	142.508942
1395.262695	-140.722855
1394.216797	22.145163
1393.170898	-143.013992
1392.124023	-25.069067
1391.077148	5.323306
1390.031250	90.886871
1388.983398	28.880392
1387.936523	154.650146
1386.888672	-2.153963
1385.840820	111.291168
1384.792969	29.800615
1383.745117	145.926727
1382.696289	92.182297
1381.647461	-63.854336
1380.598633	-44.849689
1379.549805	36.701561
1378.500977	-101.381836
1377.451172	87.722893
1376.401367	-104.980911
1375.351563	34.383984
1374.300781	103.955048
1373.250000	136.206848
1372.200195	268.320435
1371.148438	-128.043625
1370.097656	246.086182
1369.045898	34.554512
1367.995117	104.779251
1366.943359	172.601563
1365.890625	190.704361
1364.838867	268.688293
1363.786133	90.357048
1362.733398	295.499054
1361.680664	144.859207
1360.626953	81.471588
1359.574219	314.215729
1358.520508	-72.194504
1357.466797	111.002190
1356.412109	234.585297
1355.358398	226.536804
1354.303711	101.838982
1353.249023	2.156780
1352.193359	203.128433
1351.138672	409.105957
1350.083008	443.829254
1349.027344	391.795685
1347.971680	592.993835
1346.915039	667.703064
1345.858398	700.336304
1344.802734	777.711243
1343.745117	671.707703
1342.688477	860.823242
1341.630859	799.686096
1340.573242	768.421326
1339.515625	955.259521
1338.458008	916.774048
1337.399414	687.770264
1336.340820	817.906921
1335.282227	876.329468
1334.223633	929.887512
1333.165039	805.421875
1332.105469	720.686401
1331.045898	799.293457
1329.986328	828.529907
1328.925781	823.254517
1327.865234	951.524353
1326.804688	738.905701
1325.744141	721.613098
1324.683594	904.456848
1323.622070	936.712952
1322.560547	877.723206
1321.499023	939.782166
1320.437500	878.543762
1319.375000	1140.575317
1318.312500	1079.507202
1317.250000	947.051819
1316.187500	910.886536
1315.124023	961.088684
1314.061523	1065.569702
1312.998047	1251.387939
1311.933594	1060.364624
1310.870117	1096.060913
1309.805664	989.028015
1308.741211	921.505554
1307.676758	1154.323120
1306.612305	1141.080688
1305.546875	1071.343506
1304.481445	1028.764893
1303.416016	1165.767334
1302.349609	1133.164063
1301.284180	972.846863
1300.217773	1070.667969
1299.151367	940.049866
1298.084961	1214.807373
1297.017578	1049.966064
1295.950195	971.184631
1294.882813	953.859741
1293.815430	845.806213
1292.747070	821.274353
1291.678711	774.732178
1290.610352	980.854736
1289.541992	824.074829
1288.473633	954.211060
1287.404297	834.366577
1286.334961	844.481750
1285.265625	790.947327
1284.195313	818.301270
1283.125977	698.771179
1282.055664	821.690430
1280.985352	797.744202
1279.914063	759.164856
1278.843750	926.136780
1277.772461	875.386169
1276.700195	795.345886
1275.628906	930.514709
1274.557617	801.668884
1273.485352	704.676636
1272.413086	844.744446
1271.339844	938.363647
1270.267578	1019.752380
1269.194336	988.811035
1268.121094	1109.249023
1267.046875	1088.099609
1265.973633	783.932434
1264.899414	999.520203
1263.825195	910.157104
1262.750977	964.708618
1261.675781	1133.825317
1260.601563	820.281006
1259.526367	813.916687
1258.450195	836.793213
1257.375000	893.760437
1256.298828	1169.868530
1255.222656	878.581543
1254.146484	898.984802
1253.070313	870.701660
1251.993164	934.879883
1250.916016	986.858765
1249.838867	892.886597
1248.760742	706.551636
1247.683594	802.266418
1246.605469	905.216797
1245.527344	818.578064
1244.448242	676.087830
1243.370117	781.371643
1242.291016	709.329224
1241.211914	676.137817
1240.131836	820.120117
1239.052734	828.121521
1237.972656	1039.882446
1236.892578	899.819763
1235.811523	619.140564
1234.731445	782.227844
1233.650391	608.285767
1232.569336	659.761414
1231.488281	769.326355
1230.406250	525.149780
1229.324219	653.996277
1228.242188	589.046265
1227.160156	514.401978
1226.077148	509.933746
1224.994141	498.165192
1223.911133	396.850037
1222.828125	547.064270
1221.745117	450.526398
1220.661133	457.935791
1219.577148	436.289032
1218.492188	175.377182
1217.408203	151.283813
1216.323242	170.625336
1215.238281	334.792145
1214.153320	409.503021
1213.067383	271.717804
1211.982422	623.813660
1210.896484	534.179993
1209.809570	483.121490
1208.723633	547.781250
1207.636719	327.850220
1206.549805	271.868896
1205.462891	268.868713
1204.375000	193.524124
1203.288086	390.353943
1202.200195	83.685463
1201.111328	133.444565
1200.023438	118.119232
1198.934570	81.071625
1197.845703	108.941475
1196.756836	-91.807938
1195.666992	-141.014099
1194.578125	-125.342613
1193.488281	104.210800
1192.397461	47.572247
1191.307617	-263.825775
1190.216797	-8.182400
1189.125977	-158.646255
1188.035156	-71.379822
1186.944336	-73.056297
1185.852539	66.809753
1184.760742	21.759520
1183.668945	-140.905518
1182.576172	-15.733214
1181.483398	8.587396
1180.390625	-7.937021
1179.297852	-134.793915
1178.205078	-96.308617
1177.111328	-55.521358
1176.017578	112.131248
1174.923828	35.351315
1173.829102	171.627777
1172.734375	106.685448
1171.639648	-54.036179
1170.544922	38.872154
1169.450195	-66.891212
1168.354492	150.191757
1167.258789	25.167641
1166.163086	-4.250500
1165.066406	-2.661919
1163.969727	-1.150634
1162.873047	64.789482
1161.776367	266.767120
1160.679688	322.915405
1159.582031	507.880981
1158.484375	413.427948
1157.386719	435.874084
1156.288086	291.229248
1155.189453	406.567322
1154.090820	168.846817
1152.992188	179.113159
1151.892578	253.658249
1150.793945	225.629318
1149.693359	202.301300
1148.593750	250.376999
1147.494141	200.722580
1146.393555	272.444244
1145.292969	84.604019
1144.191406	84.785561
1143.090820	-67.371712
1141.989258	20.726578
1140.887695	75.423035
1139.785156	179.958435
1138.683594	146.511795
1137.581055	105.883202
1136.478516	141.245651
1135.375977	352.319763
1134.272461	109.608841
1133.168945	332.342773
1132.065430	379.247131
1130.960938	475.908142
1129.857422	484.677704
1128.752930	654.700012
1127.648438	694.142761
1126.542969	479.787384
1125.438477	687.463806
1124.333008	667.455566
1123.226563	569.203064
1122.121094	492.271912
1121.014648	294.527435
1119.908203	468.600708
1118.801758	588.096436
1117.695313	314.585144
1116.587891	410.304169
1115.480469	524.863281
1114.373047	376.780426
1113.264648	384.794739
1112.156250	231.998642
1111.047852	185.599472
1109.939453	474.752869
1108.830078	579.450928
1107.721680	547.071777
1106.611328	420.203339
1105.501953	380.724335
1104.392578	312.907166
1103.282227	417.361084
1102.171875	387.255981
1101.060547	371.287018
1099.950195	607.644287
1098.838867	617.520447
1097.726563	526.004761
1096.615234	547.637085
1095.502930	599.864868
1094.390625	482.449036
1093.278320	642.969177
1092.166016	617.393616
1091.052734	711.865662
1089.939453	709.791931
1088.826172	458.301849
1087.711914	529.187195
1086.598633	543.595459
1085.484375	536.825684
1084.369141	494.788452
1083.254883	673.693848
1082.139648	483.613281
1081.024414	603.706238
1079.909180	517.070984
1078.792969	515.005249
1077.676758	571.633362
1076.560547	595.385681
1075.444336	464.271454
1074.327148	598.308350
1073.209961	502.452576
1072.092773	390.239990
1070.974609	535.959595
1069.857422	444.917877
1068.739258	332.841827
1067.620117	457.441071
1066.501953	408.692871
1065.382813	383.402405
1064.263672	545.430176
1063.144531	370.379303
1062.024414	375.608368
1060.905273	329.401917
1059.784180	423.571991
1058.664063	283.901428
1057.543945	352.395325
1056.422852	268.965118
1055.301758	115.510094
1054.179688	230.821625
1053.057617	383.490295
1051.936523	178.864380
1050.813477	219.495911
1049.691406	334.848480
1048.568359	188.838593
1047.445313	241.245041
1046.322266	163.062469
1045.198242	180.568848
1044.075195	167.817001
1042.950195	136.470215
1041.826172	116.849472
1040.702148	202.131180
1039.577148	112.740021
1038.452148	70.021736
1037.326172	148.442093
1036.201172	105.859726
1035.075195	163.418762
1033.948242	41.874573
1032.822266	94.901794
1031.695313	243.309906
1030.568359	259.200958
1029.441406	-45.599583
1028.313477	98.298241
1027.186523	-62.137699
1026.058594	-62.162804
1024.929688	-52.826488
1023.801758	-117.706276
1022.672852	-152.307205
1021.543945	-68.464417
1020.414063	-98.264130
1019.284180	34.393871
1018.155273	-278.158051
1017.024414	21.567671
1015.894531	-179.412567
1014.763672	168.984955
1013.632813	97.972290
1012.501953	15.499598
1011.370117	310.609009
1010.238281	110.228142
1009.106445	162.324615
1007.974609	142.752808
1006.841797	414.785583
1005.708984	631.272888
1004.576172	1143.747803
1003.443359	1653.767700
1002.309570	1601.978638
1001.175781	1090.453979
1000.041992	662.436401
998.907227	382.539124
997.772461	49.759830
996.637695	12.746575
995.502930	162.811447
994.367188	45.223061
993.231445	-83.743980
992.095703	75.768227
990.959961	-78.306267
989.823242	28.309235
988.686523	40.477722
987.549805	-4.863906
986.412109	-77.726845
985.274414	38.419510
984.136719	-112.502678
982.999023	-161.950180
981.860352	-204.363617
980.722656	-92.474243
979.583008	37.874332
978.444336	80.866859
977.304688	25.067520
976.165039	31.473724
975.025391	-24.072666
973.884766	26.218645
972.745117	-10.706399
971.604492	186.771866
970.462891	97.228844
969.322266	147.877426
968.180664	-26.321428
967.039063	65.853302
965.896484	64.034164
964.753906	-150.981873
963.611328	122.634064
962.468750	86.738174
961.326172	133.478592
960.182617	191.762619
959.039063	108.089714
957.894531	120.759872
956.750977	-54.237106
955.606445	-119.157295
954.460938	147.930756
953.316406	9.981080
952.170898	217.644287
951.025391	157.717865
949.879883	196.248108
948.733398	225.722015
947.587891	236.998825
946.440430	143.266495
945.293945	200.453903
944.146484	49.880669
942.999023	27.348341
941.851563	377.031921
940.704102	302.139648
939.555664	398.517334
938.407227	177.854736
937.257813	71.432426
936.109375	320.858643
934.959961	563.427734
933.810547	108.575203
932.660156	159.872757
931.510742	154.286316
930.360352	3.037580
929.208984	218.543686
928.058594	53.874508
926.907227	148.825348
925.755859	-20.120260
924.603516	72.707466
923.452148	-148.275620
922.299805	-173.524689
921.147461	-19.096643
919.994141	-114.646690
918.840820	-73.742668
917.687500	-32.778423
916.534180	37.769165
915.379883	76.579033
914.225586	-32.101559
913.071289	11.396931
911.916992	136.628784
910.761719	-30.740543
909.606445	-34.676060
908.451172	-126.964340
907.294922	39.275982
906.138672	24.205666
904.982422	-61.027355
903.826172	25.995346
902.668945	110.780289
901.511719	175.209625
900.354492	164.971268
899.196289	-48.869576
898.038086	115.280968
896.879883	168.574631
895.721680	228.680725
894.562500	236.815964
893.403320	122.940163
892.244141	88.259720
891.084961	198.236862
889.924805	238.191910
888.764648	257.849152
887.603516	178.207703
886.443359	175.382523
885.282227	310.256317
884.121094	14.193825
882.958984	322.797729
881.797852	313.328247
880.635742	385.063812
879.472656	409.468567
878.310547	348.255737
877.147461	501.128632
875.984375	426.469330
874.820313	532.019348
873.656250	218.805191
872.492188	331.150391
871.328125	276.945709
870.164063	249.780319
868.999023	177.667191
867.833984	373.185577
866.667969	107.774277
865.502930	181.872726
864.336914	289.656219
863.169922	244.640625
862.003906	298.467468
860.836914	383.714447
859.669922	266.883606
858.501953	374.549530
857.334961	479.912384
856.166992	504.470734
854.999023	385.475739
853.830078	445.915039
852.661133	510.800507
851.492188	575.645142
850.323242	635.966797
849.153320	458.801056
847.983398	593.005554
846.813477	666.675293
845.642578	489.585083
844.472656	390.882721
843.301758	216.137894
842.129883	294.231781
840.958984	235.837738
839.787109	347.376923
838.614258	494.606537
837.442383	404.842682
836.269531	415.638275
835.096680	453.201935
833.923828	497.414032
832.750000	579.531616
831.576172	587.911926
830.402344	647.578979
829.227539	412.677429
828.053711	550.347290
826.878906	545.191895
825.703125	375.017426
824.528320	396.565765
823.352539	302.184174
822.175781	423.913330
821.000000	144.598846
819.823242	32.387680
818.646484	44.854465
817.469727	221.972656
816.291992	-41.648376
815.114258	133.078888
813.936523	114.159256
812.758789	10.691262
811.580078	16.154324
810.401367	101.571808
809.221680	4.678918
808.042969	-98.898079
806.863281	-98.093056
805.683594	42.543446
804.502930	76.492638
803.322266	17.142616
802.141602	66.484787
800.960938	164.542801
799.779297	-79.067490
798.597656	-158.543549
797.416016	-178.195633
796.234375	-95.955048
795.051758	112.483429
793.869141	-111.231636
792.685547	-58.060715
791.502930	-155.560104
790.319336	-78.197090
789.135742	-151.441849
787.951172	3.184464
786.766602	-3.822339
785.582031	-15.323933
784.397461	147.782883
783.211914	76.418266
782.026367	73.525665
780.840820	189.873428
779.655273	54.262146
778.468750	-46.021931
777.282227	136.286331
776.094727	-54.623581
774.908203	-57.933659
773.720703	4.875805
772.533203	25.667984
771.344727	52.991634
770.156250	-32.219563
768.967773	-33.703766
767.779297	57.296013
766.589844	139.366501
765.400391	190.483749
764.210938	144.601135
763.020508	307.831665
761.830078	382.860657
760.639648	209.102554
759.449219	202.564545
758.257813	319.136841
757.066406	224.464172
755.875000	417.779419
754.682617	318.586975
753.491211	182.008423
752.297852	100.350769
751.105469	227.329681
749.912109	134.577271
748.718750	188.897095
747.525391	85.081802
746.331055	183.138519
745.137695	182.352005
743.942383	267.043823
742.748047	239.789444
741.552734	116.017303
740.357422	14.156493
739.162109	118.266487
737.965820	-40.637001
736.770508	275.771759
735.573242	81.745010
734.376953	-50.951950
733.179688	280.375275
731.982422	29.409319
730.785156	207.301559
729.586914	50.406406
728.388672	55.346100
727.190430	300.710602
725.992188	314.222717
724.792969	305.823608
723.593750	271.160217
722.394531	317.275696
721.194336	339.300598
719.994141	363.449432
718.793945	317.696075
717.592773	381.022552
716.391602	348.285126
715.190430	171.567047
713.989258	276.182098
712.787109	66.779213
711.584961	184.366211
710.382813	347.618195
709.180664	77.229813
707.977539	105.319649
706.774414	135.539215
705.570313	72.099846
704.367188	139.245850
703.163086	104.057755
701.958984	208.086594
700.753906	277.238953
699.548828	91.920380
698.343750	241.448624
697.138672	212.661926
695.932617	-61.675846
694.726563	100.747246
693.520508	-90.947380
692.313477	-26.347452
691.106445	-63.827526
689.899414	-86.114830
688.692383	147.636642
687.484375	-54.778103
686.276367	-228.916214
685.068359	-19.186584
683.859375	-169.429047
682.650391	-74.701714
681.441406	-179.376404
680.232422	86.434799
679.022461	-20.407803
677.812500	-81.733826
676.602539	-160.353638
675.391602	105.186775
674.180664	-166.023315
672.969727	19.350229
671.758789	55.405182
670.546875	177.937256
669.334961	95.043518
668.123047	59.741596
666.910156	9.334005
665.697266	-15.119385
664.484375	-2.838292
663.270508	141.161392
662.057617	123.194595
660.842773	146.252716
659.628906	20.423311
658.415039	45.674801
657.200195	34.260754
655.984375	-166.888275
654.769531	5.022876
653.553711	-6.330584
652.337891	12.503484
651.122070	7.648873
649.905273	108.349342
648.688477	-29.994831
647.471680	23.342625
646.253906	210.119125
645.037109	308.604034
643.818359	275.834930
642.600586	266.760834
641.381836	169.550232
640.163086	98.204704
638.944336	9.720929
637.725586	118.994949
636.505859	-10.223623
635.286133	-126.469444
634.065430	-8.575893
632.845703	-118.278000
631.625000	70.442528
630.403320	194.726852
629.182617	89.426720
627.960938	3.505853
626.739258	166.404007
625.517578	91.282806
624.294922	121.252380
623.072266	206.955566
621.849609	146.964142
620.625977	196.270203
619.402344	-13.528380
618.178711	-24.091225
616.955078	-139.497833
615.730469	-13.001093
614.505859	-34.151546
613.281250	-72.370430
612.055664	-1.470980
610.830078	112.192558
609.604492	5.675637
608.378906	-15.273860
607.152344	151.844604
605.925781	-127.513550
604.699219	95.160461
