# Supplementary material for: Raman spectroscopy accurately differentiates mucosal healing from non-healing and biochemical changes following biological therapy in inflammatory bowel disease
Source: PLoS One. 2021 Jun 2;16(6):e0252210. doi: 10.1371/journal.pone.0252210 (PMC8172032; doi:10.1371/journal.pone.0252210)
Supplement: S2 Dataset — (ZIP) [file pone.0252210.s004.zip › Export UC MH/EC032-1_base sub CR removed_35__X_28953.3__Y_-63874__Z_2397.71__Time_402.txt]

1714.858398	350.600616
1713.881836	17.263847
1712.905273	-28.295412
1711.927734	-110.259315
1710.950195	31.501984
1709.972656	206.511444
1708.995117	173.548874
1708.017578	82.776894
1707.039063	-63.151718
1706.061523	-9.700809
1705.083008	15.300941
1704.103516	-124.654320
1703.125000	-217.954910
1702.145508	-39.993267
1701.166016	-267.683960
1700.186523	13.861437
1699.206055	-198.413483
1698.226563	-51.370132
1697.246094	-152.016525
1696.265625	-53.942104
1695.284180	-91.251976
1694.303711	179.550064
1693.322266	23.882772
1692.340820	-18.697535
1691.359375	259.893250
1690.376953	133.608505
1689.395508	80.297890
1688.413086	230.519287
1687.430664	64.187080
1686.447266	-21.311134
1685.464844	107.287743
1684.481445	321.858032
1683.498047	105.517059
1682.514648	409.422760
1681.530273	263.877106
1680.545898	382.703247
1679.561523	265.304443
1678.577148	324.300781
1677.592773	431.856415
1676.607422	441.604401
1675.622070	526.480774
1674.636719	564.118713
1673.651367	642.256897
1672.666016	760.855713
1671.679688	526.620178
1670.693359	912.035339
1669.707031	814.519775
1668.719727	961.887939
1667.733398	1088.543457
1666.746094	1040.515503
1665.758789	1306.159424
1664.770508	1198.151611
1663.783203	1263.127930
1662.794922	1378.950439
1661.806641	1124.068359
1660.818359	1320.369995
1659.829102	1236.155884
1658.840820	1438.580566
1657.851563	1376.482178
1656.862305	1510.816040
1655.872070	1446.939209
1654.882813	957.360779
1653.892578	1349.639526
1652.902344	1395.539795
1651.912109	997.411682
1650.920898	705.609070
1649.930664	1228.674683
1648.939453	1038.118896
1647.947266	750.193604
1646.956055	645.057007
1645.964844	553.495789
1644.972656	575.848877
1643.980469	498.151764
1642.987305	383.816376
1641.995117	87.702339
1641.001953	174.610168
1640.008789	87.620422
1639.015625	293.699890
1638.022461	120.196327
1637.028320	70.910599
1636.034180	-28.209137
1635.040039	20.508442
1634.045898	-96.576744
1633.051758	102.686348
1632.056641	33.420498
1631.061523	40.723713
1630.066406	11.340158
1629.070313	137.408081
1628.075195	-46.909863
1627.079102	-86.316422
1626.083008	-28.252945
1625.085938	-156.785263
1624.089844	-61.673248
1623.092773	22.994154
1622.095703	-113.005737
1621.098633	-143.756836
1620.101563	125.037941
1619.103516	-44.763111
1618.105469	71.769707
1617.107422	-97.798615
1616.109375	100.182961
1615.110352	174.811737
1614.112305	-62.705978
1613.113281	211.338562
1612.114258	118.205421
1611.114258	22.516891
1610.114258	73.665970
1609.115234	258.450958
1608.115234	86.867584
1607.114258	132.756424
1606.114258	107.920944
1605.113281	-34.728672
1604.112305	73.951141
1603.111328	268.924438
1602.109375	58.243179
1601.108398	119.670555
1600.106445	-211.255951
1599.104492	-228.318878
1598.102539	-287.247009
1597.099609	-259.957733
1596.096680	-180.477249
1595.093750	-252.614136
1594.090820	-63.600594
1593.087891	-143.702942
1592.083984	-210.796356
1591.080078	-123.941429
1590.076172	-141.593582
1589.072266	-96.709129
1588.067383	49.787994
1587.063477	159.618256
1586.058594	24.206545
1585.052734	-48.692413
1584.047852	303.145691
1583.041992	235.207886
1582.036133	378.195129
1581.030273	20.934143
1580.024414	-36.841003
1579.017578	131.773834
1578.011719	42.510750
1577.004883	447.580658
1575.998047	384.034363
1574.990234	36.847218
1573.982422	147.371231
1572.975586	239.509872
1571.966797	245.669601
1570.958984	241.286804
1569.951172	-140.001862
1568.942383	-17.317070
1567.933594	125.937775
1566.924805	100.189392
1565.915039	84.671432
1564.906250	17.094452
1563.896484	297.103455
1562.886719	226.580368
1561.875977	194.822083
1560.866211	222.560287
1559.855469	-203.619553
1558.844727	173.790512
1557.833984	29.948465
1556.822266	75.135147
1555.811523	363.641907
1554.799805	-37.087601
1553.788086	214.706757
1552.775391	168.489075
1551.763672	150.591431
1550.750977	127.339241
1549.738281	388.504395
1548.725586	333.807129
1547.711914	325.493286
1546.699219	53.288635
1545.685547	305.753601
1544.671875	167.680817
1543.658203	476.492065
1542.643555	-13.260677
1541.628906	52.301922
1540.614258	-143.149139
1539.599609	-54.720127
1538.584961	-185.903961
1537.569336	2.760011
1536.553711	-53.939491
1535.538086	118.773369
1534.522461	66.865883
1533.505859	182.379349
1532.489258	137.837799
1531.472656	345.702881
1530.456055	74.039749
1529.439453	186.151993
1528.421875	-258.294617
1527.404297	85.221138
1526.386719	132.350662
1525.369141	215.317657
1524.350586	-23.609053
1523.332031	22.973555
1522.313477	-77.255592
1521.294922	372.728210
1520.275391	2.138684
1519.256836	153.382263
1518.237305	-32.298550
1517.217773	-7.368626
1516.197266	25.076748
1515.177734	-107.017464
1514.157227	-139.089462
1513.136719	103.390785
1512.116211	104.335136
1511.094727	-156.649078
1510.074219	-120.048805
1509.052734	-45.157024
1508.031250	-6.356786
1507.008789	165.589691
1505.987305	-88.207527
1504.964844	-195.974045
1503.942383	-39.918362
1502.918945	-65.978867
1501.896484	-238.145844
1500.873047	-126.157539
1499.849609	-70.680763
1498.826172	143.333511
1497.802734	9.088646
1496.778320	-209.682404
1495.753906	-24.327513
1494.729492	-74.465485
1493.705078	23.591536
1492.680664	-62.572105
1491.655273	116.963623
1490.629883	84.216805
1489.604492	61.586327
1488.578125	153.771271
1487.552734	302.001740
1486.526367	220.263290
1485.500000	401.363678
1484.473633	270.938232
1483.446289	288.431763
1482.418945	578.761780
1481.391602	552.628052
1480.364258	304.576141
1479.336914	413.434814
1478.308594	537.429810
1477.280273	582.289612
1476.251953	632.139954
1475.223633	646.229492
1474.194336	858.842407
1473.165039	931.256348
1472.135742	1314.108765
1471.106445	1050.322266
1470.077148	1371.778320
1469.046875	1436.087036
1468.016602	1688.505005
1466.986328	1462.720459
1465.956055	1618.302368
1464.924805	1405.200562
1463.893555	1624.124878
1462.862305	1726.037109
1461.831055	1848.178101
1460.799805	1800.075928
1459.767578	2158.160889
1458.735352	2343.441406
1457.703125	2041.336548
1456.670898	2122.460449
1455.637695	2084.267822
1454.604492	2221.061279
1453.571289	2116.878418
1452.538086	2268.764893
1451.503906	2410.404297
1450.470703	2470.896484
1449.436523	2424.916260
1448.401367	2123.091797
1447.367188	2360.813232
1446.332031	2623.722656
1445.297852	2438.484375
1444.261719	2293.772461
1443.226563	2217.458984
1442.191406	2052.641602
1441.155273	2019.394287
1440.119141	2325.005371
1439.083008	2097.065674
1438.045898	2028.449707
1437.009766	1899.251221
1435.972656	1507.348511
1434.934570	1832.980591
1433.897461	1681.213135
1432.860352	1453.788452
1431.822266	1516.767212
1430.784180	946.275208
1429.745117	792.375244
1428.707031	774.820068
1427.667969	666.490601
1426.628906	480.074860
1425.589844	598.833008
1424.550781	679.773132
1423.510742	536.424927
1422.470703	567.028931
1421.430664	476.761169
1420.390625	454.578949
1419.349609	288.926056
1418.308594	495.960754
1417.267578	239.880463
1416.226563	346.306396
1415.185547	218.791397
1414.143555	350.437714
1413.101563	313.616028
1412.059570	203.968918
1411.017578	59.252254
1409.974609	100.611450
1408.931641	56.606239
1407.888672	40.328320
1406.845703	-164.220459
1405.801758	-165.238251
1404.758789	-53.190483
1403.714844	119.108780
1402.669922	128.302139
1401.625977	298.153992
1400.581055	116.862480
1399.537109	244.193466
1398.491211	163.441055
1397.446289	35.210808
1396.400391	300.558899
1395.355469	-12.857092
1394.309570	172.425613
1393.262695	219.971237
1392.216797	102.360504
1391.169922	252.742233
1390.123047	65.289200
1389.076172	-199.546127
1388.029297	41.184792
1386.981445	46.794807
1385.933594	147.536209
1384.885742	38.339863
1383.837891	-83.195457
1382.789063	-149.602264
1381.740234	101.443398
1380.691406	-99.631653
1379.642578	-8.304939
1378.592773	-54.243416
1377.543945	-239.821167
1376.494141	-163.154236
1375.444336	-21.523098
1374.393555	-244.074829
1373.342773	-109.738625
1372.292969	19.692501
1371.241211	176.586868
1370.190430	-115.109970
1369.139648	59.456944
1368.087891	-2.630411
1367.036133	142.186081
1365.983398	306.978821
1364.931641	307.510956
1363.878906	-110.053665
1362.826172	57.565094
1361.773438	138.152771
1360.720703	-5.061756
1359.666992	6.111654
1358.613281	14.927088
1357.559570	242.650421
1356.504883	239.233795
1355.451172	-156.675537
1354.396484	56.418343
1353.341797	257.131989
1352.287109	15.838493
1351.231445	522.129211
1350.175781	425.116211
1349.120117	415.143250
1348.064453	569.075562
1347.008789	504.768402
1345.952148	857.292175
1344.895508	517.957397
1343.838867	570.613403
1342.782227	804.322510
1341.724609	648.989441
1340.666992	580.572449
1339.609375	804.608337
1338.551758	798.366272
1337.493164	767.491577
1336.434570	734.285583
1335.375977	765.572144
1334.317383	821.721802
1333.257813	618.218140
1332.199219	842.819153
1331.139648	718.789368
1330.079102	686.402100
1329.019531	718.433838
1327.958984	711.032776
1326.898438	743.291809
1325.837891	765.784424
1324.777344	867.420044
1323.715820	867.899902
1322.654297	841.351379
1321.592773	881.574524
1320.531250	840.478577
1319.468750	969.729919
1318.406250	970.797302
1317.343750	774.726624
1316.281250	990.554016
1315.218750	775.086975
1314.155273	936.840149
1313.091797	867.058777
1312.028320	1038.810181
1310.963867	917.548462
1309.899414	725.057678
1308.834961	729.682434
1307.770508	687.661621
1306.706055	1164.916016
1305.640625	1073.833862
1304.575195	1241.133911
1303.509766	931.457520
1302.444336	858.018188
1301.377930	976.413513
1300.311523	976.916504
1299.245117	943.129333
1298.178711	1189.454834
1297.111328	900.449829
1296.044922	1083.047363
1294.977539	1184.657471
1293.909180	952.569885
1292.841797	889.972961
1291.773438	1013.913818
1290.705078	949.059082
1289.636719	940.715759
1288.567383	630.949036
1287.499023	762.547729
1286.429688	896.622437
1285.360352	905.786377
1284.290039	986.050354
1283.219727	816.601624
1282.150391	622.830322
1281.079102	791.450134
1280.008789	407.052643
1278.937500	717.694641
1277.866211	722.529846
1276.794922	663.855286
1275.723633	590.606750
1274.651367	805.885437
1273.580078	840.300232
1272.507813	899.192078
1271.434570	767.586609
1270.362305	973.125610
1269.289063	709.831848
1268.215820	959.348572
1267.142578	886.654419
1266.068359	1089.766968
1264.994141	702.481567
1263.919922	947.114685
1262.845703	662.545471
1261.771484	1026.633301
1260.696289	959.187073
1259.621094	782.158081
1258.545898	795.280823
1257.469727	1081.239136
1256.394531	960.431274
1255.318359	769.103882
1254.241211	979.526733
1253.165039	1090.115234
1252.087891	911.147644
1251.010742	919.594360
1249.933594	760.254395
1248.856445	793.098511
1247.778320	787.053101
1246.700195	1072.682251
1245.622070	1013.163879
1244.543945	871.091858
1243.464844	930.687500
1242.385742	526.473938
1241.306641	387.074280
1240.227539	682.213318
1239.147461	494.325348
1238.067383	832.995911
1236.987305	446.273956
1235.907227	607.786621
1234.827148	858.936401
1233.746094	748.800293
1232.665039	476.344666
1231.583008	487.480530
1230.501953	738.423523
1229.419922	642.925171
1228.337891	789.590576
1227.255859	418.140594
1226.172852	509.101532
1225.089844	435.469086
1224.006836	439.268921
1222.923828	605.095093
1221.840820	388.775909
1220.756836	349.009644
1219.672852	210.141663
1218.587891	373.364258
1217.503906	53.311440
1216.418945	206.785416
1215.333984	418.118042
1214.249023	438.598816
1213.164063	302.144104
1212.078125	337.051666
1210.992188	294.704285
1209.906250	233.041885
1208.819336	542.756714
1207.732422	565.374146
1206.645508	255.287445
1205.558594	461.038055
1204.471680	449.802368
1203.383789	106.088898
1202.295898	492.228119
1201.208008	59.476471
1200.119141	240.731155
1199.031250	82.502464
1197.942383	145.662216
1196.852539	187.087952
1195.763672	233.255112
1194.673828	86.970894
1193.583984	111.388481
1192.494141	-174.323349
1191.404297	-99.513374
1190.313477	-123.300285
1189.222656	-17.434881
1188.131836	-19.742439
1187.040039	-178.171799
1185.949219	42.661827
1184.857422	-5.448756
1183.764648	-22.420683
1182.672852	1.330438
1181.580078	-1.381343
1180.487305	-253.515198
1179.394531	-160.423523
1178.301758	28.418240
1177.208008	3.850038
1176.114258	-142.948273
1175.020508	-95.762604
1173.925781	221.891434
1172.831055	101.246704
1171.736328	52.380650
1170.641602	58.495781
1169.546875	98.021187
1168.451172	-118.469086
1167.355469	-14.519073
1166.259766	-111.512100
1165.163086	-163.133987
1164.067383	-281.713776
1162.970703	122.873421
1161.873047	18.439545
1160.776367	348.587677
1159.678711	267.860352
1158.581055	284.950684
1157.483398	63.315407
1156.384766	299.766449
1155.287109	163.931137
1154.188477	-93.552742
1153.088867	94.833961
1151.990234	182.943741
1150.890625	273.306580
1149.791016	39.512836
1148.691406	-29.896511
1147.590820	-77.934067
1146.490234	35.873634
1145.389648	21.001263
1144.289063	-65.345993
1143.187500	-39.915272
1142.086914	-62.149433
1140.984375	-17.880148
1139.882813	100.003983
1138.781250	75.117195
1137.678711	245.038345
1136.576172	143.919540
1135.472656	92.646172
1134.370117	136.321503
1133.266602	236.874191
1132.163086	460.747742
1131.058594	425.725891
1129.955078	696.748474
1128.850586	825.220337
1127.746094	543.227844
1126.640625	771.101624
1125.535156	941.894958
1124.430664	856.558228
1123.324219	946.520691
1122.218750	436.987244
1121.112305	678.440186
1120.005859	592.917847
1118.899414	467.110413
1117.792969	476.204346
1116.685547	726.588379
1115.578125	520.168335
1114.470703	363.443237
1113.362305	433.733368
1112.253906	369.155823
1111.145508	396.725250
1110.037109	239.884125
1108.928711	361.842468
1107.819336	679.725159
1106.709961	416.450439
1105.599609	608.902954
1104.490234	428.254364
1103.379883	507.214142
1102.269531	786.628601
1101.159180	629.461914
1100.047852	906.237183
1098.936523	708.908325
1097.825195	693.125183
1096.713867	606.592224
1095.601563	404.584412
1094.489258	563.030640
1093.376953	547.076843
1092.263672	596.999939
1091.151367	830.476929
1090.038086	489.540771
1088.924805	482.835419
1087.810547	457.260834
1086.696289	396.379059
1085.582031	307.267853
1084.467773	516.711975
1083.352539	472.185669
1082.238281	892.899658
1081.123047	827.095581
1080.006836	869.318054
1078.891602	582.768311
1077.775391	486.463257
1076.659180	462.934143
1075.541992	556.703979
1074.425781	690.298340
1073.308594	274.976318
1072.191406	263.142365
1071.073242	239.563538
1069.956055	415.212952
1068.837891	300.193420
1067.719727	576.446533
1066.600586	512.936707
1065.481445	529.064514
1064.362305	360.230286
1063.243164	430.205505
1062.124023	699.046631
1061.003906	637.886292
1059.883789	665.636719
1058.762695	569.430542
1057.642578	325.998627
1056.521484	218.240936
1055.400391	164.284637
1054.278320	241.186172
1053.157227	182.602234
1052.035156	170.753128
1050.913086	245.307053
1049.790039	44.414284
1048.667969	30.329035
1047.544922	235.562820
1046.420898	81.518097
1045.297852	221.403992
1044.173828	156.081802
1043.049805	235.330917
1041.925781	473.038055
1040.800781	184.133118
1039.675781	282.049622
1038.550781	81.889153
1037.425781	107.690826
1036.299805	-94.589973
1035.173828	238.489914
1034.047852	224.811371
1032.921875	446.110718
1031.794922	416.202911
1030.667969	400.310211
1029.541016	142.745102
1028.413086	-47.261333
1027.286133	280.981049
1026.157227	79.527077
1025.029297	-235.549271
1023.901367	-239.311783
1022.772461	-377.640442
1021.643555	-316.264679
1020.513672	-352.298706
1019.384766	-137.727203
1018.254883	-87.837082
1017.124023	-144.552094
1015.994141	-99.163994
1014.863281	-14.332364
1013.732422	-181.990341
1012.601563	208.734924
1011.469727	356.202332
1010.338867	337.004059
1009.207031	139.666733
1008.074219	335.903229
1006.942383	559.912598
1005.809570	541.034363
1004.675781	1058.752930
1003.542969	1694.247070
1002.409180	2056.786865
1001.275391	1672.843750
1000.141602	961.113159
999.007813	702.539673
997.873047	402.619751
996.738281	139.887466
995.602539	161.284698
994.467773	286.635162
993.332031	12.901283
992.196289	-103.744690
991.059570	-100.313705
989.923828	73.845123
988.787109	-3.207359
987.650391	-4.057282
986.512695	59.714405
985.375000	82.117004
984.237305	-74.985069
983.099609	-158.217682
981.960938	-50.249332
980.822266	23.276346
979.683594	-80.252922
978.544922	-38.699451
977.405273	14.456052
976.265625	90.708061
975.125977	-177.717957
973.985352	13.701445
972.845703	-123.363251
971.705078	194.550110
970.563477	232.290222
969.422852	173.729889
968.281250	232.386536
967.139648	11.198709
965.997070	122.903320
964.855469	232.407166
963.712891	69.113289
962.569336	339.329102
961.426758	70.935181
960.283203	217.563660
959.139648	359.683197
957.996094	378.196411
956.851563	181.590851
955.707031	31.006571
954.562500	207.933929
953.416992	313.983795
952.272461	-3.100371
951.126953	-93.464058
949.980469	118.195793
948.834961	-63.309872
947.688477	4.538129
946.541992	241.591354
945.395508	40.052719
944.248047	-140.694778
943.100586	103.504593
941.953125	30.408308
940.804688	288.430847
939.657227	37.628841
938.507813	247.905029
937.359375	175.412277
936.210938	255.867767
935.061523	454.969574
933.912109	246.151337
932.761719	393.033203
931.611328	239.280914
930.460938	-48.635620
929.310547	146.442886
928.160156	150.345612
927.008789	147.552383
925.857422	76.636360
924.705078	185.600937
923.553711	149.090561
922.401367	-75.992378
921.249023	-148.532394
920.095703	104.091354
918.942383	-170.418060
917.789063	-72.124481
916.635742	-110.013611
915.481445	-86.454590
914.328125	64.335526
913.172852	-113.892128
912.018555	-298.723755
910.863281	-138.548157
909.708008	157.742722
908.552734	14.145266
907.396484	-15.926026
906.241211	-315.557129
905.083984	212.063461
903.927734	37.329617
902.770508	-132.681580
901.613281	-177.978287
900.456055	136.763748
899.298828	-3.416442
898.140625	53.413605
896.982422	-106.836784
895.824219	54.215054
894.665039	-105.763893
893.505859	177.463455
892.346680	236.920288
891.186523	305.478760
890.027344	71.411316
888.867188	124.339531
887.706055	222.483932
886.545898	135.567581
885.384766	423.378418
884.223633	-85.280945
883.061523	-13.938469
881.899414	-73.352264
880.737305	595.537659
879.575195	132.677933
878.413086	235.714478
877.250000	181.064758
876.086914	252.630386
874.922852	317.467560
873.758789	-65.686272
872.595703	165.851395
871.430664	280.321014
870.266602	471.269653
869.101563	329.293030
867.936523	178.429016
866.770508	158.067886
865.605469	594.004761
864.439453	198.362793
863.273438	209.554733
862.106445	279.168182
860.939453	169.135254
859.772461	175.910172
858.605469	384.693207
857.437500	458.765320
856.269531	355.589813
855.101563	532.822021
853.932617	496.965637
852.764648	665.121887
851.595703	550.810669
850.425781	613.568237
849.256836	674.044678
848.086914	423.183716
846.916992	438.880280
845.746094	441.128204
844.575195	315.789246
843.404297	156.928940
842.233398	103.257317
841.061523	40.643204
839.889648	194.913300
838.717773	221.662460
837.545898	288.593018
836.373047	-60.123585
835.200195	444.589569
834.027344	354.977783
832.853516	359.140259
831.679688	99.853241
830.505859	246.801590
829.331055	105.814873
828.157227	207.972198
826.982422	162.839630
825.806641	215.773865
824.631836	375.606354
823.456055	31.662741
822.280273	224.753082
821.103516	50.156025
819.926758	69.310760
818.750000	3.777489
817.573242	42.813732
816.395508	70.627724
815.217773	-159.733490
814.040039	-152.070877
812.862305	133.470947
811.683594	-305.979950
810.504883	-154.077240
809.326172	-160.111877
808.146484	-148.463699
806.966797	-241.309387
805.787109	-145.459274
804.607422	12.407233
803.426758	-36.318283
802.246094	-255.987747
801.064453	-156.194016
799.883789	-136.404266
798.702148	-152.206970
797.520508	-210.234695
796.337891	46.386436
795.156250	-262.276581
793.972656	-176.570557
792.790039	-37.865566
791.607422	-317.842194
790.423828	-343.218475
789.239258	20.832659
788.055664	-62.376007
786.871094	-32.840317
785.686523	-109.599319
784.501953	94.375862
783.316406	-2.509839
782.130859	-59.689461
780.945313	81.901299
779.759766	92.969398
778.573242	81.827942
777.386719	108.105186
776.199219	63.610298
775.012695	133.780258
773.825195	91.266472
772.637695	-138.850845
771.449219	153.702286
770.260742	148.340469
769.072266	28.234390
767.883789	128.453278
766.694336	67.665688
765.504883	191.826004
764.315430	3.089724
763.125977	245.874115
761.935547	195.668045
760.745117	281.817352
759.553711	433.824585
758.363281	601.050659
757.171875	361.245300
755.979492	257.763702
754.788086	283.918762
753.595703	406.655304
752.403320	-15.642407
751.210938	223.332581
750.017578	286.413055
748.824219	202.272842
747.630859	107.109818
746.436523	213.795898
745.242188	280.856995
744.047852	172.329178
742.853516	147.105972
741.658203	110.856323
740.462891	247.714188
739.267578	88.598785
738.071289	126.669395
736.875000	112.093613
735.678711	110.603432
734.482422	-63.899185
733.285156	164.370193
732.087891	374.978149
730.890625	-44.641895
729.692383	-138.203400
728.494141	-30.573057
727.295898	214.706238
726.097656	271.868988
724.898438	335.533936
723.699219	274.619904
722.500000	156.929932
721.299805	115.707870
720.099609	364.862976
718.899414	653.182861
717.698242	42.323589
716.498047	441.855377
715.296875	132.343887
714.094727	435.740936
712.893555	265.937042
711.691406	128.925751
710.489258	85.710320
709.286133	127.507637
708.083008	164.969330
706.879883	19.541367
705.676758	63.630611
704.472656	151.278320
703.268555	130.139847
702.064453	106.897369
700.860352	133.756485
699.655273	288.963593
698.450195	-90.625153
697.244141	-20.052382
696.039063	-160.204422
694.833008	-109.030281
693.626953	146.372559
692.419922	-141.108917
691.212891	51.417679
690.005859	-174.934555
688.798828	-53.886646
687.590820	-26.073202
686.382813	51.727402
685.174805	-215.167236
683.965820	-50.409451
682.756836	79.717682
681.547852	-143.292984
680.338867	-238.255417
679.128906	-177.101639
677.918945	-14.071035
676.708984	-182.204803
675.498047	-90.402168
674.287109	-132.665283
673.076172	13.442359
671.865234	-158.316895
670.653320	87.475433
669.441406	45.768635
668.229492	-41.166119
667.016602	161.629959
665.803711	-104.321022
664.590820	-117.313461
663.377930	-218.694916
662.164063	-21.978472
660.950195	-25.946840
659.736328	88.896790
658.521484	-46.440254
657.306641	-274.338165
656.091797	67.256958
654.875977	-33.139084
653.661133	-204.513489
652.445313	-229.180115
651.228516	62.948013
650.012695	64.252525
648.795898	-106.632698
647.579102	32.639126
646.361328	163.294647
645.143555	177.737671
643.925781	181.453171
642.708008	355.108948
641.489258	343.766541
640.270508	67.994476
639.051758	252.297867
637.833008	127.046219
636.613281	44.774067
635.393555	-235.131424
634.172852	176.473526
632.953125	177.724472
631.732422	114.464005
630.511719	-45.479256
629.290039	139.900986
628.068359	54.741825
626.846680	153.831100
625.625000	123.996529
624.402344	284.676361
623.179688	132.112823
621.957031	-119.262856
620.733398	-158.821838
619.510742	86.062035
618.286133	118.450600
617.062500	-333.390656
615.837891	57.641579
614.613281	-29.154152
613.388672	135.916534
612.164063	-16.211386
610.938477	145.360352
609.712891	-57.238697
608.486328	-102.363060
607.260742	39.754608
606.034180	-17.712448
604.807617	-223.423019
