# Supplementary material for: Raman spectroscopy accurately differentiates mucosal healing from non-healing and biochemical changes following biological therapy in inflammatory bowel disease
Source: PLoS One. 2021 Jun 2;16(6):e0252210. doi: 10.1371/journal.pone.0252210 (PMC8172032; doi:10.1371/journal.pone.0252210)
Supplement: S2 Dataset — (ZIP) [file pone.0252210.s004.zip › Export UC MH/EC037-1_base sub CR removed_76__X_-13700.7__Y_37034__Z_157.294__Time_867.txt]

1714.640625	35.031399
1713.664063	-351.199768
1712.687500	-894.664063
1711.709961	-646.679749
1710.733398	-867.809937
1709.755859	-665.032593
1708.778320	-775.509949
1707.799805	-802.413757
1706.821289	-542.189453
1705.843750	-501.096222
1704.864258	-772.541870
1703.885742	-740.681519
1702.907227	-542.104980
1701.927734	-425.653595
1700.948242	-417.972900
1699.968750	-449.392548
1698.988281	-244.425217
1698.007813	-377.883240
1697.028320	-151.981781
1696.046875	-138.648544
1695.066406	-94.625557
1694.084961	-145.383423
1693.104492	-178.670883
1692.123047	-42.283165
1691.140625	-35.193035
1690.159180	-5.175885
1689.176758	151.838852
1688.194336	267.791748
1687.211914	358.755646
1686.228516	259.509064
1685.246094	274.064606
1684.262695	421.031281
1683.279297	319.415161
1682.295898	408.883087
1681.311523	332.522736
1680.327148	436.578064
1679.342773	420.202545
1678.358398	294.154907
1677.374023	518.797241
1676.388672	596.529846
1675.403320	673.751404
1674.417969	556.412415
1673.432617	646.037720
1672.446289	671.446472
1671.459961	390.946198
1670.473633	630.870117
1669.487305	825.236023
1668.500977	846.655518
1667.513672	968.669250
1666.526367	769.275818
1665.539063	827.133972
1664.550781	791.920776
1663.563477	653.139282
1662.575195	803.278931
1661.586914	985.038330
1660.598633	1071.197021
1659.609375	788.895325
1658.620117	1139.804443
1657.631836	1167.387329
1656.641602	1173.705688
1655.652344	902.031494
1654.662109	656.923096
1653.672852	769.185242
1652.681641	706.772644
1651.691406	731.719116
1650.701172	658.850098
1649.709961	422.129211
1648.718750	508.063080
1647.727539	530.607178
1646.735352	489.798798
1645.744141	396.282898
1644.751953	350.434174
1643.759766	228.141998
1642.766602	185.201828
1641.774414	324.528137
1640.781250	263.369598
1639.788086	65.194221
1638.794922	218.037888
1637.801758	109.904755
1636.807617	67.867737
1635.813477	-184.855469
1634.819336	-105.272644
1633.825195	-54.540428
1632.830078	207.048920
1631.834961	168.479523
1630.839844	188.023315
1629.844727	-110.773605
1628.849609	-101.350906
1627.853516	81.892883
1626.857422	231.038956
1625.861328	-182.518295
1624.865234	-106.639626
1623.868164	-27.993551
1622.871094	-172.602310
1621.874023	-125.141930
1620.876953	-208.876572
1619.879883	49.059250
1618.881836	-29.071678
1617.883789	126.672112
1616.885742	-27.201988
1615.887695	-193.954376
1614.888672	27.839739
1613.889648	-15.224434
1612.890625	-81.700821
1611.891602	72.267609
1610.892578	58.566044
1609.892578	-117.463753
1608.892578	-206.786850
1607.892578	-78.476524
1606.892578	-18.163782
1605.891602	18.702181
1604.890625	-216.568512
1603.889648	-85.152168
1602.888672	-87.108009
1601.887695	49.738033
1600.885742	-56.605064
1599.883789	-118.313774
1598.881836	-172.022888
1597.879883	-144.549896
1596.876953	-226.738174
1595.874023	-78.843170
1594.871094	-51.064404
1593.868164	-216.457901
1592.864258	-253.734024
1591.861328	-6.333575
1590.857422	-210.486435
1589.853516	-304.862091
1588.848633	-216.492020
1587.844727	-237.622543
1586.839844	-222.162659
1585.834961	-60.631935
1584.830078	-237.967545
1583.824219	-29.465313
1582.819336	-243.083344
1581.813477	119.136223
1580.807617	-146.408600
1579.800781	-18.617926
1578.794922	75.320236
1577.788086	-140.470795
1576.781250	-51.685955
1575.773438	-95.596260
1574.766602	-110.846970
1573.758789	-42.863277
1572.750977	-182.885056
1571.743164	-130.486053
1570.735352	-75.503662
1569.726563	-93.298515
1568.718750	-191.610565
1567.708984	-193.803986
1566.700195	-32.421543
1565.691406	-52.842247
1564.681641	-16.178535
1563.671875	-62.589893
1562.662109	-36.369411
1561.652344	-137.283768
1560.641602	122.256866
1559.630859	99.050331
1558.620117	65.441437
1557.609375	101.772156
1556.597656	52.528854
1555.586914	-89.996841
1554.575195	-198.856766
1553.563477	173.875473
1552.550781	137.359131
1551.539063	49.031071
1550.526367	58.992584
1549.513672	143.900055
1548.500977	65.743515
1547.487305	-69.357834
1546.473633	-28.679800
1545.459961	148.890915
1544.446289	91.123909
1543.432617	-82.978676
1542.417969	83.870285
1541.404297	-43.863693
1540.389648	-39.964928
1539.374023	87.734734
1538.359375	32.031693
1537.343750	-65.050125
1536.328125	57.087181
1535.312500	135.210037
1534.296875	148.714813
1533.280273	-103.464111
1532.263672	64.500435
1531.247070	57.030453
1530.230469	245.256042
1529.212891	44.296028
1528.196289	-143.820724
1527.178711	-4.982846
1526.160156	167.124313
1525.142578	-3.278992
1524.124023	-45.088699
1523.106445	154.826263
1522.087891	48.428989
1521.068359	39.651684
1520.049805	251.857864
1519.030273	-24.564131
1518.010742	43.363121
1516.991211	-53.319096
1515.971680	-19.089911
1514.951172	76.612183
1513.930664	61.718548
1512.910156	72.360619
1511.889648	-89.109367
1510.868164	242.025131
1509.846680	57.201187
1508.826172	51.872101
1507.803711	-79.276428
1506.782227	-10.519917
1505.759766	137.515823
1504.737305	49.568695
1503.714844	46.067661
1502.692383	-113.837524
1501.668945	-194.434769
1500.646484	19.341141
1499.623047	-146.016647
1498.599609	-11.983904
1497.575195	208.842636
1496.550781	229.878220
1495.527344	-43.379246
1494.502930	31.124870
1493.477539	21.072741
1492.453125	-4.439513
1491.427734	-183.430084
1490.402344	-32.867352
1489.376953	242.669769
1488.350586	157.822205
1487.325195	113.747162
1486.298828	332.500702
1485.272461	344.285248
1484.245117	355.922180
1483.218750	119.962433
1482.191406	-36.963497
1481.164063	293.147339
1480.136719	281.335571
1479.108398	496.266998
1478.080078	338.891266
1477.052734	321.620514
1476.023438	482.537994
1474.995117	551.594299
1473.965820	404.048523
1472.937500	628.165039
1471.908203	541.532776
1470.877930	548.971619
1469.848633	887.067200
1468.818359	815.363831
1467.788086	1048.768677
1466.757813	811.589539
1465.727539	988.771973
1464.696289	1023.441772
1463.665039	1197.757568
1462.633789	1056.891724
1461.602539	1045.532715
1460.570313	1158.503784
1459.539063	1284.051392
1458.506836	1475.442383
1457.473633	1263.157227
1456.441406	1068.659058
1455.408203	1244.504028
1454.375000	1306.076538
1453.341797	1217.953003
1452.308594	1200.778687
1451.274414	1287.444336
1450.241211	1280.268433
1449.207031	1506.091675
1448.171875	1478.458496
1447.137695	1458.392700
1446.102539	1466.115723
1445.067383	1405.441040
1444.032227	1276.414185
1442.997070	1445.954834
1441.960938	1142.326416
1440.924805	1185.268677
1439.888672	1271.138428
1438.852539	1263.400391
1437.816406	1068.600952
1436.779297	1278.142456
1435.742188	1002.503784
1434.705078	1070.470703
1433.666992	734.321289
1432.629883	681.084229
1431.591797	683.367859
1430.553711	526.644409
1429.514648	450.697815
1428.476563	256.228516
1427.437500	329.155457
1426.398438	132.244720
1425.359375	109.362083
1424.320313	144.459335
1423.280273	174.488403
1422.240234	363.227997
1421.200195	264.748962
1420.159180	279.629242
1419.119141	17.579819
1418.078125	118.118309
1417.037109	231.213715
1415.996094	4.604770
1414.954102	-106.184235
1413.912109	-131.390488
1412.870117	42.087006
1411.828125	21.944950
1410.786133	-196.718628
1409.743164	4.382356
1408.700195	17.007513
1407.657227	110.043884
1406.614258	4.690985
1405.570313	-110.632217
1404.527344	2.582867
1403.483398	-77.462799
1402.438477	-230.204407
1401.394531	-237.314438
1400.349609	-271.972504
1399.304688	64.552986
1398.259766	127.731888
1397.214844	-67.217972
1396.168945	-56.554096
1395.123047	-10.754170
1394.077148	-242.943222
1393.031250	-86.801018
1391.984375	-211.089737
1390.937500	-175.047241
1389.890625	-336.657074
1388.843750	-340.486847
1387.796875	-519.349182
1386.749023	-287.896790
1385.701172	-208.993973
1384.653320	-22.543390
1383.604492	-288.502197
1382.556641	-479.278381
1381.507813	-355.104248
1380.458984	-298.335938
1379.410156	-406.322540
1378.360352	-271.998505
1377.310547	-115.172478
1376.260742	-170.450546
1375.210938	-28.492516
1374.161133	-338.021698
1373.110352	-330.584503
1372.059570	-223.307663
1371.008789	-407.656769
1369.957031	-422.347992
1368.906250	-252.512939
1367.854492	-326.815460
1366.802734	-184.273590
1365.750000	-382.872711
1364.698242	-110.695686
1363.645508	-162.139984
1362.592773	-201.008438
1361.540039	-354.203491
1360.486328	-265.931885
1359.433594	-284.517975
1358.379883	-477.053650
1357.326172	-443.161774
1356.271484	38.207092
1355.216797	-14.780194
1354.163086	-149.601807
1353.107422	-413.431335
1352.052734	-239.948654
1350.998047	-68.905052
1349.942383	-170.876572
1348.886719	-81.590813
1347.830078	-59.226223
1346.774414	12.873975
1345.717773	-128.238190
1344.661133	144.924881
1343.604492	9.046951
1342.546875	-64.697456
1341.490234	-93.674423
1340.432617	70.714973
1339.375000	200.479019
1338.316406	221.339462
1337.258789	220.041382
1336.200195	-95.507835
1335.141602	-91.551521
1334.082031	125.299385
1333.023438	92.346512
1331.963867	220.275375
1330.904297	162.825439
1329.844727	-247.986969
1328.784180	-67.806595
1327.723633	87.708130
1326.663086	62.930843
1325.602539	-67.922089
1324.541992	97.731903
1323.480469	135.045364
1322.418945	303.283905
1321.357422	121.141327
1320.295898	316.689301
1319.233398	157.053345
1318.170898	-64.050301
1317.108398	-28.511999
1316.045898	204.338455
1314.982422	82.294891
1313.918945	285.675476
1312.855469	200.851471
1311.791992	352.623810
1310.728516	213.875427
1309.664063	351.027527
1308.599609	195.327225
1307.535156	165.308762
1306.469727	334.691406
1305.404297	280.270752
1304.338867	103.020355
1303.273438	235.750717
1302.208008	240.703918
1301.141602	233.467804
1300.075195	248.451538
1299.008789	202.118835
1297.942383	200.116974
1296.875000	360.272339
1295.807617	378.071747
1294.740234	157.884079
1293.672852	156.284286
1292.604492	218.563873
1291.537109	212.237595
1290.468750	183.932800
1289.399414	241.539063
1288.331055	-12.084757
1287.261719	442.726288
1286.192383	47.236328
1285.123047	129.675400
1284.052734	-142.951523
1282.983398	-38.299213
1281.913086	-58.460754
1280.841797	151.524521
1279.771484	114.364647
1278.700195	104.206184
1277.628906	260.446289
1276.557617	18.110744
1275.486328	22.877739
1274.414063	101.038902
1273.341797	320.971497
1272.269531	27.815544
1271.197266	147.658340
1270.124023	74.589607
1269.050781	-30.123104
1267.977539	175.284241
1266.904297	207.389114
1265.830078	315.175995
1264.756836	286.371307
1263.681641	28.378122
1262.607422	248.469803
1261.533203	310.062469
1260.458008	125.515831
1259.382813	277.369293
1258.307617	-23.925652
1257.231445	166.959549
1256.155273	240.921616
1255.079102	361.153198
1254.002930	152.778610
1252.926758	2.942661
1251.849609	-5.678226
1250.772461	66.013603
1249.695313	89.072144
1248.617188	423.367279
1247.540039	302.987274
1246.461914	226.434326
1245.382813	91.629730
1244.304688	68.658638
1243.225586	2.006849
1242.146484	-16.028042
1241.067383	41.225166
1239.988281	13.527526
1238.908203	82.921066
1237.828125	276.028503
1236.748047	236.224167
1235.667969	324.973267
1234.586914	-51.786602
1233.505859	-69.637833
1232.424805	-82.624008
1231.343750	47.348972
1230.261719	211.181717
1229.179688	224.801559
1228.097656	88.307533
1227.015625	41.441242
1225.932617	-82.848785
1224.850586	61.488956
1223.767578	55.780796
1222.683594	-32.159344
1221.600586	-166.002563
1220.516602	-241.777985
1219.432617	-112.092369
1218.347656	-386.003998
1217.263672	-200.799088
1216.178711	-187.174728
1215.093750	-40.760075
1214.008789	-203.441284
1212.922852	-223.662308
1211.836914	127.728035
1210.750977	32.617088
1209.665039	-125.185921
1208.579102	-22.496738
1207.492188	-132.043503
1206.405273	-65.603577
1205.318359	-189.600067
1204.230469	-0.353919
1203.142578	-90.642365
1202.054688	-250.759567
1200.966797	-13.558235
1199.877930	-111.097603
1198.790039	-261.569305
1197.701172	-221.926559
1196.611328	-6.729128
1195.522461	-195.711380
1194.432617	-134.577621
1193.342773	-479.782440
1192.252930	-14.910780
1191.162109	-187.060043
1190.072266	-193.406570
1188.981445	-600.900940
1187.889648	-446.354767
1186.798828	-318.327820
1185.707031	-456.829498
1184.615234	-422.536560
1183.523438	-184.378525
1182.430664	-164.650162
1181.337891	-329.630615
1180.245117	-230.856705
1179.152344	-74.648537
1178.059570	-155.809509
1176.965820	-256.155945
1175.872070	-337.345520
1174.778320	-186.250031
1173.683594	-154.994370
1172.588867	3.062736
1171.494141	-410.986450
1170.399414	-145.379791
1169.303711	12.403217
1168.208984	-200.638824
1167.113281	-298.872681
1166.016602	-119.819473
1164.920898	-275.500671
1163.824219	-280.635834
1162.727539	-252.381851
1161.630859	-52.234123
1160.533203	-186.539566
1159.435547	-101.208748
1158.337891	-223.625671
1157.240234	33.365696
1156.141602	34.906651
1155.043945	-206.894318
1153.944336	-186.345551
1152.845703	-77.651619
1151.747070	-131.147766
1150.647461	3.573772
1149.547852	69.082611
1148.447266	-22.710609
1147.347656	-138.332260
1146.247070	-223.015747
1145.146484	-374.369873
1144.044922	-309.160858
1142.944336	-370.136261
1141.842773	-150.461380
1140.741211	-71.258438
1139.638672	26.865459
1138.537109	-409.954926
1137.434570	-83.769974
1136.332031	-206.856857
1135.228516	-106.658730
1134.125977	171.561234
1133.022461	209.777710
1131.917969	81.742912
1130.814453	81.873695
1129.709961	112.787125
1128.605469	-1.076654
1127.500977	228.950806
1126.396484	245.413925
1125.291016	41.340034
1124.185547	93.273087
1123.080078	114.323006
1121.973633	54.758270
1120.868164	33.068062
1119.761719	30.272139
1118.654297	159.994064
1117.547852	95.528038
1116.440430	40.500069
1115.333008	82.443878
1114.225586	-45.978668
1113.117188	-1.774666
1112.008789	-9.650442
1110.900391	-161.751694
1109.791992	255.673340
1108.682617	209.796219
1107.573242	90.673553
1106.463867	89.633324
1105.354492	242.010391
1104.244141	70.896172
1103.133789	232.556442
1102.023438	160.530212
1100.913086	206.435623
1099.801758	268.781006
1098.690430	45.779579
1097.579102	110.415764
1096.467773	207.978622
1095.355469	53.354393
1094.243164	268.586548
1093.130859	175.181046
1092.017578	373.733032
1090.905273	270.867798
1089.791992	231.553970
1088.677734	425.152893
1087.564453	223.456070
1086.450195	320.491547
1085.335938	55.367603
1084.221680	434.428131
1083.106445	319.754517
1081.991211	301.443451
1080.875977	285.469666
1079.760742	152.056046
1078.644531	84.421677
1077.528320	66.096870
1076.412109	21.948053
1075.295898	-52.699360
1074.178711	179.970413
1073.061523	292.910614
1071.944336	255.722031
1070.826172	152.896255
1069.708984	38.395226
1068.590820	209.795578
1067.471680	247.574142
1066.353516	65.184090
1065.234375	98.285072
1064.115234	175.846985
1062.996094	241.667938
1061.875977	176.417282
1060.755859	340.454529
1059.635742	95.123741
1058.515625	69.707397
1057.394531	91.055527
1056.273438	-90.937195
1055.152344	-104.599586
1054.031250	-78.533928
1052.909180	230.127426
1051.787109	132.360184
1050.665039	167.715363
1049.541992	65.357529
1048.418945	58.731087
1047.295898	-113.511375
1046.172852	-45.425274
1045.048828	-98.613564
1043.925781	-7.213344
1042.801758	32.882721
1041.676758	-153.052612
1040.552734	-75.622414
1039.427734	148.522964
1038.302734	79.190948
1037.176758	-218.235931
1036.050781	-189.649521
1034.924805	-35.390465
1033.798828	135.110748
1032.672852	-87.508034
1031.545898	-196.055573
1030.418945	-109.237404
1029.291992	154.219070
1028.164063	66.702423
1027.036133	-111.340668
1025.908203	-36.096619
1024.780273	-51.409100
1023.651367	-301.157990
1022.522461	-290.795258
1021.393555	-247.907745
1020.264648	-515.869446
1019.134766	-391.689056
1018.004883	-209.549210
1016.875000	-284.780945
1015.744141	-172.195618
1014.613281	-59.614670
1013.482422	-150.906342
1012.351563	-260.634186
1011.219727	-83.127960
1010.088867	133.710083
1008.956055	-42.983063
1007.824219	23.435608
1006.691406	152.338104
1005.558594	535.657288
1004.425781	870.293457
1003.292969	791.010925
1002.159180	783.467529
1001.025391	521.803955
999.891602	276.491547
998.756836	218.434357
997.622070	-241.326843
996.487305	26.403915
995.352539	-93.686234
994.216797	-317.500732
993.081055	79.435471
991.945313	-12.716913
990.808594	-141.662003
989.672852	-120.626625
988.536133	-247.048843
987.398438	-36.920185
986.261719	-34.158356
985.124023	-199.469650
983.986328	-95.219521
982.847656	32.066921
981.709961	-10.951476
980.571289	-10.165174
979.432617	-301.476074
978.292969	-210.785156
977.153320	-129.263016
976.013672	212.069092
974.874023	79.846138
973.734375	-148.751984
972.593750	22.555628
971.453125	-111.614998
970.311523	64.337433
969.170898	74.991997
968.029297	170.633209
966.886719	204.343338
965.745117	-11.941556
964.602539	-33.102680
963.459961	143.015427
962.317383	89.879517
961.173828	-43.380470
960.030273	22.845737
958.886719	59.333408
957.743164	114.199600
956.598633	56.910347
955.454102	-41.484985
954.309570	6.714565
953.165039	155.643539
952.019531	-4.257270
950.874023	201.922501
949.727539	-26.368462
948.582031	-110.461044
947.435547	77.525871
946.289063	11.868501
945.141602	71.952225
943.995117	-105.442146
942.847656	94.063995
941.699219	195.384430
940.551758	-45.610607
939.403320	-44.563713
938.254883	246.260696
937.105469	48.958225
935.957031	139.109482
934.807617	-32.867199
933.658203	-99.859596
932.507813	165.901871
931.357422	146.859344
930.207031	-45.194920
929.056641	-253.032104
927.906250	33.258198
926.754883	-26.447796
925.603516	-111.092140
924.451172	-45.504597
923.298828	-27.645933
922.146484	138.053360
920.994141	-134.981781
919.841797	-178.298080
918.688477	-269.250549
917.535156	44.227032
916.380859	139.596176
915.227539	-153.270905
914.073242	-87.299957
912.918945	-230.090027
911.763672	-213.942245
910.608398	-163.727264
909.453125	-322.119904
908.297852	-178.846756
907.141602	48.273609
905.985352	134.833176
904.829102	110.381676
903.672852	-206.209885
902.515625	-296.152527
901.358398	-118.854477
900.201172	-315.074646
899.042969	38.737698
897.884766	50.797256
896.726563	-43.419563
895.568359	-289.063324
894.409180	-16.827284
893.250000	47.368259
892.090820	12.140321
890.930664	-158.590073
889.771484	-107.857910
888.611328	-70.667603
887.450195	-51.524178
886.289063	-199.386200
885.128906	-58.313904
883.966797	-7.520047
882.805664	45.527981
881.643555	-142.701324
880.481445	-127.922516
879.319336	148.320206
878.156250	147.291809
876.993164	67.433922
875.830078	21.417191
874.666016	333.467560
873.502930	244.668579
872.338867	95.158897
871.173828	62.742035
870.009766	52.847134
868.844727	-55.990559
867.679688	98.311081
866.513672	59.222240
865.348633	-67.494026
864.182617	97.959335
863.015625	162.251068
861.849609	-40.744465
860.682617	-23.595392
859.515625	296.596802
858.347656	262.040619
857.180664	234.231552
856.012695	332.052673
854.843750	402.914917
853.675781	491.675171
852.506836	315.874664
851.337891	402.361206
850.167969	116.864876
848.999023	263.822632
847.829102	184.510147
846.658203	91.791557
845.488281	37.158623
844.317383	63.101849
843.146484	-69.833588
841.975586	3.068101
840.803711	82.630730
839.631836	186.731598
838.459961	143.236908
837.287109	182.429489
836.114258	-102.375793
834.941406	189.222473
833.768555	226.080841
832.594727	-56.365578
831.420898	123.340828
830.247070	41.845699
829.072266	42.912296
827.898438	30.570189
826.722656	169.845200
825.547852	-130.176788
824.372070	169.496445
823.196289	-25.704611
822.020508	-6.968133
820.844727	-26.136614
819.667969	66.014137
818.491211	-149.138885
817.313477	23.059164
816.136719	-36.280396
814.958984	-222.434158
813.781250	-230.600128
812.602539	-83.142036
811.423828	-187.000931
810.245117	-197.498581
809.066406	-116.923523
807.886719	-258.576019
806.707031	-226.961380
805.527344	-186.516495
804.346680	73.647804
803.166992	-127.993950
801.985352	-129.876160
800.804688	-78.555222
799.623047	-291.223236
798.441406	-279.880188
797.259766	-328.435455
796.078125	-447.929260
794.895508	-181.865021
793.712891	-170.718155
792.529297	-22.306553
791.346680	-281.414551
790.163086	35.111176
788.978516	130.130875
787.794922	121.074356
786.610352	-80.471565
785.425781	-111.672279
784.241211	-58.879242
783.055664	-154.257095
781.870117	-6.529640
780.684570	90.270119
779.498047	74.325157
778.311523	-36.613514
777.125000	-145.329819
775.938477	213.931427
774.750977	186.779953
773.563477	-314.759583
772.375977	-167.589157
771.187500	-49.195732
769.999023	-58.773212
768.810547	-13.275260
767.622070	204.054459
766.432617	-138.372604
765.243164	-44.539204
764.053711	132.897003
762.863281	65.831825
761.672852	100.015091
760.482422	149.552887
759.291992	185.832565
758.100586	270.455017
756.909180	44.937820
755.717773	177.857880
754.525391	-100.346062
753.333008	-44.427746
752.140625	99.314774
750.948242	-51.363823
749.754883	85.668594
748.561523	128.207275
747.368164	-108.053589
746.173828	-12.876395
744.979492	-66.950165
743.785156	50.059982
742.590820	195.500671
741.395508	14.193453
740.200195	74.051033
739.003906	-8.573761
737.808594	-78.034103
736.612305	75.929405
735.416016	-76.762619
734.218750	70.525848
733.021484	40.444004
731.824219	202.926468
730.626953	126.862976
729.428711	74.879784
728.230469	127.872269
727.032227	54.032902
725.833984	39.233864
724.634766	-176.597778
723.435547	-114.890800
722.235352	-13.901742
721.036133	-24.327129
719.835938	67.854065
718.635742	101.060738
717.434570	99.339142
716.233398	101.981216
715.032227	226.761551
713.831055	207.573853
712.628906	31.438986
711.426758	160.520020
710.224609	152.271225
709.021484	279.098236
707.818359	-31.894444
706.615234	-279.582672
705.412109	-56.928188
704.208008	-25.890516
703.003906	-68.835953
701.799805	90.566719
700.594727	119.416595
699.389648	174.361008
698.184570	27.129612
696.979492	64.723526
695.773438	-95.412392
694.567383	83.435524
693.361328	99.334793
692.154297	-182.222809
690.947266	-222.662338
689.740234	-232.670197
688.533203	-101.608574
687.325195	-37.831314
686.117188	-73.816330
684.909180	-20.853550
683.700195	-63.267456
682.491211	-174.981354
681.282227	-199.939484
680.072266	-240.013123
678.863281	-145.753357
677.653320	-261.532684
676.442383	21.097322
675.232422	9.298275
674.021484	-80.350975
672.810547	197.835388
671.598633	41.222645
670.386719	-61.216339
669.174805	-3.593776
667.962891	-114.525780
666.750000	146.284729
665.537109	-87.668030
664.324219	-148.685684
663.110352	-39.043289
661.897461	5.837996
660.683594	63.701973
659.468750	-1.397353
658.254883	-34.053238
657.040039	-66.634850
655.824219	-94.832260
654.609375	-157.447922
653.393555	6.327076
652.177734	116.219109
650.960938	2.084652
649.745117	62.519409
648.528320	43.325016
647.311523	-89.889412
646.093750	-91.684998
644.875977	91.643066
643.658203	-75.696655
642.440430	2.303296
641.221680	155.601776
640.002930	48.786392
638.784180	-38.557102
637.564453	-29.082743
636.344727	148.037338
635.125000	118.975052
633.905273	-4.466729
632.684570	-136.347687
631.463867	-175.785202
630.243164	138.951614
629.021484	95.371979
627.799805	0.438682
626.578125	225.156387
625.356445	160.461517
624.133789	207.358261
622.911133	170.776382
621.688477	132.184006
620.464844	-11.222584
619.241211	-6.683312
618.017578	19.389547
616.793945	129.058502
615.569336	20.540480
614.344727	-19.324005
613.120117	-153.141785
611.894531	-211.900024
610.668945	45.941322
609.443359	115.727280
608.216797	-34.459877
606.991211	-171.592239
605.764648	-158.961197
604.537109	-54.321781
