# Supplementary material for: Raman spectroscopy accurately differentiates mucosal healing from non-healing and biochemical changes following biological therapy in inflammatory bowel disease
Source: PLoS One. 2021 Jun 2;16(6):e0252210. doi: 10.1371/journal.pone.0252210 (PMC8172032; doi:10.1371/journal.pone.0252210)
Supplement: S2 Dataset — (ZIP) [file pone.0252210.s004.zip › Export UC MH/OC029-1 pre treatment_base sub CR removed_25__X_-2898.93__Y_35431.1__Z_227.982__Time_284.txt]

1714.640625	447.565369
1713.664063	378.925629
1712.687500	241.097717
1711.709961	-390.930603
1710.733398	-15.350852
1709.755859	-361.859375
1708.778320	46.611599
1707.799805	143.155518
1706.821289	-93.380203
1705.843750	164.739334
1704.864258	132.473892
1703.885742	2.950315
1702.907227	-352.325439
1701.927734	144.903732
1700.948242	49.696274
1699.968750	-236.441849
1698.988281	-443.439728
1698.007813	-135.606583
1697.028320	-163.079880
1696.046875	-106.380112
1695.066406	101.380333
1694.084961	-7.407455
1693.104492	16.126921
1692.123047	230.474411
1691.140625	470.015900
1690.159180	118.471573
1689.176758	-100.979286
1688.194336	131.644241
1687.211914	194.741302
1686.228516	336.266388
1685.246094	193.779526
1684.262695	151.049759
1683.279297	74.832115
1682.295898	529.768982
1681.311523	397.054077
1680.327148	619.527466
1679.342773	430.381012
1678.358398	609.545227
1677.374023	523.567932
1676.388672	481.105988
1675.403320	756.050110
1674.417969	1127.493774
1673.432617	1031.845093
1672.446289	1040.714722
1671.459961	1130.129272
1670.473633	1034.390015
1669.487305	1037.755859
1668.500977	1233.067749
1667.513672	1622.795044
1666.526367	1726.468994
1665.539063	1260.349365
1664.550781	1707.638916
1663.563477	1564.013794
1662.575195	1959.339355
1661.586914	1697.691284
1660.598633	1852.881348
1659.609375	1672.050171
1658.620117	2085.295898
1657.631836	2001.003418
1656.641602	2036.400513
1655.652344	2204.697754
1654.662109	2293.994141
1653.672852	1912.726685
1652.681641	1664.328979
1651.691406	1770.955688
1650.701172	1237.995117
1649.709961	1324.341431
1648.718750	1204.867065
1647.727539	1072.609619
1646.735352	1027.949707
1645.744141	780.271912
1644.751953	696.756958
1643.759766	441.972015
1642.766602	414.600555
1641.774414	511.592133
1640.781250	550.744141
1639.788086	408.103973
1638.794922	152.352127
1637.801758	-84.604095
1636.807617	169.101273
1635.813477	-135.890625
1634.819336	178.707092
1633.825195	-107.353569
1632.830078	-113.943230
1631.834961	-381.098358
1630.839844	-266.236145
1629.844727	-85.496254
1628.849609	-136.322723
1627.853516	141.845261
1626.857422	93.782295
1625.861328	116.824280
1624.865234	74.174568
1623.868164	-99.862617
1622.871094	267.636292
1621.874023	558.801086
1620.876953	80.101730
1619.879883	423.730927
1618.881836	263.001953
1617.883789	472.511230
1616.885742	419.416992
1615.887695	64.526245
1614.888672	163.629547
1613.889648	372.808624
1612.890625	416.613220
1611.891602	158.804291
1610.892578	173.654724
1609.892578	62.592583
1608.892578	127.044624
1607.892578	18.467937
1606.892578	-61.359844
1605.891602	-96.775848
1604.890625	461.983795
1603.889648	494.267609
1602.888672	160.045441
1601.887695	29.888910
1600.885742	-267.784851
1599.883789	-201.983826
1598.881836	-138.987396
1597.879883	-246.098160
1596.876953	15.136299
1595.874023	-379.751587
1594.871094	-380.200562
1593.868164	-25.641411
1592.864258	-44.848236
1591.861328	-223.474731
1590.857422	-175.177399
1589.853516	-239.320129
1588.848633	-653.259094
1587.844727	-284.719971
1586.839844	31.264877
1585.834961	122.665062
1584.830078	281.570953
1583.824219	262.938629
1582.819336	-102.435043
1581.813477	-108.427551
1580.807617	-52.153275
1579.800781	89.753777
1578.794922	194.924896
1577.788086	44.715836
1576.781250	196.169968
1575.773438	-55.968136
1574.766602	198.966583
1573.758789	318.289490
1572.750977	109.709572
1571.743164	-52.255001
1570.735352	32.472660
1569.726563	251.980286
1568.718750	167.225769
1567.708984	45.829475
1566.700195	191.689072
1565.691406	-39.205086
1564.681641	-47.082226
1563.671875	74.512245
1562.662109	260.640656
1561.652344	-163.111069
1560.641602	232.472595
1559.630859	230.937637
1558.620117	459.827301
1557.609375	387.735809
1556.597656	-301.274170
1555.586914	-223.471024
1554.575195	-39.815884
1553.563477	503.403442
1552.550781	18.366255
1551.539063	335.634735
1550.526367	360.066467
1549.513672	32.386780
1548.500977	387.417389
1547.487305	152.407196
1546.473633	297.289581
1545.459961	666.730286
1544.446289	30.469374
1543.432617	143.500870
1542.417969	-312.094971
1541.404297	-277.023743
1540.389648	-141.548813
1539.374023	-8.992904
1538.359375	4.565031
1537.343750	211.372192
1536.328125	2.490121
1535.312500	242.253342
1534.296875	74.234764
1533.280273	246.341446
1532.263672	266.057953
1531.247070	398.926178
1530.230469	271.280945
1529.212891	-39.463398
1528.196289	105.587914
1527.178711	314.694153
1526.160156	410.189850
1525.142578	88.510185
1524.124023	260.784546
1523.106445	121.519234
1522.087891	-17.930412
1521.068359	-49.545963
1520.049805	168.074677
1519.030273	151.457764
1518.010742	-112.057060
1516.991211	256.420471
1515.971680	-63.891285
1514.951172	126.803078
1513.930664	183.715103
1512.910156	-80.467926
1511.889648	27.449099
1510.868164	-49.641262
1509.846680	496.563141
1508.826172	-170.826309
1507.803711	-225.265167
1506.782227	15.053527
1505.759766	-34.574009
1504.737305	-174.024475
1503.714844	-400.672882
1502.692383	-145.765244
1501.668945	-206.159927
1500.646484	-69.452713
1499.623047	-675.383789
1498.599609	-201.067398
1497.575195	-34.186363
1496.550781	-320.331207
1495.527344	186.513382
1494.502930	-66.526505
1493.477539	-467.892395
1492.453125	-58.822979
1491.427734	-153.532532
1490.402344	88.986656
1489.376953	103.953506
1488.350586	-19.124086
1487.325195	355.746307
1486.298828	0.193549
1485.272461	234.331146
1484.245117	230.936325
1483.218750	79.544853
1482.191406	165.339920
1481.164063	513.720337
1480.136719	351.959625
1479.108398	822.369995
1478.080078	530.506653
1477.052734	1189.190430
1476.023438	912.544861
1474.995117	1086.837280
1473.965820	784.808655
1472.937500	1188.132080
1471.908203	1191.607178
1470.877930	1235.741943
1469.848633	1679.333984
1468.818359	1746.218384
1467.788086	1551.125854
1466.757813	1801.072021
1465.727539	2170.392822
1464.696289	2300.618408
1463.665039	2057.277100
1462.633789	2266.250977
1461.602539	2447.215820
1460.570313	2044.030518
1459.539063	2308.792725
1458.506836	2890.716797
1457.473633	2980.063965
1456.441406	2947.666504
1455.408203	2765.616943
1454.375000	2649.626465
1453.341797	3083.952148
1452.308594	3249.429688
1451.274414	2836.987793
1450.241211	3212.872314
1449.207031	3125.008301
1448.171875	3427.262939
1447.137695	3174.915771
1446.102539	3456.916016
1445.067383	3333.868408
1444.032227	3175.517822
1442.997070	2956.593750
1441.960938	3097.006836
1440.924805	2769.571533
1439.888672	2872.212402
1438.852539	2987.541992
1437.816406	2961.379395
1436.779297	2533.506348
1435.742188	2201.916260
1434.705078	2155.990967
1433.666992	2044.496460
1432.629883	1705.963135
1431.591797	1180.862061
1430.553711	1284.487061
1429.514648	1022.295959
1428.476563	725.056030
1427.437500	713.016785
1426.398438	290.100006
1425.359375	389.327423
1424.320313	654.990356
1423.280273	336.019989
1422.240234	798.317810
1421.200195	64.112434
1420.159180	136.175171
1419.119141	271.321106
1418.078125	310.860443
1417.037109	395.822571
1415.996094	113.545288
1414.954102	118.273041
1413.912109	168.417496
1412.870117	-83.050957
1411.828125	27.752119
1410.786133	-110.167824
1409.743164	-318.268890
1408.700195	6.496240
1407.657227	225.781311
1406.614258	-162.595901
1405.570313	270.332703
1404.527344	-270.689331
1403.483398	-234.121536
1402.438477	-24.313774
1401.394531	-77.793251
1400.349609	-10.733438
1399.304688	-36.307724
1398.259766	-172.011261
1397.214844	-154.589279
1396.168945	90.997780
1395.123047	96.138123
1394.077148	-244.214417
1393.031250	-40.820862
1391.984375	-187.891174
1390.937500	3.208043
1389.890625	-173.491440
1388.843750	92.940529
1387.796875	94.266098
1386.749023	8.201750
1385.701172	-50.139812
1384.653320	14.222146
1383.604492	-153.745483
1382.556641	3.426665
1381.507813	-19.198864
1380.458984	375.501190
1379.410156	200.831528
1378.360352	36.372993
1377.310547	-137.818253
1376.260742	-154.527496
1375.210938	180.768539
1374.161133	22.167301
1373.110352	-280.870789
1372.059570	-461.411835
1371.008789	273.235199
1369.957031	20.699162
1368.906250	-22.196600
1367.854492	204.149734
1366.802734	388.229553
1365.750000	-329.112976
1364.698242	71.971230
1363.645508	19.987635
1362.592773	110.063416
1361.540039	-53.517033
1360.486328	-60.158852
1359.433594	-148.671173
1358.379883	210.585785
1357.326172	182.038910
1356.271484	153.654678
1355.216797	222.367340
1354.163086	795.579163
1353.107422	280.727570
1352.052734	541.091736
1350.998047	424.126465
1349.942383	250.260025
1348.886719	424.077728
1347.830078	300.219025
1346.774414	459.397461
1345.717773	869.135437
1344.661133	770.540833
1343.604492	1019.217834
1342.546875	1136.560303
1341.490234	1125.178467
1340.432617	1408.748413
1339.375000	1251.459351
1338.316406	1079.510254
1337.258789	1239.572510
1336.200195	1087.803833
1335.141602	1146.603516
1334.082031	1210.452271
1333.023438	977.598389
1331.963867	1165.399780
1330.904297	1167.817505
1329.844727	700.677917
1328.784180	1106.313843
1327.723633	1277.166382
1326.663086	1070.092896
1325.602539	1441.212769
1324.541992	1718.461304
1323.480469	1116.781616
1322.418945	1305.355957
1321.357422	1128.740967
1320.295898	1359.426758
1319.233398	1506.243286
1318.170898	1569.266968
1317.108398	1546.081543
1316.045898	946.181030
1314.982422	1002.216248
1313.918945	1521.583130
1312.855469	1604.791260
1311.791992	1372.807129
1310.728516	1562.105347
1309.664063	1734.176758
1308.599609	1359.846436
1307.535156	2071.006836
1306.469727	2002.020142
1305.404297	1915.941650
1304.338867	1770.972168
1303.273438	1820.390747
1302.208008	2110.773193
1301.141602	1710.509644
1300.075195	1914.943726
1299.008789	1878.631836
1297.942383	1812.938843
1296.875000	1784.165283
1295.807617	1789.849854
1294.740234	1466.712769
1293.672852	1583.029175
1292.604492	1836.732544
1291.537109	1575.319824
1290.468750	1083.555298
1289.399414	1239.303833
1288.331055	1056.792480
1287.261719	1286.113770
1286.192383	1294.876221
1285.123047	1237.550049
1284.052734	1341.916992
1282.983398	1301.836060
1281.913086	1173.678223
1280.841797	1314.819946
1279.771484	1578.299683
1278.700195	1212.965088
1277.628906	1317.431763
1276.557617	1426.771606
1275.486328	1746.345703
1274.414063	1777.373535
1273.341797	1500.505981
1272.269531	1463.213379
1271.197266	1636.024414
1270.124023	1615.839111
1269.050781	1563.936523
1267.977539	1255.763916
1266.904297	1757.978882
1265.830078	1445.028320
1264.756836	1564.012085
1263.681641	1639.020752
1262.607422	1689.627319
1261.533203	1318.477539
1260.458008	1244.815308
1259.382813	1329.572266
1258.307617	1723.683594
1257.231445	1662.127441
1256.155273	1483.706665
1255.079102	1268.833252
1254.002930	1713.665161
1252.926758	995.067505
1251.849609	1410.518433
1250.772461	1407.387451
1249.695313	1161.043335
1248.617188	1072.808228
1247.540039	1181.500854
1246.461914	1243.923462
1245.382813	1500.652222
1244.304688	1040.631104
1243.225586	884.349854
1242.146484	997.623108
1241.067383	987.003906
1239.988281	1058.869263
1238.908203	904.978516
1237.828125	1073.768066
1236.748047	1002.317932
1235.667969	1158.794556
1234.586914	1244.832153
1233.505859	1115.054810
1232.424805	871.390503
1231.343750	780.415649
1230.261719	1106.030396
1229.179688	964.057861
1228.097656	1175.582642
1227.015625	914.927429
1225.932617	1027.003906
1224.850586	589.745850
1223.767578	208.236115
1222.683594	685.379272
1221.600586	668.996460
1220.516602	567.923950
1219.432617	626.341248
1218.347656	218.292679
1217.263672	440.892761
1216.178711	496.645569
1215.093750	448.469147
1214.008789	332.639709
1212.922852	940.865540
1211.836914	708.975159
1210.750977	831.756531
1209.665039	590.185303
1208.579102	442.686249
1207.492188	664.033997
1206.405273	661.026123
1205.318359	527.802490
1204.230469	334.301666
1203.142578	217.880157
1202.054688	164.041168
1200.966797	9.010527
1199.877930	75.406334
1198.790039	2.115311
1197.701172	73.112625
1196.611328	-161.540009
1195.522461	-182.107681
1194.432617	92.978210
1193.342773	-365.370148
1192.252930	-381.367981
1191.162109	-17.815462
1190.072266	-235.871338
1188.981445	-12.006571
1187.889648	-249.405258
1186.798828	-210.686554
1185.707031	-592.138123
1184.615234	-702.350891
1183.523438	-188.832687
1182.430664	-148.184784
1181.337891	-33.310177
1180.245117	45.455181
1179.152344	85.732407
1178.059570	-5.908151
1176.965820	118.010262
1175.872070	-290.000763
1174.778320	109.141014
1173.683594	-191.154221
1172.588867	154.910645
1171.494141	-269.898499
1170.399414	286.395233
1169.303711	-152.817596
1168.208984	245.159454
1167.113281	-98.388916
1166.016602	-291.298401
1164.920898	-221.290009
1163.824219	-89.302002
1162.727539	202.592590
1161.630859	-219.867340
1160.533203	494.368652
1159.435547	269.977844
1158.337891	573.074219
1157.240234	553.799194
1156.141602	221.898422
1155.043945	135.753967
1153.944336	197.362808
1152.845703	268.413330
1151.747070	222.553589
1150.647461	-49.779522
1149.547852	247.338303
1148.447266	389.390778
1147.347656	-118.801331
1146.247070	123.099495
1145.146484	-135.052399
1144.044922	70.867256
1142.944336	-149.245987
1141.842773	-124.351784
1140.741211	-116.193100
1139.638672	172.424561
1138.537109	292.088715
1137.434570	14.722223
1136.332031	27.281681
1135.228516	153.766190
1134.125977	-21.466675
1133.022461	128.579880
1131.917969	212.008789
1130.814453	563.537354
1129.709961	762.970764
1128.605469	857.867737
1127.500977	511.530670
1126.396484	1334.273682
1125.291016	933.322388
1124.185547	992.298218
1123.080078	1098.585693
1121.973633	437.187622
1120.868164	190.548859
1119.761719	538.306213
1118.654297	660.930237
1117.547852	68.690056
1116.440430	373.488098
1115.333008	212.047867
1114.225586	176.004028
1113.117188	674.336060
1112.008789	359.134766
1110.900391	181.136444
1109.791992	265.491547
1108.682617	1006.542847
1107.573242	684.326599
1106.463867	352.790100
1105.354492	557.310425
1104.244141	516.214844
1103.133789	680.426392
1102.023438	823.310425
1100.913086	635.888611
1099.801758	854.136658
1098.690430	711.544189
1097.579102	738.726501
1096.467773	942.635193
1095.355469	486.726349
1094.243164	586.927185
1093.130859	797.771057
1092.017578	1083.843384
1090.905273	828.409912
1089.791992	276.553101
1088.677734	602.544861
1087.564453	897.846191
1086.450195	1374.086670
1085.335938	695.677551
1084.221680	875.597778
1083.106445	869.772766
1081.991211	626.664551
1080.875977	663.236450
1079.760742	1103.764282
1078.644531	896.052307
1077.528320	1021.812744
1076.412109	743.879822
1075.295898	567.005981
1074.178711	589.628601
1073.061523	133.842392
1071.944336	632.630127
1070.826172	313.081848
1069.708984	724.977722
1068.590820	611.854858
1067.471680	674.512634
1066.353516	690.375366
1065.234375	617.297058
1064.115234	712.860046
1062.996094	780.363586
1061.875977	431.378662
1060.755859	735.303833
1059.635742	657.930542
1058.515625	568.979797
1057.394531	288.429138
1056.273438	230.122177
1055.152344	358.858063
1054.031250	382.490601
1052.909180	240.349182
1051.787109	469.636444
1050.665039	218.003052
1049.541992	339.989594
1048.418945	399.013184
1047.295898	514.095581
1046.172852	267.711548
1045.048828	513.534912
1043.925781	188.209091
1042.801758	-22.674438
1041.676758	393.449280
1040.552734	506.656586
1039.427734	261.223175
1038.302734	160.389328
1037.176758	262.239624
1036.050781	61.592247
1034.924805	366.101501
1033.798828	-18.019695
1032.672852	268.015778
1031.545898	300.562469
1030.418945	296.027740
1029.291992	368.331421
1028.164063	-400.468475
1027.036133	-606.570557
1025.908203	-436.168274
1024.780273	-198.365402
1023.651367	-329.673767
1022.522461	-358.655853
1021.393555	-232.005280
1020.264648	-416.138367
1019.134766	-472.484497
1018.004883	-672.427124
1016.875000	-438.593658
1015.744141	-207.049744
1014.613281	202.968994
1013.482422	73.163261
1012.351563	-98.113914
1011.219727	78.177658
1010.088867	-51.026299
1008.956055	88.450928
1007.824219	457.130615
1006.691406	619.893127
1005.558594	1562.204590
1004.425781	2212.886475
1003.292969	2401.061035
1002.159180	2335.066406
1001.025391	1520.582764
999.891602	1154.837646
998.756836	544.599121
997.622070	184.210861
996.487305	-48.853481
995.352539	-126.991470
994.216797	-202.618088
993.081055	284.882935
991.945313	-120.264992
990.808594	-195.304581
989.672852	-440.708893
988.536133	-370.065674
987.398438	-177.151077
986.261719	-209.896408
985.124023	-256.267334
983.986328	-235.653229
982.847656	-187.245117
981.709961	162.852325
980.571289	112.576920
979.432617	202.850983
978.292969	-12.641039
977.153320	-163.449921
976.013672	-107.098907
974.874023	266.599640
973.734375	-329.377594
972.593750	577.549011
971.453125	331.261139
970.311523	105.940292
969.170898	-15.764730
968.029297	14.251303
966.886719	170.641083
965.745117	262.927216
964.602539	518.192444
963.459961	-54.241718
962.317383	45.479866
961.173828	255.352158
960.030273	366.785919
958.886719	43.100956
957.743164	-12.277514
956.598633	-21.646982
955.454102	147.738358
954.309570	223.397339
953.165039	116.161255
952.019531	73.205750
950.874023	-35.860958
949.727539	95.390923
948.582031	235.915665
947.435547	58.878510
946.289063	181.433685
945.141602	2.570035
943.995117	232.795029
942.847656	49.802364
941.699219	131.880371
940.551758	161.609619
939.403320	198.348679
938.254883	328.773743
937.105469	564.222107
935.957031	243.394028
934.807617	39.145206
933.658203	-16.696629
932.507813	319.553925
931.357422	118.220261
930.207031	290.648376
929.056641	-42.304100
927.906250	134.962646
926.754883	-231.607681
925.603516	-192.844971
924.451172	-110.723289
923.298828	12.454422
922.146484	115.272118
920.994141	-263.709747
919.841797	-115.118202
918.688477	-73.235466
917.535156	-22.134892
916.380859	281.167114
915.227539	-237.432037
914.073242	245.388657
912.918945	42.769985
911.763672	-293.475952
910.608398	-266.497803
909.453125	5.518441
908.297852	159.644531
907.141602	-404.717285
905.985352	-112.075661
904.829102	-369.991699
903.672852	-172.382141
902.515625	-273.668610
901.358398	114.237320
900.201172	128.602478
899.042969	88.759285
897.884766	141.803589
896.726563	29.814638
895.568359	110.195831
894.409180	201.943909
893.250000	-201.252045
892.090820	191.265228
890.930664	0.816829
889.771484	187.747849
888.611328	-135.663696
887.450195	473.555939
886.289063	161.681152
885.128906	147.896149
883.966797	413.940643
882.805664	226.576538
881.643555	-113.960426
880.481445	61.986485
879.319336	204.105499
878.156250	567.046326
876.993164	546.895142
875.830078	13.289404
874.666016	261.343689
873.502930	455.295593
872.338867	874.268311
871.173828	375.028198
870.009766	319.230530
868.844727	517.643188
867.679688	668.773804
866.513672	619.791809
865.348633	732.672607
864.182617	279.289642
863.015625	735.940430
861.849609	639.904907
860.682617	647.209045
859.515625	531.055481
858.347656	924.414612
857.180664	651.195129
856.012695	815.532410
854.843750	780.188782
853.675781	1004.940063
852.506836	1097.324097
851.337891	891.578674
850.167969	822.588196
848.999023	1306.898193
847.829102	680.159607
846.658203	588.806641
845.488281	481.795105
844.317383	175.627441
843.146484	189.510422
841.975586	194.401764
840.803711	943.939636
839.631836	300.178680
838.459961	568.658630
837.287109	736.392639
836.114258	278.415894
834.941406	957.537842
833.768555	437.071747
832.594727	191.397858
831.420898	724.774353
830.247070	516.944275
829.072266	637.100281
827.898438	598.758423
826.722656	890.385071
825.547852	564.234680
824.372070	215.863113
823.196289	357.810486
822.020508	140.913895
820.844727	75.483116
819.667969	-30.098110
818.491211	46.824013
817.313477	-70.034843
816.136719	229.175262
814.958984	-386.221130
813.781250	10.567040
812.602539	491.548218
811.423828	-194.955017
810.245117	-270.034821
809.066406	-356.310608
807.886719	-364.914703
806.707031	-418.063019
805.527344	94.910316
804.346680	-258.271667
803.166992	-218.580551
801.985352	-305.519348
800.804688	-248.358292
799.623047	-524.040283
798.441406	-163.358276
797.259766	-492.415405
796.078125	-240.791382
794.895508	-266.404175
793.712891	-562.405396
792.529297	107.193214
791.346680	-87.202103
790.163086	262.901978
788.978516	50.550846
787.794922	243.058029
786.610352	136.685852
785.425781	222.616165
784.241211	85.031769
783.055664	367.354004
781.870117	293.577881
780.684570	471.558258
779.498047	563.142212
778.311523	515.395569
777.125000	-250.060806
775.938477	490.124420
774.750977	344.841034
773.563477	179.608994
772.375977	-239.372467
771.187500	157.637955
769.999023	31.770176
768.810547	-105.217644
767.622070	480.522552
766.432617	499.599152
765.243164	390.748444
764.053711	101.213280
762.863281	522.785583
761.672852	514.784302
760.482422	590.253418
759.291992	432.323029
758.100586	406.280914
756.909180	364.704865
755.717773	415.338440
754.525391	602.067078
753.333008	217.211487
752.140625	-9.429838
750.948242	460.176239
749.754883	461.669067
748.561523	463.022491
747.368164	45.008141
746.173828	414.835724
744.979492	343.385956
743.785156	70.048027
742.590820	103.707382
741.395508	88.987755
740.200195	402.919159
739.003906	-219.105072
737.808594	81.367706
736.612305	94.652557
735.416016	74.971756
734.218750	120.863228
733.021484	223.534012
731.824219	-107.211502
730.626953	-4.736813
729.428711	112.898506
728.230469	169.160080
727.032227	-2.045717
725.833984	425.605560
724.634766	160.285034
723.435547	421.509766
722.235352	236.974442
721.036133	270.830597
719.835938	566.568665
718.635742	652.589172
717.434570	110.083244
716.233398	355.314972
715.032227	316.859802
713.831055	428.844025
712.628906	425.197327
711.426758	253.703888
710.224609	465.775543
709.021484	401.060913
707.818359	177.375839
706.615234	171.538696
705.412109	0.266359
704.208008	214.297745
703.003906	358.617065
701.799805	193.988373
700.594727	59.900944
699.389648	256.421265
698.184570	107.247292
696.979492	32.084797
695.773438	261.204865
694.567383	-9.360962
693.361328	-95.121437
692.154297	-343.625366
690.947266	-192.493454
689.740234	-91.261566
688.533203	-154.883469
687.325195	-298.645599
686.117188	34.913410
684.909180	-253.867050
683.700195	120.953674
682.491211	-11.409235
681.282227	151.114319
680.072266	-165.038376
678.863281	-212.320343
677.653320	-330.876129
676.442383	-159.131058
675.232422	-130.113068
674.021484	186.854645
672.810547	-447.958649
671.598633	-111.200127
670.386719	-10.065618
669.174805	316.070129
667.962891	-49.312115
666.750000	344.129578
665.537109	147.894119
664.324219	470.345154
663.110352	-139.881714
661.897461	-360.974365
660.683594	452.107849
659.468750	-23.063711
658.254883	93.372505
657.040039	438.669495
655.824219	-13.683309
654.609375	-187.407974
653.393555	-216.320297
652.177734	80.490196
650.960938	-133.041504
649.745117	-113.510826
648.528320	-104.387711
647.311523	372.252716
646.093750	33.354244
644.875977	269.524689
643.658203	398.424164
642.440430	639.513611
641.221680	255.183243
640.002930	-10.308389
638.784180	189.003296
637.564453	120.064003
636.344727	152.576370
635.125000	-55.018768
633.905273	276.914673
632.684570	370.874237
631.463867	482.443481
630.243164	45.117542
629.021484	129.804886
627.799805	-5.963196
626.578125	58.261074
625.356445	-22.809025
624.133789	141.029037
622.911133	121.030861
621.688477	-46.247032
620.464844	108.379120
619.241211	111.440483
618.017578	-101.174965
616.793945	-0.638016
615.569336	-250.521774
614.344727	86.479698
613.120117	-243.449585
611.894531	19.707792
610.668945	-95.091919
609.443359	-21.153732
608.216797	147.376343
606.991211	160.448914
605.764648	-169.778320
604.537109	-119.113968
