# Supplementary material for: Raman spectroscopy accurately differentiates mucosal healing from non-healing and biochemical changes following biological therapy in inflammatory bowel disease
Source: PLoS One. 2021 Jun 2;16(6):e0252210. doi: 10.1371/journal.pone.0252210 (PMC8172032; doi:10.1371/journal.pone.0252210)
Supplement: S2 Dataset — (ZIP) [file pone.0252210.s004.zip › Export UC MH/OC029-1 pre treatment_base sub CR removed_70__X_-2894.93__Y_35436.1__Z_228.193__Time_798.txt]

1714.640625	359.644623
1713.664063	153.970215
1712.687500	-113.322235
1711.709961	-50.072388
1710.733398	-396.328918
1709.755859	-7.412860
1708.778320	-54.797974
1707.799805	-2.409611
1706.821289	-171.678162
1705.843750	-8.082306
1704.864258	-109.012680
1703.885742	133.454361
1702.907227	87.495605
1701.927734	-131.690323
1700.948242	-157.484619
1699.968750	-32.805725
1698.988281	279.635559
1698.007813	47.347973
1697.028320	107.209969
1696.046875	-5.994897
1695.066406	97.968231
1694.084961	320.061401
1693.104492	179.679688
1692.123047	186.847778
1691.140625	306.769531
1690.159180	563.454712
1689.176758	513.915466
1688.194336	582.444397
1687.211914	752.960449
1686.228516	641.482666
1685.246094	839.937744
1684.262695	601.960510
1683.279297	516.616699
1682.295898	1009.942932
1681.311523	774.079285
1680.327148	893.058228
1679.342773	863.594421
1678.358398	810.845581
1677.374023	1264.246460
1676.388672	1186.092407
1675.403320	1414.419434
1674.417969	1180.669312
1673.432617	1442.039795
1672.446289	1555.066284
1671.459961	1841.343628
1670.473633	1610.119629
1669.487305	1384.899902
1668.500977	1667.486572
1667.513672	1939.882202
1666.526367	2040.220581
1665.539063	1857.168823
1664.550781	1902.863403
1663.563477	2328.353027
1662.575195	2388.255371
1661.586914	2440.704834
1660.598633	2408.833252
1659.609375	2064.792480
1658.620117	2465.822266
1657.631836	2297.731445
1656.641602	2484.997803
1655.652344	2505.875732
1654.662109	2281.035400
1653.672852	1935.032593
1652.681641	2171.643066
1651.691406	2038.283569
1650.701172	1810.202515
1649.709961	1669.870239
1648.718750	1315.894653
1647.727539	1329.810547
1646.735352	1241.046631
1645.744141	930.815247
1644.751953	972.325867
1643.759766	678.838623
1642.766602	504.607697
1641.774414	578.887634
1640.781250	584.843689
1639.788086	311.474976
1638.794922	336.568207
1637.801758	456.876984
1636.807617	432.409363
1635.813477	255.352676
1634.819336	271.009430
1633.825195	41.895042
1632.830078	160.813690
1631.834961	124.543518
1630.839844	56.920414
1629.844727	105.366280
1628.849609	-74.960617
1627.853516	68.614326
1626.857422	-137.551514
1625.861328	-177.756714
1624.865234	-115.227524
1623.868164	44.699894
1622.871094	262.528900
1621.874023	67.857727
1620.876953	-160.746628
1619.879883	-89.699448
1618.881836	49.703182
1617.883789	136.644012
1616.885742	255.143539
1615.887695	71.890327
1614.888672	295.465942
1613.889648	36.365623
1612.890625	-49.469875
1611.891602	-11.980508
1610.892578	-29.508469
1609.892578	-146.584702
1608.892578	-4.170864
1607.892578	-5.878394
1606.892578	317.200928
1605.891602	-22.346142
1604.890625	130.433075
1603.889648	186.296738
1602.888672	158.383987
1601.887695	269.123108
1600.885742	345.779114
1599.883789	-189.575623
1598.881836	-217.514374
1597.879883	-237.647430
1596.876953	-171.588455
1595.874023	-150.039795
1594.871094	-178.201233
1593.868164	-201.204056
1592.864258	-169.446869
1591.861328	-312.696777
1590.857422	-85.357025
1589.853516	-27.830946
1588.848633	-119.148895
1587.844727	235.494553
1586.839844	162.189056
1585.834961	-62.425892
1584.830078	36.152378
1583.824219	-50.478516
1582.819336	42.574593
1581.813477	166.701569
1580.807617	272.396637
1579.800781	13.353107
1578.794922	191.618073
1577.788086	85.946014
1576.781250	86.843956
1575.773438	157.807785
1574.766602	-101.754242
1573.758789	254.921310
1572.750977	135.479355
1571.743164	278.437866
1570.735352	-36.237820
1569.726563	212.838547
1568.718750	64.175697
1567.708984	-4.123999
1566.700195	2.712050
1565.691406	11.937566
1564.681641	153.311478
1563.671875	24.547815
1562.662109	157.652008
1561.652344	-155.637985
1560.641602	171.496964
1559.630859	-38.401630
1558.620117	-35.880615
1557.609375	-33.584366
1556.597656	61.751202
1555.586914	195.684586
1554.575195	106.595276
1553.563477	224.458344
1552.550781	189.293320
1551.539063	-73.837120
1550.526367	4.464717
1549.513672	79.911575
1548.500977	175.781982
1547.487305	180.854706
1546.473633	-134.900681
1545.459961	-122.484627
1544.446289	-40.538067
1543.432617	-85.465546
1542.417969	-32.467419
1541.404297	-52.032146
1540.389648	-27.947054
1539.374023	-53.171627
1538.359375	55.596401
1537.343750	241.476837
1536.328125	52.958195
1535.312500	-68.654289
1534.296875	106.100998
1533.280273	151.618256
1532.263672	62.842350
1531.247070	-44.171108
1530.230469	-133.339050
1529.212891	-73.312714
1528.196289	-90.794220
1527.178711	102.625702
1526.160156	74.320831
1525.142578	-41.694572
1524.124023	114.856865
1523.106445	103.906441
1522.087891	61.851925
1521.068359	150.723770
1520.049805	10.530938
1519.030273	3.824482
1518.010742	-162.432907
1516.991211	28.303814
1515.971680	200.763351
1514.951172	141.773148
1513.930664	118.545021
1512.910156	118.220001
1511.889648	-172.338181
1510.868164	-19.066242
1509.846680	-12.296253
1508.826172	68.673729
1507.803711	31.410458
1506.782227	140.127945
1505.759766	-230.757736
1504.737305	-107.055962
1503.714844	-196.259933
1502.692383	-188.265167
1501.668945	26.978834
1500.646484	-96.028282
1499.623047	-68.135834
1498.599609	-206.794449
1497.575195	-199.723618
1496.550781	-295.160645
1495.527344	-53.059048
1494.502930	-115.564362
1493.477539	-27.370935
1492.453125	-3.253732
1491.427734	181.689819
1490.402344	407.287933
1489.376953	282.669098
1488.350586	81.318054
1487.325195	359.996460
1486.298828	107.385063
1485.272461	309.080475
1484.245117	365.084656
1483.218750	339.322418
1482.191406	555.751099
1481.164063	601.106445
1480.136719	337.819946
1479.108398	630.225281
1478.080078	751.646423
1477.052734	518.757507
1476.023438	1090.834717
1474.995117	895.962830
1473.965820	1187.428101
1472.937500	1303.038086
1471.908203	1281.045532
1470.877930	1569.424561
1469.848633	1503.977539
1468.818359	1552.931396
1467.788086	1896.802368
1466.757813	2004.000488
1465.727539	2283.953613
1464.696289	2060.482910
1463.665039	2406.237793
1462.633789	2573.966309
1461.602539	2502.826172
1460.570313	2858.264160
1459.539063	3030.742920
1458.506836	2997.490723
1457.473633	2616.530762
1456.441406	2923.309082
1455.408203	3105.615723
1454.375000	3166.092773
1453.341797	3353.308350
1452.308594	3337.633545
1451.274414	3471.467041
1450.241211	3189.698486
1449.207031	3191.768066
1448.171875	3647.199463
1447.137695	3390.887207
1446.102539	3760.020264
1445.067383	3460.767822
1444.032227	3308.441650
1442.997070	3429.459717
1441.960938	3477.070801
1440.924805	2771.027588
1439.888672	2970.534424
1438.852539	2962.698975
1437.816406	2697.108398
1436.779297	2631.277344
1435.742188	2729.737061
1434.705078	2507.427002
1433.666992	2189.279297
1432.629883	1283.085938
1431.591797	1561.173340
1430.553711	1253.713257
1429.514648	1130.618774
1428.476563	846.227966
1427.437500	650.281738
1426.398438	653.697571
1425.359375	788.283325
1424.320313	436.454193
1423.280273	394.785706
1422.240234	141.603165
1421.200195	382.307953
1420.159180	567.583191
1419.119141	193.966049
1418.078125	281.233948
1417.037109	554.805176
1415.996094	141.465805
1414.954102	90.637512
1413.912109	87.732338
1412.870117	37.168949
1411.828125	-181.688736
1410.786133	-76.095963
1409.743164	49.656551
1408.700195	-75.752441
1407.657227	-108.039268
1406.614258	126.015244
1405.570313	129.095337
1404.527344	-15.767846
1403.483398	-150.411209
1402.438477	-16.400505
1401.394531	102.667458
1400.349609	-309.895081
1399.304688	-147.910995
1398.259766	-5.903704
1397.214844	116.146294
1396.168945	-84.982101
1395.123047	-10.278609
1394.077148	-158.376205
1393.031250	96.939705
1391.984375	-38.293709
1390.937500	-288.451782
1389.890625	325.082306
1388.843750	177.874542
1387.796875	-144.212311
1386.749023	-138.370987
1385.701172	-152.362671
1384.653320	-98.674301
1383.604492	-152.328369
1382.556641	-23.344416
1381.507813	173.198242
1380.458984	327.375214
1379.410156	94.584015
1378.360352	373.894592
1377.310547	81.631851
1376.260742	-88.033386
1375.210938	139.288376
1374.161133	-82.331779
1373.110352	70.422813
1372.059570	-200.600647
1371.008789	54.703930
1369.957031	-210.852264
1368.906250	-112.268730
1367.854492	155.861618
1366.802734	110.218773
1365.750000	194.268768
1364.698242	81.797508
1363.645508	-172.335480
1362.592773	156.191437
1361.540039	14.503371
1360.486328	151.672516
1359.433594	199.453339
1358.379883	118.091751
1357.326172	268.160126
1356.271484	-31.530539
1355.216797	-112.222809
1354.163086	155.144669
1353.107422	203.982605
1352.052734	248.039841
1350.998047	364.270081
1349.942383	597.299500
1348.886719	470.567841
1347.830078	545.047241
1346.774414	637.065247
1345.717773	838.346252
1344.661133	1029.813354
1343.604492	1028.020386
1342.546875	1031.364258
1341.490234	1260.402832
1340.432617	1219.479004
1339.375000	1158.942749
1338.316406	1229.859131
1337.258789	1048.403564
1336.200195	884.527893
1335.141602	884.241028
1334.082031	884.130127
1333.023438	1032.630859
1331.963867	941.342651
1330.904297	1117.316528
1329.844727	880.555115
1328.784180	1222.406006
1327.723633	1361.663818
1326.663086	1029.172607
1325.602539	1060.083496
1324.541992	1063.986572
1323.480469	1003.861145
1322.418945	1321.588379
1321.357422	1390.096436
1320.295898	1273.694336
1319.233398	1433.775513
1318.170898	1436.115112
1317.108398	1204.375610
1316.045898	1391.968994
1314.982422	1291.274048
1313.918945	1476.611816
1312.855469	1356.544800
1311.791992	1320.426636
1310.728516	1592.278809
1309.664063	1248.679565
1308.599609	1823.468750
1307.535156	1750.952881
1306.469727	1634.321899
1305.404297	1635.952271
1304.338867	1716.414063
1303.273438	1779.769653
1302.208008	1921.893677
1301.141602	1439.845703
1300.075195	1248.077637
1299.008789	1385.696655
1297.942383	1567.592773
1296.875000	1388.574341
1295.807617	1649.189941
1294.740234	1229.941162
1293.672852	1446.544556
1292.604492	1388.392212
1291.537109	1193.024536
1290.468750	1137.629028
1289.399414	1383.924194
1288.331055	1022.326477
1287.261719	1344.719360
1286.192383	936.935791
1285.123047	1060.988770
1284.052734	1219.366943
1282.983398	1213.722168
1281.913086	1066.186646
1280.841797	779.295349
1279.771484	778.908386
1278.700195	1045.256226
1277.628906	1265.096558
1276.557617	1203.710083
1275.486328	1179.098145
1274.414063	1435.652222
1273.341797	1496.671021
1272.269531	1196.143799
1271.197266	1249.993774
1270.124023	1350.278931
1269.050781	1394.426270
1267.977539	1438.610840
1266.904297	1470.628906
1265.830078	1527.081421
1264.756836	1166.424316
1263.681641	1505.923218
1262.607422	1479.568848
1261.533203	1619.038330
1260.458008	1361.208496
1259.382813	1442.234497
1258.307617	1598.781494
1257.231445	1382.632568
1256.155273	1354.110718
1255.079102	1678.643066
1254.002930	1443.224731
1252.926758	1086.253784
1251.849609	1262.278687
1250.772461	1326.349121
1249.695313	1305.286499
1248.617188	1306.124268
1247.540039	1472.266479
1246.461914	1368.575195
1245.382813	1260.073364
1244.304688	1093.317383
1243.225586	1446.368652
1242.146484	1165.512939
1241.067383	918.759521
1239.988281	1230.330322
1238.908203	1104.973633
1237.828125	1025.750732
1236.748047	992.627747
1235.667969	843.102295
1234.586914	1248.803345
1233.505859	1101.659668
1232.424805	1024.830688
1231.343750	950.427490
1230.261719	788.823120
1229.179688	891.219727
1228.097656	913.636597
1227.015625	969.891602
1225.932617	738.084473
1224.850586	920.085266
1223.767578	760.872803
1222.683594	560.565918
1221.600586	606.929443
1220.516602	438.067169
1219.432617	477.074371
1218.347656	631.989990
1217.263672	306.034454
1216.178711	250.670639
1215.093750	349.808563
1214.008789	465.735260
1212.922852	287.073639
1211.836914	477.630371
1210.750977	479.846985
1209.665039	795.555542
1208.579102	573.281555
1207.492188	688.561768
1206.405273	680.777649
1205.318359	550.013367
1204.230469	327.662903
1203.142578	387.160767
1202.054688	181.634262
1200.966797	301.155975
1199.877930	119.629501
1198.790039	15.110075
1197.701172	33.252186
1196.611328	-13.660709
1195.522461	95.681068
1194.432617	240.943375
1193.342773	97.561699
1192.252930	-89.119568
1191.162109	-138.855377
1190.072266	-258.336975
1188.981445	-94.457756
1187.889648	105.257393
1186.798828	-86.542252
1185.707031	-314.373566
1184.615234	-26.278599
1183.523438	-59.908710
1182.430664	33.484612
1181.337891	18.812878
1180.245117	23.213882
1179.152344	-116.322983
1178.059570	-184.017258
1176.965820	-179.925400
1175.872070	6.097215
1174.778320	38.649529
1173.683594	358.378021
1172.588867	-59.435509
1171.494141	-0.928350
1170.399414	-33.491623
1169.303711	-61.381424
1168.208984	-63.067478
1167.113281	-64.879890
1166.016602	-76.381798
1164.920898	-54.536327
1163.824219	96.202881
1162.727539	213.304459
1161.630859	86.612000
1160.533203	136.548584
1159.435547	659.028625
1158.337891	539.102844
1157.240234	197.187332
1156.141602	831.046692
1155.043945	369.712219
1153.944336	406.835052
1152.845703	405.676544
1151.747070	528.339294
1150.647461	257.618927
1149.547852	327.591278
1148.447266	59.163185
1147.347656	136.045502
1146.247070	241.330719
1145.146484	53.667580
1144.044922	-86.445557
1142.944336	127.898476
1141.842773	63.707554
1140.741211	16.070448
1139.638672	265.532135
1138.537109	184.352356
1137.434570	-189.233170
1136.332031	21.732115
1135.228516	310.865204
1134.125977	428.764709
1133.022461	332.790710
1131.917969	747.115784
1130.814453	771.923218
1129.709961	867.779663
1128.605469	714.396545
1127.500977	1194.216431
1126.396484	1064.318604
1125.291016	979.403625
1124.185547	948.931458
1123.080078	991.823364
1121.973633	861.640991
1120.868164	724.321533
1119.761719	837.949951
1118.654297	648.390747
1117.547852	1043.441162
1116.440430	368.626984
1115.333008	645.067566
1114.225586	620.899231
1113.117188	634.474304
1112.008789	480.095947
1110.900391	767.693542
1109.791992	710.061768
1108.682617	498.791229
1107.573242	1007.943176
1106.463867	912.246033
1105.354492	811.785645
1104.244141	727.804749
1103.133789	1136.991943
1102.023438	1319.421631
1100.913086	1187.976440
1099.801758	1049.432373
1098.690430	1172.585815
1097.579102	1328.612549
1096.467773	1189.927002
1095.355469	1251.494141
1094.243164	1541.456543
1093.130859	1258.963013
1092.017578	1211.972534
1090.905273	1275.594849
1089.791992	675.468811
1088.677734	1223.741211
1087.564453	1084.851929
1086.450195	1350.470947
1085.335938	1065.737549
1084.221680	1168.954834
1083.106445	1234.470581
1081.991211	1309.314697
1080.875977	1294.825684
1079.760742	1153.490234
1078.644531	528.492004
1077.528320	985.925659
1076.412109	1062.924561
1075.295898	909.920898
1074.178711	1118.211670
1073.061523	1173.944214
1071.944336	1049.089966
1070.826172	757.830627
1069.708984	712.790771
1068.590820	920.809998
1067.471680	1032.668213
1066.353516	701.837646
1065.234375	954.183289
1064.115234	888.044128
1062.996094	709.596558
1061.875977	664.602722
1060.755859	788.073364
1059.635742	745.444702
1058.515625	672.451782
1057.394531	707.036499
1056.273438	395.719330
1055.152344	624.338867
1054.031250	430.040375
1052.909180	637.570435
1051.787109	473.762054
1050.665039	186.336533
1049.541992	671.611023
1048.418945	561.678040
1047.295898	659.464111
1046.172852	514.684692
1045.048828	314.047729
1043.925781	197.489075
1042.801758	391.013733
1041.676758	377.104950
1040.552734	563.624084
1039.427734	370.461090
1038.302734	312.506989
1037.176758	261.620361
1036.050781	478.486908
1034.924805	362.570099
1033.798828	195.600983
1032.672852	407.902405
1031.545898	541.112549
1030.418945	244.256592
1029.291992	286.963898
1028.164063	262.339722
1027.036133	-96.720009
1025.908203	64.748055
1024.780273	10.281459
1023.651367	-69.609993
1022.522461	-355.937042
1021.393555	-368.211029
1020.264648	-248.138626
1019.134766	-153.539810
1018.004883	-123.802750
1016.875000	-84.694725
1015.744141	40.255531
1014.613281	211.610657
1013.482422	206.933365
1012.351563	190.800003
1011.219727	272.041565
1010.088867	344.119629
1008.956055	504.228363
1007.824219	442.253845
1006.691406	1104.545898
1005.558594	1459.044800
1004.425781	2349.987061
1003.292969	2581.774902
1002.159180	2175.663574
1001.025391	1760.638306
999.891602	930.108582
998.756836	499.680145
997.622070	305.133972
996.487305	46.186592
995.352539	297.597473
994.216797	110.603256
993.081055	-140.748032
991.945313	-135.806458
990.808594	-13.114344
989.672852	-90.883278
988.536133	-196.119278
987.398438	-448.625244
986.261719	-108.775864
985.124023	-123.623276
983.986328	-25.466639
982.847656	245.468842
981.709961	157.398926
980.571289	159.278336
979.432617	-66.425278
978.292969	16.344551
977.153320	-100.804291
976.013672	122.517761
974.874023	240.184601
973.734375	181.038849
972.593750	158.852310
971.453125	258.581512
970.311523	154.076599
969.170898	251.824844
968.029297	131.666626
966.886719	163.184982
965.745117	100.819145
964.602539	153.338074
963.459961	-172.330551
962.317383	157.983490
961.173828	266.006256
960.030273	397.078827
958.886719	301.478729
957.743164	57.239216
956.598633	106.387581
955.454102	-18.282812
954.309570	38.099064
953.165039	112.945190
952.019531	-15.658145
950.874023	132.722214
949.727539	509.871979
948.582031	274.379089
947.435547	324.866150
946.289063	238.419693
945.141602	250.425522
943.995117	244.339188
942.847656	380.006989
941.699219	98.042030
940.551758	610.617493
939.403320	404.393005
938.254883	419.723145
937.105469	394.174072
935.957031	441.780823
934.807617	466.748932
933.658203	457.697815
932.507813	102.498672
931.357422	367.249023
930.207031	55.861740
929.056641	-52.560955
927.906250	162.479630
926.754883	382.146240
925.603516	-280.925598
924.451172	50.544228
923.298828	-109.199753
922.146484	-70.891541
920.994141	-184.737854
919.841797	33.433460
918.688477	190.318970
917.535156	51.994251
916.380859	197.771286
915.227539	-101.375771
914.073242	-177.770325
912.918945	-58.810196
911.763672	-69.075661
910.608398	-219.820358
909.453125	-379.415558
908.297852	-55.871231
907.141602	95.400612
905.985352	131.167114
904.829102	-243.021271
903.672852	-261.276276
902.515625	-191.066284
901.358398	-143.396225
900.201172	-18.661196
899.042969	212.506607
897.884766	-110.599449
896.726563	-3.673350
895.568359	51.311565
894.409180	181.000656
893.250000	324.305878
892.090820	83.497955
890.930664	204.396210
889.771484	85.916168
888.611328	202.451294
887.450195	524.481384
886.289063	81.310234
885.128906	121.336922
883.966797	459.244904
882.805664	519.653381
881.643555	325.317902
880.481445	309.258514
879.319336	532.198669
878.156250	383.317688
876.993164	556.732910
875.830078	703.111084
874.666016	396.897247
873.502930	401.553253
872.338867	419.782837
871.173828	354.813354
870.009766	262.930603
868.844727	663.697815
867.679688	261.597137
866.513672	423.991608
865.348633	312.152985
864.182617	276.810852
863.015625	241.530334
861.849609	363.506744
860.682617	635.899536
859.515625	382.905243
858.347656	596.873474
857.180664	725.491577
856.012695	533.290161
854.843750	659.666321
853.675781	651.455750
852.506836	683.613037
851.337891	648.527954
850.167969	864.409546
848.999023	638.894348
847.829102	426.923126
846.658203	510.596191
845.488281	336.788361
844.317383	207.813568
843.146484	510.696472
841.975586	-11.986049
840.803711	120.807060
839.631836	159.604477
838.459961	564.934326
837.287109	261.634460
836.114258	577.317749
834.941406	425.969360
833.768555	602.922180
832.594727	362.252380
831.420898	699.758545
830.247070	530.486572
829.072266	669.127808
827.898438	544.439209
826.722656	598.158752
825.547852	156.843597
824.372070	542.607727
823.196289	261.828552
822.020508	125.921257
820.844727	179.326630
819.667969	159.147980
818.491211	-57.012341
817.313477	-61.701435
816.136719	193.872543
814.958984	4.301474
813.781250	-18.456327
812.602539	74.337090
811.423828	-159.804993
810.245117	41.693424
809.066406	3.013838
807.886719	-213.467224
806.707031	-178.976135
805.527344	-228.983536
804.346680	-174.732101
803.166992	-307.054413
801.985352	-137.643860
800.804688	-134.808380
799.623047	-553.479004
798.441406	-317.953278
797.259766	-557.054810
796.078125	10.566684
794.895508	-383.837585
793.712891	-153.480392
792.529297	-65.091019
791.346680	0.985074
790.163086	-152.242691
788.978516	163.665955
787.794922	145.188675
786.610352	58.022045
785.425781	172.022919
784.241211	120.011139
783.055664	333.161621
781.870117	322.870880
780.684570	398.625061
779.498047	324.007202
778.311523	178.625412
777.125000	136.954376
775.938477	123.869293
774.750977	106.248100
773.563477	70.855927
772.375977	79.466698
771.187500	-88.475258
769.999023	-155.047958
768.810547	124.354874
767.622070	165.491928
766.432617	105.139557
765.243164	203.285004
764.053711	248.409973
762.863281	299.995850
761.672852	283.200439
760.482422	180.470566
759.291992	638.694580
758.100586	421.316711
756.909180	577.767151
755.717773	441.623993
754.525391	463.692841
753.333008	19.771605
752.140625	199.895691
750.948242	228.274460
749.754883	131.367935
748.561523	293.468872
747.368164	365.404114
746.173828	94.885681
744.979492	48.177612
743.785156	51.849197
742.590820	246.212021
741.395508	-127.414360
740.200195	90.842163
739.003906	111.705490
737.808594	187.253250
736.612305	56.809036
735.416016	132.196716
734.218750	257.837616
733.021484	61.616413
731.824219	338.085754
730.626953	281.843170
729.428711	13.421496
728.230469	191.160980
727.032227	325.053986
725.833984	50.133900
724.634766	321.589905
723.435547	249.907257
722.235352	333.304474
721.036133	392.625000
719.835938	556.690369
718.635742	249.234177
717.434570	269.225128
716.233398	498.629333
715.032227	195.761917
713.831055	490.504425
712.628906	268.460510
711.426758	196.922577
710.224609	97.112076
709.021484	324.146454
707.818359	418.247772
706.615234	338.147308
705.412109	-111.951012
704.208008	-174.392532
703.003906	-16.988476
701.799805	81.662285
700.594727	358.667633
699.389648	24.606752
698.184570	-157.058746
696.979492	-71.240372
695.773438	223.210846
694.567383	-97.169266
693.361328	-63.302158
692.154297	-40.216572
690.947266	-223.271637
689.740234	-221.666382
688.533203	-180.900711
687.325195	-198.616684
686.117188	180.677414
684.909180	115.411018
683.700195	-207.671295
682.491211	-227.060913
681.282227	-192.145203
680.072266	-354.246155
678.863281	-366.702850
677.653320	-181.977005
676.442383	100.217415
675.232422	103.227638
674.021484	361.705261
672.810547	224.334290
671.598633	376.981598
670.386719	196.721115
669.174805	-7.084701
667.962891	27.092371
666.750000	63.565834
665.537109	-40.240402
664.324219	-22.902548
663.110352	16.175531
661.897461	277.731903
660.683594	53.718342
659.468750	-79.415016
658.254883	124.185234
657.040039	204.906006
655.824219	145.580917
654.609375	157.557556
653.393555	-95.424271
652.177734	-18.483343
650.960938	129.645355
649.745117	305.822266
648.528320	44.932537
647.311523	137.325638
646.093750	156.608566
644.875977	376.094330
643.658203	367.534912
642.440430	402.078217
641.221680	402.280212
640.002930	254.212860
638.784180	282.506439
637.564453	227.031387
636.344727	-206.484390
635.125000	90.466133
633.905273	-57.204544
632.684570	-7.304712
631.463867	96.204750
630.243164	261.856964
629.021484	-100.367966
627.799805	108.023552
626.578125	142.538544
625.356445	44.007339
624.133789	142.581741
622.911133	369.529144
621.688477	448.374207
620.464844	257.112793
619.241211	348.378754
618.017578	-147.253876
616.793945	286.002777
615.569336	-81.569664
614.344727	85.551262
613.120117	-25.830660
611.894531	-73.401283
610.668945	38.968220
609.443359	-161.248413
608.216797	-58.417931
606.991211	-67.270287
605.764648	192.444305
604.537109	-56.828938
