# Supplementary material for: Raman spectroscopy accurately differentiates mucosal healing from non-healing and biochemical changes following biological therapy in inflammatory bowel disease
Source: PLoS One. 2021 Jun 2;16(6):e0252210. doi: 10.1371/journal.pone.0252210 (PMC8172032; doi:10.1371/journal.pone.0252210)
Supplement: S2 Dataset — (ZIP) [file pone.0252210.s004.zip › Export UC MH/EC032-1_base sub CR removed_65__X_28954.3__Y_-63871__Z_2397.6__Time_746.txt]

1714.858398	183.682205
1713.881836	294.682312
1712.905273	262.597412
1711.927734	226.523926
1710.950195	210.621460
1709.972656	-63.916260
1708.995117	35.498531
1708.017578	122.776360
1707.039063	-94.115952
1706.061523	-95.370438
1705.083008	-65.992577
1704.103516	-142.540924
1703.125000	-9.091616
1702.145508	-56.530182
1701.166016	-14.542558
1700.186523	-75.767418
1699.206055	-98.487793
1698.226563	-120.098755
1697.246094	14.308704
1696.265625	66.842865
1695.284180	24.146292
1694.303711	-62.925037
1693.322266	61.903004
1692.340820	83.495834
1691.359375	124.675270
1690.376953	228.069870
1689.395508	201.603180
1688.413086	255.988037
1687.430664	201.855515
1686.447266	132.543961
1685.464844	136.051514
1684.481445	222.920258
1683.498047	307.849487
1682.514648	276.290955
1681.530273	458.487793
1680.545898	220.668121
1679.561523	265.794281
1678.577148	660.190369
1677.592773	445.808502
1676.607422	556.665283
1675.622070	684.061829
1674.636719	780.114380
1673.651367	504.583740
1672.666016	660.289795
1671.679688	590.640991
1670.693359	760.658447
1669.707031	785.076721
1668.719727	979.934631
1667.733398	1092.945801
1666.746094	1246.208862
1665.758789	1110.671021
1664.770508	1089.733276
1663.783203	1403.467651
1662.794922	1279.981323
1661.806641	1424.750732
1660.818359	1477.119141
1659.829102	1381.477905
1658.840820	1262.452393
1657.851563	1218.030151
1656.862305	1425.583984
1655.872070	1334.238403
1654.882813	1161.247925
1653.892578	1330.060181
1652.902344	1337.746216
1651.912109	1239.951782
1650.920898	952.100708
1649.930664	918.522400
1648.939453	856.175476
1647.947266	743.926819
1646.956055	713.926758
1645.964844	446.459076
1644.972656	340.475861
1643.980469	527.893616
1642.987305	287.796051
1641.995117	280.311188
1641.001953	117.364075
1640.008789	126.192162
1639.015625	24.448099
1638.022461	65.352081
1637.028320	69.519272
1636.034180	29.062801
1635.040039	144.287262
1634.045898	56.757160
1633.051758	74.797874
1632.056641	-7.092070
1631.061523	-17.704060
1630.066406	-51.860756
1629.070313	-138.506210
1628.075195	-209.194275
1627.079102	-0.877830
1626.083008	-39.768280
1625.085938	129.200073
1624.089844	-80.372780
1623.092773	-116.285057
1622.095703	-94.279366
1621.098633	122.217232
1620.101563	-197.144058
1619.103516	19.429251
1618.105469	12.804949
1617.107422	-38.379108
1616.109375	-131.475189
1615.110352	-122.154060
1614.112305	146.908493
1613.113281	316.231201
1612.114258	-227.693817
1611.114258	-218.213562
1610.114258	-67.181488
1609.115234	117.869209
1608.115234	174.482483
1607.114258	-93.704758
1606.114258	177.675995
1605.113281	155.711014
1604.112305	123.281616
1603.111328	101.326836
1602.109375	63.669525
1601.108398	80.945267
1600.106445	19.734821
1599.104492	-117.299728
1598.102539	-68.701340
1597.099609	-27.998426
1596.096680	224.303436
1595.093750	-163.587494
1594.090820	67.656258
1593.087891	-176.501984
1592.083984	36.269882
1591.080078	-82.593666
1590.076172	88.200989
1589.072266	-95.965561
1588.067383	-29.705433
1587.063477	-52.206997
1586.058594	45.166092
1585.052734	14.691991
1584.047852	-86.210594
1583.041992	21.301504
1582.036133	144.316284
1581.030273	-149.528214
1580.024414	103.497871
1579.017578	384.961090
1578.011719	234.143814
1577.004883	195.193344
1575.998047	52.095062
1574.990234	-88.441063
1573.982422	10.235715
1572.975586	69.770706
1571.966797	-47.594711
1570.958984	128.661713
1569.951172	11.121199
1568.942383	38.993484
1567.933594	38.171490
1566.924805	-27.681448
1565.915039	-91.029549
1564.906250	112.875885
1563.896484	44.097290
1562.886719	117.920029
1561.875977	25.577881
1560.866211	70.599998
1559.855469	14.355744
1558.844727	4.669244
1557.833984	70.015892
1556.822266	83.378174
1555.811523	68.113869
1554.799805	265.096283
1553.788086	358.285187
1552.775391	360.686249
1551.763672	243.894745
1550.750977	155.477554
1549.738281	90.246712
1548.725586	107.678093
1547.711914	112.028900
1546.699219	188.638199
1545.685547	347.788574
1544.671875	-33.409153
1543.658203	182.283813
1542.643555	-93.088608
1541.628906	132.567337
1540.614258	283.100952
1539.599609	206.244446
1538.584961	106.048363
1537.569336	98.643089
1536.553711	-22.419676
1535.538086	98.890282
1534.522461	111.693047
1533.505859	214.580566
1532.489258	294.079865
1531.472656	205.882462
1530.456055	-75.670685
1529.439453	31.745836
1528.421875	187.900253
1527.404297	-8.931472
1526.386719	-33.333000
1525.369141	104.287827
1524.350586	288.019196
1523.332031	-68.758736
1522.313477	-21.682186
1521.294922	107.525734
1520.275391	5.125679
1519.256836	-43.379620
1518.237305	172.700470
1517.217773	185.559662
1516.197266	31.281464
1515.177734	138.917664
1514.157227	-97.730675
1513.136719	22.439018
1512.116211	29.484241
1511.094727	-63.701374
1510.074219	-67.174004
1509.052734	198.547028
1508.031250	-187.376343
1507.008789	-14.323285
1505.987305	-54.231670
1504.964844	-60.946873
1503.942383	-162.595383
1502.918945	-126.003014
1501.896484	-202.236450
1500.873047	3.104229
1499.849609	-216.757278
1498.826172	-103.895866
1497.802734	-96.127609
1496.778320	131.536606
1495.753906	31.562275
1494.729492	159.124619
1493.705078	102.418404
1492.680664	17.500742
1491.655273	175.291992
1490.629883	184.698761
1489.604492	-178.997177
1488.578125	208.262039
1487.552734	362.880890
1486.526367	67.971519
1485.500000	255.510483
1484.473633	233.602951
1483.446289	219.242905
1482.418945	123.158264
1481.391602	401.916138
1480.364258	246.990936
1479.336914	543.254517
1478.308594	502.852844
1477.280273	470.019287
1476.251953	493.157043
1475.223633	625.719055
1474.194336	595.145081
1473.165039	880.201050
1472.135742	862.141846
1471.106445	882.182129
1470.077148	1110.771118
1469.046875	1000.841431
1468.016602	1193.531616
1466.986328	1309.782959
1465.956055	1375.067261
1464.924805	1465.653687
1463.893555	1482.441040
1462.862305	1610.937988
1461.831055	1759.635864
1460.799805	1722.823730
1459.767578	1736.730835
1458.735352	1996.796021
1457.703125	1802.417847
1456.670898	1849.110962
1455.637695	1860.201172
1454.604492	2117.248779
1453.571289	1950.678345
1452.538086	2273.414307
1451.503906	1868.522217
1450.470703	2315.217773
1449.436523	2189.092041
1448.401367	2245.339600
1447.367188	2225.568848
1446.332031	2117.139404
1445.297852	2193.529053
1444.261719	2236.923340
1443.226563	2047.501343
1442.191406	2154.111816
1441.155273	2154.411865
1440.119141	2025.728394
1439.083008	1917.304321
1438.045898	1945.382080
1437.009766	1824.352661
1435.972656	1625.025757
1434.934570	1589.942383
1433.897461	1453.865723
1432.860352	1368.335938
1431.822266	1101.071777
1430.784180	891.965210
1429.745117	887.315125
1428.707031	741.412903
1427.667969	837.688171
1426.628906	553.162781
1425.589844	359.526276
1424.550781	523.899902
1423.510742	254.758453
1422.470703	318.315948
1421.430664	384.382111
1420.390625	206.154312
1419.349609	430.863251
1418.308594	396.216003
1417.267578	356.575012
1416.226563	374.850464
1415.185547	136.545425
1414.143555	396.359436
1413.101563	168.259109
1412.059570	-27.025969
1411.017578	164.894836
1409.974609	105.457542
1408.931641	91.310234
1407.888672	-86.063690
1406.845703	163.619919
1405.801758	144.566757
1404.758789	50.276516
1403.714844	202.019989
1402.669922	27.535551
1401.625977	-86.596420
1400.581055	-243.276703
1399.537109	121.769142
1398.491211	57.977528
1397.446289	36.900990
1396.400391	299.062012
1395.355469	35.041138
1394.309570	69.273163
1393.262695	91.024666
1392.216797	65.277054
1391.169922	227.349319
1390.123047	201.716324
1389.076172	-44.026539
1388.029297	13.120383
1386.981445	22.786518
1385.933594	-22.485294
1384.885742	192.355316
1383.837891	17.256172
1382.789063	-20.248758
1381.740234	-227.547714
1380.691406	-34.996674
1379.642578	-27.246542
1378.592773	-179.222061
1377.543945	125.805542
1376.494141	51.420967
1375.444336	129.375916
1374.393555	-126.911308
1373.342773	-51.262478
1372.292969	-184.999802
1371.241211	20.460648
1370.190430	108.796158
1369.139648	-126.767258
1368.087891	-162.815704
1367.036133	-74.194214
1365.983398	-57.736759
1364.931641	138.105942
1363.878906	-148.972855
1362.826172	141.590500
1361.773438	-20.727423
1360.720703	240.054794
1359.666992	-43.871944
1358.613281	-81.380096
1357.559570	22.955040
1356.504883	72.667389
1355.451172	-41.528046
1354.396484	115.249298
1353.341797	11.258091
1352.287109	-3.163065
1351.231445	126.543640
1350.175781	132.195999
1349.120117	336.517303
1348.064453	349.812805
1347.008789	276.399506
1345.952148	329.624725
1344.895508	306.081848
1343.838867	654.551636
1342.782227	1040.176147
1341.724609	803.748291
1340.666992	547.730164
1339.609375	859.190308
1338.551758	774.404541
1337.493164	825.954285
1336.434570	508.772491
1335.375977	785.830139
1334.317383	718.963318
1333.257813	778.411133
1332.199219	664.842468
1331.139648	408.026367
1330.079102	727.468140
1329.019531	542.690369
1327.958984	298.808472
1326.898438	620.929810
1325.837891	893.641174
1324.777344	504.532379
1323.715820	493.472198
1322.654297	514.637634
1321.592773	730.889954
1320.531250	478.376251
1319.468750	635.593689
1318.406250	792.873047
1317.343750	703.636719
1316.281250	720.573914
1315.218750	550.317078
1314.155273	572.461365
1313.091797	513.426514
1312.028320	698.391907
1310.963867	523.865967
1309.899414	640.063049
1308.834961	891.718872
1307.770508	737.334778
1306.706055	809.501953
1305.640625	675.129761
1304.575195	732.769714
1303.509766	783.132874
1302.444336	644.311340
1301.377930	812.885803
1300.311523	834.077942
1299.245117	911.885864
1298.178711	665.572449
1297.111328	780.454102
1296.044922	738.286072
1294.977539	708.524292
1293.909180	801.588074
1292.841797	745.071777
1291.773438	725.486694
1290.705078	764.882263
1289.636719	542.026917
1288.567383	530.191895
1287.499023	736.596252
1286.429688	656.340027
1285.360352	617.873535
1284.290039	491.360657
1283.219727	404.188934
1282.150391	390.606720
1281.079102	663.494690
1280.008789	331.956879
1278.937500	409.226349
1277.866211	342.253479
1276.794922	532.178467
1275.723633	597.430542
1274.651367	760.523010
1273.580078	552.183899
1272.507813	517.500854
1271.434570	585.520447
1270.362305	951.551147
1269.289063	626.519897
1268.215820	870.503967
1267.142578	633.671692
1266.068359	545.870850
1264.994141	753.375610
1263.919922	670.633606
1262.845703	507.540588
1261.771484	476.246338
1260.696289	388.982666
1259.621094	694.165833
1258.545898	663.079346
1257.469727	593.107544
1256.394531	662.046936
1255.318359	857.629822
1254.241211	666.162292
1253.165039	574.625916
1252.087891	797.061096
1251.010742	890.536682
1249.933594	626.526550
1248.856445	564.504395
1247.778320	427.208466
1246.700195	411.549286
1245.622070	682.675354
1244.543945	540.746887
1243.464844	515.515015
1242.385742	662.748413
1241.306641	370.545685
1240.227539	483.857147
1239.147461	614.147827
1238.067383	518.794678
1236.987305	666.078796
1235.907227	796.360718
1234.827148	536.276062
1233.746094	574.486450
1232.665039	503.658508
1231.583008	391.701904
1230.501953	572.927185
1229.419922	126.848053
1228.337891	608.340942
1227.255859	334.369751
1226.172852	425.991638
1225.089844	292.561523
1224.006836	333.384094
1222.923828	103.320663
1221.840820	364.236420
1220.756836	-1.090603
1219.672852	131.651413
1218.587891	63.775650
1217.503906	46.668449
1216.418945	87.541130
1215.333984	26.972109
1214.249023	186.130356
1213.164063	188.319580
1212.078125	335.296356
1210.992188	274.709412
1209.906250	344.396698
1208.819336	204.230957
1207.732422	182.257492
1206.645508	283.216583
1205.558594	543.173706
1204.471680	186.171936
1203.383789	231.601563
1202.295898	257.720886
1201.208008	88.767296
1200.119141	35.415264
1199.031250	-82.925957
1197.942383	0.881480
1196.852539	-88.590073
1195.763672	228.417465
1194.673828	184.553543
1193.583984	-99.738701
1192.494141	-105.128983
1191.404297	-158.618027
1190.313477	76.172569
1189.222656	-18.252344
1188.131836	-357.624908
1187.040039	239.446915
1185.949219	-27.918653
1184.857422	-300.014069
1183.764648	10.979235
1182.672852	-59.617031
1181.580078	-75.079926
1180.487305	36.482609
1179.394531	-149.304962
1178.301758	-157.724380
1177.208008	-79.944450
1176.114258	100.743584
1175.020508	84.898849
1173.925781	76.177658
1172.831055	-124.117264
1171.736328	261.977600
1170.641602	90.303680
1169.546875	50.210293
1168.451172	134.431686
1167.355469	43.982922
1166.259766	185.392090
1165.163086	75.698029
1164.067383	30.494289
1162.970703	73.625320
1161.873047	178.755814
1160.776367	66.453499
1159.678711	68.713837
1158.581055	307.192291
1157.483398	10.933816
1156.384766	72.594048
1155.287109	341.660522
1154.188477	71.564659
1153.088867	311.719421
1151.990234	206.045532
1150.890625	167.055054
1149.791016	-138.859329
1148.691406	-75.510864
1147.590820	21.054585
1146.490234	238.912628
1145.389648	47.142700
1144.289063	102.873131
1143.187500	-34.246849
1142.086914	123.573372
1140.984375	-20.821053
1139.882813	243.725723
1138.781250	258.447968
1137.678711	59.163635
1136.576172	263.810699
1135.472656	242.581985
1134.370117	370.893585
1133.266602	385.067993
1132.163086	365.899139
1131.058594	505.654846
1129.955078	759.148560
1128.850586	732.484375
1127.746094	757.910950
1126.640625	889.928223
1125.535156	798.934448
1124.430664	1044.453125
1123.324219	811.078003
1122.218750	710.383545
1121.112305	308.817780
1120.005859	714.837097
1118.899414	450.566772
1117.792969	401.709229
1116.685547	395.364655
1115.578125	365.262421
1114.470703	415.496735
1113.362305	529.452759
1112.253906	298.074127
1111.145508	298.346710
1110.037109	324.516174
1108.928711	489.972717
1107.819336	570.214600
1106.709961	560.582581
1105.599609	713.764343
1104.490234	670.864014
1103.379883	901.639160
1102.269531	875.036316
1101.159180	487.444122
1100.047852	519.714966
1098.936523	811.237305
1097.825195	758.374390
1096.713867	884.555908
1095.601563	939.898804
1094.489258	724.229492
1093.376953	737.015808
1092.263672	721.449829
1091.151367	788.202515
1090.038086	824.238953
1088.924805	761.350769
1087.810547	1046.561035
1086.696289	635.405884
1085.582031	617.032043
1084.467773	579.782776
1083.352539	667.029480
1082.238281	744.769714
1081.123047	841.186462
1080.006836	878.764465
1078.891602	960.873779
1077.775391	690.736145
1076.659180	723.418762
1075.541992	702.044983
1074.425781	450.720764
1073.308594	405.836456
1072.191406	553.190186
1071.073242	517.551575
1069.956055	549.848389
1068.837891	626.588928
1067.719727	518.165344
1066.600586	292.622589
1065.481445	458.183960
1064.362305	822.613098
1063.243164	379.337738
1062.124023	600.783630
1061.003906	517.945923
1059.883789	678.353821
1058.762695	399.022095
1057.642578	365.264343
1056.521484	443.670410
1055.400391	421.525604
1054.278320	394.678619
1053.157227	493.951172
1052.035156	434.351929
1050.913086	386.429108
1049.790039	417.855591
1048.667969	514.593933
1047.544922	599.597107
1046.420898	390.646667
1045.297852	219.097809
1044.173828	164.177917
1043.049805	444.914917
1041.925781	401.603119
1040.800781	216.183990
1039.675781	426.815430
1038.550781	406.810272
1037.425781	489.253876
1036.299805	387.776337
1035.173828	214.214233
1034.047852	415.311127
1032.921875	425.596741
1031.794922	487.044006
1030.667969	290.414307
1029.541016	247.302826
1028.413086	220.493088
1027.286133	84.531654
1026.157227	-23.482561
1025.029297	-33.877052
1023.901367	-2.445365
1022.772461	-84.737770
1021.643555	-294.587769
1020.513672	-112.221375
1019.384766	-106.173500
1018.254883	-202.126968
1017.124023	228.285980
1015.994141	39.678555
1014.863281	117.696335
1013.732422	77.574814
1012.601563	67.638634
1011.469727	208.280350
1010.338867	193.806946
1009.207031	133.101791
1008.074219	218.273834
1006.942383	409.905090
1005.809570	724.099976
1004.675781	1112.215454
1003.542969	1643.574219
1002.409180	2096.165039
1001.275391	1522.592407
1000.141602	1101.853027
999.007813	649.054504
997.873047	482.897552
996.738281	155.294357
995.602539	70.289574
994.467773	280.802307
993.332031	59.876831
992.196289	-193.140564
991.059570	49.850735
989.923828	119.925255
988.787109	-201.778336
987.650391	20.617031
986.512695	-74.924492
985.375000	129.123322
984.237305	13.098310
983.099609	-59.016228
981.960938	64.661156
980.822266	61.832920
979.683594	171.857285
978.544922	72.642212
977.405273	-33.306522
976.265625	86.224701
975.125977	-1.037889
973.985352	378.349213
972.845703	183.339752
971.705078	275.659027
970.563477	69.539337
969.422852	5.995136
968.281250	-110.177376
967.139648	19.378716
965.997070	-18.466755
964.855469	-65.323502
963.712891	23.273432
962.569336	338.934967
961.426758	191.603210
960.283203	202.597275
959.139648	145.005325
957.996094	172.334183
956.851563	250.174072
955.707031	167.874313
954.562500	124.673065
953.416992	-76.247452
952.272461	267.561218
951.126953	-56.500038
949.980469	-28.111891
948.834961	235.890961
947.688477	-9.759935
946.541992	144.744263
945.395508	102.863892
944.248047	138.816025
943.100586	147.506577
941.953125	202.011932
940.804688	128.835541
939.657227	304.572662
938.507813	293.319550
937.359375	163.634293
936.210938	389.881592
935.061523	183.043777
933.912109	373.033020
932.761719	212.187286
931.611328	67.522827
930.460938	266.993378
929.310547	22.515543
928.160156	101.568298
927.008789	119.292732
925.857422	-144.981430
924.705078	-8.599278
923.553711	-76.813965
922.401367	39.337345
921.249023	91.937485
920.095703	-162.145477
918.942383	43.023464
917.789063	-83.410255
916.635742	60.628433
915.481445	-122.208916
914.328125	-91.429985
913.172852	-149.021896
912.018555	-120.221848
910.863281	-43.649017
909.708008	-62.218586
908.552734	-69.300247
907.396484	-137.436356
906.241211	-144.212921
905.083984	-198.422577
903.927734	-35.012489
902.770508	62.784138
901.613281	97.273537
900.456055	106.978165
899.298828	-55.184055
898.140625	-165.099792
896.982422	-157.213516
895.824219	76.939400
894.665039	51.101341
893.505859	393.839050
892.346680	-0.179850
891.186523	55.711903
890.027344	129.755554
888.867188	-155.181625
887.706055	36.506466
886.545898	20.544739
885.384766	377.044983
884.223633	173.960464
883.061523	221.445099
881.899414	232.921570
880.737305	12.269877
879.575195	123.147247
878.413086	168.709915
877.250000	324.731995
876.086914	133.894440
874.922852	278.756531
873.758789	308.806641
872.595703	264.634277
871.430664	195.808640
870.266602	203.566650
869.101563	143.913025
867.936523	109.082695
866.770508	-38.075863
865.605469	291.370026
864.439453	92.656776
863.273438	428.756317
862.106445	-41.566872
860.939453	238.356277
859.772461	363.282013
858.605469	21.345480
857.437500	337.058289
856.269531	520.289429
855.101563	584.588135
853.932617	507.615326
852.764648	695.212036
851.595703	714.647217
850.425781	601.886047
849.256836	330.123901
848.086914	461.628815
846.916992	557.241211
845.746094	364.033264
844.575195	349.946991
843.404297	295.578369
842.233398	113.708855
841.061523	251.720062
839.889648	447.773865
838.717773	236.865646
837.545898	245.039627
836.373047	333.614838
835.200195	310.417328
834.027344	253.688660
832.853516	284.021240
831.679688	387.950226
830.505859	308.778809
829.331055	323.299469
828.157227	386.819122
826.982422	581.824646
825.806641	493.521515
824.631836	324.936768
823.456055	334.641083
822.280273	188.305099
821.103516	-31.544466
819.926758	138.335510
818.750000	265.744659
817.573242	266.127136
816.395508	-105.210175
815.217773	81.955872
814.040039	177.737579
812.862305	26.533506
811.683594	46.488270
810.504883	6.309964
809.326172	206.034042
808.146484	-58.771130
806.966797	-12.611796
805.787109	22.302578
804.607422	-116.086990
803.426758	-92.505180
802.246094	-244.364777
801.064453	-201.049683
799.883789	-4.851121
798.702148	-32.837479
797.520508	-23.257669
796.337891	-215.507401
795.156250	-190.654938
793.972656	-8.657570
792.790039	-59.448643
791.607422	-79.359131
790.423828	-156.960632
789.239258	-8.917674
788.055664	101.289474
786.871094	189.176056
785.686523	-63.726269
784.501953	191.906052
783.316406	20.617601
782.130859	205.085281
780.945313	128.583221
779.759766	76.265579
778.573242	275.595856
777.386719	145.684570
776.199219	51.004055
775.012695	82.011742
773.825195	48.868969
772.637695	275.889435
771.449219	19.668566
770.260742	118.406311
769.072266	135.387924
767.883789	482.789368
766.694336	223.966888
765.504883	238.268967
764.315430	256.826111
763.125977	292.846191
761.935547	218.646408
760.745117	408.430817
759.553711	325.163269
758.363281	272.597534
757.171875	222.124069
755.979492	195.728607
754.788086	226.372070
753.595703	267.864685
752.403320	234.515762
751.210938	225.226990
750.017578	310.258453
748.824219	278.774689
747.630859	473.286255
746.436523	204.561157
745.242188	295.676819
744.047852	423.941956
742.853516	124.429222
741.658203	103.408836
740.462891	159.032318
739.267578	129.086502
738.071289	217.386826
736.875000	281.483795
735.678711	172.486893
734.482422	28.453037
733.285156	-161.533539
732.087891	217.481735
730.890625	193.721100
729.692383	141.496628
728.494141	69.585548
727.295898	273.148926
726.097656	76.606682
724.898438	94.292664
723.699219	118.516808
722.500000	225.726639
721.299805	317.601959
720.099609	195.493958
718.899414	206.601334
717.698242	156.625580
716.498047	272.509003
715.296875	506.152283
714.094727	349.396912
712.893555	236.367767
711.691406	219.348572
710.489258	263.412323
709.286133	414.272675
708.083008	92.499603
706.879883	143.320251
705.676758	220.328934
704.472656	40.564709
703.268555	111.228920
702.064453	-144.359680
700.860352	-132.189056
699.655273	-17.704472
698.450195	-83.587105
697.244141	-51.502930
696.039063	-14.947193
694.833008	-21.715881
693.626953	-176.023361
692.419922	-30.446913
691.212891	13.188156
690.005859	-5.975655
688.798828	-35.809742
687.590820	-286.735474
686.382813	-21.166525
685.174805	-37.431187
683.965820	-209.589890
682.756836	-8.688529
681.547852	-113.219437
680.338867	135.612808
679.128906	105.130745
677.918945	70.529510
676.708984	122.740974
675.498047	-78.100639
674.287109	-14.655578
673.076172	46.798573
671.865234	13.259068
670.653320	-201.699890
669.441406	-31.551943
668.229492	-34.194180
667.016602	41.149338
665.803711	-84.263092
664.590820	-23.687023
663.377930	-29.899277
662.164063	24.516335
660.950195	18.639687
659.736328	58.239395
658.521484	-16.363283
657.306641	-67.064171
656.091797	67.834259
654.875977	101.470032
653.661133	-114.826668
652.445313	-158.536911
651.228516	47.759411
650.012695	30.020540
648.795898	98.474236
647.579102	-5.303318
646.361328	271.947052
645.143555	292.986298
643.925781	404.339081
642.708008	315.553009
641.489258	183.721298
640.270508	116.336533
639.051758	113.326492
637.833008	41.384975
636.613281	166.932251
635.393555	23.702620
634.172852	28.444399
632.953125	-16.504925
631.732422	227.990677
630.511719	55.680225
629.290039	-13.997766
628.068359	93.910110
626.846680	222.690659
625.625000	31.393181
624.402344	111.777557
623.179688	264.307251
621.957031	446.026337
620.733398	200.610382
619.510742	65.808372
618.286133	-20.617577
617.062500	52.546577
615.837891	-271.292084
614.613281	-12.026276
613.388672	-8.637021
612.164063	-62.142509
610.938477	-3.689345
609.712891	-12.988650
608.486328	78.733536
607.260742	-25.649500
606.034180	-31.341677
604.807617	-11.110196
