# Supplementary material for: Raman spectroscopy accurately differentiates mucosal healing from non-healing and biochemical changes following biological therapy in inflammatory bowel disease
Source: PLoS One. 2021 Jun 2;16(6):e0252210. doi: 10.1371/journal.pone.0252210 (PMC8172032; doi:10.1371/journal.pone.0252210)
Supplement: S2 Dataset — (ZIP) [file pone.0252210.s004.zip › Export UC MH/EC035-1_base sub CR removed_87__X_-21095.9__Y_35982.1__Z_154.105__Time_992.txt]

1714.640625	120.617134
1713.664063	28.800138
1712.687500	16.475758
1711.709961	127.651924
1710.733398	3.028841
1709.755859	-110.670174
1708.778320	-17.820871
1707.799805	59.058628
1706.821289	-46.072479
1705.843750	4.333621
1704.864258	145.879669
1703.885742	46.635620
1702.907227	-65.782913
1701.927734	-33.528275
1700.948242	-105.446434
1699.968750	-40.785835
1698.988281	-29.478821
1698.007813	54.154324
1697.028320	92.488380
1696.046875	-77.459427
1695.066406	-201.750671
1694.084961	40.033009
1693.104492	12.204712
1692.123047	-26.143333
1691.140625	58.435669
1690.159180	-6.278038
1689.176758	163.928680
1688.194336	30.174274
1687.211914	-156.697189
1686.228516	83.184052
1685.246094	48.600864
1684.262695	48.811142
1683.279297	91.792686
1682.295898	60.324890
1681.311523	172.798584
1680.327148	99.010315
1679.342773	22.734978
1678.358398	31.786489
1677.374023	-33.518829
1676.388672	-8.231520
1675.403320	128.868408
1674.417969	109.181648
1673.432617	193.300278
1672.446289	213.725952
1671.459961	50.949455
1670.473633	265.563293
1669.487305	127.002670
1668.500977	28.454782
1667.513672	214.098053
1666.526367	-54.037949
1665.539063	298.940430
1664.550781	293.754913
1663.563477	174.652817
1662.575195	47.756767
1661.586914	164.916931
1660.598633	176.121124
1659.609375	31.085657
1658.620117	169.685226
1657.631836	342.765289
1656.641602	110.713692
1655.652344	289.223541
1654.662109	216.297516
1653.672852	185.846207
1652.681641	113.162910
1651.691406	397.696381
1650.701172	50.159534
1649.709961	-32.747467
1648.718750	43.069672
1647.727539	121.581078
1646.735352	70.670715
1645.744141	-38.245949
1644.751953	167.239319
1643.759766	55.861523
1642.766602	7.960004
1641.774414	86.841690
1640.781250	-8.396571
1639.788086	255.257248
1638.794922	88.948586
1637.801758	117.911240
1636.807617	-53.442242
1635.813477	9.925785
1634.819336	36.432739
1633.825195	-163.590866
1632.830078	-18.415806
1631.834961	-65.492950
1630.839844	-83.536201
1629.844727	-104.153465
1628.849609	43.717243
1627.853516	175.779068
1626.857422	-2.581154
1625.861328	19.059433
1624.865234	-109.145805
1623.868164	22.996229
1622.871094	55.242828
1621.874023	13.934888
1620.876953	-37.830330
1619.879883	15.520521
1618.881836	13.728628
1617.883789	22.467188
1616.885742	-102.638649
1615.887695	-36.095058
1614.888672	-35.152889
1613.889648	91.718925
1612.890625	76.937103
1611.891602	-40.077705
1610.892578	-41.684624
1609.892578	-9.208538
1608.892578	-8.177974
1607.892578	92.411285
1606.892578	1.770021
1605.891602	-7.652128
1604.890625	82.418587
1603.889648	-50.025269
1602.888672	139.462524
1601.887695	-3.397392
1600.885742	57.826672
1599.883789	-168.642731
1598.881836	-28.976999
1597.879883	84.482597
1596.876953	-39.937649
1595.874023	-2.314422
1594.871094	27.447092
1593.868164	-89.071938
1592.864258	71.229240
1591.861328	-123.591194
1590.857422	88.821007
1589.853516	-108.560860
1588.848633	-141.516373
1587.844727	-135.347015
1586.839844	84.634933
1585.834961	-8.364183
1584.830078	13.347856
1583.824219	-11.884974
1582.819336	-18.888771
1581.813477	135.589539
1580.807617	-17.343088
1579.800781	1.612409
1578.794922	30.948566
1577.788086	70.649803
1576.781250	190.970734
1575.773438	118.687920
1574.766602	22.998339
1573.758789	-2.473603
1572.750977	57.828186
1571.743164	32.291042
1570.735352	-81.628822
1569.726563	-60.432705
1568.718750	-2.911909
1567.708984	49.344757
1566.700195	-20.493336
1565.691406	-15.057809
1564.681641	21.476627
1563.671875	-27.676201
1562.662109	112.534836
1561.652344	60.706291
1560.641602	55.530582
1559.630859	102.166603
1558.620117	29.502977
1557.609375	88.992798
1556.597656	-1.866904
1555.586914	-22.788483
1554.575195	39.123489
1553.563477	147.569305
1552.550781	74.706573
1551.539063	201.121201
1550.526367	42.791389
1549.513672	-9.449018
1548.500977	114.166756
1547.487305	139.409973
1546.473633	-21.555260
1545.459961	63.058426
1544.446289	-33.313656
1543.432617	82.171547
1542.417969	34.812019
1541.404297	-22.903336
1540.389648	-88.395470
1539.374023	83.584381
1538.359375	23.157305
1537.343750	3.986598
1536.328125	-48.764885
1535.312500	102.219704
1534.296875	77.733322
1533.280273	55.779259
1532.263672	-2.304068
1531.247070	1.436016
1530.230469	113.337456
1529.212891	-11.855840
1528.196289	32.936859
1527.178711	-58.815262
1526.160156	176.355560
1525.142578	43.329205
1524.124023	103.295349
1523.106445	-9.178888
1522.087891	76.392876
1521.068359	-18.138687
1520.049805	85.294357
1519.030273	-9.299368
1518.010742	6.604517
1516.991211	120.087837
1515.971680	-33.685051
1514.951172	-56.464287
1513.930664	18.290379
1512.910156	-68.767387
1511.889648	-73.704613
1510.868164	190.745529
1509.846680	106.122086
1508.826172	-42.630985
1507.803711	-11.868910
1506.782227	162.417236
1505.759766	13.595960
1504.737305	33.937046
1503.714844	-86.699669
1502.692383	-35.695530
1501.668945	66.458725
1500.646484	37.941826
1499.623047	-13.653987
1498.599609	21.753386
1497.575195	-52.939201
1496.550781	51.447617
1495.527344	-46.316303
1494.502930	-87.825073
1493.477539	11.259669
1492.453125	41.250652
1491.427734	43.071156
1490.402344	108.730415
1489.376953	56.812550
1488.350586	-94.735016
1487.325195	-1.111867
1486.298828	-70.960449
1485.272461	96.559265
1484.245117	144.027893
1483.218750	117.460991
1482.191406	292.376038
1481.164063	184.108368
1480.136719	149.795349
1479.108398	212.326141
1478.080078	205.986816
1477.052734	171.599197
1476.023438	287.484863
1474.995117	118.040024
1473.965820	159.985413
1472.937500	194.254654
1471.908203	187.750534
1470.877930	300.821411
1469.848633	462.166687
1468.818359	295.273956
1467.788086	372.571747
1466.757813	284.544189
1465.727539	377.019196
1464.696289	426.220184
1463.665039	256.854462
1462.633789	445.744141
1461.602539	461.820679
1460.570313	338.199951
1459.539063	448.193542
1458.506836	403.280975
1457.473633	386.278961
1456.441406	420.021118
1455.408203	306.601166
1454.375000	314.949280
1453.341797	510.912415
1452.308594	519.188721
1451.274414	377.908081
1450.241211	500.215363
1449.207031	495.782745
1448.171875	607.847412
1447.137695	514.745972
1446.102539	563.449097
1445.067383	531.125671
1444.032227	438.073425
1442.997070	542.408386
1441.960938	474.673615
1440.924805	346.266602
1439.888672	291.239410
1438.852539	344.938049
1437.816406	431.469757
1436.779297	373.922485
1435.742188	323.979858
1434.705078	304.370209
1433.666992	148.398285
1432.629883	207.106796
1431.591797	384.424347
1430.553711	220.975403
1429.514648	75.256187
1428.476563	101.149139
1427.437500	-24.292574
1426.398438	9.181956
1425.359375	168.698959
1424.320313	108.879791
1423.280273	104.525841
1422.240234	39.720013
1421.200195	60.592903
1420.159180	73.906891
1419.119141	-26.063263
1418.078125	47.702583
1417.037109	141.584091
1415.996094	59.311924
1414.954102	75.191002
1413.912109	28.203461
1412.870117	104.463249
1411.828125	32.384598
1410.786133	-54.725182
1409.743164	-53.835533
1408.700195	-22.777931
1407.657227	-217.776352
1406.614258	19.268969
1405.570313	-4.889682
1404.527344	-157.028961
1403.483398	54.813633
1402.438477	146.144135
1401.394531	9.185231
1400.349609	85.486938
1399.304688	31.390360
1398.259766	-60.261665
1397.214844	38.640800
1396.168945	-40.397339
1395.123047	53.495632
1394.077148	-5.417552
1393.031250	148.586777
1391.984375	57.180592
1390.937500	-144.297745
1389.890625	-40.334053
1388.843750	23.581888
1387.796875	34.968140
1386.749023	16.362032
1385.701172	47.806309
1384.653320	104.269188
1383.604492	95.749008
1382.556641	-55.165127
1381.507813	38.853626
1380.458984	-39.484734
1379.410156	-125.246223
1378.360352	46.224377
1377.310547	-21.980259
1376.260742	54.629978
1375.210938	158.690201
1374.161133	20.765198
1373.110352	-2.342218
1372.059570	89.300728
1371.008789	18.896486
1369.957031	-21.535250
1368.906250	2.885029
1367.854492	-42.431515
1366.802734	-75.235451
1365.750000	9.053571
1364.698242	23.637453
1363.645508	3.399806
1362.592773	-26.743641
1361.540039	-46.881058
1360.486328	12.629576
1359.433594	12.470667
1358.379883	-97.061722
1357.326172	39.610981
1356.271484	-119.512657
1355.216797	-156.763336
1354.163086	104.179871
1353.107422	29.716949
1352.052734	-114.199791
1350.998047	-104.077591
1349.942383	-56.689163
1348.886719	129.698898
1347.830078	-41.249023
1346.774414	73.200569
1345.717773	93.393944
1344.661133	2.039890
1343.604492	133.883057
1342.546875	121.952705
1341.490234	122.465775
1340.432617	182.475433
1339.375000	123.610115
1338.316406	233.201965
1337.258789	137.299545
1336.200195	110.785439
1335.141602	44.729759
1334.082031	161.833908
1333.023438	128.039154
1331.963867	67.093102
1330.904297	248.532959
1329.844727	217.337601
1328.784180	60.144154
1327.723633	108.156639
1326.663086	210.540436
1325.602539	206.714844
1324.541992	239.974609
1323.480469	120.186981
1322.418945	272.010803
1321.357422	149.883881
1320.295898	116.673691
1319.233398	261.119659
1318.170898	252.639725
1317.108398	224.479752
1316.045898	206.232773
1314.982422	109.163712
1313.918945	125.523811
1312.855469	87.719543
1311.791992	-115.048187
1310.728516	91.077751
1309.664063	-0.741060
1308.599609	111.813263
1307.535156	84.089539
1306.469727	174.507233
1305.404297	132.096512
1304.338867	106.956650
1303.273438	30.233290
1302.208008	51.907043
1301.141602	21.994703
1300.075195	223.097961
1299.008789	119.537758
1297.942383	-20.781040
1296.875000	82.085724
1295.807617	128.479324
1294.740234	42.349564
1293.672852	150.147675
1292.604492	211.316467
1291.537109	181.742065
1290.468750	203.707977
1289.399414	-31.737337
1288.331055	-29.278236
1287.261719	49.179466
1286.192383	176.636841
1285.123047	103.203300
1284.052734	-73.029739
1282.983398	-104.690353
1281.913086	88.903824
1280.841797	67.065384
1279.771484	111.334526
1278.700195	-71.902138
1277.628906	70.265350
1276.557617	121.921944
1275.486328	171.138428
1274.414063	129.920975
1273.341797	-1.668709
1272.269531	116.026070
1271.197266	319.186432
1270.124023	151.083282
1269.050781	224.790894
1267.977539	15.332650
1266.904297	242.834488
1265.830078	6.667977
1264.756836	31.645979
1263.681641	237.105545
1262.607422	166.966827
1261.533203	1.805495
1260.458008	56.087463
1259.382813	166.409225
1258.307617	30.647182
1257.231445	140.960632
1256.155273	161.144730
1255.079102	178.902054
1254.002930	-71.076088
1252.926758	173.073029
1251.849609	69.213844
1250.772461	167.306976
1249.695313	68.387474
1248.617188	71.640167
1247.540039	53.029655
1246.461914	109.777214
1245.382813	35.302715
1244.304688	33.750858
1243.225586	29.780500
1242.146484	142.372635
1241.067383	131.117004
1239.988281	56.771832
1238.908203	108.646049
1237.828125	102.281151
1236.748047	122.607216
1235.667969	-4.989601
1234.586914	90.518417
1233.505859	127.817261
1232.424805	109.368767
1231.343750	335.633789
1230.261719	84.619072
1229.179688	71.046242
1228.097656	113.169128
1227.015625	167.379257
1225.932617	107.820618
1224.850586	174.108826
1223.767578	-76.525169
1222.683594	117.951263
1221.600586	116.489204
1220.516602	49.755154
1219.432617	-99.125000
1218.347656	37.185627
1217.263672	42.981388
1216.178711	10.126045
1215.093750	88.358795
1214.008789	-38.653408
1212.922852	244.705139
1211.836914	141.834305
1210.750977	46.240879
1209.665039	-37.255318
1208.579102	-24.261236
1207.492188	104.444298
1206.405273	61.944775
1205.318359	14.635697
1204.230469	-6.159708
1203.142578	16.403795
1202.054688	46.172413
1200.966797	-162.449051
1199.877930	-137.490402
1198.790039	-18.692228
1197.701172	-41.922295
1196.611328	-57.939369
1195.522461	-6.617758
1194.432617	25.430117
1193.342773	-108.424995
1192.252930	60.600666
1191.162109	-114.081825
1190.072266	-19.632277
1188.981445	-206.257431
1187.889648	-49.430382
1186.798828	-43.935349
1185.707031	28.744995
1184.615234	-169.787506
1183.523438	-85.148926
1182.430664	-89.316422
1181.337891	-11.964953
1180.245117	-195.997681
1179.152344	56.287201
1178.059570	-53.425079
1176.965820	-100.815331
1175.872070	-64.365021
1174.778320	108.555412
1173.683594	-53.827614
1172.588867	11.250575
1171.494141	-19.450527
1170.399414	112.544884
1169.303711	5.241485
1168.208984	-42.242458
1167.113281	53.735977
1166.016602	-24.862555
1164.920898	-89.105705
1163.824219	33.033649
1162.727539	18.926390
1161.630859	-117.005325
1160.533203	148.258240
1159.435547	62.443035
1158.337891	119.850151
1157.240234	45.964275
1156.141602	46.042427
1155.043945	-34.996788
1153.944336	58.048592
1152.845703	31.826433
1151.747070	-34.929188
1150.647461	48.447865
1149.547852	124.615425
1148.447266	136.408554
1147.347656	91.020599
1146.247070	86.100296
1145.146484	-45.000557
1144.044922	28.591629
1142.944336	-47.764549
1141.842773	40.016525
1140.741211	-10.201030
1139.638672	46.568638
1138.537109	62.880127
1137.434570	100.544518
1136.332031	64.509537
1135.228516	137.734619
1134.125977	58.908382
1133.022461	-17.536667
1131.917969	-53.619579
1130.814453	14.717532
1129.709961	151.806030
1128.605469	151.216400
1127.500977	32.017109
1126.396484	19.549065
1125.291016	-94.878296
1124.185547	241.037582
1123.080078	266.365662
1121.973633	78.442238
1120.868164	146.378830
1119.761719	93.491386
1118.654297	69.009514
1117.547852	46.884739
1116.440430	93.365547
1115.333008	0.220535
1114.225586	-45.600876
1113.117188	-29.946589
1112.008789	146.440369
1110.900391	-10.546721
1109.791992	120.810638
1108.682617	122.142052
1107.573242	64.400391
1106.463867	150.712372
1105.354492	130.720856
1104.244141	162.641815
1103.133789	5.738788
1102.023438	80.098488
1100.913086	161.479507
1099.801758	150.828278
1098.690430	102.438225
1097.579102	200.193924
1096.467773	196.550308
1095.355469	-68.638527
1094.243164	210.403366
1093.130859	194.923889
1092.017578	210.037384
1090.905273	-26.739140
1089.791992	247.253799
1088.677734	69.355415
1087.564453	-2.621314
1086.450195	59.465000
1085.335938	72.130676
1084.221680	91.826805
1083.106445	233.702362
1081.991211	182.829880
1080.875977	66.192696
1079.760742	238.463104
1078.644531	274.454132
1077.528320	143.745224
1076.412109	351.038971
1075.295898	117.108253
1074.178711	232.796402
1073.061523	127.963150
1071.944336	222.471283
1070.826172	227.840851
1069.708984	158.204056
1068.590820	-84.806198
1067.471680	143.143051
1066.353516	108.672874
1065.234375	359.872162
1064.115234	37.407417
1062.996094	49.767418
1061.875977	83.169464
1060.755859	219.481247
1059.635742	206.040192
1058.515625	-1.476423
1057.394531	181.496353
1056.273438	-18.920830
1055.152344	-58.019444
1054.031250	143.517441
1052.909180	218.832932
1051.787109	139.998840
1050.665039	16.843834
1049.541992	82.791283
1048.418945	-119.634819
1047.295898	60.624649
1046.172852	-6.426846
1045.048828	82.781555
1043.925781	104.346085
1042.801758	235.444061
1041.676758	100.838722
1040.552734	29.202457
1039.427734	55.422569
1038.302734	-18.493589
1037.176758	0.746563
1036.050781	113.082985
1034.924805	99.717392
1033.798828	114.282158
1032.672852	110.240700
1031.545898	108.529198
1030.418945	30.109047
1029.291992	-6.430349
1028.164063	154.569855
1027.036133	-35.295166
1025.908203	-78.735840
1024.780273	-73.381523
1023.651367	-156.240799
1022.522461	51.077812
1021.393555	-92.079948
1020.264648	3.795700
1019.134766	-99.832596
1018.004883	-112.962570
1016.875000	-188.666473
1015.744141	-67.312195
1014.613281	137.421326
1013.482422	-0.796005
1012.351563	132.059753
1011.219727	79.615387
1010.088867	75.834579
1008.956055	-11.257700
1007.824219	151.626038
1006.691406	319.075897
1005.558594	405.513794
1004.425781	554.366943
1003.292969	490.480560
1002.159180	267.161194
1001.025391	228.827774
999.891602	225.188721
998.756836	89.916885
997.622070	-33.723186
996.487305	101.283554
995.352539	141.618164
994.216797	-2.648012
993.081055	0.825620
991.945313	142.710327
990.808594	-61.338509
989.672852	-41.641277
988.536133	84.092873
987.398438	85.358498
986.261719	-129.901276
985.124023	44.209980
983.986328	-64.964455
982.847656	63.058064
981.709961	135.814163
980.571289	6.065670
979.432617	-20.069843
978.292969	-18.566717
977.153320	146.226715
976.013672	269.591919
974.874023	25.187365
973.734375	284.154846
972.593750	33.026005
971.453125	-52.586773
970.311523	100.676292
969.170898	109.272026
968.029297	3.133647
966.886719	-91.452461
965.745117	61.800400
964.602539	116.387108
963.459961	-62.905384
962.317383	145.343918
961.173828	85.369949
960.030273	270.634308
958.886719	210.723007
957.743164	66.130272
956.598633	-2.802491
955.454102	74.841263
954.309570	-14.593723
953.165039	58.504879
952.019531	188.790085
950.874023	106.348183
949.727539	147.448441
948.582031	69.690948
947.435547	140.557617
946.289063	-67.340042
945.141602	5.872771
943.995117	152.167938
942.847656	159.142776
941.699219	15.479900
940.551758	129.814041
939.403320	43.333492
938.254883	84.670952
937.105469	198.999191
935.957031	274.546417
934.807617	33.227650
933.658203	-34.739597
932.507813	225.457138
931.357422	209.929810
930.207031	5.414483
929.056641	124.343536
927.906250	184.062393
926.754883	27.578934
925.603516	46.395500
924.451172	-64.429237
923.298828	31.780844
922.146484	89.321297
920.994141	-148.643173
919.841797	58.961292
918.688477	-24.329039
917.535156	-75.751328
916.380859	2.322509
915.227539	-5.889288
914.073242	19.977276
912.918945	14.086256
911.763672	76.286491
910.608398	-6.687726
909.453125	-51.045845
908.297852	76.950912
907.141602	0.907293
905.985352	6.504714
904.829102	-85.300301
903.672852	140.074722
902.515625	3.034388
901.358398	8.713099
900.201172	-21.804733
899.042969	-102.074463
897.884766	127.664215
896.726563	-54.348072
895.568359	10.230856
894.409180	72.535126
893.250000	-32.431904
892.090820	-71.800735
890.930664	58.304962
889.771484	-57.830296
888.611328	-119.700294
887.450195	57.779316
886.289063	-62.746647
885.128906	-20.729124
883.966797	-129.874634
882.805664	29.446783
881.643555	80.465080
880.481445	-26.338112
879.319336	144.144913
878.156250	188.367645
876.993164	45.595894
875.830078	152.901169
874.666016	21.477251
873.502930	191.784042
872.338867	22.163868
871.173828	167.647278
870.009766	196.086685
868.844727	121.056900
867.679688	212.458359
866.513672	202.656677
865.348633	237.810944
864.182617	129.142380
863.015625	13.786016
861.849609	203.923325
860.682617	12.257994
859.515625	11.490267
858.347656	17.451576
857.180664	241.049988
856.012695	195.350525
854.843750	246.101410
853.675781	130.902161
852.506836	130.073608
851.337891	17.181252
850.167969	83.577988
848.999023	31.212978
847.829102	106.512497
846.658203	154.897659
845.488281	120.425087
844.317383	34.483932
843.146484	190.208115
841.975586	175.842987
840.803711	139.105682
839.631836	80.012001
838.459961	132.693085
837.287109	-22.499216
836.114258	115.045700
834.941406	17.970707
833.768555	75.010483
832.594727	80.651634
831.420898	77.341766
830.247070	172.200348
829.072266	106.356544
827.898438	-13.008453
826.722656	-36.453197
825.547852	-33.156666
824.372070	-29.886316
823.196289	-28.871101
822.020508	268.423584
820.844727	113.403435
819.667969	9.644854
818.491211	-13.945251
817.313477	189.474136
816.136719	18.932396
814.958984	-18.076420
813.781250	-32.855194
812.602539	16.827688
811.423828	37.558090
810.245117	87.140312
809.066406	65.563248
807.886719	35.078018
806.707031	0.133943
805.527344	-92.558342
804.346680	-149.721375
803.166992	-20.454899
801.985352	-82.111504
800.804688	-4.011923
799.623047	-143.334366
798.441406	-94.150650
797.259766	-129.262695
796.078125	-55.793667
794.895508	108.451843
793.712891	66.569206
792.529297	91.111259
791.346680	131.108887
790.163086	100.214699
788.978516	33.889610
787.794922	106.958664
786.610352	173.320526
785.425781	-36.829487
784.241211	25.045887
783.055664	122.224091
781.870117	113.243416
780.684570	-70.314880
779.498047	-28.508286
778.311523	119.250465
777.125000	118.977310
775.938477	85.561264
774.750977	10.196780
773.563477	16.470387
772.375977	5.064152
771.187500	48.762402
769.999023	99.024872
768.810547	23.591343
767.622070	113.443802
766.432617	123.908607
765.243164	-116.768158
764.053711	-66.670822
762.863281	-16.626307
761.672852	178.643845
760.482422	127.326897
759.291992	157.413849
758.100586	147.866867
756.909180	4.159935
755.717773	20.992159
754.525391	79.554268
753.333008	50.169018
752.140625	178.961380
750.948242	200.047577
749.754883	58.602764
748.561523	29.176443
747.368164	98.518707
746.173828	-36.266518
744.979492	182.212189
743.785156	152.726501
742.590820	-39.026154
741.395508	115.686188
740.200195	22.643757
739.003906	-138.296463
737.808594	-16.552685
736.612305	-21.908232
735.416016	169.811768
734.218750	54.944874
733.021484	-7.339857
731.824219	52.945290
730.626953	167.896439
729.428711	110.008461
728.230469	279.564758
727.032227	90.519882
725.833984	82.979828
724.634766	53.598705
723.435547	17.689255
722.235352	130.323624
721.036133	35.483154
719.835938	-26.554567
718.635742	-36.164314
717.434570	19.708574
716.233398	27.580914
715.032227	157.608536
713.831055	6.314488
712.628906	16.432213
711.426758	89.777283
710.224609	14.946928
709.021484	25.138542
707.818359	133.363892
706.615234	54.311974
705.412109	23.223549
704.208008	-9.992024
703.003906	-23.572166
701.799805	-63.211731
700.594727	90.770164
699.389648	16.412302
698.184570	5.174051
696.979492	-49.481350
695.773438	-8.460884
694.567383	69.517120
693.361328	-63.162327
692.154297	-32.880821
690.947266	16.974117
689.740234	108.093987
688.533203	-13.416678
687.325195	-82.755913
686.117188	-2.360451
684.909180	58.539085
683.700195	-14.937028
682.491211	-105.660446
681.282227	-38.108101
680.072266	-24.687151
678.863281	-24.206718
677.653320	184.197906
676.442383	-85.847885
675.232422	-72.189919
674.021484	56.200573
672.810547	-7.937872
671.598633	-136.869217
670.386719	75.953339
669.174805	89.856529
667.962891	138.392548
666.750000	57.319561
665.537109	10.905324
664.324219	-119.659729
663.110352	84.571709
661.897461	167.874359
660.683594	149.754059
659.468750	187.794266
658.254883	-13.585598
657.040039	-57.383884
655.824219	-25.647598
654.609375	-75.800888
653.393555	-41.835674
652.177734	123.590485
650.960938	-120.330551
649.745117	109.716171
648.528320	46.843517
647.311523	270.340149
646.093750	175.220215
644.875977	269.515015
643.658203	155.106644
642.440430	242.928772
641.221680	81.282585
640.002930	108.885605
638.784180	52.645176
637.564453	17.903513
636.344727	54.048080
635.125000	-25.832169
633.905273	89.692200
632.684570	160.037094
631.463867	67.178474
630.243164	66.573936
629.021484	136.696686
627.799805	-74.262581
626.578125	128.645660
625.356445	116.978928
624.133789	370.985779
622.911133	191.901260
621.688477	124.173164
620.464844	127.015060
619.241211	54.753639
618.017578	200.730652
616.793945	6.136957
615.569336	128.145447
614.344727	117.244240
613.120117	22.707500
611.894531	-89.134956
610.668945	-30.144899
609.443359	49.920727
608.216797	193.767166
606.991211	46.679142
605.764648	50.985241
604.537109	-147.935242
