# Supplementary material for: Raman spectroscopy accurately differentiates mucosal healing from non-healing and biochemical changes following biological therapy in inflammatory bowel disease
Source: PLoS One. 2021 Jun 2;16(6):e0252210. doi: 10.1371/journal.pone.0252210 (PMC8172032; doi:10.1371/journal.pone.0252210)
Supplement: S2 Dataset — (ZIP) [file pone.0252210.s004.zip › Export UC MH/OC018-2 post treatment_base sub CR removed_34__X_-28742.5__Y_36557.2__Z_-5.45523__Time_387.txt]

1714.640625	229.911850
1713.664063	184.661667
1712.687500	2.382174
1711.709961	172.216141
1710.733398	-212.143204
1709.755859	10.159373
1708.778320	-64.312843
1707.799805	119.166626
1706.821289	-36.844692
1705.843750	46.340305
1704.864258	-73.322487
1703.885742	-323.311829
1702.907227	-307.529114
1701.927734	-208.136490
1700.948242	-166.919510
1699.968750	-205.246475
1698.988281	61.896210
1698.007813	62.304531
1697.028320	116.875160
1696.046875	86.522202
1695.066406	-44.626293
1694.084961	284.249512
1693.104492	31.591112
1692.123047	83.963074
1691.140625	257.000488
1690.159180	33.049049
1689.176758	327.290314
1688.194336	152.606842
1687.211914	455.879730
1686.228516	370.362732
1685.246094	384.096436
1684.262695	131.899170
1683.279297	114.804726
1682.295898	146.201904
1681.311523	375.146027
1680.327148	410.173004
1679.342773	514.904114
1678.358398	322.062103
1677.374023	512.908936
1676.388672	520.607910
1675.403320	688.340759
1674.417969	1026.623413
1673.432617	958.538086
1672.446289	906.859436
1671.459961	948.640442
1670.473633	1213.965332
1669.487305	887.383301
1668.500977	1108.312622
1667.513672	1066.737427
1666.526367	1014.966187
1665.539063	1215.673340
1664.550781	1132.814941
1663.563477	1355.379272
1662.575195	1092.959961
1661.586914	1496.401123
1660.598633	1308.980591
1659.609375	1378.992432
1658.620117	1409.566772
1657.631836	1400.732910
1656.641602	1797.334229
1655.652344	1484.564453
1654.662109	1288.677124
1653.672852	1032.314941
1652.681641	985.322754
1651.691406	1065.602173
1650.701172	990.080200
1649.709961	846.091492
1648.718750	800.216919
1647.727539	590.747009
1646.735352	600.890320
1645.744141	679.941956
1644.751953	370.934784
1643.759766	416.087646
1642.766602	680.512390
1641.774414	258.817322
1640.781250	156.759918
1639.788086	400.513489
1638.794922	251.338028
1637.801758	131.396027
1636.807617	241.013824
1635.813477	234.756943
1634.819336	-261.504883
1633.825195	1.354001
1632.830078	-78.212196
1631.834961	-139.190933
1630.839844	187.004639
1629.844727	-34.358795
1628.849609	47.124172
1627.853516	-179.190918
1626.857422	-137.002609
1625.861328	-202.584869
1624.865234	-110.297577
1623.868164	-94.229820
1622.871094	189.976517
1621.874023	-161.790085
1620.876953	190.716370
1619.879883	-47.863495
1618.881836	110.212006
1617.883789	-80.927345
1616.885742	-40.970737
1615.887695	172.187683
1614.888672	157.001007
1613.889648	189.046494
1612.890625	129.295532
1611.891602	-53.663239
1610.892578	57.047977
1609.892578	91.689392
1608.892578	-4.712072
1607.892578	92.766602
1606.892578	48.743824
1605.891602	214.189087
1604.890625	65.369980
1603.889648	71.006752
1602.888672	81.829544
1601.887695	252.197479
1600.885742	-213.185303
1599.883789	19.820503
1598.881836	-32.320225
1597.879883	171.669983
1596.876953	38.366508
1595.874023	-181.174759
1594.871094	-243.955353
1593.868164	-165.752136
1592.864258	-205.175201
1591.861328	-72.356071
1590.857422	0.281451
1589.853516	7.559842
1588.848633	-230.503998
1587.844727	-95.558182
1586.839844	73.121620
1585.834961	-66.024231
1584.830078	151.898148
1583.824219	-107.303360
1582.819336	-181.500092
1581.813477	137.561066
1580.807617	-145.243088
1579.800781	9.391339
1578.794922	33.687962
1577.788086	-134.756897
1576.781250	45.434349
1575.773438	188.993210
1574.766602	67.068336
1573.758789	303.921509
1572.750977	285.751373
1571.743164	41.316238
1570.735352	-96.596275
1569.726563	-86.495132
1568.718750	232.596436
1567.708984	-35.553074
1566.700195	-2.515225
1565.691406	48.541035
1564.681641	358.965851
1563.671875	336.971405
1562.662109	133.244446
1561.652344	183.647476
1560.641602	-4.700045
1559.630859	291.709839
1558.620117	-54.986698
1557.609375	-88.106483
1556.597656	137.723541
1555.586914	301.152527
1554.575195	324.501190
1553.563477	-9.631413
1552.550781	-40.899849
1551.539063	-72.288399
1550.526367	242.913483
1549.513672	397.434540
1548.500977	223.255371
1547.487305	15.371456
1546.473633	78.894936
1545.459961	-20.601593
1544.446289	94.290451
1543.432617	175.399628
1542.417969	344.140961
1541.404297	-259.527039
1540.389648	25.135250
1539.374023	-23.500778
1538.359375	180.688385
1537.343750	59.498409
1536.328125	85.267960
1535.312500	208.898285
1534.296875	239.499695
1533.280273	148.754059
1532.263672	302.783966
1531.247070	70.043625
1530.230469	-0.413151
1529.212891	21.743664
1528.196289	288.435547
1527.178711	171.204178
1526.160156	71.894188
1525.142578	451.232635
1524.124023	45.424629
1523.106445	182.514160
1522.087891	129.061401
1521.068359	348.071411
1520.049805	296.923004
1519.030273	104.277306
1518.010742	-60.139244
1516.991211	163.368332
1515.971680	-88.571335
1514.951172	-47.758217
1513.930664	-43.025871
1512.910156	184.932144
1511.889648	-105.778870
1510.868164	-93.699379
1509.846680	-166.396805
1508.826172	-87.818970
1507.803711	-127.382423
1506.782227	86.809738
1505.759766	308.476990
1504.737305	-108.185768
1503.714844	97.856682
1502.692383	-44.676880
1501.668945	-235.927094
1500.646484	-183.911316
1499.623047	-101.307449
1498.599609	-85.375023
1497.575195	-3.024459
1496.550781	-38.481880
1495.527344	-240.246552
1494.502930	-270.686493
1493.477539	-104.342697
1492.453125	-94.053497
1491.427734	59.252182
1490.402344	-104.414948
1489.376953	-84.152290
1488.350586	122.457428
1487.325195	272.756226
1486.298828	37.410336
1485.272461	151.784332
1484.245117	253.269928
1483.218750	28.106050
1482.191406	205.983994
1481.164063	-54.905315
1480.136719	283.442383
1479.108398	246.854126
1478.080078	426.862854
1477.052734	418.218323
1476.023438	559.795532
1474.995117	655.450562
1473.965820	758.643799
1472.937500	721.757507
1471.908203	1025.906006
1470.877930	1121.201050
1469.848633	1208.815796
1468.818359	1026.714478
1467.788086	1190.535522
1466.757813	1044.068359
1465.727539	1281.494873
1464.696289	1511.157471
1463.665039	1738.167603
1462.633789	1456.978516
1461.602539	1556.885376
1460.570313	1755.754150
1459.539063	1769.221191
1458.506836	1693.816406
1457.473633	2161.495361
1456.441406	2108.875000
1455.408203	1957.326782
1454.375000	1785.559937
1453.341797	1905.465210
1452.308594	2035.466553
1451.274414	2312.402344
1450.241211	2315.590576
1449.207031	2217.434326
1448.171875	2339.676025
1447.137695	2137.768066
1446.102539	2292.930176
1445.067383	2048.112793
1444.032227	1935.021729
1442.997070	2019.359497
1441.960938	2182.088135
1440.924805	2094.400391
1439.888672	1915.756714
1438.852539	1906.598999
1437.816406	1912.649536
1436.779297	1729.196289
1435.742188	1303.332153
1434.705078	1117.646851
1433.666992	1381.567139
1432.629883	1175.838501
1431.591797	919.742615
1430.553711	868.223206
1429.514648	748.633118
1428.476563	783.045532
1427.437500	608.150452
1426.398438	453.557556
1425.359375	304.131714
1424.320313	338.823730
1423.280273	78.715012
1422.240234	335.248901
1421.200195	347.411285
1420.159180	263.924316
1419.119141	200.701691
1418.078125	545.342529
1417.037109	321.143188
1415.996094	268.206604
1414.954102	-209.783829
1413.912109	162.590927
1412.870117	384.011902
1411.828125	69.943245
1410.786133	246.204544
1409.743164	17.879866
1408.700195	146.487335
1407.657227	59.108200
1406.614258	140.104919
1405.570313	-137.899170
1404.527344	41.176846
1403.483398	-183.810104
1402.438477	125.813156
1401.394531	-21.150448
1400.349609	-85.210701
1399.304688	-46.344650
1398.259766	-57.541634
1397.214844	159.447266
1396.168945	201.005737
1395.123047	182.515610
1394.077148	176.653442
1393.031250	-44.476494
1391.984375	202.769531
1390.937500	-240.875595
1389.890625	171.682510
1388.843750	-106.424629
1387.796875	106.000832
1386.749023	-71.742699
1385.701172	-29.262850
1384.653320	150.800262
1383.604492	-26.545744
1382.556641	-81.248177
1381.507813	-330.712158
1380.458984	-205.288193
1379.410156	-269.608704
1378.360352	-41.687214
1377.310547	6.512125
1376.260742	-87.453781
1375.210938	-6.613991
1374.161133	46.859844
1373.110352	-116.582481
1372.059570	46.807053
1371.008789	-78.951881
1369.957031	219.153244
1368.906250	106.087952
1367.854492	5.621434
1366.802734	-62.311481
1365.750000	14.317689
1364.698242	123.403183
1363.645508	-183.165939
1362.592773	-19.129202
1361.540039	75.278885
1360.486328	-213.356155
1359.433594	85.212212
1358.379883	-56.375999
1357.326172	-1.398119
1356.271484	354.395782
1355.216797	155.999557
1354.163086	352.832428
1353.107422	435.403076
1352.052734	383.957977
1350.998047	570.993225
1349.942383	383.216217
1348.886719	282.489227
1347.830078	184.379211
1346.774414	585.043884
1345.717773	836.820740
1344.661133	793.520874
1343.604492	869.338867
1342.546875	1036.922241
1341.490234	510.712646
1340.432617	871.745911
1339.375000	459.929962
1338.316406	424.791443
1337.258789	966.650024
1336.200195	770.723877
1335.141602	978.367737
1334.082031	933.637817
1333.023438	782.669373
1331.963867	542.815979
1330.904297	649.332336
1329.844727	901.752625
1328.784180	815.543701
1327.723633	531.784058
1326.663086	742.338013
1325.602539	738.009338
1324.541992	889.345886
1323.480469	917.254272
1322.418945	947.706970
1321.357422	761.070190
1320.295898	900.282349
1319.233398	706.500305
1318.170898	1329.200073
1317.108398	1002.435181
1316.045898	900.224121
1314.982422	958.327637
1313.918945	900.678162
1312.855469	838.206299
1311.791992	852.194153
1310.728516	940.128723
1309.664063	634.189026
1308.599609	1076.713501
1307.535156	1093.398071
1306.469727	1019.109436
1305.404297	1427.039307
1304.338867	1269.240967
1303.273438	1352.533569
1302.208008	927.019470
1301.141602	944.124023
1300.075195	1012.888123
1299.008789	1135.730347
1297.942383	993.333069
1296.875000	1062.225586
1295.807617	1371.735352
1294.740234	1077.384644
1293.672852	967.263733
1292.604492	970.093750
1291.537109	1156.946411
1290.468750	887.645630
1289.399414	684.704102
1288.331055	856.945129
1287.261719	811.046570
1286.192383	1034.731934
1285.123047	800.296692
1284.052734	639.473877
1282.983398	890.125427
1281.913086	802.884705
1280.841797	840.537659
1279.771484	648.213440
1278.700195	622.362244
1277.628906	716.406189
1276.557617	788.439758
1275.486328	1019.389160
1274.414063	908.071777
1273.341797	635.554260
1272.269531	565.971924
1271.197266	855.514771
1270.124023	978.892883
1269.050781	933.778198
1267.977539	817.919312
1266.904297	799.758240
1265.830078	723.063660
1264.756836	702.540039
1263.681641	930.795471
1262.607422	920.021729
1261.533203	875.143982
1260.458008	854.667480
1259.382813	636.843994
1258.307617	670.057007
1257.231445	1007.717957
1256.155273	1101.731079
1255.079102	966.862549
1254.002930	846.669617
1252.926758	777.639221
1251.849609	886.247559
1250.772461	576.433777
1249.695313	740.981750
1248.617188	890.863770
1247.540039	639.604004
1246.461914	667.931580
1245.382813	701.097168
1244.304688	515.623047
1243.225586	667.808655
1242.146484	611.101013
1241.067383	690.360229
1239.988281	657.930786
1238.908203	681.310486
1237.828125	721.651428
1236.748047	764.391968
1235.667969	567.032776
1234.586914	810.977966
1233.505859	516.707886
1232.424805	481.848389
1231.343750	563.279175
1230.261719	588.939392
1229.179688	677.532288
1228.097656	688.589844
1227.015625	602.794678
1225.932617	664.636780
1224.850586	590.937683
1223.767578	176.160843
1222.683594	126.725182
1221.600586	82.130112
1220.516602	446.061707
1219.432617	53.322952
1218.347656	419.450714
1217.263672	195.938751
1216.178711	-0.942936
1215.093750	203.075577
1214.008789	394.899658
1212.922852	359.712646
1211.836914	170.069717
1210.750977	506.417358
1209.665039	331.227386
1208.579102	353.819397
1207.492188	169.015305
1206.405273	459.108826
1205.318359	580.343384
1204.230469	376.210815
1203.142578	176.948334
1202.054688	-36.716206
1200.966797	-43.261940
1199.877930	22.361507
1198.790039	-131.087143
1197.701172	-51.123695
1196.611328	9.507063
1195.522461	-98.279640
1194.432617	193.078384
1193.342773	-109.522987
1192.252930	-313.494354
1191.162109	-63.281563
1190.072266	-212.011871
1188.981445	-101.332329
1187.889648	-55.594994
1186.798828	-451.659271
1185.707031	-377.158722
1184.615234	18.816734
1183.523438	114.671059
1182.430664	-91.799484
1181.337891	49.493031
1180.245117	-116.213326
1179.152344	-3.844524
1178.059570	-229.478867
1176.965820	107.970810
1175.872070	-29.069347
1174.778320	154.810715
1173.683594	8.133672
1172.588867	-4.476892
1171.494141	-69.786636
1170.399414	-175.793625
1169.303711	-150.246719
1168.208984	100.060814
1167.113281	-151.935181
1166.016602	150.730072
1164.920898	-24.787098
1163.824219	-217.010056
1162.727539	240.589676
1161.630859	124.717346
1160.533203	-170.253036
1159.435547	0.386883
1158.337891	259.209595
1157.240234	74.022011
1156.141602	187.073090
1155.043945	209.395020
1153.944336	243.562210
1152.845703	63.104469
1151.747070	99.583305
1150.647461	-71.336380
1149.547852	48.435162
1148.447266	15.650698
1147.347656	342.434906
1146.247070	-242.855560
1145.146484	-116.212746
1144.044922	-80.114403
1142.944336	-134.480408
1141.842773	18.071093
1140.741211	-7.854067
1139.638672	-74.239548
1138.537109	35.274414
1137.434570	80.518730
1136.332031	192.228348
1135.228516	291.958618
1134.125977	272.866516
1133.022461	137.386322
1131.917969	-102.530136
1130.814453	386.241119
1129.709961	376.458527
1128.605469	544.560425
1127.500977	283.272278
1126.396484	854.344971
1125.291016	595.394287
1124.185547	419.481934
1123.080078	632.220154
1121.973633	487.099670
1120.868164	455.710052
1119.761719	102.254662
1118.654297	177.419983
1117.547852	146.024155
1116.440430	150.098648
1115.333008	87.904640
1114.225586	44.634575
1113.117188	462.464844
1112.008789	449.805115
1110.900391	635.674133
1109.791992	280.289703
1108.682617	314.857544
1107.573242	498.195709
1106.463867	407.502594
1105.354492	444.324280
1104.244141	417.372314
1103.133789	359.740265
1102.023438	278.528870
1100.913086	423.784302
1099.801758	528.862671
1098.690430	678.677917
1097.579102	519.631592
1096.467773	273.453583
1095.355469	578.695313
1094.243164	332.596893
1093.130859	204.358856
1092.017578	525.866699
1090.905273	736.603333
1089.791992	542.453735
1088.677734	416.616516
1087.564453	535.488586
1086.450195	562.583923
1085.335938	751.906372
1084.221680	306.465057
1083.106445	820.083252
1081.991211	593.352539
1080.875977	566.409058
1079.760742	577.064880
1078.644531	639.377502
1077.528320	117.161255
1076.412109	174.888290
1075.295898	422.665436
1074.178711	330.191101
1073.061523	408.988495
1071.944336	288.467224
1070.826172	20.331610
1069.708984	-160.928207
1068.590820	417.085297
1067.471680	200.715439
1066.353516	75.823219
1065.234375	84.476311
1064.115234	196.162552
1062.996094	244.639221
1061.875977	157.405853
1060.755859	348.633789
1059.635742	135.195511
1058.515625	71.547516
1057.394531	269.787170
1056.273438	311.386383
1055.152344	331.981354
1054.031250	-77.233162
1052.909180	67.311043
1051.787109	410.316193
1050.665039	24.848104
1049.541992	204.420486
1048.418945	465.633820
1047.295898	136.559753
1046.172852	201.861786
1045.048828	-54.608322
1043.925781	45.791759
1042.801758	244.086533
1041.676758	239.617340
1040.552734	253.858185
1039.427734	172.654205
1038.302734	263.868988
1037.176758	189.809738
1036.050781	192.660202
1034.924805	142.058365
1033.798828	247.421494
1032.672852	41.141426
1031.545898	346.595978
1030.418945	619.435303
1029.291992	46.195801
1028.164063	-338.486816
1027.036133	-511.501648
1025.908203	-3.826102
1024.780273	-278.851593
1023.651367	-217.047562
1022.522461	-347.834778
1021.393555	-443.667206
1020.264648	-226.178574
1019.134766	-131.638824
1018.004883	-118.215210
1016.875000	-429.275848
1015.744141	-468.924469
1014.613281	-112.217300
1013.482422	-72.969788
1012.351563	123.850258
1011.219727	-54.464149
1010.088867	221.163956
1008.956055	418.051453
1007.824219	244.711319
1006.691406	557.371643
1005.558594	874.612000
1004.425781	1300.485962
1003.292969	1726.261841
1002.159180	1629.578979
1001.025391	1207.225464
999.891602	556.457947
998.756836	368.033051
997.622070	62.033493
996.487305	-63.645519
995.352539	-92.220192
994.216797	310.832062
993.081055	160.122787
991.945313	30.349798
990.808594	87.522217
989.672852	54.871414
988.536133	287.399567
987.398438	-51.542999
986.261719	-125.278305
985.124023	-228.813446
983.986328	-60.469479
982.847656	-48.643028
981.709961	78.376160
980.571289	99.595375
979.432617	38.101231
978.292969	133.143890
977.153320	-144.256714
976.013672	40.673023
974.874023	-59.369545
973.734375	107.299271
972.593750	-125.730148
971.453125	162.832947
970.311523	104.641594
969.170898	110.876122
968.029297	-87.047997
966.886719	181.041321
965.745117	-220.748550
964.602539	72.705391
963.459961	214.798462
962.317383	421.132019
961.173828	274.521729
960.030273	497.010956
958.886719	171.997818
957.743164	124.378448
956.598633	-294.048737
955.454102	208.108673
954.309570	-31.395857
953.165039	230.433304
952.019531	290.941681
950.874023	-50.994419
949.727539	114.955032
948.582031	34.050171
947.435547	401.246643
946.289063	174.297104
945.141602	48.078804
943.995117	97.886093
942.847656	440.042450
941.699219	435.164551
940.551758	195.323456
939.403320	295.677094
938.254883	300.280029
937.105469	476.033295
935.957031	129.665298
934.807617	266.830658
933.658203	340.222137
932.507813	472.920685
931.357422	268.521118
930.207031	260.174683
929.056641	295.192780
927.906250	391.751984
926.754883	463.330017
925.603516	291.513306
924.451172	63.006302
923.298828	-128.913422
922.146484	-0.065530
920.994141	33.343575
919.841797	230.451202
918.688477	-33.672741
917.535156	11.342546
916.380859	15.545569
915.227539	292.282318
914.073242	31.002789
912.918945	-87.100319
911.763672	-127.927544
910.608398	-3.069634
909.453125	19.756979
908.297852	101.595589
907.141602	133.602448
905.985352	-212.782288
904.829102	-21.978277
903.672852	-93.948189
902.515625	112.726097
901.358398	104.287132
900.201172	-64.792259
899.042969	10.669799
897.884766	-180.807037
896.726563	-66.781250
895.568359	-54.514481
894.409180	149.974091
893.250000	114.828835
892.090820	95.567368
890.930664	153.182297
889.771484	118.207954
888.611328	-196.712204
887.450195	425.472656
886.289063	43.004219
885.128906	202.323196
883.966797	-109.896828
882.805664	207.342255
881.643555	377.897095
880.481445	275.618469
879.319336	184.685944
878.156250	249.307159
876.993164	383.760529
875.830078	423.577148
874.666016	472.406067
873.502930	255.587311
872.338867	612.809814
871.173828	63.075348
870.009766	300.971863
868.844727	534.272400
867.679688	416.698425
866.513672	521.740967
865.348633	422.214325
864.182617	365.430695
863.015625	281.719849
861.849609	671.925537
860.682617	368.129333
859.515625	288.953217
858.347656	544.206421
857.180664	734.254089
856.012695	814.285339
854.843750	1040.040039
853.675781	882.256653
852.506836	1000.252930
851.337891	730.459595
850.167969	1032.117310
848.999023	742.234253
847.829102	732.399597
846.658203	836.730225
845.488281	473.138763
844.317383	230.536530
843.146484	558.545776
841.975586	421.092163
840.803711	187.504242
839.631836	356.427856
838.459961	125.112968
837.287109	376.565765
836.114258	87.170525
834.941406	304.907715
833.768555	551.519531
832.594727	568.000427
831.420898	278.621643
830.247070	328.516052
829.072266	396.177979
827.898438	334.373016
826.722656	161.038910
825.547852	395.705078
824.372070	208.930222
823.196289	249.468552
822.020508	385.714874
820.844727	129.812103
819.667969	65.463341
818.491211	-43.457722
817.313477	-103.437485
816.136719	-90.038994
814.958984	-265.823364
813.781250	-383.781769
812.602539	-252.717102
811.423828	53.826954
810.245117	-459.998535
809.066406	-291.495636
807.886719	12.354890
806.707031	7.248113
805.527344	110.856743
804.346680	-178.610657
803.166992	-146.215088
801.985352	-25.174538
800.804688	-8.552215
799.623047	-142.848068
798.441406	-270.528290
797.259766	-305.138550
796.078125	-213.505737
794.895508	-9.011376
793.712891	-86.050781
792.529297	-189.734039
791.346680	80.729607
790.163086	231.423294
788.978516	-109.374321
787.794922	-142.561249
786.610352	217.916031
785.425781	89.360435
784.241211	263.674194
783.055664	28.854445
781.870117	-4.850134
780.684570	166.837860
779.498047	71.056122
778.311523	432.358490
777.125000	135.428802
775.938477	116.667755
774.750977	77.945412
773.563477	-104.273636
772.375977	249.505264
771.187500	120.052521
769.999023	-20.467600
768.810547	-70.648109
767.622070	231.693436
766.432617	370.753174
765.243164	181.444016
764.053711	203.534607
762.863281	133.047195
761.672852	544.545593
760.482422	185.536926
759.291992	372.229492
758.100586	283.792084
756.909180	294.263733
755.717773	282.653748
754.525391	481.968842
753.333008	439.377350
752.140625	381.343933
750.948242	277.128296
749.754883	205.817169
748.561523	83.964294
747.368164	69.644005
746.173828	162.777130
744.979492	47.374821
743.785156	405.722595
742.590820	239.742752
741.395508	132.963638
740.200195	15.215284
739.003906	-6.128194
737.808594	97.360817
736.612305	-7.333703
735.416016	218.618805
734.218750	72.242950
733.021484	136.006256
731.824219	311.292633
730.626953	-95.467041
729.428711	276.554718
728.230469	141.064163
727.032227	176.123199
725.833984	372.877838
724.634766	-175.615692
723.435547	75.694893
722.235352	176.162842
721.036133	381.385559
719.835938	400.939026
718.635742	529.604431
717.434570	280.711731
716.233398	378.800079
715.032227	267.471130
713.831055	243.424179
712.628906	587.817688
711.426758	262.966370
710.224609	315.253326
709.021484	225.938751
707.818359	286.974182
706.615234	82.371826
705.412109	-0.188170
704.208008	413.554749
703.003906	-115.014236
701.799805	-145.115204
700.594727	-127.301796
699.389648	153.668594
698.184570	175.884567
696.979492	96.012917
695.773438	51.019871
694.567383	-48.180180
693.361328	117.718285
692.154297	70.838043
690.947266	87.030838
689.740234	-178.825500
688.533203	-95.110924
687.325195	-210.901505
686.117188	-44.580147
684.909180	-138.407684
683.700195	-301.438354
682.491211	-282.209686
681.282227	-128.515701
680.072266	-52.738510
678.863281	-72.142517
677.653320	-249.451660
676.442383	-52.022175
675.232422	-92.591988
674.021484	-26.954660
672.810547	164.292572
671.598633	70.139435
670.386719	64.863312
669.174805	92.197166
667.962891	223.448090
666.750000	136.596405
665.537109	-68.831322
664.324219	-21.272350
663.110352	-100.923828
661.897461	-61.599884
660.683594	-149.413742
659.468750	-31.984146
658.254883	76.982826
657.040039	110.642250
655.824219	-226.355408
654.609375	163.516724
653.393555	-151.316025
652.177734	72.921783
650.960938	114.189926
649.745117	101.839325
648.528320	-41.602188
647.311523	151.102341
646.093750	524.762390
644.875977	59.325127
643.658203	228.979889
642.440430	89.109169
641.221680	74.282288
640.002930	104.870514
638.784180	-107.158363
637.564453	151.762955
636.344727	344.232910
635.125000	264.115082
633.905273	132.764862
632.684570	323.766998
631.463867	-55.967583
630.243164	-132.703369
629.021484	3.253427
627.799805	-124.400650
626.578125	112.803307
625.356445	386.603363
624.133789	150.425293
622.911133	403.184113
621.688477	373.288696
620.464844	18.095907
619.241211	-124.689941
618.017578	276.618164
616.793945	-11.228756
615.569336	-129.654053
614.344727	38.885925
613.120117	94.207283
611.894531	102.678764
610.668945	190.457306
609.443359	-29.398308
608.216797	-176.297699
606.991211	-68.709976
605.764648	-87.013649
604.537109	16.590548
