# Supplementary material for: Raman spectroscopy accurately differentiates mucosal healing from non-healing and biochemical changes following biological therapy in inflammatory bowel disease
Source: PLoS One. 2021 Jun 2;16(6):e0252210. doi: 10.1371/journal.pone.0252210 (PMC8172032; doi:10.1371/journal.pone.0252210)
Supplement: S2 Dataset — (ZIP) [file pone.0252210.s004.zip › Export UC MH/OC018-1b pre treatment_BL sub CR removed_61__X_-16610.3__Y_-559.454__Z_-4118.7__Time_694.txt]

1714.771484	254.566269
1713.794922	270.014038
1712.818359	-120.777382
1711.841797	9.467770
1710.864258	-9.891313
1709.886719	-165.316498
1708.909180	-116.385704
1707.930664	5.446129
1706.953125	-43.552753
1705.974609	-3.576161
1704.996094	-102.226349
1704.017578	120.983246
1703.038086	47.617962
1702.058594	-75.947365
1701.079102	90.033104
1700.099609	42.588234
1699.120117	-124.559883
1698.139648	-58.515053
1697.159180	286.020477
1696.178711	235.540848
1695.198242	81.477531
1694.216797	82.926743
1693.235352	143.681412
1692.253906	287.721466
1691.272461	170.701523
1690.291016	190.365967
1689.308594	266.563232
1688.326172	372.602356
1687.343750	345.804535
1686.360352	356.846680
1685.377930	560.327026
1684.394531	329.869476
1683.411133	347.785706
1682.427734	352.880859
1681.443359	491.596710
1680.458984	388.476593
1679.474609	666.510010
1678.490234	559.040894
1677.505859	494.661133
1676.520508	843.046021
1675.535156	627.964600
1674.549805	846.802612
1673.564453	731.068787
1672.578125	905.483948
1671.592773	934.138550
1670.606445	862.254211
1669.619141	1146.680420
1668.632813	918.963257
1667.645508	1127.091064
1666.658203	1346.144043
1665.670898	1013.590759
1664.683594	1238.659058
1663.695313	1227.950439
1662.708008	1453.624756
1661.719727	1507.238770
1660.730469	1420.707153
1659.742188	1427.319702
1658.752930	1513.745361
1657.763672	1526.308960
1656.774414	1308.814575
1655.785156	1555.054810
1654.794922	1415.046997
1653.804688	1233.071533
1652.814453	1204.933594
1651.824219	1349.040894
1650.833984	1038.507568
1649.842773	1127.631592
1648.851563	815.194763
1647.860352	963.016174
1646.868164	579.939636
1645.876953	614.675293
1644.884766	639.074646
1643.892578	602.974792
1642.900391	485.288757
1641.907227	293.976959
1640.914063	385.317444
1639.920898	368.668457
1638.927734	349.596436
1637.934570	225.255661
1636.940430	19.431038
1635.946289	11.574511
1634.952148	32.890305
1633.958008	-3.590146
1632.963867	70.746666
1631.968750	89.907440
1630.973633	-27.698551
1629.978516	-163.528946
1628.982422	-91.246399
1627.987305	-37.275101
1626.991211	58.892475
1625.995117	-10.551688
1624.998047	6.925795
1624.001953	-180.546371
1623.004883	34.306190
1622.007813	120.405647
1621.010742	-48.275417
1620.013672	177.198517
1619.015625	58.645966
1618.017578	194.893250
1617.019531	197.283325
1616.021484	-75.815399
1615.022461	65.819412
1614.023438	47.433975
1613.024414	105.162521
1612.025391	204.863968
1611.026367	3.092597
1610.026367	136.918976
1609.026367	139.699753
1608.026367	-4.201966
1607.026367	69.369965
1606.025391	132.450317
1605.025391	-92.471886
1604.024414	153.854736
1603.022461	140.999725
1602.021484	300.825317
1601.019531	112.673927
1600.017578	-151.249588
1599.015625	-59.485748
1598.013672	-48.820148
1597.010742	-85.229134
1596.008789	-17.134981
1595.005859	-312.224304
1594.001953	30.054407
1592.999023	-147.493118
1591.995117	-142.264465
1590.991211	-139.698425
1589.987305	-92.825066
1588.983398	-173.870667
1587.978516	37.199429
1586.974609	-124.808006
1585.969727	-174.701843
1584.963867	20.383545
1583.958984	212.705750
1582.953125	191.205704
1581.947266	-46.583466
1580.941406	-86.414742
1579.935547	61.164013
1578.928711	-72.573265
1577.922852	38.316044
1576.916016	44.971569
1575.909180	113.964516
1574.901367	18.955454
1573.893555	183.936813
1572.886719	86.144676
1571.877930	79.261742
1570.870117	82.668152
1569.861328	-90.726822
1568.853516	0.808067
1567.844727	-14.300620
1566.834961	37.985867
1565.826172	-0.730221
1564.816406	87.622726
1563.806641	181.001862
1562.796875	61.474876
1561.787109	-8.847476
1560.776367	-58.526848
1559.766602	215.773331
1558.755859	196.906830
1557.744141	123.486275
1556.733398	-7.037522
1555.721680	28.143747
1554.709961	-206.179962
1553.698242	12.593887
1552.686523	122.403816
1551.673828	94.842903
1550.662109	129.261444
1549.649414	310.982178
1548.635742	52.758919
1547.623047	6.559202
1546.609375	174.822327
1545.595703	-86.228294
1544.582031	161.804413
1543.568359	308.814667
1542.553711	166.285492
1541.540039	103.739212
1540.524414	15.237492
1539.509766	66.037781
1538.495117	-144.017395
1537.479492	-142.538132
1536.463867	5.847244
1535.448242	14.734623
1534.432617	144.675003
1533.416016	24.310863
1532.399414	81.712952
1531.382813	138.943176
1530.366211	147.044968
1529.349609	136.964127
1528.332031	15.986277
1527.314453	18.511253
1526.296875	77.526047
1525.279297	-0.042852
1524.260742	148.717773
1523.242188	73.442886
1522.223633	136.954636
1521.205078	136.006866
1520.185547	116.909920
1519.166992	53.991203
1518.147461	-32.179390
1517.127930	-38.798828
1516.107422	-37.855919
1515.087891	-24.199780
1514.067383	-80.024055
1513.046875	2.672232
1512.025391	31.288624
1511.004883	-148.086304
1509.983398	11.133242
1508.961914	-155.605774
1507.940430	-140.322388
1506.918945	146.607941
1505.896484	-169.121780
1504.874023	-31.213371
1503.851563	-6.227733
1502.829102	-119.709106
1501.806641	30.544373
1500.783203	57.693108
1499.759766	-43.292126
1498.736328	55.298450
1497.711914	-181.509735
1496.688477	-11.517075
1495.664063	73.870354
1494.639648	-193.804718
1493.614258	-292.731995
1492.589844	-125.853516
1491.564453	28.061626
1490.539063	-17.495081
1489.513672	41.611187
1488.488281	131.245758
1487.461914	-21.852762
1486.435547	121.172791
1485.409180	266.598938
1484.382813	365.941467
1483.355469	250.826462
1482.328125	191.795074
1481.300781	410.690308
1480.273438	448.380554
1479.246094	297.335815
1478.217773	449.557861
1477.189453	596.546326
1476.161133	554.880554
1475.132813	587.027771
1474.103516	922.114441
1473.074219	994.760681
1472.044922	812.774414
1471.015625	1188.129639
1469.986328	1046.772095
1468.956055	1070.750854
1467.925781	1247.260742
1466.895508	1314.308716
1465.865234	1561.772217
1464.833984	1247.377197
1463.802734	1644.568359
1462.771484	1772.254272
1461.740234	1587.430542
1460.708008	1775.931274
1459.676758	1695.208374
1458.644531	1929.228760
1457.612305	1883.961792
1456.579102	2013.743408
1455.546875	1899.933960
1454.513672	2049.898682
1453.480469	2009.606689
1452.446289	2174.642090
1451.413086	2157.117676
1450.378906	2390.439941
1449.344727	2187.895996
1448.310547	2109.542480
1447.276367	2193.288574
1446.241211	2299.767334
1445.206055	2198.632568
1444.170898	2170.933105
1443.135742	1915.528442
1442.099609	1956.197266
1441.063477	1936.155884
1440.027344	1976.819580
1438.991211	2202.025879
1437.954102	1974.709839
1436.917969	1873.870850
1435.880859	1752.868652
1434.843750	1336.407959
1433.805664	1210.551514
1432.768555	1271.623779
1431.730469	1203.945190
1430.692383	684.576599
1429.654297	660.008362
1428.615234	665.742676
1427.576172	532.794312
1426.537109	468.022797
1425.498047	408.361786
1424.458984	323.563293
1423.418945	201.032959
1422.378906	360.776489
1421.338867	336.622040
1420.298828	209.274628
1419.257813	306.106842
1418.216797	219.190506
1417.175781	155.018707
1416.134766	262.032776
1415.093750	-3.254721
1414.051758	-21.898796
1413.009766	-143.569214
1411.967773	13.935972
1410.924805	0.510142
1409.882813	170.618896
1408.839844	59.320702
1407.796875	-87.022469
1406.753906	156.028534
1405.709961	-17.754747
1404.666016	222.808716
1403.622070	-184.161346
1402.578125	-36.346008
1401.534180	-129.341431
1400.489258	-141.966629
1399.444336	128.856369
1398.399414	-56.631756
1397.354492	-84.041916
1396.308594	-166.492691
1395.262695	1.725276
1394.216797	197.516602
1393.170898	22.675526
1392.124023	-4.282468
1391.077148	31.450108
1390.031250	114.827789
1388.983398	0.573718
1387.936523	81.608635
1386.888672	92.668831
1385.840820	-8.699572
1384.792969	57.582577
1383.745117	31.459641
1382.696289	5.442836
1381.647461	114.459587
1380.598633	-41.239204
1379.549805	-74.391914
1378.500977	-17.533836
1377.451172	229.117126
1376.401367	-115.718330
1375.351563	53.721264
1374.300781	63.531734
1373.250000	120.840561
1372.200195	-23.732082
1371.148438	165.924606
1370.097656	-13.268702
1369.045898	44.462540
1367.995117	132.192291
1366.943359	70.538254
1365.890625	48.867435
1364.838867	-19.974520
1363.786133	-98.632019
1362.733398	260.889130
1361.680664	214.792404
1360.626953	191.218597
1359.574219	40.937824
1358.520508	32.574245
1357.466797	74.056877
1356.412109	68.411636
1355.358398	55.443691
1354.303711	373.032928
1353.249023	176.429977
1352.193359	340.123047
1351.138672	22.197495
1350.083008	558.450989
1349.027344	292.972443
1347.971680	238.639709
1346.915039	541.672852
1345.858398	321.376190
1344.802734	604.675598
1343.745117	466.511414
1342.688477	906.047302
1341.630859	636.786682
1340.573242	769.123047
1339.515625	770.243408
1338.458008	823.491272
1337.399414	569.818848
1336.340820	697.584778
1335.282227	676.926392
1334.223633	535.156555
1333.165039	841.319763
1332.105469	793.793518
1331.045898	931.858521
1329.986328	872.209534
1328.925781	703.948914
1327.865234	802.756470
1326.804688	842.344360
1325.744141	894.381836
1324.683594	803.283142
1323.622070	850.594421
1322.560547	927.621765
1321.499023	854.188538
1320.437500	825.312378
1319.375000	811.357239
1318.312500	975.091492
1317.250000	1003.249451
1316.187500	1130.112549
1315.124023	1067.247925
1314.061523	950.310364
1312.998047	794.111023
1311.933594	916.406128
1310.870117	824.517517
1309.805664	843.559814
1308.741211	860.234863
1307.676758	1088.642090
1306.612305	1053.791138
1305.546875	932.958862
1304.481445	932.783203
1303.416016	819.602783
1302.349609	927.806030
1301.284180	935.294006
1300.217773	1095.214111
1299.151367	884.207520
1298.084961	1039.341309
1297.017578	1000.507202
1295.950195	1069.800171
1294.882813	947.701416
1293.815430	842.920288
1292.747070	846.218079
1291.678711	815.258606
1290.610352	730.442871
1289.541992	729.106262
1288.473633	678.825500
1287.404297	748.729187
1286.334961	732.922180
1285.265625	726.995789
1284.195313	716.246765
1283.125977	805.967651
1282.055664	810.038757
1280.985352	640.403320
1279.914063	718.054688
1278.843750	773.719421
1277.772461	736.481384
1276.700195	787.355652
1275.628906	720.918213
1274.557617	859.889771
1273.485352	739.820557
1272.413086	746.909241
1271.339844	817.559570
1270.267578	893.117310
1269.194336	983.343811
1268.121094	714.743103
1267.046875	763.579529
1265.973633	985.681824
1264.899414	875.965027
1263.825195	802.924194
1262.750977	710.450134
1261.675781	981.299622
1260.601563	915.717896
1259.526367	845.329407
1258.450195	796.933289
1257.375000	797.307861
1256.298828	678.390198
1255.222656	866.320557
1254.146484	793.748596
1253.070313	674.996826
1251.993164	780.163940
1250.916016	620.166443
1249.838867	630.497681
1248.760742	811.046570
1247.683594	809.216797
1246.605469	761.229248
1245.527344	679.260925
1244.448242	585.196838
1243.370117	721.916321
1242.291016	562.346313
1241.211914	699.030029
1240.131836	612.366211
1239.052734	804.803406
1237.972656	640.528442
1236.892578	510.286774
1235.811523	668.677246
1234.731445	373.623077
1233.650391	505.307220
1232.569336	476.984863
1231.488281	574.657288
1230.406250	369.491913
1229.324219	510.720459
1228.242188	431.543518
1227.160156	492.790588
1226.077148	599.979553
1224.994141	489.339355
1223.911133	526.296265
1222.828125	425.360352
1221.745117	447.767517
1220.661133	308.172302
1219.577148	180.701294
1218.492188	166.834259
1217.408203	126.371864
1216.323242	126.960686
1215.238281	269.994019
1214.153320	29.065180
1213.067383	258.888275
1211.982422	153.143204
1210.896484	184.930450
1209.809570	267.323792
1208.723633	236.298294
1207.636719	313.744324
1206.549805	287.464722
1205.462891	265.974854
1204.375000	32.423210
1203.288086	112.086098
1202.200195	37.535282
1201.111328	-85.185623
1200.023438	64.122803
1198.934570	121.859299
1197.845703	-41.850571
1196.756836	-34.735466
1195.666992	-13.246636
1194.578125	0.966284
1193.488281	53.582947
1192.397461	-254.406616
1191.307617	-204.271790
1190.216797	-132.594879
1189.125977	-190.711700
1188.035156	72.919769
1186.944336	-124.585144
1185.852539	-170.845932
1184.760742	-277.142426
1183.668945	-162.727417
1182.576172	-77.211693
1181.483398	-102.114120
1180.390625	-167.830963
1179.297852	147.548157
1178.205078	62.498131
1177.111328	10.960747
1176.017578	71.964424
1174.923828	-32.379169
1173.829102	-119.985756
1172.734375	192.146957
1171.639648	70.879761
1170.544922	105.124222
1169.450195	89.044884
1168.354492	10.713142
1167.258789	-27.006920
1166.163086	85.823730
1165.066406	-116.962883
1163.969727	7.633338
1162.873047	81.928467
1161.776367	10.418283
1160.679688	117.957977
1159.582031	230.145996
1158.484375	366.073730
1157.386719	146.304413
1156.288086	157.973541
1155.189453	174.330948
1154.090820	135.754456
1152.992188	118.574081
1151.892578	218.119415
1150.793945	64.937103
1149.693359	223.852859
1148.593750	265.903290
1147.494141	-1.733268
1146.393555	-114.570206
1145.292969	-101.273766
1144.191406	118.982468
1143.090820	93.994308
1141.989258	9.468137
1140.887695	-51.315628
1139.785156	92.329628
1138.683594	86.074394
1137.581055	186.689087
1136.478516	282.429108
1135.375977	197.508713
1134.272461	250.296936
1133.168945	329.105133
1132.065430	391.183746
1130.960938	346.353882
1129.857422	567.231628
1128.752930	496.137390
1127.648438	669.295105
1126.542969	745.075439
1125.438477	562.348083
1124.333008	566.869568
1123.226563	592.640381
1122.121094	703.619507
1121.014648	381.031860
1119.908203	461.080536
1118.801758	531.555420
1117.695313	369.971924
1116.587891	340.907562
1115.480469	444.277679
1114.373047	339.388763
1113.264648	203.736221
1112.156250	363.609619
1111.047852	426.437683
1109.939453	482.084686
1108.830078	549.454041
1107.721680	517.530945
1106.611328	724.067627
1105.501953	564.504456
1104.392578	513.536804
1103.282227	443.653137
1102.171875	630.919006
1101.060547	539.697754
1099.950195	750.333679
1098.838867	656.665405
1097.726563	647.845459
1096.615234	396.246857
1095.502930	754.952148
1094.390625	592.858459
1093.278320	630.974976
1092.166016	836.200500
1091.052734	761.160828
1089.939453	653.166443
1088.826172	594.592712
1087.711914	681.848633
1086.598633	658.497437
1085.484375	595.144775
1084.369141	501.220734
1083.254883	621.183228
1082.139648	701.108582
1081.024414	752.778198
1079.909180	679.921265
1078.792969	546.015930
1077.676758	663.331238
1076.560547	531.789612
1075.444336	578.615295
1074.327148	618.356812
1073.209961	479.813629
1072.092773	482.005829
1070.974609	500.586517
1069.857422	493.368683
1068.739258	390.066071
1067.620117	457.808228
1066.501953	481.015686
1065.382813	300.482208
1064.263672	450.112762
1063.144531	468.603394
1062.024414	543.236145
1060.905273	428.347565
1059.784180	514.644653
1058.664063	332.001984
1057.543945	425.310059
1056.422852	139.937851
1055.301758	258.959320
1054.179688	275.139008
1053.057617	300.665100
1051.936523	426.607605
1050.813477	185.969635
1049.691406	92.510361
1048.568359	171.784607
1047.445313	314.033234
1046.322266	225.329269
1045.198242	-63.854534
1044.075195	187.994766
1042.950195	101.780220
1041.826172	143.805420
1040.702148	265.051880
1039.577148	300.090149
1038.452148	260.631561
1037.326172	291.066071
1036.201172	177.221542
1035.075195	361.322449
1033.948242	121.956566
1032.822266	322.352936
1031.695313	287.830902
1030.568359	353.341797
1029.441406	181.790588
1028.313477	-63.995972
1027.186523	-21.529575
1026.058594	-4.583194
1024.929688	109.937744
1023.801758	22.486050
1022.672852	-95.043976
1021.543945	-47.700546
1020.414063	-174.320694
1019.284180	-208.038696
1018.155273	50.512840
1017.024414	-115.261070
1015.894531	-209.030899
1014.763672	-154.384048
1013.632813	-27.869253
1012.501953	318.701508
1011.370117	192.781631
1010.238281	110.985222
1009.106445	265.395752
1007.974609	355.019501
1006.841797	558.043457
1005.708984	895.208374
1004.576172	1535.232300
1003.443359	1703.412598
1002.309570	1809.190430
1001.175781	1217.133057
1000.041992	678.579712
998.907227	165.771576
997.772461	117.449585
996.637695	-32.338196
995.502930	46.544167
994.367188	-40.663940
993.231445	72.981163
992.095703	-48.594631
990.959961	39.830429
989.823242	-118.370232
988.686523	64.731956
987.549805	-166.935257
986.412109	9.385500
985.274414	-134.429291
984.136719	-52.400234
982.999023	57.324100
981.860352	-97.590431
980.722656	95.150017
979.583008	14.135359
978.444336	-87.430855
977.304688	22.717201
976.165039	54.760654
975.025391	50.125900
973.884766	15.733166
972.745117	-82.854797
971.604492	18.540768
970.462891	152.152084
969.322266	33.284370
968.180664	130.337585
967.039063	-105.265068
965.896484	1.185183
964.753906	48.071251
963.611328	-131.961090
962.468750	114.619637
961.326172	129.713043
960.182617	76.174721
959.039063	153.362442
957.894531	-0.694241
956.750977	101.902939
955.606445	254.936630
954.460938	-56.599735
953.316406	5.110339
952.170898	183.583405
951.025391	64.763161
949.879883	-74.459938
948.733398	-26.040218
947.587891	305.883484
946.440430	135.071884
945.293945	197.473587
944.146484	33.857254
942.999023	174.128510
941.851563	259.661865
940.704102	206.052567
939.555664	145.742249
938.407227	115.233643
937.257813	189.769318
936.109375	200.540039
934.959961	386.953491
933.810547	336.369232
932.660156	85.411903
931.510742	144.494003
930.360352	112.563873
929.208984	-90.008034
928.058594	128.760406
926.907227	38.019154
925.755859	120.355331
924.603516	136.795349
923.452148	182.896576
922.299805	-43.760761
921.147461	-267.933777
919.994141	-28.272663
918.840820	-34.009388
917.687500	-26.012430
916.534180	-13.377829
915.379883	-143.687195
914.225586	-180.768723
913.071289	145.375198
911.916992	-256.858459
910.761719	-180.179077
909.606445	53.037834
908.451172	-167.223938
907.294922	-31.407026
906.138672	-15.676371
904.982422	-190.184021
903.826172	-99.501976
902.668945	-126.534645
901.511719	-53.854603
900.354492	120.731689
899.196289	-123.340233
898.038086	-48.210617
896.879883	65.410652
895.721680	70.503128
894.562500	123.147980
893.403320	33.435070
892.244141	-29.051647
891.084961	197.743439
889.924805	194.108643
888.764648	186.019257
887.603516	209.606415
886.443359	59.433643
885.282227	87.663757
884.121094	212.945557
882.958984	304.389771
881.797852	251.514603
880.635742	144.608078
879.472656	168.531403
878.310547	323.176483
877.147461	299.816895
875.984375	407.142090
874.820313	273.514801
873.656250	232.285568
872.492188	380.167877
871.328125	233.232635
870.164063	95.392586
868.999023	216.297668
867.833984	211.245468
866.667969	235.445480
865.502930	147.268524
864.336914	52.413319
863.169922	47.479115
862.003906	401.903992
860.836914	390.170959
859.669922	457.020752
858.501953	207.393478
857.334961	339.328705
856.166992	455.501831
854.999023	358.554047
853.830078	573.321899
852.661133	453.966034
851.492188	639.452942
850.323242	417.044006
849.153320	329.137146
847.983398	427.137390
846.813477	298.928162
845.642578	96.891838
844.472656	429.796906
843.301758	297.134003
842.129883	312.146912
840.958984	394.205933
839.787109	198.951920
838.614258	238.469589
837.442383	210.880402
836.269531	353.074188
835.096680	521.963196
833.923828	608.098145
832.750000	361.481415
831.576172	483.238281
830.402344	459.830719
829.227539	556.865479
828.053711	310.288208
826.878906	282.319366
825.703125	303.359253
824.528320	244.080505
823.352539	142.432861
822.175781	343.771851
821.000000	161.832001
819.823242	55.629303
818.646484	91.894531
817.469727	108.040222
816.291992	28.422041
815.114258	113.400986
813.936523	31.447342
812.758789	118.457230
811.580078	-59.205936
810.401367	38.745087
809.221680	18.800640
808.042969	109.859291
806.863281	71.975204
805.683594	-74.782623
804.502930	-154.951263
803.322266	-179.680206
802.141602	-106.849205
800.960938	-140.626022
799.779297	-116.805565
798.597656	-148.521194
797.416016	-171.443390
796.234375	-145.684967
795.051758	-157.695206
793.869141	-114.409599
792.685547	-62.373119
791.502930	-267.310211
790.319336	-279.645447
789.135742	39.913807
787.951172	-32.412788
786.766602	36.780956
785.582031	-42.330032
784.397461	117.303276
783.211914	106.555786
782.026367	-89.923508
780.840820	-3.580468
779.655273	-45.491745
778.468750	-125.016808
777.282227	-52.244331
776.094727	35.857830
774.908203	-244.728470
773.720703	46.190285
772.533203	8.208646
771.344727	69.400764
770.156250	119.455254
768.967773	94.455330
767.779297	106.848564
766.589844	46.447426
765.400391	-71.276672
764.210938	143.514694
763.020508	78.510010
761.830078	136.727020
760.639648	31.992651
759.449219	94.448357
758.257813	266.786591
757.066406	225.660400
755.875000	96.542511
754.682617	349.889099
753.491211	110.798019
752.297852	201.318161
751.105469	45.725471
749.912109	195.396042
748.718750	173.695709
747.525391	176.098633
746.331055	64.340439
745.137695	128.104996
743.942383	-45.093426
742.748047	-42.817421
741.552734	-60.312126
740.357422	141.353409
739.162109	14.188901
737.965820	49.177166
736.770508	116.977486
735.573242	-117.470345
734.376953	5.026839
733.179688	-183.358170
731.982422	127.256218
730.785156	153.305740
729.586914	96.219635
728.388672	251.268295
727.190430	87.056427
725.992188	60.621391
724.792969	34.204021
723.593750	259.043488
722.394531	105.930046
721.194336	199.653397
719.994141	343.563019
718.793945	312.816345
717.592773	378.121002
716.391602	207.809769
715.190430	59.419872
713.989258	-82.326950
712.787109	369.005432
711.584961	118.351036
710.382813	-10.118323
709.180664	-62.234844
707.977539	-3.199260
706.774414	-15.999800
705.570313	-59.219112
704.367188	102.225754
703.163086	100.454918
701.958984	-92.695244
700.753906	-48.623043
699.548828	110.738022
698.343750	213.567490
697.138672	129.501770
695.932617	19.470308
694.726563	-12.231733
693.520508	86.466125
692.313477	50.565205
691.106445	-37.347092
689.899414	-133.825882
688.692383	-173.768341
687.484375	-129.010681
686.276367	-121.070183
685.068359	90.766594
683.859375	-124.486610
682.650391	-98.992592
681.441406	-34.435265
680.232422	-153.977371
679.022461	-97.961655
677.812500	23.054035
676.602539	27.175447
675.391602	-252.167633
674.180664	0.973458
672.969727	-33.669735
671.758789	-74.737183
670.546875	-68.167770
669.334961	55.175686
668.123047	-0.893062
666.910156	-28.815239
665.697266	68.593613
664.484375	3.986527
663.270508	84.090637
662.057617	51.896885
660.842773	13.236546
659.628906	24.200520
658.415039	95.534058
657.200195	24.447483
655.984375	-132.907608
654.769531	179.706116
653.553711	13.623992
652.337891	155.664246
651.122070	-47.154213
649.905273	83.841866
648.688477	-11.456277
647.471680	233.279343
646.253906	32.204399
645.037109	353.921417
643.818359	247.171585
642.600586	239.177780
641.381836	357.805359
640.163086	65.486908
638.944336	228.663834
637.725586	-89.895363
636.505859	270.217957
635.286133	230.291336
634.065430	121.263634
632.845703	-13.909142
631.625000	131.688568
630.403320	205.908768
629.182617	380.399261
627.960938	-46.324280
626.739258	88.378540
625.517578	218.094742
624.294922	72.713882
623.072266	303.836273
621.849609	255.577652
620.625977	270.789917
619.402344	103.122978
618.178711	-33.247738
616.955078	114.181534
615.730469	121.441452
614.505859	-161.180542
613.281250	0.137220
612.055664	-68.609138
610.830078	-89.366837
609.604492	-128.490860
608.378906	61.865898
607.152344	-24.897570
605.925781	-34.057949
604.699219	25.722601
