# Supplementary material for: Raman spectroscopy accurately differentiates mucosal healing from non-healing and biochemical changes following biological therapy in inflammatory bowel disease
Source: PLoS One. 2021 Jun 2;16(6):e0252210. doi: 10.1371/journal.pone.0252210 (PMC8172032; doi:10.1371/journal.pone.0252210)
Supplement: S2 Dataset — (ZIP) [file pone.0252210.s004.zip › Export UC MH/OC018-1b pre treatment_BL sub CR removed_63__X_-16608.3__Y_-559.454__Z_-4118.9__Time_717.txt]

1714.771484	-16.994896
1713.794922	60.286133
1712.818359	39.215733
1711.841797	28.896223
1710.864258	66.848099
1709.886719	-5.055524
1708.909180	3.543480
1707.930664	-62.809189
1706.953125	-163.811386
1705.974609	-74.529747
1704.996094	-132.393341
1704.017578	48.162567
1703.038086	25.404385
1702.058594	-21.227970
1701.079102	87.513680
1700.099609	-60.304798
1699.120117	51.525826
1698.139648	53.930920
1697.159180	-28.926901
1696.178711	219.834549
1695.198242	78.756973
1694.216797	298.548187
1693.235352	248.860519
1692.253906	276.917114
1691.272461	38.387810
1690.291016	208.532745
1689.308594	205.508347
1688.326172	360.178558
1687.343750	443.126251
1686.360352	414.395142
1685.377930	335.410400
1684.394531	451.317200
1683.411133	511.587708
1682.427734	351.127716
1681.443359	470.689575
1680.458984	513.363220
1679.474609	300.868744
1678.490234	501.314362
1677.505859	718.011108
1676.520508	559.925171
1675.535156	745.341064
1674.549805	792.802124
1673.564453	806.067261
1672.578125	1000.403625
1671.592773	849.648315
1670.606445	1081.837646
1669.619141	1075.272461
1668.632813	1172.653687
1667.645508	1050.026123
1666.658203	1211.804810
1665.670898	1360.618164
1664.683594	1289.554810
1663.695313	1388.621094
1662.708008	1286.499390
1661.719727	1309.373047
1660.730469	1443.904907
1659.742188	1435.654419
1658.752930	1321.781128
1657.763672	1414.904663
1656.774414	1481.853149
1655.785156	1422.035156
1654.794922	1206.405884
1653.804688	1359.044922
1652.814453	1207.687622
1651.824219	1188.979614
1650.833984	1041.016357
1649.842773	1176.333984
1648.851563	711.849487
1647.860352	779.082886
1646.868164	841.296326
1645.876953	679.243103
1644.884766	467.363403
1643.892578	472.382629
1642.900391	327.203186
1641.907227	330.157532
1640.914063	211.994507
1639.920898	207.586899
1638.927734	29.355301
1637.934570	299.741730
1636.940430	132.602051
1635.946289	31.668869
1634.952148	186.632080
1633.958008	181.036072
1632.963867	-137.799454
1631.968750	80.954964
1630.973633	-8.236027
1629.978516	139.724564
1628.982422	129.903992
1627.987305	-150.740326
1626.991211	-41.746925
1625.995117	-87.802567
1624.998047	-86.340340
1624.001953	20.439524
1623.004883	85.273293
1622.007813	-28.462030
1621.010742	173.258286
1620.013672	-68.874039
1619.015625	-100.688614
1618.017578	-16.845074
1617.019531	161.573959
1616.021484	-150.724030
1615.022461	106.572472
1614.023438	122.521263
1613.024414	46.763504
1612.025391	141.556610
1611.026367	236.386551
1610.026367	74.400436
1609.026367	1.642150
1608.026367	65.204254
1607.026367	63.314133
1606.025391	53.617363
1605.025391	36.113636
1604.024414	125.972275
1603.022461	-51.102428
1602.021484	146.063004
1601.019531	-54.434013
1600.017578	-116.224304
1599.015625	-52.475498
1598.013672	-103.770180
1597.010742	-144.589966
1596.008789	-140.979828
1595.005859	-116.483421
1594.001953	-363.642090
1592.999023	-38.855957
1591.995117	-53.625607
1590.991211	4.661954
1589.987305	-281.572327
1588.983398	-210.295059
1587.978516	-157.353653
1586.974609	117.179810
1585.969727	31.733509
1584.963867	97.454254
1583.958984	45.804695
1582.953125	64.459030
1581.947266	-28.984221
1580.941406	-67.771294
1579.935547	47.008907
1578.928711	78.345123
1577.922852	101.772705
1576.916016	164.128571
1575.909180	10.424338
1574.901367	163.614563
1573.893555	38.377251
1572.886719	6.687767
1571.877930	11.291418
1570.870117	96.343788
1569.861328	20.148804
1568.853516	206.237625
1567.844727	202.530106
1566.834961	-89.527634
1565.826172	137.623901
1564.816406	-14.396651
1563.806641	178.640533
1562.796875	75.699898
1561.787109	91.981285
1560.776367	191.096115
1559.766602	191.505402
1558.755859	287.675415
1557.744141	215.201431
1556.733398	98.565163
1555.721680	129.481277
1554.709961	4.836937
1553.698242	-197.589142
1552.686523	143.563889
1551.673828	65.113022
1550.662109	196.143753
1549.649414	182.075623
1548.635742	87.662926
1547.623047	437.927917
1546.609375	141.508179
1545.595703	38.918999
1544.582031	248.915466
1543.568359	164.101425
1542.553711	112.734612
1541.540039	66.392410
1540.524414	97.354820
1539.509766	-96.457748
1538.495117	-122.588150
1537.479492	-76.630577
1536.463867	51.695099
1535.448242	-83.299622
1534.432617	-32.731869
1533.416016	123.345825
1532.399414	199.278015
1531.382813	104.914581
1530.366211	159.866257
1529.349609	5.963541
1528.332031	101.774574
1527.314453	78.928268
1526.296875	102.262192
1525.279297	79.089554
1524.260742	-193.857788
1523.242188	-170.988098
1522.223633	168.085297
1521.205078	49.096752
1520.185547	153.672318
1519.166992	191.214355
1518.147461	87.219925
1517.127930	13.943229
1516.107422	2.182783
1515.087891	98.149040
1514.067383	-60.304455
1513.046875	66.119301
1512.025391	-102.845970
1511.004883	61.717625
1509.983398	172.171494
1508.961914	-84.373108
1507.940430	-176.829453
1506.918945	7.516123
1505.896484	9.624384
1504.874023	-113.990295
1503.851563	21.098808
1502.829102	-23.331915
1501.806641	-39.707214
1500.783203	-191.938812
1499.759766	6.498283
1498.736328	10.191193
1497.711914	-68.147057
1496.688477	55.552204
1495.664063	-81.847725
1494.639648	-27.507544
1493.614258	-57.699883
1492.589844	-93.098183
1491.564453	247.084900
1490.539063	349.375793
1489.513672	-31.319773
1488.488281	-31.398705
1487.461914	287.598389
1486.435547	136.599747
1485.409180	258.677307
1484.382813	337.221375
1483.355469	359.491791
1482.328125	478.590240
1481.300781	324.663849
1480.273438	290.552216
1479.246094	330.296173
1478.217773	448.934570
1477.189453	381.427948
1476.161133	599.199951
1475.132813	791.333435
1474.103516	690.451050
1473.074219	673.557617
1472.044922	921.325867
1471.015625	1059.494019
1469.986328	1159.376221
1468.956055	1254.055176
1467.925781	1313.030884
1466.895508	1349.044678
1465.865234	1382.448853
1464.833984	1403.068970
1463.802734	1629.460083
1462.771484	1497.499146
1461.740234	1708.450806
1460.708008	1787.210571
1459.676758	1650.111816
1458.644531	1728.786011
1457.612305	1916.521606
1456.579102	1743.847290
1455.546875	2030.383423
1454.513672	2073.289551
1453.480469	2240.406494
1452.446289	2153.913330
1451.413086	2229.671631
1450.378906	2145.730957
1449.344727	2147.958252
1448.310547	2104.588867
1447.276367	2210.646973
1446.241211	2169.801514
1445.206055	2123.915283
1444.170898	1986.948486
1443.135742	2201.751953
1442.099609	1981.356323
1441.063477	1912.819580
1440.027344	2082.019287
1438.991211	1841.621582
1437.954102	1793.426758
1436.917969	1848.900024
1435.880859	1717.407837
1434.843750	1505.175171
1433.805664	1371.338623
1432.768555	1182.064087
1431.730469	1088.817749
1430.692383	849.277588
1429.654297	834.447937
1428.615234	615.321106
1427.576172	608.196838
1426.537109	560.780640
1425.498047	478.145111
1424.458984	146.070908
1423.418945	277.856262
1422.378906	258.482025
1421.338867	450.764893
1420.298828	280.389740
1419.257813	29.571829
1418.216797	317.626709
1417.175781	67.050583
1416.134766	151.308456
1415.093750	51.964878
1414.051758	138.847702
1413.009766	1.976001
1411.967773	-59.332851
1410.924805	-65.246925
1409.882813	-78.598099
1408.839844	-64.230286
1407.796875	88.374039
1406.753906	-110.582199
1405.709961	9.499828
1404.666016	-38.561001
1403.622070	-41.328442
1402.578125	131.647385
1401.534180	58.801647
1400.489258	-71.608307
1399.444336	99.051163
1398.399414	-43.636425
1397.354492	-75.869827
1396.308594	-118.016434
1395.262695	135.606628
1394.216797	96.159882
1393.170898	126.964928
1392.124023	-29.925430
1391.077148	3.615448
1390.031250	27.259598
1388.983398	33.475052
1387.936523	112.365341
1386.888672	186.330368
1385.840820	7.825109
1384.792969	-157.979553
1383.745117	6.346036
1382.696289	-114.168053
1381.647461	-264.484467
1380.598633	-52.414917
1379.549805	-204.923462
1378.500977	-147.505463
1377.451172	-77.510292
1376.401367	-17.398527
1375.351563	65.274796
1374.300781	-11.623625
1373.250000	66.279144
1372.200195	49.533222
1371.148438	-76.785225
1370.097656	-35.906776
1369.045898	94.790764
1367.995117	-103.296783
1366.943359	37.592861
1365.890625	29.126348
1364.838867	-28.989864
1363.786133	209.274734
1362.733398	96.655655
1361.680664	-3.336272
1360.626953	66.006668
1359.574219	95.669685
1358.520508	80.690285
1357.466797	21.104868
1356.412109	153.061951
1355.358398	41.574848
1354.303711	278.093079
1353.249023	47.664093
1352.193359	145.275635
1351.138672	267.815826
1350.083008	330.857117
1349.027344	480.870148
1347.971680	288.539063
1346.915039	399.069885
1345.858398	718.024475
1344.802734	826.210327
1343.745117	676.643433
1342.688477	611.552734
1341.630859	786.989075
1340.573242	702.342712
1339.515625	796.207581
1338.458008	704.430725
1337.399414	808.415161
1336.340820	679.800476
1335.282227	672.638550
1334.223633	635.915955
1333.165039	619.126831
1332.105469	651.933533
1331.045898	684.851868
1329.986328	693.159058
1328.925781	674.396667
1327.865234	732.370056
1326.804688	728.675781
1325.744141	631.245422
1324.683594	696.963501
1323.622070	755.362244
1322.560547	687.966003
1321.499023	736.705200
1320.437500	728.791443
1319.375000	1004.675293
1318.312500	839.093323
1317.250000	1046.019897
1316.187500	875.793457
1315.124023	1151.852173
1314.061523	836.513000
1312.998047	1208.756226
1311.933594	1083.405884
1310.870117	1096.118164
1309.805664	1076.921631
1308.741211	814.151428
1307.676758	977.334351
1306.612305	941.255005
1305.546875	922.506409
1304.481445	1048.960449
1303.416016	1052.516724
1302.349609	1026.665039
1301.284180	1096.767090
1300.217773	1071.099609
1299.151367	1050.444092
1298.084961	892.343811
1297.017578	864.541748
1295.950195	758.276123
1294.882813	831.314636
1293.815430	884.769836
1292.747070	830.331299
1291.678711	898.636169
1290.610352	631.017639
1289.541992	714.196594
1288.473633	667.493469
1287.404297	780.178223
1286.334961	660.115051
1285.265625	816.981018
1284.195313	604.027405
1283.125977	746.273315
1282.055664	807.733215
1280.985352	881.463562
1279.914063	602.855652
1278.843750	649.800903
1277.772461	672.321228
1276.700195	848.943237
1275.628906	761.494568
1274.557617	710.798340
1273.485352	938.759766
1272.413086	866.149536
1271.339844	925.519470
1270.267578	730.920532
1269.194336	736.659363
1268.121094	1008.509521
1267.046875	965.447632
1265.973633	797.997070
1264.899414	830.689392
1263.825195	843.884888
1262.750977	937.569946
1261.675781	1077.561157
1260.601563	644.741150
1259.526367	840.828125
1258.450195	897.982422
1257.375000	964.872437
1256.298828	873.464722
1255.222656	735.853760
1254.146484	939.091370
1253.070313	675.004944
1251.993164	744.371155
1250.916016	709.116638
1249.838867	795.482666
1248.760742	886.677795
1247.683594	904.906433
1246.605469	796.750671
1245.527344	746.956238
1244.448242	753.056030
1243.370117	625.565979
1242.291016	680.241943
1241.211914	727.601379
1240.131836	641.439758
1239.052734	688.764343
1237.972656	670.552734
1236.892578	577.142700
1235.811523	517.707703
1234.731445	625.565674
1233.650391	769.716614
1232.569336	412.140991
1231.488281	481.120392
1230.406250	583.957153
1229.324219	558.368164
1228.242188	506.127319
1227.160156	436.936096
1226.077148	457.290222
1224.994141	296.129425
1223.911133	551.089905
1222.828125	476.976837
1221.745117	294.048523
1220.661133	285.222443
1219.577148	467.296967
1218.492188	231.212997
1217.408203	137.724258
1216.323242	167.416016
1215.238281	15.938455
1214.153320	248.346909
1213.067383	48.548969
1211.982422	382.101624
1210.896484	242.577118
1209.809570	308.092316
1208.723633	436.224091
1207.636719	475.036652
1206.549805	414.944397
1205.462891	371.692352
1204.375000	229.613647
1203.288086	116.445930
1202.200195	224.836090
1201.111328	-162.892838
1200.023438	133.153473
1198.934570	-88.443794
1197.845703	38.892483
1196.756836	-187.527069
1195.666992	74.328697
1194.578125	-53.543629
1193.488281	34.937672
1192.397461	-20.901217
1191.307617	-184.919724
1190.216797	-87.069595
1189.125977	-13.353113
1188.035156	-71.817825
1186.944336	-142.333511
1185.852539	-73.674988
1184.760742	-79.514091
1183.668945	-95.023239
1182.576172	-55.431477
1181.483398	65.603325
1180.390625	-211.495468
1179.297852	-78.649200
1178.205078	46.870235
1177.111328	45.266232
1176.017578	345.411682
1174.923828	96.907799
1173.829102	20.829954
1172.734375	-52.898872
1171.639648	74.361710
1170.544922	129.702316
1169.450195	79.679405
1168.354492	63.080063
1167.258789	-80.323616
1166.163086	96.598167
1165.066406	227.945847
1163.969727	234.896118
1162.873047	-104.640854
1161.776367	31.195320
1160.679688	114.355881
1159.582031	214.106079
1158.484375	158.586029
1157.386719	191.302704
1156.288086	240.620865
1155.189453	265.983643
1154.090820	303.178375
1152.992188	256.829376
1151.892578	76.935989
1150.793945	161.567764
1149.693359	229.397797
1148.593750	39.865074
1147.494141	-11.535890
1146.393555	-15.378200
1145.292969	228.263596
1144.191406	133.775314
1143.090820	215.324326
1141.989258	187.333069
1140.887695	87.931496
1139.785156	-37.659775
1138.683594	288.393280
1137.581055	117.507797
1136.478516	-17.733734
1135.375977	345.876434
1134.272461	295.994263
1133.168945	466.888062
1132.065430	397.867218
1130.960938	623.102234
1129.857422	463.768219
1128.752930	579.621399
1127.648438	569.649170
1126.542969	754.052307
1125.438477	490.247559
1124.333008	539.353149
1123.226563	538.606262
1122.121094	570.967102
1121.014648	413.763550
1119.908203	599.929871
1118.801758	584.716248
1117.695313	470.039795
1116.587891	438.176117
1115.480469	427.562744
1114.373047	383.782867
1113.264648	250.102295
1112.156250	371.765381
1111.047852	294.770477
1109.939453	229.575806
1108.830078	384.077972
1107.721680	335.327545
1106.611328	517.972473
1105.501953	417.173065
1104.392578	514.653137
1103.282227	510.563019
1102.171875	485.198395
1101.060547	440.928375
1099.950195	561.726013
1098.838867	642.342712
1097.726563	760.595276
1096.615234	626.599548
1095.502930	678.761169
1094.390625	504.728699
1093.278320	549.765320
1092.166016	639.488770
1091.052734	606.730042
1089.939453	658.684570
1088.826172	778.824768
1087.711914	790.671814
1086.598633	811.904724
1085.484375	633.243164
1084.369141	433.481720
1083.254883	666.239807
1082.139648	457.132660
1081.024414	546.446899
1079.909180	703.817993
1078.792969	588.726135
1077.676758	781.202209
1076.560547	583.986206
1075.444336	464.286713
1074.327148	567.493286
1073.209961	384.516632
1072.092773	536.933655
1070.974609	375.141693
1069.857422	527.494629
1068.739258	609.479919
1067.620117	422.023010
1066.501953	349.429993
1065.382813	707.725403
1064.263672	698.323792
1063.144531	543.828491
1062.024414	567.251160
1060.905273	665.546143
1059.784180	625.809753
1058.664063	420.094574
1057.543945	106.957298
1056.422852	375.961456
1055.301758	203.225662
1054.179688	245.520523
1053.057617	192.063202
1051.936523	358.166412
1050.813477	300.095001
1049.691406	351.789612
1048.568359	436.159180
1047.445313	336.224396
1046.322266	42.784782
1045.198242	204.230331
1044.075195	125.521301
1042.950195	137.783554
1041.826172	126.788994
1040.702148	111.186417
1039.577148	174.826950
1038.452148	310.676208
1037.326172	85.654716
1036.201172	-25.152958
1035.075195	50.301701
1033.948242	214.180527
1032.822266	343.156616
1031.695313	141.922302
1030.568359	415.113678
1029.441406	190.836670
1028.313477	182.836395
1027.186523	5.312632
1026.058594	39.300999
1024.929688	-45.091438
1023.801758	-185.089142
1022.672852	-74.277267
1021.543945	-149.086746
1020.414063	-137.950882
1019.284180	-59.479473
1018.155273	-280.103943
1017.024414	-120.339333
1015.894531	-215.528427
1014.763672	187.626312
1013.632813	-157.640656
1012.501953	-69.527367
1011.370117	-41.580940
1010.238281	257.311707
1009.106445	102.488586
1007.974609	153.779922
1006.841797	503.579254
1005.708984	746.909363
1004.576172	1209.902222
1003.443359	1635.782349
1002.309570	1606.213135
1001.175781	1488.942627
1000.041992	708.766479
998.907227	240.866821
997.772461	177.398575
996.637695	-3.684330
995.502930	46.233208
994.367188	-120.688042
993.231445	-93.636414
992.095703	-36.508629
990.959961	-62.319611
989.823242	-0.408321
988.686523	13.176073
987.549805	105.208611
986.412109	19.909107
985.274414	-16.874504
984.136719	13.247958
982.999023	-34.810894
981.860352	27.742260
980.722656	-130.533218
979.583008	134.685303
978.444336	-191.225769
977.304688	85.602318
976.165039	-12.321397
975.025391	7.133255
973.884766	58.861618
972.745117	404.741791
971.604492	93.679497
970.462891	276.579468
969.322266	4.947050
968.180664	45.706032
967.039063	13.130023
965.896484	-46.846100
964.753906	-99.798592
963.611328	88.160194
962.468750	140.885666
961.326172	150.153122
960.182617	196.194595
959.039063	297.311157
957.894531	34.324806
956.750977	23.457142
955.606445	250.797806
954.460938	224.093842
953.316406	30.473370
952.170898	116.157379
951.025391	197.338547
949.879883	116.245934
948.733398	339.353455
947.587891	164.782257
946.440430	47.532391
945.293945	117.774559
944.146484	153.836349
942.999023	301.877289
941.851563	262.763885
940.704102	246.601944
939.555664	280.756470
938.407227	210.065231
937.257813	116.710754
936.109375	308.523895
934.959961	233.638138
933.810547	279.684692
932.660156	202.774048
931.510742	55.380775
930.360352	213.344971
929.208984	-147.804825
928.058594	64.968826
926.907227	138.915619
925.755859	49.102463
924.603516	25.401003
923.452148	42.740437
922.299805	-33.052799
921.147461	32.222523
919.994141	-29.705318
918.840820	181.142044
917.687500	-30.534552
916.534180	103.177658
915.379883	-171.773148
914.225586	-394.297668
913.071289	-65.158081
911.916992	-217.096985
910.761719	-10.475586
909.606445	-41.992111
908.451172	24.079491
907.294922	-18.601349
906.138672	15.867464
904.982422	-126.329109
903.826172	-19.218050
902.668945	35.834850
901.511719	120.365128
900.354492	75.902390
899.196289	-0.148553
898.038086	-139.446732
896.879883	114.964157
895.721680	61.765980
894.562500	10.919357
893.403320	213.314774
892.244141	146.756104
891.084961	184.210327
889.924805	16.161592
888.764648	116.971825
887.603516	84.588127
886.443359	210.262177
885.282227	168.940826
884.121094	87.075592
882.958984	323.328522
881.797852	331.750793
880.635742	516.062866
879.472656	389.288330
878.310547	325.698853
877.147461	440.155701
875.984375	396.928436
874.820313	572.181213
873.656250	245.347656
872.492188	265.307587
871.328125	411.294403
870.164063	309.771027
868.999023	183.582260
867.833984	133.923340
866.667969	511.445770
865.502930	466.260498
864.336914	239.107162
863.169922	277.162506
862.003906	315.203461
860.836914	425.091766
859.669922	294.731506
858.501953	604.334778
857.334961	557.018311
856.166992	718.355835
854.999023	464.704559
853.830078	428.670135
852.661133	542.840271
851.492188	600.918152
850.323242	571.572754
849.153320	699.043518
847.983398	423.315704
846.813477	555.207703
845.642578	284.093781
844.472656	431.584137
843.301758	440.266968
842.129883	176.024139
840.958984	406.117462
839.787109	320.823486
838.614258	347.313232
837.442383	371.519531
836.269531	471.652435
835.096680	399.705444
833.923828	432.717834
832.750000	284.834167
831.576172	561.091064
830.402344	506.895081
829.227539	495.078278
828.053711	414.069305
826.878906	469.091522
825.703125	437.093506
824.528320	400.598969
823.352539	303.907227
822.175781	55.715946
821.000000	337.703491
819.823242	154.091873
818.646484	440.268951
817.469727	71.863297
816.291992	95.228218
815.114258	160.791870
813.936523	161.760040
812.758789	53.701828
811.580078	132.383560
810.401367	-46.865887
809.221680	-97.208923
808.042969	-18.748875
806.863281	-198.034073
805.683594	-37.560467
804.502930	-99.232758
803.322266	107.612473
802.141602	-202.735626
800.960938	14.980886
799.779297	-217.715073
798.597656	-40.157722
797.416016	-201.942520
796.234375	-133.228378
795.051758	-73.483673
793.869141	-250.883026
792.685547	-5.252293
791.502930	-211.528427
790.319336	-63.588131
789.135742	-163.676895
787.951172	37.127384
786.766602	321.817719
785.582031	75.498276
784.397461	125.500816
783.211914	78.135025
782.026367	238.453934
780.840820	109.163460
779.655273	136.691238
778.468750	36.032379
777.282227	-88.951019
776.094727	-43.982639
774.908203	192.881042
773.720703	-86.747772
772.533203	-42.063183
771.344727	291.421967
770.156250	71.250137
768.967773	139.864990
767.779297	137.843033
766.589844	197.434006
765.400391	1.393722
764.210938	58.621094
763.020508	192.803284
761.830078	344.449371
760.639648	401.314819
759.449219	297.461823
758.257813	327.759064
757.066406	324.975830
755.875000	352.896057
754.682617	222.465576
753.491211	272.218964
752.297852	88.988976
751.105469	200.103851
749.912109	58.552834
748.718750	252.906693
747.525391	218.818802
746.331055	469.956451
745.137695	271.146393
743.942383	236.870743
742.748047	334.115479
741.552734	222.972778
740.357422	175.380264
739.162109	178.147781
737.965820	47.209072
736.770508	-13.639418
735.573242	39.352066
734.376953	195.154221
733.179688	162.591110
731.982422	134.363571
730.785156	335.807037
729.586914	167.459518
728.388672	145.649033
727.190430	397.073334
725.992188	281.133331
724.792969	88.718468
723.593750	250.262482
722.394531	350.529572
721.194336	313.136658
719.994141	520.228577
718.793945	133.510864
717.592773	277.186371
716.391602	449.117737
715.190430	114.920731
713.989258	334.710114
712.787109	225.173920
711.584961	213.736389
710.382813	289.434174
709.180664	356.353668
707.977539	26.816523
706.774414	126.373993
705.570313	125.717766
704.367188	118.509590
703.163086	65.585480
701.958984	188.878494
700.753906	201.170959
699.548828	154.727936
698.343750	410.466614
697.138672	105.324654
695.932617	202.300949
694.726563	51.561813
693.520508	22.505682
692.313477	-165.060150
691.106445	-92.044701
689.899414	-14.732331
688.692383	-2.562726
687.484375	-53.319710
686.276367	-112.737740
685.068359	31.689548
683.859375	-14.730115
682.650391	-91.478493
681.441406	22.483730
680.232422	43.233871
679.022461	-234.917816
677.812500	-60.393875
676.602539	-206.352661
675.391602	-86.039917
674.180664	-80.473236
672.969727	-90.060326
671.758789	-123.442444
670.546875	35.625366
669.334961	-90.748985
668.123047	-18.236450
666.910156	2.370373
665.697266	63.998318
664.484375	4.634196
663.270508	105.067917
662.057617	62.955845
660.842773	-240.311874
659.628906	-53.643139
658.415039	-39.669643
657.200195	-94.747955
655.984375	18.359402
654.769531	-103.601242
653.553711	-50.962292
652.337891	-37.174694
651.122070	58.426022
649.905273	72.090279
648.688477	186.902695
647.471680	101.396210
646.253906	248.317490
645.037109	222.962448
643.818359	309.416107
642.600586	352.739624
641.381836	62.661865
640.163086	279.991608
638.944336	99.503174
637.725586	99.500870
636.505859	7.014816
635.286133	-38.288647
634.065430	15.086602
632.845703	44.697842
631.625000	22.645275
630.403320	62.690037
629.182617	74.676186
627.960938	60.756950
626.739258	63.830498
625.517578	296.120819
624.294922	103.717979
623.072266	194.070282
621.849609	89.210190
620.625977	157.672440
619.402344	200.172226
618.178711	-102.284576
616.955078	-70.946365
615.730469	64.963371
614.505859	-99.000267
613.281250	74.778297
612.055664	92.051109
610.830078	-57.773861
609.604492	-53.967136
608.378906	135.406387
607.152344	1.696396
605.925781	-14.854979
604.699219	-249.632431
