# Supplementary material for: Raman spectroscopy accurately differentiates mucosal healing from non-healing and biochemical changes following biological therapy in inflammatory bowel disease
Source: PLoS One. 2021 Jun 2;16(6):e0252210. doi: 10.1371/journal.pone.0252210 (PMC8172032; doi:10.1371/journal.pone.0252210)
Supplement: S2 Dataset — (ZIP) [file pone.0252210.s004.zip › Export UC MH/EC035-1_base sub CR removed_97__X_-21100.9__Y_35983.1__Z_154.577__Time_1106.txt]

1714.640625	123.954254
1713.664063	26.051405
1712.687500	28.928846
1711.709961	-153.294952
1710.733398	2.311881
1709.755859	77.379677
1708.778320	77.339592
1707.799805	-56.699429
1706.821289	-19.282713
1705.843750	-32.773132
1704.864258	60.798412
1703.885742	25.850203
1702.907227	87.253105
1701.927734	-137.650085
1700.948242	-25.412352
1699.968750	-92.384277
1698.988281	-71.085449
1698.007813	14.380638
1697.028320	-36.445305
1696.046875	-89.904839
1695.066406	-12.402852
1694.084961	9.014541
1693.104492	30.479137
1692.123047	-142.890808
1691.140625	-35.913307
1690.159180	52.405853
1689.176758	-11.316231
1688.194336	55.737972
1687.211914	120.163185
1686.228516	128.638763
1685.246094	113.205765
1684.262695	225.746780
1683.279297	-95.916901
1682.295898	38.085514
1681.311523	4.344177
1680.327148	194.328140
1679.342773	123.474663
1678.358398	36.774117
1677.374023	327.981354
1676.388672	158.990067
1675.403320	178.971771
1674.417969	95.350449
1673.432617	88.943947
1672.446289	114.516914
1671.459961	79.065773
1670.473633	176.540863
1669.487305	199.710297
1668.500977	74.282028
1667.513672	256.922058
1666.526367	269.728790
1665.539063	213.642334
1664.550781	237.254501
1663.563477	298.091309
1662.575195	454.448547
1661.586914	252.955917
1660.598633	253.079483
1659.609375	234.745560
1658.620117	232.412979
1657.631836	312.291473
1656.641602	156.545517
1655.652344	284.246246
1654.662109	136.708008
1653.672852	71.370155
1652.681641	236.316971
1651.691406	54.783730
1650.701172	98.205559
1649.709961	67.664909
1648.718750	142.961746
1647.727539	131.103729
1646.735352	13.648066
1645.744141	105.021416
1644.751953	8.924709
1643.759766	52.897961
1642.766602	131.248016
1641.774414	80.327477
1640.781250	-68.125114
1639.788086	52.652916
1638.794922	-24.357475
1637.801758	-27.422924
1636.807617	-19.870096
1635.813477	-54.419685
1634.819336	71.865700
1633.825195	3.205149
1632.830078	124.290253
1631.834961	-136.461395
1630.839844	-78.453819
1629.844727	-51.994358
1628.849609	-59.696533
1627.853516	-59.444214
1626.857422	9.262289
1625.861328	-58.763344
1624.865234	-16.267002
1623.868164	34.147892
1622.871094	39.912872
1621.874023	-22.593958
1620.876953	25.315063
1619.879883	-26.558144
1618.881836	113.330193
1617.883789	-61.847481
1616.885742	120.070618
1615.887695	-5.088212
1614.888672	69.242905
1613.889648	-24.300383
1612.890625	60.564804
1611.891602	72.011467
1610.892578	-52.828381
1609.892578	-12.474606
1608.892578	-74.300499
1607.892578	55.164337
1606.892578	-48.504227
1605.891602	-55.221420
1604.890625	6.153048
1603.889648	62.285412
1602.888672	-67.384644
1601.887695	43.714409
1600.885742	-101.562012
1599.883789	-24.475998
1598.881836	86.576729
1597.879883	-92.563683
1596.876953	34.150654
1595.874023	82.430313
1594.871094	-174.946045
1593.868164	-35.224167
1592.864258	-86.179794
1591.861328	-22.244154
1590.857422	-193.244003
1589.853516	-79.741165
1588.848633	-62.824303
1587.844727	61.023678
1586.839844	-8.167967
1585.834961	71.271950
1584.830078	28.154499
1583.824219	31.950645
1582.819336	30.522882
1581.813477	-54.280174
1580.807617	35.431553
1579.800781	26.138823
1578.794922	89.725327
1577.788086	-28.928125
1576.781250	68.426613
1575.773438	33.032997
1574.766602	135.487869
1573.758789	50.637299
1572.750977	-13.403694
1571.743164	44.724617
1570.735352	6.644668
1569.726563	-15.861990
1568.718750	-38.387043
1567.708984	107.871811
1566.700195	64.490631
1565.691406	-17.845158
1564.681641	-1.557641
1563.671875	-6.071372
1562.662109	77.586395
1561.652344	-46.328369
1560.641602	-82.063469
1559.630859	-53.006123
1558.620117	33.024052
1557.609375	51.597095
1556.597656	85.662903
1555.586914	130.037247
1554.575195	37.084045
1553.563477	60.645477
1552.550781	66.027344
1551.539063	1.485288
1550.526367	-6.151169
1549.513672	22.388639
1548.500977	107.772644
1547.487305	182.725021
1546.473633	11.984896
1545.459961	123.017647
1544.446289	-3.800682
1543.432617	55.415260
1542.417969	0.892470
1541.404297	18.660204
1540.389648	-7.528833
1539.374023	-77.647240
1538.359375	200.647079
1537.343750	45.258507
1536.328125	-22.400290
1535.312500	18.249117
1534.296875	-54.635731
1533.280273	-70.826088
1532.263672	-112.837685
1531.247070	-31.183805
1530.230469	45.229221
1529.212891	-79.374352
1528.196289	9.788231
1527.178711	47.357418
1526.160156	48.812084
1525.142578	21.907021
1524.124023	105.604233
1523.106445	155.772522
1522.087891	159.564163
1521.068359	68.147591
1520.049805	74.421265
1519.030273	211.729614
1518.010742	-44.272175
1516.991211	-40.709396
1515.971680	68.121307
1514.951172	30.456989
1513.930664	-186.983917
1512.910156	-11.604920
1511.889648	-64.781715
1510.868164	2.613776
1509.846680	-1.905325
1508.826172	83.307617
1507.803711	-29.038874
1506.782227	17.579866
1505.759766	12.857406
1504.737305	-63.670353
1503.714844	59.641567
1502.692383	-111.742508
1501.668945	13.986393
1500.646484	75.605766
1499.623047	37.304352
1498.599609	73.198494
1497.575195	-21.481548
1496.550781	24.546684
1495.527344	144.694748
1494.502930	85.729164
1493.477539	154.577667
1492.453125	113.442337
1491.427734	-35.062828
1490.402344	-30.238541
1489.376953	-28.011408
1488.350586	66.112762
1487.325195	162.717346
1486.298828	126.480972
1485.272461	138.717422
1484.245117	196.837326
1483.218750	81.412125
1482.191406	68.024063
1481.164063	141.313751
1480.136719	166.092484
1479.108398	208.663803
1478.080078	34.552254
1477.052734	196.831314
1476.023438	254.547729
1474.995117	54.971252
1473.965820	186.476639
1472.937500	238.980774
1471.908203	276.154266
1470.877930	206.395279
1469.848633	172.264908
1468.818359	255.125519
1467.788086	348.096680
1466.757813	357.096741
1465.727539	282.180206
1464.696289	326.716309
1463.665039	320.391174
1462.633789	273.399445
1461.602539	386.419739
1460.570313	372.396912
1459.539063	470.075104
1458.506836	428.080505
1457.473633	381.003235
1456.441406	422.737946
1455.408203	537.993774
1454.375000	470.585388
1453.341797	342.337860
1452.308594	427.072876
1451.274414	430.648254
1450.241211	416.479767
1449.207031	566.969788
1448.171875	395.705078
1447.137695	503.065796
1446.102539	466.053375
1445.067383	355.643707
1444.032227	379.400635
1442.997070	329.766937
1441.960938	386.385071
1440.924805	369.632324
1439.888672	524.822510
1438.852539	272.937469
1437.816406	145.003418
1436.779297	408.786346
1435.742188	498.136688
1434.705078	206.049393
1433.666992	275.197235
1432.629883	109.523796
1431.591797	226.628143
1430.553711	295.736145
1429.514648	213.424850
1428.476563	199.271088
1427.437500	117.027298
1426.398438	47.432949
1425.359375	73.673401
1424.320313	84.788490
1423.280273	35.423672
1422.240234	-18.948238
1421.200195	75.323906
1420.159180	-26.864902
1419.119141	-45.905399
1418.078125	118.824150
1417.037109	165.213943
1415.996094	-62.658627
1414.954102	-157.099228
1413.912109	25.171431
1412.870117	56.510983
1411.828125	120.535843
1410.786133	-69.304085
1409.743164	-22.839298
1408.700195	23.624878
1407.657227	-55.500740
1406.614258	43.728828
1405.570313	4.840571
1404.527344	-41.532490
1403.483398	2.477920
1402.438477	114.232353
1401.394531	-14.853629
1400.349609	-111.262215
1399.304688	-87.243362
1398.259766	119.800186
1397.214844	76.138031
1396.168945	4.950627
1395.123047	-36.114182
1394.077148	8.030560
1393.031250	-183.217163
1391.984375	-51.377018
1390.937500	-2.169478
1389.890625	12.009943
1388.843750	-58.857807
1387.796875	213.053909
1386.749023	27.181591
1385.701172	18.957865
1384.653320	115.770370
1383.604492	-42.375473
1382.556641	-95.459435
1381.507813	-11.081922
1380.458984	-116.541985
1379.410156	65.267685
1378.360352	32.307220
1377.310547	-45.535561
1376.260742	91.320259
1375.210938	130.842773
1374.161133	-84.064873
1373.110352	-79.370644
1372.059570	-69.653755
1371.008789	32.337547
1369.957031	-20.215708
1368.906250	59.370163
1367.854492	-70.321831
1366.802734	71.583443
1365.750000	-105.299286
1364.698242	-33.082588
1363.645508	-57.943439
1362.592773	9.328527
1361.540039	-15.451079
1360.486328	-62.574123
1359.433594	12.237474
1358.379883	42.293404
1357.326172	77.349190
1356.271484	-165.949417
1355.216797	-56.238094
1354.163086	48.503033
1353.107422	71.262001
1352.052734	121.374161
1350.998047	-42.015194
1349.942383	-43.950069
1348.886719	179.996017
1347.830078	66.438293
1346.774414	69.567780
1345.717773	144.656433
1344.661133	93.295082
1343.604492	111.411446
1342.546875	-14.197475
1341.490234	127.917175
1340.432617	361.672729
1339.375000	226.308701
1338.316406	249.528442
1337.258789	168.798996
1336.200195	130.221588
1335.141602	131.298676
1334.082031	290.763062
1333.023438	254.781601
1331.963867	278.208710
1330.904297	197.816711
1329.844727	186.718185
1328.784180	79.271088
1327.723633	162.178726
1326.663086	106.744591
1325.602539	189.691132
1324.541992	92.375084
1323.480469	269.181854
1322.418945	406.458069
1321.357422	227.835770
1320.295898	170.225861
1319.233398	280.414276
1318.170898	245.087250
1317.108398	74.203499
1316.045898	179.525421
1314.982422	132.031921
1313.918945	333.465729
1312.855469	93.879723
1311.791992	177.085602
1310.728516	63.296394
1309.664063	57.913536
1308.599609	215.019836
1307.535156	66.949394
1306.469727	226.513412
1305.404297	157.284760
1304.338867	336.503326
1303.273438	188.672104
1302.208008	151.555862
1301.141602	190.672913
1300.075195	136.436798
1299.008789	128.931549
1297.942383	187.774445
1296.875000	131.212891
1295.807617	128.716934
1294.740234	187.613251
1293.672852	207.252457
1292.604492	153.310333
1291.537109	155.839264
1290.468750	55.398300
1289.399414	107.034889
1288.331055	151.326630
1287.261719	95.147163
1286.192383	124.774284
1285.123047	-31.752960
1284.052734	34.675465
1282.983398	-87.431503
1281.913086	-40.551544
1280.841797	-74.435089
1279.771484	94.816765
1278.700195	-58.904369
1277.628906	198.365082
1276.557617	-4.170329
1275.486328	165.008881
1274.414063	45.715080
1273.341797	197.745224
1272.269531	46.778458
1271.197266	250.078400
1270.124023	96.762672
1269.050781	275.583679
1267.977539	129.691284
1266.904297	144.952606
1265.830078	57.745567
1264.756836	221.855164
1263.681641	244.449982
1262.607422	254.862274
1261.533203	153.147217
1260.458008	158.729187
1259.382813	-1.373453
1258.307617	130.950577
1257.231445	209.643250
1256.155273	171.428970
1255.079102	-29.872536
1254.002930	78.049225
1252.926758	37.491528
1251.849609	293.782684
1250.772461	65.916992
1249.695313	171.330933
1248.617188	196.470490
1247.540039	-31.195688
1246.461914	62.042343
1245.382813	126.087860
1244.304688	17.639915
1243.225586	224.972000
1242.146484	140.841553
1241.067383	83.457497
1239.988281	149.883743
1238.908203	27.013149
1237.828125	146.800400
1236.748047	2.162449
1235.667969	78.259392
1234.586914	151.898651
1233.505859	53.412872
1232.424805	37.364491
1231.343750	113.389702
1230.261719	5.288152
1229.179688	-78.548462
1228.097656	55.556107
1227.015625	162.972427
1225.932617	103.350761
1224.850586	92.145920
1223.767578	10.789289
1222.683594	-43.933506
1221.600586	0.501722
1220.516602	146.441879
1219.432617	28.872934
1218.347656	-74.153473
1217.263672	-92.584808
1216.178711	19.407763
1215.093750	44.413284
1214.008789	136.997696
1212.922852	34.025143
1211.836914	131.378128
1210.750977	137.001556
1209.665039	-28.641665
1208.579102	102.393860
1207.492188	-41.491119
1206.405273	94.287148
1205.318359	155.287827
1204.230469	-46.372536
1203.142578	118.186256
1202.054688	-93.033249
1200.966797	-63.395702
1199.877930	-101.188850
1198.790039	0.610903
1197.701172	-80.516876
1196.611328	23.606619
1195.522461	-100.809387
1194.432617	-138.624222
1193.342773	73.577576
1192.252930	-12.358584
1191.162109	43.497276
1190.072266	5.622112
1188.981445	78.229256
1187.889648	-94.146957
1186.798828	-122.415710
1185.707031	-155.491150
1184.615234	13.003774
1183.523438	-17.723660
1182.430664	47.486473
1181.337891	-83.993080
1180.245117	-138.710892
1179.152344	-157.468460
1178.059570	17.877050
1176.965820	-108.764450
1175.872070	-108.412682
1174.778320	42.793980
1173.683594	-28.760475
1172.588867	74.442406
1171.494141	93.815529
1170.399414	-35.187645
1169.303711	15.255814
1168.208984	-15.656662
1167.113281	25.153065
1166.016602	68.311768
1164.920898	-5.677805
1163.824219	49.372749
1162.727539	-93.904121
1161.630859	66.187782
1160.533203	-67.522827
1159.435547	1.726954
1158.337891	54.215866
1157.240234	-98.557121
1156.141602	68.397820
1155.043945	182.784500
1153.944336	82.475739
1152.845703	20.338423
1151.747070	-3.656657
1150.647461	-72.942574
1149.547852	43.612934
1148.447266	148.181274
1147.347656	35.975845
1146.247070	-7.159110
1145.146484	21.112890
1144.044922	37.448559
1142.944336	29.964794
1141.842773	-67.931274
1140.741211	-44.518299
1139.638672	54.942921
1138.537109	-42.957882
1137.434570	-81.425507
1136.332031	-191.177460
1135.228516	91.048851
1134.125977	126.135330
1133.022461	-16.897820
1131.917969	-60.188686
1130.814453	176.573944
1129.709961	123.726128
1128.605469	47.158916
1127.500977	-24.650940
1126.396484	93.244987
1125.291016	128.092148
1124.185547	139.202103
1123.080078	29.440805
1121.973633	-11.592825
1120.868164	13.693552
1119.761719	62.625519
1118.654297	-42.368011
1117.547852	103.557846
1116.440430	83.753021
1115.333008	-78.007347
1114.225586	138.725739
1113.117188	102.316299
1112.008789	-7.382831
1110.900391	109.858620
1109.791992	49.798279
1108.682617	15.733736
1107.573242	206.058426
1106.463867	77.482643
1105.354492	15.056024
1104.244141	162.713348
1103.133789	116.780731
1102.023438	89.729240
1100.913086	265.529449
1099.801758	134.662476
1098.690430	41.563904
1097.579102	-44.433369
1096.467773	265.506958
1095.355469	320.833313
1094.243164	220.656631
1093.130859	184.099350
1092.017578	131.062027
1090.905273	82.749619
1089.791992	1.498010
1088.677734	49.676243
1087.564453	3.733939
1086.450195	115.367317
1085.335938	184.619034
1084.221680	185.660889
1083.106445	90.333885
1081.991211	201.808624
1080.875977	158.186630
1079.760742	84.046936
1078.644531	-62.856865
1077.528320	128.333847
1076.412109	138.719162
1075.295898	179.597839
1074.178711	100.811844
1073.061523	97.107048
1071.944336	-138.729950
1070.826172	42.804420
1069.708984	184.413849
1068.590820	-98.155182
1067.471680	-12.812390
1066.353516	189.596130
1065.234375	174.145935
1064.115234	-35.598232
1062.996094	44.968586
1061.875977	85.716209
1060.755859	205.984756
1059.635742	50.218548
1058.515625	74.573822
1057.394531	239.180664
1056.273438	134.936813
1055.152344	117.200630
1054.031250	50.418404
1052.909180	63.077183
1051.787109	204.162552
1050.665039	30.029966
1049.541992	150.059555
1048.418945	132.367767
1047.295898	110.025352
1046.172852	-136.205002
1045.048828	37.407951
1043.925781	161.995895
1042.801758	53.458363
1041.676758	82.457939
1040.552734	90.490036
1039.427734	-71.499878
1038.302734	1.781282
1037.176758	30.803581
1036.050781	-96.117950
1034.924805	268.017609
1033.798828	8.518838
1032.672852	-129.901947
1031.545898	68.924591
1030.418945	179.330505
1029.291992	-105.423546
1028.164063	-127.454796
1027.036133	-49.564575
1025.908203	7.401833
1024.780273	-151.597656
1023.651367	-20.315983
1022.522461	-93.327988
1021.393555	37.913105
1020.264648	48.474087
1019.134766	-124.188469
1018.004883	-90.373116
1016.875000	10.676363
1015.744141	-62.139568
1014.613281	4.132904
1013.482422	-77.875015
1012.351563	-85.706924
1011.219727	66.260338
1010.088867	63.069553
1008.956055	29.806387
1007.824219	68.317444
1006.691406	141.531906
1005.558594	200.856018
1004.425781	322.610870
1003.292969	282.501312
1002.159180	133.798126
1001.025391	218.576843
999.891602	118.520355
998.756836	32.390156
997.622070	68.709961
996.487305	-1.159649
995.352539	-4.037282
994.216797	71.565186
993.081055	-113.534233
991.945313	35.916138
990.808594	-6.072588
989.672852	7.316815
988.536133	52.990681
987.398438	236.925323
986.261719	54.504189
985.124023	139.367142
983.986328	83.752815
982.847656	90.346771
981.709961	87.761711
980.571289	11.567332
979.432617	-41.557911
978.292969	-37.133976
977.153320	123.679634
976.013672	-182.236160
974.874023	-30.602011
973.734375	3.798946
972.593750	-12.331496
971.453125	-88.142776
970.311523	1.436574
969.170898	63.455593
968.029297	171.375061
966.886719	107.173065
965.745117	302.262238
964.602539	79.862274
963.459961	199.251221
962.317383	96.243942
961.173828	20.814381
960.030273	96.679436
958.886719	25.922518
957.743164	-47.063900
956.598633	38.004719
955.454102	159.688385
954.309570	-151.221024
953.165039	91.777802
952.019531	44.159874
950.874023	21.749731
949.727539	29.100533
948.582031	63.908661
947.435547	-20.119276
946.289063	-28.678425
945.141602	47.314713
943.995117	93.609009
942.847656	-42.759670
941.699219	85.763680
940.551758	20.261732
939.403320	148.760712
938.254883	-78.639870
937.105469	93.202187
935.957031	114.502151
934.807617	163.170151
933.658203	-2.389715
932.507813	96.455986
931.357422	-18.849659
930.207031	-33.871452
929.056641	99.133896
927.906250	-77.484360
926.754883	135.164581
925.603516	15.545636
924.451172	71.158035
923.298828	47.167305
922.146484	-60.917198
920.994141	-0.718457
919.841797	86.742104
918.688477	-71.202255
917.535156	-85.947662
916.380859	58.299618
915.227539	73.083084
914.073242	-16.540600
912.918945	-119.721077
911.763672	-86.706581
910.608398	-135.350906
909.453125	-118.191170
908.297852	16.872198
907.141602	97.484070
905.985352	-50.810505
904.829102	-51.755234
903.672852	135.315369
902.515625	-69.458199
901.358398	67.743431
900.201172	17.023714
899.042969	54.591515
897.884766	-9.656202
896.726563	39.230190
895.568359	-52.100471
894.409180	96.266266
893.250000	32.104256
892.090820	58.369946
890.930664	147.887955
889.771484	110.884232
888.611328	58.095505
887.450195	-75.936806
886.289063	-180.559525
885.128906	-41.421707
883.966797	54.788620
882.805664	-90.379448
881.643555	55.409988
880.481445	-125.756813
879.319336	-144.557709
878.156250	134.090225
876.993164	76.937805
875.830078	-122.081024
874.666016	-5.764197
873.502930	146.515030
872.338867	-63.639874
871.173828	207.831024
870.009766	-123.724815
868.844727	113.886894
867.679688	27.591770
866.513672	-56.422287
865.348633	37.149235
864.182617	-76.050163
863.015625	35.436420
861.849609	146.864227
860.682617	98.808846
859.515625	-88.411942
858.347656	92.507904
857.180664	109.539505
856.012695	-41.691765
854.843750	152.511749
853.675781	283.830231
852.506836	31.755213
851.337891	24.065500
850.167969	-17.244408
848.999023	185.617096
847.829102	52.440350
846.658203	129.773621
845.488281	-1.120683
844.317383	73.918816
843.146484	117.582176
841.975586	98.575958
840.803711	59.431728
839.631836	60.532986
838.459961	133.142944
837.287109	22.449444
836.114258	135.209076
834.941406	196.521042
833.768555	-66.023254
832.594727	-125.296555
831.420898	2.932458
830.247070	180.173203
829.072266	96.276543
827.898438	48.085602
826.722656	-95.996727
825.547852	94.384819
824.372070	32.782902
823.196289	-19.899061
822.020508	78.914848
820.844727	-2.757056
819.667969	15.790567
818.491211	-12.446921
817.313477	79.492653
816.136719	24.500771
814.958984	-106.131798
813.781250	-43.224979
812.602539	-31.518763
811.423828	-106.545876
810.245117	16.248278
809.066406	134.514038
807.886719	-22.774740
806.707031	-42.312729
805.527344	-95.174149
804.346680	45.099236
803.166992	149.769699
801.985352	-49.628902
800.804688	-93.670326
799.623047	-115.539696
798.441406	11.136968
797.259766	51.272881
796.078125	-41.613239
794.895508	-83.520164
793.712891	113.813927
792.529297	40.831665
791.346680	-47.636688
790.163086	-63.039070
788.978516	23.344488
787.794922	142.854187
786.610352	56.557671
785.425781	69.799088
784.241211	10.046589
783.055664	93.983086
781.870117	12.107149
780.684570	0.951452
779.498047	-10.220997
778.311523	155.264267
777.125000	27.000544
775.938477	-37.207912
774.750977	-50.649815
773.563477	59.451988
772.375977	96.691864
771.187500	14.808473
769.999023	29.957005
768.810547	53.899868
767.622070	24.926825
766.432617	158.989471
765.243164	70.501923
764.053711	59.120235
762.863281	16.905401
761.672852	71.549965
760.482422	214.182693
759.291992	105.927483
758.100586	-50.679024
756.909180	98.450363
755.717773	60.626133
754.525391	46.990433
753.333008	94.885406
752.140625	133.965347
750.948242	-112.515816
749.754883	165.946426
748.561523	60.075161
747.368164	-19.406889
746.173828	118.392548
744.979492	47.711250
743.785156	16.546394
742.590820	-62.842140
741.395508	-93.959457
740.200195	15.221315
739.003906	25.747843
737.808594	123.911018
736.612305	24.912495
735.416016	-1.766742
734.218750	142.337067
733.021484	-11.279474
731.824219	185.303772
730.626953	18.654381
729.428711	-82.287247
728.230469	-73.829224
727.032227	13.346055
725.833984	37.116718
724.634766	108.969139
723.435547	43.181072
722.235352	38.601227
721.036133	101.741798
719.835938	171.425995
718.635742	155.987106
717.434570	158.037613
716.233398	22.682226
715.032227	9.558798
713.831055	61.889141
712.628906	-34.012104
711.426758	-27.398758
710.224609	-70.868401
709.021484	-16.251873
707.818359	27.487871
706.615234	97.375252
705.412109	132.439545
704.208008	-78.408859
703.003906	96.019188
701.799805	78.973564
700.594727	94.601982
699.389648	-63.682999
698.184570	-158.806427
696.979492	-112.570335
695.773438	-53.272343
694.567383	14.734147
693.361328	-97.506371
692.154297	-59.824745
690.947266	8.280803
689.740234	-95.051651
688.533203	77.279770
687.325195	-10.736536
686.117188	-157.218338
684.909180	52.019020
683.700195	76.945313
682.491211	-23.790016
681.282227	-96.260338
680.072266	119.466873
678.863281	62.258297
677.653320	-70.659630
676.442383	43.316246
675.232422	25.268875
674.021484	-44.652515
672.810547	88.851814
671.598633	-97.746010
670.386719	-57.176823
669.174805	141.226181
667.962891	30.523251
666.750000	103.574837
665.537109	191.754913
664.324219	20.765886
663.110352	42.063610
661.897461	7.260123
660.683594	143.005951
659.468750	-55.729435
658.254883	-96.865860
657.040039	148.887482
655.824219	49.552277
654.609375	219.751022
653.393555	-0.210267
652.177734	-15.356197
650.960938	6.137660
649.745117	-6.831670
648.528320	27.578213
647.311523	-26.291933
646.093750	122.167610
644.875977	132.837189
643.658203	94.006920
642.440430	40.118999
641.221680	-0.868236
640.002930	-67.665215
638.784180	5.233982
637.564453	215.577820
636.344727	84.199112
635.125000	51.621487
633.905273	149.981613
632.684570	39.985619
631.463867	161.764130
630.243164	227.609131
629.021484	14.437543
627.799805	84.378235
626.578125	160.607956
625.356445	163.792419
624.133789	207.566513
622.911133	124.752396
621.688477	61.107456
620.464844	1.612777
619.241211	-51.603645
618.017578	21.334534
616.793945	27.689989
615.569336	57.372253
614.344727	69.704536
613.120117	-80.762688
611.894531	-115.934265
610.668945	68.857903
609.443359	26.716635
608.216797	-190.931961
606.991211	-73.355431
605.764648	7.528844
604.537109	73.083633
