# Supplementary material for: Raman spectroscopy accurately differentiates mucosal healing from non-healing and biochemical changes following biological therapy in inflammatory bowel disease
Source: PLoS One. 2021 Jun 2;16(6):e0252210. doi: 10.1371/journal.pone.0252210 (PMC8172032; doi:10.1371/journal.pone.0252210)
Supplement: S2 Dataset — (ZIP) [file pone.0252210.s004.zip › Export UC MH/OC031 post-1_base sub cr removed_5__X_-17042.7__Y_32917.8__Z_-383.449__Time_57.txt]

1714.837891	372.441193
1713.861328	52.739033
1712.884766	290.036377
1711.907227	688.902771
1710.930664	10.773743
1709.953125	-12.230787
1708.975586	-31.650118
1707.997070	-524.465088
1707.019531	-33.020481
1706.041016	148.382233
1705.062500	-156.658554
1704.083984	-35.029331
1703.104492	154.293991
1702.125000	-573.247498
1701.145508	-312.468140
1700.166016	48.078888
1699.186523	-50.476753
1698.206055	121.859375
1697.225586	-60.385872
1696.245117	76.349022
1695.264648	-133.304672
1694.283203	-203.124359
1693.301758	-186.526810
1692.320313	135.320816
1691.338867	276.469574
1690.357422	26.239597
1689.375000	137.125290
1688.392578	-47.168400
1687.410156	142.845291
1686.427734	301.699554
1685.444336	149.480667
1684.460938	-127.014168
1683.477539	378.098633
1682.494141	186.030426
1681.509766	-61.052231
1680.526367	-227.219925
1679.541992	33.368408
1678.557617	637.982910
1677.572266	43.218113
1676.587891	556.151489
1675.602539	641.477539
1674.617188	687.707825
1673.630859	242.919754
1672.645508	747.936890
1671.659180	804.443726
1670.672852	625.291443
1669.686523	869.265930
1668.699219	983.736511
1667.712891	814.920105
1666.725586	774.265930
1665.738281	1129.718018
1664.750000	1122.249390
1663.762695	967.011780
1662.774414	844.319275
1661.786133	1546.842529
1660.797852	1465.190552
1659.808594	1381.546143
1658.820313	1383.405151
1657.831055	1600.408203
1656.841797	1502.815918
1655.851563	1397.895508
1654.862305	798.680359
1653.872070	986.257202
1652.881836	1452.130005
1651.891602	1341.711548
1650.900391	1030.865601
1649.910156	667.853638
1648.918945	1035.084473
1647.927734	892.590332
1646.935547	412.416473
1645.944336	429.617249
1644.952148	-30.785198
1643.959961	177.528351
1642.966797	576.245789
1641.974609	452.663666
1640.981445	28.710398
1639.988281	85.508041
1638.995117	-179.104706
1638.001953	100.015587
1637.007813	52.434486
1636.013672	34.237473
1635.019531	3.220466
1634.025391	-53.789276
1633.031250	-450.253479
1632.036133	-48.288136
1631.041016	-175.426422
1630.045898	82.112358
1629.049805	292.416443
1628.054688	108.234100
1627.058594	-246.636185
1626.062500	-306.537231
1625.065430	-174.246582
1624.069336	-207.396545
1623.072266	180.192657
1622.075195	328.681549
1621.078125	-27.140429
1620.081055	344.957642
1619.083008	236.450104
1618.084961	170.157257
1617.086914	111.908089
1616.088867	402.855927
1615.089844	64.065994
1614.091797	200.360703
1613.092773	-54.106831
1612.092773	-145.823044
1611.093750	87.667030
1610.093750	-103.486374
1609.094727	-63.879097
1608.093750	329.384064
1607.093750	62.498158
1606.093750	-44.500996
1605.092773	-51.967930
1604.091797	-69.886559
1603.090820	-43.304806
1602.088867	1.552194
1601.087891	-194.250641
1600.085938	167.032944
1599.083984	-102.006081
1598.081055	-23.311012
1597.079102	648.601746
1596.076172	-25.536688
1595.073242	-587.107300
1594.070313	-192.570648
1593.067383	227.835510
1592.063477	-38.667427
1591.059570	-265.986938
1590.055664	-148.844650
1589.051758	-175.348785
1588.046875	-311.531525
1587.041992	253.747437
1586.037109	49.505421
1585.032227	100.681763
1584.027344	-286.139496
1583.021484	-115.349754
1582.015625	360.009125
1581.009766	43.244293
1580.003906	242.042007
1578.997070	63.073483
1577.990234	11.551891
1576.984375	209.730255
1575.976563	157.827057
1574.969727	1.747746
1573.961914	-198.687912
1572.954102	-157.421417
1571.946289	-111.167595
1570.938477	-2.758298
1569.929688	-247.998962
1568.921875	215.882416
1567.913086	391.040405
1566.903320	88.096283
1565.894531	444.503357
1564.884766	190.563919
1563.875000	403.605072
1562.865234	240.143875
1561.855469	273.662323
1560.844727	213.545944
1559.834961	103.997452
1558.824219	-215.733200
1557.813477	-100.172279
1556.801758	79.854546
1555.790039	220.704559
1554.779297	-22.025711
1553.766602	-143.256180
1552.754883	-62.709854
1551.743164	242.733185
1550.730469	-55.167290
1549.717773	624.764526
1548.705078	176.391312
1547.691406	113.257782
1546.677734	272.255585
1545.665039	361.179810
1544.650391	527.281433
1543.636719	240.926727
1542.623047	-50.722359
1541.608398	326.401672
1540.593750	377.759033
1539.579102	-74.563828
1538.563477	-46.898167
1537.547852	-99.489830
1536.533203	-51.646172
1535.516602	29.390589
1534.500977	197.864777
1533.485352	180.386642
1532.468750	412.682831
1531.452148	526.087646
1530.435547	38.840767
1529.417969	736.535828
1528.400391	163.953232
1527.383789	436.011200
1526.365234	-74.978836
1525.347656	-45.429901
1524.329102	606.584595
1523.311523	-321.560394
1522.292969	-233.536591
1521.273438	448.247620
1520.254883	-30.026699
1519.235352	419.627991
1518.215820	390.850525
1517.196289	176.866272
1516.176758	119.466995
1515.156250	105.506371
1514.136719	34.890808
1513.116211	125.805290
1512.094727	-83.872688
1511.074219	522.432495
1510.052734	468.873749
1509.031250	122.728897
1508.009766	340.739502
1506.988281	-159.446609
1505.965820	-5.964942
1504.943359	-367.868805
1503.920898	-2.084421
1502.898438	199.411285
1501.875000	-408.740234
1500.852539	-235.744873
1499.829102	-37.420986
1498.805664	-105.543358
1497.781250	-232.689667
1496.757813	-528.755920
1495.733398	-464.209808
1494.708984	308.572998
1493.684570	93.928413
1492.659180	22.352598
1491.633789	-172.002304
1490.608398	-121.097137
1489.583008	-19.248211
1488.557617	189.712585
1487.531250	-33.136906
1486.504883	-110.475937
1485.478516	537.023804
1484.452148	709.471985
1483.424805	560.223450
1482.398438	553.838562
1481.371094	391.749542
1480.342773	675.808044
1479.315430	824.594360
1478.287109	545.013062
1477.259766	601.879028
1476.230469	780.841553
1475.202148	491.044952
1474.173828	700.425903
1473.144531	1011.456055
1472.115234	1294.297119
1471.085938	1699.121460
1470.055664	1386.173828
1469.025391	1770.323242
1467.996094	1386.247070
1466.964844	1841.308716
1465.934570	1675.899292
1464.904297	2224.732422
1463.873047	2216.768311
1462.841797	2046.191650
1461.809570	2215.993896
1460.778320	2274.021729
1459.746094	2329.432373
1458.713867	2204.595215
1457.681641	2587.381104
1456.649414	2822.848877
1455.616211	2444.286377
1454.583008	2527.492188
1453.549805	2610.680908
1452.516602	2922.016846
1451.483398	2559.046875
1450.449219	2786.652832
1449.415039	2727.905762
1448.380859	2770.544434
1447.345703	2853.680664
1446.311523	2711.531494
1445.276367	2898.528320
1444.241211	3055.125000
1443.205078	2690.437988
1442.169922	2477.792480
1441.133789	2614.284668
1440.097656	2480.223633
1439.061523	3071.854736
1438.024414	2298.384766
1436.988281	2758.551758
1435.951172	2329.241699
1434.914063	2074.489746
1433.875977	2004.248291
1432.838867	1772.578857
1431.800781	1238.145752
1430.762695	1592.408569
1429.724609	1373.851196
1428.685547	799.747009
1427.646484	470.645386
1426.607422	1006.713318
1425.568359	867.016357
1424.529297	669.526123
1423.489258	764.516541
1422.449219	532.063354
1421.409180	350.212372
1420.369141	7.395928
1419.328125	256.509460
1418.288086	269.063141
1417.247070	150.837433
1416.205078	-15.047574
1415.164063	402.964172
1414.122070	-44.310989
1413.080078	647.868835
1412.038086	434.841919
1410.996094	307.516724
1409.953125	92.402885
1408.910156	-9.395247
1407.867188	97.495506
1406.824219	164.319336
1405.780273	394.441803
1404.737305	150.227585
1403.693359	14.163750
1402.648438	-126.727875
1401.604492	58.775555
1400.559570	23.622919
1399.514648	362.291534
1398.469727	91.771210
1397.424805	230.114243
1396.378906	320.921692
1395.333984	183.913803
1394.288086	129.775757
1393.241211	-234.740662
1392.195313	137.255417
1391.148438	-164.147552
1390.101563	588.431763
1389.054688	144.810806
1388.006836	-185.892639
1386.959961	-78.520470
1385.912109	141.490097
1384.864258	-533.433960
1383.815430	-10.619633
1382.767578	124.847198
1381.718750	23.065838
1380.669922	-235.846375
1379.621094	189.837616
1378.571289	513.131409
1377.522461	117.571846
1376.472656	423.670074
1375.421875	370.485596
1374.372070	367.448395
1373.321289	-116.796509
1372.270508	319.522430
1371.219727	312.081024
1370.168945	68.051193
1369.117188	-345.165466
1368.066406	-344.383911
1367.014648	-149.136719
1365.961914	-28.521084
1364.910156	92.279388
1363.857422	-8.356589
1362.804688	-424.827789
1361.751953	146.927887
1360.698242	-184.448471
1359.645508	-80.185669
1358.591797	143.557693
1357.538086	-157.169189
1356.483398	-7.705071
1355.429688	310.902985
1354.375000	-78.545113
1353.320313	-480.052032
1352.264648	869.614441
1351.209961	500.749237
1350.154297	412.712189
1349.098633	384.472321
1348.042969	522.684875
1346.986328	923.961731
1345.930664	1245.915771
1344.874023	893.416565
1343.817383	947.838196
1342.759766	1480.769531
1341.703125	945.626709
1340.645508	985.667114
1339.587891	1320.639038
1338.529297	1224.710083
1337.471680	1475.665771
1336.413086	904.831299
1335.354492	1433.262451
1334.295898	971.906982
1333.236328	1146.667603
1332.176758	878.814453
1331.117188	1214.591919
1330.057617	1070.791138
1328.998047	811.051086
1327.937500	818.447021
1326.876953	1342.361328
1325.816406	1322.796021
1324.754883	846.522156
1323.694336	1076.761597
1322.632813	944.179688
1321.571289	1441.126343
1320.508789	1516.064453
1319.447266	1174.253906
1318.384766	1348.177124
1317.322266	1551.761841
1316.259766	1508.880737
1315.196289	1653.458496
1314.132813	1549.234497
1313.069336	1723.585449
1312.005859	1388.141968
1310.942383	1321.401855
1309.877930	1395.134033
1308.813477	1173.588867
1307.749023	1621.646729
1306.683594	1961.358276
1305.619141	1130.170410
1304.553711	1415.987183
1303.488281	1731.304443
1302.421875	2230.950195
1301.356445	2037.437012
1300.290039	1841.646362
1299.223633	2201.256836
1298.157227	1558.723511
1297.089844	1837.402100
1296.022461	1939.299072
1294.955078	2205.705078
1293.887695	1600.938110
1292.819336	1396.420898
1291.751953	1466.835571
1290.683594	1404.862549
1289.614258	1406.737915
1288.545898	1303.315063
1287.476563	1788.185059
1286.407227	1185.025391
1285.337891	1407.759033
1284.268555	1316.981567
1283.198242	1576.452393
1282.127930	876.239136
1281.057617	1177.448730
1279.986328	989.173218
1278.916016	1001.678284
1277.844727	1112.060547
1276.773438	1398.523926
1275.701172	1521.098145
1274.629883	819.954773
1273.557617	1446.136230
1272.485352	1121.670532
1271.413086	980.598022
1270.339844	1420.859009
1269.266602	1585.063354
1268.193359	1319.603027
1267.120117	1413.065674
1266.045898	955.059509
1264.972656	1414.560059
1263.898438	1447.055908
1262.823242	1506.377197
1261.749023	1161.022217
1260.673828	1015.695068
1259.598633	1218.923096
1258.523438	1456.188477
1257.448242	1739.652832
1256.372070	1331.390259
1255.295898	794.283203
1254.219727	1024.181274
1253.142578	1071.455078
1252.066406	1899.747437
1250.989258	1421.391846
1249.912109	1517.208496
1248.833984	1715.083984
1247.756836	1348.918823
1246.678711	1170.038940
1245.599609	1331.391479
1244.521484	1186.595703
1243.442383	968.969910
1242.364258	622.758240
1241.285156	876.310364
1240.205078	583.608826
1239.125977	902.550171
1238.045898	1429.960693
1236.965820	804.977234
1235.884766	890.768005
1234.804688	1303.819458
1233.723633	1479.102661
1232.642578	1416.785767
1231.561523	1090.375000
1230.479492	1321.202515
1229.397461	1273.386108
1228.315430	932.588257
1227.233398	1499.686279
1226.150391	885.418762
1225.068359	1309.440796
1223.985352	1159.887451
1222.901367	1198.995483
1221.818359	962.400696
1220.734375	266.527100
1219.650391	593.301331
1218.566406	516.335510
1217.481445	779.985474
1216.396484	557.982666
1215.311523	309.466705
1214.226563	519.729431
1213.141602	630.882996
1212.055664	100.002136
1210.969727	435.455414
1209.883789	570.499695
1208.796875	623.416687
1207.709961	813.684570
1206.623047	620.536865
1205.536133	531.046997
1204.449219	798.139954
1203.361328	253.230392
1202.273438	551.441284
1201.185547	218.600082
1200.096680	13.414392
1199.008789	-261.517029
1197.919922	-303.001160
1196.830078	45.176239
1195.741211	198.336990
1194.651367	163.783371
1193.561523	-224.216400
1192.471680	238.747482
1191.381836	-105.973663
1190.291016	13.058136
1189.200195	-509.349518
1188.109375	-289.552277
1187.017578	-103.553528
1185.926758	-215.323334
1184.834961	-262.333282
1183.742188	-153.454529
1182.650391	322.331512
1181.557617	-29.552351
1180.464844	-33.684528
1179.372070	-594.006287
1178.279297	-32.552532
1177.185547	-599.963501
1176.091797	71.280373
1174.998047	64.390350
1173.903320	-361.601898
1172.808594	184.448441
1171.713867	-411.434784
1170.619141	-207.919037
1169.524414	313.613403
1168.428711	751.119934
1167.333008	-246.340118
1166.237305	183.800247
1165.140625	71.115654
1164.044922	-27.224716
1162.948242	46.412140
1161.850586	428.054230
1160.753906	145.636688
1159.656250	424.311951
1158.558594	552.432800
1157.460938	277.144775
1156.362305	407.498993
1155.263672	110.778259
1154.165039	446.089050
1153.066406	490.326965
1151.967773	67.301704
1150.868164	240.173874
1149.768555	222.316376
1148.667969	235.366379
1147.568359	-46.919483
1146.467773	-126.760223
1145.367188	-249.458481
1144.266602	-310.262909
1143.165039	11.971514
1142.063477	153.235291
1140.961914	-333.466248
1139.860352	-185.131653
1138.757813	341.056030
1137.655273	-176.377319
1136.552734	225.948715
1135.450195	69.801338
1134.346680	262.806152
1133.244141	272.880798
1132.139648	517.906799
1131.036133	594.306702
1129.931641	623.170044
1128.827148	23.327770
1127.722656	109.195595
1126.618164	152.322189
1125.512695	1008.555969
1124.407227	1333.462280
1123.301758	831.203186
1122.196289	381.280426
1121.089844	218.136337
1119.983398	263.445679
1118.876953	611.768982
1117.769531	737.419739
1116.663086	439.444702
1115.555664	546.152649
1114.447266	326.377625
1113.339844	-9.146172
1112.231445	-8.801220
1111.123047	412.294281
1110.014648	-114.424072
1108.905273	245.080231
1107.795898	186.345200
1106.686523	292.966675
1105.577148	590.802185
1104.466797	480.142303
1103.357422	305.857574
1102.247070	360.523163
1101.135742	978.942078
1100.025391	677.379211
1098.914063	430.199036
1097.802734	395.322174
1096.690430	235.570801
1095.579102	599.025818
1094.466797	653.747437
1093.353516	1031.116943
1092.241211	492.457001
1091.127930	756.797058
1090.014648	465.643280
1088.901367	313.501770
1087.788086	239.112915
1086.673828	566.963562
1085.559570	567.895569
1084.445313	531.274414
1083.330078	1049.372192
1082.214844	392.448639
1081.099609	602.736328
1079.984375	2.725676
1078.868164	786.064148
1077.751953	517.421265
1076.635742	528.271729
1075.519531	482.883392
1074.402344	948.993774
1073.285156	568.287598
1072.167969	204.255341
1071.050781	431.246643
1069.932617	285.550262
1068.814453	41.596603
1067.696289	-152.956024
1066.578125	662.152222
1065.458984	107.120537
1064.339844	790.875000
1063.220703	416.495758
1062.100586	753.736938
1060.980469	393.770355
1059.860352	546.304993
1058.740234	102.596657
1057.619141	295.079559
1056.498047	679.249268
1055.376953	-88.661942
1054.255859	398.449341
1053.133789	163.716919
1052.011719	309.846741
1050.889648	-13.221978
1049.767578	7.090655
1048.644531	524.551636
1047.521484	92.378090
1046.398438	-15.248708
1045.274414	178.106583
1044.150391	80.086327
1043.026367	136.086655
1041.902344	185.210632
1040.778320	-66.087082
1039.653320	-512.792542
1038.528320	372.853027
1037.402344	126.750534
1036.277344	-65.542030
1035.151367	-38.868710
1034.024414	-140.028549
1032.898438	-308.425415
1031.771484	860.515381
1030.644531	473.719299
1029.517578	277.851624
1028.390625	56.675217
1027.262695	-394.259583
1026.134766	-296.660828
1025.005859	-447.431000
1023.877930	-379.722778
1022.749023	-409.377380
1021.620117	-800.869141
1020.490234	-885.776001
1019.361328	-608.623047
1018.231445	-653.777771
1017.101563	-478.492615
1015.970703	79.315102
1014.839844	-41.943447
1013.708984	-213.943405
1012.578125	-392.641235
1011.447266	-503.926971
1010.315430	-114.916489
1009.183594	121.319855
1008.050781	56.775829
1006.918945	283.957520
1005.786133	751.750488
1004.653320	1571.009399
1003.519531	2392.361328
1002.386719	2242.716797
1001.252930	1790.588135
1000.118164	1579.116089
998.984375	862.085510
997.849609	348.774628
996.714844	207.583466
995.580078	22.781496
994.444336	29.766230
993.308594	193.815994
992.172852	367.188385
991.036133	388.457092
989.900391	326.899902
988.763672	120.336357
987.626953	-353.268799
986.489258	272.463257
985.351563	255.453918
984.213867	-265.680176
983.076172	74.646332
981.937500	-197.273224
980.798828	251.380157
979.660156	85.730743
978.521484	364.250427
977.381836	571.518188
976.242188	365.043518
975.102539	747.251343
973.961914	621.595947
972.822266	567.400391
971.681641	191.828201
970.540039	528.460693
969.399414	479.420837
968.257813	724.349304
967.116211	636.601746
965.973633	393.055023
964.832031	1037.428345
963.689453	420.445465
962.545898	957.074158
961.403320	267.384216
960.259766	607.045410
959.116211	351.068298
957.972656	271.720886
956.828125	297.900330
955.683594	537.128357
954.539063	-113.948303
953.393555	178.196747
952.249023	401.724396
951.103516	524.650146
949.957031	277.226440
948.811523	283.824158
947.665039	523.686096
946.518555	388.836365
945.371094	309.005188
944.224609	48.921673
943.077148	238.930923
941.929688	419.845612
940.781250	313.232086
939.632813	592.426147
938.484375	990.238098
937.335938	756.220276
936.186523	358.267670
935.038086	496.333771
933.887695	816.787598
932.738281	515.153870
931.587891	430.185822
930.437500	577.679138
929.287109	431.482788
928.135742	738.468750
926.985352	-249.575089
925.833984	-206.304794
924.681641	110.019577
923.530273	110.165718
922.377930	-62.396919
921.224609	-284.799622
920.072266	247.525558
918.918945	-122.361694
917.765625	-171.690521
916.612305	83.411354
915.458008	68.277443
914.303711	441.400940
913.149414	174.427505
911.995117	95.971573
910.839844	228.585571
909.684570	524.492859
908.529297	224.006989
907.373047	107.336823
906.216797	149.420303
905.060547	-202.698532
903.904297	-352.999084
902.747070	-168.010696
901.589844	-220.791702
900.432617	-6.403571
899.274414	-45.539562
898.117188	-132.130341
896.958984	-112.329056
895.799805	276.107605
894.641602	-126.926987
893.482422	279.468872
892.322266	-5.809146
891.163086	-31.117870
890.002930	-149.000717
888.842773	-117.770325
887.682617	310.812622
886.521484	-195.265121
885.360352	237.668091
884.199219	104.113388
883.038086	245.806229
881.875977	-361.239258
880.713867	-422.413879
879.551758	190.369476
878.388672	120.062447
877.225586	529.645386
876.062500	71.861702
874.899414	186.239944
873.735352	282.532562
872.571289	223.454453
871.407227	576.174805
870.242188	235.789948
869.077148	765.963989
867.912109	315.452209
866.747070	384.424011
865.581055	367.916992
864.415039	448.005768
863.249023	456.117554
862.083008	518.093750
860.916016	550.792297
859.749023	356.694275
858.581055	362.384186
857.414063	437.576813
856.246094	820.013794
855.077148	690.856873
853.909180	985.477539
852.740234	506.507782
851.571289	852.452820
850.402344	902.404358
849.232422	855.931152
848.062500	860.929321
846.892578	899.428223
845.721680	346.863831
844.551758	-192.090424
843.380859	305.083832
842.208984	50.330017
841.038086	687.951050
839.866211	164.750229
838.694336	643.163452
837.521484	513.380554
836.348633	613.708740
835.175781	492.756226
834.002930	588.388855
832.829102	382.472198
831.655273	285.942993
830.481445	338.878265
829.307617	518.870789
828.132813	435.465790
826.958008	307.405151
825.783203	897.227173
824.607422	124.730843
823.431641	845.592224
822.255859	434.212952
821.079102	-280.010223
819.903320	-118.821426
818.726563	53.323185
817.548828	-264.408966
816.372070	145.594193
815.194336	312.790314
814.016602	-211.936371
812.837891	-405.185425
811.659180	-376.123047
810.480469	-309.393707
809.301758	-371.680817
808.122070	-100.798721
806.942383	-205.514664
805.762695	-105.992287
804.583008	91.065765
803.402344	-360.174438
802.221680	-187.760773
801.041016	-239.594849
799.859375	-29.791859
798.677734	-68.532005
797.496094	-289.142487
796.313477	-605.050964
795.131836	-298.246704
793.949219	-244.230591
792.765625	-447.255493
791.583008	142.440048
790.399414	313.358826
789.215820	-286.092163
788.031250	-214.903168
786.846680	-24.373940
785.662109	376.090942
784.477539	-243.053619
783.291992	-349.129852
782.106445	-35.315853
780.920898	15.335625
779.735352	145.412567
778.548828	-9.547809
777.362305	-89.434036
776.174805	-36.908066
774.988281	-81.576767
773.800781	299.554108
772.613281	305.432434
771.424805	143.642410
770.236328	222.190750
769.047852	58.177723
767.859375	394.461487
766.669922	371.388031
765.480469	456.226227
764.291016	164.385132
763.101563	359.227020
761.911133	518.719116
760.720703	191.743912
759.529297	274.120178
758.338867	609.399170
757.147461	834.535889
755.955078	760.517761
754.763672	563.427673
753.571289	623.533020
752.378906	323.279205
751.186523	295.529022
749.993164	509.351532
748.799805	123.684395
747.606445	330.859222
746.412109	889.054565
745.217773	363.177002
744.023438	543.847168
742.829102	268.318573
741.633789	655.043457
740.438477	92.514229
739.243164	117.578239
738.046875	17.765862
736.850586	-388.610138
735.654297	-109.335243
734.458008	228.961304
733.260742	219.114700
732.063477	86.781326
730.866211	-345.168091
729.667969	248.968948
728.469727	274.333008
727.271484	52.701035
726.073242	456.357697
724.874023	189.029083
723.674805	59.535114
722.474609	115.836273
721.275391	292.287292
720.075195	407.618256
718.875000	601.554932
717.673828	311.050079
716.473633	164.770157
715.272461	729.687744
714.070313	99.477997
712.869141	394.025330
711.666992	496.732391
710.463867	303.141205
709.261719	-1.348889
708.058594	199.727493
706.855469	400.821075
705.652344	-105.597054
704.448242	52.183739
703.244141	-20.644238
702.040039	13.288187
700.834961	45.160351
699.630859	144.556595
698.424805	326.644104
697.219727	139.289978
696.013672	-223.852127
694.807617	-291.232208
693.601563	360.463226
692.395508	-114.975990
691.188477	-121.136459
689.981445	-294.277924
688.773438	-465.030090
687.566406	158.441406
686.358398	131.091431
685.149414	56.193398
683.941406	-194.134415
682.732422	-611.089478
681.523438	-321.312683
680.313477	-557.965698
679.104492	-207.416458
677.894531	69.481255
676.683594	-106.078873
675.473633	58.381447
674.262695	-151.452637
673.051758	-168.521423
671.839844	311.984955
670.628906	-18.484455
669.416992	673.864502
668.204102	69.207794
666.992188	28.914896
665.779297	-151.681381
664.566406	164.671143
663.352539	-110.680191
662.138672	-159.148132
660.924805	230.636383
659.710938	91.643585
658.497070	-58.000393
657.282227	-177.309128
656.066406	-238.293839
654.851563	47.890469
653.635742	-86.312546
652.419922	497.145721
651.204102	82.896797
649.987305	396.846680
648.770508	-251.887070
647.553711	-153.295319
646.336914	190.599350
645.119141	390.142487
643.901367	518.547485
642.682617	193.014252
641.464844	-5.566275
640.246094	-251.431412
639.027344	-41.611816
637.807617	518.269836
636.587891	166.861694
635.368164	195.656235
634.148438	245.746964
632.927734	-28.530493
631.707031	272.368652
630.486328	-233.940308
629.264648	298.141632
628.043945	61.853550
626.822266	500.902374
625.599609	234.119141
624.376953	380.835114
623.155273	154.288254
621.931641	30.335863
620.708984	456.560852
619.485352	494.593079
618.261719	35.472855
617.037109	494.399536
615.813477	-211.517639
614.588867	62.294994
613.364258	166.481873
612.138672	231.577774
610.913086	3.152291
609.687500	60.661274
608.461914	-250.069046
607.235352	-57.086857
606.008789	-183.171326
604.782227	-196.740601
