# Supplementary material for: Raman spectroscopy accurately differentiates mucosal healing from non-healing and biochemical changes following biological therapy in inflammatory bowel disease
Source: PLoS One. 2021 Jun 2;16(6):e0252210. doi: 10.1371/journal.pone.0252210 (PMC8172032; doi:10.1371/journal.pone.0252210)
Supplement: S2 Dataset — (ZIP) [file pone.0252210.s004.zip › Export UC MH/EC035-1_base sub CR removed_76__X_-21099.9__Y_35981.1__Z_154.103__Time_866.txt]

1714.640625	53.449524
1713.664063	20.682819
1712.687500	-53.211678
1711.709961	90.428955
1710.733398	-57.892845
1709.755859	80.931465
1708.778320	120.838104
1707.799805	-29.213896
1706.821289	46.077980
1705.843750	-36.367592
1704.864258	1.944608
1703.885742	37.843014
1702.907227	-67.845520
1701.927734	-12.717761
1700.948242	66.708427
1699.968750	-27.481569
1698.988281	-38.519711
1698.007813	-150.892609
1697.028320	-148.059387
1696.046875	28.641104
1695.066406	-227.241592
1694.084961	-58.179150
1693.104492	54.958984
1692.123047	74.812035
1691.140625	36.134327
1690.159180	203.133041
1689.176758	-64.578972
1688.194336	52.066494
1687.211914	88.852257
1686.228516	-71.476204
1685.246094	-34.321148
1684.262695	10.974557
1683.279297	29.778805
1682.295898	59.393829
1681.311523	83.823174
1680.327148	33.857254
1679.342773	-63.840153
1678.358398	56.860600
1677.374023	57.935413
1676.388672	157.559814
1675.403320	158.888977
1674.417969	224.162201
1673.432617	106.135872
1672.446289	230.113754
1671.459961	162.870804
1670.473633	135.626511
1669.487305	100.549614
1668.500977	206.326996
1667.513672	261.730560
1666.526367	256.183319
1665.539063	340.961700
1664.550781	187.058243
1663.563477	179.202484
1662.575195	266.901215
1661.586914	182.348679
1660.598633	201.295059
1659.609375	350.160492
1658.620117	303.011993
1657.631836	356.626770
1656.641602	254.060059
1655.652344	164.866898
1654.662109	102.258064
1653.672852	352.020691
1652.681641	186.368942
1651.691406	57.903320
1650.701172	77.659050
1649.709961	219.092606
1648.718750	225.722687
1647.727539	102.921684
1646.735352	-9.196939
1645.744141	156.168686
1644.751953	-61.428936
1643.759766	175.280701
1642.766602	-55.313141
1641.774414	165.566620
1640.781250	-17.319387
1639.788086	63.735260
1638.794922	-23.997389
1637.801758	-19.351217
1636.807617	109.242714
1635.813477	37.504913
1634.819336	36.991714
1633.825195	33.883999
1632.830078	-13.966311
1631.834961	51.480072
1630.839844	-1.546094
1629.844727	-41.354061
1628.849609	-183.749146
1627.853516	-94.514389
1626.857422	-155.232132
1625.861328	-52.835083
1624.865234	-110.852081
1623.868164	-184.596237
1622.871094	156.982880
1621.874023	7.054725
1620.876953	104.162300
1619.879883	62.039082
1618.881836	148.621201
1617.883789	72.406349
1616.885742	67.110954
1615.887695	-9.024105
1614.888672	-200.559128
1613.889648	4.090983
1612.890625	-58.837723
1611.891602	-116.486137
1610.892578	-16.818354
1609.892578	101.154305
1608.892578	-53.425911
1607.892578	69.752357
1606.892578	150.973602
1605.891602	9.581087
1604.890625	80.306488
1603.889648	72.478783
1602.888672	-58.338631
1601.887695	-16.427572
1600.885742	67.308731
1599.883789	-58.206566
1598.881836	-5.882671
1597.879883	46.411762
1596.876953	-29.385626
1595.874023	67.289993
1594.871094	-118.213676
1593.868164	-0.686615
1592.864258	-118.230698
1591.861328	12.274573
1590.857422	-126.127052
1589.853516	-84.429199
1588.848633	-11.461267
1587.844727	11.904730
1586.839844	66.533783
1585.834961	-87.455307
1584.830078	-155.376312
1583.824219	24.287088
1582.819336	50.131844
1581.813477	-12.628014
1580.807617	-46.732903
1579.800781	88.399864
1578.794922	-13.442115
1577.788086	64.319855
1576.781250	-16.706387
1575.773438	-108.132988
1574.766602	-9.666264
1573.758789	75.725967
1572.750977	46.658535
1571.743164	64.365242
1570.735352	84.635551
1569.726563	16.525223
1568.718750	-15.213190
1567.708984	88.072983
1566.700195	-57.977966
1565.691406	-19.682335
1564.681641	179.477966
1563.671875	23.024857
1562.662109	9.293826
1561.652344	-22.619377
1560.641602	-7.879347
1559.630859	-107.254028
1558.620117	-56.279957
1557.609375	100.890144
1556.597656	48.086227
1555.586914	122.204857
1554.575195	79.708092
1553.563477	109.694443
1552.550781	7.601724
1551.539063	58.223770
1550.526367	15.627890
1549.513672	73.909386
1548.500977	82.984970
1547.487305	81.669800
1546.473633	54.464081
1545.459961	128.040436
1544.446289	80.085670
1543.432617	29.528776
1542.417969	90.026581
1541.404297	-40.649220
1540.389648	-52.538311
1539.374023	5.234048
1538.359375	26.813835
1537.343750	-119.387154
1536.328125	51.756767
1535.312500	19.022366
1534.296875	-3.422975
1533.280273	51.441620
1532.263672	-87.080711
1531.247070	-24.571081
1530.230469	151.239029
1529.212891	107.968536
1528.196289	162.548447
1527.178711	-35.279976
1526.160156	-155.840073
1525.142578	19.601177
1524.124023	-18.657042
1523.106445	-123.823441
1522.087891	-33.509586
1521.068359	31.003222
1520.049805	128.877136
1519.030273	-9.820900
1518.010742	-7.154253
1516.991211	-19.945568
1515.971680	69.981552
1514.951172	108.458565
1513.930664	-99.623123
1512.910156	20.943192
1511.889648	38.753376
1510.868164	30.848759
1509.846680	-28.402512
1508.826172	-54.317188
1507.803711	35.127590
1506.782227	-165.218048
1505.759766	-93.809418
1504.737305	15.972358
1503.714844	10.367756
1502.692383	-59.315338
1501.668945	-8.638351
1500.646484	54.787983
1499.623047	36.222374
1498.599609	-189.693115
1497.575195	-31.711380
1496.550781	26.388332
1495.527344	-33.228237
1494.502930	-80.075600
1493.477539	62.256157
1492.453125	10.225255
1491.427734	85.958618
1490.402344	64.529800
1489.376953	-18.233658
1488.350586	100.766205
1487.325195	127.762840
1486.298828	172.578720
1485.272461	194.371109
1484.245117	80.865814
1483.218750	94.950340
1482.191406	157.454330
1481.164063	186.748032
1480.136719	-8.373643
1479.108398	8.128991
1478.080078	78.115089
1477.052734	28.291065
1476.023438	11.562540
1474.995117	40.665512
1473.965820	133.380905
1472.937500	157.298004
1471.908203	249.894897
1470.877930	360.231659
1469.848633	233.888382
1468.818359	356.848480
1467.788086	393.263885
1466.757813	587.281616
1465.727539	382.087280
1464.696289	499.724304
1463.665039	322.533142
1462.633789	277.499268
1461.602539	448.354218
1460.570313	558.162781
1459.539063	482.577881
1458.506836	538.988220
1457.473633	643.564392
1456.441406	598.390442
1455.408203	565.892761
1454.375000	546.072632
1453.341797	498.352081
1452.308594	498.801086
1451.274414	359.830078
1450.241211	494.576111
1449.207031	512.706055
1448.171875	432.025269
1447.137695	515.974060
1446.102539	572.016602
1445.067383	531.836670
1444.032227	509.376648
1442.997070	385.709534
1441.960938	585.867798
1440.924805	472.326080
1439.888672	513.064514
1438.852539	520.912903
1437.816406	404.905609
1436.779297	215.653137
1435.742188	377.640015
1434.705078	380.425018
1433.666992	299.861389
1432.629883	262.256775
1431.591797	194.365906
1430.553711	197.163483
1429.514648	18.285013
1428.476563	36.251041
1427.437500	200.479370
1426.398438	49.448116
1425.359375	-35.972900
1424.320313	110.523628
1423.280273	128.436493
1422.240234	443.627594
1421.200195	136.540024
1420.159180	197.247742
1419.119141	104.359604
1418.078125	66.886772
1417.037109	47.051945
1415.996094	-25.606131
1414.954102	57.731712
1413.912109	216.492752
1412.870117	121.229378
1411.828125	61.211300
1410.786133	-54.067192
1409.743164	4.095443
1408.700195	102.441841
1407.657227	125.403305
1406.614258	5.224610
1405.570313	30.725018
1404.527344	58.745434
1403.483398	-51.270557
1402.438477	-166.251007
1401.394531	-140.678345
1400.349609	-44.882843
1399.304688	-89.532181
1398.259766	-56.429478
1397.214844	14.273534
1396.168945	-20.290764
1395.123047	-2.208610
1394.077148	-161.956467
1393.031250	-151.324783
1391.984375	19.555716
1390.937500	-47.420345
1389.890625	20.797884
1388.843750	-33.594707
1387.796875	12.122653
1386.749023	-27.198730
1385.701172	-8.967620
1384.653320	-65.718636
1383.604492	-132.424637
1382.556641	3.342168
1381.507813	16.649714
1380.458984	17.489466
1379.410156	-158.951553
1378.360352	-60.652409
1377.310547	-52.231140
1376.260742	128.417725
1375.210938	156.814667
1374.161133	157.788300
1373.110352	121.373802
1372.059570	-59.618805
1371.008789	-88.429314
1369.957031	-142.126938
1368.906250	-81.133438
1367.854492	-22.631605
1366.802734	-6.466417
1365.750000	106.841347
1364.698242	48.346207
1363.645508	-104.687630
1362.592773	-125.718590
1361.540039	-22.296581
1360.486328	-160.190796
1359.433594	75.081612
1358.379883	11.895496
1357.326172	35.783928
1356.271484	49.751282
1355.216797	14.051220
1354.163086	-34.011478
1353.107422	14.843444
1352.052734	-60.444935
1350.998047	100.204453
1349.942383	2.661396
1348.886719	250.161209
1347.830078	251.948730
1346.774414	181.842194
1345.717773	161.403320
1344.661133	173.248093
1343.604492	207.439697
1342.546875	85.505371
1341.490234	149.519226
1340.432617	57.462307
1339.375000	252.808228
1338.316406	168.275772
1337.258789	-39.965164
1336.200195	190.050171
1335.141602	31.469034
1334.082031	85.777878
1333.023438	46.111107
1331.963867	152.415192
1330.904297	31.234623
1329.844727	-35.464684
1328.784180	130.229187
1327.723633	152.575439
1326.663086	66.254272
1325.602539	266.527466
1324.541992	158.081070
1323.480469	123.786163
1322.418945	203.093567
1321.357422	99.792809
1320.295898	137.214462
1319.233398	169.725327
1318.170898	106.084099
1317.108398	222.507553
1316.045898	218.132828
1314.982422	201.475784
1313.918945	246.470703
1312.855469	259.464172
1311.791992	284.809631
1310.728516	320.038208
1309.664063	136.179581
1308.599609	166.583786
1307.535156	128.114471
1306.469727	67.557762
1305.404297	356.356781
1304.338867	209.790192
1303.273438	228.060913
1302.208008	157.873856
1301.141602	245.042160
1300.075195	101.249420
1299.008789	-57.178406
1297.942383	155.362946
1296.875000	137.033417
1295.807617	10.736614
1294.740234	220.789185
1293.672852	82.341248
1292.604492	-11.848980
1291.537109	163.853607
1290.468750	74.671310
1289.399414	98.344170
1288.331055	90.183304
1287.261719	160.483475
1286.192383	66.633705
1285.123047	144.334808
1284.052734	-42.460926
1282.983398	86.724693
1281.913086	93.488991
1280.841797	2.387377
1279.771484	114.458321
1278.700195	133.551315
1277.628906	-18.535351
1276.557617	49.556816
1275.486328	-19.252203
1274.414063	-68.444931
1273.341797	99.907143
1272.269531	33.675644
1271.197266	180.016357
1270.124023	145.608505
1269.050781	1.378453
1267.977539	128.196823
1266.904297	20.706703
1265.830078	37.727997
1264.756836	267.005157
1263.681641	271.830078
1262.607422	159.646210
1261.533203	145.052734
1260.458008	254.792572
1259.382813	176.884506
1258.307617	203.795807
1257.231445	74.838745
1256.155273	77.460747
1255.079102	-44.054573
1254.002930	90.084236
1252.926758	151.183243
1251.849609	80.898567
1250.772461	144.452881
1249.695313	47.496956
1248.617188	38.134258
1247.540039	143.049698
1246.461914	150.727142
1245.382813	24.784214
1244.304688	61.677177
1243.225586	137.430054
1242.146484	21.347290
1241.067383	-2.416434
1239.988281	-26.151783
1238.908203	49.627644
1237.828125	42.907864
1236.748047	-63.237530
1235.667969	240.493561
1234.586914	54.376652
1233.505859	86.503151
1232.424805	251.912460
1231.343750	2.967212
1230.261719	61.768169
1229.179688	89.072678
1228.097656	72.795135
1227.015625	-1.558282
1225.932617	76.595657
1224.850586	-2.545236
1223.767578	-149.375854
1222.683594	35.197392
1221.600586	-208.278107
1220.516602	34.259323
1219.432617	-124.505341
1218.347656	-17.398977
1217.263672	5.114482
1216.178711	-102.804092
1215.093750	-27.151403
1214.008789	125.725220
1212.922852	186.816299
1211.836914	-53.758671
1210.750977	50.774078
1209.665039	51.543770
1208.579102	95.719681
1207.492188	48.257202
1206.405273	27.328550
1205.318359	69.064919
1204.230469	21.631660
1203.142578	97.066238
1202.054688	71.316254
1200.966797	-53.145290
1199.877930	-105.341522
1198.790039	-85.317940
1197.701172	-156.745636
1196.611328	34.060787
1195.522461	-126.363571
1194.432617	-101.577515
1193.342773	-110.467361
1192.252930	-128.976105
1191.162109	-97.028229
1190.072266	-125.162308
1188.981445	-88.447426
1187.889648	-123.802185
1186.798828	16.104090
1185.707031	-36.084866
1184.615234	-93.063858
1183.523438	37.102081
1182.430664	4.087058
1181.337891	-103.268547
1180.245117	-59.547306
1179.152344	103.987541
1178.059570	-70.468262
1176.965820	1.913640
1175.872070	-160.502823
1174.778320	-47.457432
1173.683594	-49.410915
1172.588867	-63.351826
1171.494141	-22.262112
1170.399414	-0.354167
1169.303711	-0.008687
1168.208984	-188.620026
1167.113281	22.138781
1166.016602	29.581692
1164.920898	-96.839821
1163.824219	-146.767609
1162.727539	-101.139221
1161.630859	-98.547859
1160.533203	78.328835
1159.435547	87.988945
1158.337891	-31.268129
1157.240234	-55.047256
1156.141602	64.296120
1155.043945	90.541077
1153.944336	35.663994
1152.845703	-69.279015
1151.747070	-16.889458
1150.647461	56.893173
1149.547852	47.227406
1148.447266	18.478409
1147.347656	115.929550
1146.247070	106.165977
1145.146484	20.205717
1144.044922	-132.382004
1142.944336	36.269421
1141.842773	140.585800
1140.741211	-21.531862
1139.638672	-19.553486
1138.537109	82.233498
1137.434570	136.408066
1136.332031	57.469971
1135.228516	237.458054
1134.125977	68.219894
1133.022461	-60.611988
1131.917969	19.477810
1130.814453	329.713043
1129.709961	58.439964
1128.605469	33.970139
1127.500977	189.727295
1126.396484	184.141052
1125.291016	178.520599
1124.185547	191.830002
1123.080078	183.773300
1121.973633	156.731934
1120.868164	51.511299
1119.761719	95.481697
1118.654297	179.641083
1117.547852	1.009921
1116.440430	23.559933
1115.333008	145.428345
1114.225586	16.491196
1113.117188	57.834850
1112.008789	144.044907
1110.900391	86.000359
1109.791992	134.287247
1108.682617	180.153030
1107.573242	169.276215
1106.463867	42.658913
1105.354492	114.383301
1104.244141	204.922363
1103.133789	248.189148
1102.023438	178.157471
1100.913086	240.215256
1099.801758	42.803185
1098.690430	194.388184
1097.579102	190.299576
1096.467773	183.823776
1095.355469	170.248093
1094.243164	222.601135
1093.130859	256.059937
1092.017578	124.656891
1090.905273	150.999008
1089.791992	149.055069
1088.677734	85.904449
1087.564453	182.712906
1086.450195	239.464767
1085.335938	289.106873
1084.221680	258.775360
1083.106445	221.374588
1081.991211	315.541016
1080.875977	177.078720
1079.760742	205.399292
1078.644531	123.320168
1077.528320	62.380222
1076.412109	240.826981
1075.295898	238.495895
1074.178711	158.723877
1073.061523	125.870247
1071.944336	193.832977
1070.826172	219.539795
1069.708984	1.475641
1068.590820	22.483742
1067.471680	-17.451033
1066.353516	183.846817
1065.234375	150.875732
1064.115234	218.561646
1062.996094	110.663933
1061.875977	68.309502
1060.755859	152.281784
1059.635742	126.272781
1058.515625	177.421799
1057.394531	123.327400
1056.273438	-7.885103
1055.152344	29.187283
1054.031250	164.344025
1052.909180	315.768646
1051.787109	67.818977
1050.665039	-65.639107
1049.541992	148.707825
1048.418945	206.605301
1047.295898	-15.481117
1046.172852	133.368195
1045.048828	90.926613
1043.925781	13.531344
1042.801758	192.538971
1041.676758	280.575195
1040.552734	-4.175080
1039.427734	69.878136
1038.302734	-70.335907
1037.176758	103.790154
1036.050781	-103.876915
1034.924805	-78.755302
1033.798828	27.776823
1032.672852	173.798340
1031.545898	31.404938
1030.418945	42.515141
1029.291992	-69.565598
1028.164063	-7.317749
1027.036133	-100.749535
1025.908203	-1.355308
1024.780273	100.317856
1023.651367	-183.434128
1022.522461	20.365879
1021.393555	-61.341915
1020.264648	-8.448337
1019.134766	-18.199411
1018.004883	-97.503792
1016.875000	36.524059
1015.744141	70.830528
1014.613281	21.712008
1013.482422	-55.172523
1012.351563	-53.258820
1011.219727	92.230606
1010.088867	110.342697
1008.956055	186.314682
1007.824219	174.339569
1006.691406	190.144485
1005.558594	409.496429
1004.425781	409.087524
1003.292969	508.106995
1002.159180	341.294373
1001.025391	264.699738
999.891602	132.716431
998.756836	-22.284180
997.622070	56.034061
996.487305	48.920902
995.352539	9.522552
994.216797	103.999557
993.081055	-2.250531
991.945313	39.188015
990.808594	119.831268
989.672852	133.613022
988.536133	-87.682320
987.398438	52.927425
986.261719	-62.213966
985.124023	59.958305
983.986328	-131.060822
982.847656	60.193111
981.709961	46.550903
980.571289	-17.679274
979.432617	-33.533890
978.292969	109.348076
977.153320	-85.821892
976.013672	135.239990
974.874023	130.992264
973.734375	-29.469788
972.593750	33.015736
971.453125	189.676712
970.311523	17.938772
969.170898	119.510780
968.029297	177.463226
966.886719	244.603333
965.745117	18.113344
964.602539	2.772906
963.459961	134.233383
962.317383	24.964914
961.173828	138.104248
960.030273	26.675640
958.886719	-13.639884
957.743164	-37.861507
956.598633	-119.275230
955.454102	-147.954681
954.309570	-27.809698
953.165039	69.441238
952.019531	45.444839
950.874023	-49.394222
949.727539	54.783703
948.582031	136.101837
947.435547	-17.979534
946.289063	102.250664
945.141602	112.817215
943.995117	-31.873854
942.847656	-53.153015
941.699219	30.630354
940.551758	128.117325
939.403320	17.967846
938.254883	28.820320
937.105469	-10.460460
935.957031	41.529823
934.807617	54.789291
933.658203	-64.092751
932.507813	-55.278748
931.357422	65.199387
930.207031	-46.629131
929.056641	37.455322
927.906250	107.890121
926.754883	71.373268
925.603516	-56.089363
924.451172	-1.468670
923.298828	-156.051880
922.146484	-58.139015
920.994141	23.862444
919.841797	-71.390541
918.688477	-80.215454
917.535156	56.386322
916.380859	-4.607740
915.227539	-45.091080
914.073242	-60.543941
912.918945	126.030075
911.763672	56.180794
910.608398	102.091026
909.453125	-69.682076
908.297852	-28.212227
907.141602	49.547543
905.985352	-112.899887
904.829102	-155.151733
903.672852	-45.580627
902.515625	27.745226
901.358398	10.515981
900.201172	31.813049
899.042969	64.453033
897.884766	22.455992
896.726563	43.849571
895.568359	53.963154
894.409180	61.846790
893.250000	83.324043
892.090820	48.331657
890.930664	24.685341
889.771484	-82.485931
888.611328	-76.667175
887.450195	-75.336655
886.289063	-125.886932
885.128906	-68.069092
883.966797	-75.674385
882.805664	90.423584
881.643555	89.605255
880.481445	73.033524
879.319336	-103.529861
878.156250	-88.451721
876.993164	174.452194
875.830078	-42.480232
874.666016	4.166412
873.502930	66.569984
872.338867	385.540833
871.173828	153.093613
870.009766	-92.721939
868.844727	-95.505547
867.679688	-203.952118
866.513672	-58.308342
865.348633	109.754707
864.182617	48.562138
863.015625	-17.083429
861.849609	-71.457680
860.682617	51.584846
859.515625	-2.763221
858.347656	-7.704629
857.180664	106.280746
856.012695	150.677261
854.843750	262.335297
853.675781	120.579582
852.506836	194.086899
851.337891	112.923782
850.167969	204.321060
848.999023	322.553650
847.829102	133.912521
846.658203	32.674789
845.488281	103.839973
844.317383	204.056458
843.146484	80.477692
841.975586	79.973541
840.803711	-74.847305
839.631836	58.809250
838.459961	85.096275
837.287109	102.416389
836.114258	168.864502
834.941406	107.943291
833.768555	172.089066
832.594727	135.716080
831.420898	72.553154
830.247070	109.818794
829.072266	251.900894
827.898438	68.237892
826.722656	89.792641
825.547852	-33.604145
824.372070	-234.983185
823.196289	120.801483
822.020508	106.561241
820.844727	58.885803
819.667969	118.086792
818.491211	63.685326
817.313477	-41.919109
816.136719	215.202774
814.958984	4.978936
813.781250	101.750992
812.602539	-1.690018
811.423828	-167.370544
810.245117	75.943817
809.066406	70.228714
807.886719	146.669662
806.707031	-107.901161
805.527344	-40.426018
804.346680	-26.308281
803.166992	-94.361832
801.985352	-135.805969
800.804688	-195.024445
799.623047	3.005790
798.441406	87.808792
797.259766	-115.663948
796.078125	181.790085
794.895508	-161.305801
793.712891	-74.535713
792.529297	-1.148798
791.346680	94.293152
790.163086	-73.790680
788.978516	48.068890
787.794922	-49.229572
786.610352	183.062057
785.425781	125.472580
784.241211	3.735135
783.055664	63.260666
781.870117	38.720795
780.684570	182.057785
779.498047	124.252892
778.311523	243.093231
777.125000	218.307327
775.938477	3.640388
774.750977	9.704498
773.563477	48.802780
772.375977	-42.315529
771.187500	-9.953362
769.999023	79.663391
768.810547	171.385666
767.622070	66.876968
766.432617	26.254307
765.243164	302.785339
764.053711	17.576099
762.863281	115.534653
761.672852	72.521706
760.482422	29.477444
759.291992	-11.397166
758.100586	73.070648
756.909180	82.681427
755.717773	131.812103
754.525391	178.671616
753.333008	163.931900
752.140625	17.335270
750.948242	103.588943
749.754883	132.660751
748.561523	155.091141
747.368164	122.597267
746.173828	15.467354
744.979492	7.074146
743.785156	-18.898239
742.590820	-86.556648
741.395508	-46.796345
740.200195	80.586815
739.003906	52.294304
737.808594	168.581680
736.612305	96.421539
735.416016	-6.384965
734.218750	-12.842277
733.021484	-76.224312
731.824219	164.564713
730.626953	-6.061009
729.428711	63.964539
728.230469	-69.413544
727.032227	-73.757492
725.833984	-126.190041
724.634766	15.867704
723.435547	39.887409
722.235352	66.075981
721.036133	26.750475
719.835938	-154.455933
718.635742	-119.497200
717.434570	4.914824
716.233398	0.570383
715.032227	-213.135330
713.831055	44.265163
712.628906	-204.196655
711.426758	66.197281
710.224609	48.865688
709.021484	133.954453
707.818359	38.265591
706.615234	-15.974476
705.412109	97.471390
704.208008	134.725815
703.003906	-30.355536
701.799805	70.085602
700.594727	194.447372
699.389648	86.142929
698.184570	51.854767
696.979492	80.666687
695.773438	-59.962486
694.567383	12.427074
693.361328	21.864435
692.154297	-25.092859
690.947266	73.487434
689.740234	31.023935
688.533203	-24.363628
687.325195	41.831589
686.117188	73.375397
684.909180	61.621750
683.700195	62.964230
682.491211	83.898727
681.282227	226.252609
680.072266	-66.789543
678.863281	-15.242028
677.653320	-106.531799
676.442383	-76.456635
675.232422	-5.172251
674.021484	-29.025379
672.810547	-204.192444
671.598633	5.793171
670.386719	21.186234
669.174805	151.250458
667.962891	80.367546
666.750000	-3.338920
665.537109	-93.378845
664.324219	4.630917
663.110352	-29.009605
661.897461	-40.936352
660.683594	109.118263
659.468750	-150.756165
658.254883	-0.526865
657.040039	-27.111004
655.824219	84.421082
654.609375	172.295212
653.393555	-179.436371
652.177734	-9.457030
650.960938	3.283517
649.745117	-7.576709
648.528320	-119.539757
647.311523	26.968138
646.093750	98.167114
644.875977	152.201340
643.658203	105.180527
642.440430	23.842937
641.221680	50.123177
640.002930	52.808033
638.784180	-6.782545
637.564453	-81.336258
636.344727	-125.736824
635.125000	25.366493
633.905273	103.418625
632.684570	5.416437
631.463867	-2.387331
630.243164	30.581451
629.021484	181.517151
627.799805	-53.707260
626.578125	105.699280
625.356445	-20.145670
624.133789	100.494446
622.911133	161.004715
621.688477	41.441013
620.464844	110.313911
619.241211	155.481995
618.017578	29.220568
616.793945	56.973053
615.569336	159.437744
614.344727	-95.619507
613.120117	32.097630
611.894531	232.230545
610.668945	15.114065
609.443359	-41.871368
608.216797	-24.338947
606.991211	-231.473099
605.764648	52.414906
604.537109	30.410440
