# Supplementary material for: Raman spectroscopy accurately differentiates mucosal healing from non-healing and biochemical changes following biological therapy in inflammatory bowel disease
Source: PLoS One. 2021 Jun 2;16(6):e0252210. doi: 10.1371/journal.pone.0252210 (PMC8172032; doi:10.1371/journal.pone.0252210)
Supplement: S2 Dataset — (ZIP) [file pone.0252210.s004.zip › Export UC MH/OC031 post-1_base sub cr removed_14__X_-17042.7__Y_32918.8__Z_-383.383__Time_160.txt]

1714.837891	265.667267
1713.861328	128.828644
1712.884766	109.158836
1711.907227	-113.430763
1710.930664	64.552406
1709.953125	154.870346
1708.975586	109.401474
1707.997070	67.493660
1707.019531	-155.564285
1706.041016	-101.839554
1705.062500	-146.296204
1704.083984	-96.150040
1703.104492	-355.621765
1702.125000	11.987249
1701.145508	144.913803
1700.166016	-304.355438
1699.186523	-148.291000
1698.206055	-194.647064
1697.225586	-328.324036
1696.245117	-65.654198
1695.264648	-45.354744
1694.283203	-221.915253
1693.301758	-77.162010
1692.320313	-153.230560
1691.338867	131.843094
1690.357422	214.796234
1689.375000	351.810791
1688.392578	108.147560
1687.410156	209.346268
1686.427734	183.300110
1685.444336	195.297211
1684.460938	-39.784035
1683.477539	64.322334
1682.494141	-17.336523
1681.509766	168.018478
1680.526367	551.047241
1679.541992	356.978333
1678.557617	200.944901
1677.572266	162.695480
1676.587891	412.444641
1675.602539	229.242676
1674.617188	658.290161
1673.630859	564.105591
1672.645508	457.345367
1671.659180	566.443787
1670.672852	540.637695
1669.686523	690.733459
1668.699219	663.436157
1667.712891	835.862671
1666.725586	1024.691528
1665.738281	749.658508
1664.750000	1374.592041
1663.762695	1013.192017
1662.774414	1023.702271
1661.786133	1281.287842
1660.797852	1382.903442
1659.808594	1121.930908
1658.820313	1139.774048
1657.831055	1171.326294
1656.841797	1428.439697
1655.851563	1235.812378
1654.862305	1390.504639
1653.872070	1389.429443
1652.881836	997.225830
1651.891602	973.313660
1650.900391	965.686584
1649.910156	1125.074219
1648.918945	869.759338
1647.927734	873.957214
1646.935547	548.241394
1645.944336	455.533691
1644.952148	413.403503
1643.959961	186.814575
1642.966797	346.096069
1641.974609	-35.405266
1640.981445	185.222946
1639.988281	-39.777500
1638.995117	-235.349487
1638.001953	-74.527634
1637.007813	162.964722
1636.013672	44.798050
1635.019531	-38.778900
1634.025391	-285.400116
1633.031250	-183.943619
1632.036133	188.968552
1631.041016	85.390518
1630.045898	116.348763
1629.049805	-218.314941
1628.054688	121.002777
1627.058594	118.381195
1626.062500	-12.907632
1625.065430	216.289749
1624.069336	27.581240
1623.072266	7.340978
1622.075195	134.440155
1621.078125	80.364937
1620.081055	81.630867
1619.083008	240.601868
1618.084961	16.316759
1617.086914	52.133144
1616.088867	-74.651833
1615.089844	-240.628464
1614.091797	23.795311
1613.092773	23.311857
1612.092773	-307.466553
1611.093750	-142.536118
1610.093750	-273.768036
1609.094727	-161.166504
1608.093750	-174.309433
1607.093750	-14.509336
1606.093750	-17.077789
1605.092773	-32.693203
1604.091797	-121.551308
1603.090820	218.847443
1602.088867	14.914869
1601.087891	-105.193138
1600.085938	93.824196
1599.083984	83.591751
1598.081055	-253.400085
1597.079102	-164.229553
1596.076172	-216.210587
1595.073242	-111.434807
1594.070313	-152.981827
1593.067383	-275.481995
1592.063477	-262.206085
1591.059570	-144.561630
1590.055664	-16.565426
1589.051758	-0.853218
1588.046875	106.093521
1587.041992	356.377502
1586.037109	-58.369190
1585.032227	335.096985
1584.027344	-71.773300
1583.021484	50.400021
1582.015625	253.202820
1581.009766	203.205215
1580.003906	7.325062
1578.997070	162.893707
1577.990234	125.694946
1576.984375	122.259132
1575.976563	30.251961
1574.969727	-93.020889
1573.961914	311.562134
1572.954102	-19.938850
1571.946289	80.101830
1570.938477	112.413483
1569.929688	-86.666695
1568.921875	49.339897
1567.913086	263.071716
1566.903320	29.951454
1565.894531	-133.092102
1564.884766	178.776352
1563.875000	207.523071
1562.865234	378.813629
1561.855469	173.782516
1560.844727	77.606499
1559.834961	250.985977
1558.824219	43.081436
1557.813477	280.879974
1556.801758	98.661743
1555.790039	115.840034
1554.779297	485.102295
1553.766602	-44.491322
1552.754883	-190.855530
1551.743164	48.340694
1550.730469	349.367371
1549.717773	171.479080
1548.705078	234.059433
1547.691406	110.241547
1546.677734	327.599030
1545.665039	180.231567
1544.650391	234.319122
1543.636719	9.176347
1542.623047	217.952072
1541.608398	144.939087
1540.593750	159.583511
1539.579102	463.193542
1538.563477	97.991470
1537.547852	207.590088
1536.533203	30.610771
1535.516602	-2.045474
1534.500977	143.095245
1533.485352	153.932983
1532.468750	337.287109
1531.452148	180.201584
1530.435547	-43.979595
1529.417969	-237.337677
1528.400391	-98.539009
1527.383789	-217.452377
1526.365234	-187.199890
1525.347656	46.222599
1524.329102	73.493271
1523.311523	-74.347519
1522.292969	217.541977
1521.273438	64.220772
1520.254883	77.941246
1519.235352	106.895988
1518.215820	53.434517
1517.196289	189.972000
1516.176758	-41.068542
1515.156250	-51.306713
1514.136719	-82.226273
1513.116211	33.026031
1512.094727	-190.755875
1511.074219	-160.527390
1510.052734	-163.840240
1509.031250	-190.389999
1508.009766	70.149155
1506.988281	43.257362
1505.965820	-181.176025
1504.943359	-0.724732
1503.920898	-276.592041
1502.898438	-245.071091
1501.875000	-98.468163
1500.852539	6.977402
1499.829102	-87.471931
1498.805664	-23.320486
1497.781250	-299.708862
1496.757813	-368.851837
1495.733398	-59.536572
1494.708984	16.789885
1493.684570	-155.059753
1492.659180	-252.847565
1491.633789	-123.250610
1490.608398	85.381813
1489.583008	10.233647
1488.557617	106.131432
1487.531250	145.672104
1486.504883	118.704689
1485.478516	415.809723
1484.452148	490.657593
1483.424805	264.280518
1482.398438	326.168304
1481.371094	71.666031
1480.342773	253.168594
1479.315430	368.236633
1478.287109	225.724640
1477.259766	490.910400
1476.230469	562.232056
1475.202148	844.867981
1474.173828	493.215424
1473.144531	806.110718
1472.115234	882.070374
1471.085938	1337.112671
1470.055664	1188.855103
1469.025391	1068.572266
1467.996094	1365.392334
1466.964844	1504.328247
1465.934570	1757.563965
1464.904297	1659.886963
1463.873047	1628.240601
1462.841797	1680.393921
1461.809570	1943.272827
1460.778320	2112.051514
1459.746094	2036.955566
1458.713867	2172.533691
1457.681641	2257.259521
1456.649414	2075.494873
1455.616211	2271.726074
1454.583008	2074.730469
1453.549805	2116.143555
1452.516602	2185.399658
1451.483398	2350.915771
1450.449219	2605.011719
1449.415039	2430.818604
1448.380859	2383.333252
1447.345703	2343.430176
1446.311523	2559.276611
1445.276367	2402.894775
1444.241211	2314.909180
1443.205078	2064.999756
1442.169922	2217.446045
1441.133789	2132.065674
1440.097656	2120.059570
1439.061523	2188.967529
1438.024414	2204.757813
1436.988281	2036.106934
1435.951172	2102.484619
1434.914063	2136.017578
1433.875977	1644.254272
1432.838867	1511.277100
1431.800781	1196.614502
1430.762695	831.640869
1429.724609	726.749451
1428.685547	750.575012
1427.646484	731.550354
1426.607422	669.709290
1425.568359	688.612915
1424.529297	503.390564
1423.489258	577.833435
1422.449219	168.559601
1421.409180	429.546082
1420.369141	504.117523
1419.328125	92.748802
1418.288086	504.797943
1417.247070	493.894104
1416.205078	27.604219
1415.164063	193.037750
1414.122070	217.603500
1413.080078	292.520325
1412.038086	103.503281
1410.996094	-4.924021
1409.953125	-0.163171
1408.910156	-163.655884
1407.867188	-70.782936
1406.824219	-228.999329
1405.780273	-326.823608
1404.737305	-20.337685
1403.693359	55.188950
1402.648438	276.291687
1401.604492	128.637939
1400.559570	191.808319
1399.514648	-40.848965
1398.469727	-125.386841
1397.424805	108.544075
1396.378906	54.267685
1395.333984	-42.452389
1394.288086	221.666702
1393.241211	197.759705
1392.195313	249.105118
1391.148438	150.326187
1390.101563	239.410477
1389.054688	-44.261635
1388.006836	275.196869
1386.959961	209.477219
1385.912109	-68.665489
1384.864258	-219.062790
1383.815430	-94.341003
1382.767578	-219.433060
1381.718750	-121.997070
1380.669922	-221.814453
1379.621094	-1.792285
1378.571289	-156.282959
1377.522461	1.480277
1376.472656	149.307220
1375.421875	127.509804
1374.372070	218.135117
1373.321289	24.501461
1372.270508	-89.117287
1371.219727	1.887134
1370.168945	-153.777466
1369.117188	42.125286
1368.066406	-168.013657
1367.014648	-9.278905
1365.961914	-159.298294
1364.910156	66.876770
1363.857422	-80.320015
1362.804688	76.323112
1361.751953	-43.156246
1360.698242	-291.819733
1359.645508	-231.800461
1358.591797	34.715435
1357.538086	216.733734
1356.483398	224.814301
1355.429688	414.459473
1354.375000	-9.521772
1353.320313	6.492804
1352.264648	598.793945
1351.209961	277.289001
1350.154297	229.117981
1349.098633	210.898483
1348.042969	254.866837
1346.986328	465.162018
1345.930664	549.035339
1344.874023	771.870361
1343.817383	838.570923
1342.759766	751.702087
1341.703125	1091.261963
1340.645508	1272.246460
1339.587891	1037.162231
1338.529297	993.004395
1337.471680	1154.527710
1336.413086	1080.951660
1335.354492	935.782104
1334.295898	771.028259
1333.236328	861.279846
1332.176758	1015.942505
1331.117188	678.611450
1330.057617	660.483215
1328.998047	662.278015
1327.937500	604.900269
1326.876953	560.041992
1325.816406	811.749329
1324.754883	954.821716
1323.694336	1093.044800
1322.632813	710.496826
1321.571289	789.751648
1320.508789	1041.816162
1319.447266	951.029480
1318.384766	1010.853638
1317.322266	1369.145020
1316.259766	1019.894897
1315.196289	843.450378
1314.132813	1066.407715
1313.069336	1316.500244
1312.005859	1034.589966
1310.942383	1378.418091
1309.877930	1313.523560
1308.813477	963.253967
1307.749023	1218.654663
1306.683594	1237.862915
1305.619141	1289.173218
1304.553711	1355.331421
1303.488281	1296.184570
1302.421875	1404.338501
1301.356445	1318.411011
1300.290039	1259.660645
1299.223633	1156.832153
1298.157227	1081.181763
1297.089844	914.814148
1296.022461	864.018372
1294.955078	1152.078003
1293.887695	1162.823608
1292.819336	1075.528076
1291.751953	654.787415
1290.683594	1011.731201
1289.614258	959.160767
1288.545898	1169.009277
1287.476563	1045.555420
1286.407227	892.852661
1285.337891	926.491089
1284.268555	592.836243
1283.198242	800.560181
1282.127930	526.012939
1281.057617	922.305969
1279.986328	772.822632
1278.916016	755.609375
1277.844727	758.049927
1276.773438	503.806183
1275.701172	746.058594
1274.629883	743.856873
1273.557617	993.440796
1272.485352	734.792175
1271.413086	791.444336
1270.339844	667.417847
1269.266602	585.024475
1268.193359	944.578674
1267.120117	1201.539551
1266.045898	1326.683716
1264.972656	1112.751099
1263.898438	1072.136597
1262.823242	1124.256714
1261.749023	932.626038
1260.673828	697.257446
1259.598633	496.164978
1258.523438	943.264771
1257.448242	849.480591
1256.372070	977.388428
1255.295898	567.221008
1254.219727	563.781067
1253.142578	940.025513
1252.066406	1184.763306
1250.989258	862.646423
1249.912109	669.604797
1248.833984	800.064209
1247.756836	626.637878
1246.678711	946.683411
1245.599609	846.249695
1244.521484	682.729065
1243.442383	762.182373
1242.364258	943.613220
1241.285156	736.547485
1240.205078	714.055481
1239.125977	647.916077
1238.045898	579.391602
1236.965820	406.610718
1235.884766	903.224243
1234.804688	657.739380
1233.723633	870.492859
1232.642578	736.611328
1231.561523	808.739441
1230.479492	645.867981
1229.397461	412.836456
1228.315430	533.412598
1227.233398	813.702026
1226.150391	946.228699
1225.068359	587.501831
1223.985352	611.143433
1222.901367	501.739594
1221.818359	363.360107
1220.734375	556.224731
1219.650391	574.968018
1218.566406	144.226990
1217.481445	293.472931
1216.396484	295.295654
1215.311523	285.021576
1214.226563	173.328812
1213.141602	527.516479
1212.055664	538.837158
1210.969727	398.128876
1209.883789	522.786499
1208.796875	521.953247
1207.709961	704.326538
1206.623047	537.057312
1205.536133	430.077606
1204.449219	166.493423
1203.361328	469.080719
1202.273438	22.486420
1201.185547	31.131020
1200.096680	210.645920
1199.008789	-28.739693
1197.919922	-5.787024
1196.830078	-209.032639
1195.741211	39.938515
1194.651367	33.855286
1193.561523	-82.863449
1192.471680	-48.158337
1191.381836	70.582748
1190.291016	9.026216
1189.200195	-167.850204
1188.109375	44.321568
1187.017578	-238.239395
1185.926758	-302.300629
1184.834961	34.366161
1183.742188	-130.624893
1182.650391	-17.349552
1181.557617	-302.290649
1180.464844	168.090652
1179.372070	192.332611
1178.279297	36.758587
1177.185547	-106.838303
1176.091797	34.624107
1174.998047	-190.470139
1173.903320	-185.675690
1172.808594	125.462944
1171.713867	-94.927940
1170.619141	24.485039
1169.524414	-16.507692
1168.428711	-105.394493
1167.333008	-3.018280
1166.237305	-106.358047
1165.140625	-118.908104
1164.044922	-107.622643
1162.948242	-3.253491
1161.850586	84.271072
1160.753906	374.659424
1159.656250	-58.549503
1158.558594	195.778671
1157.460938	-46.442215
1156.362305	386.547211
1155.263672	263.494873
1154.165039	87.957314
1153.066406	172.299667
1151.967773	132.574585
1150.868164	83.250282
1149.768555	-56.665051
1148.667969	-13.187653
1147.568359	-262.724426
1146.467773	-162.229736
1145.367188	214.267868
1144.266602	-85.368141
1143.165039	17.156380
1142.063477	-299.112579
1140.961914	169.512756
1139.860352	264.544403
1138.757813	-182.549805
1137.655273	38.321476
1136.552734	-47.501537
1135.450195	213.471817
1134.346680	227.242508
1133.244141	195.821671
1132.139648	297.267792
1131.036133	332.146545
1129.931641	618.453308
1128.827148	593.780212
1127.722656	595.135620
1126.618164	878.600403
1125.512695	621.331421
1124.407227	541.872375
1123.301758	741.999329
1122.196289	600.812805
1121.089844	360.135651
1119.983398	545.748169
1118.876953	371.348450
1117.769531	348.441040
1116.663086	200.066589
1115.555664	550.887451
1114.447266	385.834198
1113.339844	253.910767
1112.231445	41.591797
1111.123047	162.595688
1110.014648	170.052490
1108.905273	413.704803
1107.795898	404.445129
1106.686523	161.339081
1105.577148	539.239502
1104.466797	437.726807
1103.357422	310.259125
1102.247070	121.445374
1101.135742	442.177368
1100.025391	432.556122
1098.914063	823.709839
1097.802734	679.543396
1096.690430	441.121490
1095.579102	483.160706
1094.466797	435.617279
1093.353516	635.332458
1092.241211	585.345398
1091.127930	417.633667
1090.014648	435.889526
1088.901367	508.222015
1087.788086	505.212769
1086.673828	299.907074
1085.559570	597.848816
1084.445313	519.502686
1083.330078	791.345459
1082.214844	651.843079
1081.099609	712.059875
1079.984375	988.304138
1078.868164	397.951233
1077.751953	453.428223
1076.635742	849.182129
1075.519531	538.453125
1074.402344	530.473938
1073.285156	337.200989
1072.167969	380.843170
1071.050781	293.175812
1069.932617	168.037155
1068.814453	319.455994
1067.696289	264.649048
1066.578125	654.879883
1065.458984	520.403015
1064.339844	570.938538
1063.220703	361.662170
1062.100586	449.660461
1060.980469	565.704346
1059.860352	426.768433
1058.740234	276.217957
1057.619141	467.073090
1056.498047	230.132111
1055.376953	208.307098
1054.255859	249.592224
1053.133789	10.593780
1052.011719	502.633331
1050.889648	126.003845
1049.767578	340.099915
1048.644531	87.416611
1047.521484	75.181633
1046.398438	422.189911
1045.274414	116.133972
1044.150391	204.262817
1043.026367	185.178055
1041.902344	-220.680862
1040.778320	-20.567839
1039.653320	125.922737
1038.528320	-116.491600
1037.402344	-74.713737
1036.277344	27.624628
1035.151367	-307.518585
1034.024414	-316.742798
1032.898438	-86.316856
1031.771484	162.660889
1030.644531	351.141907
1029.517578	-18.241043
1028.390625	-17.894329
1027.262695	-156.882477
1026.134766	-263.213318
1025.005859	-190.617264
1023.877930	-117.969711
1022.749023	-295.963806
1021.620117	-383.293213
1020.490234	-136.418640
1019.361328	-425.370422
1018.231445	-247.999344
1017.101563	-242.183090
1015.970703	-196.884003
1014.839844	-230.302231
1013.708984	-136.188080
1012.578125	-130.037994
1011.447266	-246.528091
1010.315430	93.219429
1009.183594	384.302704
1008.050781	409.224731
1006.918945	327.820129
1005.786133	181.788681
1004.653320	1152.864746
1003.519531	1920.137573
1002.386719	1744.112671
1001.252930	1461.976929
1000.118164	1018.355042
998.984375	919.220642
997.849609	393.028656
996.714844	132.701965
995.580078	149.597290
994.444336	88.140350
993.308594	24.525148
992.172852	67.164925
991.036133	186.001251
989.900391	-110.076180
988.763672	-140.823914
987.626953	91.269707
986.489258	-54.453041
985.351563	-294.416351
984.213867	129.066223
983.076172	121.960327
981.937500	105.778496
980.798828	144.967026
979.660156	338.411377
978.521484	182.286102
977.381836	205.730972
976.242188	249.992416
975.102539	243.803436
973.961914	-65.576782
972.822266	11.292047
971.681641	170.947342
970.540039	156.143768
969.399414	187.404755
968.257813	319.780029
967.116211	192.930786
965.973633	-39.252422
964.832031	224.242920
963.689453	171.305283
962.545898	285.890167
961.403320	276.794373
960.259766	338.879608
959.116211	-4.418746
957.972656	135.860123
956.828125	38.068413
955.683594	377.728851
954.539063	110.839279
953.393555	375.091919
952.249023	147.501938
951.103516	61.965820
949.957031	212.135895
948.811523	-37.694317
947.665039	192.704361
946.518555	375.148224
945.371094	73.333969
944.224609	150.936768
943.077148	135.020569
941.929688	386.350220
940.781250	172.097290
939.632813	398.471619
938.484375	538.187134
937.335938	449.899200
936.186523	188.490555
935.038086	314.882202
933.887695	382.089966
932.738281	244.322403
931.587891	72.582764
930.437500	19.481922
929.287109	75.831116
928.135742	364.478455
926.985352	61.376171
925.833984	-136.787918
924.681641	-7.157552
923.530273	-148.111298
922.377930	-270.685516
921.224609	-245.320923
920.072266	-424.396851
918.918945	-51.134720
917.765625	165.322708
916.612305	309.116241
915.458008	-89.704208
914.303711	61.114655
913.149414	-96.681000
911.995117	-54.626308
910.839844	98.664780
909.684570	-81.390930
908.529297	-302.074768
907.373047	-66.924377
906.216797	-232.919815
905.060547	-115.526138
903.904297	-86.438873
902.747070	-170.504120
901.589844	5.930429
900.432617	-145.852371
899.274414	-107.380150
898.117188	-227.225693
896.958984	383.688934
895.799805	205.148621
894.641602	90.068359
893.482422	-101.735352
892.322266	187.971497
891.163086	-161.781326
890.002930	26.289749
888.842773	44.962917
887.682617	-137.248810
886.521484	91.492462
885.360352	250.222519
884.199219	-15.219546
883.038086	64.616692
881.875977	-24.665152
880.713867	43.954803
879.551758	313.186676
878.388672	3.198602
877.225586	303.930206
876.062500	408.595459
874.899414	254.277496
873.735352	363.468658
872.571289	337.583099
871.407227	142.963593
870.242188	139.684601
869.077148	201.648407
867.912109	443.484924
866.747070	138.927628
865.581055	88.500145
864.415039	433.581268
863.249023	75.341965
862.083008	289.994171
860.916016	167.727539
859.749023	274.493164
858.581055	464.244324
857.414063	319.552094
856.246094	244.460785
855.077148	241.160858
853.909180	408.244965
852.740234	451.937012
851.571289	459.719452
850.402344	480.911774
849.232422	448.303162
848.062500	384.319550
846.892578	268.827362
845.721680	113.061066
844.551758	207.975220
843.380859	443.764160
842.208984	223.057907
841.038086	463.102417
839.866211	255.804733
838.694336	175.962341
837.521484	169.852600
836.348633	288.804443
835.175781	369.661133
834.002930	392.346069
832.829102	-89.638863
831.655273	417.393066
830.481445	-15.419799
829.307617	125.295364
828.132813	190.030579
826.958008	348.316742
825.783203	189.847137
824.607422	303.312927
823.431641	302.983673
822.255859	151.064529
821.079102	-65.466263
819.903320	136.667572
818.726563	42.506413
817.548828	-9.412554
816.372070	190.052856
815.194336	-318.158813
814.016602	-394.722198
812.837891	-15.481488
811.659180	125.590202
810.480469	-26.904852
809.301758	-190.545944
808.122070	-54.292496
806.942383	-286.917816
805.762695	-48.780231
804.583008	-163.855209
803.402344	-52.590492
802.221680	-352.010651
801.041016	-296.442444
799.859375	2.961264
798.677734	-232.292282
797.496094	-507.453430
796.313477	-317.157440
795.131836	-266.667664
793.949219	-329.297302
792.765625	-124.019257
791.583008	-388.383087
790.399414	-314.032410
789.215820	-124.741661
788.031250	157.277679
786.846680	45.280846
785.662109	-148.608475
784.477539	-203.217651
783.291992	64.837578
782.106445	-3.278558
780.920898	198.093201
779.735352	377.170807
778.548828	140.852280
777.362305	277.691284
776.174805	103.105431
774.988281	78.570641
773.800781	139.996902
772.613281	46.878147
771.424805	227.175003
770.236328	122.860313
769.047852	183.824875
767.859375	306.377563
766.669922	126.926437
765.480469	328.554443
764.291016	-71.216331
763.101563	187.441025
761.911133	595.579224
760.720703	279.412872
759.529297	163.537674
758.338867	159.831650
757.147461	191.243317
755.955078	145.621567
754.763672	416.491455
753.571289	377.311340
752.378906	258.999939
751.186523	395.496521
749.993164	46.553642
748.799805	275.154907
747.606445	60.218433
746.412109	339.108215
745.217773	165.874680
744.023438	205.463562
742.829102	192.379181
741.633789	413.872559
740.438477	-125.345230
739.243164	-123.043060
738.046875	159.682663
736.850586	142.199493
735.654297	34.943893
734.458008	137.926590
733.260742	87.656929
732.063477	122.776146
730.866211	111.959221
729.667969	24.623938
728.469727	-23.273922
727.271484	-200.096359
726.073242	104.070053
724.874023	-4.860515
723.674805	-43.772102
722.474609	26.603142
721.275391	138.505219
720.075195	14.646269
718.875000	-30.500483
717.673828	144.850677
716.473633	232.947037
715.272461	334.180969
714.070313	90.932915
712.869141	349.324677
711.666992	58.452129
710.463867	380.150726
709.261719	422.963470
708.058594	197.982666
706.855469	173.573029
705.652344	23.042118
704.448242	64.258224
703.244141	-70.654808
702.040039	-26.963898
700.834961	119.085991
699.630859	458.757904
698.424805	231.028870
697.219727	260.043365
696.013672	15.426215
694.807617	46.998634
693.601563	-244.880402
692.395508	-60.895092
691.188477	307.719147
689.981445	-217.860474
688.773438	-454.400787
687.566406	-196.012650
686.358398	107.999687
685.149414	93.320168
683.941406	-185.634613
682.732422	-286.530121
681.523438	-166.153122
680.313477	-216.765549
679.104492	-154.529617
677.894531	-232.862869
676.683594	-239.509552
675.473633	-25.188719
674.262695	-195.927567
673.051758	14.364068
671.839844	40.918594
670.628906	260.101685
669.416992	161.590607
668.204102	227.581131
666.992188	-26.083118
665.779297	-177.907288
664.566406	-148.061905
663.352539	-44.637764
662.138672	28.677441
660.924805	71.895668
659.710938	-115.647575
658.497070	-382.785492
657.282227	-123.400803
656.066406	-161.585770
654.851563	-87.549004
653.635742	286.144867
652.419922	-135.384384
651.204102	195.210709
649.987305	105.714592
648.770508	78.746033
647.553711	84.102806
646.336914	5.519178
645.119141	88.351807
643.901367	130.234802
642.682617	430.151459
641.464844	306.225586
640.246094	137.114182
639.027344	318.302277
637.807617	131.803162
636.587891	209.462784
635.368164	218.145462
634.148438	140.692657
632.927734	47.986496
631.707031	416.494995
630.486328	228.711533
629.264648	53.518780
628.043945	79.617386
626.822266	-77.013748
625.599609	151.847626
624.376953	566.556152
623.155273	427.614777
621.931641	294.546570
620.708984	272.253174
619.485352	272.808838
618.261719	88.467476
617.037109	29.676861
615.813477	38.513866
614.588867	59.244648
613.364258	-90.017464
612.138672	-283.045319
610.913086	-85.849731
609.687500	-118.655205
608.461914	-9.526505
607.235352	29.839964
606.008789	292.069946
604.782227	-102.943947
