# Supplementary material for: Raman spectroscopy accurately differentiates mucosal healing from non-healing and biochemical changes following biological therapy in inflammatory bowel disease
Source: PLoS One. 2021 Jun 2;16(6):e0252210. doi: 10.1371/journal.pone.0252210 (PMC8172032; doi:10.1371/journal.pone.0252210)
Supplement: S2 Dataset — (ZIP) [file pone.0252210.s004.zip › Export UC MH/OC029-1 pre treatment_base sub CR removed_67__X_-2896.93__Y_35435.1__Z_228.239__Time_764.txt]

1714.640625	293.100433
1713.664063	212.414444
1712.687500	41.186958
1711.709961	-78.154175
1710.733398	31.403973
1709.755859	-268.319336
1708.778320	-84.655952
1707.799805	24.760965
1706.821289	-253.352127
1705.843750	-48.379414
1704.864258	95.714325
1703.885742	-37.695232
1702.907227	-17.631346
1701.927734	-133.195969
1700.948242	164.084991
1699.968750	181.299667
1698.988281	36.229874
1698.007813	-86.538399
1697.028320	149.736343
1696.046875	261.086609
1695.066406	242.368179
1694.084961	304.560699
1693.104492	426.319397
1692.123047	215.119095
1691.140625	423.781097
1690.159180	409.050842
1689.176758	328.387085
1688.194336	584.579468
1687.211914	702.773315
1686.228516	733.670959
1685.246094	408.203552
1684.262695	653.818481
1683.279297	953.338806
1682.295898	707.453308
1681.311523	795.216919
1680.327148	873.001099
1679.342773	948.789063
1678.358398	1046.520142
1677.374023	836.278015
1676.388672	850.200806
1675.403320	1516.292603
1674.417969	1254.871338
1673.432617	1602.902222
1672.446289	1329.542236
1671.459961	1710.515381
1670.473633	1584.583496
1669.487305	1647.863037
1668.500977	1687.810181
1667.513672	1691.139526
1666.526367	1676.462280
1665.539063	1999.324219
1664.550781	1998.943481
1663.563477	2076.035156
1662.575195	2060.802246
1661.586914	2358.909668
1660.598633	2238.639893
1659.609375	2307.041016
1658.620117	2349.409424
1657.631836	2455.820801
1656.641602	2692.380615
1655.652344	2209.205811
1654.662109	2129.003418
1653.672852	2300.680664
1652.681641	2030.859131
1651.691406	2034.030762
1650.701172	1725.557739
1649.709961	1631.764771
1648.718750	1562.189575
1647.727539	1313.317993
1646.735352	1017.353516
1645.744141	1226.427979
1644.751953	696.268555
1643.759766	808.300903
1642.766602	725.254822
1641.774414	663.685303
1640.781250	607.718689
1639.788086	446.550232
1638.794922	436.078033
1637.801758	344.143646
1636.807617	123.328537
1635.813477	-44.414288
1634.819336	107.023537
1633.825195	427.248505
1632.830078	291.869659
1631.834961	-32.839428
1630.839844	32.472073
1629.844727	205.881668
1628.849609	34.651531
1627.853516	113.634239
1626.857422	-99.237129
1625.861328	-111.969704
1624.865234	-174.498245
1623.868164	-100.155739
1622.871094	-80.900063
1621.874023	-43.127632
1620.876953	15.767187
1619.879883	22.218254
1618.881836	162.693466
1617.883789	-11.843381
1616.885742	134.014511
1615.887695	251.022690
1614.888672	116.176147
1613.889648	109.985550
1612.890625	153.684280
1611.891602	89.912086
1610.892578	209.707260
1609.892578	70.020599
1608.892578	-17.172131
1607.892578	100.028023
1606.892578	356.002563
1605.891602	496.653900
1604.890625	173.859558
1603.889648	81.529633
1602.888672	12.776519
1601.887695	-14.107581
1600.885742	21.766603
1599.883789	-128.085205
1598.881836	14.919566
1597.879883	-127.111008
1596.876953	-284.816681
1595.874023	-170.774887
1594.871094	-41.174095
1593.868164	-209.438004
1592.864258	-69.590927
1591.861328	-342.358795
1590.857422	-93.092148
1589.853516	-162.381027
1588.848633	-236.959641
1587.844727	-22.080063
1586.839844	-10.811882
1585.834961	2.945133
1584.830078	118.237083
1583.824219	-274.833282
1582.819336	77.321457
1581.813477	82.729851
1580.807617	54.141685
1579.800781	-18.843288
1578.794922	545.863892
1577.788086	-8.990194
1576.781250	63.359962
1575.773438	296.816681
1574.766602	223.096512
1573.758789	66.025436
1572.750977	-13.148632
1571.743164	58.303532
1570.735352	-119.931709
1569.726563	29.103374
1568.718750	24.639622
1567.708984	212.167191
1566.700195	15.146570
1565.691406	62.046505
1564.681641	87.964035
1563.671875	131.841919
1562.662109	-99.489998
1561.652344	208.577499
1560.641602	155.853027
1559.630859	110.726822
1558.620117	135.402176
1557.609375	198.732864
1556.597656	121.909973
1555.586914	31.966434
1554.575195	387.295746
1553.563477	58.688374
1552.550781	322.818359
1551.539063	265.696289
1550.526367	221.310074
1549.513672	282.796143
1548.500977	206.953506
1547.487305	120.568985
1546.473633	196.882385
1545.459961	24.798498
1544.446289	38.635265
1543.432617	21.240044
1542.417969	-148.788422
1541.404297	-50.362274
1540.389648	-34.837528
1539.374023	16.586014
1538.359375	-61.270813
1537.343750	-10.307996
1536.328125	30.090303
1535.312500	276.592438
1534.296875	-65.186821
1533.280273	77.646034
1532.263672	129.978546
1531.247070	50.636608
1530.230469	-41.773491
1529.212891	226.259445
1528.196289	87.055374
1527.178711	385.409210
1526.160156	-58.004730
1525.142578	257.835144
1524.124023	143.581177
1523.106445	-58.292969
1522.087891	156.376129
1521.068359	116.140121
1520.049805	304.548309
1519.030273	230.463303
1518.010742	86.814590
1516.991211	110.031616
1515.971680	130.466766
1514.951172	240.564056
1513.930664	-55.288017
1512.910156	62.103912
1511.889648	115.083687
1510.868164	-55.420776
1509.846680	-41.326672
1508.826172	64.928085
1507.803711	-172.721573
1506.782227	27.986389
1505.759766	-107.391144
1504.737305	-217.264359
1503.714844	-37.738194
1502.692383	-7.043554
1501.668945	-140.469376
1500.646484	-273.991730
1499.623047	-113.239975
1498.599609	72.871132
1497.575195	128.210403
1496.550781	-136.437332
1495.527344	-76.262230
1494.502930	42.527966
1493.477539	10.244315
1492.453125	248.803055
1491.427734	203.409805
1490.402344	132.339676
1489.376953	577.185547
1488.350586	296.332031
1487.325195	286.151855
1486.298828	268.162994
1485.272461	324.071075
1484.245117	234.350174
1483.218750	511.954163
1482.191406	370.970520
1481.164063	538.505859
1480.136719	739.000916
1479.108398	717.501587
1478.080078	894.691101
1477.052734	903.551758
1476.023438	960.665466
1474.995117	971.830139
1473.965820	1135.659180
1472.937500	1273.889771
1471.908203	1455.219116
1470.877930	1674.537109
1469.848633	1667.261230
1468.818359	1904.084229
1467.788086	2097.494873
1466.757813	2145.822998
1465.727539	2280.491943
1464.696289	2282.855225
1463.665039	2513.843262
1462.633789	2841.211914
1461.602539	2642.626465
1460.570313	2880.819336
1459.539063	2801.535400
1458.506836	2894.818115
1457.473633	3165.639404
1456.441406	3220.668213
1455.408203	3229.955322
1454.375000	3251.889160
1453.341797	3245.892334
1452.308594	3478.168213
1451.274414	3441.645996
1450.241211	3471.025879
1449.207031	3675.163574
1448.171875	3420.729980
1447.137695	3612.109375
1446.102539	3491.973389
1445.067383	3417.448486
1444.032227	3418.881348
1442.997070	3073.687744
1441.960938	3358.502197
1440.924805	3061.520996
1439.888672	3009.950684
1438.852539	3211.222168
1437.816406	3182.430664
1436.779297	2648.275146
1435.742188	2566.596436
1434.705078	2363.745117
1433.666992	2370.594482
1432.629883	1920.521362
1431.591797	1432.797852
1430.553711	1470.252441
1429.514648	1230.172485
1428.476563	1055.858154
1427.437500	997.663879
1426.398438	662.185547
1425.359375	463.047272
1424.320313	553.904358
1423.280273	203.788330
1422.240234	680.240051
1421.200195	418.549530
1420.159180	564.982849
1419.119141	248.192154
1418.078125	357.003693
1417.037109	415.520294
1415.996094	212.422333
1414.954102	218.271164
1413.912109	33.069572
1412.870117	207.615112
1411.828125	281.627136
1410.786133	172.227325
1409.743164	103.162872
1408.700195	343.252319
1407.657227	-117.447235
1406.614258	115.271690
1405.570313	-141.609039
1404.527344	-142.204239
1403.483398	27.957275
1402.438477	-193.278152
1401.394531	4.657444
1400.349609	-20.602047
1399.304688	-178.622269
1398.259766	24.559765
1397.214844	-220.866409
1396.168945	87.728340
1395.123047	-2.023117
1394.077148	-176.763412
1393.031250	84.456573
1391.984375	70.274170
1390.937500	-23.860113
1389.890625	62.383583
1388.843750	96.192474
1387.796875	-327.656403
1386.749023	296.752106
1385.701172	3.353945
1384.653320	-97.265434
1383.604492	-127.719818
1382.556641	36.927921
1381.507813	-23.207436
1380.458984	-43.190975
1379.410156	76.843803
1378.360352	-62.688980
1377.310547	-199.503464
1376.260742	-9.157113
1375.210938	-28.320723
1374.161133	286.971588
1373.110352	143.368881
1372.059570	-112.209244
1371.008789	53.808418
1369.957031	25.500982
1368.906250	159.369110
1367.854492	173.749969
1366.802734	33.866749
1365.750000	11.250251
1364.698242	-6.188309
1363.645508	98.518311
1362.592773	91.363930
1361.540039	275.981842
1360.486328	-59.233303
1359.433594	277.407104
1358.379883	116.756516
1357.326172	162.694397
1356.271484	79.533920
1355.216797	66.169701
1354.163086	105.177254
1353.107422	298.324677
1352.052734	146.398682
1350.998047	449.073883
1349.942383	563.134949
1348.886719	372.074768
1347.830078	608.033752
1346.774414	591.056946
1345.717773	794.987854
1344.661133	818.004089
1343.604492	957.706848
1342.546875	1075.211670
1341.490234	940.102966
1340.432617	1057.922729
1339.375000	1148.626953
1338.316406	1100.782837
1337.258789	973.922119
1336.200195	795.305176
1335.141602	817.398682
1334.082031	1047.487061
1333.023438	852.188721
1331.963867	887.143921
1330.904297	857.972656
1329.844727	888.318665
1328.784180	1047.338257
1327.723633	1003.838318
1326.663086	982.765198
1325.602539	781.567017
1324.541992	1247.367676
1323.480469	1088.503906
1322.418945	1408.734619
1321.357422	1344.017578
1320.295898	1195.607544
1319.233398	1109.087769
1318.170898	1284.186890
1317.108398	1375.540649
1316.045898	1163.807617
1314.982422	1561.073364
1313.918945	1290.566162
1312.855469	1306.104980
1311.791992	1646.904785
1310.728516	1340.089233
1309.664063	1501.318604
1308.599609	1487.871094
1307.535156	1523.795654
1306.469727	1426.993286
1305.404297	1800.194824
1304.338867	1681.535034
1303.273438	1432.760254
1302.208008	1752.069702
1301.141602	1818.242065
1300.075195	1540.530396
1299.008789	1626.647705
1297.942383	1423.052979
1296.875000	1617.462646
1295.807617	1551.697510
1294.740234	1385.458862
1293.672852	1489.346069
1292.604492	1249.841553
1291.537109	1086.607300
1290.468750	1193.313354
1289.399414	1018.137451
1288.331055	821.100403
1287.261719	964.901978
1286.192383	937.246582
1285.123047	1198.766846
1284.052734	1154.146973
1282.983398	1102.310547
1281.913086	871.896179
1280.841797	1145.856689
1279.771484	1135.959106
1278.700195	1194.660522
1277.628906	1468.525513
1276.557617	1194.698242
1275.486328	1520.306519
1274.414063	1237.049072
1273.341797	1349.877808
1272.269531	1528.710083
1271.197266	1067.576660
1270.124023	1437.033813
1269.050781	1630.614380
1267.977539	1641.106812
1266.904297	1627.264526
1265.830078	1362.182983
1264.756836	1175.347412
1263.681641	1286.197876
1262.607422	1657.965088
1261.533203	1061.824585
1260.458008	1343.415283
1259.382813	1561.583496
1258.307617	1616.484985
1257.231445	1552.063354
1256.155273	1375.702148
1255.079102	1265.197388
1254.002930	1337.337769
1252.926758	1394.886353
1251.849609	1345.394287
1250.772461	1490.553345
1249.695313	1017.982117
1248.617188	1087.839355
1247.540039	1043.446411
1246.461914	1072.006226
1245.382813	1149.170532
1244.304688	934.815369
1243.225586	914.866333
1242.146484	904.653687
1241.067383	1110.516724
1239.988281	1056.599487
1238.908203	1019.701355
1237.828125	1125.957397
1236.748047	899.880676
1235.667969	947.919922
1234.586914	1078.364868
1233.505859	1119.065430
1232.424805	1011.917480
1231.343750	725.522095
1230.261719	1071.446533
1229.179688	722.173401
1228.097656	925.063599
1227.015625	767.171326
1225.932617	536.721985
1224.850586	715.257690
1223.767578	721.938660
1222.683594	513.338684
1221.600586	660.242188
1220.516602	749.026062
1219.432617	588.798279
1218.347656	404.438385
1217.263672	304.672638
1216.178711	564.783936
1215.093750	515.650024
1214.008789	415.792114
1212.922852	378.683472
1211.836914	580.438293
1210.750977	446.700928
1209.665039	387.740784
1208.579102	697.710083
1207.492188	768.794922
1206.405273	504.734741
1205.318359	713.068604
1204.230469	497.193420
1203.142578	360.839111
1202.054688	84.796768
1200.966797	88.101624
1199.877930	64.851593
1198.790039	84.856979
1197.701172	-27.561493
1196.611328	-38.978054
1195.522461	16.875120
1194.432617	156.775452
1193.342773	89.785789
1192.252930	68.406433
1191.162109	-229.388077
1190.072266	-106.723564
1188.981445	-258.014587
1187.889648	-399.729675
1186.798828	-224.572220
1185.707031	-92.797005
1184.615234	-208.344238
1183.523438	-223.174271
1182.430664	-82.191887
1181.337891	-104.444336
1180.245117	-33.284462
1179.152344	-249.901001
1178.059570	67.882599
1176.965820	6.860517
1175.872070	226.015396
1174.778320	16.285601
1173.683594	-76.142273
1172.588867	144.943329
1171.494141	78.629318
1170.399414	225.180389
1169.303711	86.880554
1168.208984	75.285995
1167.113281	109.008575
1166.016602	-19.964493
1164.920898	73.277206
1163.824219	92.280594
1162.727539	132.654938
1161.630859	194.387909
1160.533203	215.370453
1159.435547	295.907562
1158.337891	624.508484
1157.240234	487.522430
1156.141602	682.080261
1155.043945	408.940399
1153.944336	524.482422
1152.845703	449.124939
1151.747070	302.170746
1150.647461	426.814941
1149.547852	162.934143
1148.447266	487.375610
1147.347656	166.194382
1146.247070	16.446423
1145.146484	140.376144
1144.044922	126.090324
1142.944336	-12.030747
1141.842773	263.671692
1140.741211	410.702454
1139.638672	300.750031
1138.537109	71.873550
1137.434570	268.369720
1136.332031	98.743927
1135.228516	242.625854
1134.125977	476.571716
1133.022461	510.830658
1131.917969	430.994720
1130.814453	809.130615
1129.709961	816.809204
1128.605469	1194.429565
1127.500977	1360.676025
1126.396484	1099.914551
1125.291016	1220.813110
1124.185547	1109.267578
1123.080078	964.479980
1121.973633	964.137756
1120.868164	762.368530
1119.761719	667.120605
1118.654297	564.687683
1117.547852	556.869934
1116.440430	795.029297
1115.333008	543.250122
1114.225586	712.486694
1113.117188	567.019775
1112.008789	615.369751
1110.900391	772.315125
1109.791992	628.970581
1108.682617	1057.310059
1107.573242	727.145508
1106.463867	883.487976
1105.354492	1049.102539
1104.244141	961.969177
1103.133789	1035.243652
1102.023438	1070.638550
1100.913086	1065.823486
1099.801758	1207.113892
1098.690430	1324.668213
1097.579102	1284.150269
1096.467773	1311.899780
1095.355469	1240.583618
1094.243164	1056.149658
1093.130859	1062.466919
1092.017578	1301.780396
1090.905273	1409.094116
1089.791992	1396.247681
1088.677734	1253.910767
1087.564453	1184.496216
1086.450195	1256.134155
1085.335938	1066.683594
1084.221680	1295.671875
1083.106445	1406.968750
1081.991211	1297.285034
1080.875977	1319.138428
1079.760742	965.156067
1078.644531	1308.619873
1077.528320	1248.105835
1076.412109	1131.241455
1075.295898	1272.478271
1074.178711	1054.677856
1073.061523	911.979370
1071.944336	851.367554
1070.826172	1100.165039
1069.708984	765.245605
1068.590820	1126.341919
1067.471680	716.510986
1066.353516	986.044800
1065.234375	976.769714
1064.115234	707.625916
1062.996094	1114.965576
1061.875977	759.275391
1060.755859	759.312134
1059.635742	1114.832275
1058.515625	990.826660
1057.394531	792.045837
1056.273438	693.848083
1055.152344	798.976318
1054.031250	572.323853
1052.909180	497.574768
1051.787109	728.753479
1050.665039	532.612732
1049.541992	574.623779
1048.418945	441.617706
1047.295898	406.665588
1046.172852	472.035797
1045.048828	427.785675
1043.925781	404.570526
1042.801758	714.672241
1041.676758	446.757721
1040.552734	626.300537
1039.427734	523.955688
1038.302734	612.638245
1037.176758	449.876373
1036.050781	417.571259
1034.924805	608.710022
1033.798828	634.629517
1032.672852	509.404694
1031.545898	658.667603
1030.418945	484.768402
1029.291992	443.491058
1028.164063	365.100647
1027.036133	70.753746
1025.908203	155.199188
1024.780273	118.924080
1023.651367	-14.780945
1022.522461	-55.507595
1021.393555	45.410889
1020.264648	-155.231796
1019.134766	61.782990
1018.004883	-344.992279
1016.875000	154.972412
1015.744141	-35.912727
1014.613281	-20.382572
1013.482422	-41.831009
1012.351563	156.863693
1011.219727	214.303467
1010.088867	392.216034
1008.956055	246.095688
1007.824219	509.740295
1006.691406	895.978516
1005.558594	1483.375366
1004.425781	2572.404053
1003.292969	2699.312744
1002.159180	2692.220215
1001.025391	1777.118408
999.891602	961.911926
998.756836	290.404907
997.622070	263.598907
996.487305	368.529419
995.352539	97.331451
994.216797	299.436371
993.081055	-155.908722
991.945313	74.122490
990.808594	-129.331268
989.672852	-51.277348
988.536133	-201.297791
987.398438	-318.843292
986.261719	123.644249
985.124023	-341.398865
983.986328	-87.627335
982.847656	-275.835297
981.709961	12.649370
980.571289	66.447464
979.432617	-65.959656
978.292969	156.058090
977.153320	150.493408
976.013672	16.365475
974.874023	91.625076
973.734375	265.830383
972.593750	22.016319
971.453125	60.996880
970.311523	40.432224
969.170898	146.324661
968.029297	-163.075165
966.886719	28.074322
965.745117	168.854401
964.602539	84.983337
963.459961	-21.589605
962.317383	183.851471
961.173828	256.450073
960.030273	-55.745571
958.886719	406.704895
957.743164	95.007370
956.598633	-28.592588
955.454102	180.001190
954.309570	214.752304
953.165039	281.717987
952.019531	-35.470963
950.874023	290.356903
949.727539	104.041565
948.582031	288.351837
947.435547	296.791504
946.289063	266.585785
945.141602	252.582993
943.995117	158.854950
942.847656	248.039459
941.699219	378.473022
940.551758	440.581787
939.403320	482.326630
938.254883	412.478058
937.105469	215.148804
935.957031	143.523132
934.807617	97.207634
933.658203	541.108582
932.507813	151.073532
931.357422	283.076660
930.207031	30.338123
929.056641	-49.039143
927.906250	-212.401489
926.754883	-100.113678
925.603516	-110.542549
924.451172	-59.347569
923.298828	-17.073797
922.146484	23.102024
920.994141	81.643723
919.841797	-125.541580
918.688477	-80.231934
917.535156	47.024483
916.380859	74.492798
915.227539	-149.882401
914.073242	-169.665283
912.918945	-171.092407
911.763672	-201.824051
910.608398	12.623472
909.453125	-85.798340
908.297852	-154.514999
907.141602	-75.676628
905.985352	-53.349243
904.829102	-46.712440
903.672852	-80.674393
902.515625	16.904203
901.358398	-197.822800
900.201172	-290.050873
899.042969	61.480640
897.884766	-57.571117
896.726563	47.525959
895.568359	134.646500
894.409180	126.938187
893.250000	110.352310
892.090820	41.954727
890.930664	161.264465
889.771484	176.765213
888.611328	151.767120
887.450195	169.828400
886.289063	59.371849
885.128906	296.610809
883.966797	112.015129
882.805664	189.271317
881.643555	174.176910
880.481445	262.923431
879.319336	221.031296
878.156250	213.090515
876.993164	360.717896
875.830078	537.674011
874.666016	548.041138
873.502930	556.254272
872.338867	510.565460
871.173828	435.758698
870.009766	102.377663
868.844727	315.786072
867.679688	239.127029
866.513672	400.895294
865.348633	236.782227
864.182617	281.804352
863.015625	540.307922
861.849609	580.905579
860.682617	610.342651
859.515625	428.822113
858.347656	319.280273
857.180664	458.903564
856.012695	598.527466
854.843750	569.950989
853.675781	779.098511
852.506836	795.424805
851.337891	787.136169
850.167969	819.231628
848.999023	553.414368
847.829102	652.805420
846.658203	680.539612
845.488281	341.173492
844.317383	514.480530
843.146484	562.428406
841.975586	294.972137
840.803711	287.073608
839.631836	480.407532
838.459961	161.774536
837.287109	500.312347
836.114258	322.580353
834.941406	515.715149
833.768555	614.951111
832.594727	274.302765
831.420898	708.331543
830.247070	702.510010
829.072266	665.434692
827.898438	782.238586
826.722656	488.650787
825.547852	268.723328
824.372070	372.057495
823.196289	152.175919
822.020508	179.635269
820.844727	316.166107
819.667969	-124.166481
818.491211	-25.593479
817.313477	-174.188522
816.136719	108.901161
814.958984	82.553543
813.781250	60.586807
812.602539	-123.770088
811.423828	52.016094
810.245117	134.279709
809.066406	85.306320
807.886719	76.254417
806.707031	-59.494621
805.527344	126.688660
804.346680	90.685280
803.166992	-0.907601
801.985352	-125.840897
800.804688	-155.450089
799.623047	-158.546310
798.441406	-352.456116
797.259766	-397.875854
796.078125	-197.396271
794.895508	-260.816406
793.712891	-85.096947
792.529297	4.033311
791.346680	132.826645
790.163086	-179.097641
788.978516	-74.945496
787.794922	221.497253
786.610352	311.929474
785.425781	360.145782
784.241211	452.401855
783.055664	374.249786
781.870117	468.351959
780.684570	367.813965
779.498047	377.611572
778.311523	214.978210
777.125000	83.164246
775.938477	163.152573
774.750977	154.659012
773.563477	170.267563
772.375977	55.549324
771.187500	132.575439
769.999023	337.264618
768.810547	226.469574
767.622070	432.886810
766.432617	412.099060
765.243164	457.221375
764.053711	394.233856
762.863281	480.810913
761.672852	538.550842
760.482422	585.078552
759.291992	803.011353
758.100586	400.379059
756.909180	439.765350
755.717773	369.026184
754.525391	298.140472
753.333008	413.893951
752.140625	621.687866
750.948242	381.126709
749.754883	542.359192
748.561523	556.244568
747.368164	372.407074
746.173828	458.392059
744.979492	502.481323
743.785156	370.907074
742.590820	392.725952
741.395508	256.520233
740.200195	418.297455
739.003906	108.708321
737.808594	307.362701
736.612305	461.962128
735.416016	371.077759
734.218750	258.192291
733.021484	46.715343
731.824219	351.607056
730.626953	378.372650
729.428711	345.932465
728.230469	403.021301
727.032227	431.529541
725.833984	405.252014
724.634766	549.298645
723.435547	448.479401
722.235352	808.431580
721.036133	502.110077
719.835938	556.025696
718.635742	522.506897
717.434570	659.103271
716.233398	383.227783
715.032227	713.715515
713.831055	570.790222
712.628906	608.788879
711.426758	-103.046707
710.224609	375.097504
709.021484	234.267563
707.818359	263.325012
706.615234	163.845901
705.412109	60.011906
704.208008	376.230652
703.003906	209.213882
701.799805	92.280243
700.594727	295.083710
699.389648	86.816818
698.184570	-99.625328
696.979492	253.011795
695.773438	223.060196
694.567383	156.201065
693.361328	-53.953445
692.154297	-27.313269
690.947266	-150.443161
689.740234	-32.574539
688.533203	-31.888023
687.325195	-44.170181
686.117188	-10.843129
684.909180	133.113785
683.700195	40.785316
682.491211	-120.776123
681.282227	-102.333038
680.072266	-66.480141
678.863281	62.586784
677.653320	-182.891083
676.442383	-73.123352
675.232422	-67.167717
674.021484	70.899055
672.810547	85.732086
671.598633	260.741028
670.386719	-18.253317
669.174805	57.562271
667.962891	1.668900
666.750000	-56.191574
665.537109	136.738251
664.324219	316.798523
663.110352	108.301491
661.897461	120.287178
660.683594	93.616081
659.468750	90.897751
658.254883	-118.702309
657.040039	299.620178
655.824219	-60.430069
654.609375	-88.105263
653.393555	-253.471832
652.177734	21.040258
650.960938	175.028076
649.745117	-148.942795
648.528320	210.061630
647.311523	379.709015
646.093750	76.037437
644.875977	394.619720
643.658203	362.657043
642.440430	335.270172
641.221680	413.521759
640.002930	-34.693481
638.784180	-46.136978
637.564453	-50.861946
636.344727	284.104340
635.125000	-181.944366
633.905273	-117.138672
632.684570	130.375183
631.463867	116.184120
630.243164	308.247620
629.021484	152.935791
627.799805	-10.639547
626.578125	289.274078
625.356445	314.869843
624.133789	486.435852
622.911133	375.285370
621.688477	669.302673
620.464844	492.182312
619.241211	159.013870
618.017578	68.103020
616.793945	137.932297
615.569336	-170.869278
614.344727	-62.196728
613.120117	102.169891
611.894531	-56.322754
610.668945	121.014854
609.443359	-203.952026
608.216797	-35.057152
606.991211	219.257141
605.764648	-26.341908
604.537109	29.285656
