# Supplementary material for: Raman spectroscopy accurately differentiates mucosal healing from non-healing and biochemical changes following biological therapy in inflammatory bowel disease
Source: PLoS One. 2021 Jun 2;16(6):e0252210. doi: 10.1371/journal.pone.0252210 (PMC8172032; doi:10.1371/journal.pone.0252210)
Supplement: S2 Dataset — (ZIP) [file pone.0252210.s004.zip › Export UC MH/OC018-2 post treatment_base sub CR removed_48__X_-28739.5__Y_36558.2__Z_-5.26095__Time_546.txt]

1714.640625	161.468552
1713.664063	37.950577
1712.687500	78.287567
1711.709961	71.272888
1710.733398	-71.459068
1709.755859	-12.202365
1708.778320	117.628998
1707.799805	-225.928650
1706.821289	-88.985168
1705.843750	126.475098
1704.864258	107.022568
1703.885742	-26.628855
1702.907227	-162.063034
1701.927734	-178.936401
1700.948242	93.883202
1699.968750	57.156517
1698.988281	-51.003307
1698.007813	-281.312714
1697.028320	21.069542
1696.046875	-164.961685
1695.066406	-26.944033
1694.084961	7.528542
1693.104492	-82.783882
1692.123047	-14.917376
1691.140625	80.240196
1690.159180	87.982437
1689.176758	373.759277
1688.194336	395.997223
1687.211914	178.860855
1686.228516	450.235168
1685.246094	282.340973
1684.262695	376.200653
1683.279297	92.291161
1682.295898	259.173370
1681.311523	564.963501
1680.327148	455.836548
1679.342773	395.182861
1678.358398	670.348145
1677.374023	557.459351
1676.388672	594.031555
1675.403320	601.807251
1674.417969	915.783020
1673.432617	905.785645
1672.446289	808.516235
1671.459961	953.491272
1670.473633	1029.758667
1669.487305	920.501404
1668.500977	803.724670
1667.513672	1263.395996
1666.526367	1120.805664
1665.539063	1148.457642
1664.550781	972.183960
1663.563477	1268.432007
1662.575195	1381.917480
1661.586914	1238.541016
1660.598633	1342.033569
1659.609375	1435.182739
1658.620117	1658.404053
1657.631836	1420.979248
1656.641602	1279.250244
1655.652344	1455.568604
1654.662109	1274.741699
1653.672852	1491.208374
1652.681641	1210.423706
1651.691406	1051.695190
1650.701172	1186.815063
1649.709961	1142.309326
1648.718750	780.845642
1647.727539	721.031494
1646.735352	571.608582
1645.744141	781.715576
1644.751953	389.767578
1643.759766	433.845917
1642.766602	111.138725
1641.774414	342.998444
1640.781250	250.355728
1639.788086	358.408783
1638.794922	55.111774
1637.801758	34.247063
1636.807617	95.250404
1635.813477	24.567795
1634.819336	109.522942
1633.825195	4.865411
1632.830078	137.424408
1631.834961	112.026672
1630.839844	-2.775218
1629.844727	-54.256683
1628.849609	47.017883
1627.853516	-88.480736
1626.857422	-129.138763
1625.861328	-67.133598
1624.865234	39.611362
1623.868164	-171.723465
1622.871094	27.102684
1621.874023	20.934258
1620.876953	-166.454514
1619.879883	121.689186
1618.881836	-188.986725
1617.883789	198.864136
1616.885742	45.860092
1615.887695	26.783617
1614.888672	-13.259916
1613.889648	-29.664154
1612.890625	11.644642
1611.891602	144.712952
1610.892578	36.556087
1609.892578	41.133392
1608.892578	210.780075
1607.892578	128.851517
1606.892578	-118.058510
1605.891602	171.915863
1604.890625	215.653122
1603.889648	293.372284
1602.888672	9.905673
1601.887695	-9.226763
1600.885742	44.845001
1599.883789	-24.056694
1598.881836	-32.835522
1597.879883	-146.215393
1596.876953	54.009796
1595.874023	254.096405
1594.871094	-31.847214
1593.868164	-179.304459
1592.864258	-138.760544
1591.861328	81.842155
1590.857422	41.270500
1589.853516	-12.398107
1588.848633	-173.090286
1587.844727	172.238739
1586.839844	29.679766
1585.834961	134.789246
1584.830078	117.258255
1583.824219	-129.691422
1582.819336	-95.217064
1581.813477	12.084199
1580.807617	-292.244141
1579.800781	98.679787
1578.794922	-2.667578
1577.788086	281.124054
1576.781250	7.835059
1575.773438	10.323787
1574.766602	-278.596405
1573.758789	-180.035309
1572.750977	-120.622002
1571.743164	-105.527901
1570.735352	-155.518082
1569.726563	-75.695389
1568.718750	144.266800
1567.708984	52.349529
1566.700195	113.563499
1565.691406	-165.436218
1564.681641	-96.656975
1563.671875	-30.617128
1562.662109	-130.760971
1561.652344	165.863739
1560.641602	-141.983032
1559.630859	-3.887301
1558.620117	19.978313
1557.609375	69.624863
1556.597656	-134.797287
1555.586914	238.415070
1554.575195	261.701935
1553.563477	38.872822
1552.550781	90.405930
1551.539063	123.685303
1550.526367	190.451004
1549.513672	127.710434
1548.500977	274.373535
1547.487305	123.451431
1546.473633	117.246918
1545.459961	-80.359200
1544.446289	161.318588
1543.432617	90.133827
1542.417969	248.741760
1541.404297	306.443329
1540.389648	152.248184
1539.374023	47.029202
1538.359375	96.595963
1537.343750	81.490746
1536.328125	-88.524963
1535.312500	277.896881
1534.296875	71.553535
1533.280273	177.121094
1532.263672	145.900757
1531.247070	209.920380
1530.230469	80.545769
1529.212891	-61.791428
1528.196289	195.014053
1527.178711	147.734985
1526.160156	43.703800
1525.142578	284.495300
1524.124023	33.559425
1523.106445	171.098465
1522.087891	-69.656731
1521.068359	198.726028
1520.049805	119.803299
1519.030273	153.881546
1518.010742	67.041374
1516.991211	62.342419
1515.971680	-70.911530
1514.951172	129.637878
1513.930664	378.774933
1512.910156	-162.997284
1511.889648	-42.458813
1510.868164	-88.892212
1509.846680	-207.250961
1508.826172	-64.021309
1507.803711	-200.514771
1506.782227	27.031982
1505.759766	169.770874
1504.737305	-215.588837
1503.714844	-162.741074
1502.692383	-51.096527
1501.668945	-65.112152
1500.646484	-227.717407
1499.623047	-336.603088
1498.599609	-181.908890
1497.575195	-81.129112
1496.550781	-121.198143
1495.527344	114.928467
1494.502930	10.725242
1493.477539	200.490448
1492.453125	-123.696121
1491.427734	83.737335
1490.402344	137.692932
1489.376953	140.451660
1488.350586	-96.967575
1487.325195	275.941559
1486.298828	84.394821
1485.272461	160.857239
1484.245117	-25.642717
1483.218750	68.528847
1482.191406	60.542286
1481.164063	159.601257
1480.136719	327.395050
1479.108398	400.715637
1478.080078	659.991455
1477.052734	335.612122
1476.023438	490.207306
1474.995117	698.184265
1473.965820	923.825928
1472.937500	1111.146240
1471.908203	880.885010
1470.877930	1177.424927
1469.848633	1005.670654
1468.818359	1403.713501
1467.788086	1348.861328
1466.757813	1459.260620
1465.727539	1584.827393
1464.696289	1634.036743
1463.665039	1523.108765
1462.633789	1699.262329
1461.602539	1819.432861
1460.570313	1690.646362
1459.539063	1658.380249
1458.506836	1707.309448
1457.473633	1713.031494
1456.441406	1929.336670
1455.408203	2137.899658
1454.375000	1778.266602
1453.341797	2001.951660
1452.308594	2319.323730
1451.274414	2139.770020
1450.241211	2611.524170
1449.207031	2279.961914
1448.171875	2168.874023
1447.137695	2404.777832
1446.102539	2283.576172
1445.067383	2053.584961
1444.032227	1892.021118
1442.997070	2115.113281
1441.960938	2095.252197
1440.924805	1966.658447
1439.888672	1951.911743
1438.852539	2081.280029
1437.816406	1871.924927
1436.779297	1768.786621
1435.742188	1645.499268
1434.705078	1443.980835
1433.666992	1406.694580
1432.629883	1371.990967
1431.591797	840.039001
1430.553711	628.845764
1429.514648	781.083801
1428.476563	809.696777
1427.437500	512.967346
1426.398438	698.007874
1425.359375	620.822083
1424.320313	203.448868
1423.280273	360.810913
1422.240234	419.889465
1421.200195	416.016357
1420.159180	376.915131
1419.119141	405.872375
1418.078125	392.056152
1417.037109	400.943512
1415.996094	294.137695
1414.954102	237.723785
1413.912109	304.623932
1412.870117	115.074142
1411.828125	207.226349
1410.786133	-32.374916
1409.743164	127.720901
1408.700195	96.871124
1407.657227	-4.233297
1406.614258	203.659119
1405.570313	-20.334845
1404.527344	72.137718
1403.483398	134.506195
1402.438477	-38.954357
1401.394531	226.753021
1400.349609	-69.400902
1399.304688	294.123993
1398.259766	138.625870
1397.214844	246.449814
1396.168945	-86.747871
1395.123047	191.586197
1394.077148	74.121231
1393.031250	-100.807602
1391.984375	47.389896
1390.937500	-7.151301
1389.890625	171.167587
1388.843750	-33.328094
1387.796875	257.671295
1386.749023	-311.745605
1385.701172	-155.674927
1384.653320	42.923443
1383.604492	1.566018
1382.556641	-307.044800
1381.507813	204.021515
1380.458984	-199.239883
1379.410156	84.525406
1378.360352	101.099892
1377.310547	125.255684
1376.260742	117.056091
1375.210938	281.128815
1374.161133	-76.140572
1373.110352	-121.408669
1372.059570	-6.966501
1371.008789	112.516685
1369.957031	-236.543152
1368.906250	-37.106781
1367.854492	-76.838966
1366.802734	-61.646652
1365.750000	-295.398712
1364.698242	83.558357
1363.645508	-77.716805
1362.592773	74.762856
1361.540039	-46.410446
1360.486328	213.174133
1359.433594	94.733299
1358.379883	167.904785
1357.326172	111.885910
1356.271484	65.931557
1355.216797	208.967285
1354.163086	158.283386
1353.107422	634.291138
1352.052734	325.483887
1350.998047	116.235863
1349.942383	408.599304
1348.886719	554.528259
1347.830078	293.580994
1346.774414	633.191956
1345.717773	528.817566
1344.661133	642.807861
1343.604492	811.402893
1342.546875	1054.382202
1341.490234	772.052002
1340.432617	980.482910
1339.375000	819.877808
1338.316406	793.170715
1337.258789	605.668762
1336.200195	767.373169
1335.141602	689.066223
1334.082031	853.373779
1333.023438	634.310852
1331.963867	539.104126
1330.904297	750.658386
1329.844727	939.982910
1328.784180	731.411072
1327.723633	634.235779
1326.663086	423.573761
1325.602539	630.533936
1324.541992	832.578613
1323.480469	474.201691
1322.418945	723.300903
1321.357422	1083.453857
1320.295898	649.099243
1319.233398	663.977417
1318.170898	780.071533
1317.108398	592.945374
1316.045898	881.777832
1314.982422	1062.139648
1313.918945	776.822083
1312.855469	760.255981
1311.791992	982.711914
1310.728516	919.528931
1309.664063	1114.969482
1308.599609	842.763672
1307.535156	1299.186035
1306.469727	830.428772
1305.404297	1008.891663
1304.338867	1211.968262
1303.273438	928.231750
1302.208008	875.780701
1301.141602	1297.762939
1300.075195	1102.925171
1299.008789	1183.401001
1297.942383	1010.962891
1296.875000	1165.262817
1295.807617	909.611389
1294.740234	855.419678
1293.672852	889.680603
1292.604492	1115.364746
1291.537109	833.314392
1290.468750	889.876343
1289.399414	917.071167
1288.331055	660.002258
1287.261719	618.778564
1286.192383	717.309448
1285.123047	928.556641
1284.052734	882.631714
1282.983398	675.207642
1281.913086	519.347229
1280.841797	789.478943
1279.771484	812.433472
1278.700195	791.406738
1277.628906	816.928589
1276.557617	959.882263
1275.486328	826.580811
1274.414063	686.062195
1273.341797	838.914490
1272.269531	1165.224121
1271.197266	956.516968
1270.124023	911.575256
1269.050781	859.385315
1267.977539	619.316589
1266.904297	1187.205444
1265.830078	1071.709473
1264.756836	997.790283
1263.681641	748.345398
1262.607422	874.565857
1261.533203	874.013489
1260.458008	746.764038
1259.382813	700.023804
1258.307617	901.839966
1257.231445	1015.919250
1256.155273	988.749084
1255.079102	905.634521
1254.002930	1170.657837
1252.926758	778.553772
1251.849609	785.658020
1250.772461	634.680542
1249.695313	751.309082
1248.617188	1072.143066
1247.540039	644.172119
1246.461914	879.877991
1245.382813	580.952515
1244.304688	549.398743
1243.225586	683.024780
1242.146484	872.456360
1241.067383	675.830444
1239.988281	593.379822
1238.908203	535.239258
1237.828125	540.210083
1236.748047	889.605225
1235.667969	605.948364
1234.586914	695.774780
1233.505859	703.155334
1232.424805	511.824738
1231.343750	834.209106
1230.261719	725.286987
1229.179688	480.797394
1228.097656	633.482727
1227.015625	815.144165
1225.932617	321.506470
1224.850586	374.906342
1223.767578	447.619171
1222.683594	546.887512
1221.600586	418.815674
1220.516602	218.261078
1219.432617	-64.392868
1218.347656	404.535675
1217.263672	271.707764
1216.178711	165.482712
1215.093750	279.021393
1214.008789	254.878983
1212.922852	300.713806
1211.836914	283.759064
1210.750977	411.540710
1209.665039	418.633423
1208.579102	420.867859
1207.492188	664.162109
1206.405273	437.280731
1205.318359	229.743927
1204.230469	511.360291
1203.142578	455.576294
1202.054688	298.630798
1200.966797	-12.381804
1199.877930	-171.647034
1198.790039	-289.965637
1197.701172	-52.174232
1196.611328	-79.153069
1195.522461	-26.796358
1194.432617	-34.630337
1193.342773	226.739136
1192.252930	-105.712540
1191.162109	11.272295
1190.072266	70.501091
1188.981445	9.550832
1187.889648	-49.028908
1186.798828	113.235664
1185.707031	78.546333
1184.615234	-40.174923
1183.523438	35.428349
1182.430664	70.156563
1181.337891	37.660442
1180.245117	-59.615612
1179.152344	-82.604126
1178.059570	-112.837196
1176.965820	146.780365
1175.872070	8.579353
1174.778320	-31.435160
1173.683594	354.681549
1172.588867	376.701904
1171.494141	-8.204865
1170.399414	169.273056
1169.303711	243.734558
1168.208984	-102.830681
1167.113281	141.281647
1166.016602	12.277824
1164.920898	-37.861805
1163.824219	91.148819
1162.727539	454.143433
1161.630859	207.859879
1160.533203	267.250275
1159.435547	441.129120
1158.337891	316.505829
1157.240234	139.364410
1156.141602	413.117828
1155.043945	512.560303
1153.944336	130.171417
1152.845703	212.781677
1151.747070	152.263077
1150.647461	151.262756
1149.547852	216.892914
1148.447266	-58.211075
1147.347656	4.898470
1146.247070	96.461136
1145.146484	18.901995
1144.044922	26.963701
1142.944336	-105.424950
1141.842773	-90.362656
1140.741211	-56.359516
1139.638672	322.297699
1138.537109	218.161484
1137.434570	270.839783
1136.332031	211.742783
1135.228516	364.003540
1134.125977	368.878235
1133.022461	383.163971
1131.917969	454.327667
1130.814453	520.645569
1129.709961	779.041382
1128.605469	534.330261
1127.500977	711.815491
1126.396484	597.491699
1125.291016	575.591187
1124.185547	525.185486
1123.080078	398.902100
1121.973633	703.754517
1120.868164	596.289978
1119.761719	732.689148
1118.654297	523.308044
1117.547852	347.096588
1116.440430	452.477448
1115.333008	325.893860
1114.225586	289.178680
1113.117188	507.792511
1112.008789	364.522614
1110.900391	561.614014
1109.791992	359.188904
1108.682617	326.887390
1107.573242	542.545898
1106.463867	554.960388
1105.354492	229.694504
1104.244141	357.702789
1103.133789	693.261414
1102.023438	750.209473
1100.913086	660.831421
1099.801758	800.179321
1098.690430	496.162506
1097.579102	663.663086
1096.467773	423.340668
1095.355469	614.229736
1094.243164	769.650024
1093.130859	399.788391
1092.017578	818.782959
1090.905273	611.408813
1089.791992	382.895660
1088.677734	813.231262
1087.564453	775.231995
1086.450195	603.150879
1085.335938	821.413635
1084.221680	1044.242432
1083.106445	848.599609
1081.991211	683.561279
1080.875977	527.961182
1079.760742	534.453247
1078.644531	738.136536
1077.528320	490.989716
1076.412109	689.844604
1075.295898	416.966553
1074.178711	507.788666
1073.061523	617.311157
1071.944336	248.436310
1070.826172	409.499420
1069.708984	436.897858
1068.590820	405.681335
1067.471680	475.191650
1066.353516	767.169922
1065.234375	480.642487
1064.115234	540.709473
1062.996094	635.851318
1061.875977	810.497253
1060.755859	634.163452
1059.635742	385.410461
1058.515625	424.386780
1057.394531	556.851868
1056.273438	315.315918
1055.152344	489.829895
1054.031250	316.196564
1052.909180	182.353195
1051.787109	506.261230
1050.665039	281.430542
1049.541992	388.140320
1048.418945	98.142929
1047.295898	116.249062
1046.172852	260.322144
1045.048828	278.432495
1043.925781	-22.806150
1042.801758	333.387390
1041.676758	356.226257
1040.552734	232.337631
1039.427734	201.702164
1038.302734	-17.486622
1037.176758	443.246216
1036.050781	138.070663
1034.924805	291.494720
1033.798828	179.692307
1032.672852	363.382355
1031.545898	549.360352
1030.418945	544.678894
1029.291992	347.146637
1028.164063	-196.471939
1027.036133	26.877422
1025.908203	-151.627411
1024.780273	-127.955093
1023.651367	-257.454224
1022.522461	-147.752472
1021.393555	-126.203239
1020.264648	-278.581879
1019.134766	-161.766037
1018.004883	-288.403229
1016.875000	-120.469971
1015.744141	-186.630844
1014.613281	83.327713
1013.482422	-193.488861
1012.351563	-245.418472
1011.219727	237.675354
1010.088867	107.148430
1008.956055	168.875443
1007.824219	279.276428
1006.691406	433.675568
1005.558594	761.576660
1004.425781	1232.801758
1003.292969	1720.096680
1002.159180	1497.696289
1001.025391	1111.445679
999.891602	549.908875
998.756836	591.576843
997.622070	-29.387472
996.487305	47.259800
995.352539	-76.809875
994.216797	32.355606
993.081055	160.049622
991.945313	197.857620
990.808594	152.757355
989.672852	-69.702209
988.536133	420.263092
987.398438	9.141294
986.261719	261.837982
985.124023	-176.424591
983.986328	39.618446
982.847656	168.209122
981.709961	167.996017
980.571289	345.098724
979.432617	-80.480217
978.292969	129.077698
977.153320	-153.403076
976.013672	-58.583664
974.874023	112.183372
973.734375	9.574720
972.593750	143.780472
971.453125	-36.584751
970.311523	272.376343
969.170898	37.270008
968.029297	-126.430176
966.886719	51.993649
965.745117	159.375320
964.602539	62.730106
963.459961	319.409637
962.317383	145.138992
961.173828	372.191193
960.030273	166.220093
958.886719	31.518969
957.743164	281.810760
956.598633	168.068100
955.454102	-69.083305
954.309570	101.423103
953.165039	-78.080559
952.019531	37.759521
950.874023	34.777321
949.727539	107.408859
948.582031	-117.012939
947.435547	74.782494
946.289063	323.770966
945.141602	225.572433
943.995117	118.444290
942.847656	296.937286
941.699219	114.826813
940.551758	170.312607
939.403320	278.408997
938.254883	329.580688
937.105469	599.829102
935.957031	395.842865
934.807617	167.033691
933.658203	294.013947
932.507813	159.064636
931.357422	97.225494
930.207031	249.643967
929.056641	201.778030
927.906250	179.124619
926.754883	293.181915
925.603516	122.924255
924.451172	369.172241
923.298828	-75.906792
922.146484	-65.898193
920.994141	80.638016
919.841797	97.710144
918.688477	26.307072
917.535156	354.862823
916.380859	238.292206
915.227539	146.887726
914.073242	-85.074074
912.918945	-167.011414
911.763672	-108.108856
910.608398	-24.154116
909.453125	-273.471405
908.297852	-141.650650
907.141602	-195.632034
905.985352	-251.733215
904.829102	4.967470
903.672852	62.338913
902.515625	-240.262039
901.358398	-98.858704
900.201172	38.062164
899.042969	55.095844
897.884766	-27.318548
896.726563	98.503983
895.568359	45.723003
894.409180	-187.796524
893.250000	-152.133621
892.090820	-209.042908
890.930664	195.051605
889.771484	120.196831
888.611328	-162.278717
887.450195	304.993439
886.289063	174.001907
885.128906	-44.860699
883.966797	189.921097
882.805664	192.347336
881.643555	64.059616
880.481445	120.760872
879.319336	574.178467
878.156250	92.310555
876.993164	241.516022
875.830078	305.115906
874.666016	492.588837
873.502930	340.081116
872.338867	550.055176
871.173828	370.701202
870.009766	497.411285
868.844727	219.267105
867.679688	121.170021
866.513672	675.075256
865.348633	145.450821
864.182617	418.265228
863.015625	551.694702
861.849609	781.642700
860.682617	674.692932
859.515625	763.102051
858.347656	750.485352
857.180664	580.804688
856.012695	918.177063
854.843750	618.462158
853.675781	670.891479
852.506836	819.677612
851.337891	571.700073
850.167969	639.746033
848.999023	687.568481
847.829102	627.846619
846.658203	503.198059
845.488281	436.766571
844.317383	522.512512
843.146484	467.217987
841.975586	333.613861
840.803711	222.391327
839.631836	379.463501
838.459961	312.877686
837.287109	422.813293
836.114258	519.228516
834.941406	387.694153
833.768555	236.052612
832.594727	466.194031
831.420898	589.006653
830.247070	441.662994
829.072266	385.781647
827.898438	106.783661
826.722656	113.273293
825.547852	128.579498
824.372070	471.438507
823.196289	225.739349
822.020508	372.156738
820.844727	81.842072
819.667969	98.858902
818.491211	42.290131
817.313477	-18.816385
816.136719	22.345455
814.958984	256.921021
813.781250	44.202816
812.602539	-195.220474
811.423828	47.758453
810.245117	10.445784
809.066406	210.778656
807.886719	-140.058670
806.707031	95.481232
805.527344	-133.314651
804.346680	-140.143066
803.166992	-175.968155
801.985352	-176.415390
800.804688	-114.898056
799.623047	-188.846954
798.441406	-251.824585
797.259766	-297.193726
796.078125	-187.553467
794.895508	-166.751190
793.712891	-6.555526
792.529297	44.885258
791.346680	-74.350487
790.163086	-133.921387
788.978516	12.196757
787.794922	43.026772
786.610352	244.011108
785.425781	-108.156242
784.241211	141.082962
783.055664	283.933746
781.870117	408.872131
780.684570	182.280914
779.498047	108.048683
778.311523	327.408051
777.125000	155.697250
775.938477	220.096481
774.750977	114.369308
773.563477	293.147797
772.375977	229.040222
771.187500	85.407806
769.999023	131.291611
768.810547	33.720253
767.622070	244.558411
766.432617	554.284485
765.243164	319.641754
764.053711	358.024597
762.863281	301.565765
761.672852	236.177322
760.482422	549.179810
759.291992	624.276794
758.100586	446.241608
756.909180	118.612442
755.717773	241.702560
754.525391	256.890961
753.333008	126.905945
752.140625	297.838562
750.948242	369.725372
749.754883	522.701294
748.561523	515.218323
747.368164	211.309433
746.173828	348.502350
744.979492	33.583672
743.785156	462.258698
742.590820	234.971161
741.395508	93.192284
740.200195	188.104111
739.003906	6.779564
737.808594	175.985184
736.612305	-49.217674
735.416016	-24.755589
734.218750	58.733704
733.021484	-181.806870
731.824219	256.049927
730.626953	52.657196
729.428711	148.953674
728.230469	94.285255
727.032227	319.435059
725.833984	349.928436
724.634766	282.052155
723.435547	225.111496
722.235352	303.598450
721.036133	213.914780
719.835938	277.083313
718.635742	169.993698
717.434570	464.458557
716.233398	130.527817
715.032227	540.508789
713.831055	97.753754
712.628906	324.501373
711.426758	479.268463
710.224609	583.901550
709.021484	50.254734
707.818359	259.606537
706.615234	179.336700
705.412109	20.817125
704.208008	123.624847
703.003906	137.268555
701.799805	-25.198244
700.594727	-35.243305
699.389648	91.819450
698.184570	318.941803
696.979492	152.708237
695.773438	108.362091
694.567383	-211.708115
693.361328	65.775169
692.154297	2.379565
690.947266	-388.622375
689.740234	-6.640966
688.533203	-58.631641
687.325195	-203.702637
686.117188	87.405716
684.909180	-304.448120
683.700195	-184.329575
682.491211	-68.405861
681.282227	121.335091
680.072266	-24.580599
678.863281	57.189445
677.653320	-291.756134
676.442383	-79.650070
675.232422	-12.427374
674.021484	50.655148
672.810547	-113.206375
671.598633	-190.256516
670.386719	145.943832
669.174805	-138.202255
667.962891	-69.706276
666.750000	5.469374
665.537109	-169.750595
664.324219	59.210659
663.110352	-29.116207
661.897461	-166.831604
660.683594	-77.646866
659.468750	104.499313
658.254883	99.091446
657.040039	31.350830
655.824219	-1.653587
654.609375	138.010712
653.393555	-43.328846
652.177734	-142.524414
650.960938	271.210815
649.745117	-170.120865
648.528320	49.952072
647.311523	-54.998924
646.093750	154.456177
644.875977	41.167816
643.658203	87.222778
642.440430	206.466568
641.221680	138.653336
640.002930	-17.218983
638.784180	-9.644331
637.564453	135.459869
636.344727	168.775162
635.125000	-66.434563
633.905273	48.411533
632.684570	145.947052
631.463867	258.349945
630.243164	158.120468
629.021484	265.863831
627.799805	122.405853
626.578125	-64.113541
625.356445	255.121628
624.133789	-15.519616
622.911133	245.036163
621.688477	194.437332
620.464844	211.962296
619.241211	-94.351799
618.017578	61.375721
616.793945	233.574203
615.569336	30.578304
614.344727	-102.411911
613.120117	-24.331217
611.894531	84.988075
610.668945	67.254173
609.443359	-173.695694
608.216797	39.642056
606.991211	132.182755
605.764648	-139.583115
604.537109	-113.468536
