# Supplementary material for: Raman spectroscopy accurately differentiates mucosal healing from non-healing and biochemical changes following biological therapy in inflammatory bowel disease
Source: PLoS One. 2021 Jun 2;16(6):e0252210. doi: 10.1371/journal.pone.0252210 (PMC8172032; doi:10.1371/journal.pone.0252210)
Supplement: S2 Dataset — (ZIP) [file pone.0252210.s004.zip › Export UC MH/OC018-1b pre treatment_BL sub CR removed_25__X_-16606.3__Y_-563.454__Z_-4118.64__Time_283.txt]

1714.771484	280.920868
1713.794922	25.280430
1712.818359	-1.248878
1711.841797	37.175579
1710.864258	-9.663335
1709.886719	11.117413
1708.909180	24.437540
1707.930664	263.354156
1706.953125	-209.704346
1705.974609	-33.931831
1704.996094	-224.443100
1704.017578	217.430969
1703.038086	-199.375046
1702.058594	-99.027481
1701.079102	-19.535784
1700.099609	-113.323769
1699.120117	50.190380
1698.139648	115.278801
1697.159180	-38.225212
1696.178711	209.701782
1695.198242	1.303721
1694.216797	47.258446
1693.235352	144.494598
1692.253906	108.780853
1691.272461	260.467682
1690.291016	-32.955956
1689.308594	119.782433
1688.326172	24.967953
1687.343750	237.386871
1686.360352	402.244446
1685.377930	442.322815
1684.394531	456.245667
1683.411133	441.387207
1682.427734	360.473389
1681.443359	413.235748
1680.458984	391.944031
1679.474609	312.612732
1678.490234	563.795410
1677.505859	504.083496
1676.520508	694.900879
1675.535156	739.855957
1674.549805	793.244873
1673.564453	860.374512
1672.578125	957.154663
1671.592773	985.288025
1670.606445	907.592407
1669.619141	1034.855103
1668.632813	1104.104126
1667.645508	1147.194580
1666.658203	935.910767
1665.670898	1152.336182
1664.683594	1286.842407
1663.695313	1318.244751
1662.708008	1381.864624
1661.719727	1530.668579
1660.730469	1465.093506
1659.742188	1550.978882
1658.752930	1411.997437
1657.763672	1588.634155
1656.774414	1604.015259
1655.785156	1426.471069
1654.794922	1511.380493
1653.804688	1445.746460
1652.814453	1322.262695
1651.824219	1225.604004
1650.833984	1203.347900
1649.842773	969.879517
1648.851563	855.764832
1647.860352	749.917969
1646.868164	805.570923
1645.876953	605.241150
1644.884766	516.184570
1643.892578	493.441254
1642.900391	526.399048
1641.907227	351.074493
1640.914063	395.082031
1639.920898	236.163193
1638.927734	401.960938
1637.934570	85.331116
1636.940430	267.329559
1635.946289	85.703522
1634.952148	117.808952
1633.958008	179.070236
1632.963867	-83.509102
1631.968750	-74.550797
1630.973633	-7.502724
1629.978516	-50.884659
1628.982422	-57.252304
1627.987305	-63.467262
1626.991211	-156.354370
1625.995117	137.552002
1624.998047	-125.999367
1624.001953	2.395665
1623.004883	-89.935120
1622.007813	225.184586
1621.010742	75.253105
1620.013672	259.061829
1619.015625	109.367325
1618.017578	46.459023
1617.019531	-39.970131
1616.021484	10.172289
1615.022461	136.441269
1614.023438	21.380117
1613.024414	100.492607
1612.025391	98.332397
1611.026367	25.431753
1610.026367	314.278870
1609.026367	265.005066
1608.026367	84.787338
1607.026367	69.673912
1606.025391	-16.126911
1605.025391	-104.501060
1604.024414	288.778351
1603.022461	213.454193
1602.021484	101.524567
1601.019531	-57.456272
1600.017578	196.815475
1599.015625	-158.259750
1598.013672	-199.520691
1597.010742	104.181999
1596.008789	-117.482887
1595.005859	-122.271408
1594.001953	-158.448853
1592.999023	-100.655487
1591.995117	-84.717697
1590.991211	-251.553299
1589.987305	-34.779617
1588.983398	-196.469955
1587.978516	67.005806
1586.974609	22.568209
1585.969727	171.004898
1584.963867	79.473167
1583.958984	76.505623
1582.953125	-218.380829
1581.947266	-15.673870
1580.941406	-141.314240
1579.935547	16.822815
1578.928711	109.701408
1577.922852	225.860672
1576.916016	97.248550
1575.909180	161.100143
1574.901367	68.739838
1573.893555	-39.302952
1572.886719	-98.016815
1571.877930	-162.036896
1570.870117	-72.819786
1569.861328	-77.312057
1568.853516	188.235275
1567.844727	6.816713
1566.834961	-218.806458
1565.826172	155.223160
1564.816406	20.229660
1563.806641	56.419327
1562.796875	219.574661
1561.787109	32.349331
1560.776367	-97.895767
1559.766602	12.893242
1558.755859	102.743401
1557.744141	220.903976
1556.733398	170.451447
1555.721680	-9.662979
1554.709961	260.790466
1553.698242	-87.885483
1552.686523	218.399155
1551.673828	45.562263
1550.662109	56.372993
1549.649414	41.142582
1548.635742	80.068245
1547.623047	20.555010
1546.609375	90.172218
1545.595703	162.181931
1544.582031	-11.514751
1543.568359	117.004814
1542.553711	-7.859740
1541.540039	19.553761
1540.524414	62.268383
1539.509766	107.390053
1538.495117	2.631028
1537.479492	-86.773537
1536.463867	138.448227
1535.448242	2.299586
1534.432617	-28.222946
1533.416016	-125.938278
1532.399414	152.571823
1531.382813	185.971054
1530.366211	90.364571
1529.349609	-10.513525
1528.332031	97.098473
1527.314453	132.406006
1526.296875	157.241974
1525.279297	60.940372
1524.260742	147.215637
1523.242188	-8.539432
1522.223633	77.403801
1521.205078	178.586548
1520.185547	-59.822983
1519.166992	256.968323
1518.147461	13.202874
1517.127930	157.379089
1516.107422	75.270317
1515.087891	-114.806595
1514.067383	-30.206808
1513.046875	-92.118660
1512.025391	-113.092415
1511.004883	35.181259
1509.983398	-229.821671
1508.961914	48.942627
1507.940430	106.903625
1506.918945	-83.997398
1505.896484	-100.650070
1504.874023	31.218590
1503.851563	-11.334806
1502.829102	17.733683
1501.806641	-25.050520
1500.783203	-293.292267
1499.759766	-246.644577
1498.736328	-174.540924
1497.711914	-38.624439
1496.688477	-125.453140
1495.664063	-181.677811
1494.639648	-145.923416
1493.614258	-158.888123
1492.589844	45.346611
1491.564453	116.474998
1490.539063	-75.714355
1489.513672	-129.971069
1488.488281	43.014805
1487.461914	116.226395
1486.435547	219.949829
1485.409180	111.682610
1484.382813	432.098083
1483.355469	295.576569
1482.328125	304.428070
1481.300781	410.105194
1480.273438	398.369263
1479.246094	450.292114
1478.217773	491.909088
1477.189453	523.243469
1476.161133	506.091736
1475.132813	669.720093
1474.103516	838.291687
1473.074219	1027.096558
1472.044922	826.315247
1471.015625	1185.432495
1469.986328	1111.808472
1468.956055	1312.875610
1467.925781	1361.214355
1466.895508	1434.912231
1465.865234	1447.524536
1464.833984	1643.067749
1463.802734	1815.619385
1462.771484	1665.416504
1461.740234	1771.781128
1460.708008	1850.118896
1459.676758	1989.343872
1458.644531	1981.243530
1457.612305	1973.124268
1456.579102	2104.518799
1455.546875	2037.992554
1454.513672	2159.139404
1453.480469	2128.083496
1452.446289	2152.785889
1451.413086	2354.903809
1450.378906	2174.278564
1449.344727	2302.811035
1448.310547	2286.910889
1447.276367	2309.005859
1446.241211	2391.843018
1445.206055	2153.176270
1444.170898	2258.804932
1443.135742	2313.795654
1442.099609	2227.099365
1441.063477	2046.878418
1440.027344	2008.355225
1438.991211	2015.375854
1437.954102	1782.286499
1436.917969	1900.590454
1435.880859	1614.625000
1434.843750	1682.439453
1433.805664	1366.387817
1432.768555	1297.955444
1431.730469	1184.137207
1430.692383	712.037598
1429.654297	860.889404
1428.615234	606.080994
1427.576172	507.799774
1426.537109	321.355438
1425.498047	427.482574
1424.458984	321.896149
1423.418945	241.594147
1422.378906	302.472504
1421.338867	222.327179
1420.298828	147.315445
1419.257813	223.452042
1418.216797	168.724335
1417.175781	348.144012
1416.134766	331.294037
1415.093750	55.411613
1414.051758	-71.902374
1413.009766	147.924911
1411.967773	164.098358
1410.924805	270.815704
1409.882813	-99.878654
1408.839844	-28.160307
1407.796875	-6.625923
1406.753906	125.483932
1405.709961	129.560623
1404.666016	143.765930
1403.622070	286.053528
1402.578125	257.747192
1401.534180	41.398178
1400.489258	30.889381
1399.444336	88.187614
1398.399414	-47.482113
1397.354492	-37.616524
1396.308594	82.594307
1395.262695	32.488731
1394.216797	-75.103882
1393.170898	70.394798
1392.124023	-59.494064
1391.077148	-209.246155
1390.031250	-156.089539
1388.983398	119.824516
1387.936523	180.600525
1386.888672	231.447189
1385.840820	-212.731003
1384.792969	-79.092323
1383.745117	-40.377090
1382.696289	-174.002930
1381.647461	109.785606
1380.598633	18.884811
1379.549805	-31.899891
1378.500977	4.846269
1377.451172	134.048859
1376.401367	16.236973
1375.351563	-88.924721
1374.300781	-173.972321
1373.250000	-129.165268
1372.200195	13.009911
1371.148438	-104.053635
1370.097656	-225.915176
1369.045898	31.173510
1367.995117	-85.429840
1366.943359	231.552719
1365.890625	279.554443
1364.838867	-35.845100
1363.786133	-54.762871
1362.733398	-235.315353
1361.680664	-102.143028
1360.626953	93.282616
1359.574219	20.149082
1358.520508	34.196949
1357.466797	-1.353176
1356.412109	85.023674
1355.358398	246.051956
1354.303711	332.596161
1353.249023	128.609619
1352.193359	98.670448
1351.138672	158.264633
1350.083008	101.283897
1349.027344	158.618469
1347.971680	414.559052
1346.915039	578.720337
1345.858398	656.132629
1344.802734	594.785828
1343.745117	528.618896
1342.688477	621.243774
1341.630859	768.464844
1340.573242	685.340210
1339.515625	902.089905
1338.458008	923.232849
1337.399414	840.494934
1336.340820	827.228333
1335.282227	670.549622
1334.223633	583.341797
1333.165039	706.563171
1332.105469	671.559998
1331.045898	785.054016
1329.986328	908.507202
1328.925781	646.447815
1327.865234	888.721191
1326.804688	817.248108
1325.744141	657.001404
1324.683594	672.272949
1323.622070	855.535889
1322.560547	1058.579956
1321.499023	928.487122
1320.437500	1030.491699
1319.375000	915.479126
1318.312500	904.210327
1317.250000	979.356079
1316.187500	921.456238
1315.124023	856.290039
1314.061523	958.821777
1312.998047	957.939453
1311.933594	861.096191
1310.870117	944.165649
1309.805664	1175.015015
1308.741211	1014.493774
1307.676758	964.881042
1306.612305	1215.552246
1305.546875	1065.253418
1304.481445	1148.748535
1303.416016	1254.427979
1302.349609	1205.282715
1301.284180	1033.367432
1300.217773	947.613037
1299.151367	989.727539
1298.084961	1088.399048
1297.017578	1002.943970
1295.950195	1256.400391
1294.882813	947.752869
1293.815430	830.728516
1292.747070	954.263306
1291.678711	746.684692
1290.610352	772.244080
1289.541992	790.510071
1288.473633	845.609985
1287.404297	773.316040
1286.334961	627.617432
1285.265625	736.814209
1284.195313	936.643738
1283.125977	872.006287
1282.055664	805.008911
1280.985352	809.079041
1279.914063	707.985229
1278.843750	905.460449
1277.772461	941.474487
1276.700195	906.608765
1275.628906	1023.391663
1274.557617	763.754150
1273.485352	821.965027
1272.413086	721.388794
1271.339844	826.085327
1270.267578	889.266296
1269.194336	827.936279
1268.121094	708.088440
1267.046875	1059.354126
1265.973633	995.703430
1264.899414	873.567078
1263.825195	919.804138
1262.750977	763.664795
1261.675781	873.350037
1260.601563	585.731812
1259.526367	675.967773
1258.450195	836.837524
1257.375000	749.217773
1256.298828	907.609070
1255.222656	761.620239
1254.146484	1005.169495
1253.070313	718.108582
1251.993164	742.615112
1250.916016	913.072388
1249.838867	684.623169
1248.760742	536.519409
1247.683594	804.171753
1246.605469	899.153442
1245.527344	792.422791
1244.448242	765.904663
1243.370117	943.415039
1242.291016	664.339539
1241.211914	807.799744
1240.131836	618.671753
1239.052734	611.617126
1237.972656	706.449402
1236.892578	706.634766
1235.811523	575.857056
1234.731445	597.865845
1233.650391	682.869080
1232.569336	670.882935
1231.488281	402.063049
1230.406250	797.052063
1229.324219	363.598663
1228.242188	632.471741
1227.160156	523.572144
1226.077148	526.020996
1224.994141	373.583649
1223.911133	269.566284
1222.828125	470.302307
1221.745117	167.968994
1220.661133	271.871063
1219.577148	498.954712
1218.492188	336.858673
1217.408203	34.676281
1216.323242	292.945099
1215.238281	237.133072
1214.153320	299.603058
1213.067383	217.175354
1211.982422	180.592148
1210.896484	409.367371
1209.809570	375.071838
1208.723633	290.100494
1207.636719	453.450409
1206.549805	252.691513
1205.462891	85.708351
1204.375000	203.055389
1203.288086	115.542122
1202.200195	336.277588
1201.111328	-52.322430
1200.023438	-67.677582
1198.934570	99.823898
1197.845703	-117.802200
1196.756836	119.277122
1195.666992	14.657094
1194.578125	-359.291229
1193.488281	-7.116662
1192.397461	145.339905
1191.307617	-96.423134
1190.216797	-285.295654
1189.125977	54.266121
1188.035156	-161.108719
1186.944336	-205.998093
1185.852539	17.890203
1184.760742	-168.750290
1183.668945	-74.673187
1182.576172	-76.660614
1181.483398	-181.841034
1180.390625	-97.639862
1179.297852	-23.138723
1178.205078	-130.883087
1177.111328	65.630882
1176.017578	20.038839
1174.923828	240.225082
1173.829102	132.202133
1172.734375	340.134216
1171.639648	234.372574
1170.544922	40.046692
1169.450195	39.498070
1168.354492	347.393311
1167.258789	-157.921204
1166.163086	-261.467194
1165.066406	-13.709980
1163.969727	-43.333199
1162.873047	41.648373
1161.776367	138.451416
1160.679688	189.758469
1159.582031	348.389160
1158.484375	564.148621
1157.386719	154.517334
1156.288086	401.070648
1155.189453	172.768372
1154.090820	-26.896280
1152.992188	159.679367
1151.892578	79.119324
1150.793945	270.189667
1149.693359	194.236557
1148.593750	215.903534
1147.494141	-64.966583
1146.393555	61.341808
1145.292969	208.934875
1144.191406	130.289871
1143.090820	158.674026
1141.989258	244.051239
1140.887695	98.620857
1139.785156	-77.738663
1138.683594	128.630219
1137.581055	116.172417
1136.478516	139.283951
1135.375977	366.604065
1134.272461	406.113617
1133.168945	257.945160
1132.065430	451.614075
1130.960938	357.934052
1129.857422	565.579529
1128.752930	801.518982
1127.648438	510.744934
1126.542969	732.209656
1125.438477	699.844910
1124.333008	866.511536
1123.226563	646.777527
1122.121094	583.439514
1121.014648	626.641174
1119.908203	314.555145
1118.801758	639.391479
1117.695313	414.888489
1116.587891	320.568481
1115.480469	469.909180
1114.373047	356.570862
1113.264648	479.691956
1112.156250	363.909637
1111.047852	394.670349
1109.939453	531.700867
1108.830078	401.629822
1107.721680	550.293396
1106.611328	599.636475
1105.501953	483.641479
1104.392578	393.611938
1103.282227	464.039612
1102.171875	822.230164
1101.060547	611.721313
1099.950195	637.100037
1098.838867	737.861084
1097.726563	572.160095
1096.615234	760.000366
1095.502930	601.354065
1094.390625	626.477539
1093.278320	606.804871
1092.166016	820.201843
1091.052734	805.121033
1089.939453	559.376587
1088.826172	546.649658
1087.711914	665.622314
1086.598633	544.633484
1085.484375	583.551514
1084.369141	615.366272
1083.254883	529.638367
1082.139648	730.579041
1081.024414	673.002563
1079.909180	634.221252
1078.792969	503.858521
1077.676758	732.708313
1076.560547	618.780212
1075.444336	551.820984
1074.327148	308.931641
1073.209961	643.101563
1072.092773	552.698730
1070.974609	363.864227
1069.857422	367.306458
1068.739258	452.749268
1067.620117	336.675842
1066.501953	482.982208
1065.382813	491.063019
1064.263672	695.792542
1063.144531	212.326782
1062.024414	580.831421
1060.905273	397.080261
1059.784180	325.675964
1058.664063	142.086884
1057.543945	458.888794
1056.422852	270.704468
1055.301758	208.809387
1054.179688	560.462097
1053.057617	297.700653
1051.936523	294.290680
1050.813477	297.896881
1049.691406	105.479309
1048.568359	239.862961
1047.445313	140.921753
1046.322266	342.940704
1045.198242	330.364166
1044.075195	224.585327
1042.950195	-25.628880
1041.826172	316.206238
1040.702148	336.425659
1039.577148	151.707306
1038.452148	220.943298
1037.326172	13.144667
1036.201172	40.583805
1035.075195	154.155991
1033.948242	330.536957
1032.822266	102.187241
1031.695313	387.906708
1030.568359	303.901581
1029.441406	394.320984
1028.313477	-12.533653
1027.186523	52.489979
1026.058594	-274.993286
1024.929688	-119.253113
1023.801758	-37.799686
1022.672852	-114.151634
1021.543945	-143.984207
1020.414063	-120.374535
1019.284180	-87.419899
1018.155273	-121.644653
1017.024414	-218.382614
1015.894531	28.054680
1014.763672	-200.593689
1013.632813	-100.069984
1012.501953	58.400700
1011.370117	168.249512
1010.238281	250.354980
1009.106445	-77.173088
1007.974609	268.939148
1006.841797	378.998108
1005.708984	694.959045
1004.576172	1362.361328
1003.443359	1839.975830
1002.309570	1896.788940
1001.175781	1096.355957
1000.041992	578.256287
998.907227	300.710876
997.772461	99.604820
996.637695	81.083809
995.502930	152.696808
994.367188	104.385735
993.231445	-119.130791
992.095703	-31.049955
990.959961	-187.333664
989.823242	-34.505543
988.686523	33.084183
987.549805	-161.941498
986.412109	-165.544495
985.274414	-210.488495
984.136719	67.092552
982.999023	-115.781029
981.860352	-63.681187
980.722656	82.865471
979.583008	-251.367935
978.444336	-31.003756
977.304688	14.613554
976.165039	-93.698776
975.025391	-80.018311
973.884766	-89.200653
972.745117	64.862556
971.604492	156.963531
970.462891	150.404785
969.322266	238.103470
968.180664	59.643394
967.039063	188.880646
965.896484	-62.642380
964.753906	23.240675
963.611328	-62.766865
962.468750	147.132034
961.326172	8.679700
960.182617	337.877869
959.039063	114.940002
957.894531	203.727371
956.750977	91.099579
955.606445	-25.924902
954.460938	-37.480610
953.316406	433.916260
952.170898	170.872650
951.025391	95.629242
949.879883	157.749283
948.733398	219.969635
947.587891	-163.389328
946.440430	315.007843
945.293945	169.649155
944.146484	172.944534
942.999023	146.682495
941.851563	499.514832
940.704102	188.155853
939.555664	303.761902
938.407227	186.756622
937.257813	177.124649
936.109375	441.242371
934.959961	326.943054
933.810547	253.847000
932.660156	224.200867
931.510742	222.028442
930.360352	17.282829
929.208984	83.714371
928.058594	125.191811
926.907227	121.253746
925.755859	131.088806
924.603516	47.771206
923.452148	201.130676
922.299805	-309.393188
921.147461	-67.135704
919.994141	-27.143538
918.840820	-32.500347
917.687500	-253.543411
916.534180	-67.856155
915.379883	-202.287689
914.225586	-86.851929
913.071289	-7.676317
911.916992	-66.837570
910.761719	-19.251030
909.606445	139.537674
908.451172	-155.108826
907.294922	-129.901611
906.138672	-109.141579
904.982422	52.175434
903.826172	310.911926
902.668945	168.782761
901.511719	-197.334656
900.354492	127.192566
899.196289	23.946646
898.038086	110.881775
896.879883	-62.264713
895.721680	-187.759430
894.562500	-5.633324
893.403320	151.620163
892.244141	80.633759
891.084961	-67.062386
889.924805	-24.878960
888.764648	313.178528
887.603516	307.980682
886.443359	447.302307
885.282227	275.212982
884.121094	252.166840
882.958984	172.805115
881.797852	192.752701
880.635742	118.061890
879.472656	300.411194
878.310547	237.098038
877.147461	31.934698
875.984375	180.531067
874.820313	338.110565
873.656250	178.227310
872.492188	232.276398
871.328125	257.083527
870.164063	164.928513
868.999023	-55.348942
867.833984	151.741608
866.667969	271.090637
865.502930	401.638367
864.336914	401.823486
863.169922	161.659180
862.003906	406.742767
860.836914	281.236664
859.669922	259.064697
858.501953	313.225830
857.334961	403.262573
856.166992	623.375427
854.999023	291.667969
853.830078	462.379333
852.661133	682.323914
851.492188	751.999329
850.323242	839.556274
849.153320	584.331665
847.983398	385.203461
846.813477	371.993317
845.642578	262.519531
844.472656	211.258377
843.301758	421.784332
842.129883	41.643677
840.958984	397.421326
839.787109	249.935776
838.614258	395.319275
837.442383	301.470428
836.269531	643.314941
835.096680	598.520325
833.923828	339.315582
832.750000	421.793274
831.576172	394.808411
830.402344	481.600983
829.227539	380.891296
828.053711	396.160736
826.878906	487.193024
825.703125	361.864807
824.528320	359.124603
823.352539	300.616272
822.175781	222.023193
821.000000	154.533554
819.823242	109.279282
818.646484	360.080139
817.469727	92.072891
816.291992	200.195404
815.114258	114.635895
813.936523	244.789078
812.758789	3.441291
811.580078	93.382820
810.401367	58.729076
809.221680	-244.867416
808.042969	22.541279
806.863281	-50.087795
805.683594	-144.977615
804.502930	-175.530441
803.322266	-228.357697
802.141602	-61.575924
800.960938	31.822418
799.779297	-114.453743
798.597656	-85.585594
797.416016	-207.577164
796.234375	-311.881622
795.051758	-298.797974
793.869141	-376.649414
792.685547	-193.223297
791.502930	-357.628204
790.319336	-105.877380
789.135742	90.316933
787.951172	-87.629585
786.766602	75.073067
785.582031	65.082603
784.397461	-4.711751
783.211914	230.479630
782.026367	105.210037
780.840820	178.747833
779.655273	73.211006
778.468750	18.409609
777.282227	67.298950
776.094727	199.939026
774.908203	-75.877892
773.720703	-91.317947
772.533203	248.286743
771.344727	-76.192398
770.156250	-21.394762
768.967773	94.987755
767.779297	34.902985
766.589844	34.226204
765.400391	247.110657
764.210938	283.608887
763.020508	71.188927
761.830078	281.394135
760.639648	354.953064
759.449219	318.366791
758.257813	319.088684
757.066406	302.115845
755.875000	232.284546
754.682617	248.112564
753.491211	167.142731
752.297852	15.809272
751.105469	-3.755424
749.912109	-65.128647
748.718750	209.347000
747.525391	84.117691
746.331055	105.888649
745.137695	-54.533024
743.942383	140.369812
742.748047	242.997238
741.552734	325.765564
740.357422	244.025604
739.162109	453.699554
737.965820	172.452606
736.770508	-36.450687
735.573242	61.247173
734.376953	66.884514
733.179688	105.285484
731.982422	134.855423
730.785156	201.545273
729.586914	121.601357
728.388672	164.100220
727.190430	-16.464079
725.992188	133.049072
724.792969	153.520798
723.593750	197.974274
722.394531	122.239685
721.194336	264.869080
719.994141	200.002075
718.793945	98.032402
717.592773	159.740692
716.391602	291.209076
715.190430	289.550171
713.989258	229.001526
712.787109	423.533264
711.584961	323.725739
710.382813	-4.839721
709.180664	224.447617
707.977539	124.746315
706.774414	66.467812
705.570313	75.709167
704.367188	-108.749153
703.163086	211.715347
701.958984	179.622437
700.753906	125.812302
699.548828	-34.496166
698.343750	122.690376
697.138672	-109.210938
695.932617	267.444733
694.726563	-14.281211
693.520508	-37.380009
692.313477	-86.486183
691.106445	-63.885303
689.899414	117.189003
688.692383	87.751068
687.484375	-110.833794
686.276367	-129.255951
685.068359	-366.615601
683.859375	-61.845482
682.650391	-80.089523
681.441406	-167.600647
680.232422	76.443291
679.022461	-62.913200
677.812500	-230.284546
676.602539	-27.323673
675.391602	-101.418983
674.180664	-123.476601
672.969727	-104.347244
671.758789	-20.268549
670.546875	-301.584534
669.334961	-59.538269
668.123047	141.405380
666.910156	195.396042
665.697266	-22.761436
664.484375	-143.553146
663.270508	-31.012667
662.057617	111.770584
660.842773	49.519745
659.628906	-85.998634
658.415039	5.128002
657.200195	-119.403740
655.984375	-19.562395
654.769531	-135.288605
653.553711	9.882776
652.337891	-30.273886
651.122070	71.817116
649.905273	96.365028
648.688477	-21.179409
647.471680	115.391052
646.253906	217.486557
645.037109	349.678192
643.818359	232.267288
642.600586	370.861725
641.381836	68.571114
640.163086	295.263550
638.944336	173.637833
637.725586	41.291702
636.505859	37.864365
635.286133	90.228470
634.065430	50.168400
632.845703	55.131802
631.625000	62.149738
630.403320	-31.795481
629.182617	52.250977
627.960938	148.993332
626.739258	50.403381
625.517578	7.433389
624.294922	112.195137
623.072266	205.992386
621.849609	175.265167
620.625977	221.420105
619.402344	31.732441
618.178711	17.408152
616.955078	107.666962
615.730469	86.273125
614.505859	-211.459030
613.281250	-346.870331
612.055664	-253.809830
610.830078	-82.119797
609.604492	18.489559
608.378906	1.021756
607.152344	179.596390
605.925781	30.711887
604.699219	-58.898357
