# Supplementary material for: Raman spectroscopy accurately differentiates mucosal healing from non-healing and biochemical changes following biological therapy in inflammatory bowel disease
Source: PLoS One. 2021 Jun 2;16(6):e0252210. doi: 10.1371/journal.pone.0252210 (PMC8172032; doi:10.1371/journal.pone.0252210)
Supplement: S2 Dataset — (ZIP) [file pone.0252210.s004.zip › Export UC MH/OC018-1b pre treatment_BL sub CR removed_32__X_-16604.3__Y_-562.454__Z_-4118.52__Time_363.txt]

1714.771484	99.773598
1713.794922	16.275988
1712.818359	91.600830
1711.841797	86.468422
1710.864258	199.318527
1709.886719	-71.110176
1708.909180	-11.718026
1707.930664	-11.218749
1706.953125	37.647114
1705.974609	-157.090515
1704.996094	-132.040070
1704.017578	-37.233700
1703.038086	-33.299118
1702.058594	-176.316162
1701.079102	-139.831726
1700.099609	-38.952015
1699.120117	38.061848
1698.139648	91.208908
1697.159180	107.184235
1696.178711	222.287323
1695.198242	238.787766
1694.216797	226.172653
1693.235352	136.436310
1692.253906	105.782196
1691.272461	182.217880
1690.291016	232.265076
1689.308594	343.955719
1688.326172	290.580688
1687.343750	365.567444
1686.360352	406.193604
1685.377930	241.957077
1684.394531	421.876312
1683.411133	682.003723
1682.427734	462.957886
1681.443359	382.832489
1680.458984	500.127808
1679.474609	612.426025
1678.490234	592.000305
1677.505859	734.255310
1676.520508	528.363892
1675.535156	900.018860
1674.549805	745.468567
1673.564453	764.149414
1672.578125	1165.873291
1671.592773	996.579956
1670.606445	1013.673462
1669.619141	1073.617554
1668.632813	1094.107788
1667.645508	1141.498779
1666.658203	1128.206543
1665.670898	1104.683960
1664.683594	1330.909912
1663.695313	1374.390381
1662.708008	1267.094360
1661.719727	1292.749512
1660.730469	1501.624023
1659.742188	1196.709473
1658.752930	1501.604126
1657.763672	1483.578247
1656.774414	1555.946045
1655.785156	1382.409180
1654.794922	1296.626465
1653.804688	1383.230469
1652.814453	1261.114502
1651.824219	1097.057983
1650.833984	936.041138
1649.842773	915.534302
1648.851563	757.892090
1647.860352	849.052368
1646.868164	1001.237122
1645.876953	345.314026
1644.884766	624.902588
1643.892578	545.546692
1642.900391	316.030426
1641.907227	232.045532
1640.914063	240.721695
1639.920898	357.821320
1638.927734	113.776611
1637.934570	186.530533
1636.940430	143.486633
1635.946289	-176.063858
1634.952148	137.222214
1633.958008	18.507345
1632.963867	129.230347
1631.968750	47.865044
1630.973633	-62.221531
1629.978516	-100.985161
1628.982422	18.365870
1627.987305	-162.103485
1626.991211	-60.839157
1625.995117	-14.675367
1624.998047	15.855081
1624.001953	4.473935
1623.004883	-103.998734
1622.007813	-33.587261
1621.010742	-28.745470
1620.013672	36.643147
1619.015625	44.355312
1618.017578	65.315407
1617.019531	-10.739871
1616.021484	-7.920473
1615.022461	76.334084
1614.023438	147.533752
1613.024414	-11.995744
1612.025391	9.549849
1611.026367	75.729729
1610.026367	110.500511
1609.026367	137.462738
1608.026367	119.936493
1607.026367	-12.770770
1606.025391	278.842896
1605.025391	198.611282
1604.024414	147.241653
1603.022461	150.878723
1602.021484	-222.211166
1601.019531	37.896469
1600.017578	-5.458484
1599.015625	-169.058884
1598.013672	-3.211936
1597.010742	65.859489
1596.008789	-144.689301
1595.005859	-229.766312
1594.001953	-220.801559
1592.999023	-157.026138
1591.995117	-166.405548
1590.991211	-212.356064
1589.987305	10.459311
1588.983398	-239.089172
1587.978516	-16.456333
1586.974609	23.481127
1585.969727	118.096634
1584.963867	-6.356560
1583.958984	119.372383
1582.953125	166.808167
1581.947266	198.519089
1580.941406	-223.036972
1579.935547	68.975899
1578.928711	4.117697
1577.922852	220.299850
1576.916016	-144.000168
1575.909180	61.522274
1574.901367	11.946726
1573.893555	84.512756
1572.886719	-136.853027
1571.877930	-137.290192
1570.870117	-98.854942
1569.861328	45.973404
1568.853516	89.312012
1567.844727	15.632475
1566.834961	-86.706970
1565.826172	-7.403589
1564.816406	69.135834
1563.806641	-30.946720
1562.796875	-35.131130
1561.787109	64.301041
1560.776367	-7.609111
1559.766602	104.453987
1558.755859	55.606960
1557.744141	172.491058
1556.733398	226.995224
1555.721680	61.131031
1554.709961	291.441895
1553.698242	32.111874
1552.686523	101.514503
1551.673828	54.252926
1550.662109	112.954689
1549.649414	47.283470
1548.635742	141.841248
1547.623047	176.722580
1546.609375	71.805321
1545.595703	101.182884
1544.582031	-68.611275
1543.568359	149.070633
1542.553711	141.743240
1541.540039	49.030811
1540.524414	-46.407719
1539.509766	-74.843315
1538.495117	-31.167446
1537.479492	-31.555319
1536.463867	6.586685
1535.448242	-35.417210
1534.432617	115.839325
1533.416016	127.626076
1532.399414	234.613754
1531.382813	52.745087
1530.366211	17.652267
1529.349609	124.088699
1528.332031	-68.455574
1527.314453	148.330994
1526.296875	346.837769
1525.279297	274.838867
1524.260742	56.016464
1523.242188	-75.403961
1522.223633	45.142014
1521.205078	245.195435
1520.185547	110.746666
1519.166992	-131.758057
1518.147461	173.077866
1517.127930	107.624802
1516.107422	-14.485642
1515.087891	35.389534
1514.067383	-138.321793
1513.046875	42.166599
1512.025391	78.678368
1511.004883	-49.199741
1509.983398	51.154537
1508.961914	87.190338
1507.940430	30.742420
1506.918945	76.731529
1505.896484	-226.078781
1504.874023	50.305328
1503.851563	3.580122
1502.829102	-74.004364
1501.806641	101.869316
1500.783203	-109.140152
1499.759766	-171.705078
1498.736328	-160.145599
1497.711914	-120.583527
1496.688477	-234.659332
1495.664063	-44.429451
1494.639648	-184.304672
1493.614258	20.919044
1492.589844	29.117889
1491.564453	1.403634
1490.539063	-95.401512
1489.513672	-64.542168
1488.488281	249.702911
1487.461914	241.944595
1486.435547	73.246796
1485.409180	129.137482
1484.382813	93.038193
1483.355469	309.431610
1482.328125	234.843063
1481.300781	274.959778
1480.273438	378.716064
1479.246094	342.136108
1478.217773	259.598816
1477.189453	482.791077
1476.161133	519.838745
1475.132813	589.907654
1474.103516	738.800293
1473.074219	966.485229
1472.044922	1048.918335
1471.015625	981.106445
1469.986328	1017.580505
1468.956055	1221.853882
1467.925781	1382.749878
1466.895508	1233.317139
1465.865234	1513.520630
1464.833984	1605.464111
1463.802734	1704.946777
1462.771484	1702.726318
1461.740234	1629.348511
1460.708008	1916.549072
1459.676758	1865.938477
1458.644531	1911.761353
1457.612305	1916.932495
1456.579102	1998.177490
1455.546875	1944.938110
1454.513672	2264.502686
1453.480469	1848.582153
1452.446289	2124.890381
1451.413086	2284.496582
1450.378906	2342.649658
1449.344727	2372.905762
1448.310547	2425.943359
1447.276367	2476.426270
1446.241211	2126.843018
1445.206055	1969.794556
1444.170898	2311.382324
1443.135742	2146.791504
1442.099609	2214.999756
1441.063477	2025.222412
1440.027344	1888.647583
1438.991211	1941.757446
1437.954102	2090.898682
1436.917969	2106.089844
1435.880859	1598.315552
1434.843750	1623.755859
1433.805664	1452.226318
1432.768555	998.043579
1431.730469	1187.771118
1430.692383	1054.421387
1429.654297	863.139404
1428.615234	583.678467
1427.576172	483.458130
1426.537109	446.371338
1425.498047	361.456512
1424.458984	271.593933
1423.418945	338.050659
1422.378906	323.918732
1421.338867	410.612396
1420.298828	396.601593
1419.257813	236.617538
1418.216797	134.668747
1417.175781	266.892090
1416.134766	49.383362
1415.093750	-87.454079
1414.051758	248.670746
1413.009766	94.391823
1411.967773	138.870270
1410.924805	-123.247330
1409.882813	34.513222
1408.839844	-179.557709
1407.796875	111.440865
1406.753906	55.841736
1405.709961	128.397247
1404.666016	83.035362
1403.622070	90.494034
1402.578125	-100.176323
1401.534180	-57.360882
1400.489258	-94.733734
1399.444336	-89.358810
1398.399414	13.894234
1397.354492	-25.660702
1396.308594	-60.091972
1395.262695	-76.860550
1394.216797	59.287766
1393.170898	-62.458275
1392.124023	-101.425529
1391.077148	-147.769897
1390.031250	33.782871
1388.983398	-97.425385
1387.936523	-18.305656
1386.888672	118.412560
1385.840820	-152.402008
1384.792969	17.029856
1383.745117	-125.927658
1382.696289	-91.284302
1381.647461	43.406124
1380.598633	-56.637840
1379.549805	55.763233
1378.500977	-141.364578
1377.451172	73.598312
1376.401367	-108.227921
1375.351563	39.521553
1374.300781	162.379654
1373.250000	-158.641342
1372.200195	-87.887131
1371.148438	37.795353
1370.097656	14.013563
1369.045898	127.424347
1367.995117	76.493271
1366.943359	115.379570
1365.890625	-17.463047
1364.838867	233.331467
1363.786133	143.106583
1362.733398	272.067230
1361.680664	2.987888
1360.626953	72.477814
1359.574219	107.259964
1358.520508	35.228725
1357.466797	194.569626
1356.412109	1.019283
1355.358398	128.262329
1354.303711	163.650085
1353.249023	142.026627
1352.193359	90.737274
1351.138672	171.204788
1350.083008	236.868256
1349.027344	262.928528
1347.971680	462.799164
1346.915039	409.673706
1345.858398	480.713348
1344.802734	660.965515
1343.745117	585.906799
1342.688477	885.286011
1341.630859	728.697266
1340.573242	688.748352
1339.515625	648.946289
1338.458008	735.588257
1337.399414	725.753174
1336.340820	624.460388
1335.282227	778.246033
1334.223633	697.032104
1333.165039	949.935913
1332.105469	807.131592
1331.045898	753.528259
1329.986328	774.235229
1328.925781	725.843933
1327.865234	667.708374
1326.804688	817.243408
1325.744141	887.791687
1324.683594	857.177246
1323.622070	873.597473
1322.560547	956.772705
1321.499023	1074.574829
1320.437500	790.262329
1319.375000	863.866882
1318.312500	1011.536987
1317.250000	1082.814331
1316.187500	1127.051147
1315.124023	1149.189453
1314.061523	1087.646606
1312.998047	944.931458
1311.933594	950.160828
1310.870117	1135.255493
1309.805664	1172.646484
1308.741211	1138.738159
1307.676758	959.747620
1306.612305	1216.414673
1305.546875	1172.961304
1304.481445	1053.381226
1303.416016	1184.737427
1302.349609	1131.755737
1301.284180	1081.344604
1300.217773	1158.810425
1299.151367	1111.040039
1298.084961	1031.443726
1297.017578	1013.349548
1295.950195	902.052307
1294.882813	719.701538
1293.815430	812.347351
1292.747070	890.305176
1291.678711	713.203491
1290.610352	855.053101
1289.541992	739.471375
1288.473633	631.360901
1287.404297	726.772766
1286.334961	797.705078
1285.265625	768.232178
1284.195313	618.825378
1283.125977	733.989685
1282.055664	783.062256
1280.985352	893.357056
1279.914063	597.456970
1278.843750	619.776855
1277.772461	955.209656
1276.700195	784.352417
1275.628906	757.861694
1274.557617	809.644775
1273.485352	800.351868
1272.413086	839.968750
1271.339844	728.158386
1270.267578	855.765747
1269.194336	844.179565
1268.121094	1003.507324
1267.046875	1035.885986
1265.973633	1019.481323
1264.899414	988.474426
1263.825195	891.654358
1262.750977	794.901978
1261.675781	981.004822
1260.601563	840.444824
1259.526367	758.447327
1258.450195	839.730164
1257.375000	818.693298
1256.298828	741.668518
1255.222656	783.985657
1254.146484	770.309998
1253.070313	926.997009
1251.993164	857.348145
1250.916016	785.300598
1249.838867	761.926819
1248.760742	770.170776
1247.683594	797.858032
1246.605469	684.567688
1245.527344	811.875671
1244.448242	866.240723
1243.370117	709.273499
1242.291016	528.082581
1241.211914	730.531921
1240.131836	646.475830
1239.052734	632.813232
1237.972656	643.400574
1236.892578	530.262268
1235.811523	671.776794
1234.731445	539.244812
1233.650391	680.649658
1232.569336	533.585083
1231.488281	580.386536
1230.406250	530.245972
1229.324219	644.778870
1228.242188	621.219116
1227.160156	583.112061
1226.077148	530.467102
1224.994141	448.773834
1223.911133	417.880524
1222.828125	440.171448
1221.745117	382.616974
1220.661133	346.803528
1219.577148	248.123337
1218.492188	301.674561
1217.408203	340.663269
1216.323242	246.744019
1215.238281	109.351318
1214.153320	358.252502
1213.067383	382.515350
1211.982422	278.818115
1210.896484	401.902008
1209.809570	225.773605
1208.723633	90.667175
1207.636719	372.672333
1206.549805	452.012238
1205.462891	333.642883
1204.375000	299.593750
1203.288086	352.221802
1202.200195	322.879059
1201.111328	262.183533
1200.023438	18.501425
1198.934570	61.263535
1197.845703	36.567635
1196.756836	52.713699
1195.666992	54.352093
1194.578125	-263.885681
1193.488281	-60.371944
1192.397461	-13.249179
1191.307617	-59.931328
1190.216797	-10.567373
1189.125977	-38.157497
1188.035156	-149.855591
1186.944336	-100.719810
1185.852539	-397.323730
1184.760742	-343.504059
1183.668945	-54.659695
1182.576172	46.881775
1181.483398	-144.270782
1180.390625	-107.641174
1179.297852	41.559338
1178.205078	10.876342
1177.111328	-72.583336
1176.017578	217.607025
1174.923828	2.263601
1173.829102	-62.217815
1172.734375	62.365154
1171.639648	-21.402641
1170.544922	31.176941
1169.450195	143.460297
1168.354492	81.018784
1167.258789	54.393185
1166.163086	111.373558
1165.066406	115.664970
1163.969727	-212.269653
1162.873047	-12.166533
1161.776367	97.006721
1160.679688	234.708298
1159.582031	312.581543
1158.484375	397.501984
1157.386719	489.465973
1156.288086	302.171478
1155.189453	246.072372
1154.090820	275.770630
1152.992188	243.391602
1151.892578	251.467102
1150.793945	2.096863
1149.693359	83.926064
1148.593750	67.987267
1147.494141	6.733212
1146.393555	85.902542
1145.292969	98.312325
1144.191406	93.979462
1143.090820	177.616104
1141.989258	149.335526
1140.887695	-43.100533
1139.785156	37.909676
1138.683594	90.292755
1137.581055	109.305161
1136.478516	83.095703
1135.375977	303.886902
1134.272461	282.254974
1133.168945	232.074539
1132.065430	150.991058
1130.960938	418.761322
1129.857422	546.354980
1128.752930	465.060120
1127.648438	395.600342
1126.542969	594.053650
1125.438477	825.554260
1124.333008	566.263000
1123.226563	577.163208
1122.121094	625.912964
1121.014648	347.721558
1119.908203	479.266388
1118.801758	459.181427
1117.695313	358.578217
1116.587891	411.779694
1115.480469	299.298370
1114.373047	182.089584
1113.264648	367.571930
1112.156250	169.919220
1111.047852	435.594696
1109.939453	164.671997
1108.830078	536.455322
1107.721680	357.672394
1106.611328	490.641235
1105.501953	670.739014
1104.392578	383.349091
1103.282227	355.638916
1102.171875	530.815002
1101.060547	613.877808
1099.950195	477.558380
1098.838867	555.821045
1097.726563	690.588074
1096.615234	450.562531
1095.502930	674.774963
1094.390625	288.761169
1093.278320	663.589233
1092.166016	539.067322
1091.052734	722.948853
1089.939453	760.816650
1088.826172	758.653687
1087.711914	427.140228
1086.598633	671.971619
1085.484375	634.520203
1084.369141	634.682129
1083.254883	644.245667
1082.139648	517.512817
1081.024414	588.161255
1079.909180	616.502258
1078.792969	680.044128
1077.676758	767.033875
1076.560547	466.735962
1075.444336	893.977234
1074.327148	401.431122
1073.209961	479.041901
1072.092773	359.663818
1070.974609	280.197906
1069.857422	465.632446
1068.739258	386.209198
1067.620117	91.307785
1066.501953	403.178223
1065.382813	541.642334
1064.263672	441.279175
1063.144531	378.434082
1062.024414	591.754395
1060.905273	514.921448
1059.784180	206.591400
1058.664063	239.840012
1057.543945	354.929749
1056.422852	350.794189
1055.301758	283.605774
1054.179688	316.935760
1053.057617	170.445816
1051.936523	271.594238
1050.813477	174.287125
1049.691406	-32.622459
1048.568359	339.309418
1047.445313	244.528305
1046.322266	51.879562
1045.198242	62.238506
1044.075195	119.279312
1042.950195	48.143356
1041.826172	163.523483
1040.702148	204.357483
1039.577148	198.642960
1038.452148	265.180450
1037.326172	-5.828311
1036.201172	9.647461
1035.075195	41.466846
1033.948242	159.412766
1032.822266	42.458885
1031.695313	239.554489
1030.568359	348.285736
1029.441406	150.230148
1028.313477	35.993271
1027.186523	-138.512543
1026.058594	-152.599136
1024.929688	-340.764984
1023.801758	-131.761246
1022.672852	-243.085953
1021.543945	-157.028671
1020.414063	-270.452271
1019.284180	40.726513
1018.155273	80.537926
1017.024414	78.680283
1015.894531	-15.795325
1014.763672	-121.726791
1013.632813	124.631744
1012.501953	88.390747
1011.370117	128.675125
1010.238281	324.151306
1009.106445	255.768524
1007.974609	405.038544
1006.841797	397.014252
1005.708984	770.738525
1004.576172	1410.321777
1003.443359	1726.041016
1002.309570	1618.730957
1001.175781	1248.139893
1000.041992	683.761780
998.907227	302.220337
997.772461	-201.424744
996.637695	-16.739168
995.502930	-129.782822
994.367188	177.317245
993.231445	16.049894
992.095703	258.610046
990.959961	134.516846
989.823242	-12.463963
988.686523	66.618889
987.549805	-84.659920
986.412109	-19.196505
985.274414	-172.461884
984.136719	263.964233
982.999023	-66.336777
981.860352	126.111328
980.722656	-171.555054
979.583008	-1.947639
978.444336	-53.106613
977.304688	-37.440777
976.165039	63.397121
975.025391	90.755814
973.884766	111.323914
972.745117	-26.517717
971.604492	246.955765
970.462891	348.195831
969.322266	43.157764
968.180664	22.987873
967.039063	207.170975
965.896484	-111.030586
964.753906	15.992742
963.611328	195.815918
962.468750	162.466019
961.326172	-19.729153
960.182617	396.346588
959.039063	79.251381
957.894531	218.206970
956.750977	212.953186
955.606445	52.145966
954.460938	186.780228
953.316406	369.518890
952.170898	241.160995
951.025391	305.098633
949.879883	142.744247
948.733398	120.032051
947.587891	179.719559
946.440430	278.338562
945.293945	57.196522
944.146484	62.378761
942.999023	152.153427
941.851563	210.034271
940.704102	-56.091923
939.555664	342.012299
938.407227	286.068665
937.257813	414.996399
936.109375	461.878906
934.959961	445.016571
933.810547	364.449036
932.660156	-107.888718
931.510742	335.858429
930.360352	312.613495
929.208984	52.678204
928.058594	84.339668
926.907227	25.050596
925.755859	-11.363087
924.603516	45.603363
923.452148	-95.228554
922.299805	-40.360691
921.147461	-60.444107
919.994141	-73.608635
918.840820	92.816711
917.687500	29.819693
916.534180	216.750336
915.379883	-68.587410
914.225586	-74.502441
913.071289	64.907928
911.916992	63.658691
910.761719	-125.783951
909.606445	65.931885
908.451172	-73.394707
907.294922	-44.839401
906.138672	58.556862
904.982422	50.953453
903.826172	-49.451206
902.668945	226.187286
901.511719	282.142120
900.354492	136.675140
899.196289	385.105438
898.038086	271.478485
896.879883	-16.209570
895.721680	96.562813
894.562500	118.902946
893.403320	66.690979
892.244141	152.399597
891.084961	197.447739
889.924805	167.984802
888.764648	190.517700
887.603516	201.796448
886.443359	274.045532
885.282227	292.143951
884.121094	172.647278
882.958984	337.443298
881.797852	251.881241
880.635742	477.510223
879.472656	241.005997
878.310547	538.691284
877.147461	498.332123
875.984375	347.647888
874.820313	370.447418
873.656250	404.508606
872.492188	256.259125
871.328125	274.607086
870.164063	355.947906
868.999023	196.605057
867.833984	388.126984
866.667969	253.596939
865.502930	323.654785
864.336914	-13.025041
863.169922	313.169708
862.003906	212.470688
860.836914	448.631470
859.669922	397.327454
858.501953	464.993469
857.334961	541.585938
856.166992	378.102478
854.999023	519.695190
853.830078	497.525360
852.661133	475.346771
851.492188	359.028503
850.323242	388.383209
849.153320	552.109314
847.983398	520.888367
846.813477	460.545654
845.642578	221.125351
844.472656	402.520020
843.301758	286.219208
842.129883	308.631226
840.958984	337.698700
839.787109	348.829956
838.614258	480.627716
837.442383	424.591553
836.269531	218.845474
835.096680	370.550110
833.923828	539.999817
832.750000	584.293274
831.576172	414.227997
830.402344	358.003754
829.227539	272.752350
828.053711	490.837524
826.878906	670.856506
825.703125	494.013855
824.528320	241.405106
823.352539	316.442749
822.175781	491.641968
821.000000	343.717865
819.823242	251.474304
818.646484	188.151154
817.469727	-44.372799
816.291992	-20.941483
815.114258	-157.774704
813.936523	-83.311920
812.758789	77.769165
811.580078	107.536667
810.401367	37.197926
809.221680	-135.396744
808.042969	-145.811752
806.863281	5.843817
805.683594	35.220100
804.502930	77.829430
803.322266	-48.342850
802.141602	67.334541
800.960938	131.854279
799.779297	-167.474518
798.597656	-240.566452
797.416016	-47.679699
796.234375	85.193260
795.051758	38.441536
793.869141	-247.620483
792.685547	-274.499237
791.502930	-150.880615
790.319336	-133.659088
789.135742	58.315121
787.951172	-75.146118
786.766602	-9.532396
785.582031	-30.285967
784.397461	97.032822
783.211914	34.100979
782.026367	-95.185844
780.840820	40.653168
779.655273	23.923086
778.468750	-154.097565
777.282227	135.975601
776.094727	152.108566
774.908203	35.738186
773.720703	69.380867
772.533203	-25.012119
771.344727	26.116947
770.156250	-165.387848
768.967773	26.674513
767.779297	11.413335
766.589844	57.777882
765.400391	200.968140
764.210938	108.378700
763.020508	235.934372
761.830078	301.726105
760.639648	319.002136
759.449219	342.802734
758.257813	458.911041
757.066406	341.790527
755.875000	253.244247
754.682617	243.807297
753.491211	120.038628
752.297852	196.200836
751.105469	314.002045
749.912109	80.328369
748.718750	-74.252647
747.525391	58.726421
746.331055	171.840637
745.137695	361.637146
743.942383	386.788971
742.748047	98.294510
741.552734	252.754272
740.357422	244.897491
739.162109	55.118549
737.965820	119.526604
736.770508	-46.119541
735.573242	143.025406
734.376953	-31.377180
733.179688	-188.222183
731.982422	-88.996834
730.785156	56.095718
729.586914	137.660660
728.388672	120.759682
727.190430	259.063690
725.992188	336.081451
724.792969	-28.364174
723.593750	243.081619
722.394531	396.439301
721.194336	84.595184
719.994141	122.184326
718.793945	281.973267
717.592773	112.180298
716.391602	223.884781
715.190430	335.531921
713.989258	63.344193
712.787109	150.991959
711.584961	208.084747
710.382813	219.393799
709.180664	58.597546
707.977539	250.719681
706.774414	94.358841
705.570313	14.274004
704.367188	82.236908
703.163086	119.716011
701.958984	120.208145
700.753906	175.087311
699.548828	34.256447
698.343750	139.161987
697.138672	113.631180
695.932617	-161.755219
694.726563	23.557716
693.520508	-19.245651
692.313477	-51.151161
691.106445	-69.994888
689.899414	-23.696259
688.692383	-196.553741
687.484375	-252.161926
686.276367	-47.457047
685.068359	-178.920532
683.859375	-82.675636
682.650391	-44.970562
681.441406	-226.112350
680.232422	-142.854477
679.022461	-27.126408
677.812500	-58.675053
676.602539	46.194839
675.391602	-61.068714
674.180664	113.028992
672.969727	92.363319
671.758789	4.674688
670.546875	-2.957761
669.334961	134.264526
668.123047	-210.540741
666.910156	69.288963
665.697266	-74.427032
664.484375	-19.377335
663.270508	-68.003670
662.057617	43.134579
660.842773	-61.620506
659.628906	-129.659927
658.415039	7.253256
657.200195	53.493301
655.984375	0.491752
654.769531	-151.688217
653.553711	-68.910606
652.337891	-81.029861
651.122070	113.616821
649.905273	-25.725307
648.688477	95.479065
647.471680	319.888794
646.253906	236.333847
645.037109	240.952637
643.818359	411.121155
642.600586	165.999283
641.381836	327.283752
640.163086	236.839752
638.944336	187.140854
637.725586	-34.587833
636.505859	-80.207802
635.286133	125.324509
634.065430	-2.256898
632.845703	106.184341
631.625000	44.807362
630.403320	92.679733
629.182617	67.358261
627.960938	-26.834425
626.739258	127.506203
625.517578	75.687408
624.294922	12.881036
623.072266	97.658577
621.849609	17.106909
620.625977	109.745010
619.402344	229.819168
618.178711	62.572720
616.955078	-62.185173
615.730469	13.849886
614.505859	-6.865193
613.281250	87.477844
612.055664	-115.963203
610.830078	-26.906189
609.604492	-19.641539
608.378906	-104.824608
607.152344	23.104202
605.925781	-172.173752
604.699219	20.687927
