# Supplementary material for: Raman spectroscopy accurately differentiates mucosal healing from non-healing and biochemical changes following biological therapy in inflammatory bowel disease
Source: PLoS One. 2021 Jun 2;16(6):e0252210. doi: 10.1371/journal.pone.0252210 (PMC8172032; doi:10.1371/journal.pone.0252210)
Supplement: S2 Dataset — (ZIP) [file pone.0252210.s004.zip › Export UC MH/EC032-1_base sub CR removed_76__X_28952.3__Y_-63870__Z_2397.71__Time_870.txt]

1714.858398	-56.047283
1713.881836	91.775764
1712.905273	98.495163
1711.927734	-116.842934
1710.950195	92.079483
1709.972656	140.637970
1708.995117	112.015457
1708.017578	6.262890
1707.039063	93.937050
1706.061523	-69.575401
1705.083008	281.560089
1704.103516	-298.464996
1703.125000	-40.010036
1702.145508	-110.253304
1701.166016	-0.703612
1700.186523	-262.399323
1699.206055	-55.566669
1698.226563	7.384668
1697.246094	-28.076260
1696.265625	19.833162
1695.284180	102.944893
1694.303711	53.027035
1693.322266	32.991829
1692.340820	130.935638
1691.359375	240.018112
1690.376953	349.530212
1689.395508	227.423706
1688.413086	159.185745
1687.430664	230.127304
1686.447266	250.847565
1685.464844	386.670868
1684.481445	400.310516
1683.498047	441.056641
1682.514648	375.709564
1681.530273	598.430908
1680.545898	531.314819
1679.561523	515.253174
1678.577148	489.000031
1677.592773	721.273499
1676.607422	424.529968
1675.622070	609.693909
1674.636719	731.388367
1673.651367	667.376953
1672.666016	811.098022
1671.679688	766.501160
1670.693359	993.278809
1669.707031	920.246277
1668.719727	890.106934
1667.733398	1232.024536
1666.746094	1136.242798
1665.758789	1035.569092
1664.770508	1144.869507
1663.783203	1121.882690
1662.794922	1340.550537
1661.806641	1209.528442
1660.818359	1410.218140
1659.829102	1505.149658
1658.840820	1367.240479
1657.851563	1417.765869
1656.862305	1336.181396
1655.872070	1188.747437
1654.882813	1279.920166
1653.892578	1416.332764
1652.902344	1082.027222
1651.912109	1017.968811
1650.920898	1144.625610
1649.930664	978.020020
1648.939453	756.238403
1647.947266	836.096436
1646.956055	546.264404
1645.964844	536.830078
1644.972656	519.715210
1643.980469	465.878387
1642.987305	568.049438
1641.995117	480.372040
1641.001953	210.871017
1640.008789	392.837158
1639.015625	255.776917
1638.022461	76.786613
1637.028320	309.355286
1636.034180	178.258331
1635.040039	121.192726
1634.045898	69.598686
1633.051758	60.345161
1632.056641	77.595085
1631.061523	5.474654
1630.066406	80.956436
1629.070313	-85.579277
1628.075195	205.945877
1627.079102	192.316177
1626.083008	-89.448227
1625.085938	-26.495642
1624.089844	-89.637276
1623.092773	-36.989990
1622.095703	207.574432
1621.098633	-112.722008
1620.101563	-93.938492
1619.103516	310.963135
1618.105469	-11.493654
1617.107422	107.264938
1616.109375	86.957268
1615.110352	166.433533
1614.112305	185.609680
1613.113281	50.101624
1612.114258	48.435650
1611.114258	-92.119621
1610.114258	37.391739
1609.115234	25.390404
1608.115234	-15.387738
1607.114258	103.657166
1606.114258	23.661440
1605.113281	153.170914
1604.112305	164.854553
1603.111328	137.293808
1602.109375	75.740479
1601.108398	48.227524
1600.106445	-34.193874
1599.104492	63.831024
1598.102539	-68.235153
1597.099609	0.986693
1596.096680	-52.646557
1595.093750	-129.786346
1594.090820	122.176727
1593.087891	-28.133259
1592.083984	-207.128006
1591.080078	-226.860352
1590.076172	-61.341751
1589.072266	-190.754486
1588.067383	-93.223022
1587.063477	-37.505924
1586.058594	-28.799749
1585.052734	253.557114
1584.047852	90.074158
1583.041992	-5.654249
1582.036133	86.157921
1581.030273	-4.452307
1580.024414	-123.737877
1579.017578	147.460022
1578.011719	192.021225
1577.004883	82.946922
1575.998047	10.262248
1574.990234	54.572247
1573.982422	-106.669945
1572.975586	293.673798
1571.966797	-49.697601
1570.958984	28.008318
1569.951172	89.992477
1568.942383	105.088326
1567.933594	242.145432
1566.924805	10.313128
1565.915039	-221.527405
1564.906250	128.027374
1563.896484	173.706680
1562.886719	79.154892
1561.875977	155.720810
1560.866211	211.396942
1559.855469	-39.015770
1558.844727	81.242935
1557.833984	286.854248
1556.822266	23.266315
1555.811523	174.155777
1554.799805	200.533646
1553.788086	125.787071
1552.775391	175.206818
1551.763672	53.654240
1550.750977	180.441467
1549.738281	395.009094
1548.725586	410.183380
1547.711914	277.807526
1546.699219	230.682953
1545.685547	227.382523
1544.671875	156.755966
1543.658203	168.707031
1542.643555	20.346134
1541.628906	344.554810
1540.614258	22.940104
1539.599609	274.448944
1538.584961	-65.354485
1537.569336	43.853748
1536.553711	18.718807
1535.538086	-6.544567
1534.522461	130.533310
1533.505859	55.984062
1532.489258	161.770996
1531.472656	-114.053055
1530.456055	-52.355099
1529.439453	-44.921047
1528.421875	-91.723564
1527.404297	87.955460
1526.386719	25.421087
1525.369141	-132.458099
1524.350586	90.439674
1523.332031	66.116417
1522.313477	75.104927
1521.294922	117.386292
1520.275391	69.515549
1519.256836	-86.427002
1518.237305	1.709047
1517.217773	28.004875
1516.197266	84.975166
1515.177734	-79.084732
1514.157227	-66.033051
1513.136719	18.765770
1512.116211	-24.937248
1511.094727	-320.249908
1510.074219	-40.846107
1509.052734	-84.903481
1508.031250	99.179207
1507.008789	80.490143
1505.987305	-69.039032
1504.964844	-64.863052
1503.942383	-106.932823
1502.918945	-41.518845
1501.896484	-9.537091
1500.873047	-128.778961
1499.849609	38.652851
1498.826172	-39.826096
1497.802734	45.397034
1496.778320	38.354042
1495.753906	90.036552
1494.729492	179.950058
1493.705078	-98.474098
1492.680664	126.714935
1491.655273	377.249817
1490.629883	152.298538
1489.604492	134.273041
1488.578125	93.157700
1487.552734	251.155914
1486.526367	191.968109
1485.500000	347.123230
1484.473633	257.130951
1483.446289	261.476318
1482.418945	293.791168
1481.391602	216.341080
1480.364258	337.723694
1479.336914	402.887238
1478.308594	399.114410
1477.280273	522.672180
1476.251953	562.027466
1475.223633	540.161804
1474.194336	650.638794
1473.165039	664.249329
1472.135742	881.420227
1471.106445	1001.724915
1470.077148	948.896912
1469.046875	1135.132446
1468.016602	1059.270630
1466.986328	1049.493286
1465.956055	1220.157959
1464.924805	1418.638428
1463.893555	1497.550537
1462.862305	1672.918823
1461.831055	1505.260986
1460.799805	1644.904419
1459.767578	1685.412354
1458.735352	1761.396606
1457.703125	1740.871338
1456.670898	1743.151978
1455.637695	1872.219604
1454.604492	1747.576172
1453.571289	1919.628906
1452.538086	2203.124023
1451.503906	1921.242188
1450.470703	1826.989502
1449.436523	1611.130493
1448.401367	2152.688721
1447.367188	2017.850464
1446.332031	2171.675049
1445.297852	1900.167236
1444.261719	1960.270142
1443.226563	1909.020386
1442.191406	1900.789429
1441.155273	1662.385498
1440.119141	1684.530029
1439.083008	1795.148071
1438.045898	1802.074097
1437.009766	1523.460205
1435.972656	1449.601685
1434.934570	1216.631714
1433.897461	1309.563599
1432.860352	1018.685669
1431.822266	1018.228882
1430.784180	969.835693
1429.745117	664.095337
1428.707031	628.448669
1427.667969	542.380798
1426.628906	476.545776
1425.589844	559.509033
1424.550781	385.368256
1423.510742	415.437408
1422.470703	420.331329
1421.430664	367.319458
1420.390625	274.072693
1419.349609	357.137543
1418.308594	384.825836
1417.267578	382.341522
1416.226563	251.573227
1415.185547	367.443634
1414.143555	375.145935
1413.101563	58.507191
1412.059570	-6.538167
1411.017578	8.929552
1409.974609	84.743309
1408.931641	70.130310
1407.888672	274.119598
1406.845703	71.234291
1405.801758	232.557510
1404.758789	273.391846
1403.714844	156.143127
1402.669922	-26.243538
1401.625977	92.573036
1400.581055	236.474609
1399.537109	177.281494
1398.491211	12.860999
1397.446289	184.474716
1396.400391	72.898453
1395.355469	317.235046
1394.309570	245.909958
1393.262695	69.498024
1392.216797	-64.179726
1391.169922	-95.094872
1390.123047	-48.327541
1389.076172	161.150848
1388.029297	62.913776
1386.981445	167.390015
1385.933594	196.889648
1384.885742	-86.046181
1383.837891	-88.819672
1382.789063	-4.044775
1381.740234	18.323467
1380.691406	238.114197
1379.642578	45.832302
1378.592773	-88.853661
1377.543945	76.186996
1376.494141	-20.815989
1375.444336	-45.314495
1374.393555	74.979446
1373.342773	15.741644
1372.292969	-158.066406
1371.241211	-17.585867
1370.190430	-101.384048
1369.139648	-97.820396
1368.087891	60.309521
1367.036133	-140.222610
1365.983398	-168.732727
1364.931641	4.569205
1363.878906	-58.595749
1362.826172	17.748655
1361.773438	-62.592403
1360.720703	101.009460
1359.666992	35.817860
1358.613281	-91.402443
1357.559570	67.449516
1356.504883	42.399292
1355.451172	77.123405
1354.396484	169.078949
1353.341797	268.560272
1352.287109	134.665268
1351.231445	355.991150
1350.175781	68.444199
1349.120117	287.433685
1348.064453	392.300568
1347.008789	286.370056
1345.952148	398.853088
1344.895508	526.279297
1343.838867	646.327271
1342.782227	667.291931
1341.724609	542.145325
1340.666992	550.956421
1339.609375	579.693848
1338.551758	764.551758
1337.493164	615.182251
1336.434570	701.155640
1335.375977	759.982483
1334.317383	729.819763
1333.257813	603.298218
1332.199219	528.890747
1331.139648	471.929688
1330.079102	630.181580
1329.019531	647.597961
1327.958984	576.152344
1326.898438	423.318390
1325.837891	697.982178
1324.777344	458.976227
1323.715820	718.914551
1322.654297	749.282715
1321.592773	920.419128
1320.531250	844.850403
1319.468750	391.989655
1318.406250	501.752747
1317.343750	710.204346
1316.281250	738.709961
1315.218750	695.831360
1314.155273	559.433105
1313.091797	632.607239
1312.028320	619.643921
1310.963867	761.925598
1309.899414	805.765503
1308.834961	748.767273
1307.770508	802.636047
1306.706055	551.488953
1305.640625	625.248962
1304.575195	748.261841
1303.509766	662.318604
1302.444336	962.456360
1301.377930	1021.696777
1300.311523	953.230042
1299.245117	953.671326
1298.178711	777.363159
1297.111328	871.334534
1296.044922	894.159973
1294.977539	747.699219
1293.909180	886.048096
1292.841797	666.221985
1291.773438	745.829224
1290.705078	683.247314
1289.636719	645.293457
1288.567383	563.310486
1287.499023	611.337463
1286.429688	446.248810
1285.360352	413.593719
1284.290039	674.927063
1283.219727	559.131836
1282.150391	685.822998
1281.079102	814.975220
1280.008789	594.220398
1278.937500	498.399750
1277.866211	547.000244
1276.794922	365.777313
1275.723633	507.423798
1274.651367	673.512695
1273.580078	636.757996
1272.507813	614.737732
1271.434570	702.708557
1270.362305	566.018677
1269.289063	688.260254
1268.215820	778.768188
1267.142578	769.226624
1266.068359	806.100464
1264.994141	908.876831
1263.919922	570.201599
1262.845703	729.164978
1261.771484	688.196167
1260.696289	715.535645
1259.621094	867.184937
1258.545898	580.275208
1257.469727	826.963196
1256.394531	652.287231
1255.318359	718.759521
1254.241211	670.830750
1253.165039	671.629822
1252.087891	689.492493
1251.010742	919.008667
1249.933594	562.338928
1248.856445	546.258972
1247.778320	454.853424
1246.700195	759.667297
1245.622070	702.319092
1244.543945	594.002502
1243.464844	495.466278
1242.385742	603.394043
1241.306641	320.426697
1240.227539	557.016785
1239.147461	529.010803
1238.067383	484.045349
1236.987305	562.814148
1235.907227	554.254089
1234.827148	422.055969
1233.746094	634.122986
1232.665039	535.901306
1231.583008	209.973877
1230.501953	361.393707
1229.419922	415.873169
1228.337891	588.967834
1227.255859	481.176086
1226.172852	409.728394
1225.089844	306.848267
1224.006836	397.537109
1222.923828	328.547302
1221.840820	211.214233
1220.756836	231.718536
1219.672852	373.048462
1218.587891	444.220520
1217.503906	138.461853
1216.418945	236.186920
1215.333984	367.655548
1214.249023	177.940491
1213.164063	82.423164
1212.078125	105.169876
1210.992188	197.848770
1209.906250	440.012177
1208.819336	132.188263
1207.732422	330.797272
1206.645508	235.199142
1205.558594	269.751007
1204.471680	297.023773
1203.383789	177.302429
1202.295898	79.273003
1201.208008	132.943024
1200.119141	-71.035423
1199.031250	-125.742714
1197.942383	-226.187897
1196.852539	39.034962
1195.763672	-87.947227
1194.673828	114.514534
1193.583984	-58.200916
1192.494141	38.310585
1191.404297	-74.332916
1190.313477	127.747032
1189.222656	-121.882011
1188.131836	-109.698624
1187.040039	-191.210159
1185.949219	-119.116890
1184.857422	-32.714756
1183.764648	70.383820
1182.672852	-61.693935
1181.580078	-6.715867
1180.487305	-143.634384
1179.394531	-280.551910
1178.301758	176.880325
1177.208008	23.053143
1176.114258	12.961685
1175.020508	196.801468
1173.925781	172.177094
1172.831055	106.801720
1171.736328	-90.245285
1170.641602	42.936783
1169.546875	-34.529694
1168.451172	86.481201
1167.355469	59.114670
1166.259766	129.707062
1165.163086	-67.499634
1164.067383	-135.648331
1162.970703	78.065834
1161.873047	57.534782
1160.776367	142.013489
1159.678711	59.257706
1158.581055	-16.373781
1157.483398	117.953629
1156.384766	283.157410
1155.287109	83.267761
1154.188477	164.787933
1153.088867	262.882538
1151.990234	110.575348
1150.890625	86.945518
1149.791016	170.465851
1148.691406	-65.322784
1147.590820	41.852268
1146.490234	96.519753
1145.389648	-82.197350
1144.289063	-94.318626
1143.187500	-85.100853
1142.086914	69.146217
1140.984375	23.462658
1139.882813	8.636625
1138.781250	-18.147213
1137.678711	47.690102
1136.576172	196.584396
1135.472656	176.663391
1134.370117	199.428024
1133.266602	300.460663
1132.163086	301.663361
1131.058594	447.563080
1129.955078	624.173096
1128.850586	406.810730
1127.746094	557.103027
1126.640625	484.346313
1125.535156	691.294739
1124.430664	798.529907
1123.324219	794.259094
1122.218750	446.398041
1121.112305	645.758545
1120.005859	522.902771
1118.899414	428.439758
1117.792969	184.828094
1116.685547	518.660706
1115.578125	360.164246
1114.470703	334.130371
1113.362305	279.654907
1112.253906	317.342651
1111.145508	397.492188
1110.037109	501.169800
1108.928711	519.678040
1107.819336	637.315674
1106.709961	273.072632
1105.599609	350.440063
1104.490234	526.855408
1103.379883	547.365417
1102.269531	497.020905
1101.159180	625.914612
1100.047852	735.816895
1098.936523	593.325562
1097.825195	566.348022
1096.713867	753.787720
1095.601563	552.310242
1094.489258	515.764832
1093.376953	514.510071
1092.263672	459.042572
1091.151367	700.163635
1090.038086	380.987396
1088.924805	360.733551
1087.810547	509.808807
1086.696289	670.529602
1085.582031	678.294739
1084.467773	747.132813
1083.352539	590.267029
1082.238281	619.066650
1081.123047	574.981384
1080.006836	500.339844
1078.891602	709.822021
1077.775391	675.020142
1076.659180	588.565613
1075.541992	253.385513
1074.425781	305.414185
1073.308594	432.436066
1072.191406	561.716431
1071.073242	268.925659
1069.956055	287.974792
1068.837891	384.312225
1067.719727	562.577454
1066.600586	438.594086
1065.481445	462.171539
1064.362305	368.666931
1063.243164	471.795776
1062.124023	200.460999
1061.003906	574.926758
1059.883789	467.389221
1058.762695	254.657455
1057.642578	282.822571
1056.521484	320.311462
1055.400391	423.209106
1054.278320	378.866577
1053.157227	285.501923
1052.035156	290.252106
1050.913086	231.967743
1049.790039	194.713776
1048.667969	232.165359
1047.544922	257.935028
1046.420898	255.706238
1045.297852	66.945053
1044.173828	220.988754
1043.049805	111.593224
1041.925781	319.185028
1040.800781	60.742401
1039.675781	63.311195
1038.550781	135.763306
1037.425781	243.126877
1036.299805	122.355812
1035.173828	155.254669
1034.047852	250.984421
1032.921875	339.723602
1031.794922	209.855865
1030.667969	559.013855
1029.541016	78.249084
1028.413086	111.304779
1027.286133	30.551411
1026.157227	-105.881538
1025.029297	-42.490181
1023.901367	-146.243225
1022.772461	-64.215660
1021.643555	-327.945160
1020.513672	-16.134592
1019.384766	-61.614292
1018.254883	-151.084579
1017.124023	-161.636398
1015.994141	-49.271347
1014.863281	86.269539
1013.732422	-58.525478
1012.601563	-203.189911
1011.469727	120.051300
1010.338867	320.508423
1009.207031	314.930206
1008.074219	163.629944
1006.942383	301.675293
1005.809570	580.818237
1004.675781	896.901428
1003.542969	1233.726318
1002.409180	1695.284668
1001.275391	1329.409424
1000.141602	924.510498
999.007813	459.828430
997.873047	127.070618
996.738281	32.352047
995.602539	32.396790
994.467773	101.763870
993.332031	-124.126289
992.196289	-91.482346
991.059570	-3.420809
989.923828	80.087318
988.787109	-195.926636
987.650391	-139.876816
986.512695	-102.190994
985.375000	-32.176140
984.237305	-134.802765
983.099609	-186.630264
981.960938	100.020256
980.822266	-59.789459
979.683594	-0.857181
978.544922	-130.454346
977.405273	-133.410568
976.265625	118.935997
975.125977	19.605814
973.985352	255.930618
972.845703	14.397200
971.705078	-114.366035
970.563477	-17.915575
969.422852	30.393837
968.281250	35.184299
967.139648	51.562901
965.997070	-32.895947
964.855469	190.154236
963.712891	89.886986
962.569336	118.169434
961.426758	341.383453
960.283203	117.768547
959.139648	137.222855
957.996094	81.205788
956.851563	39.074558
955.707031	100.106750
954.562500	124.613243
953.416992	-26.966520
952.272461	235.730743
951.126953	185.081726
949.980469	322.086914
948.834961	173.388138
947.688477	118.592110
946.541992	201.051407
945.395508	176.225052
944.248047	105.856773
943.100586	218.321167
941.953125	52.346680
940.804688	139.917465
939.657227	106.636185
938.507813	370.063232
937.359375	350.679779
936.210938	224.260941
935.061523	207.452332
933.912109	140.634232
932.761719	260.819611
931.611328	37.084682
930.460938	139.265915
929.310547	118.565880
928.160156	-34.036484
927.008789	16.114683
925.857422	20.856617
924.705078	128.086517
923.553711	-112.582840
922.401367	38.072365
921.249023	22.830194
920.095703	134.986526
918.942383	-20.906443
917.789063	-108.459999
916.635742	-20.981762
915.481445	-94.635574
914.328125	36.159153
913.172852	-57.667961
912.018555	-142.264587
910.863281	-4.402391
909.708008	60.932587
908.552734	-59.575352
907.396484	-96.043777
906.241211	141.828964
905.083984	-77.977989
903.927734	-172.994400
902.770508	8.430946
901.613281	-158.804138
900.456055	47.633801
899.298828	-22.021437
898.140625	23.847342
896.982422	-181.291229
895.824219	-144.262054
894.665039	80.502388
893.505859	-205.596039
892.346680	-7.860836
891.186523	-101.579849
890.027344	10.376822
888.867188	93.012451
887.706055	268.261871
886.545898	41.725204
885.384766	25.247795
884.223633	15.624252
883.061523	15.106041
881.899414	89.077408
880.737305	230.720840
879.575195	169.507889
878.413086	263.877838
877.250000	227.603745
876.086914	159.877090
874.922852	-4.582737
873.758789	33.712437
872.595703	65.288628
871.430664	265.681763
870.266602	247.805481
869.101563	189.505280
867.936523	99.800255
866.770508	37.163857
865.605469	334.209503
864.439453	314.323944
863.273438	215.858078
862.106445	83.789330
860.939453	153.907928
859.772461	176.879364
858.605469	249.246124
857.437500	225.123352
856.269531	427.611664
855.101563	441.628479
853.932617	363.730408
852.764648	462.977417
851.595703	517.370911
850.425781	511.257019
849.256836	467.066772
848.086914	380.355286
846.916992	280.254303
845.746094	307.803802
844.575195	201.057312
843.404297	526.193970
842.233398	197.974945
841.061523	205.373749
839.889648	100.960579
838.717773	7.760287
837.545898	-31.776525
836.373047	69.453545
835.200195	458.770782
834.027344	21.575031
832.853516	53.437450
831.679688	248.205750
830.505859	264.315979
829.331055	391.946625
828.157227	428.019562
826.982422	154.060196
825.806641	-126.495438
824.631836	78.961288
823.456055	186.226181
822.280273	144.116104
821.103516	-42.802841
819.926758	44.223843
818.750000	-73.674217
817.573242	13.204890
816.395508	86.636154
815.217773	155.519897
814.040039	-109.334457
812.862305	-31.672106
811.683594	-94.173233
810.504883	1.096037
809.326172	-37.083019
808.146484	69.093719
806.966797	-178.014755
805.787109	-65.347755
804.607422	-34.957825
803.426758	-93.440338
802.246094	21.103188
801.064453	-84.118958
799.883789	-62.957912
798.702148	-299.114594
797.520508	-36.443947
796.337891	22.105988
795.156250	-247.415695
793.972656	-191.242096
792.790039	-28.883867
791.607422	66.873199
790.423828	-21.254036
789.239258	-193.538345
788.055664	-58.276985
786.871094	262.647461
785.686523	14.916656
784.501953	34.748512
783.316406	65.523865
782.130859	29.875956
780.945313	248.241714
779.759766	342.690918
778.573242	141.046738
777.386719	215.393219
776.199219	99.754654
775.012695	98.822815
773.825195	329.463013
772.637695	76.787323
771.449219	57.898106
770.260742	80.802322
769.072266	180.740372
767.883789	309.173462
766.694336	254.563263
765.504883	129.381287
764.315430	21.769650
763.125977	312.622467
761.935547	394.114349
760.745117	358.823853
759.553711	290.443207
758.363281	371.569092
757.171875	228.239365
755.979492	471.837677
754.788086	416.275024
753.595703	235.375092
752.403320	135.754852
751.210938	394.126678
750.017578	241.618286
748.824219	196.669373
747.630859	305.301178
746.436523	389.651245
745.242188	188.654846
744.047852	321.072754
742.853516	236.240982
741.658203	83.401596
740.462891	268.107727
739.267578	323.355804
738.071289	260.193634
736.875000	52.421837
735.678711	232.281235
734.482422	298.141632
733.285156	142.832138
732.087891	261.071930
730.890625	300.434143
729.692383	37.873989
728.494141	103.397125
727.295898	-95.698471
726.097656	166.440903
724.898438	316.963898
723.699219	76.310226
722.500000	130.597458
721.299805	453.414795
720.099609	433.290070
718.899414	336.752228
717.698242	327.519379
716.498047	510.253693
715.296875	154.144913
714.094727	380.410522
712.893555	72.435493
711.691406	309.493652
710.489258	-146.509674
709.286133	210.305054
708.083008	183.618652
706.879883	143.888092
705.676758	226.100586
704.472656	66.695374
703.268555	-14.279517
702.064453	237.659271
700.860352	319.857391
699.655273	143.283447
698.450195	-50.564438
697.244141	46.961082
696.039063	-40.217159
694.833008	-151.205780
693.626953	-16.663128
692.419922	28.841358
691.212891	74.382553
690.005859	-60.181473
688.798828	-90.461479
687.590820	-129.337494
686.382813	18.401638
685.174805	-113.575806
683.965820	23.405760
682.756836	73.708366
681.547852	-109.950203
680.338867	51.017860
679.128906	129.698074
677.918945	13.551335
676.708984	-308.108459
675.498047	-140.374649
674.287109	-124.088867
673.076172	-146.648605
671.865234	70.981995
670.653320	72.382011
669.441406	52.270260
668.229492	-13.112944
667.016602	-205.845215
665.803711	-119.695015
664.590820	-16.196230
663.377930	-40.035339
662.164063	-16.258461
660.950195	279.566589
659.736328	61.799316
658.521484	12.513980
657.306641	88.454018
656.091797	-14.513339
654.875977	-110.860550
653.661133	77.438972
652.445313	-38.082531
651.228516	-146.992813
650.012695	138.388260
648.795898	81.342018
647.579102	61.001476
646.361328	-0.147523
645.143555	162.593277
643.925781	136.001572
642.708008	77.215881
641.489258	323.859680
640.270508	116.806488
639.051758	133.415649
637.833008	85.572258
636.613281	102.215729
635.393555	71.600624
634.172852	156.949112
632.953125	-133.473251
631.732422	33.389408
630.511719	-91.719116
629.290039	-83.816223
628.068359	-60.981007
626.846680	-130.463120
625.625000	-139.996490
624.402344	131.137878
623.179688	273.419098
621.957031	139.086929
620.733398	340.916656
619.510742	392.535004
618.286133	32.822502
617.062500	90.411987
615.837891	-106.973213
614.613281	29.185514
613.388672	122.159409
612.164063	-24.797123
610.938477	31.029270
609.712891	-43.995171
608.486328	-104.493500
607.260742	-58.630867
606.034180	-28.280146
604.807617	29.245979
