# Supplementary material for: Raman spectroscopy accurately differentiates mucosal healing from non-healing and biochemical changes following biological therapy in inflammatory bowel disease
Source: PLoS One. 2021 Jun 2;16(6):e0252210. doi: 10.1371/journal.pone.0252210 (PMC8172032; doi:10.1371/journal.pone.0252210)
Supplement: S2 Dataset — (ZIP) [file pone.0252210.s004.zip › Export UC MH/OC018-1b pre treatment_BL sub CR removed_13__X_-16605.3__Y_-564.454__Z_-4118.55__Time_146.txt]

1714.771484	151.866821
1713.794922	86.839859
1712.818359	150.835434
1711.841797	-181.597931
1710.864258	-148.822449
1709.886719	-260.314819
1708.909180	-17.534706
1707.930664	115.747688
1706.953125	-173.702972
1705.974609	97.133293
1704.996094	140.780075
1704.017578	-93.463623
1703.038086	-110.359535
1702.058594	-91.952240
1701.079102	28.607952
1700.099609	15.914514
1699.120117	-4.277312
1698.139648	187.198380
1697.159180	-77.888931
1696.178711	-8.355302
1695.198242	-85.255333
1694.216797	246.978165
1693.235352	152.365234
1692.253906	95.682434
1691.272461	234.364258
1690.291016	272.099854
1689.308594	409.002533
1688.326172	159.625595
1687.343750	524.152466
1686.360352	299.832214
1685.377930	414.626099
1684.394531	404.597900
1683.411133	586.879211
1682.427734	362.053802
1681.443359	220.338913
1680.458984	406.627716
1679.474609	646.542480
1678.490234	596.763062
1677.505859	422.427887
1676.520508	785.911072
1675.535156	883.757751
1674.549805	1029.869751
1673.564453	727.141846
1672.578125	905.981506
1671.592773	915.153748
1670.606445	1142.552490
1669.619141	1168.420166
1668.632813	1075.231689
1667.645508	1072.734741
1666.658203	1211.306396
1665.670898	1058.346436
1664.683594	1340.905884
1663.695313	1400.927246
1662.708008	1270.403442
1661.719727	1384.192017
1660.730469	1477.080200
1659.742188	1615.352417
1658.752930	1618.792114
1657.763672	1463.658691
1656.774414	1544.616211
1655.785156	1469.670044
1654.794922	1506.243896
1653.804688	1535.184448
1652.814453	1249.583252
1651.824219	1313.576538
1650.833984	1182.143311
1649.842773	1127.725098
1648.851563	1070.975708
1647.860352	826.888733
1646.868164	929.306030
1645.876953	630.420593
1644.884766	564.329834
1643.892578	406.101074
1642.900391	359.062958
1641.907227	494.385590
1640.914063	548.077026
1639.920898	522.822205
1638.927734	181.282883
1637.934570	483.531799
1636.940430	229.553757
1635.946289	426.611572
1634.952148	-35.047077
1633.958008	125.463203
1632.963867	-56.358856
1631.968750	-19.359438
1630.973633	-24.344873
1629.978516	-81.824142
1628.982422	13.505579
1627.987305	-191.021164
1626.991211	-13.890170
1625.995117	-139.170013
1624.998047	-198.545471
1624.001953	-192.053909
1623.004883	-6.739499
1622.007813	-102.579323
1621.010742	122.233543
1620.013672	184.181870
1619.015625	280.316193
1618.017578	145.438553
1617.019531	233.803421
1616.021484	41.386978
1615.022461	219.053741
1614.023438	147.487625
1613.024414	70.749954
1612.025391	148.783051
1611.026367	30.202129
1610.026367	-122.379684
1609.026367	-60.008831
1608.026367	57.362762
1607.026367	145.880920
1606.025391	-61.546974
1605.025391	189.276276
1604.024414	81.382057
1603.022461	38.938934
1602.021484	-92.454269
1601.019531	-22.405632
1600.017578	-17.795876
1599.015625	-251.154297
1598.013672	22.679333
1597.010742	-294.305969
1596.008789	-88.609108
1595.005859	-102.498230
1594.001953	-351.506256
1592.999023	96.737595
1591.995117	-79.234085
1590.991211	-56.832111
1589.987305	4.629854
1588.983398	-77.507454
1587.978516	-211.865128
1586.974609	63.186756
1585.969727	-50.461094
1584.963867	179.927673
1583.958984	92.174194
1582.953125	210.193329
1581.947266	317.637299
1580.941406	-10.018696
1579.935547	-243.902771
1578.928711	-154.993515
1577.922852	-45.409412
1576.916016	300.800812
1575.909180	9.334442
1574.901367	76.811470
1573.893555	-100.319420
1572.886719	42.298264
1571.877930	143.115295
1570.870117	-13.525043
1569.861328	3.840154
1568.853516	119.778976
1567.844727	87.478607
1566.834961	5.702269
1565.826172	27.664640
1564.816406	23.505463
1563.806641	198.246902
1562.796875	56.246685
1561.787109	28.281599
1560.776367	111.673096
1559.766602	70.431061
1558.755859	70.512383
1557.744141	109.298210
1556.733398	80.547630
1555.721680	72.361412
1554.709961	64.014763
1553.698242	37.380840
1552.686523	246.173691
1551.673828	71.639938
1550.662109	101.451141
1549.649414	151.768234
1548.635742	5.304119
1547.623047	249.233521
1546.609375	107.642418
1545.595703	123.622597
1544.582031	201.449280
1543.568359	155.049133
1542.553711	15.490314
1541.540039	97.943031
1540.524414	79.461998
1539.509766	109.880531
1538.495117	75.589165
1537.479492	7.583333
1536.463867	52.952023
1535.448242	-118.534760
1534.432617	14.182128
1533.416016	-106.009666
1532.399414	155.182861
1531.382813	1.171594
1530.366211	84.107719
1529.349609	71.527252
1528.332031	-103.484360
1527.314453	38.133572
1526.296875	256.758087
1525.279297	53.014286
1524.260742	-135.378952
1523.242188	-182.351288
1522.223633	-54.554787
1521.205078	247.900558
1520.185547	236.379715
1519.166992	65.349174
1518.147461	135.802124
1517.127930	-217.888168
1516.107422	96.317741
1515.087891	-98.277397
1514.067383	-2.793605
1513.046875	-40.994553
1512.025391	13.059242
1511.004883	-22.852631
1509.983398	-361.648926
1508.961914	-18.136553
1507.940430	76.332924
1506.918945	139.857193
1505.896484	-24.940222
1504.874023	-61.657528
1503.851563	144.929047
1502.829102	164.290375
1501.806641	47.770428
1500.783203	-258.329926
1499.759766	-47.279022
1498.736328	30.464443
1497.711914	-219.518585
1496.688477	-203.410522
1495.664063	-192.556702
1494.639648	20.213678
1493.614258	-299.056824
1492.589844	-293.630768
1491.564453	107.810898
1490.539063	-127.266624
1489.513672	74.503448
1488.488281	-22.741600
1487.461914	102.100967
1486.435547	247.222412
1485.409180	119.076500
1484.382813	230.779099
1483.355469	224.966919
1482.328125	377.227081
1481.300781	261.560333
1480.273438	199.410721
1479.246094	425.273071
1478.217773	350.206726
1477.189453	484.047272
1476.161133	518.410706
1475.132813	774.284058
1474.103516	1007.050781
1473.074219	671.912842
1472.044922	1276.115234
1471.015625	963.857971
1469.986328	1028.241455
1468.956055	1115.424194
1467.925781	1172.003052
1466.895508	1576.865479
1465.865234	1551.893311
1464.833984	1542.121948
1463.802734	1773.722412
1462.771484	1796.869385
1461.740234	1731.079346
1460.708008	1693.204102
1459.676758	1792.440796
1458.644531	1962.667969
1457.612305	1957.697510
1456.579102	1904.484619
1455.546875	2183.611572
1454.513672	2221.651855
1453.480469	2051.747314
1452.446289	2140.468750
1451.413086	2196.222412
1450.378906	2396.368896
1449.344727	1881.997314
1448.310547	2175.854736
1447.276367	2317.652588
1446.241211	2178.343994
1445.206055	2064.422852
1444.170898	2433.941895
1443.135742	2130.283203
1442.099609	2153.084961
1441.063477	2360.528564
1440.027344	1968.629639
1438.991211	2140.685791
1437.954102	1872.892822
1436.917969	1792.263184
1435.880859	1683.894653
1434.843750	1429.108398
1433.805664	1525.478638
1432.768555	1240.621582
1431.730469	1195.720947
1430.692383	1077.698975
1429.654297	851.280762
1428.615234	599.765503
1427.576172	845.270752
1426.537109	548.591553
1425.498047	426.048523
1424.458984	301.098877
1423.418945	438.325378
1422.378906	134.661346
1421.338867	327.415527
1420.298828	152.478653
1419.257813	121.185562
1418.216797	62.291508
1417.175781	255.171494
1416.134766	131.009094
1415.093750	32.136272
1414.051758	-179.809097
1413.009766	86.189377
1411.967773	231.485077
1410.924805	223.467972
1409.882813	-38.245884
1408.839844	-35.972034
1407.796875	-216.970062
1406.753906	79.357384
1405.709961	154.687714
1404.666016	21.733597
1403.622070	-98.515129
1402.578125	24.780916
1401.534180	-102.738121
1400.489258	-169.919861
1399.444336	236.967209
1398.399414	-191.057968
1397.354492	78.017670
1396.308594	91.463966
1395.262695	69.941574
1394.216797	268.971222
1393.170898	-20.316963
1392.124023	23.624504
1391.077148	-22.454477
1390.031250	21.720863
1388.983398	-139.214447
1387.936523	443.046021
1386.888672	19.714062
1385.840820	-100.744453
1384.792969	-78.523949
1383.745117	86.282677
1382.696289	83.698318
1381.647461	-73.661362
1380.598633	153.850845
1379.549805	104.184868
1378.500977	42.185108
1377.451172	-132.005951
1376.401367	-76.380890
1375.351563	-135.431351
1374.300781	356.987396
1373.250000	323.059967
1372.200195	32.454865
1371.148438	198.310944
1370.097656	67.630730
1369.045898	46.776119
1367.995117	-58.630066
1366.943359	32.911243
1365.890625	-7.454803
1364.838867	-17.776226
1363.786133	11.858848
1362.733398	-95.265045
1361.680664	41.639263
1360.626953	113.930611
1359.574219	-57.405365
1358.520508	-89.291588
1357.466797	43.055634
1356.412109	-75.570885
1355.358398	29.653122
1354.303711	112.596680
1353.249023	180.736145
1352.193359	229.103043
1351.138672	-15.381951
1350.083008	100.303474
1349.027344	154.027603
1347.971680	438.622040
1346.915039	480.107086
1345.858398	598.592712
1344.802734	441.930450
1343.745117	659.797913
1342.688477	498.489136
1341.630859	805.725464
1340.573242	833.000793
1339.515625	669.669922
1338.458008	1009.257629
1337.399414	732.318176
1336.340820	666.036316
1335.282227	491.018616
1334.223633	803.643188
1333.165039	485.450226
1332.105469	1005.935913
1331.045898	697.971680
1329.986328	672.091736
1328.925781	589.491760
1327.865234	608.367004
1326.804688	731.118713
1325.744141	942.859131
1324.683594	794.085266
1323.622070	573.887817
1322.560547	980.881104
1321.499023	1089.202637
1320.437500	1042.150146
1319.375000	977.961060
1318.312500	1017.495361
1317.250000	1039.866943
1316.187500	931.685974
1315.124023	1084.906982
1314.061523	959.736145
1312.998047	632.705078
1311.933594	1034.978882
1310.870117	1218.026367
1309.805664	957.938660
1308.741211	1180.507935
1307.676758	1193.904663
1306.612305	1057.314941
1305.546875	1036.489014
1304.481445	998.554626
1303.416016	1177.105957
1302.349609	984.473633
1301.284180	934.572021
1300.217773	1029.749390
1299.151367	1252.720947
1298.084961	1136.744629
1297.017578	927.589172
1295.950195	833.996521
1294.882813	902.523682
1293.815430	885.215881
1292.747070	909.699219
1291.678711	956.326782
1290.610352	711.184753
1289.541992	623.140625
1288.473633	829.358582
1287.404297	797.836182
1286.334961	599.785522
1285.265625	695.849304
1284.195313	921.736084
1283.125977	868.457153
1282.055664	803.021301
1280.985352	686.278809
1279.914063	780.083069
1278.843750	636.604919
1277.772461	671.793030
1276.700195	687.454407
1275.628906	769.177429
1274.557617	626.040100
1273.485352	737.163635
1272.413086	562.429199
1271.339844	1040.012573
1270.267578	589.415955
1269.194336	776.319214
1268.121094	889.946960
1267.046875	696.053467
1265.973633	1065.927490
1264.899414	959.973938
1263.825195	1007.753235
1262.750977	811.702942
1261.675781	922.938843
1260.601563	836.731689
1259.526367	570.264160
1258.450195	920.305969
1257.375000	619.885498
1256.298828	901.621155
1255.222656	664.672668
1254.146484	851.381958
1253.070313	901.745300
1251.993164	643.099365
1250.916016	756.752258
1249.838867	753.631958
1248.760742	930.444275
1247.683594	582.113953
1246.605469	673.835754
1245.527344	678.044861
1244.448242	881.450989
1243.370117	623.310913
1242.291016	620.239441
1241.211914	804.095459
1240.131836	779.129944
1239.052734	640.121094
1237.972656	692.818542
1236.892578	626.632019
1235.811523	427.085876
1234.731445	581.585388
1233.650391	459.673157
1232.569336	885.479736
1231.488281	274.103088
1230.406250	542.270752
1229.324219	589.916016
1228.242188	518.875244
1227.160156	619.711304
1226.077148	715.630249
1224.994141	392.885834
1223.911133	592.775391
1222.828125	519.248596
1221.745117	324.821594
1220.661133	367.356537
1219.577148	402.584045
1218.492188	220.280304
1217.408203	144.318314
1216.323242	201.191422
1215.238281	93.792496
1214.153320	140.909271
1213.067383	291.747589
1211.982422	529.350769
1210.896484	395.251038
1209.809570	347.993835
1208.723633	382.706818
1207.636719	574.064514
1206.549805	591.731812
1205.462891	377.980927
1204.375000	161.857407
1203.288086	295.067566
1202.200195	305.332520
1201.111328	103.641273
1200.023438	113.827446
1198.934570	-66.186897
1197.845703	32.937443
1196.756836	57.379200
1195.666992	-96.236214
1194.578125	-242.629257
1193.488281	-124.579414
1192.397461	-138.847473
1191.307617	-90.692558
1190.216797	224.039185
1189.125977	-95.540909
1188.035156	-335.800781
1186.944336	-424.770477
1185.852539	-338.555298
1184.760742	30.720079
1183.668945	-70.487961
1182.576172	-142.944992
1181.483398	-157.886749
1180.390625	-290.378265
1179.297852	-60.927853
1178.205078	-4.205947
1177.111328	-88.954865
1176.017578	135.271759
1174.923828	189.284027
1173.829102	-92.025673
1172.734375	-153.052536
1171.639648	302.822235
1170.544922	270.291748
1169.450195	132.437744
1168.354492	16.087917
1167.258789	0.136651
1166.163086	-111.509987
1165.066406	68.397469
1163.969727	-2.758042
1162.873047	246.164017
1161.776367	31.532715
1160.679688	163.166382
1159.582031	199.158066
1158.484375	180.156784
1157.386719	278.010284
1156.288086	366.192291
1155.189453	125.090485
1154.090820	151.103409
1152.992188	-20.860567
1151.892578	28.842134
1150.793945	154.708160
1149.693359	192.269226
1148.593750	43.945328
1147.494141	105.176971
1146.393555	104.390732
1145.292969	15.453599
1144.191406	221.569427
1143.090820	44.454723
1141.989258	-132.664841
1140.887695	4.144500
1139.785156	10.033717
1138.683594	75.282455
1137.581055	292.520294
1136.478516	219.702805
1135.375977	208.608002
1134.272461	161.812485
1133.168945	388.026001
1132.065430	87.054008
1130.960938	177.746399
1129.857422	600.534424
1128.752930	660.085938
1127.648438	809.669800
1126.542969	546.514709
1125.438477	582.124695
1124.333008	617.643860
1123.226563	781.030029
1122.121094	588.922424
1121.014648	659.738342
1119.908203	259.225616
1118.801758	393.877533
1117.695313	244.376709
1116.587891	338.611847
1115.480469	572.329224
1114.373047	543.332581
1113.264648	519.010559
1112.156250	570.301025
1111.047852	489.144653
1109.939453	355.980103
1108.830078	300.781830
1107.721680	443.981567
1106.611328	461.882965
1105.501953	307.386108
1104.392578	481.014313
1103.282227	390.195129
1102.171875	610.810242
1101.060547	593.029419
1099.950195	620.031067
1098.838867	547.944092
1097.726563	563.055115
1096.615234	516.859192
1095.502930	774.578857
1094.390625	638.760437
1093.278320	832.676758
1092.166016	661.522827
1091.052734	591.626343
1089.939453	667.645020
1088.826172	480.076477
1087.711914	758.326721
1086.598633	784.787781
1085.484375	646.613647
1084.369141	546.083374
1083.254883	447.938690
1082.139648	392.105133
1081.024414	660.459351
1079.909180	717.303772
1078.792969	802.272827
1077.676758	417.690552
1076.560547	636.445313
1075.444336	599.331848
1074.327148	569.256104
1073.209961	370.321411
1072.092773	455.199402
1070.974609	422.813690
1069.857422	554.513794
1068.739258	395.588409
1067.620117	206.275772
1066.501953	452.700653
1065.382813	401.628510
1064.263672	512.119751
1063.144531	643.637085
1062.024414	344.541687
1060.905273	520.513062
1059.784180	371.295349
1058.664063	163.714371
1057.543945	253.150879
1056.422852	300.487732
1055.301758	420.265656
1054.179688	532.994446
1053.057617	500.888702
1051.936523	384.772156
1050.813477	271.057617
1049.691406	344.158112
1048.568359	141.898392
1047.445313	254.717422
1046.322266	80.636513
1045.198242	305.415802
1044.075195	56.882172
1042.950195	398.177826
1041.826172	121.855507
1040.702148	300.001556
1039.577148	263.821594
1038.452148	157.849884
1037.326172	-66.762520
1036.201172	92.839897
1035.075195	217.510254
1033.948242	86.260162
1032.822266	162.145981
1031.695313	119.456650
1030.568359	344.206512
1029.441406	178.434296
1028.313477	159.193817
1027.186523	-22.588198
1026.058594	-190.288223
1024.929688	-213.871262
1023.801758	-93.422691
1022.672852	-202.748352
1021.543945	-154.150925
1020.414063	-42.865349
1019.284180	-135.665176
1018.155273	-112.384872
1017.024414	-288.431061
1015.894531	-262.648010
1014.763672	-345.711761
1013.632813	-4.681487
1012.501953	25.905174
1011.370117	47.298180
1010.238281	156.748566
1009.106445	145.882721
1007.974609	484.541779
1006.841797	617.227966
1005.708984	611.172363
1004.576172	1470.075439
1003.443359	1679.030273
1002.309570	1823.263916
1001.175781	1156.430786
1000.041992	540.836792
998.907227	422.230682
997.772461	-74.926765
996.637695	317.099884
995.502930	-59.559357
994.367188	120.196114
993.231445	9.287486
992.095703	92.291931
990.959961	129.251419
989.823242	14.143840
988.686523	-70.828903
987.549805	132.400497
986.412109	215.849182
985.274414	-115.216873
984.136719	-211.124985
982.999023	-88.157600
981.860352	-94.025764
980.722656	-274.648865
979.583008	-43.268681
978.444336	-218.976105
977.304688	127.509583
976.165039	-20.324112
975.025391	22.808517
973.884766	206.216507
972.745117	70.336113
971.604492	224.042755
970.462891	198.692657
969.322266	-21.653704
968.180664	-136.188690
967.039063	153.320160
965.896484	100.994926
964.753906	-47.506454
963.611328	-266.890808
962.468750	254.443573
961.326172	170.578857
960.182617	4.391446
959.039063	117.903748
957.894531	252.107559
956.750977	-16.629000
955.606445	278.058533
954.460938	277.486786
953.316406	-143.984680
952.170898	276.741577
951.025391	93.595093
949.879883	93.597137
948.733398	6.857308
947.587891	96.276741
946.440430	245.194839
945.293945	-51.296890
944.146484	355.931610
942.999023	48.398685
941.851563	236.517883
940.704102	77.767204
939.555664	129.143570
938.407227	135.000656
937.257813	-18.668369
936.109375	90.083832
934.959961	317.451324
933.810547	335.164124
932.660156	273.243042
931.510742	122.634407
930.360352	10.939237
929.208984	26.928436
928.058594	104.494820
926.907227	-106.886993
925.755859	228.031540
924.603516	37.435783
923.452148	47.182407
922.299805	-63.462269
921.147461	-112.562752
919.994141	-136.523285
918.840820	-219.432068
917.687500	113.510399
916.534180	33.078217
915.379883	-78.988060
914.225586	251.752106
913.071289	-125.620659
911.916992	-259.931976
910.761719	-128.675476
909.606445	-113.034134
908.451172	-290.017303
907.294922	-167.600830
906.138672	-6.614584
904.982422	177.051147
903.826172	20.955261
902.668945	118.667038
901.511719	69.262398
900.354492	-77.358047
899.196289	95.267700
898.038086	55.228909
896.879883	-109.109055
895.721680	-51.666019
894.562500	28.444033
893.403320	266.823639
892.244141	-102.716660
891.084961	106.368080
889.924805	175.393707
888.764648	298.657684
887.603516	20.073635
886.443359	366.915710
885.282227	122.436981
884.121094	45.088863
882.958984	130.244064
881.797852	188.355927
880.635742	325.414185
879.472656	115.362129
878.310547	63.199608
877.147461	421.141205
875.984375	222.639771
874.820313	121.113152
873.656250	211.039490
872.492188	523.793457
871.328125	138.876617
870.164063	125.378540
868.999023	366.084290
867.833984	260.424927
866.667969	289.738251
865.502930	143.757599
864.336914	143.934448
863.169922	112.692314
862.003906	189.291626
860.836914	519.611755
859.669922	308.778778
858.501953	365.144318
857.334961	491.054596
856.166992	459.891052
854.999023	540.889038
853.830078	682.402161
852.661133	642.277100
851.492188	532.698975
850.323242	467.983704
849.153320	589.232971
847.983398	399.117584
846.813477	385.973145
845.642578	157.930527
844.472656	182.875015
843.301758	324.143097
842.129883	281.908203
840.958984	150.211868
839.787109	387.480438
838.614258	427.908783
837.442383	361.019135
836.269531	352.225952
835.096680	338.942535
833.923828	350.195923
832.750000	399.370850
831.576172	441.786957
830.402344	475.219360
829.227539	492.980499
828.053711	430.384155
826.878906	483.739014
825.703125	229.351425
824.528320	429.744476
823.352539	106.304802
822.175781	23.584860
821.000000	232.633499
819.823242	-124.098396
818.646484	-75.526817
817.469727	-35.944752
816.291992	70.317390
815.114258	-101.632690
813.936523	124.566399
812.758789	-38.559834
811.580078	40.650276
810.401367	-175.867096
809.221680	-141.251114
808.042969	-224.480637
806.863281	-52.320541
805.683594	-17.998314
804.502930	40.647549
803.322266	-233.743042
802.141602	-144.179398
800.960938	-161.229385
799.779297	-373.536346
798.597656	-149.004776
797.416016	-396.866516
796.234375	-208.083771
795.051758	0.461751
793.869141	-152.282471
792.685547	-271.827118
791.502930	-30.494066
790.319336	29.104622
789.135742	-84.057625
787.951172	-318.962311
786.766602	-126.911194
785.582031	7.440655
784.397461	148.260422
783.211914	-168.681610
782.026367	139.868134
780.840820	34.981281
779.655273	144.311615
778.468750	315.320709
777.282227	163.778305
776.094727	107.120537
774.908203	143.069717
773.720703	17.826633
772.533203	172.679199
771.344727	336.170868
770.156250	294.425812
768.967773	283.451813
767.779297	215.071198
766.589844	316.268738
765.400391	-82.719505
764.210938	97.559883
763.020508	319.476318
761.830078	261.627686
760.639648	298.324982
759.449219	339.299194
758.257813	503.323944
757.066406	227.339539
755.875000	166.840836
754.682617	123.849449
753.491211	271.961151
752.297852	413.307495
751.105469	91.014664
749.912109	337.537079
748.718750	291.841492
747.525391	257.042328
746.331055	277.018524
745.137695	29.228815
743.942383	88.533920
742.748047	408.675507
741.552734	338.322144
740.357422	182.427917
739.162109	-12.931339
737.965820	181.681793
736.770508	-99.182602
735.573242	230.950317
734.376953	-65.293007
733.179688	-122.902786
731.982422	84.210777
730.785156	288.961792
729.586914	248.568909
728.388672	376.495300
727.190430	259.434570
725.992188	142.357681
724.792969	112.672722
723.593750	78.567924
722.394531	155.805435
721.194336	189.269882
719.994141	237.942764
718.793945	-73.595253
717.592773	114.657616
716.391602	86.794487
715.190430	161.405899
713.989258	475.797241
712.787109	325.644165
711.584961	116.672874
710.382813	103.876389
709.180664	51.835617
707.977539	49.878529
706.774414	-150.260605
705.570313	189.560654
704.367188	102.608986
703.163086	407.350006
701.958984	261.609924
700.753906	-29.800877
699.548828	146.416550
698.343750	-149.201660
697.138672	124.749710
695.932617	-85.993141
694.726563	-70.709404
693.520508	27.103809
692.313477	-53.182587
691.106445	-222.427887
689.899414	-144.160507
688.692383	-39.877651
687.484375	-63.622505
686.276367	53.640007
685.068359	-93.669441
683.859375	-47.949570
682.650391	-240.632278
681.441406	-350.853668
680.232422	-214.031189
679.022461	20.223457
677.812500	20.552256
676.602539	77.205551
675.391602	133.872269
674.180664	272.780029
672.969727	-170.258606
671.758789	-70.179161
670.546875	122.880913
669.334961	175.386963
668.123047	91.760521
666.910156	83.852226
665.697266	-191.871109
664.484375	-0.892624
663.270508	151.188858
662.057617	-204.056625
660.842773	230.857208
659.628906	9.662338
658.415039	-17.209398
657.200195	42.263695
655.984375	-275.582184
654.769531	-164.211777
653.553711	-80.850037
652.337891	-64.263000
651.122070	247.515427
649.905273	-198.925613
648.688477	112.859871
647.471680	263.100952
646.253906	301.405731
645.037109	561.388794
643.818359	332.953522
642.600586	281.041504
641.381836	229.201721
640.163086	269.872070
638.944336	293.371490
637.725586	187.967773
636.505859	-134.336594
635.286133	63.316734
634.065430	144.947174
632.845703	71.985817
631.625000	-15.952273
630.403320	166.537247
629.182617	93.645973
627.960938	181.651855
626.739258	57.308830
625.517578	136.677765
624.294922	340.298218
623.072266	190.211884
621.849609	209.400085
620.625977	-26.364782
619.402344	146.930222
618.178711	-37.465557
616.955078	28.573679
615.730469	-53.174217
614.505859	230.858368
613.281250	-208.339218
612.055664	-168.448196
610.830078	-167.205200
609.604492	49.763996
608.378906	-90.430672
607.152344	-55.557472
605.925781	152.109695
604.699219	-20.680647
