# Supplementary material for: Raman spectroscopy accurately differentiates mucosal healing from non-healing and biochemical changes following biological therapy in inflammatory bowel disease
Source: PLoS One. 2021 Jun 2;16(6):e0252210. doi: 10.1371/journal.pone.0252210 (PMC8172032; doi:10.1371/journal.pone.0252210)
Supplement: S2 Dataset — (ZIP) [file pone.0252210.s004.zip › Export UC MH/OC018-2 post treatment_base sub CR removed_28__X_-28739.5__Y_36556.2__Z_-5.2__Time_319.txt]

1714.640625	175.545120
1713.664063	274.115204
1712.687500	258.865936
1711.709961	83.418907
1710.733398	40.203960
1709.755859	-117.564865
1708.778320	95.264099
1707.799805	-82.476349
1706.821289	166.465134
1705.843750	27.766462
1704.864258	328.817780
1703.885742	156.720703
1702.907227	-137.693253
1701.927734	-230.666061
1700.948242	-146.361908
1699.968750	72.303284
1698.988281	-253.912735
1698.007813	-309.325134
1697.028320	170.482346
1696.046875	-404.709290
1695.066406	340.636353
1694.084961	100.806503
1693.104492	158.143936
1692.123047	184.026230
1691.140625	247.856705
1690.159180	389.704315
1689.176758	462.715881
1688.194336	493.640625
1687.211914	362.508423
1686.228516	138.703232
1685.246094	400.693542
1684.262695	436.631958
1683.279297	593.016174
1682.295898	451.602173
1681.311523	505.175018
1680.327148	466.105316
1679.342773	627.231018
1678.358398	685.048096
1677.374023	658.244080
1676.388672	738.348511
1675.403320	925.311035
1674.417969	812.277954
1673.432617	747.649292
1672.446289	965.214539
1671.459961	1023.762817
1670.473633	867.614014
1669.487305	765.125183
1668.500977	1008.311646
1667.513672	1145.648438
1666.526367	1203.762207
1665.539063	1392.308594
1664.550781	1400.801270
1663.563477	1696.172974
1662.575195	1464.158813
1661.586914	1296.283325
1660.598633	1242.854614
1659.609375	1282.572021
1658.620117	1423.329834
1657.631836	1524.700439
1656.641602	1793.187378
1655.652344	1363.018677
1654.662109	1507.746460
1653.672852	1374.924438
1652.681641	1525.552734
1651.691406	1192.419678
1650.701172	1044.875122
1649.709961	895.053833
1648.718750	914.786072
1647.727539	652.038391
1646.735352	587.848694
1645.744141	415.687622
1644.751953	505.326996
1643.759766	494.865204
1642.766602	526.894165
1641.774414	300.534851
1640.781250	433.371887
1639.788086	286.754669
1638.794922	127.249763
1637.801758	131.533081
1636.807617	484.018555
1635.813477	174.984558
1634.819336	116.634491
1633.825195	190.240189
1632.830078	79.607262
1631.834961	-157.197540
1630.839844	-204.154175
1629.844727	341.349274
1628.849609	-121.176781
1627.853516	-38.708797
1626.857422	154.356476
1625.861328	34.510113
1624.865234	96.280350
1623.868164	-162.577988
1622.871094	109.709877
1621.874023	266.375519
1620.876953	-68.191216
1619.879883	-229.157043
1618.881836	-40.713531
1617.883789	152.988083
1616.885742	110.455124
1615.887695	78.513351
1614.888672	164.710083
1613.889648	111.911613
1612.890625	195.565002
1611.891602	-263.511505
1610.892578	124.369560
1609.892578	-124.747704
1608.892578	145.088959
1607.892578	-40.987415
1606.892578	27.095716
1605.891602	165.859436
1604.890625	24.451481
1603.889648	202.436844
1602.888672	-14.795175
1601.887695	-250.247803
1600.885742	-132.497177
1599.883789	-61.881527
1598.881836	-122.042488
1597.879883	-190.041519
1596.876953	26.815023
1595.874023	-80.449387
1594.871094	-373.177216
1593.868164	-187.871017
1592.864258	-237.706039
1591.861328	-347.602722
1590.857422	98.423012
1589.853516	-280.397675
1588.848633	-46.032898
1587.844727	10.806689
1586.839844	244.870636
1585.834961	152.857498
1584.830078	188.531128
1583.824219	23.429369
1582.819336	280.418823
1581.813477	188.133530
1580.807617	132.255264
1579.800781	136.185104
1578.794922	181.677414
1577.788086	-95.700531
1576.781250	-81.621765
1575.773438	-137.913742
1574.766602	-77.233116
1573.758789	40.504528
1572.750977	-78.515701
1571.743164	12.941870
1570.735352	-218.010025
1569.726563	-35.882607
1568.718750	325.290375
1567.708984	55.056194
1566.700195	-87.947426
1565.691406	-38.922874
1564.681641	2.143850
1563.671875	-97.066238
1562.662109	114.943054
1561.652344	290.406281
1560.641602	-8.918634
1559.630859	-199.367416
1558.620117	-24.400576
1557.609375	-106.218796
1556.597656	337.798889
1555.586914	328.166138
1554.575195	315.782471
1553.563477	10.659235
1552.550781	223.243271
1551.539063	99.129715
1550.526367	166.381393
1549.513672	179.117874
1548.500977	116.678215
1547.487305	263.553864
1546.473633	40.492004
1545.459961	210.257690
1544.446289	100.686401
1543.432617	450.902710
1542.417969	72.333221
1541.404297	73.424416
1540.389648	22.691931
1539.374023	-25.618729
1538.359375	75.639252
1537.343750	445.033539
1536.328125	295.553711
1535.312500	292.992889
1534.296875	91.704788
1533.280273	251.265610
1532.263672	124.476395
1531.247070	92.929291
1530.230469	-119.127190
1529.212891	165.888687
1528.196289	308.990662
1527.178711	325.679535
1526.160156	427.133331
1525.142578	500.089478
1524.124023	101.930901
1523.106445	285.227783
1522.087891	450.263000
1521.068359	339.888611
1520.049805	190.859467
1519.030273	188.233047
1518.010742	128.912872
1516.991211	102.864952
1515.971680	-54.337242
1514.951172	-142.300705
1513.930664	398.714752
1512.910156	30.567875
1511.889648	-168.175430
1510.868164	20.477083
1509.846680	-263.155548
1508.826172	-49.185390
1507.803711	-115.014206
1506.782227	60.067696
1505.759766	-159.842087
1504.737305	-41.507626
1503.714844	-10.477962
1502.692383	-10.337244
1501.668945	7.575966
1500.646484	-289.583160
1499.623047	-138.759201
1498.599609	-8.604024
1497.575195	-211.317795
1496.550781	-78.919243
1495.527344	-92.475410
1494.502930	-39.679913
1493.477539	-12.616907
1492.453125	246.958710
1491.427734	-168.416748
1490.402344	21.840410
1489.376953	89.285133
1488.350586	256.177521
1487.325195	80.746185
1486.298828	170.768845
1485.272461	268.308289
1484.245117	411.614594
1483.218750	327.719910
1482.191406	394.237305
1481.164063	491.235870
1480.136719	238.796097
1479.108398	608.339722
1478.080078	743.170471
1477.052734	442.166626
1476.023438	607.355591
1474.995117	729.121216
1473.965820	873.651672
1472.937500	1374.494385
1471.908203	1111.427246
1470.877930	1069.774780
1469.848633	1318.143433
1468.818359	874.429932
1467.788086	1292.973877
1466.757813	1484.988892
1465.727539	1465.872070
1464.696289	1807.583374
1463.665039	1905.162231
1462.633789	1997.569946
1461.602539	1673.348389
1460.570313	1544.725098
1459.539063	2152.399170
1458.506836	2089.647461
1457.473633	2278.095459
1456.441406	2154.379883
1455.408203	2106.760010
1454.375000	2447.157715
1453.341797	2150.958740
1452.308594	2308.630615
1451.274414	2298.914307
1450.241211	2241.065674
1449.207031	2086.931885
1448.171875	2376.075684
1447.137695	2424.540771
1446.102539	2548.905762
1445.067383	2523.870605
1444.032227	2364.715088
1442.997070	2635.756348
1441.960938	2066.827148
1440.924805	1998.900513
1439.888672	2057.439941
1438.852539	2313.147217
1437.816406	2088.542236
1436.779297	2106.606689
1435.742188	1611.828613
1434.705078	1811.884644
1433.666992	1688.615479
1432.629883	1360.946289
1431.591797	879.441345
1430.553711	993.758545
1429.514648	807.783936
1428.476563	813.662903
1427.437500	385.760620
1426.398438	580.893188
1425.359375	397.840210
1424.320313	555.166504
1423.280273	561.254150
1422.240234	499.364380
1421.200195	452.667267
1420.159180	204.554916
1419.119141	628.865051
1418.078125	219.834702
1417.037109	208.671814
1415.996094	295.702698
1414.954102	422.987610
1413.912109	316.384644
1412.870117	212.409439
1411.828125	-82.512123
1410.786133	273.742981
1409.743164	21.776297
1408.700195	-126.997986
1407.657227	96.115387
1406.614258	138.403427
1405.570313	-120.555542
1404.527344	-98.156761
1403.483398	-201.184845
1402.438477	-125.958107
1401.394531	84.811211
1400.349609	222.827225
1399.304688	-80.446129
1398.259766	-117.755257
1397.214844	215.999069
1396.168945	-26.668686
1395.123047	-1.060720
1394.077148	169.916260
1393.031250	-19.693338
1391.984375	61.263935
1390.937500	-228.180679
1389.890625	5.661665
1388.843750	201.981750
1387.796875	15.583615
1386.749023	51.947247
1385.701172	113.413712
1384.653320	-42.529472
1383.604492	-328.284851
1382.556641	-196.461761
1381.507813	-289.452332
1380.458984	-349.812744
1379.410156	-115.344727
1378.360352	-182.987503
1377.310547	208.827271
1376.260742	-58.266678
1375.210938	109.034264
1374.161133	-259.952667
1373.110352	67.171646
1372.059570	107.525528
1371.008789	192.861679
1369.957031	-285.026001
1368.906250	-82.264183
1367.854492	182.806610
1366.802734	126.571449
1365.750000	3.234818
1364.698242	46.916882
1363.645508	100.651054
1362.592773	27.571779
1361.540039	118.874756
1360.486328	-152.940140
1359.433594	269.413727
1358.379883	157.092026
1357.326172	-104.207230
1356.271484	268.522095
1355.216797	161.632004
1354.163086	49.971931
1353.107422	82.525337
1352.052734	-48.681263
1350.998047	373.971619
1349.942383	617.836426
1348.886719	486.990631
1347.830078	398.503723
1346.774414	253.150803
1345.717773	346.074768
1344.661133	672.176636
1343.604492	740.452393
1342.546875	987.270691
1341.490234	812.879822
1340.432617	591.611267
1339.375000	643.035278
1338.316406	654.934998
1337.258789	899.709778
1336.200195	520.721436
1335.141602	589.963318
1334.082031	755.791199
1333.023438	723.800598
1331.963867	499.035828
1330.904297	682.483643
1329.844727	984.645447
1328.784180	599.701843
1327.723633	689.492493
1326.663086	697.846924
1325.602539	701.389282
1324.541992	875.448914
1323.480469	987.825989
1322.418945	623.892761
1321.357422	1000.585876
1320.295898	982.478638
1319.233398	954.625549
1318.170898	1057.616943
1317.108398	1126.168701
1316.045898	1059.230835
1314.982422	790.334900
1313.918945	1090.873413
1312.855469	605.540527
1311.791992	800.319519
1310.728516	852.310852
1309.664063	1025.017090
1308.599609	752.255676
1307.535156	927.599731
1306.469727	1253.048218
1305.404297	1470.236572
1304.338867	1050.503418
1303.273438	1171.974365
1302.208008	1170.591309
1301.141602	795.750305
1300.075195	981.392700
1299.008789	1142.491821
1297.942383	940.135986
1296.875000	1145.569092
1295.807617	1002.411743
1294.740234	1151.490601
1293.672852	954.606995
1292.604492	843.762817
1291.537109	855.711365
1290.468750	642.130066
1289.399414	627.314514
1288.331055	742.519348
1287.261719	450.944000
1286.192383	532.002930
1285.123047	865.419128
1284.052734	562.011658
1282.983398	741.186462
1281.913086	775.923035
1280.841797	720.161377
1279.771484	312.156555
1278.700195	755.734192
1277.628906	470.335480
1276.557617	527.474243
1275.486328	802.244446
1274.414063	1001.184387
1273.341797	1019.271912
1272.269531	934.806091
1271.197266	975.013672
1270.124023	817.450684
1269.050781	965.211975
1267.977539	1066.586670
1266.904297	858.035889
1265.830078	813.100342
1264.756836	863.382751
1263.681641	721.008850
1262.607422	800.644226
1261.533203	907.108826
1260.458008	825.898621
1259.382813	854.420349
1258.307617	853.738586
1257.231445	721.566284
1256.155273	1032.682983
1255.079102	900.606323
1254.002930	1265.170532
1252.926758	712.176453
1251.849609	938.001221
1250.772461	947.270020
1249.695313	869.016113
1248.617188	817.560120
1247.540039	707.821838
1246.461914	605.438416
1245.382813	955.048767
1244.304688	471.310822
1243.225586	514.820862
1242.146484	793.858154
1241.067383	657.665039
1239.988281	790.950684
1238.908203	560.201904
1237.828125	598.850220
1236.748047	678.722046
1235.667969	554.870239
1234.586914	448.041595
1233.505859	603.036682
1232.424805	430.818665
1231.343750	401.618164
1230.261719	658.246521
1229.179688	486.115662
1228.097656	539.221924
1227.015625	536.624268
1225.932617	284.741302
1224.850586	221.691681
1223.767578	243.314499
1222.683594	685.723389
1221.600586	320.333862
1220.516602	303.188171
1219.432617	331.952271
1218.347656	220.529343
1217.263672	425.610443
1216.178711	273.108856
1215.093750	-45.963570
1214.008789	175.856522
1212.922852	561.671509
1211.836914	621.512817
1210.750977	505.181824
1209.665039	138.014984
1208.579102	173.700409
1207.492188	235.848267
1206.405273	290.701141
1205.318359	514.185486
1204.230469	347.206360
1203.142578	216.393219
1202.054688	37.432316
1200.966797	123.359573
1199.877930	-96.517624
1198.790039	-143.055893
1197.701172	-38.039646
1196.611328	-22.132202
1195.522461	-140.955521
1194.432617	96.084740
1193.342773	44.491596
1192.252930	26.515997
1191.162109	-1.122658
1190.072266	-168.133698
1188.981445	-39.706234
1187.889648	-497.315887
1186.798828	-246.546677
1185.707031	-120.765602
1184.615234	-323.855835
1183.523438	-486.130676
1182.430664	-211.853241
1181.337891	-45.672146
1180.245117	19.675611
1179.152344	-197.914154
1178.059570	18.290344
1176.965820	-67.560081
1175.872070	47.775066
1174.778320	-38.171566
1173.683594	81.754692
1172.588867	43.573853
1171.494141	163.295242
1170.399414	46.020008
1169.303711	-159.788696
1168.208984	136.676010
1167.113281	-172.012680
1166.016602	-102.935295
1164.920898	-158.227905
1163.824219	-175.342911
1162.727539	115.652557
1161.630859	490.039612
1160.533203	391.384766
1159.435547	-5.708930
1158.337891	217.865906
1157.240234	216.964691
1156.141602	406.841370
1155.043945	-47.424049
1153.944336	123.197678
1152.845703	93.419670
1151.747070	-65.127113
1150.647461	71.809166
1149.547852	-12.954717
1148.447266	92.795929
1147.347656	184.149963
1146.247070	125.388115
1145.146484	209.403687
1144.044922	31.526514
1142.944336	-55.915695
1141.842773	-38.736248
1140.741211	-328.412598
1139.638672	147.558823
1138.537109	190.627380
1137.434570	12.581056
1136.332031	-300.881500
1135.228516	207.635788
1134.125977	105.508621
1133.022461	371.386017
1131.917969	373.571259
1130.814453	432.663055
1129.709961	577.073914
1128.605469	643.075378
1127.500977	443.355713
1126.396484	653.878723
1125.291016	840.530640
1124.185547	768.700439
1123.080078	426.717163
1121.973633	153.523666
1120.868164	583.848633
1119.761719	-120.329544
1118.654297	499.122925
1117.547852	602.278809
1116.440430	340.913177
1115.333008	271.243774
1114.225586	88.027618
1113.117188	46.719215
1112.008789	111.768837
1110.900391	190.927780
1109.791992	631.558655
1108.682617	523.822998
1107.573242	238.946655
1106.463867	374.503357
1105.354492	77.908539
1104.244141	657.104980
1103.133789	584.683960
1102.023438	790.660706
1100.913086	586.085571
1099.801758	582.010620
1098.690430	742.947449
1097.579102	213.135742
1096.467773	581.411194
1095.355469	405.228333
1094.243164	488.213989
1093.130859	528.748718
1092.017578	613.968689
1090.905273	656.772644
1089.791992	388.884460
1088.677734	714.006958
1087.564453	443.847626
1086.450195	592.403687
1085.335938	576.298401
1084.221680	339.226868
1083.106445	788.489502
1081.991211	654.842346
1080.875977	676.291138
1079.760742	272.648346
1078.644531	867.073792
1077.528320	674.837158
1076.412109	212.799881
1075.295898	159.250885
1074.178711	330.924377
1073.061523	-72.066162
1071.944336	488.835938
1070.826172	622.837585
1069.708984	606.812134
1068.590820	363.517242
1067.471680	499.845520
1066.353516	254.392914
1065.234375	402.440643
1064.115234	606.631409
1062.996094	370.758209
1061.875977	708.286133
1060.755859	495.945618
1059.635742	370.275848
1058.515625	317.187042
1057.394531	250.126877
1056.273438	442.567841
1055.152344	401.301056
1054.031250	334.400818
1052.909180	302.602081
1051.787109	280.209198
1050.665039	61.782860
1049.541992	291.620636
1048.418945	395.405640
1047.295898	363.895752
1046.172852	5.930908
1045.048828	51.588226
1043.925781	190.549606
1042.801758	-8.450609
1041.676758	296.021423
1040.552734	101.889328
1039.427734	222.339035
1038.302734	163.510071
1037.176758	23.292507
1036.050781	-56.262199
1034.924805	264.535400
1033.798828	206.062180
1032.672852	475.650146
1031.545898	338.258087
1030.418945	-31.459511
1029.291992	205.716019
1028.164063	-293.752411
1027.036133	-530.372742
1025.908203	-297.615753
1024.780273	-118.274658
1023.651367	-189.653793
1022.522461	43.156460
1021.393555	129.775024
1020.264648	-117.612816
1019.134766	-480.756439
1018.004883	-368.254517
1016.875000	80.462982
1015.744141	-152.349213
1014.613281	69.241142
1013.482422	-258.213623
1012.351563	232.207932
1011.219727	180.657379
1010.088867	82.959221
1008.956055	281.676758
1007.824219	323.081573
1006.691406	656.083191
1005.558594	704.565796
1004.425781	2006.472168
1003.292969	1934.661011
1002.159180	1689.661621
1001.025391	1280.843872
999.891602	828.456970
998.756836	166.227722
997.622070	-121.472397
996.487305	64.369415
995.352539	-250.591522
994.216797	43.920731
993.081055	-58.365578
991.945313	58.652042
990.808594	7.421670
989.672852	7.083110
988.536133	-142.929260
987.398438	-62.299816
986.261719	-188.893570
985.124023	-195.515717
983.986328	200.984467
982.847656	-164.567352
981.709961	-133.914383
980.571289	108.568802
979.432617	424.709930
978.292969	14.049858
977.153320	114.216774
976.013672	366.218811
974.874023	241.323868
973.734375	376.295807
972.593750	111.627144
971.453125	-51.707195
970.311523	145.697571
969.170898	79.163086
968.029297	-56.042130
966.886719	-74.005592
965.745117	-128.506241
964.602539	211.660660
963.459961	189.531235
962.317383	162.982162
961.173828	-62.799809
960.030273	87.468918
958.886719	66.008636
957.743164	-81.253357
956.598633	252.557510
955.454102	50.686966
954.309570	290.782837
953.165039	-114.343010
952.019531	50.492908
950.874023	274.867615
949.727539	-211.830154
948.582031	-58.063839
947.435547	13.503489
946.289063	379.942230
945.141602	109.010597
943.995117	288.273163
942.847656	321.466156
941.699219	389.030182
940.551758	358.569885
939.403320	218.745926
938.254883	469.209473
937.105469	576.018066
935.957031	454.904083
934.807617	548.265259
933.658203	361.398560
932.507813	434.504395
931.357422	293.582428
930.207031	-218.361145
929.056641	347.033203
927.906250	304.503937
926.754883	200.677536
925.603516	78.824387
924.451172	-111.089081
923.298828	-32.433411
922.146484	316.869446
920.994141	309.245117
919.841797	254.013718
918.688477	-160.057236
917.535156	19.043753
916.380859	357.140900
915.227539	7.239128
914.073242	458.887604
912.918945	-133.486694
911.763672	-178.686371
910.608398	-87.669487
909.453125	-139.469818
908.297852	182.943237
907.141602	85.956734
905.985352	258.778107
904.829102	121.213264
903.672852	171.798508
902.515625	120.536247
901.358398	182.578781
900.201172	-192.186096
899.042969	166.497971
897.884766	-189.843948
896.726563	-193.095688
895.568359	68.294479
894.409180	255.018539
893.250000	134.314087
892.090820	101.849922
890.930664	428.671600
889.771484	-10.307617
888.611328	-137.407578
887.450195	178.089355
886.289063	-32.421463
885.128906	118.246155
883.966797	153.825348
882.805664	320.230774
881.643555	139.326431
880.481445	292.183197
879.319336	179.030167
878.156250	167.350494
876.993164	563.449280
875.830078	432.336853
874.666016	706.609619
873.502930	183.822449
872.338867	523.296509
871.173828	401.331177
870.009766	421.135590
868.844727	573.622681
867.679688	460.693176
866.513672	296.097656
865.348633	257.416565
864.182617	461.402466
863.015625	752.880066
861.849609	536.613464
860.682617	571.898193
859.515625	225.508087
858.347656	700.654602
857.180664	816.526001
856.012695	633.950684
854.843750	1182.532593
853.675781	1271.151855
852.506836	983.079834
851.337891	760.075439
850.167969	1108.461060
848.999023	556.115173
847.829102	588.473145
846.658203	425.955566
845.488281	397.740051
844.317383	821.521545
843.146484	670.008484
841.975586	326.110016
840.803711	496.644470
839.631836	412.125366
838.459961	490.723633
837.287109	432.868835
836.114258	741.352173
834.941406	567.108459
833.768555	482.168121
832.594727	336.878601
831.420898	372.344147
830.247070	568.351257
829.072266	297.864441
827.898438	580.548889
826.722656	599.841797
825.547852	447.332581
824.372070	513.204346
823.196289	340.476501
822.020508	448.408691
820.844727	340.106384
819.667969	-42.177277
818.491211	466.095490
817.313477	-147.792938
816.136719	164.161530
814.958984	-29.179569
813.781250	50.997692
812.602539	-26.885746
811.423828	46.291080
810.245117	-398.580505
809.066406	-90.111046
807.886719	47.001152
806.707031	-82.626007
805.527344	-296.721924
804.346680	108.495499
803.166992	-134.708206
801.985352	83.578972
800.804688	-159.817719
799.623047	-163.728134
798.441406	-19.233940
797.259766	-415.866516
796.078125	-347.049713
794.895508	-123.321991
793.712891	-183.408539
792.529297	-115.172035
791.346680	156.580597
790.163086	-50.106682
788.978516	-86.442551
787.794922	65.157799
786.610352	-13.527668
785.425781	117.767792
784.241211	206.838303
783.055664	10.553596
781.870117	-6.779784
780.684570	271.818237
779.498047	-187.659592
778.311523	33.131187
777.125000	269.130005
775.938477	67.809586
774.750977	-49.696571
773.563477	267.363190
772.375977	438.553833
771.187500	353.710052
769.999023	204.838181
768.810547	141.874634
767.622070	457.857574
766.432617	-35.014900
765.243164	414.979340
764.053711	199.589722
762.863281	263.793823
761.672852	605.203125
760.482422	517.225647
759.291992	823.005920
758.100586	380.683838
756.909180	305.719360
755.717773	175.737839
754.525391	384.223083
753.333008	445.297821
752.140625	420.585785
750.948242	354.082031
749.754883	531.288208
748.561523	631.509338
747.368164	-60.737701
746.173828	-96.587761
744.979492	-152.211838
743.785156	175.989273
742.590820	23.767260
741.395508	165.356735
740.200195	405.485687
739.003906	196.265839
737.808594	96.677025
736.612305	51.880383
735.416016	-257.852692
734.218750	60.873104
733.021484	348.819580
731.824219	61.153316
730.626953	-165.093857
729.428711	63.723774
728.230469	-13.657161
727.032227	127.658661
725.833984	-104.781052
724.634766	152.410034
723.435547	219.486191
722.235352	397.990173
721.036133	358.138214
719.835938	466.835388
718.635742	283.115051
717.434570	121.399338
716.233398	-92.489464
715.032227	437.564911
713.831055	295.899384
712.628906	200.205948
711.426758	215.845520
710.224609	137.928360
709.021484	402.211151
707.818359	145.997650
706.615234	51.198788
705.412109	483.434296
704.208008	-37.632675
703.003906	7.464894
701.799805	100.590591
700.594727	148.194824
699.389648	143.792603
698.184570	176.557648
696.979492	-42.588413
695.773438	-46.300583
694.567383	-45.442142
693.361328	-135.570557
692.154297	-227.592819
690.947266	-158.691772
689.740234	-85.236115
688.533203	-328.356537
687.325195	-106.882118
686.117188	-102.130363
684.909180	-218.547302
683.700195	211.637299
682.491211	-86.317558
681.282227	359.338348
680.072266	64.195107
678.863281	-7.465336
677.653320	-111.297157
676.442383	-154.191772
675.232422	-330.975372
674.021484	9.736854
672.810547	216.442871
671.598633	287.074799
670.386719	-83.152145
669.174805	-135.160538
667.962891	-115.559036
666.750000	191.676788
665.537109	51.858372
664.324219	-44.445206
663.110352	-101.587906
661.897461	-132.559586
660.683594	143.188370
659.468750	173.058517
658.254883	-146.342819
657.040039	-36.195004
655.824219	26.667583
654.609375	111.240204
653.393555	49.398373
652.177734	-111.373901
650.960938	-220.216949
649.745117	93.248169
648.528320	152.606735
647.311523	-9.699043
646.093750	213.407135
644.875977	44.851261
643.658203	517.483215
642.440430	450.073486
641.221680	174.115356
640.002930	61.633068
638.784180	376.846222
637.564453	363.069977
636.344727	424.371155
635.125000	-4.199018
633.905273	243.645355
632.684570	310.831848
631.463867	-27.914474
630.243164	-21.318478
629.021484	-94.425217
627.799805	132.405609
626.578125	-117.319923
625.356445	434.406311
624.133789	462.403412
622.911133	277.689941
621.688477	364.537567
620.464844	328.601410
619.241211	392.613770
618.017578	72.605347
616.793945	87.956261
615.569336	-254.959549
614.344727	306.298096
613.120117	-21.384321
611.894531	17.796675
610.668945	143.447723
609.443359	103.211174
608.216797	277.498566
606.991211	166.155991
605.764648	-281.983826
604.537109	-28.918463
