# Supplementary material for: Raman spectroscopy accurately differentiates mucosal healing from non-healing and biochemical changes following biological therapy in inflammatory bowel disease
Source: PLoS One. 2021 Jun 2;16(6):e0252210. doi: 10.1371/journal.pone.0252210 (PMC8172032; doi:10.1371/journal.pone.0252210)
Supplement: S2 Dataset — (ZIP) [file pone.0252210.s004.zip › Export UC MH/OC031 post-1_base sub cr removed_61__X_-17046.7__Y_32923.8__Z_-381.94__Time_701.txt]

1714.837891	115.211395
1713.861328	262.075317
1712.884766	144.739624
1711.907227	73.738266
1710.930664	89.320679
1709.953125	-33.811512
1708.975586	-78.472214
1707.997070	43.655071
1707.019531	-157.666153
1706.041016	-130.628616
1705.062500	22.896528
1704.083984	-18.398582
1703.104492	64.040672
1702.125000	-125.826622
1701.145508	62.184074
1700.166016	-102.286568
1699.186523	62.793823
1698.206055	-156.560577
1697.225586	89.793030
1696.245117	144.237808
1695.264648	-54.545132
1694.283203	62.444405
1693.301758	-28.333542
1692.320313	33.637302
1691.338867	-10.638422
1690.357422	199.123291
1689.375000	81.160110
1688.392578	91.784126
1687.410156	177.568619
1686.427734	207.826233
1685.444336	166.574234
1684.460938	48.543835
1683.477539	-39.657207
1682.494141	280.161926
1681.509766	152.905457
1680.526367	231.169235
1679.541992	198.028412
1678.557617	255.812332
1677.572266	399.115692
1676.587891	335.312378
1675.602539	399.579895
1674.617188	416.363281
1673.630859	515.920288
1672.645508	352.737976
1671.659180	519.456299
1670.672852	633.347168
1669.686523	731.616821
1668.699219	665.566223
1667.712891	546.816833
1666.725586	627.502747
1665.738281	673.995850
1664.750000	686.299927
1663.762695	932.330688
1662.774414	743.687195
1661.786133	886.821289
1660.797852	823.457458
1659.808594	776.307373
1658.820313	928.176575
1657.831055	1061.711426
1656.841797	928.004211
1655.851563	794.618408
1654.862305	833.617371
1653.872070	774.933167
1652.881836	721.818298
1651.891602	904.396240
1650.900391	727.458679
1649.910156	741.211365
1648.918945	554.276489
1647.927734	505.075623
1646.935547	368.910370
1645.944336	293.782654
1644.952148	255.860733
1643.959961	228.717804
1642.966797	389.210236
1641.974609	35.150143
1640.981445	82.518112
1639.988281	-46.717697
1638.995117	185.629547
1638.001953	64.677422
1637.007813	149.578613
1636.013672	218.783264
1635.019531	82.554619
1634.025391	20.303444
1633.031250	-15.437337
1632.036133	-43.132168
1631.041016	10.940090
1630.045898	28.259794
1629.049805	-62.217037
1628.054688	71.123947
1627.058594	-150.628189
1626.062500	-135.467453
1625.065430	-20.291677
1624.069336	-2.336750
1623.072266	20.956226
1622.075195	159.952408
1621.078125	73.029152
1620.081055	36.130310
1619.083008	104.363815
1618.084961	282.911102
1617.086914	-47.791611
1616.088867	-3.002419
1615.089844	-76.246689
1614.091797	18.485796
1613.092773	47.658329
1612.092773	184.367706
1611.093750	61.535141
1610.093750	-14.030898
1609.094727	143.687439
1608.093750	165.135147
1607.093750	168.269058
1606.093750	-1.404193
1605.092773	151.040192
1604.091797	308.671448
1603.090820	-119.947472
1602.088867	50.779339
1601.087891	-68.912430
1600.085938	80.819939
1599.083984	-104.190468
1598.081055	142.204239
1597.079102	48.729191
1596.076172	-115.265823
1595.073242	102.210701
1594.070313	-17.349047
1593.067383	-110.759453
1592.063477	111.743828
1591.059570	-185.289825
1590.055664	-82.954910
1589.051758	-108.532410
1588.046875	61.500935
1587.041992	-99.772980
1586.037109	143.121872
1585.032227	15.714308
1584.027344	0.388652
1583.021484	-28.004612
1582.015625	45.167625
1581.009766	-17.174007
1580.003906	79.302292
1578.997070	180.889404
1577.990234	110.593880
1576.984375	-100.246452
1575.976563	24.557783
1574.969727	60.814304
1573.961914	8.569855
1572.954102	39.485783
1571.946289	132.708755
1570.938477	7.517333
1569.929688	-102.101349
1568.921875	37.644905
1567.913086	-33.117542
1566.903320	140.156448
1565.894531	95.213737
1564.884766	47.614002
1563.875000	269.833099
1562.865234	120.875526
1561.855469	257.225403
1560.844727	69.268036
1559.834961	0.578631
1558.824219	-57.802315
1557.813477	-64.411888
1556.801758	162.086288
1555.790039	175.976669
1554.779297	220.856567
1553.766602	260.438049
1552.754883	-36.632362
1551.743164	220.224930
1550.730469	124.942749
1549.717773	190.013351
1548.705078	285.999512
1547.691406	48.244102
1546.677734	87.142067
1545.665039	94.913048
1544.650391	45.716297
1543.636719	92.050735
1542.623047	73.684036
1541.608398	143.033936
1540.593750	207.089951
1539.579102	90.305893
1538.563477	-13.628220
1537.547852	29.469934
1536.533203	62.136604
1535.516602	-91.042381
1534.500977	-89.519341
1533.485352	-103.567116
1532.468750	106.546959
1531.452148	205.649551
1530.435547	-20.048380
1529.417969	-88.616081
1528.400391	195.592850
1527.383789	211.786728
1526.365234	-45.032864
1525.347656	210.367264
1524.329102	92.415436
1523.311523	28.449663
1522.292969	170.182144
1521.273438	144.585587
1520.254883	10.920566
1519.235352	-35.395130
1518.215820	-218.001923
1517.196289	113.266693
1516.176758	-48.940334
1515.156250	-36.533920
1514.136719	181.203842
1513.116211	270.379303
1512.094727	143.806274
1511.074219	24.897654
1510.052734	118.884308
1509.031250	61.394505
1508.009766	8.965115
1506.988281	-153.786865
1505.965820	57.691959
1504.943359	-30.870068
1503.920898	-6.743584
1502.898438	14.721707
1501.875000	-179.066513
1500.852539	-178.238327
1499.829102	-62.299610
1498.805664	-110.313393
1497.781250	-35.566544
1496.757813	-65.826118
1495.733398	-19.427616
1494.708984	11.523365
1493.684570	44.936131
1492.659180	-72.579964
1491.633789	-64.891937
1490.608398	24.480877
1489.583008	42.206638
1488.557617	93.052177
1487.531250	95.272110
1486.504883	71.885628
1485.478516	99.486755
1484.452148	68.308205
1483.424805	131.465759
1482.398438	158.823486
1481.371094	229.447556
1480.342773	208.172150
1479.315430	189.398849
1478.287109	313.286285
1477.259766	271.438477
1476.230469	270.287140
1475.202148	393.893555
1474.173828	667.633118
1473.144531	416.714966
1472.115234	540.027405
1471.085938	576.705811
1470.055664	801.586060
1469.025391	942.373169
1467.996094	871.969604
1466.964844	918.490417
1465.934570	1048.847046
1464.904297	917.312805
1463.873047	755.287109
1462.841797	1126.802368
1461.809570	1183.145508
1460.778320	1203.882935
1459.746094	1079.843872
1458.713867	1110.661621
1457.681641	1070.371704
1456.649414	1075.736694
1455.616211	1256.092041
1454.583008	1466.773315
1453.549805	1390.805542
1452.516602	1347.798706
1451.483398	1489.810059
1450.449219	1307.366577
1449.415039	1603.810791
1448.380859	1558.156982
1447.345703	1563.139893
1446.311523	1768.133667
1445.276367	1454.086914
1444.241211	1583.049072
1443.205078	1689.159424
1442.169922	1428.415039
1441.133789	1387.799683
1440.097656	1519.140137
1439.061523	1397.609009
1438.024414	1298.860229
1436.988281	1217.851685
1435.951172	1225.290771
1434.914063	1184.733887
1433.875977	972.456970
1432.838867	868.854492
1431.800781	863.737305
1430.762695	692.060303
1429.724609	485.138580
1428.685547	654.184570
1427.646484	507.901154
1426.607422	275.956848
1425.568359	265.981171
1424.529297	165.286255
1423.489258	409.880493
1422.449219	354.573120
1421.409180	321.979858
1420.369141	-0.190689
1419.328125	105.820969
1418.288086	-34.870667
1417.247070	202.027267
1416.205078	33.728298
1415.164063	235.348663
1414.122070	175.327866
1413.080078	-10.366069
1412.038086	2.665778
1410.996094	113.755905
1409.953125	69.018517
1408.910156	-76.159615
1407.867188	-27.818092
1406.824219	5.476118
1405.780273	-21.472212
1404.737305	-73.455940
1403.693359	-24.992868
1402.648438	43.559124
1401.604492	36.881458
1400.559570	15.195846
1399.514648	71.307480
1398.469727	-80.640747
1397.424805	15.678603
1396.378906	99.470062
1395.333984	68.041267
1394.288086	44.188717
1393.241211	115.560295
1392.195313	-126.008453
1391.148438	125.729492
1390.101563	39.548393
1389.054688	233.717957
1388.006836	-49.966110
1386.959961	96.748024
1385.912109	-24.109833
1384.864258	27.657995
1383.815430	-30.516819
1382.767578	-38.605728
1381.718750	-29.139969
1380.669922	-159.489594
1379.621094	-137.368454
1378.571289	119.513771
1377.522461	49.351810
1376.472656	-250.325363
1375.421875	39.075172
1374.372070	-185.472107
1373.321289	-142.975906
1372.270508	-38.076553
1371.219727	-62.781044
1370.168945	52.189743
1369.117188	159.710663
1368.066406	-93.990013
1367.014648	56.030045
1365.961914	26.753260
1364.910156	-4.907117
1363.857422	207.481918
1362.804688	-25.631025
1361.751953	52.480251
1360.698242	-28.577433
1359.645508	109.372864
1358.591797	45.925060
1357.538086	14.916857
1356.483398	80.942642
1355.429688	206.682465
1354.375000	91.454491
1353.320313	147.763962
1352.264648	30.295385
1351.209961	91.747513
1350.154297	202.909882
1349.098633	8.851694
1348.042969	241.758865
1346.986328	415.115051
1345.930664	367.759613
1344.874023	241.164520
1343.817383	360.157196
1342.759766	588.249939
1341.703125	553.670898
1340.645508	452.303833
1339.587891	531.901489
1338.529297	601.651245
1337.471680	592.245300
1336.413086	394.805298
1335.354492	452.462494
1334.295898	500.295044
1333.236328	372.562012
1332.176758	371.119751
1331.117188	345.050354
1330.057617	385.841034
1328.998047	486.032776
1327.937500	554.151550
1326.876953	451.869598
1325.816406	406.542267
1324.754883	353.921387
1323.694336	543.386719
1322.632813	308.292694
1321.571289	497.879303
1320.508789	539.435730
1319.447266	433.067535
1318.384766	506.878784
1317.322266	432.811188
1316.259766	516.648560
1315.196289	423.084839
1314.132813	526.792725
1313.069336	593.598083
1312.005859	754.067810
1310.942383	651.071655
1309.877930	481.739380
1308.813477	625.183594
1307.749023	652.996643
1306.683594	516.041809
1305.619141	625.230591
1304.553711	596.741516
1303.488281	590.486389
1302.421875	761.319092
1301.356445	590.548767
1300.290039	682.862366
1299.223633	738.376343
1298.157227	563.081299
1297.089844	395.317749
1296.022461	529.687317
1294.955078	433.363068
1293.887695	518.763245
1292.819336	537.968872
1291.751953	537.632019
1290.683594	387.783783
1289.614258	412.165771
1288.545898	282.191254
1287.476563	551.830200
1286.407227	333.838593
1285.337891	356.094421
1284.268555	358.829193
1283.198242	413.062042
1282.127930	447.767303
1281.057617	345.472321
1279.986328	324.050842
1278.916016	403.022125
1277.844727	176.291870
1276.773438	421.698242
1275.701172	412.804626
1274.629883	477.319092
1273.557617	490.556091
1272.485352	640.682495
1271.413086	610.050781
1270.339844	491.582092
1269.266602	612.516296
1268.193359	413.677460
1267.120117	524.946350
1266.045898	531.308716
1264.972656	862.186157
1263.898438	858.843323
1262.823242	575.142578
1261.749023	579.299072
1260.673828	456.770142
1259.598633	453.757965
1258.523438	431.314117
1257.448242	440.601379
1256.372070	466.984863
1255.295898	542.104980
1254.219727	480.931091
1253.142578	553.684937
1252.066406	504.802246
1250.989258	653.026489
1249.912109	516.688171
1248.833984	650.348877
1247.756836	475.268341
1246.678711	402.384552
1245.599609	487.517609
1244.521484	468.192566
1243.442383	410.056641
1242.364258	427.259766
1241.285156	325.535156
1240.205078	223.892426
1239.125977	437.791718
1238.045898	435.708740
1236.965820	448.210785
1235.884766	659.592224
1234.804688	478.141235
1233.723633	241.048477
1232.642578	403.951477
1231.561523	268.794159
1230.479492	497.073242
1229.397461	531.530640
1228.315430	435.244995
1227.233398	147.784393
1226.150391	305.787140
1225.068359	478.255707
1223.985352	256.347107
1222.901367	310.271942
1221.818359	267.464233
1220.734375	193.260742
1219.650391	331.795776
1218.566406	272.130524
1217.481445	205.253998
1216.396484	184.306366
1215.311523	-95.013512
1214.226563	142.454193
1213.141602	177.064621
1212.055664	390.240417
1210.969727	260.720398
1209.883789	275.986603
1208.796875	182.723511
1207.709961	265.505798
1206.623047	463.953308
1205.536133	370.695618
1204.449219	284.702148
1203.361328	46.976654
1202.273438	98.353699
1201.185547	183.407211
1200.096680	-80.648102
1199.008789	47.702911
1197.919922	-122.389412
1196.830078	85.274849
1195.741211	-27.059530
1194.651367	-19.129000
1193.561523	-114.596901
1192.471680	-195.621628
1191.381836	-55.554935
1190.291016	-14.073780
1189.200195	60.990627
1188.109375	-44.107952
1187.017578	62.091167
1185.926758	-91.021294
1184.834961	12.684172
1183.742188	32.341194
1182.650391	-15.206214
1181.557617	-41.180202
1180.464844	-136.707596
1179.372070	12.278963
1178.279297	43.732555
1177.185547	53.571762
1176.091797	15.459970
1174.998047	10.856185
1173.903320	109.175995
1172.808594	267.258698
1171.713867	116.489151
1170.619141	176.310776
1169.524414	44.682671
1168.428711	216.819138
1167.333008	-58.317204
1166.237305	130.409546
1165.140625	-75.362549
1164.044922	165.760773
1162.948242	38.816227
1161.850586	95.795120
1160.753906	229.112518
1159.656250	51.956303
1158.558594	211.378433
1157.460938	-51.705769
1156.362305	62.233181
1155.263672	161.756210
1154.165039	22.708389
1153.066406	55.329361
1151.967773	233.284561
1150.868164	256.199982
1149.768555	138.477753
1148.667969	80.301392
1147.568359	17.332466
1146.467773	137.666168
1145.367188	191.236099
1144.266602	47.193188
1143.165039	45.915203
1142.063477	192.063507
1140.961914	9.885766
1139.860352	-3.452356
1138.757813	47.337917
1137.655273	207.370377
1136.552734	-77.065208
1135.450195	215.830688
1134.346680	52.523472
1133.244141	-103.647919
1132.139648	226.847870
1131.036133	445.581635
1129.931641	649.913940
1128.827148	564.663330
1127.722656	666.761292
1126.618164	588.531982
1125.512695	500.790161
1124.407227	635.821411
1123.301758	488.739014
1122.196289	469.591797
1121.089844	509.600647
1119.983398	511.639374
1118.876953	463.894592
1117.769531	364.033356
1116.663086	302.016663
1115.555664	554.624939
1114.447266	348.176422
1113.339844	314.390442
1112.231445	249.818527
1111.123047	310.490387
1110.014648	345.075195
1108.905273	464.635315
1107.795898	666.750488
1106.686523	427.098755
1105.577148	399.986115
1104.466797	490.845917
1103.357422	562.725647
1102.247070	523.616577
1101.135742	383.029755
1100.025391	492.432983
1098.914063	488.549683
1097.802734	442.178040
1096.690430	440.542206
1095.579102	434.139771
1094.466797	399.410645
1093.353516	345.796722
1092.241211	388.690460
1091.127930	669.260071
1090.014648	469.535706
1088.901367	495.729889
1087.788086	639.477173
1086.673828	378.581451
1085.559570	524.531189
1084.445313	526.963806
1083.330078	526.988953
1082.214844	531.662476
1081.099609	562.124878
1079.984375	355.311615
1078.868164	531.280396
1077.751953	514.620544
1076.635742	664.558655
1075.519531	478.837769
1074.402344	602.814331
1073.285156	478.079041
1072.167969	273.632782
1071.050781	512.312500
1069.932617	635.992126
1068.814453	379.970612
1067.696289	503.543793
1066.578125	271.013580
1065.458984	460.039001
1064.339844	468.678894
1063.220703	589.624756
1062.100586	558.376404
1060.980469	634.724365
1059.860352	512.196960
1058.740234	392.032715
1057.619141	374.754913
1056.498047	521.067139
1055.376953	559.792847
1054.255859	399.896118
1053.133789	459.597504
1052.011719	416.500153
1050.889648	357.058411
1049.767578	316.294067
1048.644531	163.515457
1047.521484	323.407928
1046.398438	128.676849
1045.274414	108.907944
1044.150391	54.161610
1043.026367	218.525085
1041.902344	371.148102
1040.778320	302.363068
1039.653320	380.334778
1038.528320	360.458710
1037.402344	193.906494
1036.277344	281.137665
1035.151367	312.469818
1034.024414	322.840851
1032.898438	333.210266
1031.771484	341.243347
1030.644531	365.548523
1029.517578	231.787277
1028.390625	0.492248
1027.262695	115.472893
1026.134766	19.036798
1025.005859	-102.894257
1023.877930	51.521023
1022.749023	-195.681839
1021.620117	-113.236282
1020.490234	-167.702896
1019.361328	-159.498322
1018.231445	-44.613255
1017.101563	114.286163
1015.970703	205.906998
1014.839844	214.082108
1013.708984	189.839233
1012.578125	-84.526276
1011.447266	203.982056
1010.315430	279.380951
1009.183594	239.040237
1008.050781	474.120300
1006.918945	334.327942
1005.786133	499.947418
1004.653320	910.647156
1003.519531	1335.056519
1002.386719	1389.482422
1001.252930	1113.460449
1000.118164	999.324036
998.984375	545.745239
997.849609	180.166977
996.714844	237.296478
995.580078	520.644775
994.444336	51.610886
993.308594	155.003464
992.172852	299.913605
991.036133	232.646591
989.900391	-90.444466
988.763672	47.653095
987.626953	-81.572578
986.489258	275.428070
985.351563	291.424286
984.213867	58.767811
983.076172	146.289841
981.937500	254.542023
980.798828	185.612701
979.660156	165.089859
978.521484	-7.168045
977.381836	9.278500
976.242188	64.864220
975.102539	134.280533
973.961914	231.302017
972.822266	197.396164
971.681641	480.539886
970.540039	-37.801888
969.399414	316.572296
968.257813	103.920898
967.116211	155.334259
965.973633	105.849953
964.832031	281.241058
963.689453	257.122894
962.545898	306.450531
961.403320	369.585449
960.259766	263.196075
959.116211	8.022482
957.972656	373.748932
956.828125	196.679932
955.683594	161.713501
954.539063	28.425428
953.393555	265.977753
952.249023	194.659393
951.103516	50.264610
949.957031	52.365398
948.811523	68.265739
947.665039	221.375534
946.518555	219.116409
945.371094	105.000366
944.224609	146.333633
943.077148	30.175959
941.929688	126.467148
940.781250	323.221313
939.632813	264.407349
938.484375	226.238312
937.335938	286.246552
936.186523	186.698303
935.038086	23.455021
933.887695	149.823181
932.738281	303.563751
931.587891	188.508133
930.437500	166.973053
929.287109	193.351929
928.135742	26.307837
926.985352	-95.051056
925.833984	-31.961058
924.681641	103.982147
923.530273	94.393028
922.377930	-181.135269
921.224609	32.297558
920.072266	-11.097878
918.918945	-74.836487
917.765625	36.455799
916.612305	-49.802521
915.458008	18.462194
914.303711	-8.560877
913.149414	48.483185
911.995117	-53.241161
910.839844	-227.422821
909.684570	-47.652328
908.529297	-212.518250
907.373047	-146.011154
906.216797	-68.124222
905.060547	-153.325027
903.904297	-14.153447
902.747070	95.592491
901.589844	-59.537842
900.432617	-40.222111
899.274414	108.155815
898.117188	-1.389101
896.958984	6.815782
895.799805	1.523529
894.641602	111.610931
893.482422	-20.141655
892.322266	83.264816
891.163086	71.464508
890.002930	-12.541266
888.842773	104.542908
887.682617	70.371071
886.521484	110.769615
885.360352	248.246597
884.199219	85.659096
883.038086	128.466690
881.875977	238.966583
880.713867	92.458488
879.551758	63.282791
878.388672	257.268982
877.225586	151.580780
876.062500	-57.613354
874.899414	-50.481953
873.735352	51.253757
872.571289	-18.069874
871.407227	151.211563
870.242188	-91.236374
869.077148	107.312111
867.912109	182.132706
866.747070	95.093842
865.581055	192.439255
864.415039	141.469742
863.249023	207.377869
862.083008	201.416809
860.916016	6.875232
859.749023	221.031281
858.581055	183.744949
857.414063	211.571152
856.246094	216.978760
855.077148	208.953262
853.909180	373.603180
852.740234	190.728455
851.571289	386.721252
850.402344	300.311188
849.232422	646.305481
848.062500	340.422516
846.892578	222.776535
845.721680	317.858429
844.551758	119.718887
843.380859	219.265366
842.208984	363.509674
841.038086	140.908646
839.866211	16.794634
838.694336	-42.438396
837.521484	150.890869
836.348633	82.707695
835.175781	170.911545
834.002930	261.296478
832.829102	157.381638
831.655273	133.860916
830.481445	219.685577
829.307617	350.073517
828.132813	458.077087
826.958008	224.806290
825.783203	361.726105
824.607422	246.679871
823.431641	107.146828
822.255859	-36.805431
821.079102	-15.886323
819.903320	38.389065
818.726563	34.722797
817.548828	-2.363447
816.372070	69.568611
815.194336	70.235580
814.016602	113.122925
812.837891	109.251648
811.659180	7.515551
810.480469	-45.318321
809.301758	-51.509247
808.122070	-66.630020
806.942383	180.297424
805.762695	-12.619888
804.583008	-107.816879
803.402344	-267.385925
802.221680	-193.939423
801.041016	-67.341904
799.859375	-93.898636
798.677734	-257.982544
797.496094	16.897507
796.313477	-158.337250
795.131836	-18.902607
793.949219	-156.511566
792.765625	-121.362480
791.583008	-6.583735
790.399414	-35.818230
789.215820	27.850004
788.031250	-52.404873
786.846680	-179.146164
785.662109	72.298386
784.477539	-52.340305
783.291992	117.024025
782.106445	255.295319
780.920898	35.479095
779.735352	-27.463041
778.548828	77.403809
777.362305	133.571960
776.174805	59.400154
774.988281	325.063171
773.800781	105.111687
772.613281	66.076576
771.424805	117.410347
770.236328	-1.127327
769.047852	107.367165
767.859375	39.431293
766.669922	33.150410
765.480469	70.856972
764.291016	260.432404
763.101563	201.051163
761.911133	181.250824
760.720703	313.240326
759.529297	200.879517
758.338867	229.283310
757.147461	497.316162
755.955078	452.951660
754.763672	267.864807
753.571289	172.904327
752.378906	376.730286
751.186523	299.240509
749.993164	338.119232
748.799805	80.525948
747.606445	64.449509
746.412109	289.720734
745.217773	141.857819
744.023438	382.256104
742.829102	293.551300
741.633789	255.267685
740.438477	4.341847
739.243164	-123.790512
738.046875	164.362793
736.850586	1.127341
735.654297	-6.588318
734.458008	95.133194
733.260742	196.773468
732.063477	70.755157
730.866211	69.472397
729.667969	162.219391
728.469727	233.033310
727.271484	233.834824
726.073242	175.606171
724.874023	75.872200
723.674805	199.015060
722.474609	252.197388
721.275391	349.024536
720.075195	312.630463
718.875000	239.151428
717.673828	257.360565
716.473633	157.760880
715.272461	247.975677
714.070313	248.757187
712.869141	321.499023
711.666992	265.631317
710.463867	235.962967
709.261719	77.799675
708.058594	128.833420
706.855469	134.147842
705.652344	117.726631
704.448242	51.292484
703.244141	39.333244
702.040039	-40.014130
700.834961	228.722168
699.630859	77.711479
698.424805	-16.649687
697.219727	65.142815
696.013672	-115.968521
694.807617	-68.823524
693.601563	97.823845
692.395508	-48.220871
691.188477	55.531715
689.981445	-151.056580
688.773438	-31.983696
687.566406	-166.704102
686.358398	15.380294
685.149414	-60.570843
683.941406	-64.858406
682.732422	-73.387192
681.523438	54.692596
680.313477	-215.802887
679.104492	48.890678
677.894531	142.496399
676.683594	19.671953
675.473633	-7.764657
674.262695	114.219139
673.051758	104.283844
671.839844	59.850281
670.628906	-47.169361
669.416992	18.910522
668.204102	35.353443
666.992188	-17.259771
665.779297	-95.669640
664.566406	-180.423141
663.352539	2.718481
662.138672	45.547283
660.924805	144.566849
659.710938	23.532362
658.497070	129.161499
657.282227	-15.362124
656.066406	247.809418
654.851563	-94.853569
653.635742	198.538925
652.419922	-81.321556
651.204102	35.405060
649.987305	81.060097
648.770508	191.343216
647.553711	202.587021
646.336914	-27.203522
645.119141	27.183840
643.901367	133.196320
642.682617	-18.932552
641.464844	211.765640
640.246094	-49.971130
639.027344	101.065338
637.807617	241.253204
636.587891	153.597076
635.368164	12.219841
634.148438	98.451614
632.927734	-70.929504
631.707031	49.419830
630.486328	98.771530
629.264648	87.883148
628.043945	85.411919
626.822266	-185.295624
625.599609	-1.569453
624.376953	186.129868
623.155273	118.478233
621.931641	157.706375
620.708984	320.846771
619.485352	-2.530376
618.261719	18.582458
617.037109	-63.444157
615.813477	115.232674
614.588867	-153.780212
613.364258	30.323494
612.138672	-94.123634
610.913086	-20.226566
609.687500	-34.591496
608.461914	76.509857
607.235352	39.465675
606.008789	-45.266834
604.782227	-6.847900
