# Supplementary material for: Raman spectroscopy accurately differentiates mucosal healing from non-healing and biochemical changes following biological therapy in inflammatory bowel disease
Source: PLoS One. 2021 Jun 2;16(6):e0252210. doi: 10.1371/journal.pone.0252210 (PMC8172032; doi:10.1371/journal.pone.0252210)
Supplement: S2 Dataset — (ZIP) [file pone.0252210.s004.zip › Export UC MH/OC018-1b pre treatment_BL sub CR removed_89__X_-16602.3__Y_-557.454__Z_-4119.16__Time_1012.txt]

1714.771484	148.355194
1713.794922	226.036179
1712.818359	28.744282
1711.841797	-176.218079
1710.864258	-32.293865
1709.886719	28.775324
1708.909180	55.290489
1707.930664	74.046532
1706.953125	-24.708818
1705.974609	-82.944649
1704.996094	9.116570
1704.017578	-72.506142
1703.038086	-140.385941
1702.058594	-229.282211
1701.079102	-26.211325
1700.099609	27.372498
1699.120117	65.260742
1698.139648	-75.615356
1697.159180	101.976204
1696.178711	34.055344
1695.198242	84.085495
1694.216797	99.737846
1693.235352	209.224915
1692.253906	241.638565
1691.272461	92.946358
1690.291016	259.570099
1689.308594	127.713707
1688.326172	404.373810
1687.343750	521.317139
1686.360352	297.352448
1685.377930	247.146484
1684.394531	335.902344
1683.411133	422.349640
1682.427734	272.102539
1681.443359	415.215179
1680.458984	502.748352
1679.474609	372.373627
1678.490234	694.832092
1677.505859	488.094147
1676.520508	656.863892
1675.535156	692.975952
1674.549805	795.919739
1673.564453	779.578979
1672.578125	939.003235
1671.592773	846.333130
1670.606445	884.219910
1669.619141	1026.016479
1668.632813	1101.745605
1667.645508	1132.658813
1666.658203	1078.986328
1665.670898	1166.317627
1664.683594	1240.692505
1663.695313	1097.885010
1662.708008	1175.574097
1661.719727	1303.921021
1660.730469	1355.669067
1659.742188	1402.428345
1658.752930	1155.410522
1657.763672	1560.391724
1656.774414	1343.202759
1655.785156	1266.733765
1654.794922	1132.359741
1653.804688	1048.620361
1652.814453	999.604248
1651.824219	1202.183716
1650.833984	1069.093506
1649.842773	698.371521
1648.851563	859.405640
1647.860352	793.350403
1646.868164	748.714966
1645.876953	646.241150
1644.884766	530.848022
1643.892578	376.140625
1642.900391	245.494888
1641.907227	371.148712
1640.914063	264.761047
1639.920898	-4.927977
1638.927734	-31.626949
1637.934570	179.223099
1636.940430	229.355637
1635.946289	71.429901
1634.952148	148.302231
1633.958008	19.819143
1632.963867	-82.089783
1631.968750	5.829833
1630.973633	62.281712
1629.978516	53.060673
1628.982422	-100.754189
1627.987305	19.296991
1626.991211	-102.582901
1625.995117	-103.289001
1624.998047	-61.793358
1624.001953	166.465424
1623.004883	-49.448284
1622.007813	-91.720078
1621.010742	-83.948006
1620.013672	115.666405
1619.015625	-73.364166
1618.017578	-20.676830
1617.019531	155.443512
1616.021484	163.611420
1615.022461	171.850281
1614.023438	211.632675
1613.024414	235.727585
1612.025391	196.942123
1611.026367	90.068810
1610.026367	85.506569
1609.026367	88.849976
1608.026367	55.552834
1607.026367	74.688156
1606.025391	148.833923
1605.025391	160.137451
1604.024414	-37.944206
1603.022461	258.671021
1602.021484	-7.348955
1601.019531	58.954140
1600.017578	135.687836
1599.015625	105.183472
1598.013672	-113.531311
1597.010742	2.363281
1596.008789	-153.557693
1595.005859	103.320145
1594.001953	-68.276123
1592.999023	-90.990326
1591.995117	-220.767609
1590.991211	-0.775610
1589.987305	-133.210205
1588.983398	94.402718
1587.978516	280.129822
1586.974609	77.151939
1585.969727	-167.514252
1584.963867	117.025375
1583.958984	169.426865
1582.953125	62.794601
1581.947266	-85.546204
1580.941406	193.231216
1579.935547	-17.725029
1578.928711	36.865185
1577.922852	114.771027
1576.916016	10.396753
1575.909180	10.040160
1574.901367	-45.035297
1573.893555	-66.380135
1572.886719	-87.815392
1571.877930	-28.767532
1570.870117	-24.426575
1569.861328	-4.608282
1568.853516	-52.451218
1567.844727	-1.695731
1566.834961	-18.594378
1565.826172	13.723968
1564.816406	-47.534225
1563.806641	72.756180
1562.796875	-102.888664
1561.787109	-3.640993
1560.776367	77.279274
1559.766602	147.666534
1558.755859	197.150116
1557.744141	106.529877
1556.733398	106.501099
1555.721680	178.865417
1554.709961	43.866943
1553.698242	77.094307
1552.686523	130.876450
1551.673828	145.665298
1550.662109	181.009750
1549.649414	37.678078
1548.635742	132.223679
1547.623047	234.343979
1546.609375	98.405228
1545.595703	37.338966
1544.582031	219.080185
1543.568359	18.190882
1542.553711	-146.601242
1541.540039	24.281269
1540.524414	-166.570724
1539.509766	-112.234917
1538.495117	200.027267
1537.479492	88.801529
1536.463867	158.065262
1535.448242	62.067532
1534.432617	138.739120
1533.416016	199.750381
1532.399414	178.097107
1531.382813	27.442696
1530.366211	-92.378517
1529.349609	120.011841
1528.332031	84.903831
1527.314453	116.609695
1526.296875	-1.162930
1525.279297	68.856155
1524.260742	159.275055
1523.242188	-79.804138
1522.223633	-35.987038
1521.205078	128.531937
1520.185547	79.425018
1519.166992	156.159073
1518.147461	-19.150925
1517.127930	334.776001
1516.107422	71.865692
1515.087891	129.979797
1514.067383	-99.673775
1513.046875	-39.268406
1512.025391	67.164360
1511.004883	-57.529163
1509.983398	69.115883
1508.961914	-71.192322
1507.940430	-57.703236
1506.918945	-41.785408
1505.896484	32.944191
1504.874023	-138.520432
1503.851563	-12.810404
1502.829102	-28.174978
1501.806641	-148.665131
1500.783203	25.241457
1499.759766	-69.858887
1498.736328	-67.772873
1497.711914	-214.237198
1496.688477	-43.490623
1495.664063	-228.493805
1494.639648	-65.722939
1493.614258	-36.096634
1492.589844	-34.697437
1491.564453	68.816048
1490.539063	26.535528
1489.513672	71.031502
1488.488281	10.691895
1487.461914	-31.854429
1486.435547	-2.992834
1485.409180	107.444946
1484.382813	179.467041
1483.355469	358.516541
1482.328125	491.489746
1481.300781	262.181030
1480.273438	351.608307
1479.246094	275.221222
1478.217773	270.140381
1477.189453	196.189301
1476.161133	450.836212
1475.132813	567.765198
1474.103516	687.111267
1473.074219	796.159180
1472.044922	844.009155
1471.015625	947.766174
1469.986328	1013.256897
1468.956055	1030.321289
1467.925781	1332.167236
1466.895508	1219.377441
1465.865234	1264.202515
1464.833984	1611.400024
1463.802734	1554.379395
1462.771484	1469.398071
1461.740234	1534.274902
1460.708008	1675.257935
1459.676758	1706.990601
1458.644531	1797.049438
1457.612305	1597.732300
1456.579102	1824.721924
1455.546875	1813.155884
1454.513672	1880.181885
1453.480469	1962.377319
1452.446289	1851.842529
1451.413086	2035.363892
1450.378906	2127.559570
1449.344727	1938.494385
1448.310547	2195.300537
1447.276367	2029.087280
1446.241211	2093.328857
1445.206055	2086.670898
1444.170898	1958.543823
1443.135742	1878.553711
1442.099609	1775.828003
1441.063477	1948.834839
1440.027344	1896.738892
1438.991211	1849.737671
1437.954102	1820.457153
1436.917969	1568.850098
1435.880859	1453.790649
1434.843750	1417.109985
1433.805664	1148.129395
1432.768555	944.953552
1431.730469	994.313416
1430.692383	816.553589
1429.654297	865.995667
1428.615234	648.043823
1427.576172	581.555237
1426.537109	283.155212
1425.498047	390.819489
1424.458984	339.695801
1423.418945	293.673828
1422.378906	338.424896
1421.338867	365.580902
1420.298828	95.620537
1419.257813	231.190506
1418.216797	127.624825
1417.175781	51.853226
1416.134766	205.153061
1415.093750	-64.171967
1414.051758	126.942085
1413.009766	126.940102
1411.967773	59.134487
1410.924805	-21.145035
1409.882813	-66.118782
1408.839844	-35.631054
1407.796875	72.793747
1406.753906	53.177856
1405.709961	46.198925
1404.666016	99.555855
1403.622070	9.926060
1402.578125	-72.047264
1401.534180	-186.505142
1400.489258	-65.068428
1399.444336	-76.489021
1398.399414	110.248222
1397.354492	297.004120
1396.308594	77.804527
1395.262695	-168.759171
1394.216797	-102.004028
1393.170898	24.932617
1392.124023	-126.012939
1391.077148	-91.543823
1390.031250	3.094396
1388.983398	35.227203
1387.936523	-205.213699
1386.888672	-35.264591
1385.840820	-192.851944
1384.792969	42.250847
1383.745117	89.905136
1382.696289	-77.265564
1381.647461	-4.397299
1380.598633	108.525459
1379.549805	131.614899
1378.500977	177.284912
1377.451172	33.331310
1376.401367	121.666107
1375.351563	67.859344
1374.300781	-15.745068
1373.250000	55.448017
1372.200195	176.617218
1371.148438	120.834526
1370.097656	-114.250252
1369.045898	29.667877
1367.995117	19.189899
1366.943359	120.928841
1365.890625	-140.850876
1364.838867	38.321999
1363.786133	20.884352
1362.733398	30.961014
1361.680664	-73.294456
1360.626953	-60.459877
1359.574219	12.200195
1358.520508	37.706734
1357.466797	-3.790855
1356.412109	-114.740143
1355.358398	266.531647
1354.303711	178.195755
1353.249023	330.974182
1352.193359	98.883621
1351.138672	276.705017
1350.083008	216.272659
1349.027344	257.752197
1347.971680	363.858276
1346.915039	475.006439
1345.858398	705.287659
1344.802734	476.868652
1343.745117	563.518616
1342.688477	903.082825
1341.630859	737.103271
1340.573242	561.416260
1339.515625	876.375793
1338.458008	696.040955
1337.399414	822.920776
1336.340820	531.537537
1335.282227	671.028381
1334.223633	766.049744
1333.165039	571.727051
1332.105469	582.888184
1331.045898	485.371948
1329.986328	595.683472
1328.925781	706.069885
1327.865234	591.662537
1326.804688	729.423401
1325.744141	751.156372
1324.683594	622.362427
1323.622070	696.196350
1322.560547	654.101318
1321.499023	955.177856
1320.437500	747.970825
1319.375000	869.052368
1318.312500	869.350403
1317.250000	936.337402
1316.187500	645.956604
1315.124023	858.601746
1314.061523	773.109924
1312.998047	847.896667
1311.933594	1006.503113
1310.870117	857.335938
1309.805664	934.840576
1308.741211	965.649902
1307.676758	836.591553
1306.612305	1180.083252
1305.546875	1095.515381
1304.481445	893.039978
1303.416016	880.075317
1302.349609	953.252441
1301.284180	947.848206
1300.217773	817.225586
1299.151367	1001.201904
1298.084961	1050.104614
1297.017578	1199.755615
1295.950195	973.812622
1294.882813	804.510315
1293.815430	839.044495
1292.747070	748.525085
1291.678711	999.077393
1290.610352	933.251404
1289.541992	678.745789
1288.473633	691.617371
1287.404297	525.658203
1286.334961	805.780029
1285.265625	632.668762
1284.195313	653.185791
1283.125977	536.643127
1282.055664	591.583801
1280.985352	800.760132
1279.914063	789.684143
1278.843750	379.906494
1277.772461	689.465881
1276.700195	619.920227
1275.628906	682.481995
1274.557617	762.182800
1273.485352	793.030151
1272.413086	628.459290
1271.339844	688.740479
1270.267578	797.886414
1269.194336	914.358337
1268.121094	730.572754
1267.046875	1105.797119
1265.973633	851.375854
1264.899414	702.004822
1263.825195	745.414856
1262.750977	720.566956
1261.675781	778.654541
1260.601563	802.625061
1259.526367	885.100586
1258.450195	694.711243
1257.375000	670.059509
1256.298828	635.706177
1255.222656	708.515564
1254.146484	898.151794
1253.070313	571.808289
1251.993164	518.128845
1250.916016	698.008972
1249.838867	727.042542
1248.760742	807.137939
1247.683594	644.118286
1246.605469	573.535767
1245.527344	716.815063
1244.448242	775.013245
1243.370117	643.746216
1242.291016	779.643372
1241.211914	679.995728
1240.131836	592.529236
1239.052734	621.571716
1237.972656	670.006531
1236.892578	662.626709
1235.811523	572.791992
1234.731445	638.150574
1233.650391	684.078064
1232.569336	647.575439
1231.488281	625.610718
1230.406250	618.174561
1229.324219	387.918335
1228.242188	445.870728
1227.160156	462.622772
1226.077148	249.428757
1224.994141	491.193176
1223.911133	587.677124
1222.828125	381.770630
1221.745117	301.660492
1220.661133	284.410522
1219.577148	163.204712
1218.492188	220.833374
1217.408203	193.841171
1216.323242	224.792633
1215.238281	320.888580
1214.153320	197.203720
1213.067383	228.008698
1211.982422	106.724648
1210.896484	460.740021
1209.809570	322.481018
1208.723633	316.870056
1207.636719	325.679169
1206.549805	351.304993
1205.462891	297.338013
1204.375000	368.631714
1203.288086	280.849243
1202.200195	89.491844
1201.111328	228.031738
1200.023438	79.984100
1198.934570	-77.684334
1197.845703	67.836723
1196.756836	54.455311
1195.666992	125.195564
1194.578125	29.921934
1193.488281	-53.355320
1192.397461	-9.276068
1191.307617	-34.972496
1190.216797	-36.701225
1189.125977	21.545944
1188.035156	-194.059052
1186.944336	17.705544
1185.852539	-68.332756
1184.760742	-192.804062
1183.668945	-98.966026
1182.576172	-77.207085
1181.483398	54.780437
1180.390625	169.846390
1179.297852	-108.336082
1178.205078	37.711838
1177.111328	-147.032272
1176.017578	171.269989
1174.923828	307.334869
1173.829102	67.339005
1172.734375	-172.631790
1171.639648	164.206146
1170.544922	-83.023605
1169.450195	59.704884
1168.354492	61.174503
1167.258789	31.473507
1166.163086	54.293941
1165.066406	201.300385
1163.969727	254.962296
1162.873047	81.557709
1161.776367	139.825684
1160.679688	147.833405
1159.582031	182.009888
1158.484375	378.388580
1157.386719	376.527954
1156.288086	419.906708
1155.189453	429.785156
1154.090820	332.259949
1152.992188	301.446411
1151.892578	261.021240
1150.793945	282.489471
1149.693359	208.552917
1148.593750	244.135056
1147.494141	298.665619
1146.393555	264.987061
1145.292969	-52.029869
1144.191406	47.478703
1143.090820	330.065002
1141.989258	112.891190
1140.887695	124.039253
1139.785156	225.445221
1138.683594	172.206970
1137.581055	247.242004
1136.478516	367.301727
1135.375977	351.817291
1134.272461	341.001862
1133.168945	434.583710
1132.065430	452.073181
1130.960938	564.404968
1129.857422	743.045532
1128.752930	624.981812
1127.648438	639.710144
1126.542969	777.650452
1125.438477	623.857605
1124.333008	617.001831
1123.226563	619.544678
1122.121094	363.783752
1121.014648	584.134949
1119.908203	472.789673
1118.801758	740.213684
1117.695313	491.453827
1116.587891	654.480469
1115.480469	436.459900
1114.373047	582.724243
1113.264648	456.899078
1112.156250	404.354065
1111.047852	559.769043
1109.939453	398.384430
1108.830078	463.813904
1107.721680	529.152954
1106.611328	525.905212
1105.501953	661.899658
1104.392578	455.505768
1103.282227	799.002197
1102.171875	434.469299
1101.060547	480.479584
1099.950195	601.882324
1098.838867	510.972504
1097.726563	724.126404
1096.615234	578.921143
1095.502930	589.232666
1094.390625	787.937622
1093.278320	720.383240
1092.166016	605.722412
1091.052734	488.710022
1089.939453	588.226074
1088.826172	751.182190
1087.711914	582.335266
1086.598633	653.419556
1085.484375	738.535950
1084.369141	743.647888
1083.254883	668.822021
1082.139648	749.071106
1081.024414	789.317566
1079.909180	540.640259
1078.792969	799.223572
1077.676758	698.493896
1076.560547	618.909973
1075.444336	529.954041
1074.327148	781.168945
1073.209961	537.379639
1072.092773	399.203064
1070.974609	472.054199
1069.857422	584.708130
1068.739258	514.524292
1067.620117	388.133301
1066.501953	561.589661
1065.382813	435.233154
1064.263672	653.063660
1063.144531	447.162170
1062.024414	356.007111
1060.905273	510.540680
1059.784180	314.162384
1058.664063	337.691284
1057.543945	438.363739
1056.422852	401.094757
1055.301758	478.353943
1054.179688	177.121841
1053.057617	242.741043
1051.936523	439.118530
1050.813477	149.823151
1049.691406	236.465591
1048.568359	225.078476
1047.445313	407.356842
1046.322266	104.435364
1045.198242	342.670776
1044.075195	182.174637
1042.950195	119.666733
1041.826172	68.879295
1040.702148	64.745201
1039.577148	214.371307
1038.452148	121.789307
1037.326172	273.736969
1036.201172	288.337128
1035.075195	186.620117
1033.948242	243.192398
1032.822266	311.422577
1031.695313	433.151825
1030.568359	271.244476
1029.441406	362.817596
1028.313477	87.242027
1027.186523	-106.827995
1026.058594	-107.968849
1024.929688	-122.985275
1023.801758	-233.112122
1022.672852	-229.394196
1021.543945	-283.624878
1020.414063	-166.084320
1019.284180	-129.709610
1018.155273	-21.388319
1017.024414	89.266563
1015.894531	21.475763
1014.763672	44.165955
1013.632813	180.444565
1012.501953	295.896118
1011.370117	131.172562
1010.238281	121.725746
1009.106445	378.548370
1007.974609	272.029572
1006.841797	248.931854
1005.708984	716.290649
1004.576172	1319.957031
1003.443359	1449.492920
1002.309570	1549.011475
1001.175781	1024.652344
1000.041992	625.391418
998.907227	261.058960
997.772461	125.609642
996.637695	68.820030
995.502930	-158.643631
994.367188	137.926132
993.231445	-93.855362
992.095703	9.024693
990.959961	61.231434
989.823242	233.404236
988.686523	-6.972936
987.549805	-136.517273
986.412109	56.645180
985.274414	-217.738327
984.136719	-40.538986
982.999023	-109.645592
981.860352	3.227210
980.722656	-164.573730
979.583008	19.810148
978.444336	6.423116
977.304688	117.333488
976.165039	-70.556320
975.025391	47.456451
973.884766	50.639095
972.745117	79.213699
971.604492	137.755325
970.462891	-24.051676
969.322266	66.874420
968.180664	-7.374225
967.039063	33.270676
965.896484	234.611084
964.753906	156.164185
963.611328	320.943878
962.468750	128.137909
961.326172	-23.194050
960.182617	157.930984
959.039063	77.934769
957.894531	112.621674
956.750977	227.563766
955.606445	246.429398
954.460938	107.489311
953.316406	277.651703
952.170898	42.941910
951.025391	167.551117
949.879883	97.867760
948.733398	37.489746
947.587891	187.533936
946.440430	-9.681699
945.293945	211.375656
944.146484	224.619247
942.999023	96.413094
941.851563	123.624794
940.704102	294.735229
939.555664	287.912170
938.407227	153.466232
937.257813	103.595634
936.109375	94.910759
934.959961	104.591866
933.810547	112.109184
932.660156	-3.294925
931.510742	177.613953
930.360352	319.841919
929.208984	143.351196
928.058594	171.934052
926.907227	136.897858
925.755859	-105.062561
924.603516	-76.090202
923.452148	23.480320
922.299805	-67.875053
921.147461	-134.070450
919.994141	15.779665
918.840820	56.605644
917.687500	-6.973790
916.534180	-0.014752
915.379883	-179.133453
914.225586	-97.018219
913.071289	-198.663773
911.916992	-211.675201
910.761719	-122.501518
909.606445	-223.771027
908.451172	-193.394592
907.294922	106.810745
906.138672	-80.271950
904.982422	79.473694
903.826172	166.747040
902.668945	-78.828384
901.511719	90.125168
900.354492	73.470047
899.196289	84.066208
898.038086	-54.587803
896.879883	168.811676
895.721680	80.107315
894.562500	-8.477512
893.403320	59.015331
892.244141	58.750713
891.084961	112.775307
889.924805	160.070389
888.764648	214.179718
887.603516	243.494751
886.443359	369.906525
885.282227	160.086014
884.121094	309.134216
882.958984	169.461304
881.797852	187.747879
880.635742	551.012817
879.472656	240.230347
878.310547	398.337708
877.147461	486.578522
875.984375	338.319977
874.820313	343.295593
873.656250	136.682037
872.492188	411.854797
871.328125	293.139496
870.164063	381.475006
868.999023	316.856598
867.833984	238.798660
866.667969	304.677307
865.502930	269.395844
864.336914	425.145508
863.169922	284.303619
862.003906	356.893616
860.836914	328.418182
859.669922	344.856506
858.501953	558.796570
857.334961	557.219788
856.166992	582.564392
854.999023	518.178711
853.830078	294.623352
852.661133	743.668457
851.492188	656.847717
850.323242	570.050110
849.153320	581.843994
847.983398	385.329803
846.813477	551.607483
845.642578	429.017914
844.472656	496.676605
843.301758	481.491302
842.129883	305.226044
840.958984	316.856995
839.787109	317.269257
838.614258	212.583389
837.442383	532.508240
836.269531	304.843719
835.096680	439.102905
833.923828	510.716034
832.750000	334.419189
831.576172	544.310547
830.402344	425.994232
829.227539	608.877197
828.053711	374.486694
826.878906	394.372070
825.703125	385.201935
824.528320	505.240326
823.352539	226.261932
822.175781	232.521439
821.000000	472.573334
819.823242	180.215515
818.646484	208.509064
817.469727	43.060513
816.291992	84.563583
815.114258	54.768135
813.936523	102.747650
812.758789	201.759262
811.580078	-86.195831
810.401367	97.095627
809.221680	26.887703
808.042969	260.971375
806.863281	-53.753971
805.683594	-10.921292
804.502930	-132.486572
803.322266	-5.512142
802.141602	5.911952
800.960938	46.066818
799.779297	-42.538811
798.597656	-166.687378
797.416016	-73.630814
796.234375	-64.948097
795.051758	-102.907951
793.869141	-101.084206
792.685547	-161.382355
791.502930	-71.198532
790.319336	-16.586172
789.135742	-134.741516
787.951172	-84.788895
786.766602	42.452732
785.582031	3.646198
784.397461	-4.299497
783.211914	0.909180
782.026367	125.343605
780.840820	125.870995
779.655273	-160.889374
778.468750	-23.596210
777.282227	217.293243
776.094727	-18.853357
774.908203	-65.208748
773.720703	56.032368
772.533203	62.397827
771.344727	24.542303
770.156250	24.074059
768.967773	257.154053
767.779297	254.206085
766.589844	259.963837
765.400391	252.394684
764.210938	35.507565
763.020508	314.005920
761.830078	268.689636
760.639648	278.309113
759.449219	411.029907
758.257813	374.214539
757.066406	277.940979
755.875000	421.263611
754.682617	357.801880
753.491211	362.399384
752.297852	68.105125
751.105469	151.661133
749.912109	309.753662
748.718750	114.209740
747.525391	313.769836
746.331055	278.346436
745.137695	109.028740
743.942383	185.376572
742.748047	132.232529
741.552734	131.657425
740.357422	159.506592
739.162109	38.262207
737.965820	-17.263819
736.770508	10.405781
735.573242	158.442352
734.376953	89.613960
733.179688	171.788696
731.982422	190.414474
730.785156	239.613510
729.586914	111.577690
728.388672	173.805954
727.190430	303.739990
725.992188	260.907501
724.792969	263.952515
723.593750	378.385040
722.394531	232.825592
721.194336	338.429962
719.994141	245.303055
718.793945	171.848633
717.592773	259.891510
716.391602	334.796356
715.190430	396.574463
713.989258	135.599411
712.787109	249.718430
711.584961	322.378265
710.382813	421.161499
709.180664	164.812698
707.977539	263.615662
706.774414	101.091240
705.570313	-0.378193
704.367188	78.874474
703.163086	182.053955
701.958984	111.181854
700.753906	246.998856
699.548828	41.403378
698.343750	190.298798
697.138672	-2.059006
695.932617	12.147628
694.726563	-90.910881
693.520508	-63.554146
692.313477	26.816607
691.106445	-67.322021
689.899414	-0.747004
688.692383	-188.014771
687.484375	-192.903809
686.276367	129.775635
685.068359	-5.150492
683.859375	-25.045950
682.650391	-77.370087
681.441406	113.090202
680.232422	-60.409191
679.022461	17.485228
677.812500	49.947823
676.602539	-218.439026
675.391602	-235.562561
674.180664	-51.366508
672.969727	39.797165
671.758789	-59.331993
670.546875	62.214394
669.334961	-25.916006
668.123047	106.519363
666.910156	31.527170
665.697266	21.447281
664.484375	37.355217
663.270508	-160.451279
662.057617	-122.798630
660.842773	-91.580299
659.628906	189.976944
658.415039	-162.791656
657.200195	-105.563881
655.984375	81.052330
654.769531	-124.742264
653.553711	-30.830769
652.337891	30.732796
651.122070	204.301254
649.905273	130.106018
648.688477	-25.888138
647.471680	-5.295907
646.253906	107.810539
645.037109	431.705566
643.818359	217.576706
642.600586	328.259430
641.381836	283.996307
640.163086	127.878563
638.944336	62.005581
637.725586	64.811935
636.505859	-136.604904
635.286133	31.355251
634.065430	93.856316
632.845703	-62.833225
631.625000	102.304436
630.403320	20.371204
629.182617	43.359402
627.960938	115.406059
626.739258	54.182213
625.517578	125.599907
624.294922	-36.981049
623.072266	155.876511
621.849609	335.405640
620.625977	126.744141
619.402344	89.050293
618.178711	149.382797
616.955078	95.737640
615.730469	-86.825981
614.505859	-40.954086
613.281250	-153.998260
612.055664	-68.761200
610.830078	0.785145
609.604492	199.965714
608.378906	-144.521927
607.152344	123.524086
605.925781	-60.117947
604.699219	-43.830231
