# Supplementary material for: Raman spectroscopy accurately differentiates mucosal healing from non-healing and biochemical changes following biological therapy in inflammatory bowel disease
Source: PLoS One. 2021 Jun 2;16(6):e0252210. doi: 10.1371/journal.pone.0252210 (PMC8172032; doi:10.1371/journal.pone.0252210)
Supplement: S2 Dataset — (ZIP) [file pone.0252210.s004.zip › Export UC MH/EC035-1_base sub CR removed_83__X_-21099.9__Y_35982.1__Z_154.199__Time_946.txt]

1714.640625	105.289162
1713.664063	12.048505
1712.687500	25.323450
1711.709961	-44.188877
1710.733398	85.091293
1709.755859	40.424618
1708.778320	-46.754349
1707.799805	21.811577
1706.821289	-118.246239
1705.843750	-78.486588
1704.864258	-180.355362
1703.885742	36.667057
1702.907227	18.400654
1701.927734	-90.541206
1700.948242	81.713326
1699.968750	-205.794174
1698.988281	39.144081
1698.007813	70.401855
1697.028320	-71.782860
1696.046875	50.840961
1695.066406	-21.321341
1694.084961	-135.943222
1693.104492	83.492531
1692.123047	28.108614
1691.140625	-3.008785
1690.159180	35.500629
1689.176758	4.848161
1688.194336	-22.904083
1687.211914	-55.763027
1686.228516	74.206223
1685.246094	92.393440
1684.262695	-11.808734
1683.279297	89.359871
1682.295898	-41.041813
1681.311523	-6.112645
1680.327148	76.903770
1679.342773	18.996279
1678.358398	11.849121
1677.374023	151.198868
1676.388672	131.054825
1675.403320	270.637238
1674.417969	22.154505
1673.432617	79.614021
1672.446289	115.931763
1671.459961	152.382233
1670.473633	93.334808
1669.487305	21.176960
1668.500977	166.905136
1667.513672	174.662445
1666.526367	150.700470
1665.539063	140.143295
1664.550781	97.876266
1663.563477	172.449448
1662.575195	180.812897
1661.586914	154.825241
1660.598633	197.871109
1659.609375	129.710175
1658.620117	162.355240
1657.631836	406.983215
1656.641602	161.709274
1655.652344	136.383667
1654.662109	161.449295
1653.672852	178.663086
1652.681641	148.326065
1651.691406	287.380341
1650.701172	225.475830
1649.709961	52.631447
1648.718750	181.283249
1647.727539	98.535187
1646.735352	132.149231
1645.744141	9.972091
1644.751953	62.220261
1643.759766	111.873062
1642.766602	85.010262
1641.774414	45.030430
1640.781250	65.814316
1639.788086	157.877243
1638.794922	-132.483170
1637.801758	86.267601
1636.807617	-43.028404
1635.813477	-21.977064
1634.819336	-3.521812
1633.825195	4.433985
1632.830078	-103.470421
1631.834961	-145.447922
1630.839844	-105.746513
1629.844727	-87.081459
1628.849609	-81.545898
1627.853516	116.093498
1626.857422	-65.122787
1625.861328	-159.437256
1624.865234	-95.914612
1623.868164	99.048340
1622.871094	12.727403
1621.874023	-41.997738
1620.876953	34.681351
1619.879883	100.843147
1618.881836	17.312313
1617.883789	130.743042
1616.885742	-2.592270
1615.887695	-112.235153
1614.888672	-40.784138
1613.889648	51.634239
1612.890625	-26.440929
1611.891602	-38.922672
1610.892578	179.293594
1609.892578	20.020147
1608.892578	67.822884
1607.892578	-15.374711
1606.892578	82.187294
1605.891602	-66.437477
1604.890625	99.161140
1603.889648	-70.340347
1602.888672	71.634491
1601.887695	135.057602
1600.885742	151.363571
1599.883789	-133.082748
1598.881836	-30.455345
1597.879883	-110.859314
1596.876953	-136.357590
1595.874023	-70.403587
1594.871094	-48.896790
1593.868164	-35.246429
1592.864258	-81.674088
1591.861328	5.049421
1590.857422	-117.084915
1589.853516	68.735779
1588.848633	-56.003036
1587.844727	-47.676483
1586.839844	109.268890
1585.834961	47.121178
1584.830078	3.227647
1583.824219	16.662647
1582.819336	37.890175
1581.813477	12.194057
1580.807617	62.012951
1579.800781	51.894817
1578.794922	13.124199
1577.788086	86.257278
1576.781250	52.644985
1575.773438	71.048126
1574.766602	115.429253
1573.758789	-1.469073
1572.750977	123.444473
1571.743164	48.125301
1570.735352	63.765644
1569.726563	-71.332726
1568.718750	1.412299
1567.708984	-40.186062
1566.700195	19.468948
1565.691406	-131.209534
1564.681641	32.185162
1563.671875	34.592907
1562.662109	99.228516
1561.652344	-2.199501
1560.641602	13.069462
1559.630859	2.368520
1558.620117	139.383270
1557.609375	76.755356
1556.597656	68.521713
1555.586914	132.788895
1554.575195	64.903572
1553.563477	-98.795937
1552.550781	-13.951053
1551.539063	-87.056412
1550.526367	46.834042
1549.513672	121.123253
1548.500977	73.774323
1547.487305	178.970917
1546.473633	113.444260
1545.459961	58.242947
1544.446289	-69.336395
1543.432617	97.641563
1542.417969	60.429237
1541.404297	90.342934
1540.389648	-32.146023
1539.374023	20.912281
1538.359375	76.490204
1537.343750	-46.052952
1536.328125	40.381279
1535.312500	-97.665222
1534.296875	133.064270
1533.280273	64.574890
1532.263672	19.268997
1531.247070	123.409729
1530.230469	96.057098
1529.212891	63.514938
1528.196289	-2.533495
1527.178711	83.313889
1526.160156	-62.614891
1525.142578	28.267031
1524.124023	13.556852
1523.106445	-39.776047
1522.087891	27.753580
1521.068359	92.632507
1520.049805	-71.376640
1519.030273	67.949959
1518.010742	94.095985
1516.991211	-118.766052
1515.971680	71.724823
1514.951172	33.507298
1513.930664	92.835793
1512.910156	-194.474091
1511.889648	-47.944622
1510.868164	-147.871597
1509.846680	101.113876
1508.826172	-14.272975
1507.803711	-70.682816
1506.782227	-32.242329
1505.759766	52.273388
1504.737305	-19.619562
1503.714844	18.652342
1502.692383	23.563513
1501.668945	-94.510201
1500.646484	-38.447540
1499.623047	-10.616764
1498.599609	14.601553
1497.575195	-6.299170
1496.550781	-9.321979
1495.527344	-99.344765
1494.502930	-2.690186
1493.477539	27.400824
1492.453125	8.878303
1491.427734	110.436012
1490.402344	56.048725
1489.376953	27.193422
1488.350586	156.656769
1487.325195	183.895035
1486.298828	-62.087746
1485.272461	187.165833
1484.245117	86.664978
1483.218750	-1.064388
1482.191406	0.479099
1481.164063	111.648018
1480.136719	-75.577629
1479.108398	12.543694
1478.080078	26.685003
1477.052734	252.283569
1476.023438	72.686424
1474.995117	43.412369
1473.965820	268.755371
1472.937500	244.482666
1471.908203	449.264130
1470.877930	221.307281
1469.848633	291.103668
1468.818359	381.184357
1467.788086	461.026398
1466.757813	431.475098
1465.727539	208.712708
1464.696289	331.660736
1463.665039	276.662048
1462.633789	356.305634
1461.602539	303.816742
1460.570313	403.681305
1459.539063	409.551453
1458.506836	504.229370
1457.473633	243.555542
1456.441406	348.335083
1455.408203	409.919403
1454.375000	319.291748
1453.341797	355.462067
1452.308594	447.369507
1451.274414	526.539917
1450.241211	501.776123
1449.207031	636.602844
1448.171875	576.318970
1447.137695	460.343292
1446.102539	438.070404
1445.067383	547.417847
1444.032227	423.882355
1442.997070	517.980774
1441.960938	316.055328
1440.924805	536.560059
1439.888672	397.909790
1438.852539	259.308868
1437.816406	257.241364
1436.779297	336.020142
1435.742188	462.759583
1434.705078	346.958374
1433.666992	301.901642
1432.629883	191.223038
1431.591797	239.605255
1430.553711	202.158234
1429.514648	255.549347
1428.476563	36.483593
1427.437500	190.766205
1426.398438	206.298615
1425.359375	85.691925
1424.320313	131.485886
1423.280273	58.819580
1422.240234	-104.510544
1421.200195	-20.923687
1420.159180	143.207993
1419.119141	12.706161
1418.078125	131.460068
1417.037109	-119.779762
1415.996094	49.286701
1414.954102	117.656479
1413.912109	110.554199
1412.870117	43.114826
1411.828125	38.563187
1410.786133	-21.271900
1409.743164	-73.539848
1408.700195	105.362801
1407.657227	-44.846962
1406.614258	164.132324
1405.570313	184.723572
1404.527344	-23.101078
1403.483398	128.052353
1402.438477	-97.218735
1401.394531	-8.797292
1400.349609	4.354307
1399.304688	-15.079611
1398.259766	-26.966074
1397.214844	3.781012
1396.168945	-40.650177
1395.123047	27.699003
1394.077148	121.087967
1393.031250	-93.568596
1391.984375	-115.329514
1390.937500	-79.484787
1389.890625	-68.659302
1388.843750	62.288174
1387.796875	85.635559
1386.749023	23.955009
1385.701172	-10.167669
1384.653320	13.250030
1383.604492	-15.810507
1382.556641	75.123260
1381.507813	-48.820927
1380.458984	-12.821577
1379.410156	40.672619
1378.360352	-33.167870
1377.310547	-27.067572
1376.260742	21.487696
1375.210938	95.005272
1374.161133	18.846010
1373.110352	-24.831709
1372.059570	-65.964043
1371.008789	-47.213112
1369.957031	-93.247116
1368.906250	124.923607
1367.854492	-5.765316
1366.802734	-74.092049
1365.750000	-55.198318
1364.698242	6.056102
1363.645508	0.104647
1362.592773	-102.866188
1361.540039	-180.874069
1360.486328	-154.335495
1359.433594	-38.228333
1358.379883	-103.657867
1357.326172	64.666641
1356.271484	-107.560318
1355.216797	-3.843019
1354.163086	-16.891958
1353.107422	29.706400
1352.052734	-99.985764
1350.998047	21.183100
1349.942383	43.044369
1348.886719	-123.674103
1347.830078	-12.389411
1346.774414	-109.480415
1345.717773	63.841503
1344.661133	113.151649
1343.604492	88.112358
1342.546875	179.612350
1341.490234	209.172684
1340.432617	92.588707
1339.375000	149.483795
1338.316406	359.927948
1337.258789	283.134216
1336.200195	302.949524
1335.141602	290.629333
1334.082031	112.580757
1333.023438	189.450455
1331.963867	169.874283
1330.904297	118.207573
1329.844727	135.827362
1328.784180	197.968521
1327.723633	62.447178
1326.663086	302.543640
1325.602539	162.210129
1324.541992	26.922689
1323.480469	94.182999
1322.418945	247.852310
1321.357422	169.527283
1320.295898	86.348030
1319.233398	22.980406
1318.170898	248.231232
1317.108398	51.803097
1316.045898	92.158333
1314.982422	194.151886
1313.918945	155.696808
1312.855469	154.256851
1311.791992	37.103897
1310.728516	45.631863
1309.664063	56.660217
1308.599609	166.183762
1307.535156	120.673042
1306.469727	117.048706
1305.404297	189.723343
1304.338867	173.879898
1303.273438	165.464447
1302.208008	93.184784
1301.141602	92.249329
1300.075195	7.816993
1299.008789	299.318695
1297.942383	261.631104
1296.875000	172.434967
1295.807617	198.703888
1294.740234	11.470823
1293.672852	69.750107
1292.604492	140.309982
1291.537109	117.679031
1290.468750	129.428223
1289.399414	-18.151644
1288.331055	104.009743
1287.261719	324.181305
1286.192383	103.276672
1285.123047	83.375038
1284.052734	117.398705
1282.983398	122.067909
1281.913086	104.740318
1280.841797	-3.099011
1279.771484	-79.039169
1278.700195	11.442752
1277.628906	87.248245
1276.557617	-101.034264
1275.486328	50.625050
1274.414063	70.263969
1273.341797	160.797958
1272.269531	180.476547
1271.197266	161.100052
1270.124023	168.627228
1269.050781	249.432861
1267.977539	147.160492
1266.904297	-18.484819
1265.830078	167.323959
1264.756836	21.327696
1263.681641	197.353363
1262.607422	90.489418
1261.533203	268.925232
1260.458008	25.665657
1259.382813	94.443062
1258.307617	104.751495
1257.231445	175.973846
1256.155273	144.918030
1255.079102	143.118607
1254.002930	97.534958
1252.926758	180.973618
1251.849609	198.709656
1250.772461	-17.050253
1249.695313	-81.912186
1248.617188	76.961502
1247.540039	143.420059
1246.461914	49.471424
1245.382813	50.345016
1244.304688	53.671688
1243.225586	149.305679
1242.146484	-27.033371
1241.067383	112.314041
1239.988281	74.443451
1238.908203	102.122833
1237.828125	-13.325258
1236.748047	70.182503
1235.667969	17.874945
1234.586914	74.702217
1233.505859	146.062973
1232.424805	-5.538101
1231.343750	194.245514
1230.261719	71.794167
1229.179688	87.447365
1228.097656	11.101895
1227.015625	-65.198486
1225.932617	-105.154434
1224.850586	111.392601
1223.767578	202.062027
1222.683594	87.127625
1221.600586	-10.820020
1220.516602	19.404491
1219.432617	-138.893631
1218.347656	-55.483337
1217.263672	39.975910
1216.178711	-125.452011
1215.093750	-136.259781
1214.008789	0.206233
1212.922852	-10.619774
1211.836914	-57.635757
1210.750977	134.216202
1209.665039	0.358266
1208.579102	40.187729
1207.492188	10.079736
1206.405273	98.095299
1205.318359	-81.428841
1204.230469	57.158344
1203.142578	31.880281
1202.054688	1.793442
1200.966797	19.870802
1199.877930	-130.571564
1198.790039	-6.590108
1197.701172	-53.508095
1196.611328	-81.168945
1195.522461	-96.798027
1194.432617	5.391734
1193.342773	-96.812012
1192.252930	-100.438690
1191.162109	-96.866585
1190.072266	7.594552
1188.981445	13.520336
1187.889648	-4.583513
1186.798828	-161.933914
1185.707031	4.801071
1184.615234	-61.321785
1183.523438	-125.030594
1182.430664	-49.608448
1181.337891	-22.196749
1180.245117	57.931973
1179.152344	6.173652
1178.059570	213.238678
1176.965820	84.761421
1175.872070	-14.931183
1174.778320	-45.148235
1173.683594	29.977011
1172.588867	128.986420
1171.494141	12.539667
1170.399414	-123.017563
1169.303711	-88.693542
1168.208984	81.916489
1167.113281	-101.454041
1166.016602	-28.978992
1164.920898	-13.918485
1163.824219	-132.700317
1162.727539	-79.450378
1161.630859	-138.503525
1160.533203	38.840340
1159.435547	89.550674
1158.337891	94.863403
1157.240234	-105.069008
1156.141602	234.227936
1155.043945	53.381260
1153.944336	49.046597
1152.845703	-124.582260
1151.747070	33.152798
1150.647461	-90.410034
1149.547852	69.568604
1148.447266	258.026001
1147.347656	-106.112549
1146.247070	17.957537
1145.146484	-17.540960
1144.044922	113.528908
1142.944336	149.341705
1141.842773	-52.765915
1140.741211	-26.509020
1139.638672	-57.361553
1138.537109	4.477771
1137.434570	-50.196568
1136.332031	-54.981785
1135.228516	23.341463
1134.125977	220.346207
1133.022461	11.205185
1131.917969	51.378155
1130.814453	129.476425
1129.709961	190.893326
1128.605469	88.564606
1127.500977	221.048798
1126.396484	332.097809
1125.291016	305.564117
1124.185547	250.567764
1123.080078	207.411453
1121.973633	138.179108
1120.868164	142.369827
1119.761719	222.296021
1118.654297	148.268143
1117.547852	249.391006
1116.440430	251.046188
1115.333008	98.892097
1114.225586	244.793076
1113.117188	260.533112
1112.008789	250.226822
1110.900391	138.256119
1109.791992	31.029366
1108.682617	18.317797
1107.573242	26.835768
1106.463867	240.766068
1105.354492	74.456535
1104.244141	40.368782
1103.133789	159.654831
1102.023438	229.308044
1100.913086	348.433167
1099.801758	144.390213
1098.690430	360.078400
1097.579102	212.634705
1096.467773	48.732277
1095.355469	144.038681
1094.243164	182.737488
1093.130859	287.329987
1092.017578	189.356735
1090.905273	385.641876
1089.791992	313.520172
1088.677734	201.400055
1087.564453	213.979874
1086.450195	337.053253
1085.335938	250.784470
1084.221680	270.308746
1083.106445	181.687073
1081.991211	147.119980
1080.875977	349.798370
1079.760742	237.655289
1078.644531	233.542725
1077.528320	142.551010
1076.412109	147.800735
1075.295898	223.415451
1074.178711	188.712921
1073.061523	189.183990
1071.944336	213.080139
1070.826172	79.876358
1069.708984	174.053970
1068.590820	317.368073
1067.471680	223.991028
1066.353516	137.667023
1065.234375	233.997726
1064.115234	166.398026
1062.996094	49.661480
1061.875977	246.504227
1060.755859	230.357803
1059.635742	111.294121
1058.515625	-3.052404
1057.394531	-49.572083
1056.273438	217.101257
1055.152344	81.731949
1054.031250	37.520832
1052.909180	51.702599
1051.787109	47.186459
1050.665039	12.312930
1049.541992	234.177048
1048.418945	28.912672
1047.295898	311.306641
1046.172852	50.125240
1045.048828	87.524094
1043.925781	19.996862
1042.801758	157.593277
1041.676758	302.108002
1040.552734	10.910678
1039.427734	78.522758
1038.302734	6.385777
1037.176758	-14.507737
1036.050781	118.221275
1034.924805	71.712219
1033.798828	153.177750
1032.672852	122.963333
1031.545898	39.277336
1030.418945	90.470497
1029.291992	211.369751
1028.164063	-41.905415
1027.036133	34.831696
1025.908203	23.277138
1024.780273	-13.808579
1023.651367	-23.015863
1022.522461	-53.101429
1021.393555	-104.048904
1020.264648	2.791867
1019.134766	-117.712456
1018.004883	-50.323505
1016.875000	-101.188988
1015.744141	-133.481262
1014.613281	47.440323
1013.482422	121.722992
1012.351563	94.073532
1011.219727	73.393829
1010.088867	189.334427
1008.956055	235.792007
1007.824219	-4.687282
1006.691406	236.159668
1005.558594	180.858139
1004.425781	333.716431
1003.292969	366.307556
1002.159180	412.767822
1001.025391	260.500366
999.891602	272.352539
998.756836	80.964714
997.622070	122.914680
996.487305	-45.215839
995.352539	72.959541
994.216797	54.956219
993.081055	-9.153955
991.945313	113.616951
990.808594	-61.110157
989.672852	-69.736389
988.536133	-41.457035
987.398438	-89.206993
986.261719	134.943497
985.124023	243.853958
983.986328	99.449486
982.847656	97.872589
981.709961	96.332047
980.571289	168.456131
979.432617	81.842613
978.292969	41.300117
977.153320	177.868713
976.013672	141.988327
974.874023	-112.185333
973.734375	-58.294384
972.593750	-27.368006
971.453125	38.032082
970.311523	-89.449425
969.170898	54.062386
968.029297	179.179764
966.886719	26.625799
965.745117	128.826935
964.602539	77.348694
963.459961	37.399525
962.317383	132.763901
961.173828	122.691154
960.030273	117.247025
958.886719	-16.441296
957.743164	33.197704
956.598633	34.766972
955.454102	-43.746117
954.309570	104.399834
953.165039	-44.942490
952.019531	-43.192513
950.874023	-20.817181
949.727539	93.048286
948.582031	-1.121232
947.435547	-65.495697
946.289063	126.115936
945.141602	29.843178
943.995117	4.460321
942.847656	81.879677
941.699219	150.171646
940.551758	24.485247
939.403320	111.098183
938.254883	79.091728
937.105469	-39.523624
935.957031	-9.831659
934.807617	38.123291
933.658203	67.864647
932.507813	-27.683945
931.357422	-27.470852
930.207031	4.666787
929.056641	-47.412872
927.906250	128.207886
926.754883	64.824860
925.603516	33.367317
924.451172	26.984627
923.298828	-54.402855
922.146484	75.738686
920.994141	76.290710
919.841797	6.430551
918.688477	141.126968
917.535156	46.374283
916.380859	-23.316730
915.227539	-174.671158
914.073242	-123.896477
912.918945	-88.994675
911.763672	-74.493980
910.608398	110.159164
909.453125	-136.116882
908.297852	43.998581
907.141602	-131.809738
905.985352	-33.296108
904.829102	-125.108635
903.672852	86.675827
902.515625	-39.027496
901.358398	-24.270912
900.201172	-27.600071
899.042969	-51.264763
897.884766	-310.181702
896.726563	93.784103
895.568359	-67.751953
894.409180	-102.579681
893.250000	-209.695038
892.090820	8.669675
890.930664	50.734444
889.771484	-24.647367
888.611328	53.581257
887.450195	12.141146
886.289063	-101.486351
885.128906	-88.672523
883.966797	165.544281
882.805664	-35.945969
881.643555	80.621864
880.481445	147.553192
879.319336	257.290375
878.156250	40.255581
876.993164	55.375214
875.830078	102.031059
874.666016	101.388435
873.502930	127.770805
872.338867	-19.153250
871.173828	18.510729
870.009766	13.421095
868.844727	-34.393208
867.679688	1.015586
866.513672	133.075470
865.348633	134.721085
864.182617	239.726517
863.015625	90.835762
861.849609	265.422913
860.682617	262.541321
859.515625	-0.742172
858.347656	52.539463
857.180664	220.222229
856.012695	201.630936
854.843750	39.506618
853.675781	79.245865
852.506836	152.579697
851.337891	147.429474
850.167969	137.786575
848.999023	318.538879
847.829102	100.557999
846.658203	90.888641
845.488281	177.460754
844.317383	22.277731
843.146484	171.433868
841.975586	0.629246
840.803711	-4.629175
839.631836	104.118217
838.459961	29.498302
837.287109	-47.346268
836.114258	16.575470
834.941406	109.477333
833.768555	273.768463
832.594727	141.013367
831.420898	240.429703
830.247070	141.158096
829.072266	220.384125
827.898438	306.231842
826.722656	184.616272
825.547852	192.332504
824.372070	-31.799191
823.196289	33.829773
822.020508	-63.244324
820.844727	118.107605
819.667969	101.148201
818.491211	39.630806
817.313477	-21.899725
816.136719	174.686371
814.958984	-4.838788
813.781250	-8.611287
812.602539	16.481096
811.423828	34.848305
810.245117	113.172401
809.066406	98.087624
807.886719	2.987431
806.707031	92.230278
805.527344	-111.719421
804.346680	-89.185005
803.166992	-9.001410
801.985352	-279.495392
800.804688	-104.011650
799.623047	-106.089165
798.441406	-52.781052
797.259766	-192.409729
796.078125	-145.852280
794.895508	2.557234
793.712891	201.797226
792.529297	19.962343
791.346680	17.514732
790.163086	17.231581
788.978516	105.423462
787.794922	178.039246
786.610352	-19.306101
785.425781	0.127206
784.241211	54.881496
783.055664	23.348337
781.870117	111.124214
780.684570	136.945953
779.498047	125.154358
778.311523	148.657730
777.125000	77.164696
775.938477	122.652519
774.750977	82.005074
773.563477	118.555771
772.375977	84.461731
771.187500	165.015060
769.999023	69.107101
768.810547	8.473213
767.622070	62.425026
766.432617	-40.118290
765.243164	161.323792
764.053711	-51.373482
762.863281	44.225758
761.672852	95.724350
760.482422	221.988922
759.291992	183.156677
758.100586	80.523941
756.909180	72.473167
755.717773	66.599724
754.525391	82.683456
753.333008	127.305275
752.140625	62.036293
750.948242	-77.899017
749.754883	87.449272
748.561523	55.117416
747.368164	82.050758
746.173828	93.596794
744.979492	-8.952157
743.785156	-45.658440
742.590820	42.642223
741.395508	54.163723
740.200195	-37.333656
739.003906	217.435364
737.808594	16.411064
736.612305	-83.761063
735.416016	-124.754173
734.218750	68.530685
733.021484	-75.323715
731.824219	-59.353943
730.626953	-1.805485
729.428711	165.094635
728.230469	-33.230927
727.032227	30.903080
725.833984	138.749298
724.634766	71.766449
723.435547	-89.087662
722.235352	-59.813179
721.036133	65.569038
719.835938	101.428108
718.635742	78.388733
717.434570	133.959747
716.233398	73.937645
715.032227	16.179646
713.831055	-67.658226
712.628906	164.699600
711.426758	100.603134
710.224609	3.918306
709.021484	-38.192478
707.818359	-47.543510
706.615234	-150.444717
705.412109	38.488235
704.208008	75.059479
703.003906	-95.014450
701.799805	30.929960
700.594727	61.204678
699.389648	-241.125488
698.184570	-47.579868
696.979492	-62.673927
695.773438	13.593749
694.567383	18.235588
693.361328	42.520988
692.154297	-137.208832
690.947266	-166.965454
689.740234	-25.147755
688.533203	-167.534683
687.325195	19.985361
686.117188	-37.547337
684.909180	95.866203
683.700195	133.944794
682.491211	29.075644
681.282227	-32.295517
680.072266	-65.366158
678.863281	-44.163612
677.653320	-133.287476
676.442383	-64.230042
675.232422	-57.856785
674.021484	80.613449
672.810547	128.271484
671.598633	72.205017
670.386719	-22.648172
669.174805	90.173843
667.962891	71.211800
666.750000	73.966614
665.537109	76.817856
664.324219	27.929321
663.110352	41.772812
661.897461	27.633999
660.683594	138.762100
659.468750	36.303020
658.254883	194.989075
657.040039	-101.400101
655.824219	-91.402557
654.609375	-20.995615
653.393555	-30.313820
652.177734	124.173401
650.960938	30.887123
649.745117	2.280351
648.528320	-0.457114
647.311523	76.465729
646.093750	6.998018
644.875977	187.152206
643.658203	-67.355530
642.440430	297.634735
641.221680	62.485477
640.002930	12.261292
638.784180	153.268433
637.564453	-92.660240
636.344727	207.078766
635.125000	96.329506
633.905273	200.219406
632.684570	-9.530676
631.463867	100.436691
630.243164	231.613571
629.021484	47.150280
627.799805	107.040627
626.578125	301.733856
625.356445	165.898880
624.133789	74.823837
622.911133	257.739532
621.688477	245.251251
620.464844	120.998405
619.241211	135.569626
618.017578	203.205444
616.793945	28.461618
615.569336	7.352175
614.344727	-22.855160
613.120117	36.200153
611.894531	156.616638
610.668945	120.246178
609.443359	-96.356567
608.216797	-18.703541
606.991211	-138.421860
605.764648	-26.096189
604.537109	48.991974
