# Supplementary material for: Raman spectroscopy accurately differentiates mucosal healing from non-healing and biochemical changes following biological therapy in inflammatory bowel disease
Source: PLoS One. 2021 Jun 2;16(6):e0252210. doi: 10.1371/journal.pone.0252210 (PMC8172032; doi:10.1371/journal.pone.0252210)
Supplement: S2 Dataset — (ZIP) [file pone.0252210.s004.zip › Export UC MH/OC001 post treatment-1 proper_BL sub CR removed_58__X_-19543.5__Y_4421.56__Z_1222.3__Time_667.txt]

1714.846680	70.234016
1713.870117	68.325615
1712.893555	-59.989483
1711.916016	0.708347
1710.939453	110.962296
1709.961914	91.028519
1708.984375	-101.849129
1708.005859	186.105698
1707.028320	113.564919
1706.049805	-11.371231
1705.071289	-27.995499
1704.091797	-46.190731
1703.113281	-140.820267
1702.133789	-132.672775
1701.154297	-67.268242
1700.174805	-102.448799
1699.195313	-29.614012
1698.214844	4.087810
1697.234375	-113.543365
1696.253906	-77.822174
1695.273438	-86.548927
1694.291992	47.208347
1693.310547	133.791550
1692.329102	21.053638
1691.347656	10.699347
1690.366211	139.999466
1689.383789	339.454315
1688.401367	110.281235
1687.418945	92.715332
1686.435547	230.587082
1685.453125	262.627930
1684.469727	332.738251
1683.486328	352.985382
1682.502930	451.236053
1681.518555	289.212158
1680.534180	290.402893
1679.550781	444.058289
1678.565430	446.632538
1677.581055	641.479553
1676.595703	445.892944
1675.610352	668.578613
1674.625000	769.515930
1673.639648	785.986084
1672.654297	832.307556
1671.667969	895.145996
1670.681641	958.555481
1669.695313	1112.816772
1668.708008	1148.083984
1667.721680	1260.889771
1666.734375	1214.936890
1665.747070	1339.354370
1664.758789	1098.134033
1663.771484	1136.022339
1662.783203	1301.657837
1661.794922	1541.929443
1660.806641	1536.068848
1659.817383	1626.054077
1658.829102	1512.456787
1657.839844	1637.717773
1656.850586	1461.457764
1655.860352	1423.349854
1654.871094	1518.010498
1653.880859	1279.566895
1652.890625	1269.140869
1651.900391	1288.179932
1650.909180	1019.295044
1649.917969	1099.882690
1648.926758	889.987488
1647.935547	759.789917
1646.944336	637.887573
1645.952148	888.812805
1644.960938	543.029175
1643.968750	506.615356
1642.975586	399.205414
1641.983398	168.054779
1640.990234	269.740112
1639.997070	210.690338
1639.003906	122.883102
1638.010742	214.654572
1637.016602	127.316772
1636.022461	-23.040646
1635.028320	90.391533
1634.034180	24.798649
1633.039063	46.336742
1632.044922	89.101036
1631.049805	-102.329292
1630.054688	19.731737
1629.058594	12.922733
1628.062500	50.982349
1627.067383	131.242615
1626.071289	-109.286560
1625.074219	-244.417358
1624.078125	-116.490257
1623.081055	-56.860535
1622.083984	-44.469189
1621.086914	-47.764957
1620.089844	-1.079269
1619.091797	58.785324
1618.093750	158.066681
1617.095703	99.861458
1616.097656	20.733269
1615.098633	54.504234
1614.099609	-45.489880
1613.100586	187.663513
1612.101563	166.394684
1611.102539	82.233658
1610.102539	160.618469
1609.102539	68.648041
1608.102539	78.886894
1607.102539	-28.752649
1606.101563	10.287993
1605.101563	57.144669
1604.100586	-13.831201
1603.099609	4.170942
1602.097656	43.062553
1601.095703	79.281403
1600.094727	-75.474693
1599.092773	-73.330658
1598.089844	-139.208298
1597.087891	-199.891190
1596.084961	-103.830437
1595.082031	-122.826591
1594.079102	-100.095802
1593.075195	-64.395126
1592.072266	-91.448349
1591.068359	-264.740936
1590.064453	-346.712219
1589.059570	-73.913177
1588.055664	-122.168022
1587.050781	-16.636381
1586.045898	0.098634
1585.041016	-32.809059
1584.036133	74.922493
1583.030273	-75.461777
1582.024414	47.633530
1581.018555	48.145935
1580.012695	113.634132
1579.005859	264.880066
1577.999023	28.114754
1576.992188	17.716494
1575.985352	139.876190
1574.978516	131.791702
1573.970703	-14.258163
1572.962891	55.415714
1571.955078	-20.651655
1570.947266	82.492805
1569.938477	86.708778
1568.929688	225.858124
1567.920898	81.701805
1566.912109	77.673691
1565.903320	115.031975
1564.893555	19.845003
1563.883789	168.468948
1562.874023	13.323382
1561.864258	153.784973
1560.853516	-84.598740
1559.843750	138.468079
1558.833008	107.237961
1557.821289	267.634308
1556.810547	106.506798
1555.798828	95.528191
1554.787109	200.934631
1553.775391	155.942307
1552.763672	134.100403
1551.750977	78.446953
1550.739258	201.204147
1549.726563	160.741425
1548.712891	202.892014
1547.700195	293.993530
1546.686523	-13.289418
1545.672852	2.506982
1544.659180	157.680557
1543.645508	116.244057
1542.630859	185.728745
1541.617188	229.189453
1540.602539	182.077271
1539.586914	88.338272
1538.572266	-15.851413
1537.556641	16.593260
1536.541016	154.630356
1535.525391	68.029907
1534.509766	264.969269
1533.493164	273.430908
1532.477539	142.527832
1531.460938	88.821007
1530.443359	-80.988068
1529.426758	-6.155441
1528.409180	132.858597
1527.391602	196.972015
1526.374023	-130.421585
1525.356445	87.825317
1524.337891	33.032162
1523.320313	57.865971
1522.301758	-12.653686
1521.282227	-78.169579
1520.263672	79.881859
1519.244141	83.462799
1518.224609	-121.286270
1517.205078	-25.474291
1516.185547	5.919706
1515.165039	-55.324821
1514.144531	152.928482
1513.124023	-19.016081
1512.103516	4.036439
1511.083008	55.160923
1510.061523	-78.618546
1509.040039	5.548146
1508.018555	-54.078461
1506.996094	-95.882782
1505.974609	-66.020454
1504.952148	-64.511162
1503.929688	-265.563538
1502.907227	-84.954956
1501.883789	-173.499023
1500.861328	-172.498428
1499.837891	-74.351837
1498.813477	-99.248039
1497.790039	-103.772133
1496.765625	-192.860535
1495.742188	-23.663275
1494.717773	-2.999001
1493.692383	58.436836
1492.667969	183.653107
1491.642578	145.120651
1490.617188	180.596542
1489.591797	42.230453
1488.566406	194.990433
1487.540039	286.282471
1486.513672	124.680473
1485.487305	103.436768
1484.460938	378.133698
1483.433594	290.302002
1482.406250	585.047241
1481.378906	333.805420
1480.351563	345.210663
1479.324219	532.423584
1478.295898	456.943268
1477.267578	641.325012
1476.239258	606.455078
1475.210938	731.989136
1474.181641	885.392822
1473.153320	957.203003
1472.124023	774.354370
1471.093750	1138.653931
1470.064453	1245.769531
1469.034180	1299.341797
1468.003906	1329.942261
1466.973633	1558.803955
1465.943359	1612.103027
1464.912109	1739.019531
1463.881836	1858.222290
1462.850586	1857.906738
1461.818359	2035.331055
1460.787109	2136.466797
1459.754883	1930.294800
1458.722656	2115.083984
1457.690430	2177.941406
1456.658203	2220.439697
1455.625000	2062.470947
1454.591797	2183.524902
1453.558594	2028.111816
1452.525391	2374.697998
1451.491211	2442.294434
1450.458008	2535.198975
1449.423828	2377.215332
1448.388672	2381.378662
1447.354492	2491.906494
1446.319336	2435.257813
1445.285156	2659.619873
1444.249023	2327.074951
1443.213867	2356.512939
1442.178711	2170.911377
1441.142578	2154.831055
1440.106445	2146.348877
1439.070313	2261.753174
1438.033203	2035.882690
1436.996094	1966.795898
1435.959961	1897.765991
1434.921875	1715.084961
1433.884766	1519.889038
1432.846680	1249.036133
1431.809570	1240.865112
1430.771484	1283.183228
1429.732422	964.672302
1428.694336	855.725647
1427.655273	681.266846
1426.616211	607.780640
1425.577148	425.954651
1424.538086	587.037964
1423.498047	342.356995
1422.458008	369.924438
1421.417969	533.546021
1420.377930	367.235474
1419.336914	440.224487
1418.295898	382.332245
1417.254883	259.081085
1416.213867	-75.426437
1415.172852	249.374954
1414.130859	111.293381
1413.088867	114.148537
1412.046875	31.584799
1411.004883	57.201584
1409.961914	236.150894
1408.918945	168.870255
1407.875977	119.270531
1406.833008	127.523315
1405.789063	118.254417
1404.745117	-182.131241
1403.702148	122.553169
1402.657227	121.031799
1401.613281	152.215408
1400.568359	60.552647
1399.523438	-56.064785
1398.478516	-12.097348
1397.433594	172.302063
1396.387695	101.083984
1395.341797	-65.223618
1394.295898	234.544647
1393.250000	233.747513
1392.204102	70.292473
1391.157227	-138.071777
1390.110352	106.749542
1389.063477	73.812279
1388.015625	-14.063398
1386.968750	-71.777000
1385.920898	-131.879745
1384.873047	-136.855606
1383.824219	-11.762078
1382.776367	78.404709
1381.727539	-18.761253
1380.678711	46.585617
1379.629883	-185.181717
1378.580078	-122.124290
1377.530273	80.808159
1376.480469	-3.254671
1375.430664	-79.686996
1374.380859	-3.798635
1373.330078	-47.563328
1372.279297	-148.552612
1371.228516	7.404103
1370.177734	-93.327362
1369.125977	-104.199928
1368.074219	-32.733921
1367.022461	8.923705
1365.970703	130.373047
1364.918945	109.962204
1363.866211	-116.948837
1362.813477	69.496788
1361.760742	101.706657
1360.707031	79.281242
1359.654297	2.273595
1358.600586	-24.856853
1357.545898	154.482269
1356.492188	-11.625520
1355.438477	197.701569
1354.383789	193.379913
1353.329102	124.596130
1352.273438	276.981598
1351.218750	292.868561
1350.163086	184.742432
1349.107422	471.395691
1348.051758	393.293121
1346.995117	469.145630
1345.939453	676.544861
1344.882813	447.540741
1343.825195	412.122681
1342.768555	701.547546
1341.710938	886.879578
1340.654297	871.576172
1339.595703	727.580872
1338.538086	749.697571
1337.479492	747.158325
1336.421875	880.892273
1335.363281	608.801636
1334.303711	861.498596
1333.245117	604.608887
1332.185547	1109.705322
1331.125977	823.427368
1330.066406	762.359558
1329.005859	787.934875
1327.946289	665.353882
1326.885742	957.993103
1325.825195	1003.614441
1324.763672	886.336914
1323.703125	781.572937
1322.641602	970.705566
1321.580078	1029.068604
1320.517578	1117.121094
1319.456055	985.702148
1318.393555	945.696777
1317.331055	942.804321
1316.268555	821.689819
1315.205078	994.028564
1314.141602	860.842834
1313.078125	1109.681396
1312.014648	858.510010
1310.951172	1004.020996
1309.886719	1051.086426
1308.822266	1253.304810
1307.757813	943.659668
1306.692383	1091.880371
1305.627930	1072.867920
1304.562500	1105.602051
1303.497070	944.173157
1302.430664	1149.186035
1301.365234	1314.883545
1300.298828	1170.992310
1299.232422	978.121643
1298.165039	1112.084717
1297.098633	1005.435059
1296.031250	1006.937927
1294.963867	944.709290
1293.896484	988.113892
1292.828125	938.348999
1291.759766	810.196106
1290.691406	726.321899
1289.623047	806.836182
1288.554688	755.024597
1287.485352	825.847412
1286.416016	656.592529
1285.346680	810.844421
1284.276367	717.735291
1283.207031	673.710999
1282.136719	930.888245
1281.066406	698.512512
1279.995117	676.744568
1278.924805	689.304138
1277.853516	711.703857
1276.782227	653.457397
1275.709961	803.107666
1274.638672	605.658997
1273.566406	743.151672
1272.494141	743.817078
1271.420898	830.030090
1270.348633	906.490967
1269.275391	777.868408
1268.202148	952.048584
1267.128906	865.059265
1266.054688	970.915222
1264.981445	837.698914
1263.906250	772.871399
1262.832031	661.784668
1261.757813	943.287537
1260.682617	849.349060
1259.607422	718.935242
1258.532227	822.496521
1257.456055	667.853638
1256.380859	734.915649
1255.304688	943.187012
1254.228516	720.550659
1253.151367	829.007080
1252.074219	852.282715
1250.998047	809.891235
1249.919922	906.161865
1248.842773	798.166138
1247.764648	753.439209
1246.686523	745.201538
1245.608398	744.271790
1244.530273	755.499695
1243.451172	735.158508
1242.372070	692.979370
1241.292969	561.000671
1240.213867	637.822205
1239.133789	617.546204
1238.054688	735.568542
1236.973633	652.216064
1235.893555	690.150635
1234.813477	517.132813
1233.732422	795.042175
1232.651367	648.722351
1231.569336	560.607605
1230.488281	501.589905
1229.406250	655.704651
1228.324219	582.138184
1227.242188	411.759033
1226.159180	582.686035
1225.076172	538.168213
1223.993164	370.275116
1222.910156	478.152710
1221.827148	416.695892
1220.743164	328.648468
1219.659180	375.962677
1218.574219	440.143066
1217.490234	282.002045
1216.405273	17.623520
1215.320313	250.784073
1214.235352	276.178497
1213.149414	287.040771
1212.064453	305.102631
1210.978516	340.004364
1209.891602	543.699524
1208.805664	428.931854
1207.718750	490.178375
1206.631836	546.532471
1205.544922	465.444885
1204.458008	550.598938
1203.370117	182.787888
1202.282227	161.898361
1201.194336	283.029663
1200.105469	283.686951
1199.016602	-43.031094
1197.927734	118.807899
1196.838867	25.513279
1195.750000	93.348511
1194.660156	-24.062206
1193.570313	207.110596
1192.480469	-35.379326
1191.389648	-95.196915
1190.299805	-181.476501
1189.208984	-68.422897
1188.118164	-111.576378
1187.026367	-121.167465
1185.934570	-15.607382
1184.842773	-133.342377
1183.750977	-186.315781
1182.659180	-193.759903
1181.566406	84.108200
1180.473633	38.097466
1179.380859	-7.965780
1178.287109	128.053848
1177.194336	14.752299
1176.100586	203.254639
1175.005859	-8.362910
1173.912109	364.275360
1172.817383	20.896763
1171.722656	182.587311
1170.627930	102.452850
1169.533203	134.710556
1168.437500	262.538452
1167.341797	115.241661
1166.246094	259.587280
1165.149414	50.046165
1164.052734	-25.668053
1162.956055	89.690323
1161.859375	329.114075
1160.762695	85.978798
1159.665039	186.652603
1158.567383	287.195343
1157.469727	335.107727
1156.371094	242.146393
1155.272461	368.585358
1154.173828	215.866852
1153.075195	299.165497
1151.975586	341.812958
1150.876953	143.664139
1149.777344	-68.781677
1148.676758	214.238937
1147.577148	-67.364876
1146.476563	-103.695717
1145.375977	24.152243
1144.275391	-14.736904
1143.173828	91.438828
1142.072266	-64.188828
1140.970703	122.637161
1139.869141	397.266632
1138.766602	84.514061
1137.664063	292.303619
1136.561523	335.960846
1135.458984	75.437210
1134.355469	194.947449
1133.251953	499.528473
1132.148438	371.825195
1131.044922	564.507019
1129.940430	500.739746
1128.835938	605.353577
1127.731445	688.490723
1126.626953	852.129211
1125.521484	693.186707
1124.416016	783.104065
1123.310547	614.607666
1122.204102	637.998657
1121.098633	414.973541
1119.992188	551.905579
1118.885742	593.997009
1117.778320	399.289093
1116.670898	318.180542
1115.563477	300.912476
1114.456055	267.018066
1113.348633	360.764801
1112.240234	390.553192
1111.131836	287.885956
1110.023438	456.960358
1108.914063	441.593872
1107.804688	534.821594
1106.695313	661.000183
1105.585938	617.058472
1104.475586	761.902588
1103.365234	776.818054
1102.254883	562.799255
1101.144531	756.900146
1100.033203	910.751404
1098.922852	498.608154
1097.810547	581.601929
1096.699219	930.816711
1095.586914	874.544678
1094.474609	851.221375
1093.362305	797.238770
1092.250000	547.799561
1091.136719	844.547791
1090.023438	668.060974
1088.910156	632.782043
1087.795898	837.410645
1086.682617	618.571411
1085.568359	815.965027
1084.453125	766.385071
1083.338867	890.713013
1082.223633	782.316650
1081.108398	791.390015
1079.993164	704.129028
1078.876953	750.706116
1077.760742	592.993286
1076.644531	766.249084
1075.528320	847.884338
1074.411133	814.495239
1073.293945	314.362213
1072.176758	628.099243
1071.059570	458.740387
1069.941406	455.838898
1068.823242	614.602905
1067.705078	635.057739
1066.585938	660.164795
1065.467773	708.670837
1064.348633	558.143372
1063.228516	477.883148
1062.109375	584.860535
1060.989258	502.277924
1059.869141	602.165833
1058.749023	575.733337
1057.627930	411.371552
1056.506836	305.521332
1055.385742	414.704163
1054.264648	547.206177
1053.142578	326.957672
1052.020508	188.550888
1050.898438	412.083496
1049.775391	374.103088
1048.653320	249.824112
1047.530273	449.897491
1046.407227	220.727798
1045.283203	238.860825
1044.159180	91.481400
1043.035156	235.549545
1041.911133	314.330933
1040.786133	255.642914
1039.661133	217.976898
1038.536133	224.607361
1037.411133	312.755981
1036.285156	289.169037
1035.159180	507.646301
1034.033203	190.967194
1032.907227	246.634613
1031.780273	234.877365
1030.653320	195.275406
1029.526367	199.903946
1028.398438	339.357117
1027.271484	18.798298
1026.143555	-120.388908
1025.014648	28.491955
1023.886719	63.610703
1022.757813	-124.059853
1021.628906	-130.573029
1020.499023	20.737921
1019.370117	-305.763367
1018.240234	-43.033318
1017.109375	-70.162643
1015.979492	-43.886776
1014.848633	116.850914
1013.717773	76.030746
1012.586914	-61.974392
1011.455078	73.414818
1010.324219	294.493408
1009.192383	223.901642
1008.059570	107.142479
1006.927734	457.872711
1005.794922	979.688171
1004.661133	1508.285034
1003.528320	1981.248291
1002.394531	1943.258301
1001.260742	1237.541138
1000.126953	559.976440
998.993164	233.917358
997.858398	143.651932
996.723633	275.168762
995.587891	122.819572
994.453125	-218.573074
993.317383	42.451599
992.181641	38.208839
991.044922	160.907089
989.909180	131.503784
988.772461	58.430111
987.634766	13.155428
986.498047	133.902115
985.360352	-136.859085
984.222656	-89.588226
983.084961	52.174828
981.946289	60.489712
980.807617	-76.048409
979.668945	-99.666977
978.530273	58.559849
977.390625	-263.771881
976.250977	-52.451328
975.111328	9.497999
973.970703	-160.545364
972.830078	152.076218
971.689453	39.763939
970.548828	33.269573
969.407227	-12.119835
968.266602	-48.168457
967.124023	250.958252
965.982422	-23.459675
964.839844	184.049988
963.697266	29.290106
962.554688	58.146938
961.412109	66.500832
960.268555	29.158998
959.125000	159.214691
957.980469	131.310242
956.836914	89.822227
955.692383	11.865110
954.547852	108.034401
953.402344	190.571396
952.256836	298.375977
951.111328	182.128845
949.965820	52.360359
948.820313	-198.368958
947.673828	69.987259
946.527344	-139.211014
945.379883	284.637451
944.233398	-109.227768
943.085938	154.860794
941.937500	366.462799
940.790039	101.096237
939.641602	118.941887
938.493164	182.546997
937.344727	-18.300795
936.195313	20.508135
935.045898	326.161163
933.896484	169.148926
932.747070	167.293976
931.596680	101.795143
930.446289	298.381134
929.295898	324.238617
928.144531	6.480707
926.993164	137.361969
925.841797	102.217400
924.690430	-19.220568
923.538086	52.850861
922.385742	186.413147
921.233398	22.253265
920.081055	-32.610420
918.927734	-66.865082
917.774414	64.853897
916.621094	108.065727
915.466797	-105.184158
914.312500	-134.337280
913.158203	-145.196823
912.002930	209.373657
910.848633	28.551964
909.693359	-199.686356
908.537109	-266.714691
907.381836	153.764191
906.225586	-173.703430
905.069336	13.417316
903.913086	-202.641953
902.755859	-28.965099
901.598633	158.324127
900.441406	6.092974
899.283203	16.983309
898.125000	107.159065
896.966797	30.006882
895.808594	9.526656
894.649414	106.724709
893.490234	203.972473
892.331055	222.173050
891.171875	141.045914
890.011719	-64.181763
888.851563	10.795577
887.691406	79.048859
886.530273	104.470398
885.369141	-18.977339
884.208008	110.393669
883.046875	194.666901
881.884766	186.521942
880.722656	198.742126
879.560547	181.722397
878.397461	268.439270
877.234375	334.901398
876.071289	338.326935
874.908203	458.903656
873.744141	331.839569
872.580078	544.756348
871.416016	69.047844
870.250977	255.030472
869.085938	384.741760
867.920898	210.865479
866.755859	201.223053
865.589844	144.427902
864.423828	227.009506
863.257813	181.532425
862.090820	232.687241
860.924805	185.037430
859.756836	433.772736
858.589844	406.345154
857.421875	374.464874
856.253906	448.049835
855.085938	306.302216
853.917969	469.577576
852.749023	408.613342
851.580078	603.177002
850.411133	320.384827
849.241211	369.270172
848.071289	294.947205
846.901367	352.755829
845.730469	215.777237
844.559570	222.080673
843.388672	82.926987
842.217773	268.177551
841.045898	263.225098
839.875000	36.889946
838.702148	134.771805
837.530273	288.440186
836.357422	214.107040
835.184570	282.733521
834.011719	465.182098
832.837891	363.951843
831.664063	387.725708
830.490234	371.269592
829.315430	459.638153
828.141602	387.302032
826.966797	571.408386
825.791016	385.267883
824.616211	310.599762
823.440430	140.082077
822.264648	67.609375
821.087891	-13.802909
819.911133	82.903038
818.734375	199.527618
817.557617	-28.988068
816.379883	51.851772
815.203125	59.149406
814.024414	-107.123917
812.846680	-35.468079
811.667969	80.535400
810.489258	67.478439
809.310547	-83.438736
808.130859	67.769745
806.951172	98.871010
805.771484	-58.889629
804.591797	-194.474792
803.411133	51.668682
802.230469	15.778214
801.048828	72.981148
799.868164	-242.569611
798.686523	-87.978172
797.504883	-108.704758
796.322266	-258.077179
795.139648	-81.759415
793.957031	-109.447861
792.774414	-208.109329
791.590820	-109.765060
790.408203	-91.280586
789.223633	-188.003143
788.040039	-83.442383
786.855469	-109.565857
785.670898	-7.517598
784.486328	76.673653
783.300781	-22.772263
782.115234	176.072479
780.929688	71.990906
779.743164	16.440147
778.557617	-70.125107
777.371094	68.448784
776.183594	109.709595
774.997070	40.482010
773.809570	119.000427
772.621094	100.304108
771.433594	55.031124
770.245117	119.907753
769.056641	-49.025726
767.868164	125.801872
766.678711	232.129868
765.489258	265.600677
764.299805	186.626633
763.109375	169.226334
761.919922	277.193481
760.728516	340.986664
759.538086	235.225540
758.346680	408.767334
757.155273	392.994110
755.963867	227.617691
754.772461	290.822662
753.580078	272.586731
752.387695	346.539734
751.194336	286.372345
750.001953	439.157349
748.808594	301.969147
747.614258	234.997620
746.420898	203.083817
745.226563	182.072556
744.032227	266.276550
742.836914	216.593613
741.642578	186.592285
740.447266	345.037170
739.250977	235.988876
738.055664	91.872963
736.859375	-100.424965
735.663086	193.453735
734.465820	104.006729
733.269531	67.082161
732.072266	43.256004
730.874023	214.108994
729.676758	-11.054258
728.478516	275.552185
727.280273	306.200806
726.081055	314.947113
724.882813	271.220276
723.683594	284.294464
722.483398	290.791870
721.284180	404.274689
720.083984	377.973175
718.883789	539.385864
717.682617	436.683838
716.481445	327.489624
715.280273	349.221619
714.079102	455.998291
712.876953	137.624557
711.674805	61.354893
710.472656	303.289246
709.270508	68.037384
708.067383	368.727448
706.864258	157.594254
705.660156	-49.044548
704.457031	88.350380
703.252930	232.259720
702.048828	128.149414
700.843750	45.896648
699.638672	124.656616
698.433594	168.662613
697.228516	143.168365
696.022461	91.684731
694.816406	25.094818
693.610352	-80.475906
692.403320	5.171748
691.197266	-8.994434
689.990234	-83.834450
688.782227	-329.969269
687.574219	14.185063
686.366211	-207.803543
685.158203	-143.358612
683.950195	-104.856041
682.741211	52.940632
681.532227	-40.586243
680.322266	-45.138988
679.112305	34.889637
677.902344	-175.167542
676.692383	-66.780731
675.482422	63.310997
674.271484	57.131836
673.060547	85.680595
671.848633	-69.514175
670.636719	-118.571770
669.424805	141.643906
668.212891	12.803676
667.000977	-5.669106
665.788086	81.824738
664.574219	106.742050
663.361328	-25.890867
662.147461	-28.840799
660.933594	-126.670837
659.719727	19.459295
658.504883	-4.832449
657.290039	-67.868904
656.075195	119.318298
654.860352	67.174423
653.644531	-64.646828
652.428711	92.374573
651.212891	-205.216614
649.996094	-11.579337
648.779297	-9.676357
647.562500	213.959579
646.344727	45.744228
645.127930	497.300171
643.909180	415.064941
642.691406	442.492371
641.472656	420.367523
640.254883	170.263794
639.035156	6.132577
637.816406	323.283020
636.596680	66.510979
635.376953	103.934578
634.157227	-49.982822
632.936523	81.477669
631.715820	45.203518
630.495117	47.288216
629.273438	315.093658
628.051758	-58.896370
626.830078	160.919357
625.608398	-82.858322
624.385742	196.037750
623.163086	120.744980
621.940430	261.366547
620.717773	155.048996
619.494141	-95.290222
618.270508	86.334930
617.045898	46.727036
615.822266	-2.136597
614.597656	20.993546
613.372070	-174.888931
612.147461	-61.454174
610.921875	256.256470
609.696289	8.528482
608.469727	52.652004
607.244141	65.761421
606.017578	-22.696430
604.791016	-31.175877
