# Supplementary material for: Raman spectroscopy accurately differentiates mucosal healing from non-healing and biochemical changes following biological therapy in inflammatory bowel disease
Source: PLoS One. 2021 Jun 2;16(6):e0252210. doi: 10.1371/journal.pone.0252210 (PMC8172032; doi:10.1371/journal.pone.0252210)
Supplement: S2 Dataset — (ZIP) [file pone.0252210.s004.zip › Export UC MH/EC032-1_base sub CR removed_61__X_28950.3__Y_-63871__Z_2398.25__Time_700.txt]

1714.858398	262.565765
1713.881836	-51.275761
1712.905273	279.945587
1711.927734	107.717918
1710.950195	-26.004042
1709.972656	39.572243
1708.995117	237.305588
1708.017578	216.123032
1707.039063	-82.804817
1706.061523	-254.837463
1705.083008	-35.089321
1704.103516	-42.169338
1703.125000	-56.406403
1702.145508	-112.664047
1701.166016	-34.337475
1700.186523	-11.402890
1699.206055	-54.564732
1698.226563	-80.847122
1697.246094	-20.854900
1696.265625	-24.247555
1695.284180	34.528164
1694.303711	-23.453949
1693.322266	135.579285
1692.340820	41.667118
1691.359375	-83.508072
1690.376953	-127.893555
1689.395508	164.603180
1688.413086	121.576813
1687.430664	249.910385
1686.447266	114.909256
1685.464844	324.484436
1684.481445	217.492813
1683.498047	129.842880
1682.514648	317.210846
1681.530273	121.635620
1680.545898	232.932892
1679.561523	296.874512
1678.577148	316.144440
1677.592773	362.596619
1676.607422	324.465332
1675.622070	576.788696
1674.636719	513.163818
1673.651367	638.843140
1672.666016	451.408997
1671.679688	697.657166
1670.693359	681.330994
1669.707031	888.605896
1668.719727	833.405945
1667.733398	916.772583
1666.746094	1077.533813
1665.758789	957.427490
1664.770508	1007.602661
1663.783203	946.823547
1662.794922	1098.631836
1661.806641	1168.618530
1660.818359	1061.413208
1659.829102	1076.550903
1658.840820	1065.600586
1657.851563	1139.795654
1656.862305	1148.137451
1655.872070	1453.365723
1654.882813	1054.739746
1653.892578	1109.167358
1652.902344	843.775330
1651.912109	864.520142
1650.920898	962.269470
1649.930664	1004.776733
1648.939453	793.796143
1647.947266	488.059723
1646.956055	375.644226
1645.964844	583.207581
1644.972656	709.072937
1643.980469	375.695862
1642.987305	224.873703
1641.995117	317.195648
1641.001953	325.270599
1640.008789	304.554291
1639.015625	305.172119
1638.022461	-126.471222
1637.028320	-80.519821
1636.034180	-66.019470
1635.040039	156.856689
1634.045898	3.051811
1633.051758	52.319691
1632.056641	-174.793961
1631.061523	-93.586441
1630.066406	106.199257
1629.070313	3.377116
1628.075195	50.723450
1627.079102	-75.447159
1626.083008	-69.933296
1625.085938	46.134598
1624.089844	-211.050812
1623.092773	-10.681444
1622.095703	97.723328
1621.098633	43.280720
1620.101563	112.399055
1619.103516	71.264427
1618.105469	171.997116
1617.107422	62.752781
1616.109375	108.451889
1615.110352	99.080948
1614.112305	186.820297
1613.113281	41.141613
1612.114258	31.908546
1611.114258	6.976296
1610.114258	-38.890976
1609.115234	4.372667
1608.115234	24.047274
1607.114258	67.290535
1606.114258	52.906250
1605.113281	229.641602
1604.112305	115.744637
1603.111328	213.854889
1602.109375	-135.502640
1601.108398	-296.392670
1600.106445	-185.258087
1599.104492	106.207321
1598.102539	-46.894501
1597.099609	-121.567513
1596.096680	36.298641
1595.093750	-223.942856
1594.090820	-123.692612
1593.087891	-41.825748
1592.083984	-74.932922
1591.080078	-311.685272
1590.076172	-49.977180
1589.072266	216.759995
1588.067383	13.777497
1587.063477	79.414764
1586.058594	116.253128
1585.052734	103.456062
1584.047852	54.085480
1583.041992	-10.996284
1582.036133	132.256989
1581.030273	186.792587
1580.024414	84.961250
1579.017578	55.958561
1578.011719	-27.799311
1577.004883	-46.580555
1575.998047	-91.487236
1574.990234	79.398796
1573.982422	3.035443
1572.975586	254.186813
1571.966797	242.553009
1570.958984	-83.666817
1569.951172	-48.705650
1568.942383	113.395454
1567.933594	59.724541
1566.924805	65.665710
1565.915039	-224.492142
1564.906250	20.021980
1563.896484	-104.200806
1562.886719	62.064320
1561.875977	132.137314
1560.866211	155.361832
1559.855469	82.494263
1558.844727	-21.594206
1557.833984	99.687302
1556.822266	44.569561
1555.811523	217.297440
1554.799805	6.481744
1553.788086	243.572891
1552.775391	446.749603
1551.763672	28.503313
1550.750977	202.869766
1549.738281	-36.941010
1548.725586	85.326614
1547.711914	93.593178
1546.699219	62.926117
1545.685547	127.755592
1544.671875	288.026093
1543.658203	267.203552
1542.643555	370.226654
1541.628906	-7.338360
1540.614258	82.480461
1539.599609	125.637558
1538.584961	235.730972
1537.569336	-75.010963
1536.553711	-3.936011
1535.538086	141.759125
1534.522461	-91.852661
1533.505859	-31.597075
1532.489258	72.302925
1531.472656	60.034649
1530.456055	179.031570
1529.439453	73.707664
1528.421875	45.538555
1527.404297	143.409683
1526.386719	-103.883980
1525.369141	-1.165537
1524.350586	-145.687256
1523.332031	-12.428195
1522.313477	25.459557
1521.294922	191.775131
1520.275391	85.327461
1519.256836	115.039696
1518.237305	57.209957
1517.217773	112.327019
1516.197266	187.827408
1515.177734	-194.001282
1514.157227	-141.843216
1513.136719	-46.192352
1512.116211	-227.921066
1511.094727	-129.993652
1510.074219	37.050751
1509.052734	-132.140015
1508.031250	11.495534
1507.008789	-27.106802
1505.987305	8.541214
1504.964844	-266.067627
1503.942383	-74.323418
1502.918945	135.144882
1501.896484	-34.641304
1500.873047	15.744669
1499.849609	-97.849480
1498.826172	-216.618973
1497.802734	-110.243423
1496.778320	72.728867
1495.753906	-192.124420
1494.729492	-11.968143
1493.705078	22.273054
1492.680664	-61.184807
1491.655273	154.316666
1490.629883	331.307861
1489.604492	153.031189
1488.578125	179.065796
1487.552734	23.713135
1486.526367	115.980766
1485.500000	172.395599
1484.473633	6.687455
1483.446289	269.603149
1482.418945	261.939331
1481.391602	481.191559
1480.364258	335.660889
1479.336914	404.264709
1478.308594	434.531799
1477.280273	265.968231
1476.251953	609.490356
1475.223633	611.501892
1474.194336	924.121338
1473.165039	745.180115
1472.135742	886.992065
1471.106445	916.721680
1470.077148	1114.321533
1469.046875	998.890381
1468.016602	1036.065552
1466.986328	1312.204712
1465.956055	1181.439331
1464.924805	1233.681396
1463.893555	1298.576294
1462.862305	1510.767822
1461.831055	1329.139160
1460.799805	1383.736694
1459.767578	1689.628662
1458.735352	1650.149780
1457.703125	1618.283813
1456.670898	1408.806519
1455.637695	1557.075195
1454.604492	1816.864014
1453.571289	1754.503418
1452.538086	1783.428345
1451.503906	1779.372803
1450.470703	2084.488525
1449.436523	1862.488770
1448.401367	1997.721436
1447.367188	1958.179810
1446.332031	2151.581055
1445.297852	1739.932983
1444.261719	1659.977905
1443.226563	1866.007080
1442.191406	1727.921753
1441.155273	1863.051880
1440.119141	1752.865601
1439.083008	1743.873779
1438.045898	1694.454346
1437.009766	1761.341064
1435.972656	1398.711426
1434.934570	1228.223877
1433.897461	1302.821899
1432.860352	1001.217224
1431.822266	841.126770
1430.784180	792.190125
1429.745117	892.171997
1428.707031	765.123901
1427.667969	638.161194
1426.628906	420.520905
1425.589844	387.060394
1424.550781	416.678772
1423.510742	390.881226
1422.470703	460.888855
1421.430664	420.088104
1420.390625	238.332245
1419.349609	190.145020
1418.308594	275.457245
1417.267578	416.163025
1416.226563	342.993469
1415.185547	285.013580
1414.143555	264.839142
1413.101563	181.876068
1412.059570	93.991005
1411.017578	395.813354
1409.974609	-83.978447
1408.931641	42.014294
1407.888672	175.564392
1406.845703	223.747375
1405.801758	164.007553
1404.758789	6.484625
1403.714844	165.328644
1402.669922	-119.960899
1401.625977	287.368378
1400.581055	-2.672667
1399.537109	-44.236370
1398.491211	255.243317
1397.446289	487.017914
1396.400391	132.364426
1395.355469	-44.146637
1394.309570	157.742508
1393.262695	51.584816
1392.216797	103.320267
1391.169922	19.937584
1390.123047	297.086273
1389.076172	-13.815829
1388.029297	28.253487
1386.981445	313.004272
1385.933594	-192.469162
1384.885742	-62.600685
1383.837891	-25.172865
1382.789063	109.791199
1381.740234	-104.990646
1380.691406	-179.691681
1379.642578	-219.294785
1378.592773	68.302208
1377.543945	236.065430
1376.494141	44.454636
1375.444336	134.996460
1374.393555	85.889084
1373.342773	-60.365566
1372.292969	67.860970
1371.241211	6.642502
1370.190430	110.076622
1369.139648	-92.948997
1368.087891	95.377533
1367.036133	9.724345
1365.983398	-11.043785
1364.931641	-238.346420
1363.878906	12.504887
1362.826172	119.003914
1361.773438	63.826427
1360.720703	1.317119
1359.666992	187.656647
1358.613281	-227.752609
1357.559570	23.411512
1356.504883	229.825974
1355.451172	70.962608
1354.396484	-5.743373
1353.341797	-52.500599
1352.287109	206.336166
1351.231445	236.731384
1350.175781	215.090302
1349.120117	409.485809
1348.064453	306.146973
1347.008789	527.940613
1345.952148	680.289551
1344.895508	703.734131
1343.838867	548.772888
1342.782227	636.889709
1341.724609	789.495911
1340.666992	892.588440
1339.609375	530.058228
1338.551758	853.775818
1337.493164	791.199707
1336.434570	850.047058
1335.375977	626.833740
1334.317383	846.725952
1333.257813	866.237305
1332.199219	576.685242
1331.139648	952.517517
1330.079102	633.590149
1329.019531	784.519592
1327.958984	572.218079
1326.898438	609.633057
1325.837891	738.519470
1324.777344	971.162476
1323.715820	830.974792
1322.654297	740.308655
1321.592773	802.783081
1320.531250	744.418640
1319.468750	614.625305
1318.406250	753.804626
1317.343750	934.927246
1316.281250	711.758728
1315.218750	727.848633
1314.155273	872.146423
1313.091797	779.956482
1312.028320	963.754211
1310.963867	709.212769
1309.899414	925.108948
1308.834961	921.916138
1307.770508	879.427063
1306.706055	832.111206
1305.640625	966.918396
1304.575195	1035.337769
1303.509766	661.214844
1302.444336	803.562927
1301.377930	958.204163
1300.311523	965.414429
1299.245117	741.761841
1298.178711	712.307556
1297.111328	997.243896
1296.044922	1066.077637
1294.977539	985.213501
1293.909180	879.903259
1292.841797	769.793701
1291.773438	811.869141
1290.705078	701.935181
1289.636719	650.948364
1288.567383	528.947144
1287.499023	652.132629
1286.429688	461.681793
1285.360352	626.570923
1284.290039	507.329803
1283.219727	831.389648
1282.150391	851.793762
1281.079102	673.973755
1280.008789	437.549652
1278.937500	693.010742
1277.866211	613.305542
1276.794922	677.952026
1275.723633	852.626404
1274.651367	780.379456
1273.580078	666.655090
1272.507813	1058.767090
1271.434570	788.756226
1270.362305	763.113892
1269.289063	844.942322
1268.215820	711.942505
1267.142578	971.960754
1266.068359	814.636719
1264.994141	837.928223
1263.919922	897.814331
1262.845703	791.879395
1261.771484	676.256714
1260.696289	862.932861
1259.621094	757.121460
1258.545898	631.879517
1257.469727	923.217163
1256.394531	766.357849
1255.318359	1008.862305
1254.241211	586.741760
1253.165039	695.343628
1252.087891	1044.775635
1251.010742	764.025635
1249.933594	694.986816
1248.856445	815.633179
1247.778320	945.946655
1246.700195	752.956238
1245.622070	630.511963
1244.543945	831.218018
1243.464844	628.646057
1242.385742	807.390503
1241.306641	636.455811
1240.227539	654.905090
1239.147461	644.211487
1238.067383	740.257507
1236.987305	882.331848
1235.907227	643.595337
1234.827148	841.356201
1233.746094	297.276001
1232.665039	654.929810
1231.583008	607.778992
1230.501953	543.672424
1229.419922	552.220581
1228.337891	621.272095
1227.255859	520.813049
1226.172852	277.576202
1225.089844	445.761963
1224.006836	367.090759
1222.923828	300.515533
1221.840820	304.060547
1220.756836	355.917542
1219.672852	-27.340937
1218.587891	328.965088
1217.503906	158.408920
1216.418945	384.008820
1215.333984	360.740845
1214.249023	453.328613
1213.164063	408.248627
1212.078125	339.010864
1210.992188	593.061340
1209.906250	530.960632
1208.819336	432.665924
1207.732422	563.419250
1206.645508	648.267578
1205.558594	410.088013
1204.471680	518.928467
1203.383789	215.739243
1202.295898	389.497009
1201.208008	221.208832
1200.119141	-67.426109
1199.031250	-23.847576
1197.942383	-163.219925
1196.852539	-13.903355
1195.763672	-16.231831
1194.673828	197.797073
1193.583984	-30.680161
1192.494141	-165.375107
1191.404297	-40.542252
1190.313477	-9.523673
1189.222656	-84.265633
1188.131836	49.888580
1187.040039	-41.764530
1185.949219	-111.831245
1184.857422	-54.742447
1183.764648	172.600876
1182.672852	-91.955025
1181.580078	-178.993622
1180.487305	-69.449837
1179.394531	18.406462
1178.301758	-32.842030
1177.208008	-72.156876
1176.114258	142.402313
1175.020508	93.355812
1173.925781	72.992928
1172.831055	148.328522
1171.736328	146.976685
1170.641602	116.845482
1169.546875	-111.897255
1168.451172	73.161674
1167.355469	40.470142
1166.259766	-1.835189
1165.163086	-156.529694
1164.067383	310.074005
1162.970703	133.743561
1161.873047	165.220016
1160.776367	3.194141
1159.678711	27.389322
1158.581055	151.755051
1157.483398	-127.295433
1156.384766	66.097984
1155.287109	142.465576
1154.188477	292.652405
1153.088867	44.539379
1151.990234	41.994129
1150.890625	263.391693
1149.791016	355.964447
1148.691406	160.202957
1147.590820	-83.172554
1146.490234	116.358589
1145.389648	84.832962
1144.289063	117.515633
1143.187500	-182.996323
1142.086914	-136.123184
1140.984375	-91.723267
1139.882813	-130.619812
1138.781250	-26.929596
1137.678711	-30.302761
1136.576172	237.143372
1135.472656	124.307449
1134.370117	199.099152
1133.266602	285.663727
1132.163086	440.976959
1131.058594	332.703918
1129.955078	376.294861
1128.850586	279.835175
1127.746094	482.212006
1126.640625	421.224152
1125.535156	490.600769
1124.430664	600.193176
1123.324219	745.215393
1122.218750	439.993256
1121.112305	345.656616
1120.005859	459.700500
1118.899414	280.074127
1117.792969	474.462067
1116.685547	387.103363
1115.578125	337.592926
1114.470703	240.752090
1113.362305	307.077698
1112.253906	-23.868410
1111.145508	-37.964062
1110.037109	292.931488
1108.928711	394.459015
1107.819336	380.151459
1106.709961	247.733932
1105.599609	507.265747
1104.490234	504.635773
1103.379883	324.969177
1102.269531	643.188538
1101.159180	576.733643
1100.047852	342.830627
1098.936523	479.179626
1097.825195	448.071930
1096.713867	325.040070
1095.601563	517.761414
1094.489258	505.428375
1093.376953	335.286407
1092.263672	553.697449
1091.151367	421.245392
1090.038086	644.204468
1088.924805	410.572968
1087.810547	511.066254
1086.696289	418.645538
1085.582031	124.039726
1084.467773	424.308838
1083.352539	679.766968
1082.238281	596.747192
1081.123047	518.448669
1080.006836	550.558350
1078.891602	465.251099
1077.775391	534.913574
1076.659180	273.610504
1075.541992	383.164917
1074.425781	281.541687
1073.308594	231.560181
1072.191406	413.747040
1071.073242	267.644012
1069.956055	210.685791
1068.837891	235.769836
1067.719727	178.857391
1066.600586	243.768631
1065.481445	341.445251
1064.362305	422.705139
1063.243164	326.063538
1062.124023	320.744598
1061.003906	273.328339
1059.883789	277.413635
1058.762695	379.723114
1057.642578	243.556305
1056.521484	264.071838
1055.400391	286.940765
1054.278320	134.604584
1053.157227	103.832298
1052.035156	38.071854
1050.913086	124.125000
1049.790039	84.126740
1048.667969	158.533279
1047.544922	200.275269
1046.420898	78.757645
1045.297852	22.639479
1044.173828	-19.429598
1043.049805	99.392868
1041.925781	166.941360
1040.800781	197.221268
1039.675781	127.379608
1038.550781	-89.086082
1037.425781	-249.524002
1036.299805	139.472809
1035.173828	214.191742
1034.047852	88.849045
1032.921875	303.217590
1031.794922	210.579483
1030.667969	331.936737
1029.541016	2.372707
1028.413086	191.232178
1027.286133	-65.997459
1026.157227	-237.110626
1025.029297	-159.595428
1023.901367	-270.102234
1022.772461	-132.132721
1021.643555	-372.412018
1020.513672	-194.903656
1019.384766	-230.793076
1018.254883	-417.328766
1017.124023	-230.439026
1015.994141	56.116970
1014.863281	41.356743
1013.732422	110.087738
1012.601563	164.973175
1011.469727	162.014847
1010.338867	98.952766
1009.207031	110.070694
1008.074219	116.633575
1006.942383	292.177765
1005.809570	467.723785
1004.675781	758.897827
1003.542969	1500.864624
1002.409180	1558.391113
1001.275391	1382.582642
1000.141602	1209.260376
999.007813	257.706329
997.873047	228.087158
996.738281	180.107239
995.602539	9.909814
994.467773	-40.109512
993.332031	-78.473557
992.196289	-102.880730
991.059570	-143.324234
989.923828	120.682518
988.787109	-156.999878
987.650391	-38.089825
986.512695	20.962715
985.375000	-187.096054
984.237305	-123.222618
983.099609	2.888185
981.960938	-91.922333
980.822266	126.378670
979.683594	-113.143944
978.544922	-16.632364
977.405273	86.836998
976.265625	84.612907
975.125977	188.226898
973.985352	50.616455
972.845703	57.917252
971.705078	-72.490143
970.563477	102.683800
969.422852	36.829964
968.281250	44.561817
967.139648	66.170464
965.997070	-214.954987
964.855469	-103.621826
963.712891	-22.042095
962.569336	100.876244
961.426758	166.547897
960.283203	177.302307
959.139648	263.763672
957.996094	153.320480
956.851563	239.967834
955.707031	132.091248
954.562500	147.971710
953.416992	175.397476
952.272461	63.367378
951.126953	88.731674
949.980469	15.867214
948.834961	-4.274712
947.688477	368.824615
946.541992	58.627785
945.395508	253.560089
944.248047	165.296967
943.100586	113.716705
941.953125	190.111633
940.804688	264.292145
939.657227	484.580841
938.507813	202.990570
937.359375	92.690598
936.210938	162.682724
935.061523	209.949509
933.912109	188.922913
932.761719	288.773132
931.611328	-41.876736
930.460938	233.552475
929.310547	158.292221
928.160156	39.913757
927.008789	-89.689812
925.857422	-212.310013
924.705078	108.819435
923.553711	52.352242
922.401367	7.378667
921.249023	94.362610
920.095703	126.855675
918.942383	-149.592514
917.789063	-23.741037
916.635742	74.881470
915.481445	-114.811874
914.328125	-168.133636
913.172852	-305.312378
912.018555	-36.204338
910.863281	33.238976
909.708008	-171.683624
908.552734	95.174828
907.396484	96.772652
906.241211	0.989517
905.083984	-38.023018
903.927734	-165.292679
902.770508	-118.047600
901.613281	-5.096998
900.456055	67.121933
899.298828	-107.298714
898.140625	302.162170
896.982422	245.521210
895.824219	-102.760437
894.665039	191.289612
893.505859	-9.769270
892.346680	275.193939
891.186523	29.138046
890.027344	216.935013
888.867188	147.256180
887.706055	237.961151
886.545898	87.148163
885.384766	31.234852
884.223633	264.174622
883.061523	-80.380211
881.899414	290.117401
880.737305	184.776886
879.575195	147.139252
878.413086	402.503326
877.250000	222.968765
876.086914	153.916428
874.922852	222.293655
873.758789	304.170654
872.595703	203.715240
871.430664	157.345734
870.266602	302.237457
869.101563	296.390717
867.936523	11.729073
866.770508	212.813248
865.605469	18.236544
864.439453	295.647736
863.273438	33.771183
862.106445	376.200806
860.939453	244.678497
859.772461	409.553802
858.605469	177.092331
857.437500	409.223938
856.269531	340.633881
855.101563	417.853363
853.932617	192.327927
852.764648	415.242615
851.595703	322.033417
850.425781	508.944427
849.256836	453.811218
848.086914	712.235718
846.916992	641.374023
845.746094	317.572021
844.575195	119.230003
843.404297	265.531616
842.233398	179.092239
841.061523	394.587738
839.889648	48.736942
838.717773	181.389618
837.545898	36.824249
836.373047	135.834885
835.200195	58.291882
834.027344	101.342957
832.853516	340.816284
831.679688	254.231812
830.505859	241.287140
829.331055	333.171753
828.157227	121.597519
826.982422	240.130600
825.806641	264.917755
824.631836	189.331436
823.456055	238.525452
822.280273	-35.414238
821.103516	-15.255288
819.926758	-106.511208
818.750000	-1.860077
817.573242	165.003464
816.395508	89.169136
815.217773	-0.043224
814.040039	33.057606
812.862305	-89.586136
811.683594	-76.618195
810.504883	-152.633392
809.326172	-30.909067
808.146484	-44.829266
806.966797	78.895302
805.787109	-35.115131
804.607422	-86.982460
803.426758	3.154339
802.246094	-26.652319
801.064453	-185.191818
799.883789	-130.809280
798.702148	-395.837646
797.520508	-232.953522
796.337891	-322.890717
795.156250	-76.054153
793.972656	-31.004665
792.790039	-316.065857
791.607422	-189.212509
790.423828	-9.366008
789.239258	57.441124
788.055664	40.052155
786.871094	57.987862
785.686523	-143.120529
784.501953	-61.186985
783.316406	93.581009
782.130859	20.555269
780.945313	-81.240471
779.759766	230.028122
778.573242	11.021699
777.386719	-42.358120
776.199219	38.866692
775.012695	49.353027
773.825195	538.557434
772.637695	127.435753
771.449219	42.834179
770.260742	-90.310715
769.072266	63.102573
767.883789	220.777161
766.694336	157.973328
765.504883	141.387878
764.315430	184.201706
763.125977	152.067368
761.935547	249.753952
760.745117	230.690247
759.553711	383.187317
758.363281	5.424124
757.171875	492.050812
755.979492	303.400818
754.788086	319.208344
753.595703	-23.258499
752.403320	315.479706
751.210938	221.279251
750.017578	39.228722
748.824219	155.807770
747.630859	349.111176
746.436523	44.124050
745.242188	197.780441
744.047852	151.717316
742.853516	-104.887337
741.658203	272.206543
740.462891	298.379669
739.267578	190.834595
738.071289	74.544876
736.875000	122.560379
735.678711	128.921707
734.482422	84.902924
733.285156	110.925880
732.087891	-9.696590
730.890625	66.625114
729.692383	158.208450
728.494141	201.632019
727.295898	-10.763494
726.097656	80.755180
724.898438	296.787842
723.699219	95.441544
722.500000	101.693794
721.299805	326.319275
720.099609	452.605743
718.899414	251.449738
717.698242	277.347656
716.498047	331.614319
715.296875	468.761169
714.094727	45.452324
712.893555	210.997620
711.691406	123.665451
710.489258	282.643890
709.286133	125.693260
708.083008	-9.362749
706.879883	-20.191153
705.676758	121.424774
704.472656	-137.457764
703.268555	80.380241
702.064453	-65.137558
700.860352	154.870453
699.655273	18.220310
698.450195	125.182411
697.244141	-80.819809
696.039063	93.612717
694.833008	31.236340
693.626953	-183.074509
692.419922	-121.435486
691.212891	-146.583786
690.005859	10.674108
688.798828	-292.080719
687.590820	-175.913284
686.382813	-31.518438
685.174805	-166.826157
683.965820	49.218517
682.756836	-55.520279
681.547852	-45.273697
680.338867	-93.430275
679.128906	27.469971
677.918945	-89.781021
676.708984	-144.100571
675.498047	-269.720398
674.287109	85.191689
673.076172	-14.268515
671.865234	247.611755
670.653320	-83.015907
669.441406	159.496933
668.229492	45.372154
667.016602	136.675919
665.803711	-80.897423
664.590820	-116.850365
663.377930	-44.728687
662.164063	20.973454
660.950195	-79.461151
659.736328	-71.873077
658.521484	-21.057985
657.306641	29.810688
656.091797	-35.712128
654.875977	273.982330
653.661133	139.598755
652.445313	89.379494
651.228516	-100.789833
650.012695	36.560616
648.795898	199.734741
647.579102	128.210922
646.361328	138.544571
645.143555	252.186722
643.925781	314.160889
642.708008	285.779175
641.489258	-17.835575
640.270508	123.704140
639.051758	-74.441528
637.833008	-201.612000
636.613281	-30.136814
635.393555	85.362480
634.172852	239.399765
632.953125	163.568680
631.732422	-150.565903
630.511719	359.370209
629.290039	55.841137
628.068359	192.027481
626.846680	137.146652
625.625000	167.882126
624.402344	342.030579
623.179688	355.175446
621.957031	78.857231
620.733398	76.598267
619.510742	234.688126
618.286133	-22.931229
617.062500	-53.847103
615.837891	13.362529
614.613281	251.347748
613.388672	-9.553242
612.164063	22.240997
610.938477	-59.733288
609.712891	-90.829735
608.486328	95.575882
607.260742	7.891702
606.034180	-101.670845
604.807617	-72.954506
