# Supplementary material for: Raman spectroscopy accurately differentiates mucosal healing from non-healing and biochemical changes following biological therapy in inflammatory bowel disease
Source: PLoS One. 2021 Jun 2;16(6):e0252210. doi: 10.1371/journal.pone.0252210 (PMC8172032; doi:10.1371/journal.pone.0252210)
Supplement: S2 Dataset — (ZIP) [file pone.0252210.s004.zip › Export UC MH/EC038-2_CR removed and BL sub_83__X_-3730.94__Y_63163.1__Z_-457.969__Time_947.txt]

1714.793945	249.532288
1713.817383	800.383484
1712.840820	449.883820
1711.864258	382.898071
1710.886719	507.972748
1709.909180	82.563889
1708.931641	-177.479340
1707.953125	322.410675
1706.975586	146.123016
1705.997070	215.166107
1705.018555	-145.274094
1704.040039	-180.088150
1703.060547	-63.535831
1702.081055	-57.883083
1701.101563	-80.154900
1700.122070	-74.202324
1699.142578	-125.626228
1698.162109	-148.926407
1697.181641	59.014824
1696.201172	-161.938171
1695.220703	-295.961914
1694.239258	-343.190735
1693.257813	-17.955416
1692.276367	132.220352
1691.294922	-82.056091
1690.313477	54.533710
1689.331055	-63.879707
1688.348633	-117.048759
1687.366211	217.599426
1686.383789	153.344955
1685.400391	148.823654
1684.416992	150.718536
1683.433594	-24.818670
1682.450195	205.610092
1681.465820	207.909286
1680.482422	208.571442
1679.498047	274.051575
1678.512695	76.968208
1677.528320	61.847706
1676.542969	321.581085
1675.558594	385.320343
1674.572266	473.764252
1673.586914	233.427734
1672.601563	334.185638
1671.615234	270.939758
1670.628906	428.977600
1669.642578	569.112061
1668.655273	524.036926
1667.668945	875.256226
1666.681641	603.308411
1665.694336	658.527039
1664.706055	637.427979
1663.718750	983.004700
1662.730469	902.118408
1661.742188	843.079407
1660.753906	866.813965
1659.764648	649.949524
1658.775391	894.703369
1657.787109	904.162109
1656.796875	1041.206055
1655.807617	1048.971802
1654.818359	1030.743286
1653.828125	700.700928
1652.837891	807.798767
1651.846680	584.617126
1650.856445	922.611511
1649.865234	560.179016
1648.874023	438.839203
1647.882813	397.203156
1646.891602	181.544250
1645.899414	177.636002
1644.907227	279.694580
1643.915039	168.130844
1642.922852	112.346169
1641.930664	225.779251
1640.937500	-72.233307
1639.944336	231.639603
1638.951172	103.046356
1637.957031	125.033943
1636.963867	265.868835
1635.969727	311.936432
1634.975586	-192.605957
1633.981445	-32.811916
1632.986328	-25.716377
1631.991211	-155.421738
1630.996094	-258.603912
1630.000977	-179.985443
1629.005859	-43.386272
1628.009766	-333.017334
1627.013672	-559.293091
1626.017578	-551.312073
1625.021484	179.848785
1624.024414	-243.362015
1623.028320	-216.879654
1622.031250	-122.056221
1621.033203	4.274595
1620.036133	-13.884478
1619.038086	80.886787
1618.041016	-8.156557
1617.041992	175.806442
1616.043945	294.076324
1615.045898	55.437611
1614.046875	194.604721
1613.047852	-30.873404
1612.048828	-15.070834
1611.048828	60.957767
1610.049805	-240.512924
1609.049805	-72.885262
1608.049805	160.086227
1607.048828	107.372818
1606.048828	72.932121
1605.047852	253.084671
1604.046875	351.916840
1603.045898	-185.315475
1602.044922	38.932804
1601.042969	22.303425
1600.041016	298.462036
1599.039063	-207.408981
1598.037109	-109.341888
1597.034180	51.260353
1596.031250	-195.972534
1595.028320	-64.449211
1594.025391	-162.976654
1593.022461	-144.111588
1592.018555	-62.768593
1591.014648	-83.421829
1590.010742	-331.264282
1589.006836	-28.674284
1588.001953	17.974621
1586.997070	-16.421312
1585.992188	92.418243
1584.987305	-64.859039
1583.982422	371.951324
1582.976563	206.475693
1581.970703	178.945969
1580.964844	195.512360
1579.958984	154.586975
1578.952148	126.487473
1577.945313	189.296631
1576.938477	168.604706
1575.931641	54.058739
1574.924805	-16.424547
1573.916992	-19.482845
1572.909180	68.253403
1571.901367	155.742340
1570.893555	-292.382019
1569.884766	88.322441
1568.876953	141.350479
1567.868164	103.227585
1566.858398	38.929504
1565.849609	-43.711548
1564.839844	8.422853
1563.830078	-22.716732
1562.820313	39.342575
1561.810547	171.194855
1560.799805	116.049049
1559.790039	-87.054489
1558.779297	124.448204
1557.767578	169.770172
1556.756836	62.007938
1555.745117	57.685516
1554.733398	42.795246
1553.721680	48.420284
1552.709961	162.567719
1551.697266	100.439758
1550.685547	133.897522
1549.672852	-8.804329
1548.659180	143.206314
1547.646484	217.387634
1546.632813	293.907501
1545.619141	-87.334984
1544.605469	174.900345
1543.591797	292.136902
1542.577148	199.867035
1541.562500	-223.140015
1540.547852	-44.511002
1539.533203	257.773895
1538.518555	188.074356
1537.502930	-72.750633
1536.487305	130.743210
1535.471680	246.277100
1534.456055	39.230507
1533.439453	40.922939
1532.422852	26.977276
1531.406250	-10.322552
1530.389648	135.168762
1529.373047	-288.874146
1528.355469	152.457581
1527.337891	70.727295
1526.320313	22.344128
1525.302734	48.475082
1524.284180	79.569672
1523.265625	282.883331
1522.247070	133.573425
1521.228516	-92.960495
1520.208984	-3.310286
1519.190430	-42.335697
1518.170898	-9.538093
1517.151367	-177.297806
1516.130859	-270.634766
1515.111328	403.912598
1514.090820	-36.402023
1513.070313	95.858009
1512.049805	212.551468
1511.028320	51.915821
1510.006836	104.192741
1508.986328	17.854706
1507.963867	-50.640980
1506.942383	-237.119873
1505.919922	-213.433105
1504.898438	71.591835
1503.875977	25.847683
1502.852539	79.925529
1501.830078	-70.972366
1500.806641	-188.615784
1499.783203	-206.434052
1498.759766	-173.123016
1497.736328	-536.540527
1496.711914	-214.211731
1495.687500	-245.075470
1494.663086	-362.933044
1493.638672	-10.329889
1492.613281	-20.943577
1491.587891	111.523468
1490.563477	72.716591
1489.537109	46.613640
1488.511719	10.296223
1487.485352	35.223904
1486.458984	26.922873
1485.432617	41.574173
1484.406250	-280.660706
1483.379883	55.487167
1482.352539	82.796921
1481.325195	380.417786
1480.297852	397.427185
1479.269531	569.903076
1478.241211	326.867645
1477.213867	407.575470
1476.184570	253.826248
1475.156250	622.316772
1474.127930	567.943176
1473.098633	439.748322
1472.069336	708.709229
1471.040039	835.061218
1470.009766	1042.774902
1468.979492	797.633850
1467.950195	1068.927124
1466.918945	887.486328
1465.888672	858.712219
1464.857422	1249.328125
1463.827148	1098.592896
1462.795898	1242.641968
1461.763672	1442.530884
1460.732422	1172.608032
1459.700195	1550.247437
1458.667969	1681.559814
1457.635742	1579.391602
1456.603516	2045.675049
1455.570313	1476.808594
1454.537109	1633.602051
1453.503906	1686.430786
1452.470703	1544.101929
1451.436523	1771.930176
1450.403320	1579.107666
1449.369141	1457.359131
1448.333984	1829.638062
1447.299805	1705.513062
1446.264648	1713.156494
1445.230469	1779.124756
1444.194336	1812.203979
1443.159180	1665.735107
1442.124023	1903.933228
1441.087891	1709.615601
1440.051758	1578.687866
1439.015625	1551.565796
1437.978516	1360.242676
1436.941406	1421.799316
1435.904297	1458.167114
1434.867188	1148.574341
1433.830078	937.710144
1432.791992	820.439026
1431.754883	880.048523
1430.715820	412.236572
1429.677734	492.294434
1428.639648	83.033798
1427.600586	344.928955
1426.561523	319.367859
1425.522461	457.802979
1424.482422	515.620911
1423.443359	518.116638
1422.403320	258.689056
1421.363281	279.094574
1420.322266	25.091131
1419.282227	267.355377
1418.241211	401.376923
1417.200195	173.055939
1416.159180	455.752655
1415.117188	29.018435
1414.076172	100.610443
1413.034180	13.865063
1411.992188	118.355415
1410.949219	84.672310
1409.907227	-192.604141
1408.864258	-75.195259
1407.821289	-136.048157
1406.777344	215.104126
1405.734375	21.412693
1404.690430	94.008705
1403.646484	-237.356445
1402.602539	-116.787964
1401.557617	31.444452
1400.513672	26.771595
1399.468750	-47.992588
1398.423828	160.709030
1397.377930	219.050507
1396.333008	-178.564056
1395.287109	-242.665466
1394.241211	26.550751
1393.195313	120.482903
1392.148438	-75.948380
1391.101563	118.357697
1390.054688	187.578629
1389.007813	256.907532
1387.960938	448.926086
1386.913086	225.795670
1385.865234	-204.653351
1384.817383	90.236816
1383.769531	-284.735474
1382.720703	47.786839
1381.671875	-21.948605
1380.623047	55.856461
1379.574219	128.767838
1378.524414	-120.323845
1377.475586	132.595184
1376.425781	66.064720
1375.375977	121.962265
1374.325195	-103.948105
1373.274414	114.327972
1372.224609	-51.362190
1371.172852	-331.562012
1370.122070	-88.063858
1369.070313	8.415862
1368.019531	-34.529682
1366.967773	69.619850
1365.915039	74.221214
1364.863281	143.692932
1363.810547	-237.322922
1362.757813	-43.142159
1361.705078	180.935257
1360.651367	151.276184
1359.598633	293.375885
1358.544922	-4.618541
1357.491211	-86.074448
1356.436523	71.221085
1355.382813	-64.657608
1354.328125	333.788940
1353.273438	183.218185
1352.217773	502.181335
1351.163086	396.550568
1350.107422	353.121002
1349.051758	562.961731
1347.996094	581.758850
1346.939453	384.813904
1345.883789	535.296692
1344.827148	569.259277
1343.769531	633.046082
1342.712891	919.986450
1341.655273	862.437561
1340.598633	611.771362
1339.540039	814.576782
1338.482422	920.814453
1337.423828	984.992554
1336.366211	663.083740
1335.307617	836.360352
1334.248047	668.182312
1333.189453	559.541199
1332.129883	918.463684
1331.070313	1208.073608
1330.010742	961.175842
1328.950195	425.270599
1327.890625	1018.975525
1326.830078	777.439209
1325.768555	657.099426
1324.708008	645.548218
1323.646484	831.580872
1322.585938	857.160034
1321.523438	1156.710693
1320.461914	824.562195
1319.400391	934.179810
1318.337891	1073.396362
1317.275391	832.887329
1316.211914	708.393738
1315.149414	832.949707
1314.085938	856.466858
1313.022461	1266.810059
1311.958984	1204.117920
1310.894531	907.549927
1309.831055	1263.594604
1308.766602	1166.613281
1307.701172	1052.479492
1306.636719	1263.216553
1305.571289	871.231201
1304.505859	1084.442383
1303.440430	1044.344482
1302.375000	1063.295044
1301.308594	1045.393188
1300.242188	899.759094
1299.175781	1297.133057
1298.109375	1045.950806
1297.041992	1182.874268
1295.975586	796.847961
1294.908203	899.447327
1293.839844	1399.555542
1292.772461	1160.991943
1291.704102	1322.361572
1290.635742	792.114258
1289.567383	791.701416
1288.498047	1056.031250
1287.428711	1092.336792
1286.360352	993.882263
1285.290039	912.606689
1284.220703	931.796326
1283.150391	711.011597
1282.080078	891.805786
1281.009766	803.292542
1279.939453	827.380493
1278.868164	756.034607
1277.796875	983.116882
1276.725586	601.194214
1275.654297	1155.806030
1274.582031	737.325562
1273.509766	1003.273132
1272.437500	900.162903
1271.365234	1412.645752
1270.291992	1023.721863
1269.218750	852.257446
1268.145508	922.518555
1267.072266	961.003845
1265.999023	1055.571411
1264.924805	1120.793701
1263.850586	1146.941284
1262.776367	965.788269
1261.701172	1284.446167
1260.625977	1230.023560
1259.550781	883.179382
1258.475586	1028.586182
1257.400391	1078.904907
1256.324219	822.325317
1255.248047	811.727600
1254.171875	864.385986
1253.094727	1126.267578
1252.018555	1091.173218
1250.941406	1172.809692
1249.864258	972.260498
1248.786133	800.930176
1247.708008	845.986328
1246.630859	876.407349
1245.551758	1023.385254
1244.473633	888.468384
1243.394531	908.995972
1242.316406	890.627075
1241.236328	806.655029
1240.157227	603.751648
1239.077148	704.209167
1237.998047	571.679199
1236.917969	737.489075
1235.836914	854.669128
1234.756836	1080.853760
1233.675781	887.540100
1232.594727	834.816406
1231.512695	934.692566
1230.431641	726.846313
1229.349609	475.436646
1228.267578	616.325562
1227.185547	682.055542
1226.102539	822.716492
1225.019531	791.465576
1223.936523	699.692993
1222.853516	561.951050
1221.769531	762.728027
1220.686523	165.595215
1219.602539	257.492249
1218.517578	407.274200
1217.433594	651.159180
1216.348633	486.674622
1215.263672	409.136505
1214.178711	570.585693
1213.092773	372.246552
1212.007813	381.480408
1210.921875	641.558411
1209.834961	168.163971
1208.749023	553.453674
1207.662109	666.053955
1206.575195	636.322510
1205.488281	370.366699
1204.400391	412.865845
1203.313477	380.619751
1202.225586	-70.737694
1201.136719	-81.331497
1200.048828	148.757629
1198.959961	58.577427
1197.871094	88.685364
1196.782227	140.372681
1195.692383	206.396622
1194.603516	118.448524
1193.513672	-89.732765
1192.423828	-184.913666
1191.333008	-104.704224
1190.242188	-70.235924
1189.151367	24.208412
1188.060547	188.191711
1186.969727	73.548424
1185.877930	-149.126526
1184.786133	216.186096
1183.694336	10.262190
1182.601563	-61.309219
1181.509766	-372.706543
1180.416992	-276.435822
1179.323242	308.731873
1178.230469	-383.762329
1177.136719	-96.041931
1176.042969	-139.079376
1174.949219	-151.012634
1173.854492	-251.596588
1172.760742	33.237267
1171.666016	-206.251984
1170.570313	-115.491425
1169.475586	49.351395
1168.379883	237.978775
1167.284180	-113.927017
1166.188477	-138.204956
1165.091797	-389.584625
1163.996094	-246.610168
1162.899414	-51.194702
1161.801758	124.971161
1160.705078	-4.627138
1159.607422	92.585388
1158.509766	-113.417564
1157.412109	-18.689711
1156.313477	157.062714
1155.215820	46.483688
1154.117188	-245.332458
1153.017578	-48.306614
1151.918945	84.250282
1150.819336	140.444214
1149.719727	-146.506683
1148.620117	-35.560303
1147.519531	-22.346750
1146.418945	-106.784508
1145.318359	-36.485725
1144.217773	-28.119188
1143.116211	-107.828697
1142.014648	147.883392
1140.913086	113.309280
1139.811523	14.534124
1138.708984	70.287163
1137.606445	154.515366
1136.503906	381.253143
1135.401367	237.286835
1134.297852	7.857447
1133.194336	262.910034
1132.090820	9.813034
1130.987305	-122.137398
1129.882813	203.913010
1128.778320	510.825378
1127.673828	366.954498
1126.569336	483.977386
1125.463867	411.273773
1124.358398	32.849327
1123.252930	401.025635
1122.146484	494.207764
1121.041016	78.120667
1119.934570	138.182632
1118.828125	340.266510
1117.720703	97.269691
1116.613281	98.125511
1115.505859	56.401684
1114.398438	-53.888779
1113.291016	-95.541451
1112.182617	-229.381561
1111.074219	100.135513
1109.964844	318.436554
1108.856445	101.939514
1107.747070	237.496628
1106.637695	450.939575
1105.528320	513.199341
1104.417969	358.274994
1103.307617	304.920105
1102.197266	242.172958
1101.086914	219.577850
1099.975586	628.579285
1098.864258	186.260757
1097.752930	359.412506
1096.641602	322.766266
1095.529297	542.975708
1094.416992	301.416992
1093.304688	118.876579
1092.191406	49.459351
1091.079102	439.148621
1089.965820	355.641296
1088.852539	187.502838
1087.738281	306.459381
1086.624023	432.457184
1085.509766	205.743469
1084.395508	538.655334
1083.280273	53.571407
1082.166016	247.821899
1081.050781	157.772308
1079.934570	229.855515
1078.819336	10.801826
1077.703125	301.301208
1076.586914	263.139191
1075.469727	112.405647
1074.353516	325.422180
1073.236328	146.705276
1072.119141	268.262939
1071.000977	333.548401
1069.882813	143.389847
1068.765625	513.415894
1067.646484	131.312866
1066.528320	309.224487
1065.409180	-117.027321
1064.290039	107.793419
1063.170898	215.546982
1062.050781	288.206543
1060.930664	267.318390
1059.810547	190.371674
1058.690430	295.919952
1057.569336	-7.641522
1056.449219	135.434418
1055.327148	49.496098
1054.206055	96.837379
1053.083984	-103.359230
1051.961914	175.305420
1050.839844	220.457047
1049.717773	50.930328
1048.594727	-139.457214
1047.471680	136.911972
1046.348633	-132.559128
1045.224609	-252.597748
1044.101563	-15.798314
1042.976563	158.017792
1041.852539	250.282471
1040.728516	-4.545947
1039.603516	320.780212
1038.478516	273.451904
1037.352539	7.377146
1036.227539	-62.969414
1035.101563	-265.852417
1033.974609	-277.794678
1032.848633	12.732714
1031.721680	205.533829
1030.594727	26.347855
1029.467773	151.817688
1028.340820	-377.997742
1027.212891	-256.977112
1026.084961	-470.399231
1024.956055	-140.255890
1023.828125	-230.388824
1022.699219	-417.887360
1021.570313	-329.067810
1020.440430	-523.249878
1019.311523	34.263069
1018.181641	-159.740799
1017.050781	-228.380249
1015.920898	-125.373291
1014.790039	-31.601208
1013.659180	-329.320496
1012.528320	-10.693243
1011.396484	-71.909760
1010.265625	144.816910
1009.132813	333.742188
1008.000977	376.885925
1006.868164	299.787781
1005.736328	208.940979
1004.602539	754.142883
1003.469727	1310.742310
1002.335938	1562.060791
1001.202148	1291.098511
1000.068359	1112.761353
998.933594	793.692017
997.799805	130.790405
996.665039	336.347534
995.529297	454.181732
994.394531	221.294174
993.258789	4.747656
992.123047	-172.401764
990.986328	-5.792531
989.849609	34.023777
988.712891	136.140518
987.576172	208.338547
986.439453	-366.794678
985.301758	341.364410
984.164063	-0.787016
983.025391	80.911858
981.887695	-39.889305
980.749023	214.532013
979.610352	349.287445
978.470703	-67.963898
977.332031	-236.582809
976.192383	144.415482
975.051758	111.589241
973.912109	37.499046
972.771484	73.794151
971.630859	153.790634
970.490234	-32.543411
969.348633	72.846100
968.207031	54.321846
967.065430	125.375328
965.923828	28.998032
964.781250	6.134882
963.638672	61.320107
962.496094	244.937729
961.352539	277.264893
960.208984	206.534744
959.065430	245.875473
957.921875	49.356579
956.777344	6.419463
955.632813	229.130997
954.488281	353.390778
953.343750	47.471375
952.198242	197.013641
951.052734	280.224792
949.907227	121.078552
948.760742	-122.512581
947.614258	86.611504
946.467773	268.281952
945.321289	171.224457
944.173828	49.146572
943.026367	36.792175
941.878906	-9.740050
940.730469	432.226379
939.582031	2.398026
938.433594	384.957550
937.285156	411.601257
936.135742	160.103531
934.987305	120.787903
933.836914	307.174713
932.687500	441.120636
931.537109	636.560242
930.386719	280.805206
929.236328	98.319298
928.084961	-8.913812
926.934570	250.374084
925.783203	-350.495270
924.630859	-270.868408
923.478516	-345.883240
922.327148	-127.504074
921.173828	-20.572403
920.021484	-206.820908
918.868164	-338.409790
917.714844	207.040451
916.561523	114.106934
915.407227	-46.861042
914.252930	-144.152115
913.098633	55.935902
911.944336	-84.369453
910.789063	-54.445290
909.633789	-194.588196
908.478516	-200.859650
907.322266	-161.759735
906.166016	72.250816
905.009766	156.645691
903.853516	64.349754
902.696289	42.327892
901.539063	-384.927582
900.381836	-280.015259
899.223633	-179.651764
898.065430	-49.897594
896.907227	152.205322
895.749023	60.249870
894.589844	135.667953
893.430664	-297.507263
892.271484	-25.389910
891.112305	131.396103
889.952148	-134.260178
888.791992	56.389229
887.630859	134.084976
886.470703	-135.840347
885.309570	7.339626
884.148438	82.784904
882.986328	-180.121155
881.825195	172.733231
880.663086	-56.224266
879.500000	82.333771
878.337891	99.155769
877.174805	102.462502
876.011719	258.941284
874.847656	122.618225
873.684570	96.683075
872.520508	131.540344
871.355469	161.888580
870.191406	192.230026
869.026367	119.102081
867.861328	34.774086
866.695313	211.268341
865.530273	196.643738
864.364258	420.213135
863.197266	30.388039
862.031250	177.537842
860.864258	284.200104
859.697266	143.876633
858.530273	499.625397
857.362305	379.515717
856.194336	203.377502
855.026367	182.075424
853.857422	441.063568
852.688477	439.888672
851.519531	633.694763
850.350586	352.389496
849.180664	532.678955
848.010742	137.305191
846.840820	221.273605
845.670898	43.290710
844.500000	252.558716
843.329102	-12.617752
842.157227	113.787743
840.986328	88.050987
839.814453	335.098389
838.642578	257.894745
837.469727	182.956787
836.296875	23.141895
835.124023	15.289496
833.951172	63.264397
832.777344	-7.127665
831.603516	134.560623
830.429688	-60.803947
829.255859	158.897339
828.081055	469.938965
826.906250	294.670654
825.731445	308.982635
824.555664	-11.073300
823.379883	223.897522
822.204102	19.840012
821.027344	114.341133
819.851563	117.479744
818.674805	113.924248
817.497070	-227.970291
816.320313	51.142620
815.142578	45.337593
813.963867	-93.936569
812.786133	164.885437
811.607422	-141.121841
810.428711	-153.608551
809.250000	27.219830
808.070313	-422.995178
806.890625	-399.921265
805.710938	-19.365452
804.531250	-96.335968
803.350586	-37.900352
802.169922	33.803043
800.988281	-191.822662
799.807617	-350.821289
798.625977	-272.503387
797.444336	-418.147919
796.261719	-357.625305
795.079102	-569.700745
793.896484	44.613518
792.713867	-242.804016
791.530273	-397.253540
790.346680	-139.898743
789.163086	-170.408035
787.979492	248.251266
786.794922	69.398010
785.610352	-78.430260
784.425781	-104.605156
783.240234	-110.899727
782.054688	97.159126
780.869141	393.475159
779.682617	194.796722
778.496094	285.499268
777.309570	-45.595501
776.123047	226.072357
774.935547	-58.569290
773.748047	-153.353882
772.560547	144.522614
771.373047	89.366196
770.184570	60.657326
768.996094	166.394623
767.806641	391.050659
766.618164	5.254347
765.428711	16.103819
764.239258	192.078201
763.048828	460.403809
761.858398	517.247314
760.667969	314.342346
759.477539	410.717377
758.286133	370.625946
757.094727	-34.544575
755.903320	6.751932
754.710938	294.171143
753.518555	32.016571
752.326172	376.328400
751.133789	347.019836
749.940430	199.092117
748.747070	369.532410
747.553711	263.277405
746.359375	198.714859
745.166016	61.734474
743.970703	453.380188
742.776367	263.668762
741.581055	8.218283
740.385742	110.111908
739.190430	130.823364
737.994141	173.372940
736.797852	193.943542
735.601563	-33.004753
734.405273	-19.080244
733.208008	228.977432
732.010742	-28.634907
730.813477	225.747910
729.615234	140.925186
728.416992	117.304886
727.218750	200.759232
726.020508	-168.333603
724.821289	-113.393181
723.622070	-91.315964
722.422852	214.627838
721.222656	179.704132
720.022461	-130.344589
718.822266	168.635376
717.621094	288.468536
716.420898	275.101929
715.218750	327.095978
714.017578	143.496887
712.815430	44.930641
711.614258	-77.633507
710.411133	30.760866
709.208984	67.145294
708.005859	271.143616
706.802734	19.872625
705.599609	99.553116
704.395508	-77.705154
703.191406	-178.794739
701.987305	-1.445720
700.782227	82.221344
699.577148	344.083893
698.372070	279.664185
697.166992	273.886902
695.960938	81.166924
694.754883	131.784760
693.548828	249.640152
692.341797	-138.564636
691.135742	155.016418
689.927734	-241.793854
688.720703	-382.427826
687.512695	21.457491
686.304688	-245.082367
685.096680	-364.099548
683.888672	-129.749496
682.679688	175.964218
681.470703	115.293495
680.260742	-47.212105
679.050781	-79.725891
677.840820	-40.802475
676.630859	-62.539158
675.419922	15.266984
674.209961	-4.350199
672.998047	235.617767
671.787109	-119.303513
670.575195	-262.158752
669.363281	310.617676
668.151367	254.196381
666.938477	-160.881409
665.725586	-273.296936
664.512695	188.883255
663.299805	-87.594376
662.085938	-219.259048
660.872070	130.500595
659.658203	158.653061
658.443359	-153.989395
657.228516	-86.798485
656.013672	45.150932
654.797852	-120.352470
653.583008	-111.073334
652.366211	137.516327
651.150391	-16.710424
649.934570	139.447754
648.717773	50.230434
647.500000	-71.043907
646.283203	12.420937
645.065430	358.596100
643.847656	192.840195
642.629883	175.833496
641.411133	212.873856
640.192383	209.352966
638.973633	145.976944
637.753906	-52.402264
636.534180	121.343277
635.314453	-116.985825
634.094727	-185.148605
632.874023	-72.500961
631.653320	162.908005
630.432617	33.906269
629.211914	-118.110756
627.990234	195.942459
626.768555	36.521549
625.545898	32.158699
624.324219	-166.606049
623.101563	226.860672
621.877930	-17.574057
620.655273	449.987762
619.431641	91.534538
618.208008	-218.814590
616.983398	122.571983
615.759766	-136.620255
614.535156	-58.815552
613.310547	-243.131744
612.084961	-101.234596
610.859375	-97.263649
609.633789	55.358593
608.408203	136.467194
607.181641	152.586670
605.955078	22.637548
604.728516	-78.104134
