# Supplementary material for: Raman spectroscopy accurately differentiates mucosal healing from non-healing and biochemical changes following biological therapy in inflammatory bowel disease
Source: PLoS One. 2021 Jun 2;16(6):e0252210. doi: 10.1371/journal.pone.0252210 (PMC8172032; doi:10.1371/journal.pone.0252210)
Supplement: S2 Dataset — (ZIP) [file pone.0252210.s004.zip › Export UC MH/OC029-1 pre treatment_base sub CR removed_66__X_-2897.93__Y_35435.1__Z_228.178__Time_753.txt]

1714.640625	33.230667
1713.664063	128.186417
1712.687500	120.319656
1711.709961	323.463715
1710.733398	-45.232613
1709.755859	51.721241
1708.778320	-7.635234
1707.799805	138.383209
1706.821289	-102.265511
1705.843750	-99.984993
1704.864258	-326.356445
1703.885742	-114.578903
1702.907227	-179.544586
1701.927734	-245.581161
1700.948242	40.420952
1699.968750	71.146309
1698.988281	-94.494034
1698.007813	-36.674080
1697.028320	73.440880
1696.046875	-66.273834
1695.066406	124.122742
1694.084961	107.494286
1693.104492	105.656662
1692.123047	81.112480
1691.140625	151.281815
1690.159180	132.051041
1689.176758	87.398315
1688.194336	289.388275
1687.211914	425.859650
1686.228516	704.731445
1685.246094	297.072815
1684.262695	431.636230
1683.279297	415.424622
1682.295898	554.808167
1681.311523	583.346497
1680.327148	735.396057
1679.342773	404.002686
1678.358398	667.179016
1677.374023	760.961548
1676.388672	980.657349
1675.403320	1214.497681
1674.417969	1079.604858
1673.432617	1307.167603
1672.446289	1184.703491
1671.459961	1267.729126
1670.473633	1229.364868
1669.487305	1420.220337
1668.500977	1513.544067
1667.513672	1336.821777
1666.526367	1551.054688
1665.539063	1712.855347
1664.550781	1461.456299
1663.563477	1881.861694
1662.575195	1859.930176
1661.586914	1814.799927
1660.598633	2075.112061
1659.609375	2078.883545
1658.620117	2236.899170
1657.631836	2257.702148
1656.641602	2236.663086
1655.652344	2022.918823
1654.662109	2095.640381
1653.672852	1957.140381
1652.681641	2004.366943
1651.691406	1872.181885
1650.701172	1399.363281
1649.709961	1424.238770
1648.718750	1169.326050
1647.727539	1205.629028
1646.735352	956.941223
1645.744141	994.028076
1644.751953	696.038879
1643.759766	741.772766
1642.766602	552.859619
1641.774414	525.335693
1640.781250	416.312653
1639.788086	101.844276
1638.794922	368.031250
1637.801758	328.464722
1636.807617	310.240295
1635.813477	41.846195
1634.819336	192.775604
1633.825195	43.485832
1632.830078	15.609362
1631.834961	19.515308
1630.839844	173.649948
1629.844727	-35.396667
1628.849609	-112.632866
1627.853516	70.768044
1626.857422	-56.210228
1625.861328	-30.496237
1624.865234	-2.078874
1623.868164	-47.207375
1622.871094	-113.277435
1621.874023	15.183651
1620.876953	-61.284779
1619.879883	274.682037
1618.881836	95.832214
1617.883789	313.510132
1616.885742	137.370255
1615.887695	-33.450344
1614.888672	197.213303
1613.889648	15.921213
1612.890625	-89.269974
1611.891602	209.325516
1610.892578	-110.910027
1609.892578	17.097351
1608.892578	-200.891953
1607.892578	23.867235
1606.892578	159.395676
1605.891602	307.868408
1604.890625	320.044922
1603.889648	-63.116917
1602.888672	124.249153
1601.887695	96.881668
1600.885742	-158.165024
1599.883789	-133.411255
1598.881836	-263.064209
1597.879883	-167.998856
1596.876953	-256.065002
1595.874023	-122.152809
1594.871094	-205.279297
1593.868164	-66.536491
1592.864258	-3.749698
1591.861328	-71.692352
1590.857422	-113.685684
1589.853516	-9.715549
1588.848633	0.098788
1587.844727	-71.139999
1586.839844	167.777313
1585.834961	116.991272
1584.830078	225.027557
1583.824219	275.471802
1582.819336	28.656992
1581.813477	10.965979
1580.807617	92.032265
1579.800781	60.872932
1578.794922	29.507774
1577.788086	0.527566
1576.781250	299.201050
1575.773438	209.872116
1574.766602	198.384232
1573.758789	285.476379
1572.750977	83.704865
1571.743164	453.634430
1570.735352	85.109207
1569.726563	77.645477
1568.718750	-52.143185
1567.708984	20.437868
1566.700195	162.852966
1565.691406	-50.689941
1564.681641	85.983025
1563.671875	-83.846863
1562.662109	192.364792
1561.652344	-9.042573
1560.641602	2.016592
1559.630859	85.411880
1558.620117	80.388351
1557.609375	28.465616
1556.597656	-39.242020
1555.586914	-76.079987
1554.575195	187.256317
1553.563477	144.692322
1552.550781	192.488281
1551.539063	221.905579
1550.526367	240.697525
1549.513672	39.330940
1548.500977	86.105629
1547.487305	168.802658
1546.473633	243.459167
1545.459961	142.067627
1544.446289	-117.166489
1543.432617	23.943798
1542.417969	213.817520
1541.404297	212.267548
1540.389648	58.122536
1539.374023	156.779083
1538.359375	219.037018
1537.343750	146.837158
1536.328125	38.317432
1535.312500	156.590256
1534.296875	150.803284
1533.280273	23.600834
1532.263672	27.686420
1531.247070	28.969625
1530.230469	-78.182877
1529.212891	121.018173
1528.196289	59.813076
1527.178711	-22.193892
1526.160156	55.214180
1525.142578	140.117844
1524.124023	-143.210709
1523.106445	-25.266211
1522.087891	154.139877
1521.068359	55.522621
1520.049805	167.594589
1519.030273	94.332436
1518.010742	182.818237
1516.991211	-134.883362
1515.971680	91.958305
1514.951172	-64.169144
1513.930664	-109.995277
1512.910156	39.127708
1511.889648	0.652323
1510.868164	-45.693085
1509.846680	30.962315
1508.826172	158.740967
1507.803711	63.162231
1506.782227	-17.128160
1505.759766	-94.993149
1504.737305	-270.359833
1503.714844	-340.744232
1502.692383	-160.194519
1501.668945	-100.253845
1500.646484	-109.589958
1499.623047	-231.716599
1498.599609	-279.692810
1497.575195	-353.383362
1496.550781	61.493763
1495.527344	-61.055271
1494.502930	28.571936
1493.477539	-20.036240
1492.453125	-163.288879
1491.427734	-61.259876
1490.402344	145.388184
1489.376953	35.082848
1488.350586	-126.369514
1487.325195	253.521332
1486.298828	89.366211
1485.272461	216.173904
1484.245117	322.414551
1483.218750	99.437332
1482.191406	557.519592
1481.164063	762.869507
1480.136719	549.919556
1479.108398	543.459900
1478.080078	728.092529
1477.052734	833.628479
1476.023438	898.266602
1474.995117	838.053711
1473.965820	1012.073975
1472.937500	1033.254517
1471.908203	1268.177490
1470.877930	1581.834839
1469.848633	1541.706299
1468.818359	1465.938354
1467.788086	1822.519897
1466.757813	1878.905640
1465.727539	2052.190918
1464.696289	2235.538574
1463.665039	2314.621094
1462.633789	2426.695557
1461.602539	2447.287354
1460.570313	2561.808838
1459.539063	2831.183350
1458.506836	2925.289307
1457.473633	2877.236084
1456.441406	3085.502686
1455.408203	3346.948730
1454.375000	2908.343750
1453.341797	2911.144287
1452.308594	3355.068115
1451.274414	3426.249023
1450.241211	3249.132568
1449.207031	3383.720947
1448.171875	3351.105469
1447.137695	3455.320801
1446.102539	3506.352295
1445.067383	3276.448975
1444.032227	3423.776123
1442.997070	3006.875732
1441.960938	3179.594482
1440.924805	2998.235840
1439.888672	2958.621582
1438.852539	2840.728760
1437.816406	3127.353027
1436.779297	2807.452881
1435.742188	2624.194580
1434.705078	2314.805176
1433.666992	1945.005249
1432.629883	1734.534058
1431.591797	1433.348633
1430.553711	1175.290894
1429.514648	887.139465
1428.476563	959.961243
1427.437500	762.973694
1426.398438	838.496399
1425.359375	707.373413
1424.320313	405.024933
1423.280273	380.083740
1422.240234	461.079773
1421.200195	350.726074
1420.159180	462.124420
1419.119141	238.755188
1418.078125	257.233948
1417.037109	278.343811
1415.996094	20.279915
1414.954102	177.507751
1413.912109	143.651627
1412.870117	104.912506
1411.828125	161.854553
1410.786133	27.883699
1409.743164	-105.911140
1408.700195	-332.469025
1407.657227	86.746712
1406.614258	41.337105
1405.570313	-86.782379
1404.527344	-84.157158
1403.483398	-23.682241
1402.438477	-40.887199
1401.394531	70.019432
1400.349609	-59.762875
1399.304688	16.276300
1398.259766	44.802078
1397.214844	55.922890
1396.168945	-95.706612
1395.123047	43.505253
1394.077148	157.764420
1393.031250	126.882248
1391.984375	-186.765457
1390.937500	55.589886
1389.890625	145.337631
1388.843750	-132.605560
1387.796875	-160.110214
1386.749023	272.739044
1385.701172	7.918842
1384.653320	-196.625122
1383.604492	-53.510288
1382.556641	72.230034
1381.507813	-311.602295
1380.458984	-90.629425
1379.410156	200.338348
1378.360352	66.881355
1377.310547	160.804626
1376.260742	140.051575
1375.210938	24.657381
1374.161133	-45.616241
1373.110352	111.251099
1372.059570	-103.317482
1371.008789	-98.245964
1369.957031	111.359436
1368.906250	266.232147
1367.854492	114.747940
1366.802734	132.873795
1365.750000	-60.531174
1364.698242	316.483765
1363.645508	-115.515106
1362.592773	47.637665
1361.540039	-82.720589
1360.486328	137.887024
1359.433594	443.134033
1358.379883	305.793182
1357.326172	275.573822
1356.271484	173.437714
1355.216797	213.150391
1354.163086	101.465088
1353.107422	382.419617
1352.052734	502.005707
1350.998047	385.831573
1349.942383	654.605835
1348.886719	789.405273
1347.830078	636.475891
1346.774414	652.457642
1345.717773	1018.276978
1344.661133	707.162415
1343.604492	874.788513
1342.546875	1282.901733
1341.490234	1190.443115
1340.432617	1217.080688
1339.375000	1154.684692
1338.316406	1473.814331
1337.258789	956.124390
1336.200195	1295.248657
1335.141602	1013.201172
1334.082031	1072.850220
1333.023438	1206.831787
1331.963867	972.384155
1330.904297	1175.829224
1329.844727	1201.329590
1328.784180	1083.595703
1327.723633	1119.245972
1326.663086	1342.767212
1325.602539	1079.739624
1324.541992	1167.610596
1323.480469	1282.718384
1322.418945	1225.115967
1321.357422	1271.307617
1320.295898	1682.754395
1319.233398	1583.521118
1318.170898	1809.986694
1317.108398	1338.684326
1316.045898	1575.190430
1314.982422	1644.109131
1313.918945	1671.215332
1312.855469	1385.552002
1311.791992	1582.863159
1310.728516	1501.933960
1309.664063	1566.388794
1308.599609	1520.154175
1307.535156	1860.388062
1306.469727	1774.931885
1305.404297	1861.789917
1304.338867	1788.852783
1303.273438	1745.541992
1302.208008	1854.740234
1301.141602	1686.261963
1300.075195	1815.249512
1299.008789	1885.302490
1297.942383	1704.891113
1296.875000	1554.097778
1295.807617	1717.677856
1294.740234	1621.091919
1293.672852	1492.716675
1292.604492	1305.583862
1291.537109	1584.633423
1290.468750	1515.401489
1289.399414	1343.284424
1288.331055	1372.303833
1287.261719	1153.849976
1286.192383	1352.065918
1285.123047	1332.234863
1284.052734	1324.705078
1282.983398	1260.915649
1281.913086	1082.141846
1280.841797	1209.418823
1279.771484	1114.015137
1278.700195	1074.958374
1277.628906	1282.985474
1276.557617	1510.517944
1275.486328	1522.844360
1274.414063	1593.856689
1273.341797	1593.998535
1272.269531	1440.246216
1271.197266	1550.390259
1270.124023	1418.738770
1269.050781	1487.371948
1267.977539	1746.393066
1266.904297	1587.991211
1265.830078	1373.552612
1264.756836	1647.103027
1263.681641	1713.233032
1262.607422	1684.248169
1261.533203	1657.716187
1260.458008	1363.099487
1259.382813	1758.204712
1258.307617	1736.545532
1257.231445	1651.562744
1256.155273	1649.404907
1255.079102	1476.817993
1254.002930	1569.608521
1252.926758	1350.856445
1251.849609	1370.614014
1250.772461	1509.535889
1249.695313	1385.733032
1248.617188	1488.078369
1247.540039	1519.863281
1246.461914	1177.343140
1245.382813	1437.523560
1244.304688	1250.587036
1243.225586	1245.850952
1242.146484	1270.220337
1241.067383	1233.855225
1239.988281	733.900330
1238.908203	879.581604
1237.828125	1042.141968
1236.748047	1202.161621
1235.667969	1051.675903
1234.586914	1194.559204
1233.505859	1114.339722
1232.424805	1014.716980
1231.343750	922.357239
1230.261719	1203.007935
1229.179688	1115.379028
1228.097656	1001.101929
1227.015625	860.188599
1225.932617	772.519043
1224.850586	905.010132
1223.767578	887.396179
1222.683594	654.480225
1221.600586	721.427490
1220.516602	471.595062
1219.432617	477.994659
1218.347656	276.511993
1217.263672	618.605713
1216.178711	443.605377
1215.093750	283.095184
1214.008789	127.409805
1212.922852	584.782471
1211.836914	469.963715
1210.750977	598.786255
1209.665039	758.829102
1208.579102	723.385986
1207.492188	429.899017
1206.405273	845.123047
1205.318359	633.506226
1204.230469	670.056885
1203.142578	699.276367
1202.054688	198.571899
1200.966797	169.921097
1199.877930	170.072342
1198.790039	20.924683
1197.701172	69.049919
1196.611328	52.105255
1195.522461	-142.896408
1194.432617	-119.096527
1193.342773	-186.756485
1192.252930	-206.412079
1191.162109	-161.284073
1190.072266	-130.680847
1188.981445	-16.129265
1187.889648	-206.700394
1186.798828	-210.018402
1185.707031	-103.030502
1184.615234	18.207937
1183.523438	38.526638
1182.430664	-27.621740
1181.337891	-36.286350
1180.245117	-263.225250
1179.152344	-70.690643
1178.059570	160.000916
1176.965820	-112.664986
1175.872070	74.602959
1174.778320	364.662079
1173.683594	-66.205269
1172.588867	242.692947
1171.494141	29.624325
1170.399414	362.081116
1169.303711	31.652122
1168.208984	76.759621
1167.113281	-71.940445
1166.016602	152.241318
1164.920898	41.624348
1163.824219	74.317284
1162.727539	228.726166
1161.630859	125.017349
1160.533203	324.503815
1159.435547	225.384903
1158.337891	536.735291
1157.240234	372.981293
1156.141602	514.562561
1155.043945	317.296448
1153.944336	511.081055
1152.845703	444.822266
1151.747070	397.561401
1150.647461	207.237930
1149.547852	197.970276
1148.447266	145.727127
1147.347656	64.842834
1146.247070	164.836044
1145.146484	-82.834557
1144.044922	147.838623
1142.944336	71.401627
1141.842773	373.112823
1140.741211	-62.635006
1139.638672	-72.689980
1138.537109	76.445877
1137.434570	130.354691
1136.332031	55.847595
1135.228516	311.468933
1134.125977	125.162666
1133.022461	444.592529
1131.917969	626.103271
1130.814453	498.926453
1129.709961	611.368103
1128.605469	949.044739
1127.500977	1039.832642
1126.396484	822.250732
1125.291016	751.661499
1124.185547	939.369263
1123.080078	731.205505
1121.973633	840.503296
1120.868164	518.630249
1119.761719	518.864258
1118.654297	587.673401
1117.547852	729.771606
1116.440430	273.053497
1115.333008	485.994110
1114.225586	571.055969
1113.117188	466.833649
1112.008789	421.706573
1110.900391	520.725281
1109.791992	425.872009
1108.682617	451.489227
1107.573242	791.191040
1106.463867	578.106201
1105.354492	879.754150
1104.244141	713.852234
1103.133789	859.481628
1102.023438	922.429382
1100.913086	1037.201294
1099.801758	1003.303772
1098.690430	1033.042725
1097.579102	1034.449585
1096.467773	863.791748
1095.355469	1088.989746
1094.243164	948.951355
1093.130859	889.018311
1092.017578	793.763489
1090.905273	1166.969116
1089.791992	1222.269165
1088.677734	1190.458618
1087.564453	1088.089233
1086.450195	1140.957275
1085.335938	1231.409912
1084.221680	1051.484375
1083.106445	1221.792725
1081.991211	1079.520142
1080.875977	873.885559
1079.760742	961.910706
1078.644531	1125.020020
1077.528320	405.418365
1076.412109	906.545410
1075.295898	677.729370
1074.178711	847.809082
1073.061523	654.301697
1071.944336	460.896973
1070.826172	499.666016
1069.708984	465.791443
1068.590820	729.520874
1067.471680	822.130005
1066.353516	767.185974
1065.234375	759.112488
1064.115234	748.733154
1062.996094	778.177185
1061.875977	674.258179
1060.755859	839.448181
1059.635742	592.970154
1058.515625	517.339844
1057.394531	514.248047
1056.273438	653.770142
1055.152344	337.628998
1054.031250	453.865875
1052.909180	738.251709
1051.787109	268.342163
1050.665039	361.319092
1049.541992	321.268066
1048.418945	232.293381
1047.295898	351.049530
1046.172852	299.556152
1045.048828	262.133423
1043.925781	301.739075
1042.801758	143.277084
1041.676758	134.081680
1040.552734	453.459808
1039.427734	206.782578
1038.302734	437.655548
1037.176758	326.276245
1036.050781	391.920013
1034.924805	341.272400
1033.798828	365.181030
1032.672852	393.821686
1031.545898	494.614807
1030.418945	374.602905
1029.291992	173.391281
1028.164063	279.094055
1027.036133	-154.129517
1025.908203	2.898170
1024.780273	32.243328
1023.651367	-110.124191
1022.522461	-85.205719
1021.393555	-215.661667
1020.264648	-280.986450
1019.134766	45.801823
1018.004883	-174.699097
1016.875000	133.596405
1015.744141	-216.392059
1014.613281	-0.692102
1013.482422	4.211465
1012.351563	122.726387
1011.219727	116.258942
1010.088867	297.450256
1008.956055	281.932556
1007.824219	423.910370
1006.691406	565.947266
1005.558594	1667.914795
1004.425781	2071.159912
1003.292969	2804.947754
1002.159180	2234.938965
1001.025391	1487.405273
999.891602	922.867004
998.756836	423.397614
997.622070	245.275879
996.487305	148.178604
995.352539	-20.277979
994.216797	-63.910843
993.081055	-82.002403
991.945313	-157.598633
990.808594	2.186877
989.672852	-98.457047
988.536133	52.319756
987.398438	-84.868286
986.261719	-187.280533
985.124023	-142.087616
983.986328	-115.186600
982.847656	-95.055603
981.709961	97.845543
980.571289	28.485800
979.432617	-3.878280
978.292969	-109.673676
977.153320	12.383148
976.013672	290.866760
974.874023	314.255981
973.734375	98.818642
972.593750	88.097015
971.453125	89.022163
970.311523	273.800629
969.170898	224.496399
968.029297	-97.752937
966.886719	82.828438
965.745117	219.899292
964.602539	322.660400
963.459961	95.340355
962.317383	230.497620
961.173828	232.816025
960.030273	244.459198
958.886719	267.712006
957.743164	149.113159
956.598633	218.489456
955.454102	214.736206
954.309570	119.597092
953.165039	102.456352
952.019531	32.865772
950.874023	265.360565
949.727539	248.670425
948.582031	174.994247
947.435547	666.018677
946.289063	174.446228
945.141602	325.174866
943.995117	448.580017
942.847656	414.530853
941.699219	316.733826
940.551758	283.034119
939.403320	292.856262
938.254883	382.663208
937.105469	470.296936
935.957031	298.105316
934.807617	306.226624
933.658203	417.046967
932.507813	368.465302
931.357422	472.672028
930.207031	415.277130
929.056641	118.974495
927.906250	34.651325
926.754883	246.363220
925.603516	171.426743
924.451172	-130.809357
923.298828	144.877426
922.146484	136.356522
920.994141	-33.420650
919.841797	-77.996849
918.688477	-88.343307
917.535156	-87.199196
916.380859	193.401871
915.227539	49.414196
914.073242	-46.713879
912.918945	-42.825603
911.763672	-93.270744
910.608398	-136.773682
909.453125	37.563904
908.297852	-125.890945
907.141602	-125.950630
905.985352	-107.777565
904.829102	-128.022369
903.672852	69.293182
902.515625	-9.656761
901.358398	2.089919
900.201172	63.722313
899.042969	177.473297
897.884766	87.642563
896.726563	147.227692
895.568359	256.622742
894.409180	506.222931
893.250000	79.964211
892.090820	248.299164
890.930664	195.234421
889.771484	325.216034
888.611328	369.404297
887.450195	395.585907
886.289063	322.510712
885.128906	382.664764
883.966797	255.614716
882.805664	241.450714
881.643555	459.616852
880.481445	445.528656
879.319336	841.703003
878.156250	518.928101
876.993164	482.459198
875.830078	364.969360
874.666016	565.076965
873.502930	544.503784
872.338867	589.251160
871.173828	595.761597
870.009766	314.344757
868.844727	408.689423
867.679688	624.433350
866.513672	478.173584
865.348633	280.305359
864.182617	412.853668
863.015625	451.007141
861.849609	558.770386
860.682617	659.760254
859.515625	605.815430
858.347656	709.003784
857.180664	598.980347
856.012695	906.250488
854.843750	731.196289
853.675781	840.964966
852.506836	728.755310
851.337891	822.765747
850.167969	898.794312
848.999023	956.842041
847.829102	611.734558
846.658203	553.359924
845.488281	425.588226
844.317383	304.567444
843.146484	738.441406
841.975586	568.123474
840.803711	556.632629
839.631836	717.263123
838.459961	381.545746
837.287109	463.843048
836.114258	396.361694
834.941406	619.239868
833.768555	763.799438
832.594727	350.084595
831.420898	496.763153
830.247070	292.957886
829.072266	464.005859
827.898438	501.071869
826.722656	475.624695
825.547852	447.886597
824.372070	531.539734
823.196289	320.934174
822.020508	355.417633
820.844727	46.798679
819.667969	101.220848
818.491211	88.747643
817.313477	158.553818
816.136719	34.643799
814.958984	173.224396
813.781250	-90.923622
812.602539	-77.076759
811.423828	-25.534071
810.245117	50.337711
809.066406	237.183640
807.886719	61.736889
806.707031	-180.353806
805.527344	39.431805
804.346680	-53.997417
803.166992	-198.533142
801.985352	-96.798027
800.804688	-332.413666
799.623047	-171.020279
798.441406	-56.374313
797.259766	-345.347687
796.078125	-215.413788
794.895508	-238.533051
793.712891	-173.142944
792.529297	-251.844589
791.346680	-11.779161
790.163086	90.818512
788.978516	-8.138083
787.794922	-122.648743
786.610352	99.024048
785.425781	187.785751
784.241211	11.067988
783.055664	-63.990227
781.870117	90.714340
780.684570	170.111603
779.498047	-137.204391
778.311523	138.540024
777.125000	279.360931
775.938477	238.999146
774.750977	39.654114
773.563477	89.611916
772.375977	269.580383
771.187500	12.708150
769.999023	68.930283
768.810547	197.759521
767.622070	88.419662
766.432617	-58.425041
765.243164	180.168945
764.053711	141.074066
762.863281	245.007355
761.672852	430.235077
760.482422	621.879944
759.291992	274.316711
758.100586	120.387367
756.909180	153.356934
755.717773	27.928499
754.525391	168.432388
753.333008	36.292248
752.140625	330.346191
750.948242	310.086731
749.754883	316.107849
748.561523	122.263527
747.368164	183.048416
746.173828	138.400330
744.979492	148.550583
743.785156	68.703041
742.590820	-33.100471
741.395508	62.392414
740.200195	-30.715418
739.003906	193.904617
737.808594	-197.243378
736.612305	35.967548
735.416016	255.884857
734.218750	324.598938
733.021484	91.195740
731.824219	140.145401
730.626953	101.529419
729.428711	310.053528
728.230469	146.720032
727.032227	381.319550
725.833984	283.574432
724.634766	223.002960
723.435547	276.051086
722.235352	259.170837
721.036133	331.822723
719.835938	343.313385
718.635742	250.040070
717.434570	444.843567
716.233398	214.168030
715.032227	376.198883
713.831055	492.381378
712.628906	240.113037
711.426758	280.037201
710.224609	265.499542
709.021484	65.833145
707.818359	-48.763988
706.615234	141.575211
705.412109	-1.198230
704.208008	34.610237
703.003906	157.489380
701.799805	-26.363785
700.594727	18.294167
699.389648	34.725174
698.184570	57.739414
696.979492	-221.284653
695.773438	116.988182
694.567383	-18.391525
693.361328	-331.719360
692.154297	-362.540985
690.947266	-410.628601
689.740234	-24.537785
688.533203	-170.138733
687.325195	-263.512390
686.117188	11.953113
684.909180	103.086464
683.700195	-98.367256
682.491211	-22.210882
681.282227	69.188522
680.072266	-118.793312
678.863281	-113.822159
677.653320	62.318108
676.442383	-246.413849
675.232422	-78.749390
674.021484	67.318588
672.810547	62.010448
671.598633	-59.962864
670.386719	84.196480
669.174805	90.058807
667.962891	-83.344879
666.750000	158.314865
665.537109	151.553162
664.324219	-55.941628
663.110352	-220.035980
661.897461	-163.751389
660.683594	97.654648
659.468750	290.006165
658.254883	-89.294121
657.040039	83.814102
655.824219	82.290451
654.609375	128.289886
653.393555	139.881790
652.177734	151.554855
650.960938	3.898593
649.745117	205.290268
648.528320	120.284325
647.311523	127.949348
646.093750	137.826279
644.875977	356.470825
643.658203	271.728363
642.440430	262.338196
641.221680	379.845001
640.002930	336.081451
638.784180	51.624905
637.564453	65.975296
636.344727	-106.599182
635.125000	53.781628
633.905273	-15.715692
632.684570	-220.482742
631.463867	-41.039165
630.243164	97.464996
629.021484	38.436474
627.799805	161.623016
626.578125	263.171051
625.356445	27.935177
624.133789	328.468750
622.911133	412.241180
621.688477	279.377869
620.464844	244.864456
619.241211	220.810638
618.017578	42.335064
616.793945	-82.858620
615.569336	-229.733047
614.344727	23.165945
613.120117	-26.033417
611.894531	-32.864361
610.668945	265.581848
609.443359	223.547256
608.216797	76.298630
606.991211	50.347637
605.764648	-74.439766
604.537109	5.213154
