# Supplementary material for: Raman spectroscopy accurately differentiates mucosal healing from non-healing and biochemical changes following biological therapy in inflammatory bowel disease
Source: PLoS One. 2021 Jun 2;16(6):e0252210. doi: 10.1371/journal.pone.0252210 (PMC8172032; doi:10.1371/journal.pone.0252210)
Supplement: S2 Dataset — (ZIP) [file pone.0252210.s004.zip › Export UC MH/EC037-1_base sub CR removed_25__X_-13698.7__Y_37029__Z_158.42__Time_283.txt]

1714.640625	349.995697
1713.664063	-4.418685
1712.687500	108.311409
1711.709961	-137.111923
1710.733398	-145.191956
1709.755859	161.506210
1708.778320	43.204720
1707.799805	19.862530
1706.821289	-189.794418
1705.843750	14.232621
1704.864258	2.334535
1703.885742	-166.327393
1702.907227	-26.085545
1701.927734	50.897423
1700.948242	-301.760620
1699.968750	-96.997849
1698.988281	47.138180
1698.007813	-117.877800
1697.028320	-308.542572
1696.046875	-92.140839
1695.066406	2.249619
1694.084961	-33.394562
1693.104492	62.729168
1692.123047	253.068359
1691.140625	276.004974
1690.159180	27.639708
1689.176758	-9.093609
1688.194336	173.677994
1687.211914	151.834778
1686.228516	367.987030
1685.246094	238.339859
1684.262695	82.802879
1683.279297	175.798935
1682.295898	114.969154
1681.311523	182.631622
1680.327148	67.234955
1679.342773	436.948303
1678.358398	306.855011
1677.374023	395.591522
1676.388672	335.911682
1675.403320	303.435730
1674.417969	399.158112
1673.432617	556.528503
1672.446289	456.575287
1671.459961	383.762970
1670.473633	513.369934
1669.487305	757.612244
1668.500977	627.864502
1667.513672	453.498505
1666.526367	622.021973
1665.539063	629.063843
1664.550781	790.374817
1663.563477	689.488403
1662.575195	891.312622
1661.586914	992.705444
1660.598633	1041.427734
1659.609375	1032.186035
1658.620117	1055.097656
1657.631836	1141.926758
1656.641602	927.148987
1655.652344	953.720276
1654.662109	864.114624
1653.672852	774.865906
1652.681641	844.657349
1651.691406	581.432068
1650.701172	749.644531
1649.709961	608.691833
1648.718750	816.966919
1647.727539	356.776031
1646.735352	441.288849
1645.744141	441.464233
1644.751953	169.814407
1643.759766	281.345306
1642.766602	121.103165
1641.774414	285.752838
1640.781250	168.154495
1639.788086	356.788544
1638.794922	107.669662
1637.801758	43.390839
1636.807617	190.177979
1635.813477	57.638374
1634.819336	64.945564
1633.825195	-188.463104
1632.830078	-320.499298
1631.834961	-194.297852
1630.839844	-210.235397
1629.844727	-60.247002
1628.849609	-149.732452
1627.853516	-4.947998
1626.857422	5.680823
1625.861328	-173.001205
1624.865234	-225.340546
1623.868164	100.930794
1622.871094	-35.479645
1621.874023	285.421936
1620.876953	15.104092
1619.879883	398.935883
1618.881836	-91.845154
1617.883789	63.443672
1616.885742	124.173767
1615.887695	145.511612
1614.888672	-61.439495
1613.889648	-24.363585
1612.890625	240.839783
1611.891602	2.486039
1610.892578	118.095802
1609.892578	-78.266151
1608.892578	147.283218
1607.892578	-201.020264
1606.892578	155.324997
1605.891602	-27.965528
1604.890625	53.185158
1603.889648	55.718437
1602.888672	-38.633179
1601.887695	89.372711
1600.885742	-46.942688
1599.883789	127.930099
1598.881836	-73.848228
1597.879883	-202.427429
1596.876953	50.517757
1595.874023	-46.857967
1594.871094	-167.791916
1593.868164	-48.486176
1592.864258	-106.896652
1591.861328	25.204500
1590.857422	-51.665939
1589.853516	-180.793564
1588.848633	-90.835464
1587.844727	-8.838030
1586.839844	-44.347374
1585.834961	-59.095592
1584.830078	12.067683
1583.824219	-62.868214
1582.819336	8.028395
1581.813477	107.419769
1580.807617	-147.552170
1579.800781	-56.239986
1578.794922	-246.232239
1577.788086	-95.326218
1576.781250	-33.088200
1575.773438	107.031448
1574.766602	106.515747
1573.758789	113.656624
1572.750977	-30.130945
1571.743164	39.154118
1570.735352	14.719984
1569.726563	70.692169
1568.718750	58.977528
1567.708984	49.703850
1566.700195	188.308640
1565.691406	228.069916
1564.681641	-132.031631
1563.671875	96.914925
1562.662109	14.307778
1561.652344	-42.466541
1560.641602	170.320465
1559.630859	-0.833589
1558.620117	167.506866
1557.609375	162.004013
1556.597656	130.436829
1555.586914	93.577721
1554.575195	77.298988
1553.563477	-198.043167
1552.550781	2.906138
1551.539063	87.174446
1550.526367	98.801239
1549.513672	366.401245
1548.500977	253.531693
1547.487305	112.113487
1546.473633	99.886894
1545.459961	136.639740
1544.446289	206.837646
1543.432617	15.913066
1542.417969	-265.492767
1541.404297	-107.849319
1540.389648	70.234406
1539.374023	38.989498
1538.359375	51.519627
1537.343750	-28.997726
1536.328125	-78.652641
1535.312500	65.034538
1534.296875	182.744705
1533.280273	233.227753
1532.263672	-139.170212
1531.247070	55.429039
1530.230469	236.938965
1529.212891	-4.230679
1528.196289	184.698318
1527.178711	110.772636
1526.160156	464.081299
1525.142578	142.811417
1524.124023	202.384155
1523.106445	17.430447
1522.087891	-62.117195
1521.068359	99.971039
1520.049805	123.063110
1519.030273	207.710144
1518.010742	-98.413689
1516.991211	171.031158
1515.971680	-109.471146
1514.951172	-61.234489
1513.930664	-162.045197
1512.910156	1.508662
1511.889648	3.200367
1510.868164	84.325172
1509.846680	-178.457520
1508.826172	-210.349319
1507.803711	-19.249729
1506.782227	79.398796
1505.759766	124.073181
1504.737305	-220.900696
1503.714844	-158.411545
1502.692383	-267.662506
1501.668945	-136.216278
1500.646484	-273.746399
1499.623047	-165.544281
1498.599609	-159.842163
1497.575195	-44.197075
1496.550781	-222.886017
1495.527344	-17.865461
1494.502930	-137.796509
1493.477539	31.156689
1492.453125	-76.074944
1491.427734	-40.223087
1490.402344	-134.753860
1489.376953	77.252739
1488.350586	123.083046
1487.325195	92.258308
1486.298828	56.271023
1485.272461	280.598663
1484.245117	290.408325
1483.218750	279.782074
1482.191406	-16.586718
1481.164063	138.521790
1480.136719	219.586166
1479.108398	389.781158
1478.080078	292.268066
1477.052734	429.206299
1476.023438	41.231117
1474.995117	392.035492
1473.965820	533.835876
1472.937500	813.052673
1471.908203	565.224487
1470.877930	818.784973
1469.848633	769.476746
1468.818359	814.270081
1467.788086	825.970886
1466.757813	809.686584
1465.727539	1042.522705
1464.696289	848.255127
1463.665039	1078.410645
1462.633789	1056.959839
1461.602539	1022.816650
1460.570313	1321.323730
1459.539063	1325.223511
1458.506836	1476.324097
1457.473633	1360.885132
1456.441406	1955.936279
1455.408203	1563.965332
1454.375000	1572.877563
1453.341797	1635.047852
1452.308594	1572.989624
1451.274414	1754.264160
1450.241211	1682.105835
1449.207031	1663.180420
1448.171875	1649.329346
1447.137695	1678.578003
1446.102539	1859.726685
1445.067383	1744.668945
1444.032227	1753.693237
1442.997070	1479.367798
1441.960938	1098.927856
1440.924805	1386.358276
1439.888672	1691.400757
1438.852539	1384.576416
1437.816406	1249.787109
1436.779297	923.032166
1435.742188	1036.045898
1434.705078	954.564148
1433.666992	777.181824
1432.629883	1039.248779
1431.591797	791.338013
1430.553711	530.966919
1429.514648	528.095764
1428.476563	411.780853
1427.437500	605.759705
1426.398438	391.227020
1425.359375	101.213463
1424.320313	139.034729
1423.280273	441.469666
1422.240234	202.173676
1421.200195	146.913559
1420.159180	149.640198
1419.119141	225.463226
1418.078125	117.542999
1417.037109	165.768829
1415.996094	133.524628
1414.954102	139.075928
1413.912109	44.093018
1412.870117	-65.866447
1411.828125	-17.326868
1410.786133	-122.054863
1409.743164	-43.243580
1408.700195	-115.133400
1407.657227	-73.883591
1406.614258	-238.501083
1405.570313	-66.551872
1404.527344	-45.190460
1403.483398	-156.789856
1402.438477	-39.950600
1401.394531	132.127304
1400.349609	-49.440437
1399.304688	-92.936165
1398.259766	304.896667
1397.214844	128.668045
1396.168945	163.078217
1395.123047	-178.245483
1394.077148	59.275654
1393.031250	-108.912498
1391.984375	66.054565
1390.937500	65.809631
1389.890625	-56.980808
1388.843750	25.546980
1387.796875	35.580925
1386.749023	73.194855
1385.701172	-109.164566
1384.653320	-253.854401
1383.604492	-313.427582
1382.556641	-377.865082
1381.507813	74.963272
1380.458984	-114.256180
1379.410156	16.353741
1378.360352	122.013908
1377.310547	200.263794
1376.260742	163.771515
1375.210938	30.076303
1374.161133	-98.479958
1373.110352	-42.340107
1372.059570	123.583580
1371.008789	87.597786
1369.957031	-70.425667
1368.906250	50.822430
1367.854492	42.544746
1366.802734	148.945602
1365.750000	-8.595086
1364.698242	43.182220
1363.645508	22.828510
1362.592773	-54.663307
1361.540039	-266.391052
1360.486328	-102.314285
1359.433594	-7.838585
1358.379883	-15.273459
1357.326172	-52.446896
1356.271484	218.677933
1355.216797	-161.279922
1354.163086	42.868507
1353.107422	20.961288
1352.052734	192.870590
1350.998047	79.273964
1349.942383	164.386383
1348.886719	266.923889
1347.830078	595.285156
1346.774414	298.478241
1345.717773	356.535370
1344.661133	372.504150
1343.604492	606.712219
1342.546875	796.281372
1341.490234	529.917664
1340.432617	518.923828
1339.375000	485.727783
1338.316406	890.939819
1337.258789	649.878601
1336.200195	401.570068
1335.141602	351.435852
1334.082031	897.684204
1333.023438	704.156494
1331.963867	644.332336
1330.904297	332.410370
1329.844727	517.594910
1328.784180	752.200012
1327.723633	796.513794
1326.663086	517.254211
1325.602539	183.857925
1324.541992	655.708923
1323.480469	1043.480957
1322.418945	525.279968
1321.357422	710.704773
1320.295898	851.711487
1319.233398	765.780762
1318.170898	763.811157
1317.108398	904.922913
1316.045898	619.578003
1314.982422	679.460327
1313.918945	522.548340
1312.855469	727.911255
1311.791992	711.583435
1310.728516	882.475891
1309.664063	777.614685
1308.599609	557.180908
1307.535156	750.325928
1306.469727	1086.138428
1305.404297	723.295349
1304.338867	793.492920
1303.273438	812.089417
1302.208008	1000.347534
1301.141602	819.930420
1300.075195	838.670959
1299.008789	700.241821
1297.942383	922.962280
1296.875000	794.495728
1295.807617	931.272339
1294.740234	879.050781
1293.672852	743.470642
1292.604492	711.031372
1291.537109	526.590027
1290.468750	1038.711182
1289.399414	976.940857
1288.331055	601.498901
1287.261719	525.235535
1286.192383	662.211182
1285.123047	512.565369
1284.052734	507.510864
1282.983398	754.704651
1281.913086	548.944580
1280.841797	556.229492
1279.771484	517.065857
1278.700195	761.724243
1277.628906	411.972015
1276.557617	629.716064
1275.486328	739.824463
1274.414063	759.473083
1273.341797	571.427124
1272.269531	574.056458
1271.197266	767.238831
1270.124023	804.058533
1269.050781	1033.770752
1267.977539	677.561890
1266.904297	741.293945
1265.830078	651.293640
1264.756836	539.408142
1263.681641	603.172363
1262.607422	954.658508
1261.533203	918.396301
1260.458008	579.937012
1259.382813	504.809082
1258.307617	890.165771
1257.231445	715.156006
1256.155273	462.312103
1255.079102	803.627136
1254.002930	451.098022
1252.926758	507.559540
1251.849609	770.797546
1250.772461	812.574707
1249.695313	691.401733
1248.617188	708.863342
1247.540039	740.911743
1246.461914	700.031982
1245.382813	491.508179
1244.304688	489.567963
1243.225586	429.329224
1242.146484	252.564438
1241.067383	573.532349
1239.988281	370.104919
1238.908203	397.275208
1237.828125	599.096985
1236.748047	179.905121
1235.667969	517.464294
1234.586914	508.167938
1233.505859	397.063995
1232.424805	608.296021
1231.343750	555.339600
1230.261719	332.828461
1229.179688	652.861328
1228.097656	408.603394
1227.015625	362.930603
1225.932617	423.734528
1224.850586	344.166901
1223.767578	112.208939
1222.683594	351.930054
1221.600586	451.288757
1220.516602	52.586552
1219.432617	330.764191
1218.347656	388.898743
1217.263672	331.032898
1216.178711	215.192642
1215.093750	36.594269
1214.008789	200.862030
1212.922852	307.094421
1211.836914	442.207092
1210.750977	181.568405
1209.665039	265.937469
1208.579102	287.538177
1207.492188	410.349884
1206.405273	137.762985
1205.318359	274.948730
1204.230469	414.439117
1203.142578	-79.685867
1202.054688	59.752880
1200.966797	-111.504990
1199.877930	54.279560
1198.790039	56.306461
1197.701172	147.314117
1196.611328	-242.883621
1195.522461	-142.305344
1194.432617	-44.224503
1193.342773	-169.797058
1192.252930	-196.810593
1191.162109	134.171127
1190.072266	30.145502
1188.981445	0.571292
1187.889648	117.440231
1186.798828	27.759714
1185.707031	-1.927622
1184.615234	-29.244183
1183.523438	-27.801594
1182.430664	86.322571
1181.337891	-68.230278
1180.245117	-40.546314
1179.152344	-22.506624
1178.059570	-167.480560
1176.965820	8.612437
1175.872070	-141.189484
1174.778320	161.654556
1173.683594	-9.763229
1172.588867	-140.455307
1171.494141	252.984482
1170.399414	-258.238861
1169.303711	-116.226524
1168.208984	102.217804
1167.113281	-124.233177
1166.016602	-391.276855
1164.920898	-290.175598
1163.824219	-74.481537
1162.727539	102.848076
1161.630859	-137.917175
1160.533203	-123.128609
1159.435547	89.754677
1158.337891	80.525780
1157.240234	-31.352259
1156.141602	219.390274
1155.043945	-90.527771
1153.944336	-109.446060
1152.845703	-23.491299
1151.747070	124.352371
1150.647461	48.073349
1149.547852	9.902452
1148.447266	-114.054764
1147.347656	-130.824951
1146.247070	126.156242
1145.146484	-231.143845
1144.044922	-67.164619
1142.944336	-312.518341
1141.842773	96.327866
1140.741211	60.232220
1139.638672	-59.117809
1138.537109	192.384583
1137.434570	120.508453
1136.332031	-39.284306
1135.228516	14.736719
1134.125977	63.954010
1133.022461	101.230232
1131.917969	-110.814987
1130.814453	173.232285
1129.709961	94.068611
1128.605469	529.681580
1127.500977	673.341309
1126.396484	375.864868
1125.291016	87.959160
1124.185547	248.098251
1123.080078	469.739868
1121.973633	271.922913
1120.868164	202.073624
1119.761719	120.372650
1118.654297	93.119507
1117.547852	151.066772
1116.440430	121.393059
1115.333008	595.615723
1114.225586	-143.770355
1113.117188	-159.259430
1112.008789	-203.138779
1110.900391	-8.294261
1109.791992	11.567935
1108.682617	81.000374
1107.573242	185.809647
1106.463867	125.246674
1105.354492	123.714699
1104.244141	348.750671
1103.133789	314.081177
1102.023438	449.281433
1100.913086	181.051590
1099.801758	160.534073
1098.690430	550.248596
1097.579102	397.625732
1096.467773	699.887329
1095.355469	379.982330
1094.243164	488.922791
1093.130859	414.112000
1092.017578	480.585052
1090.905273	290.452698
1089.791992	625.192261
1088.677734	315.085968
1087.564453	365.029846
1086.450195	365.549988
1085.335938	580.027588
1084.221680	314.866058
1083.106445	395.288055
1081.991211	381.688385
1080.875977	469.109192
1079.760742	624.598511
1078.644531	289.281311
1077.528320	458.825928
1076.412109	311.465851
1075.295898	-9.450052
1074.178711	73.263870
1073.061523	186.435989
1071.944336	247.985428
1070.826172	370.457306
1069.708984	143.690689
1068.590820	221.639908
1067.471680	374.521027
1066.353516	232.260880
1065.234375	483.450653
1064.115234	357.645172
1062.996094	320.857300
1061.875977	452.567963
1060.755859	495.347473
1059.635742	306.587616
1058.515625	513.111938
1057.394531	184.213791
1056.273438	112.586571
1055.152344	118.133759
1054.031250	434.411224
1052.909180	229.730164
1051.787109	109.238808
1050.665039	168.592621
1049.541992	204.606827
1048.418945	51.632656
1047.295898	192.710327
1046.172852	70.206238
1045.048828	10.748239
1043.925781	-32.312412
1042.801758	190.382416
1041.676758	280.189453
1040.552734	123.065163
1039.427734	273.490967
1038.302734	167.753204
1037.176758	108.663651
1036.050781	-124.909424
1034.924805	-120.976639
1033.798828	215.683777
1032.672852	131.258453
1031.545898	430.596436
1030.418945	388.106750
1029.291992	308.503326
1028.164063	-502.983765
1027.036133	-54.875420
1025.908203	-18.020210
1024.780273	-338.725739
1023.651367	-417.789093
1022.522461	-399.268524
1021.393555	-292.514648
1020.264648	-67.430801
1019.134766	-229.731827
1018.004883	-333.919647
1016.875000	-498.268738
1015.744141	-38.997700
1014.613281	33.151081
1013.482422	128.502701
1012.351563	20.057995
1011.219727	-194.788132
1010.088867	148.481781
1008.956055	274.082184
1007.824219	54.919338
1006.691406	430.487579
1005.558594	817.524353
1004.425781	1109.647583
1003.292969	1394.779785
1002.159180	1185.228394
1001.025391	777.127136
999.891602	706.591797
998.756836	109.552956
997.622070	69.380310
996.487305	287.875214
995.352539	95.512878
994.216797	87.921440
993.081055	-62.615810
991.945313	47.632111
990.808594	270.897064
989.672852	390.410248
988.536133	90.465034
987.398438	25.780809
986.261719	14.207420
985.124023	-80.193832
983.986328	9.754046
982.847656	118.158318
981.709961	74.702065
980.571289	-28.476677
979.432617	-30.293133
978.292969	-236.723785
977.153320	-102.646950
976.013672	3.873122
974.874023	144.908890
973.734375	205.548416
972.593750	-20.918875
971.453125	-54.256599
970.311523	-101.270912
969.170898	-329.523010
968.029297	-34.285400
966.886719	-25.925007
965.745117	62.822556
964.602539	316.751617
963.459961	-300.685425
962.317383	93.237930
961.173828	166.194504
960.030273	74.232056
958.886719	58.000839
957.743164	282.356110
956.598633	222.761978
955.454102	252.568481
954.309570	289.320282
953.165039	56.144051
952.019531	136.570496
950.874023	217.050797
949.727539	-72.839294
948.582031	99.275002
947.435547	230.258469
946.289063	162.481781
945.141602	236.456467
943.995117	189.445206
942.847656	55.776203
941.699219	129.990173
940.551758	156.331635
939.403320	66.379211
938.254883	163.614182
937.105469	80.714417
935.957031	374.162018
934.807617	191.124008
933.658203	-107.973465
932.507813	39.737160
931.357422	16.613455
930.207031	162.113571
929.056641	-31.628574
927.906250	-218.367767
926.754883	-186.464752
925.603516	45.728569
924.451172	-95.169922
923.298828	-240.471298
922.146484	-10.473460
920.994141	-35.097351
919.841797	94.902061
918.688477	159.021774
917.535156	80.077187
916.380859	-262.192444
915.227539	76.906822
914.073242	-94.817253
912.918945	-5.412887
911.763672	-117.910202
910.608398	143.980301
909.453125	42.970238
908.297852	-277.849884
907.141602	90.618889
905.985352	91.857109
904.829102	27.451323
903.672852	-242.988510
902.515625	-69.390686
901.358398	-172.028824
900.201172	-141.019592
899.042969	-48.871273
897.884766	-268.928009
896.726563	-108.835808
895.568359	67.062012
894.409180	-44.201694
893.250000	68.401711
892.090820	176.478104
890.930664	103.808426
889.771484	-81.718803
888.611328	-14.206140
887.450195	53.311710
886.289063	-414.092010
885.128906	-188.478958
883.966797	156.628113
882.805664	111.406860
881.643555	142.905411
880.481445	109.038597
879.319336	111.279343
878.156250	41.436123
876.993164	235.228333
875.830078	187.958954
874.666016	140.731415
873.502930	109.304367
872.338867	145.427444
871.173828	217.552063
870.009766	375.141846
868.844727	368.487488
867.679688	386.577759
866.513672	299.012207
865.348633	74.398903
864.182617	198.175095
863.015625	34.352703
861.849609	335.508514
860.682617	337.888367
859.515625	279.654785
858.347656	385.278442
857.180664	403.340057
856.012695	405.683136
854.843750	484.268799
853.675781	511.234406
852.506836	435.062134
851.337891	598.707520
850.167969	531.481079
848.999023	300.744873
847.829102	455.295502
846.658203	495.562836
845.488281	106.006760
844.317383	72.439400
843.146484	258.125031
841.975586	27.640125
840.803711	123.738510
839.631836	224.231430
838.459961	411.820404
837.287109	277.481873
836.114258	163.281143
834.941406	187.583817
833.768555	370.388397
832.594727	175.755249
831.420898	-143.828278
830.247070	319.978149
829.072266	111.975136
827.898438	11.090375
826.722656	97.521385
825.547852	286.419495
824.372070	123.004349
823.196289	-102.777260
822.020508	-21.061386
820.844727	-50.806305
819.667969	331.366577
818.491211	190.125000
817.313477	-44.589970
816.136719	-7.775246
814.958984	22.286448
813.781250	-74.506355
812.602539	-69.027100
811.423828	-143.648560
810.245117	-178.291611
809.066406	31.441309
807.886719	-163.311600
806.707031	-431.332916
805.527344	57.892231
804.346680	96.160194
803.166992	18.932669
801.985352	-84.960388
800.804688	-75.734955
799.623047	-281.719543
798.441406	-425.594421
797.259766	-500.752686
796.078125	-48.472054
794.895508	-13.044159
793.712891	-405.248505
792.529297	-148.431366
791.346680	-29.090422
790.163086	180.878906
788.978516	295.505615
787.794922	412.218414
786.610352	50.986824
785.425781	311.301697
784.241211	-149.383728
783.055664	51.017746
781.870117	-126.658951
780.684570	148.613785
779.498047	182.905609
778.311523	320.903320
777.125000	-152.830093
775.938477	2.692153
774.750977	261.789734
773.563477	108.104996
772.375977	95.593727
771.187500	129.327515
769.999023	-35.457169
768.810547	134.814774
767.622070	289.513397
766.432617	208.321655
765.243164	135.914001
764.053711	107.518105
762.863281	292.629456
761.672852	224.457993
760.482422	162.860474
759.291992	374.041382
758.100586	259.523621
756.909180	213.173813
755.717773	116.222000
754.525391	294.011475
753.333008	350.799774
752.140625	594.254700
750.948242	248.891602
749.754883	511.917206
748.561523	85.409767
747.368164	188.031403
746.173828	104.035698
744.979492	-34.807365
743.785156	-92.468307
742.590820	12.133184
741.395508	-240.702316
740.200195	-72.622444
739.003906	9.886328
737.808594	83.569649
736.612305	-151.635574
735.416016	-58.290726
734.218750	54.690117
733.021484	14.392173
731.824219	-8.394796
730.626953	189.775269
729.428711	462.201355
728.230469	-41.767426
727.032227	396.725250
725.833984	319.203766
724.634766	228.607864
723.435547	31.013390
722.235352	67.215691
721.036133	216.963089
719.835938	248.765259
718.635742	461.723511
717.434570	290.559143
716.233398	302.748474
715.032227	138.298538
713.831055	11.024977
712.628906	101.840668
711.426758	244.958221
710.224609	115.679665
709.021484	204.345734
707.818359	73.043961
706.615234	126.937691
705.412109	135.143372
704.208008	437.216766
703.003906	175.645599
701.799805	-66.158783
700.594727	90.214973
699.389648	-83.919441
698.184570	168.181274
696.979492	-120.931038
695.773438	35.604313
694.567383	-59.842697
693.361328	-16.163713
692.154297	-159.156158
690.947266	103.953857
689.740234	-216.780151
688.533203	-107.644585
687.325195	-63.544254
686.117188	-336.008575
684.909180	50.921921
683.700195	-249.415390
682.491211	5.322611
681.282227	-12.961556
680.072266	172.503067
678.863281	-159.618256
677.653320	-270.613892
676.442383	168.406799
675.232422	-310.296204
674.021484	-130.878311
672.810547	-107.171959
671.598633	111.292732
670.386719	-42.123878
669.174805	-33.214069
667.962891	-9.049587
666.750000	302.606720
665.537109	305.330841
664.324219	74.933228
663.110352	-53.747742
661.897461	40.108116
660.683594	108.146278
659.468750	105.074997
658.254883	-156.738098
657.040039	71.270279
655.824219	-177.231537
654.609375	-11.600001
653.393555	70.018875
652.177734	319.783020
650.960938	205.478180
649.745117	302.400208
648.528320	248.654373
647.311523	229.476959
646.093750	509.568634
644.875977	316.236969
643.658203	204.828156
642.440430	-18.290504
641.221680	-24.052519
640.002930	-36.195297
638.784180	153.760376
637.564453	251.284042
636.344727	17.972635
635.125000	257.317566
633.905273	213.137833
632.684570	171.145172
631.463867	296.590485
630.243164	331.849670
629.021484	302.720642
627.799805	318.620422
626.578125	242.266907
625.356445	22.258175
624.133789	402.422546
622.911133	98.760536
621.688477	125.067383
620.464844	-225.721558
619.241211	254.378525
618.017578	-250.698700
616.793945	-149.975449
615.569336	-62.322704
614.344727	142.753311
613.120117	249.120483
611.894531	79.330482
610.668945	-56.445381
609.443359	89.695213
608.216797	205.530899
606.991211	-1.640337
605.764648	-100.153130
604.537109	-105.059227
