# Supplementary material for: Raman spectroscopy accurately differentiates mucosal healing from non-healing and biochemical changes following biological therapy in inflammatory bowel disease
Source: PLoS One. 2021 Jun 2;16(6):e0252210. doi: 10.1371/journal.pone.0252210 (PMC8172032; doi:10.1371/journal.pone.0252210)
Supplement: S2 Dataset — (ZIP) [file pone.0252210.s004.zip › Export UC MH/OC018-2 post treatment_base sub CR removed_22__X_-28745.5__Y_36556.2__Z_-5.97295__Time_250.txt]

1714.640625	435.519348
1713.664063	135.522537
1712.687500	293.716339
1711.709961	-40.145622
1710.733398	496.292816
1709.755859	66.267830
1708.778320	10.330023
1707.799805	44.155609
1706.821289	36.478233
1705.843750	16.819189
1704.864258	-288.097229
1703.885742	-246.231491
1702.907227	-278.038391
1701.927734	-257.803162
1700.948242	-156.101761
1699.968750	24.311951
1698.988281	-219.325439
1698.007813	-12.624302
1697.028320	163.107147
1696.046875	-50.303028
1695.066406	-163.635895
1694.084961	-270.542358
1693.104492	66.920288
1692.123047	68.877380
1691.140625	21.099684
1690.159180	99.787880
1689.176758	99.345612
1688.194336	105.194565
1687.211914	175.968460
1686.228516	-13.657924
1685.246094	144.212601
1684.262695	-40.882732
1683.279297	222.518967
1682.295898	313.519318
1681.311523	258.814087
1680.327148	330.061401
1679.342773	481.908417
1678.358398	203.371658
1677.374023	260.922913
1676.388672	840.475769
1675.403320	745.038940
1674.417969	637.049622
1673.432617	630.794983
1672.446289	702.244873
1671.459961	545.821960
1670.473633	1011.665527
1669.487305	1230.938477
1668.500977	1193.169189
1667.513672	1121.466431
1666.526367	1060.979126
1665.539063	1234.560547
1664.550781	1005.366516
1663.563477	1386.808350
1662.575195	1187.876587
1661.586914	1212.206665
1660.598633	1160.143066
1659.609375	1066.147949
1658.620117	1531.623291
1657.631836	1684.811523
1656.641602	1139.239014
1655.652344	1229.716431
1654.662109	1122.018799
1653.672852	1244.989624
1652.681641	1119.547485
1651.691406	1245.817383
1650.701172	1113.211182
1649.709961	872.577576
1648.718750	669.373108
1647.727539	728.198669
1646.735352	422.656403
1645.744141	350.003998
1644.751953	-23.434080
1643.759766	606.911499
1642.766602	223.513809
1641.774414	326.158356
1640.781250	273.287720
1639.788086	386.855591
1638.794922	197.265366
1637.801758	47.502548
1636.807617	-173.201614
1635.813477	43.901398
1634.819336	-136.841003
1633.825195	-72.331276
1632.830078	68.669029
1631.834961	-293.247803
1630.839844	134.985031
1629.844727	360.457977
1628.849609	-11.462915
1627.853516	200.983658
1626.857422	-44.291466
1625.861328	-63.199120
1624.865234	170.400803
1623.868164	-219.084854
1622.871094	227.450348
1621.874023	61.584484
1620.876953	-243.404953
1619.879883	-99.084084
1618.881836	186.992065
1617.883789	142.162872
1616.885742	26.495480
1615.887695	84.086533
1614.888672	-42.016788
1613.889648	377.535156
1612.890625	246.157837
1611.891602	-21.526154
1610.892578	-137.077637
1609.892578	-171.376495
1608.892578	1.302708
1607.892578	189.581207
1606.892578	-15.138331
1605.891602	175.565369
1604.890625	164.541489
1603.889648	-37.613537
1602.888672	181.560135
1601.887695	256.668976
1600.885742	-81.627060
1599.883789	-155.731750
1598.881836	-112.239395
1597.879883	-395.609375
1596.876953	-124.915977
1595.874023	90.685959
1594.871094	-226.821198
1593.868164	113.857597
1592.864258	57.364971
1591.861328	-210.667633
1590.857422	-395.197205
1589.853516	-222.271851
1588.848633	-323.496918
1587.844727	-80.495407
1586.839844	112.704865
1585.834961	206.611465
1584.830078	308.159180
1583.824219	190.594147
1582.819336	145.904556
1581.813477	226.110718
1580.807617	152.471420
1579.800781	383.347870
1578.794922	142.792358
1577.788086	144.220963
1576.781250	163.705948
1575.773438	6.098620
1574.766602	-39.742489
1573.758789	182.103806
1572.750977	-527.076355
1571.743164	-321.147614
1570.735352	-60.904137
1569.726563	-11.412970
1568.718750	14.522825
1567.708984	-42.862206
1566.700195	-4.308347
1565.691406	-290.442963
1564.681641	108.545525
1563.671875	37.517746
1562.662109	249.121643
1561.652344	-195.758469
1560.641602	5.061709
1559.630859	-45.866718
1558.620117	-156.569321
1557.609375	79.860039
1556.597656	222.716629
1555.586914	-116.463272
1554.575195	-20.598894
1553.563477	491.918976
1552.550781	126.441879
1551.539063	-3.515727
1550.526367	244.178635
1549.513672	258.754272
1548.500977	192.963699
1547.487305	181.310349
1546.473633	373.731232
1545.459961	100.623627
1544.446289	-40.742146
1543.432617	-71.122993
1542.417969	337.456696
1541.404297	87.138268
1540.389648	40.721596
1539.374023	-16.195019
1538.359375	-148.082367
1537.343750	238.557846
1536.328125	152.752731
1535.312500	268.003632
1534.296875	27.171293
1533.280273	116.267593
1532.263672	202.586060
1531.247070	64.499329
1530.230469	158.200409
1529.212891	473.216370
1528.196289	272.874847
1527.178711	64.718513
1526.160156	196.287811
1525.142578	355.981628
1524.124023	314.724762
1523.106445	-84.243416
1522.087891	74.942856
1521.068359	226.177734
1520.049805	117.554993
1519.030273	137.340103
1518.010742	-69.176704
1516.991211	40.291813
1515.971680	-50.791267
1514.951172	-90.624733
1513.930664	228.910339
1512.910156	-119.287315
1511.889648	-103.000610
1510.868164	49.133820
1509.846680	198.514801
1508.826172	101.498589
1507.803711	-36.673512
1506.782227	271.238495
1505.759766	71.341316
1504.737305	40.561733
1503.714844	-133.797043
1502.692383	293.810425
1501.668945	-98.460205
1500.646484	-272.989105
1499.623047	-314.445953
1498.599609	-130.743149
1497.575195	-269.664764
1496.550781	-168.130768
1495.527344	-51.355827
1494.502930	213.583420
1493.477539	76.884659
1492.453125	-72.592682
1491.427734	-122.437355
1490.402344	-59.912636
1489.376953	-53.687778
1488.350586	85.245636
1487.325195	-82.342140
1486.298828	46.191982
1485.272461	95.483505
1484.245117	415.163727
1483.218750	357.081421
1482.191406	263.228912
1481.164063	452.439209
1480.136719	412.046906
1479.108398	442.974213
1478.080078	435.612701
1477.052734	535.256592
1476.023438	565.981201
1474.995117	795.345398
1473.965820	955.797913
1472.937500	484.795563
1471.908203	1085.523438
1470.877930	1118.454956
1469.848633	950.376831
1468.818359	1313.956543
1467.788086	1255.195435
1466.757813	1460.875244
1465.727539	1313.104004
1464.696289	1711.785889
1463.665039	1950.205566
1462.633789	1901.445313
1461.602539	1733.328125
1460.570313	1760.781616
1459.539063	2146.225342
1458.506836	2092.358154
1457.473633	2241.512451
1456.441406	1923.791382
1455.408203	2364.649414
1454.375000	2107.902100
1453.341797	2259.504639
1452.308594	2416.129639
1451.274414	2240.663574
1450.241211	2379.527588
1449.207031	2500.598389
1448.171875	2170.768799
1447.137695	2431.162842
1446.102539	2359.790283
1445.067383	2273.291748
1444.032227	2333.646484
1442.997070	2414.254883
1441.960938	2203.935547
1440.924805	2163.198486
1439.888672	2241.360107
1438.852539	2284.145508
1437.816406	1920.038818
1436.779297	2258.595215
1435.742188	1957.886841
1434.705078	1657.360962
1433.666992	1445.381348
1432.629883	1556.741943
1431.591797	938.594177
1430.553711	706.894470
1429.514648	704.936462
1428.476563	597.122864
1427.437500	565.058594
1426.398438	457.434113
1425.359375	307.067535
1424.320313	355.954712
1423.280273	110.041862
1422.240234	332.913574
1421.200195	114.971855
1420.159180	483.940460
1419.119141	-33.389008
1418.078125	141.792755
1417.037109	540.966187
1415.996094	371.410095
1414.954102	113.948174
1413.912109	196.214798
1412.870117	492.268005
1411.828125	-16.181948
1410.786133	-79.442314
1409.743164	25.756218
1408.700195	-178.011185
1407.657227	45.412926
1406.614258	-165.610916
1405.570313	361.688873
1404.527344	78.092941
1403.483398	-305.688721
1402.438477	111.185112
1401.394531	-257.181427
1400.349609	134.631165
1399.304688	-75.418365
1398.259766	-42.096714
1397.214844	189.329422
1396.168945	-118.025925
1395.123047	216.232895
1394.077148	299.975769
1393.031250	-329.923492
1391.984375	109.635811
1390.937500	-129.248169
1389.890625	107.591232
1388.843750	-38.382492
1387.796875	-59.100414
1386.749023	130.376495
1385.701172	67.335083
1384.653320	381.936005
1383.604492	19.149761
1382.556641	-133.433990
1381.507813	13.949642
1380.458984	31.502781
1379.410156	-322.930511
1378.360352	66.925400
1377.310547	299.469482
1376.260742	424.719482
1375.210938	325.474426
1374.161133	-35.540955
1373.110352	-141.904037
1372.059570	-48.617065
1371.008789	24.806326
1369.957031	-81.154343
1368.906250	261.616241
1367.854492	23.848669
1366.802734	207.260605
1365.750000	111.781143
1364.698242	-35.801659
1363.645508	-1.504428
1362.592773	-188.594467
1361.540039	169.427979
1360.486328	32.359673
1359.433594	119.327118
1358.379883	67.115547
1357.326172	-4.843893
1356.271484	296.156067
1355.216797	271.616608
1354.163086	356.540314
1353.107422	421.640259
1352.052734	164.012970
1350.998047	321.244720
1349.942383	478.510101
1348.886719	697.869934
1347.830078	406.106506
1346.774414	883.608643
1345.717773	649.207153
1344.661133	762.167236
1343.604492	751.238342
1342.546875	856.904175
1341.490234	1200.538696
1340.432617	788.499207
1339.375000	1043.042358
1338.316406	874.109314
1337.258789	700.422791
1336.200195	692.752808
1335.141602	964.841858
1334.082031	1224.537842
1333.023438	801.501709
1331.963867	994.557129
1330.904297	900.809387
1329.844727	861.593384
1328.784180	1057.282837
1327.723633	788.435669
1326.663086	1053.433716
1325.602539	923.223083
1324.541992	835.150330
1323.480469	1021.243774
1322.418945	1074.064819
1321.357422	862.905151
1320.295898	1056.562500
1319.233398	845.672791
1318.170898	962.970947
1317.108398	998.943848
1316.045898	1389.969116
1314.982422	1080.956665
1313.918945	831.304688
1312.855469	921.812805
1311.791992	1182.313599
1310.728516	1391.073242
1309.664063	1122.201172
1308.599609	1407.337280
1307.535156	1168.271362
1306.469727	1204.929321
1305.404297	1554.040771
1304.338867	1062.018311
1303.273438	1322.645508
1302.208008	1548.819580
1301.141602	1258.853516
1300.075195	1431.015259
1299.008789	1227.321167
1297.942383	1053.254028
1296.875000	1684.714966
1295.807617	1248.065674
1294.740234	1170.013428
1293.672852	625.822510
1292.604492	1154.025024
1291.537109	1044.339233
1290.468750	973.983337
1289.399414	952.737305
1288.331055	973.236816
1287.261719	1067.290405
1286.192383	950.641907
1285.123047	936.977173
1284.052734	1185.405029
1282.983398	1019.982605
1281.913086	1380.981689
1280.841797	1039.439941
1279.771484	859.595764
1278.700195	1254.758423
1277.628906	957.614685
1276.557617	858.707825
1275.486328	960.350769
1274.414063	761.334290
1273.341797	906.997253
1272.269531	952.459229
1271.197266	883.126770
1270.124023	816.283020
1269.050781	1071.782349
1267.977539	970.804810
1266.904297	1045.608643
1265.830078	1000.834473
1264.756836	702.412964
1263.681641	1038.226563
1262.607422	1125.210083
1261.533203	1246.299194
1260.458008	723.904114
1259.382813	845.045227
1258.307617	917.420044
1257.231445	1101.802246
1256.155273	835.616455
1255.079102	861.700867
1254.002930	943.762939
1252.926758	870.049255
1251.849609	954.501587
1250.772461	1214.052124
1249.695313	877.672058
1248.617188	818.603943
1247.540039	766.860291
1246.461914	805.042847
1245.382813	588.070251
1244.304688	618.974304
1243.225586	1218.153931
1242.146484	1042.482788
1241.067383	694.516174
1239.988281	613.666687
1238.908203	848.276611
1237.828125	454.432678
1236.748047	735.024109
1235.667969	831.176575
1234.586914	745.427734
1233.505859	919.045898
1232.424805	595.785645
1231.343750	432.548096
1230.261719	610.880615
1229.179688	772.157227
1228.097656	913.964539
1227.015625	738.574829
1225.932617	478.521851
1224.850586	337.119415
1223.767578	696.473206
1222.683594	337.334015
1221.600586	413.558868
1220.516602	267.304169
1219.432617	510.192261
1218.347656	528.204041
1217.263672	118.581589
1216.178711	-56.628185
1215.093750	99.015602
1214.008789	406.640900
1212.922852	23.771561
1211.836914	150.196289
1210.750977	496.062653
1209.665039	479.922485
1208.579102	688.013245
1207.492188	744.061890
1206.405273	496.322144
1205.318359	125.738632
1204.230469	449.153442
1203.142578	136.445557
1202.054688	33.344753
1200.966797	55.440189
1199.877930	402.433289
1198.790039	190.882126
1197.701172	366.746857
1196.611328	-107.043571
1195.522461	157.686447
1194.432617	-123.597260
1193.342773	-145.181137
1192.252930	116.793694
1191.162109	-65.957794
1190.072266	-18.044632
1188.981445	-47.083324
1187.889648	-191.441574
1186.798828	7.523903
1185.707031	-31.291883
1184.615234	-204.534195
1183.523438	-137.843918
1182.430664	-80.851967
1181.337891	-342.890869
1180.245117	-293.193268
1179.152344	87.205513
1178.059570	55.180370
1176.965820	-65.554024
1175.872070	156.244385
1174.778320	71.339195
1173.683594	-248.244400
1172.588867	-38.723118
1171.494141	-83.042252
1170.399414	20.942778
1169.303711	88.925041
1168.208984	-5.805597
1167.113281	-16.878704
1166.016602	-195.360657
1164.920898	82.679367
1163.824219	200.424133
1162.727539	76.772820
1161.630859	113.137810
1160.533203	242.540131
1159.435547	500.736633
1158.337891	582.133911
1157.240234	279.247925
1156.141602	324.740326
1155.043945	12.388711
1153.944336	305.790253
1152.845703	-151.977478
1151.747070	324.756958
1150.647461	112.512520
1149.547852	210.029068
1148.447266	-161.809265
1147.347656	-259.663483
1146.247070	49.585602
1145.146484	-219.778824
1144.044922	-205.896133
1142.944336	-51.682793
1141.842773	-42.709236
1140.741211	-176.481110
1139.638672	-36.829250
1138.537109	109.851776
1137.434570	80.538223
1136.332031	-50.980400
1135.228516	-44.722450
1134.125977	156.242096
1133.022461	38.887341
1131.917969	412.913391
1130.814453	338.182159
1129.709961	837.640320
1128.605469	762.745789
1127.500977	661.755371
1126.396484	726.750366
1125.291016	739.509155
1124.185547	647.939087
1123.080078	667.742432
1121.973633	545.346130
1120.868164	368.509247
1119.761719	345.619598
1118.654297	317.959595
1117.547852	347.099091
1116.440430	175.044922
1115.333008	473.827820
1114.225586	450.775299
1113.117188	212.505630
1112.008789	456.608246
1110.900391	220.760284
1109.791992	162.228790
1108.682617	224.178955
1107.573242	642.743286
1106.463867	253.476013
1105.354492	530.153931
1104.244141	556.473511
1103.133789	507.251068
1102.023438	450.962646
1100.913086	406.482788
1099.801758	508.209320
1098.690430	206.716248
1097.579102	126.929001
1096.467773	600.976074
1095.355469	653.052246
1094.243164	617.948364
1093.130859	415.656311
1092.017578	536.005615
1090.905273	446.818634
1089.791992	630.657227
1088.677734	567.353088
1087.564453	511.158234
1086.450195	868.896362
1085.335938	514.061462
1084.221680	490.848633
1083.106445	719.112976
1081.991211	794.569275
1080.875977	541.137146
1079.760742	635.423767
1078.644531	863.511047
1077.528320	361.461304
1076.412109	446.397308
1075.295898	489.086456
1074.178711	588.067810
1073.061523	79.608620
1071.944336	302.978210
1070.826172	477.038025
1069.708984	449.509979
1068.590820	335.326141
1067.471680	331.324371
1066.353516	376.560303
1065.234375	538.880371
1064.115234	523.260498
1062.996094	273.651642
1061.875977	155.226212
1060.755859	203.002975
1059.635742	49.671165
1058.515625	492.724731
1057.394531	131.437836
1056.273438	-292.729584
1055.152344	145.587463
1054.031250	97.847771
1052.909180	134.263214
1051.787109	196.414566
1050.665039	272.612122
1049.541992	187.786728
1048.418945	-50.934219
1047.295898	326.408020
1046.172852	38.936211
1045.048828	85.104881
1043.925781	-97.120773
1042.801758	128.684235
1041.676758	-127.896187
1040.552734	181.842911
1039.427734	284.221466
1038.302734	181.723572
1037.176758	-39.379383
1036.050781	84.175804
1034.924805	217.078186
1033.798828	91.778549
1032.672852	378.309662
1031.545898	-18.853601
1030.418945	-11.218062
1029.291992	12.780244
1028.164063	-207.133545
1027.036133	-73.716629
1025.908203	-114.455849
1024.780273	-134.174026
1023.651367	-464.872284
1022.522461	-347.351196
1021.393555	-225.136841
1020.264648	-172.462219
1019.134766	-203.210922
1018.004883	-563.105957
1016.875000	-282.860931
1015.744141	-234.417755
1014.613281	78.285332
1013.482422	101.374527
1012.351563	-239.059174
1011.219727	247.452789
1010.088867	166.675964
1008.956055	-45.888222
1007.824219	408.217957
1006.691406	774.321655
1005.558594	1168.135742
1004.425781	1640.516846
1003.292969	1692.047852
1002.159180	1653.537842
1001.025391	1090.636841
999.891602	414.923676
998.756836	358.653168
997.622070	-87.701012
996.487305	-76.606873
995.352539	190.815216
994.216797	269.027374
993.081055	-222.489548
991.945313	-104.730988
990.808594	-90.660339
989.672852	220.943970
988.536133	-145.087524
987.398438	-68.382866
986.261719	26.864588
985.124023	-62.056942
983.986328	169.285248
982.847656	-133.446564
981.709961	-187.310181
980.571289	-27.008701
979.432617	-121.992882
978.292969	86.802269
977.153320	15.113137
976.013672	-93.177338
974.874023	-8.209716
973.734375	350.309021
972.593750	-49.305691
971.453125	77.369217
970.311523	91.614204
969.170898	216.196304
968.029297	-173.249176
966.886719	38.817005
965.745117	-86.292145
964.602539	86.957771
963.459961	386.390961
962.317383	-11.082791
961.173828	169.341156
960.030273	207.759918
958.886719	227.977722
957.743164	504.849487
956.598633	-150.206512
955.454102	-1.293048
954.309570	147.698608
953.165039	278.459167
952.019531	361.254883
950.874023	94.232307
949.727539	360.239929
948.582031	-27.534855
947.435547	227.226852
946.289063	450.018585
945.141602	-19.326513
943.995117	393.256775
942.847656	303.447510
941.699219	97.393341
940.551758	163.162582
939.403320	468.610626
938.254883	511.710358
937.105469	735.092346
935.957031	395.315979
934.807617	559.608459
933.658203	523.399109
932.507813	387.076630
931.357422	18.593372
930.207031	133.221298
929.056641	77.150276
927.906250	444.624817
926.754883	-107.380180
925.603516	-110.663002
924.451172	113.642036
923.298828	-157.822266
922.146484	150.743088
920.994141	111.484726
919.841797	101.896912
918.688477	69.701088
917.535156	178.461243
916.380859	332.695831
915.227539	-114.712036
914.073242	-53.348541
912.918945	105.670135
911.763672	96.819664
910.608398	-231.766388
909.453125	-126.961273
908.297852	14.158613
907.141602	14.768332
905.985352	58.520538
904.829102	43.428581
903.672852	182.451096
902.515625	-165.389053
901.358398	-109.990372
900.201172	-160.929489
899.042969	-157.460739
897.884766	-34.014221
896.726563	39.681053
895.568359	-26.799282
894.409180	1.774920
893.250000	170.531845
892.090820	282.769714
890.930664	361.128906
889.771484	150.387360
888.611328	-98.589546
887.450195	70.258171
886.289063	151.046555
885.128906	222.809448
883.966797	66.727577
882.805664	260.349182
881.643555	573.430664
880.481445	101.861221
879.319336	385.595154
878.156250	502.472229
876.993164	416.565155
875.830078	326.218842
874.666016	542.167603
873.502930	487.887512
872.338867	161.311035
871.173828	512.197083
870.009766	386.006042
868.844727	376.830536
867.679688	187.778214
866.513672	-100.096214
865.348633	448.222260
864.182617	290.736450
863.015625	398.392700
861.849609	824.897583
860.682617	362.031036
859.515625	783.822815
858.347656	752.050049
857.180664	845.919495
856.012695	906.066528
854.843750	643.214966
853.675781	1001.532471
852.506836	956.150452
851.337891	653.028503
850.167969	681.619568
848.999023	889.349426
847.829102	801.325928
846.658203	621.499512
845.488281	383.503235
844.317383	360.413574
843.146484	364.123993
841.975586	334.221771
840.803711	494.358978
839.631836	408.425323
838.459961	389.519958
837.287109	319.158112
836.114258	612.936829
834.941406	222.994400
833.768555	536.605835
832.594727	35.083153
831.420898	201.113617
830.247070	726.265381
829.072266	512.612000
827.898438	865.519287
826.722656	607.157715
825.547852	288.633942
824.372070	168.538681
823.196289	344.782654
822.020508	480.746765
820.844727	389.358917
819.667969	237.786224
818.491211	132.939972
817.313477	90.358292
816.136719	-130.329178
814.958984	4.932131
813.781250	-260.332672
812.602539	1.426172
811.423828	-86.082329
810.245117	-333.691498
809.066406	-219.101776
807.886719	-495.673676
806.707031	-345.795197
805.527344	-269.381470
804.346680	-130.968826
803.166992	-61.542088
801.985352	-36.650047
800.804688	-80.659500
799.623047	-222.361221
798.441406	-197.817795
797.259766	-368.490662
796.078125	-284.333374
794.895508	-437.429382
793.712891	-222.848358
792.529297	-260.974609
791.346680	-62.286190
790.163086	122.893875
788.978516	-32.961967
787.794922	138.594833
786.610352	175.006561
785.425781	12.236085
784.241211	48.408836
783.055664	212.648239
781.870117	71.706779
780.684570	211.311752
779.498047	123.199821
778.311523	-2.532177
777.125000	85.835487
775.938477	50.432808
774.750977	98.781586
773.563477	413.955994
772.375977	369.316803
771.187500	207.698288
769.999023	54.862717
768.810547	51.874245
767.622070	125.910393
766.432617	358.426605
765.243164	178.822617
764.053711	12.409031
762.863281	469.039795
761.672852	716.244080
760.482422	802.582764
759.291992	554.374756
758.100586	572.333435
756.909180	405.469025
755.717773	363.913269
754.525391	469.551453
753.333008	614.613159
752.140625	-62.144638
750.948242	346.390442
749.754883	141.986694
748.561523	170.319687
747.368164	5.423989
746.173828	228.943008
744.979492	298.724609
743.785156	201.717712
742.590820	203.383057
741.395508	64.684502
740.200195	186.829819
739.003906	260.661865
737.808594	170.116165
736.612305	-16.797228
735.416016	-15.331052
734.218750	-182.470337
733.021484	142.911270
731.824219	124.572067
730.626953	-53.471783
729.428711	48.513653
728.230469	91.408951
727.032227	293.871094
725.833984	-126.657791
724.634766	-256.365356
723.435547	216.953354
722.235352	63.235821
721.036133	494.813019
719.835938	590.023865
718.635742	-107.039803
717.434570	241.450287
716.233398	129.523453
715.032227	87.493271
713.831055	154.560013
712.628906	317.571808
711.426758	423.905426
710.224609	194.694855
709.021484	457.999237
707.818359	196.371017
706.615234	224.553452
705.412109	130.903015
704.208008	246.322861
703.003906	196.423660
701.799805	203.210220
700.594727	57.859253
699.389648	330.172424
698.184570	224.220810
696.979492	114.102692
695.773438	-260.930847
694.567383	-240.289780
693.361328	21.557558
692.154297	81.487282
690.947266	-264.407288
689.740234	-228.016754
688.533203	-360.731812
687.325195	-284.977112
686.117188	57.667725
684.909180	-206.801727
683.700195	-41.763313
682.491211	-39.172554
681.282227	360.113983
680.072266	-191.605881
678.863281	-281.576202
677.653320	-399.469971
676.442383	-192.413666
675.232422	-56.684227
674.021484	-195.626328
672.810547	-81.214111
671.598633	262.583862
670.386719	-156.855896
669.174805	-5.205031
667.962891	338.911377
666.750000	75.899078
665.537109	-255.929871
664.324219	0.032714
663.110352	25.031788
661.897461	-16.720499
660.683594	185.618210
659.468750	-37.028706
658.254883	-140.744278
657.040039	57.703964
655.824219	202.327789
654.609375	-47.446426
653.393555	-12.449439
652.177734	-136.762619
650.960938	131.203110
649.745117	181.656036
648.528320	133.178131
647.311523	26.724171
646.093750	77.556953
644.875977	182.266418
643.658203	271.967285
642.440430	181.054764
641.221680	352.593781
640.002930	397.280396
638.784180	214.175522
637.564453	26.896448
636.344727	329.535065
635.125000	97.239601
633.905273	2.469845
632.684570	-98.722923
631.463867	162.808075
630.243164	35.758091
629.021484	-179.273956
627.799805	-29.694998
626.578125	53.210537
625.356445	191.657150
624.133789	505.621765
622.911133	607.087891
621.688477	386.922791
620.464844	322.950806
619.241211	-13.238429
618.017578	144.945175
616.793945	-22.640110
615.569336	-139.180237
614.344727	-20.754019
613.120117	-193.745636
611.894531	45.563648
610.668945	72.560341
609.443359	-42.109138
608.216797	116.178009
606.991211	-40.340572
605.764648	3.275731
604.537109	-182.397507
