# Supplementary material for: Raman spectroscopy accurately differentiates mucosal healing from non-healing and biochemical changes following biological therapy in inflammatory bowel disease
Source: PLoS One. 2021 Jun 2;16(6):e0252210. doi: 10.1371/journal.pone.0252210 (PMC8172032; doi:10.1371/journal.pone.0252210)
Supplement: S2 Dataset — (ZIP) [file pone.0252210.s004.zip › Export UC MH/OC031 post-1_base sub cr removed_32__X_-17040.7__Y_32920.8__Z_-383.437__Time_367.txt]

1714.837891	311.974213
1713.861328	114.885040
1712.884766	-77.983475
1711.907227	-190.906250
1710.930664	-52.282108
1709.953125	26.784254
1708.975586	27.622950
1707.997070	105.693657
1707.019531	-127.381775
1706.041016	-55.469196
1705.062500	88.341820
1704.083984	28.323015
1703.104492	-270.173553
1702.125000	-76.512260
1701.145508	60.633762
1700.166016	-77.968948
1699.186523	-75.007805
1698.206055	-115.024429
1697.225586	-141.822372
1696.245117	-158.061996
1695.264648	33.949181
1694.283203	81.530411
1693.301758	382.669830
1692.320313	133.691635
1691.338867	191.704437
1690.357422	158.940247
1689.375000	267.543976
1688.392578	424.112091
1687.410156	71.325928
1686.427734	371.879852
1685.444336	456.433075
1684.460938	269.210541
1683.477539	476.435150
1682.494141	316.089996
1681.509766	406.206543
1680.526367	456.482605
1679.541992	501.511230
1678.557617	690.352478
1677.572266	557.303894
1676.587891	693.142212
1675.602539	698.750732
1674.617188	967.741760
1673.630859	838.044434
1672.645508	705.954773
1671.659180	778.679932
1670.672852	928.607056
1669.686523	951.194519
1668.699219	960.685913
1667.712891	988.993164
1666.725586	959.100952
1665.738281	1032.932495
1664.750000	1008.787231
1663.762695	1353.571167
1662.774414	1377.571045
1661.786133	1491.937134
1660.797852	1264.590454
1659.808594	1313.161133
1658.820313	1367.279419
1657.831055	1408.364868
1656.841797	1462.928345
1655.851563	1432.986572
1654.862305	1194.223267
1653.872070	1180.750244
1652.881836	977.048889
1651.891602	1133.443848
1650.900391	856.299561
1649.910156	843.957886
1648.918945	728.771301
1647.927734	780.397461
1646.935547	578.588684
1645.944336	575.271667
1644.952148	411.091217
1643.959961	421.515594
1642.966797	545.694763
1641.974609	303.217682
1640.981445	390.934601
1639.988281	9.263124
1638.995117	184.547684
1638.001953	336.269257
1637.007813	322.057831
1636.013672	181.572540
1635.019531	181.060532
1634.025391	85.933868
1633.031250	-27.355509
1632.036133	-111.407562
1631.041016	-55.646046
1630.045898	303.043732
1629.049805	45.935184
1628.054688	-13.488115
1627.058594	-322.596649
1626.062500	-34.325581
1625.065430	12.098975
1624.069336	-367.175446
1623.072266	470.846252
1622.075195	199.759979
1621.078125	217.978470
1620.081055	136.562836
1619.083008	212.921478
1618.084961	360.312347
1617.086914	22.198732
1616.088867	49.189384
1615.089844	81.571091
1614.091797	-38.039223
1613.092773	175.626129
1612.092773	-19.702694
1611.093750	99.789406
1610.093750	-61.076336
1609.094727	-40.922920
1608.093750	128.668472
1607.093750	36.398365
1606.093750	177.352051
1605.092773	-84.829041
1604.091797	-79.795715
1603.090820	-53.720772
1602.088867	-106.050346
1601.087891	-48.386971
1600.085938	66.875168
1599.083984	111.580795
1598.081055	98.835922
1597.079102	-347.663849
1596.076172	-122.365692
1595.073242	-66.900742
1594.070313	48.679413
1593.067383	-86.411171
1592.063477	-179.620636
1591.059570	-165.719971
1590.055664	12.625085
1589.051758	-59.527550
1588.046875	-69.012413
1587.041992	265.782196
1586.037109	159.823547
1585.032227	-13.837172
1584.027344	-80.548058
1583.021484	-131.584747
1582.015625	325.401825
1581.009766	-66.867935
1580.003906	56.615410
1578.997070	234.711227
1577.990234	-71.396309
1576.984375	91.031715
1575.976563	-170.709244
1574.969727	67.069641
1573.961914	-61.959358
1572.954102	37.844273
1571.946289	-132.765396
1570.938477	13.732327
1569.929688	38.005760
1568.921875	-59.858963
1567.913086	39.658146
1566.903320	136.484192
1565.894531	230.630524
1564.884766	389.567291
1563.875000	-56.248756
1562.865234	-1.210428
1561.855469	154.902786
1560.844727	170.840378
1559.834961	147.818848
1558.824219	171.389114
1557.813477	202.650314
1556.801758	65.395874
1555.790039	-136.642014
1554.779297	122.341492
1553.766602	236.110901
1552.754883	85.689629
1551.743164	370.074432
1550.730469	20.246239
1549.717773	58.547466
1548.705078	130.362656
1547.691406	119.285912
1546.677734	113.283226
1545.665039	122.697990
1544.650391	88.054688
1543.636719	123.088776
1542.623047	62.417973
1541.608398	-13.842293
1540.593750	67.331627
1539.579102	-223.398712
1538.563477	92.422821
1537.547852	-208.749893
1536.533203	171.205460
1535.516602	-1.133123
1534.500977	7.011365
1533.485352	283.172363
1532.468750	79.619278
1531.452148	296.113678
1530.435547	56.324608
1529.417969	236.404114
1528.400391	290.077240
1527.383789	-166.239014
1526.365234	36.547401
1525.347656	102.710457
1524.329102	24.599524
1523.311523	-274.858093
1522.292969	-41.875824
1521.273438	-94.593025
1520.254883	104.561157
1519.235352	172.388321
1518.215820	-11.808423
1517.196289	112.277527
1516.176758	133.421631
1515.156250	95.339615
1514.136719	-71.239578
1513.116211	162.605682
1512.094727	-11.902016
1511.074219	118.918343
1510.052734	-127.609825
1509.031250	-194.605606
1508.009766	43.476460
1506.988281	-269.933350
1505.965820	-375.711639
1504.943359	89.950935
1503.920898	-208.292496
1502.898438	-217.054413
1501.875000	-177.287827
1500.852539	-204.230652
1499.829102	-172.414810
1498.805664	99.864632
1497.781250	-17.087795
1496.757813	11.737201
1495.733398	27.625380
1494.708984	-110.059509
1493.684570	-22.800564
1492.659180	233.007248
1491.633789	56.661720
1490.608398	-91.615021
1489.583008	235.229248
1488.557617	-7.755152
1487.531250	-69.453728
1486.504883	335.973083
1485.478516	-1.664493
1484.452148	143.058990
1483.424805	68.177765
1482.398438	406.481903
1481.371094	188.551819
1480.342773	302.072632
1479.315430	208.973709
1478.287109	294.210052
1477.259766	496.545471
1476.230469	316.531036
1475.202148	648.476929
1474.173828	455.606659
1473.144531	731.176514
1472.115234	836.000488
1471.085938	808.359924
1470.055664	1029.981812
1469.025391	1017.399048
1467.996094	717.371582
1466.964844	941.165466
1465.934570	1431.735718
1464.904297	1451.821045
1463.873047	1367.630493
1462.841797	1067.461304
1461.809570	1534.420898
1460.778320	1290.086182
1459.746094	1589.109497
1458.713867	1862.561523
1457.681641	1747.554077
1456.649414	1800.003540
1455.616211	1456.628540
1454.583008	1716.971069
1453.549805	1913.763672
1452.516602	1709.878174
1451.483398	1954.660522
1450.449219	2024.432739
1449.415039	2056.137451
1448.380859	1773.704712
1447.345703	2159.903809
1446.311523	2188.929932
1445.276367	2083.737305
1444.241211	2175.967773
1443.205078	1880.991821
1442.169922	2167.971924
1441.133789	1959.076782
1440.097656	1909.559692
1439.061523	2004.151489
1438.024414	1780.203491
1436.988281	1773.684570
1435.951172	1413.439209
1434.914063	1288.255981
1433.875977	1408.071777
1432.838867	1330.918091
1431.800781	1021.545654
1430.762695	906.643372
1429.724609	1145.051392
1428.685547	704.747864
1427.646484	484.073883
1426.607422	341.678284
1425.568359	572.483337
1424.529297	281.458099
1423.489258	144.284042
1422.449219	508.565643
1421.409180	552.816895
1420.369141	214.284256
1419.328125	364.375702
1418.288086	255.168701
1417.247070	279.418488
1416.205078	187.933975
1415.164063	58.811882
1414.122070	58.042000
1413.080078	130.244003
1412.038086	177.320389
1410.996094	111.318214
1409.953125	75.536385
1408.910156	52.387260
1407.867188	49.398277
1406.824219	66.559723
1405.780273	-172.348846
1404.737305	30.736652
1403.693359	-107.542648
1402.648438	-55.010807
1401.604492	12.632114
1400.559570	170.595947
1399.514648	57.741459
1398.469727	133.039230
1397.424805	381.330872
1396.378906	-19.474709
1395.333984	143.714310
1394.288086	-66.332909
1393.241211	-261.196442
1392.195313	-102.835861
1391.148438	-42.098740
1390.101563	81.267319
1389.054688	1.990424
1388.006836	-49.658745
1386.959961	-166.207169
1385.912109	-32.564209
1384.864258	-28.888208
1383.815430	-65.123085
1382.767578	136.175934
1381.718750	-392.079529
1380.669922	-83.196777
1379.621094	85.800018
1378.571289	-277.017059
1377.522461	-0.499332
1376.472656	28.908239
1375.421875	153.218826
1374.372070	-293.693115
1373.321289	5.442916
1372.270508	154.945404
1371.219727	47.703995
1370.168945	-34.452221
1369.117188	-21.774733
1368.066406	-300.478485
1367.014648	18.870211
1365.961914	-72.733376
1364.910156	-191.555740
1363.857422	157.776794
1362.804688	121.313881
1361.751953	-29.475094
1360.698242	115.952003
1359.645508	132.112457
1358.591797	364.720825
1357.538086	70.288849
1356.483398	-17.598051
1355.429688	138.224747
1354.375000	30.732391
1353.320313	137.035583
1352.264648	52.181042
1351.209961	-144.230225
1350.154297	44.326565
1349.098633	456.295502
1348.042969	461.278290
1346.986328	478.779144
1345.930664	595.620300
1344.874023	417.444794
1343.817383	383.264252
1342.759766	696.223816
1341.703125	516.045044
1340.645508	789.455750
1339.587891	604.629028
1338.529297	585.923279
1337.471680	562.412415
1336.413086	628.143555
1335.354492	718.722656
1334.295898	720.313599
1333.236328	719.550537
1332.176758	516.105530
1331.117188	416.730103
1330.057617	614.187561
1328.998047	655.969604
1327.937500	606.419861
1326.876953	650.901062
1325.816406	636.205566
1324.754883	787.089355
1323.694336	449.183319
1322.632813	555.857544
1321.571289	635.462219
1320.508789	742.288818
1319.447266	540.842102
1318.384766	852.588745
1317.322266	708.151672
1316.259766	605.805481
1315.196289	592.346069
1314.132813	620.901794
1313.069336	807.231445
1312.005859	912.316650
1310.942383	1091.345825
1309.877930	773.080017
1308.813477	1092.590332
1307.749023	900.196106
1306.683594	862.996521
1305.619141	882.508667
1304.553711	1057.051270
1303.488281	629.222168
1302.421875	720.376709
1301.356445	1074.578003
1300.290039	1001.172791
1299.223633	854.205627
1298.157227	577.229858
1297.089844	941.378662
1296.022461	932.301697
1294.955078	1154.052124
1293.887695	615.070190
1292.819336	770.741150
1291.751953	970.594910
1290.683594	635.833252
1289.614258	725.474609
1288.545898	802.915405
1287.476563	1086.270020
1286.407227	614.921570
1285.337891	459.874268
1284.268555	518.058289
1283.198242	546.912231
1282.127930	766.787476
1281.057617	560.772217
1279.986328	709.740967
1278.916016	369.430359
1277.844727	308.178741
1276.773438	645.629944
1275.701172	606.492554
1274.629883	266.793671
1273.557617	719.100708
1272.485352	719.275818
1271.413086	807.454163
1270.339844	895.655029
1269.266602	947.256165
1268.193359	925.662048
1267.120117	811.396301
1266.045898	811.918091
1264.972656	802.739502
1263.898438	749.716125
1262.823242	721.152893
1261.749023	609.764893
1260.673828	805.581604
1259.598633	740.618896
1258.523438	1070.410034
1257.448242	525.664307
1256.372070	1040.518799
1255.295898	591.053406
1254.219727	713.848572
1253.142578	790.387207
1252.066406	545.762329
1250.989258	646.697754
1249.912109	1039.460693
1248.833984	902.020569
1247.756836	747.653931
1246.678711	705.176392
1245.599609	835.262085
1244.521484	722.382568
1243.442383	799.017822
1242.364258	797.936157
1241.285156	534.678223
1240.205078	587.084106
1239.125977	828.759888
1238.045898	616.658508
1236.965820	572.025452
1235.884766	568.644897
1234.804688	904.703064
1233.723633	583.725098
1232.642578	723.343323
1231.561523	373.477844
1230.479492	767.426636
1229.397461	824.567993
1228.315430	617.761597
1227.233398	534.501892
1226.150391	589.219604
1225.068359	416.460327
1223.985352	502.610718
1222.901367	346.852722
1221.818359	503.079681
1220.734375	434.393097
1219.650391	327.050323
1218.566406	471.045929
1217.481445	380.613434
1216.396484	333.678314
1215.311523	267.420654
1214.226563	220.483505
1213.141602	173.543106
1212.055664	300.346649
1210.969727	516.333435
1209.883789	302.832123
1208.796875	255.794922
1207.709961	527.005066
1206.623047	441.302917
1205.536133	235.103195
1204.449219	250.629135
1203.361328	466.047821
1202.273438	117.769585
1201.185547	133.189667
1200.096680	90.783661
1199.008789	-11.813518
1197.919922	1.086889
1196.830078	16.339060
1195.741211	-86.312408
1194.651367	-143.280487
1193.561523	-116.130890
1192.471680	-127.499451
1191.381836	-266.273956
1190.291016	-184.014099
1189.200195	-27.384954
1188.109375	-0.557411
1187.017578	59.814995
1185.926758	146.507172
1184.834961	-98.070198
1183.742188	-251.425949
1182.650391	-198.482056
1181.557617	-128.837830
1180.464844	-83.261230
1179.372070	149.205963
1178.279297	50.781773
1177.185547	-57.250046
1176.091797	150.907303
1174.998047	64.327408
1173.903320	11.239257
1172.808594	51.469189
1171.713867	211.282288
1170.619141	33.570587
1169.524414	130.980103
1168.428711	242.626404
1167.333008	-138.431320
1166.237305	-62.775501
1165.140625	-94.780876
1164.044922	-24.085812
1162.948242	-13.224586
1161.850586	-66.930077
1160.753906	168.261353
1159.656250	267.190186
1158.558594	81.963196
1157.460938	106.746246
1156.362305	140.984680
1155.263672	277.701569
1154.165039	364.205444
1153.066406	-50.081810
1151.967773	17.240164
1150.868164	322.768921
1149.768555	61.033840
1148.667969	39.925385
1147.568359	64.004730
1146.467773	-64.382881
1145.367188	100.007164
1144.266602	42.919239
1143.165039	-285.461426
1142.063477	-218.886078
1140.961914	163.897614
1139.860352	-147.860031
1138.757813	241.719467
1137.655273	115.318855
1136.552734	150.479599
1135.450195	218.813507
1134.346680	363.042664
1133.244141	-41.367409
1132.139648	202.420334
1131.036133	184.958664
1129.931641	357.261414
1128.827148	375.217194
1127.722656	632.650818
1126.618164	548.440063
1125.512695	466.568451
1124.407227	543.471802
1123.301758	428.336456
1122.196289	360.573395
1121.089844	591.213074
1119.983398	395.441467
1118.876953	318.072113
1117.769531	235.939987
1116.663086	454.329010
1115.555664	398.113403
1114.447266	145.536240
1113.339844	389.633728
1112.231445	399.498688
1111.123047	352.577545
1110.014648	-8.679371
1108.905273	282.262085
1107.795898	124.219658
1106.686523	431.430878
1105.577148	313.469238
1104.466797	292.288727
1103.357422	367.836670
1102.247070	87.029610
1101.135742	164.851166
1100.025391	464.284088
1098.914063	334.416656
1097.802734	624.162842
1096.690430	468.310547
1095.579102	352.557678
1094.466797	639.631104
1093.353516	566.202087
1092.241211	589.320313
1091.127930	212.206635
1090.014648	402.427704
1088.901367	634.885498
1087.788086	352.038544
1086.673828	309.178711
1085.559570	463.827850
1084.445313	479.690704
1083.330078	641.234863
1082.214844	490.175751
1081.099609	426.091064
1079.984375	653.250122
1078.868164	643.130371
1077.751953	675.259644
1076.635742	519.604492
1075.519531	251.383545
1074.402344	267.130798
1073.285156	-92.395264
1072.167969	132.109848
1071.050781	504.204529
1069.932617	30.018625
1068.814453	359.785248
1067.696289	342.685852
1066.578125	-23.379316
1065.458984	11.141540
1064.339844	656.678772
1063.220703	63.786926
1062.100586	343.996399
1060.980469	394.823425
1059.860352	62.064766
1058.740234	395.915619
1057.619141	189.588104
1056.498047	483.559357
1055.376953	95.089020
1054.255859	199.766830
1053.133789	281.060852
1052.011719	217.571228
1050.889648	221.846603
1049.767578	41.763840
1048.644531	172.152496
1047.521484	276.858582
1046.398438	-17.293776
1045.274414	-110.728844
1044.150391	112.989143
1043.026367	59.279957
1041.902344	12.635621
1040.778320	115.165344
1039.653320	-136.345917
1038.528320	-75.646263
1037.402344	94.496605
1036.277344	73.762085
1035.151367	71.704842
1034.024414	88.317024
1032.898438	130.574524
1031.771484	61.249123
1030.644531	305.883270
1029.517578	78.627121
1028.390625	186.173706
1027.262695	-91.925865
1026.134766	-197.941940
1025.005859	-220.239334
1023.877930	-576.765137
1022.749023	-415.443970
1021.620117	-321.413666
1020.490234	-387.435303
1019.361328	-258.499634
1018.231445	-233.897903
1017.101563	-174.446075
1015.970703	-38.447968
1014.839844	-2.071335
1013.708984	-49.025688
1012.578125	147.340744
1011.447266	-33.753860
1010.315430	144.179932
1009.183594	359.161346
1008.050781	102.058891
1006.918945	256.993042
1005.786133	696.455322
1004.653320	950.814209
1003.519531	1158.912964
1002.386719	1625.902588
1001.252930	1184.601196
1000.118164	757.469482
998.984375	506.194550
997.849609	-93.556999
996.714844	191.320618
995.580078	363.076416
994.444336	371.017151
993.308594	-70.818138
992.172852	-143.282120
991.036133	-217.905716
989.900391	85.723160
988.763672	48.190269
987.626953	102.971466
986.489258	-203.866241
985.351563	106.851921
984.213867	-220.328491
983.076172	90.489571
981.937500	131.978851
980.798828	-162.399307
979.660156	120.941490
978.521484	142.062210
977.381836	108.104630
976.242188	-272.865051
975.102539	65.893738
973.961914	250.653809
972.822266	-138.897202
971.681641	172.403305
970.540039	205.827301
969.399414	202.629974
968.257813	516.304565
967.116211	-76.454979
965.973633	30.913670
964.832031	3.031872
963.689453	167.913101
962.545898	-13.335041
961.403320	312.165802
960.259766	18.937454
959.116211	202.491119
957.972656	65.428032
956.828125	-96.634201
955.683594	-13.536403
954.539063	120.000267
953.393555	191.818222
952.249023	272.875732
951.103516	24.664782
949.957031	-65.525894
948.811523	116.495613
947.665039	-9.998938
946.518555	-111.177750
945.371094	448.034424
944.224609	70.678078
943.077148	38.416264
941.929688	170.656342
940.781250	166.012878
939.632813	54.242550
938.484375	227.801315
937.335938	353.496674
936.186523	189.662125
935.038086	124.041290
933.887695	56.289562
932.738281	221.092773
931.587891	57.890900
930.437500	102.126999
929.287109	242.080917
928.135742	284.191986
926.985352	167.069397
925.833984	122.919487
924.681641	-112.190727
923.530273	128.232101
922.377930	134.447403
921.224609	-43.372467
920.072266	285.790649
918.918945	74.124229
917.765625	60.278961
916.612305	62.428780
915.458008	-341.759979
914.303711	-12.459252
913.149414	-112.161232
911.995117	173.987564
910.839844	-7.207717
909.684570	81.639153
908.529297	-42.610634
907.373047	-139.520981
906.216797	-43.682529
905.060547	34.056839
903.904297	-146.406647
902.747070	33.367111
901.589844	-83.480453
900.432617	-25.916491
899.274414	27.157383
898.117188	-286.269196
896.958984	-400.432678
895.799805	-148.132202
894.641602	83.744553
893.482422	-12.189077
892.322266	-51.533108
891.163086	24.404606
890.002930	23.551981
888.842773	232.754761
887.682617	274.822906
886.521484	319.165497
885.360352	162.674973
884.199219	265.739380
883.038086	62.020203
881.875977	88.440170
880.713867	-63.239239
879.551758	-5.210115
878.388672	70.837021
877.225586	47.733883
876.062500	42.667248
874.899414	66.884453
873.735352	167.644180
872.571289	401.151154
871.407227	270.008118
870.242188	233.415222
869.077148	138.354446
867.912109	-168.044052
866.747070	209.115494
865.581055	284.912018
864.415039	169.653809
863.249023	299.301086
862.083008	525.441040
860.916016	277.664276
859.749023	526.101440
858.581055	242.477936
857.414063	246.161301
856.246094	326.085358
855.077148	361.081421
853.909180	452.070038
852.740234	489.176331
851.571289	423.122986
850.402344	655.059875
849.232422	349.208374
848.062500	325.637024
846.892578	743.118835
845.721680	352.234467
844.551758	118.127991
843.380859	284.586121
842.208984	419.584869
841.038086	350.930969
839.866211	418.635437
838.694336	217.990189
837.521484	-40.736771
836.348633	49.133423
835.175781	71.870209
834.002930	-1.516685
832.829102	257.726929
831.655273	360.508850
830.481445	521.178833
829.307617	164.061264
828.132813	226.378922
826.958008	299.723785
825.783203	640.486755
824.607422	352.412079
823.431641	162.428024
822.255859	547.249939
821.079102	178.920853
819.903320	31.121967
818.726563	255.098953
817.548828	-133.239517
816.372070	-127.621597
815.194336	-64.266838
814.016602	70.125328
812.837891	-104.749901
811.659180	-246.306488
810.480469	14.398143
809.301758	17.099613
808.122070	-233.579224
806.942383	-144.422760
805.762695	-153.126755
804.583008	42.302517
803.402344	-299.600037
802.221680	-91.141518
801.041016	256.867371
799.859375	-38.610760
798.677734	-94.581711
797.496094	-325.777771
796.313477	-275.496155
795.131836	-280.753143
793.949219	81.624260
792.765625	-94.480881
791.583008	-135.548920
790.399414	-41.668800
789.215820	-1.063552
788.031250	92.514534
786.846680	17.811541
785.662109	-63.603130
784.477539	175.529465
783.291992	124.847710
782.106445	-18.739473
780.920898	149.185379
779.735352	221.936279
778.548828	-21.268282
777.362305	20.373974
776.174805	57.480003
774.988281	107.715897
773.800781	51.921291
772.613281	11.500749
771.424805	63.635773
770.236328	3.207832
769.047852	260.147064
767.859375	389.059509
766.669922	204.958817
765.480469	238.941956
764.291016	222.179718
763.101563	141.501144
761.911133	291.918091
760.720703	246.332855
759.529297	308.513214
758.338867	234.224182
757.147461	360.035370
755.955078	237.284103
754.763672	92.560112
753.571289	226.950623
752.378906	273.351074
751.186523	291.132477
749.993164	102.439911
748.799805	-90.584717
747.606445	41.312607
746.412109	37.062309
745.217773	324.593719
744.023438	83.350487
742.829102	-19.635752
741.633789	304.940674
740.438477	92.343353
739.243164	-43.454475
738.046875	-71.830582
736.850586	4.955382
735.654297	77.339668
734.458008	110.303474
733.260742	64.475159
732.063477	241.905716
730.866211	40.801075
729.667969	115.422569
728.469727	139.758728
727.271484	210.042847
726.073242	92.373497
724.874023	75.338425
723.674805	-2.798599
722.474609	179.087387
721.275391	125.124222
720.075195	101.828529
718.875000	285.977478
717.673828	-60.131901
716.473633	-11.110703
715.272461	-40.539551
714.070313	154.750443
712.869141	-142.643448
711.666992	-77.979271
710.463867	65.216385
709.261719	215.000961
708.058594	22.886269
706.855469	192.460541
705.652344	168.333252
704.448242	270.590637
703.244141	-16.564428
702.040039	-11.923302
700.834961	-163.735703
699.630859	89.127304
698.424805	170.282700
697.219727	153.752396
696.013672	39.609570
694.807617	-52.595364
693.601563	74.776649
692.395508	-184.258606
691.188477	-6.644766
689.981445	8.276504
688.773438	-349.858582
687.566406	123.226372
686.358398	58.382092
685.149414	-86.482315
683.941406	-306.982849
682.732422	-208.595078
681.523438	-292.095428
680.313477	-228.065811
679.104492	24.535410
677.894531	-285.797028
676.683594	-65.422234
675.473633	57.617256
674.262695	18.481726
673.051758	323.498230
671.839844	-93.852745
670.628906	-216.782715
669.416992	114.482864
668.204102	-21.104185
666.992188	-0.915913
665.779297	-133.983505
664.566406	87.345467
663.352539	-144.764267
662.138672	55.105782
660.924805	-25.600538
659.710938	42.708347
658.497070	-35.634514
657.282227	-25.438280
656.066406	-103.595901
654.851563	165.406616
653.635742	87.309685
652.419922	173.027130
651.204102	15.266039
649.987305	-11.053384
648.770508	98.263130
647.553711	192.404221
646.336914	94.870049
645.119141	212.475128
643.901367	181.466476
642.682617	12.683556
641.464844	260.982117
640.246094	-58.581387
639.027344	-77.301155
637.807617	73.512413
636.587891	105.826553
635.368164	-149.990021
634.148438	-68.880447
632.927734	-13.930926
631.707031	368.993195
630.486328	-16.926462
629.264648	169.689178
628.043945	239.882126
626.822266	7.133225
625.599609	5.442787
624.376953	590.422729
623.155273	289.415863
621.931641	289.906860
620.708984	396.720917
619.485352	299.216919
618.261719	-53.897705
617.037109	54.559471
615.813477	35.722054
614.588867	210.537048
613.364258	106.089622
612.138672	-110.693459
610.913086	-48.526539
609.687500	185.450119
608.461914	-122.734047
607.235352	108.326706
606.008789	-134.317551
604.782227	-98.679604
