# Supplementary material for: Raman spectroscopy accurately differentiates mucosal healing from non-healing and biochemical changes following biological therapy in inflammatory bowel disease
Source: PLoS One. 2021 Jun 2;16(6):e0252210. doi: 10.1371/journal.pone.0252210 (PMC8172032; doi:10.1371/journal.pone.0252210)
Supplement: S2 Dataset — (ZIP) [file pone.0252210.s004.zip › Export UC MH/OC018-2 post treatment_base sub CR removed_70__X_-28738.5__Y_36561.2__Z_-5.32561__Time_797.txt]

1714.640625	211.110046
1713.664063	209.693314
1712.687500	96.493073
1711.709961	-101.282318
1710.733398	125.882103
1709.755859	-53.321339
1708.778320	189.440750
1707.799805	-16.892933
1706.821289	-337.174561
1705.843750	-42.924702
1704.864258	64.782745
1703.885742	-230.620209
1702.907227	-150.193344
1701.927734	126.491463
1700.948242	-74.732849
1699.968750	-63.611935
1698.988281	28.647312
1698.007813	-9.157795
1697.028320	-62.009945
1696.046875	51.658802
1695.066406	24.636938
1694.084961	142.687576
1693.104492	69.339661
1692.123047	111.622017
1691.140625	101.307220
1690.159180	249.262497
1689.176758	285.875854
1688.194336	237.908386
1687.211914	84.066559
1686.228516	242.910263
1685.246094	405.103668
1684.262695	487.973206
1683.279297	395.677551
1682.295898	306.768921
1681.311523	364.997284
1680.327148	426.512909
1679.342773	384.834473
1678.358398	695.051086
1677.374023	351.270630
1676.388672	598.697388
1675.403320	641.830994
1674.417969	560.553284
1673.432617	875.911499
1672.446289	912.613831
1671.459961	755.872131
1670.473633	899.868958
1669.487305	1038.986084
1668.500977	870.535461
1667.513672	1087.514648
1666.526367	1039.465942
1665.539063	1267.828735
1664.550781	1430.190430
1663.563477	1245.485840
1662.575195	1461.641968
1661.586914	1325.521851
1660.598633	1277.309692
1659.609375	1417.615601
1658.620117	1415.165039
1657.631836	1248.865356
1656.641602	1376.886719
1655.652344	1404.590088
1654.662109	1334.655640
1653.672852	1132.758545
1652.681641	1097.905884
1651.691406	1171.814575
1650.701172	933.916321
1649.709961	767.767273
1648.718750	837.206726
1647.727539	756.226685
1646.735352	657.017334
1645.744141	507.900238
1644.751953	385.469818
1643.759766	450.774902
1642.766602	365.774536
1641.774414	251.980728
1640.781250	183.271347
1639.788086	175.445969
1638.794922	-48.485390
1637.801758	15.267775
1636.807617	36.955467
1635.813477	56.142754
1634.819336	-103.736900
1633.825195	7.947406
1632.830078	-48.881374
1631.834961	328.949219
1630.839844	106.423042
1629.844727	-50.098995
1628.849609	-27.503874
1627.853516	79.357147
1626.857422	-29.456629
1625.861328	-206.531982
1624.865234	97.719254
1623.868164	-97.590530
1622.871094	122.505409
1621.874023	-106.786224
1620.876953	-46.952946
1619.879883	-2.871782
1618.881836	-6.053534
1617.883789	190.318527
1616.885742	126.764221
1615.887695	31.758554
1614.888672	212.281509
1613.889648	151.401154
1612.890625	116.768661
1611.891602	131.960083
1610.892578	-128.116364
1609.892578	-105.053413
1608.892578	25.406076
1607.892578	35.276115
1606.892578	207.493683
1605.891602	26.091385
1604.890625	-84.587204
1603.889648	241.843475
1602.888672	261.913574
1601.887695	360.409302
1600.885742	8.899639
1599.883789	-146.382431
1598.881836	-163.089890
1597.879883	-127.577789
1596.876953	-76.477165
1595.874023	107.782524
1594.871094	-52.939613
1593.868164	-93.532402
1592.864258	92.973785
1591.861328	-54.839966
1590.857422	233.191345
1589.853516	-6.107800
1588.848633	-68.000183
1587.844727	-46.490574
1586.839844	178.310287
1585.834961	-9.030208
1584.830078	92.943665
1583.824219	296.396820
1582.819336	9.820028
1581.813477	418.772888
1580.807617	126.852051
1579.800781	176.036743
1578.794922	11.620691
1577.788086	-272.575317
1576.781250	151.013855
1575.773438	74.785286
1574.766602	27.083757
1573.758789	75.486252
1572.750977	35.343838
1571.743164	-72.493141
1570.735352	118.445847
1569.726563	-106.551758
1568.718750	-79.603172
1567.708984	175.728119
1566.700195	207.520416
1565.691406	278.104279
1564.681641	-113.472382
1563.671875	21.739914
1562.662109	120.435890
1561.652344	6.263464
1560.641602	99.447037
1559.630859	249.489594
1558.620117	-17.995911
1557.609375	263.894531
1556.597656	120.596024
1555.586914	-198.918564
1554.575195	79.806068
1553.563477	252.109024
1552.550781	235.209259
1551.539063	-30.278416
1550.526367	229.481323
1549.513672	398.441620
1548.500977	42.127087
1547.487305	120.253403
1546.473633	123.229317
1545.459961	180.344284
1544.446289	-13.380746
1543.432617	-121.900352
1542.417969	-8.370392
1541.404297	200.540955
1540.389648	171.661026
1539.374023	67.780174
1538.359375	87.704750
1537.343750	-194.435776
1536.328125	194.170471
1535.312500	133.676712
1534.296875	142.701019
1533.280273	246.967667
1532.263672	134.535309
1531.247070	60.675480
1530.230469	283.018127
1529.212891	190.851669
1528.196289	-73.944397
1527.178711	230.280807
1526.160156	122.341614
1525.142578	240.830261
1524.124023	-8.843217
1523.106445	27.048712
1522.087891	227.405930
1521.068359	39.233376
1520.049805	67.003487
1519.030273	45.788422
1518.010742	119.554222
1516.991211	3.038701
1515.971680	115.084183
1514.951172	255.205521
1513.930664	-159.473495
1512.910156	-137.664154
1511.889648	-59.506466
1510.868164	92.911613
1509.846680	-57.572750
1508.826172	-141.390533
1507.803711	92.683746
1506.782227	244.528625
1505.759766	45.016766
1504.737305	63.331627
1503.714844	-102.938103
1502.692383	-46.362881
1501.668945	-202.495132
1500.646484	-112.816422
1499.623047	235.284332
1498.599609	-207.737366
1497.575195	-164.467377
1496.550781	-111.065224
1495.527344	-96.119797
1494.502930	-35.242401
1493.477539	-35.849270
1492.453125	106.634010
1491.427734	85.404388
1490.402344	179.091888
1489.376953	104.067627
1488.350586	225.652512
1487.325195	-15.459277
1486.298828	8.956025
1485.272461	58.823704
1484.245117	210.669556
1483.218750	204.225342
1482.191406	103.333572
1481.164063	229.400238
1480.136719	505.794556
1479.108398	223.739395
1478.080078	372.470978
1477.052734	487.985443
1476.023438	488.734222
1474.995117	1172.043457
1473.965820	788.053711
1472.937500	735.171570
1471.908203	822.252502
1470.877930	815.087402
1469.848633	1108.131714
1468.818359	1057.604126
1467.788086	1116.424561
1466.757813	1180.280762
1465.727539	1569.469727
1464.696289	1465.397461
1463.665039	1684.054443
1462.633789	1590.126465
1461.602539	1607.976685
1460.570313	1757.835449
1459.539063	1927.945557
1458.506836	1828.900269
1457.473633	1910.049194
1456.441406	2095.201416
1455.408203	1871.850708
1454.375000	1980.823486
1453.341797	2102.428467
1452.308594	1952.735596
1451.274414	1995.713867
1450.241211	2048.832031
1449.207031	2160.187500
1448.171875	2157.506836
1447.137695	2223.229980
1446.102539	2349.682373
1445.067383	2109.069092
1444.032227	1876.166016
1442.997070	2033.025269
1441.960938	1957.096069
1440.924805	1858.462402
1439.888672	2096.188477
1438.852539	1919.248779
1437.816406	1560.436157
1436.779297	1881.529785
1435.742188	1613.873169
1434.705078	1550.956299
1433.666992	1422.425781
1432.629883	1225.837280
1431.591797	951.103455
1430.553711	431.731415
1429.514648	770.471375
1428.476563	720.646240
1427.437500	453.977509
1426.398438	474.919312
1425.359375	213.553345
1424.320313	433.752228
1423.280273	379.223389
1422.240234	269.344604
1421.200195	265.357574
1420.159180	450.284363
1419.119141	388.468140
1418.078125	283.928101
1417.037109	187.043518
1415.996094	251.294312
1414.954102	-31.584387
1413.912109	140.944672
1412.870117	72.074219
1411.828125	101.346581
1410.786133	-2.537759
1409.743164	-46.011383
1408.700195	21.146095
1407.657227	352.090179
1406.614258	55.148254
1405.570313	57.169170
1404.527344	-91.328369
1403.483398	207.018265
1402.438477	-34.158722
1401.394531	86.098259
1400.349609	146.175705
1399.304688	173.713013
1398.259766	-275.001709
1397.214844	81.124306
1396.168945	156.508850
1395.123047	26.507673
1394.077148	259.848236
1393.031250	9.851760
1391.984375	15.418674
1390.937500	276.400391
1389.890625	-178.401505
1388.843750	-109.968658
1387.796875	-21.462423
1386.749023	47.078552
1385.701172	188.198441
1384.653320	156.854950
1383.604492	-324.293091
1382.556641	-2.975387
1381.507813	-298.808472
1380.458984	167.421173
1379.410156	81.647659
1378.360352	-63.924885
1377.310547	-99.501312
1376.260742	89.649315
1375.210938	74.216911
1374.161133	178.633530
1373.110352	108.509903
1372.059570	-168.443420
1371.008789	138.186035
1369.957031	-43.748608
1368.906250	-123.321762
1367.854492	-58.266815
1366.802734	-187.420761
1365.750000	79.532784
1364.698242	72.612198
1363.645508	-31.294088
1362.592773	54.093616
1361.540039	-7.253870
1360.486328	157.894272
1359.433594	153.967392
1358.379883	92.944649
1357.326172	-12.693715
1356.271484	274.515839
1355.216797	283.393158
1354.163086	4.189200
1353.107422	256.744476
1352.052734	469.571808
1350.998047	381.994202
1349.942383	517.954285
1348.886719	514.983887
1347.830078	378.127380
1346.774414	690.444031
1345.717773	727.428955
1344.661133	605.806885
1343.604492	603.339294
1342.546875	776.941895
1341.490234	573.930725
1340.432617	698.125977
1339.375000	676.232239
1338.316406	736.163696
1337.258789	595.637695
1336.200195	809.235046
1335.141602	842.185181
1334.082031	932.121338
1333.023438	863.814636
1331.963867	887.133728
1330.904297	962.469666
1329.844727	642.339417
1328.784180	680.816101
1327.723633	773.735718
1326.663086	911.181580
1325.602539	984.449951
1324.541992	793.555725
1323.480469	748.496155
1322.418945	723.300049
1321.357422	853.681580
1320.295898	932.288330
1319.233398	870.342468
1318.170898	364.604828
1317.108398	897.219055
1316.045898	1030.344604
1314.982422	988.512268
1313.918945	897.506042
1312.855469	767.211670
1311.791992	1016.362610
1310.728516	997.084900
1309.664063	1022.212646
1308.599609	899.730286
1307.535156	1109.599731
1306.469727	859.379883
1305.404297	988.156494
1304.338867	1207.949951
1303.273438	1098.263306
1302.208008	1273.853027
1301.141602	1036.555786
1300.075195	878.070251
1299.008789	1083.297485
1297.942383	885.726746
1296.875000	1250.614624
1295.807617	1006.593018
1294.740234	880.561035
1293.672852	1027.035156
1292.604492	884.018433
1291.537109	915.286438
1290.468750	843.608215
1289.399414	578.338196
1288.331055	448.069855
1287.261719	815.402710
1286.192383	550.504883
1285.123047	552.793152
1284.052734	329.821716
1282.983398	606.511536
1281.913086	1000.636475
1280.841797	765.648499
1279.771484	557.739746
1278.700195	660.662903
1277.628906	829.630493
1276.557617	932.555176
1275.486328	937.695496
1274.414063	476.029877
1273.341797	679.301880
1272.269531	919.176208
1271.197266	1146.780273
1270.124023	988.475769
1269.050781	940.152283
1267.977539	772.283142
1266.904297	985.242004
1265.830078	917.550598
1264.756836	1040.202393
1263.681641	643.351257
1262.607422	966.022217
1261.533203	1005.799438
1260.458008	794.552551
1259.382813	917.258850
1258.307617	940.057617
1257.231445	982.355530
1256.155273	1117.196289
1255.079102	1086.451416
1254.002930	887.797424
1252.926758	988.574646
1251.849609	1094.189941
1250.772461	800.860718
1249.695313	670.616760
1248.617188	829.775146
1247.540039	903.803101
1246.461914	732.353699
1245.382813	959.466736
1244.304688	775.956787
1243.225586	631.395203
1242.146484	746.717834
1241.067383	529.415649
1239.988281	940.826965
1238.908203	801.234009
1237.828125	564.666382
1236.748047	461.607147
1235.667969	853.279541
1234.586914	968.395386
1233.505859	850.767639
1232.424805	985.213196
1231.343750	463.023773
1230.261719	733.128113
1229.179688	620.477600
1228.097656	135.008606
1227.015625	581.690491
1225.932617	476.375732
1224.850586	250.123108
1223.767578	178.771759
1222.683594	269.472748
1221.600586	367.374725
1220.516602	535.316772
1219.432617	280.213531
1218.347656	312.745575
1217.263672	217.208221
1216.178711	324.571350
1215.093750	417.374603
1214.008789	157.640320
1212.922852	371.070557
1211.836914	287.564484
1210.750977	418.788879
1209.665039	258.068909
1208.579102	466.350708
1207.492188	327.324615
1206.405273	571.589172
1205.318359	741.004639
1204.230469	577.814026
1203.142578	296.631653
1202.054688	90.192841
1200.966797	143.846207
1199.877930	262.428467
1198.790039	-203.896851
1197.701172	-30.027603
1196.611328	11.410189
1195.522461	14.312711
1194.432617	147.010468
1193.342773	-23.295923
1192.252930	-171.941269
1191.162109	51.881702
1190.072266	-104.010452
1188.981445	215.677338
1187.889648	-62.753067
1186.798828	-105.828590
1185.707031	95.886307
1184.615234	-127.286224
1183.523438	-16.926935
1182.430664	117.312302
1181.337891	174.701096
1180.245117	-115.630302
1179.152344	4.001075
1178.059570	-113.725647
1176.965820	-248.230042
1175.872070	-181.517563
1174.778320	9.639791
1173.683594	4.318473
1172.588867	82.724167
1171.494141	309.416962
1170.399414	-81.365303
1169.303711	104.475227
1168.208984	151.464279
1167.113281	23.819405
1166.016602	187.811615
1164.920898	-47.454891
1163.824219	23.170832
1162.727539	103.258369
1161.630859	66.219582
1160.533203	375.368896
1159.435547	144.781982
1158.337891	200.652008
1157.240234	270.752258
1156.141602	345.524017
1155.043945	193.615570
1153.944336	227.702423
1152.845703	-14.838357
1151.747070	259.897430
1150.647461	262.778656
1149.547852	296.567230
1148.447266	61.114353
1147.347656	-52.839005
1146.247070	145.081482
1145.146484	-26.098356
1144.044922	-25.925802
1142.944336	-2.018779
1141.842773	221.621719
1140.741211	214.416382
1139.638672	247.563889
1138.537109	40.556213
1137.434570	213.821732
1136.332031	-88.253731
1135.228516	-83.827057
1134.125977	-100.829613
1133.022461	288.131531
1131.917969	335.011719
1130.814453	536.083008
1129.709961	632.595642
1128.605469	847.617493
1127.500977	685.379639
1126.396484	591.923462
1125.291016	379.912323
1124.185547	613.517944
1123.080078	633.699829
1121.973633	476.134949
1120.868164	647.811157
1119.761719	336.286713
1118.654297	311.298431
1117.547852	324.145172
1116.440430	495.468903
1115.333008	226.625488
1114.225586	291.354004
1113.117188	341.805786
1112.008789	456.018494
1110.900391	191.948120
1109.791992	669.958740
1108.682617	351.520050
1107.573242	437.080078
1106.463867	361.977692
1105.354492	537.122070
1104.244141	506.781525
1103.133789	419.775543
1102.023438	634.759460
1100.913086	587.779236
1099.801758	804.896057
1098.690430	757.810608
1097.579102	779.068848
1096.467773	427.933533
1095.355469	654.155518
1094.243164	847.259644
1093.130859	613.989258
1092.017578	757.497559
1090.905273	653.755249
1089.791992	717.114319
1088.677734	683.939087
1087.564453	676.636230
1086.450195	730.448120
1085.335938	636.081665
1084.221680	598.153381
1083.106445	571.960938
1081.991211	757.224915
1080.875977	531.298279
1079.760742	617.809387
1078.644531	535.202271
1077.528320	717.879456
1076.412109	494.441895
1075.295898	233.553131
1074.178711	301.180786
1073.061523	483.686310
1071.944336	487.899323
1070.826172	274.084290
1069.708984	669.724548
1068.590820	493.445282
1067.471680	347.691345
1066.353516	337.850403
1065.234375	480.205811
1064.115234	439.902466
1062.996094	448.769958
1061.875977	502.088623
1060.755859	447.778595
1059.635742	466.007507
1058.515625	315.882446
1057.394531	460.382935
1056.273438	228.544403
1055.152344	508.554016
1054.031250	99.296234
1052.909180	126.992889
1051.787109	600.689148
1050.665039	231.433472
1049.541992	163.443954
1048.418945	354.521545
1047.295898	183.941299
1046.172852	300.347473
1045.048828	185.872345
1043.925781	155.416565
1042.801758	178.606293
1041.676758	-45.185593
1040.552734	462.679657
1039.427734	131.861664
1038.302734	117.922775
1037.176758	273.972076
1036.050781	255.431290
1034.924805	229.962204
1033.798828	276.673950
1032.672852	272.241974
1031.545898	323.664307
1030.418945	307.696350
1029.291992	75.632729
1028.164063	-128.387787
1027.036133	-97.615768
1025.908203	-76.088654
1024.780273	84.814331
1023.651367	-65.388939
1022.522461	-336.152435
1021.393555	-137.986221
1020.264648	36.956966
1019.134766	-138.347717
1018.004883	-287.993195
1016.875000	56.305321
1015.744141	31.986029
1014.613281	-64.081314
1013.482422	-76.623680
1012.351563	-84.450089
1011.219727	282.934570
1010.088867	32.107212
1008.956055	107.819824
1007.824219	583.913269
1006.691406	277.913605
1005.558594	807.113770
1004.425781	1553.521118
1003.292969	1633.859497
1002.159180	1589.437256
1001.025391	1057.556641
999.891602	521.398621
998.756836	338.966888
997.622070	140.557495
996.487305	127.029213
995.352539	192.082550
994.216797	77.217529
993.081055	-164.373703
991.945313	20.946806
990.808594	-15.082416
989.672852	32.010590
988.536133	19.262274
987.398438	-168.501694
986.261719	56.313007
985.124023	-91.989044
983.986328	15.490364
982.847656	65.476639
981.709961	-34.042274
980.571289	-29.854834
979.432617	-145.174667
978.292969	126.073563
977.153320	188.066589
976.013672	-18.821667
974.874023	73.302246
973.734375	213.759460
972.593750	90.084702
971.453125	35.496983
970.311523	114.238228
969.170898	23.194080
968.029297	207.736359
966.886719	-197.397614
965.745117	134.190720
964.602539	245.572952
963.459961	258.433929
962.317383	404.385468
961.173828	98.888916
960.030273	93.839561
958.886719	-0.414510
957.743164	258.216919
956.598633	109.281441
955.454102	40.675709
954.309570	72.939064
953.165039	402.784637
952.019531	261.359955
950.874023	266.512207
949.727539	360.973145
948.582031	69.193848
947.435547	346.768524
946.289063	240.483154
945.141602	218.907684
943.995117	320.808563
942.847656	228.716278
941.699219	180.179871
940.551758	241.349747
939.403320	275.249176
938.254883	263.647491
937.105469	368.501831
935.957031	395.918549
934.807617	227.419708
933.658203	246.014267
932.507813	401.448761
931.357422	331.429047
930.207031	97.603004
929.056641	264.755249
927.906250	142.865585
926.754883	239.647766
925.603516	297.838104
924.451172	17.199310
923.298828	234.875565
922.146484	104.709816
920.994141	4.289075
919.841797	-157.315292
918.688477	274.294525
917.535156	47.088131
916.380859	88.096298
915.227539	-252.227951
914.073242	-108.769295
912.918945	-133.189590
911.763672	5.885924
910.608398	287.922058
909.453125	-110.385193
908.297852	-104.818398
907.141602	-133.129517
905.985352	153.684769
904.829102	21.339806
903.672852	-33.814331
902.515625	-177.142624
901.358398	-14.648205
900.201172	-105.631500
899.042969	-200.984680
897.884766	149.513321
896.726563	312.212372
895.568359	56.591152
894.409180	-92.545021
893.250000	237.670898
892.090820	131.697968
890.930664	-3.492381
889.771484	335.793915
888.611328	221.130539
887.450195	11.798897
886.289063	-100.289742
885.128906	-38.488136
883.966797	66.243828
882.805664	-20.710485
881.643555	214.918579
880.481445	110.100342
879.319336	133.881378
878.156250	182.516724
876.993164	296.533966
875.830078	198.852676
874.666016	499.850983
873.502930	192.941254
872.338867	385.893890
871.173828	279.554260
870.009766	270.053101
868.844727	377.567230
867.679688	372.658783
866.513672	390.290009
865.348633	241.641968
864.182617	418.923004
863.015625	454.646240
861.849609	670.058838
860.682617	481.248138
859.515625	310.523895
858.347656	476.561340
857.180664	534.843628
856.012695	415.919250
854.843750	628.998413
853.675781	593.114807
852.506836	817.301453
851.337891	626.795410
850.167969	801.611755
848.999023	420.819305
847.829102	317.921722
846.658203	586.755920
845.488281	551.027466
844.317383	318.386322
843.146484	67.952438
841.975586	499.873230
840.803711	99.671547
839.631836	14.894903
838.459961	511.313843
837.287109	227.560455
836.114258	377.358124
834.941406	460.051575
833.768555	223.337128
832.594727	359.559723
831.420898	526.934937
830.247070	464.342743
829.072266	455.293976
827.898438	464.045349
826.722656	492.830414
825.547852	548.302490
824.372070	193.581680
823.196289	84.098793
822.020508	135.020920
820.844727	259.360901
819.667969	207.668365
818.491211	147.030609
817.313477	93.038231
816.136719	363.878723
814.958984	60.550484
813.781250	-338.347198
812.602539	90.067101
811.423828	60.234703
810.245117	-56.346996
809.066406	64.799927
807.886719	-74.113182
806.707031	-75.347755
805.527344	36.568363
804.346680	35.121788
803.166992	9.160122
801.985352	-121.170494
800.804688	3.567056
799.623047	-18.233881
798.441406	-71.175705
797.259766	-133.071136
796.078125	-279.267975
794.895508	-48.824909
793.712891	32.968716
792.529297	-53.707600
791.346680	-100.613327
790.163086	-90.059357
788.978516	-188.077118
787.794922	132.006363
786.610352	179.727386
785.425781	275.950043
784.241211	365.360291
783.055664	76.600128
781.870117	371.282227
780.684570	340.893494
779.498047	279.458618
778.311523	209.081024
777.125000	279.902161
775.938477	87.870186
774.750977	147.368942
773.563477	140.506561
772.375977	257.030212
771.187500	287.347107
769.999023	216.081543
768.810547	378.355988
767.622070	264.937469
766.432617	376.154877
765.243164	436.508423
764.053711	606.792664
762.863281	602.916565
761.672852	484.433563
760.482422	548.507751
759.291992	704.805176
758.100586	495.750336
756.909180	521.942444
755.717773	394.077148
754.525391	716.715515
753.333008	500.664490
752.140625	502.069305
750.948242	494.540039
749.754883	785.516602
748.561523	542.718872
747.368164	479.874573
746.173828	599.050354
744.979492	404.300903
743.785156	558.246704
742.590820	499.273987
741.395508	444.574463
740.200195	494.969269
739.003906	150.771194
737.808594	459.453796
736.612305	402.084320
735.416016	313.955475
734.218750	346.147614
733.021484	380.385529
731.824219	88.443115
730.626953	122.483116
729.428711	309.488281
728.230469	393.518188
727.032227	291.571838
725.833984	191.751785
724.634766	260.120972
723.435547	372.046387
722.235352	479.450439
721.036133	547.402588
719.835938	691.635071
718.635742	711.302734
717.434570	514.851501
716.233398	868.153442
715.032227	468.759308
713.831055	342.042297
712.628906	468.190643
711.426758	313.057587
710.224609	430.307556
709.021484	272.955139
707.818359	544.678223
706.615234	154.284088
705.412109	338.738403
704.208008	331.538361
703.003906	467.915131
701.799805	288.768127
700.594727	594.674866
699.389648	354.649963
698.184570	269.067780
696.979492	-68.593796
695.773438	-4.128091
694.567383	214.546280
693.361328	76.944527
692.154297	-104.011604
690.947266	162.325851
689.740234	215.870712
688.533203	-86.427994
687.325195	-37.126732
686.117188	-102.755157
684.909180	-107.592636
683.700195	113.070213
682.491211	-15.243530
681.282227	-184.600250
680.072266	-128.518860
678.863281	27.241722
677.653320	-113.633591
676.442383	-211.060547
675.232422	44.428043
674.021484	120.302704
672.810547	339.025513
671.598633	-108.371155
670.386719	149.449570
669.174805	299.188782
667.962891	-84.839218
666.750000	-27.761942
665.537109	-65.622025
664.324219	-75.240112
663.110352	269.410736
661.897461	-24.921795
660.683594	37.152454
659.468750	36.791397
658.254883	-105.770126
657.040039	62.479637
655.824219	120.868179
654.609375	41.455242
653.393555	-48.506733
652.177734	-52.037701
650.960938	28.651171
649.745117	118.123543
648.528320	175.468338
647.311523	192.097778
646.093750	152.980255
644.875977	109.800621
643.658203	148.610550
642.440430	116.656746
641.221680	237.616272
640.002930	38.437824
638.784180	17.974657
637.564453	-34.473473
636.344727	-99.549240
635.125000	-1.126963
633.905273	73.869850
632.684570	-132.158173
631.463867	-202.637207
630.243164	-36.804489
629.021484	-70.324516
627.799805	-22.092165
626.578125	26.353207
625.356445	285.104553
624.133789	353.207092
622.911133	357.218262
621.688477	397.868134
620.464844	145.280823
619.241211	111.439301
618.017578	154.892090
616.793945	-0.537472
615.569336	-222.039642
614.344727	83.043015
613.120117	-65.296402
611.894531	111.646652
610.668945	-162.449646
609.443359	162.218079
608.216797	-53.784416
606.991211	-77.291138
605.764648	-280.101654
604.537109	239.084167
