# Supplementary material for: Raman spectroscopy accurately differentiates mucosal healing from non-healing and biochemical changes following biological therapy in inflammatory bowel disease
Source: PLoS One. 2021 Jun 2;16(6):e0252210. doi: 10.1371/journal.pone.0252210 (PMC8172032; doi:10.1371/journal.pone.0252210)
Supplement: S2 Dataset — (ZIP) [file pone.0252210.s004.zip › Export UC MH/OC018-2 post treatment_base sub CR removed_32__X_-28740.5__Y_36557.2__Z_-5.25838__Time_364.txt]

1714.640625	349.322449
1713.664063	167.473206
1712.687500	42.529766
1711.709961	-61.845886
1710.733398	26.017134
1709.755859	86.032005
1708.778320	11.060546
1707.799805	170.812653
1706.821289	2.680708
1705.843750	-270.824097
1704.864258	-154.546082
1703.885742	40.902187
1702.907227	-206.455185
1701.927734	-5.482027
1700.948242	-153.554703
1699.968750	-254.683807
1698.988281	-282.243225
1698.007813	-81.229675
1697.028320	-322.553070
1696.046875	-199.200089
1695.066406	-312.324402
1694.084961	227.423828
1693.104492	-91.557709
1692.123047	116.615921
1691.140625	98.966866
1690.159180	-93.607254
1689.176758	115.110886
1688.194336	-19.229774
1687.211914	228.836288
1686.228516	115.233276
1685.246094	207.937775
1684.262695	178.972656
1683.279297	222.901413
1682.295898	456.839935
1681.311523	36.498337
1680.327148	197.590637
1679.342773	8.136140
1678.358398	378.416260
1677.374023	515.228394
1676.388672	487.835541
1675.403320	612.804565
1674.417969	903.303040
1673.432617	949.858337
1672.446289	933.302063
1671.459961	712.861633
1670.473633	960.692200
1669.487305	1187.816650
1668.500977	1062.341919
1667.513672	810.097046
1666.526367	871.719482
1665.539063	994.912964
1664.550781	1076.145752
1663.563477	1256.026245
1662.575195	1293.149048
1661.586914	1264.482666
1660.598633	1382.085693
1659.609375	1526.588501
1658.620117	1247.609253
1657.631836	1287.039795
1656.641602	1234.164185
1655.652344	1266.449585
1654.662109	1465.847778
1653.672852	1231.560913
1652.681641	1172.329834
1651.691406	1163.737305
1650.701172	957.145081
1649.709961	557.944092
1648.718750	960.155396
1647.727539	894.710632
1646.735352	512.504211
1645.744141	508.488770
1644.751953	623.561096
1643.759766	221.300644
1642.766602	350.043274
1641.774414	360.187927
1640.781250	278.169403
1639.788086	53.922661
1638.794922	304.705780
1637.801758	-29.847946
1636.807617	244.890915
1635.813477	84.757851
1634.819336	69.767738
1633.825195	78.623169
1632.830078	356.257690
1631.834961	41.348885
1630.839844	58.420338
1629.844727	-285.053009
1628.849609	-204.586243
1627.853516	15.361183
1626.857422	-64.612671
1625.861328	-62.967571
1624.865234	36.012707
1623.868164	129.721237
1622.871094	10.528144
1621.874023	148.921707
1620.876953	-88.408424
1619.879883	21.075281
1618.881836	253.925125
1617.883789	40.347980
1616.885742	-39.286072
1615.887695	177.637390
1614.888672	-33.232956
1613.889648	-5.339908
1612.890625	-64.043137
1611.891602	37.172878
1610.892578	91.107018
1609.892578	-72.575798
1608.892578	41.495167
1607.892578	213.082184
1606.892578	59.748447
1605.891602	341.075287
1604.890625	318.510468
1603.889648	115.264175
1602.888672	-85.369324
1601.887695	129.974762
1600.885742	33.844837
1599.883789	-263.714447
1598.881836	-30.498045
1597.879883	-359.507813
1596.876953	-123.997902
1595.874023	-238.838730
1594.871094	-82.072762
1593.868164	-265.029388
1592.864258	-179.097534
1591.861328	-56.782158
1590.857422	-7.744534
1589.853516	-381.605530
1588.848633	-74.531372
1587.844727	75.771339
1586.839844	79.816559
1585.834961	-46.652267
1584.830078	-45.492744
1583.824219	5.015475
1582.819336	-38.443497
1581.813477	42.983257
1580.807617	251.831482
1579.800781	-88.995056
1578.794922	93.429634
1577.788086	-80.970055
1576.781250	103.631706
1575.773438	46.027145
1574.766602	-55.928345
1573.758789	-35.799522
1572.750977	-8.052502
1571.743164	40.302189
1570.735352	-23.282997
1569.726563	-40.258430
1568.718750	-101.551361
1567.708984	-116.271828
1566.700195	-87.005821
1565.691406	-226.668396
1564.681641	103.309250
1563.671875	150.129257
1562.662109	220.098267
1561.652344	51.237885
1560.641602	-58.098335
1559.630859	-58.675995
1558.620117	93.503265
1557.609375	51.076557
1556.597656	-364.620483
1555.586914	108.206970
1554.575195	174.034424
1553.563477	169.748062
1552.550781	235.169464
1551.539063	302.993500
1550.526367	73.022690
1549.513672	202.577759
1548.500977	192.235840
1547.487305	106.720360
1546.473633	152.924942
1545.459961	206.696442
1544.446289	-52.422951
1543.432617	153.474289
1542.417969	25.872812
1541.404297	-132.815933
1540.389648	-56.645473
1539.374023	132.898880
1538.359375	-134.612198
1537.343750	302.267029
1536.328125	91.258392
1535.312500	81.367401
1534.296875	151.269562
1533.280273	220.970139
1532.263672	125.519783
1531.247070	117.582413
1530.230469	27.050478
1529.212891	108.985481
1528.196289	-141.474228
1527.178711	146.163513
1526.160156	335.695251
1525.142578	74.611702
1524.124023	16.769655
1523.106445	331.875275
1522.087891	183.710663
1521.068359	-208.841553
1520.049805	303.665802
1519.030273	211.746658
1518.010742	227.676559
1516.991211	-75.124321
1515.971680	84.471268
1514.951172	-95.152206
1513.930664	161.697357
1512.910156	-118.216026
1511.889648	104.936134
1510.868164	55.858303
1509.846680	152.928619
1508.826172	-78.443146
1507.803711	-27.773735
1506.782227	-184.881485
1505.759766	-167.735336
1504.737305	-148.128494
1503.714844	19.986397
1502.692383	-234.741760
1501.668945	-261.529053
1500.646484	-306.295410
1499.623047	35.418995
1498.599609	-296.242920
1497.575195	-233.784653
1496.550781	-84.445938
1495.527344	-185.894073
1494.502930	-93.035049
1493.477539	-23.319687
1492.453125	97.444473
1491.427734	46.839378
1490.402344	-98.345085
1489.376953	139.659195
1488.350586	-115.448547
1487.325195	385.354706
1486.298828	280.820374
1485.272461	132.888916
1484.245117	163.579742
1483.218750	46.259949
1482.191406	120.231369
1481.164063	306.340912
1480.136719	-20.155073
1479.108398	127.571236
1478.080078	568.288696
1477.052734	310.645050
1476.023438	559.989868
1474.995117	618.203125
1473.965820	655.972900
1472.937500	854.117859
1471.908203	1166.677612
1470.877930	926.844116
1469.848633	1295.195679
1468.818359	1116.461182
1467.788086	1248.056274
1466.757813	1331.277954
1465.727539	1358.535034
1464.696289	1474.707520
1463.665039	1354.517578
1462.633789	1795.820923
1461.602539	1647.680298
1460.570313	1781.454590
1459.539063	1750.180908
1458.506836	1861.051147
1457.473633	1811.989380
1456.441406	1884.769043
1455.408203	1843.363281
1454.375000	1786.776855
1453.341797	1867.156616
1452.308594	2051.461670
1451.274414	1999.984131
1450.241211	2493.376221
1449.207031	2130.275146
1448.171875	2436.013184
1447.137695	2437.798584
1446.102539	2287.688965
1445.067383	2319.930664
1444.032227	2106.720947
1442.997070	2250.394043
1441.960938	2125.890625
1440.924805	1945.844116
1439.888672	1869.589966
1438.852539	1806.059937
1437.816406	1924.581787
1436.779297	1734.802002
1435.742188	1633.579590
1434.705078	1630.963257
1433.666992	1204.136597
1432.629883	805.346680
1431.591797	1080.728760
1430.553711	851.321167
1429.514648	720.458069
1428.476563	400.544220
1427.437500	239.701508
1426.398438	570.692566
1425.359375	591.532471
1424.320313	350.308655
1423.280273	273.035217
1422.240234	-38.429901
1421.200195	398.402924
1420.159180	296.194519
1419.119141	277.213165
1418.078125	318.714783
1417.037109	491.144592
1415.996094	271.070251
1414.954102	335.414551
1413.912109	324.364563
1412.870117	230.427322
1411.828125	-87.124619
1410.786133	47.965652
1409.743164	195.632996
1408.700195	-179.242722
1407.657227	-194.674194
1406.614258	10.984045
1405.570313	186.501114
1404.527344	-114.879097
1403.483398	123.521385
1402.438477	103.459526
1401.394531	45.893410
1400.349609	-9.061002
1399.304688	-244.431213
1398.259766	-78.486061
1397.214844	-72.922119
1396.168945	-79.805557
1395.123047	-59.025761
1394.077148	47.011623
1393.031250	98.012238
1391.984375	139.064514
1390.937500	-92.647247
1389.890625	299.012207
1388.843750	0.019897
1387.796875	-76.094475
1386.749023	73.007919
1385.701172	-15.393591
1384.653320	93.847824
1383.604492	-4.321357
1382.556641	-19.857557
1381.507813	-25.301653
1380.458984	81.769539
1379.410156	-0.891841
1378.360352	258.633759
1377.310547	213.616776
1376.260742	403.324890
1375.210938	113.992546
1374.161133	-137.684875
1373.110352	-17.541321
1372.059570	-211.525803
1371.008789	-270.693054
1369.957031	14.220942
1368.906250	366.420532
1367.854492	63.328335
1366.802734	-398.937012
1365.750000	85.412247
1364.698242	308.253326
1363.645508	160.195175
1362.592773	-112.124596
1361.540039	96.000786
1360.486328	-101.351440
1359.433594	-2.529903
1358.379883	128.669067
1357.326172	3.860928
1356.271484	83.011932
1355.216797	122.477516
1354.163086	107.389992
1353.107422	214.102585
1352.052734	407.806061
1350.998047	407.872986
1349.942383	427.891235
1348.886719	557.205688
1347.830078	435.953156
1346.774414	731.623962
1345.717773	652.760010
1344.661133	688.096313
1343.604492	683.852783
1342.546875	726.795715
1341.490234	727.709167
1340.432617	701.460144
1339.375000	831.366943
1338.316406	849.869995
1337.258789	1076.447754
1336.200195	1134.692505
1335.141602	1024.726807
1334.082031	882.729736
1333.023438	911.587036
1331.963867	614.057739
1330.904297	489.838165
1329.844727	608.029053
1328.784180	597.731445
1327.723633	550.465637
1326.663086	478.607513
1325.602539	757.601501
1324.541992	725.421082
1323.480469	705.675720
1322.418945	1127.859619
1321.357422	868.833069
1320.295898	1192.278564
1319.233398	881.710083
1318.170898	1160.779663
1317.108398	1104.482178
1316.045898	678.521729
1314.982422	979.871460
1313.918945	1005.194702
1312.855469	1111.880981
1311.791992	1191.507202
1310.728516	1005.228455
1309.664063	979.121704
1308.599609	938.332397
1307.535156	1222.464722
1306.469727	982.490417
1305.404297	1401.908081
1304.338867	1415.439209
1303.273438	1183.164429
1302.208008	1204.246582
1301.141602	1092.665527
1300.075195	971.368774
1299.008789	1284.997437
1297.942383	807.714417
1296.875000	1283.415771
1295.807617	1029.853271
1294.740234	1063.623169
1293.672852	883.950928
1292.604492	1143.549072
1291.537109	1165.175903
1290.468750	784.666199
1289.399414	830.968079
1288.331055	899.366760
1287.261719	842.795166
1286.192383	622.137268
1285.123047	972.374268
1284.052734	986.976868
1282.983398	795.948669
1281.913086	876.763916
1280.841797	756.888245
1279.771484	549.022095
1278.700195	722.913452
1277.628906	759.797668
1276.557617	877.395935
1275.486328	1051.206909
1274.414063	794.783813
1273.341797	946.600098
1272.269531	810.089844
1271.197266	922.814209
1270.124023	893.867554
1269.050781	1021.219238
1267.977539	1219.328857
1266.904297	978.091492
1265.830078	890.689575
1264.756836	769.203430
1263.681641	881.905701
1262.607422	1221.349243
1261.533203	858.573730
1260.458008	978.545105
1259.382813	1052.179688
1258.307617	1047.837280
1257.231445	963.124634
1256.155273	805.405151
1255.079102	820.619019
1254.002930	848.005066
1252.926758	860.784729
1251.849609	764.072327
1250.772461	781.729492
1249.695313	697.243164
1248.617188	899.688721
1247.540039	489.483978
1246.461914	645.708618
1245.382813	755.689514
1244.304688	897.205811
1243.225586	696.202515
1242.146484	589.978760
1241.067383	704.709045
1239.988281	756.275024
1238.908203	776.256104
1237.828125	900.535339
1236.748047	731.267944
1235.667969	688.155762
1234.586914	480.184448
1233.505859	645.563416
1232.424805	243.795486
1231.343750	644.127563
1230.261719	620.363647
1229.179688	768.531555
1228.097656	325.847107
1227.015625	563.535706
1225.932617	455.014709
1224.850586	690.100830
1223.767578	329.971313
1222.683594	320.648651
1221.600586	456.389160
1220.516602	147.227524
1219.432617	174.121536
1218.347656	290.369293
1217.263672	271.258606
1216.178711	293.175598
1215.093750	172.580200
1214.008789	223.414917
1212.922852	307.973877
1211.836914	476.920258
1210.750977	527.538452
1209.665039	428.550232
1208.579102	541.781128
1207.492188	288.448975
1206.405273	401.574615
1205.318359	256.753052
1204.230469	5.934575
1203.142578	145.415543
1202.054688	118.619110
1200.966797	197.736069
1199.877930	161.218658
1198.790039	-156.899963
1197.701172	-10.542859
1196.611328	-174.628647
1195.522461	34.106609
1194.432617	-60.275951
1193.342773	16.020470
1192.252930	-56.778023
1191.162109	43.409576
1190.072266	20.990229
1188.981445	-68.727119
1187.889648	-321.748810
1186.798828	-152.165665
1185.707031	-220.338806
1184.615234	-22.164330
1183.523438	139.880905
1182.430664	-324.241364
1181.337891	-61.591133
1180.245117	52.241543
1179.152344	115.635361
1178.059570	-144.571960
1176.965820	-174.715668
1175.872070	-85.128853
1174.778320	-268.647583
1173.683594	-13.986043
1172.588867	-338.785767
1171.494141	-98.687378
1170.399414	224.992645
1169.303711	-150.041977
1168.208984	-211.651810
1167.113281	42.328392
1166.016602	-126.995964
1164.920898	-64.455833
1163.824219	-54.573654
1162.727539	-116.416161
1161.630859	24.727736
1160.533203	254.098709
1159.435547	509.573608
1158.337891	237.404541
1157.240234	368.580109
1156.141602	203.807663
1155.043945	198.874374
1153.944336	184.335464
1152.845703	19.562138
1151.747070	43.115376
1150.647461	-59.703743
1149.547852	137.665741
1148.447266	144.333466
1147.347656	-137.190079
1146.247070	-218.654770
1145.146484	-26.391994
1144.044922	303.752777
1142.944336	-177.610031
1141.842773	19.117218
1140.741211	130.097473
1139.638672	122.088730
1138.537109	90.277977
1137.434570	-257.653412
1136.332031	352.061310
1135.228516	134.781631
1134.125977	-18.307077
1133.022461	51.814297
1131.917969	138.468674
1130.814453	104.013550
1129.709961	420.698395
1128.605469	580.630127
1127.500977	671.672852
1126.396484	646.450439
1125.291016	716.015686
1124.185547	690.712036
1123.080078	546.907532
1121.973633	194.651138
1120.868164	545.968872
1119.761719	409.289642
1118.654297	286.835052
1117.547852	173.885284
1116.440430	20.718758
1115.333008	208.265167
1114.225586	334.205231
1113.117188	128.992126
1112.008789	292.655243
1110.900391	392.404694
1109.791992	310.126282
1108.682617	364.882629
1107.573242	618.000122
1106.463867	571.077515
1105.354492	597.346558
1104.244141	583.449768
1103.133789	527.065308
1102.023438	371.600647
1100.913086	258.652649
1099.801758	247.135498
1098.690430	278.051605
1097.579102	556.445190
1096.467773	276.186615
1095.355469	483.742889
1094.243164	651.157471
1093.130859	326.294891
1092.017578	432.432770
1090.905273	298.430084
1089.791992	404.524261
1088.677734	708.197144
1087.564453	496.588989
1086.450195	508.490021
1085.335938	783.726929
1084.221680	678.031616
1083.106445	727.492249
1081.991211	638.312561
1080.875977	589.118896
1079.760742	279.273987
1078.644531	587.092834
1077.528320	432.339508
1076.412109	296.447113
1075.295898	437.508911
1074.178711	487.025452
1073.061523	499.016693
1071.944336	438.335663
1070.826172	293.305298
1069.708984	335.871979
1068.590820	265.963440
1067.471680	435.049957
1066.353516	496.364899
1065.234375	297.763824
1064.115234	326.360260
1062.996094	436.893951
1061.875977	781.393250
1060.755859	494.143341
1059.635742	335.700439
1058.515625	429.903900
1057.394531	435.262695
1056.273438	169.546249
1055.152344	268.517792
1054.031250	180.598679
1052.909180	190.852768
1051.787109	535.062988
1050.665039	192.822571
1049.541992	256.890839
1048.418945	215.980240
1047.295898	336.111755
1046.172852	442.251648
1045.048828	350.188721
1043.925781	363.144684
1042.801758	152.394882
1041.676758	188.798370
1040.552734	423.277618
1039.427734	196.540024
1038.302734	291.318939
1037.176758	67.173088
1036.050781	22.417723
1034.924805	117.372559
1033.798828	107.667839
1032.672852	51.523640
1031.545898	83.834908
1030.418945	4.619620
1029.291992	53.351734
1028.164063	-320.782623
1027.036133	-155.683670
1025.908203	-69.549385
1024.780273	-150.564087
1023.651367	-13.234715
1022.522461	-193.864227
1021.393555	-267.578400
1020.264648	-102.217842
1019.134766	-507.422058
1018.004883	-573.793213
1016.875000	-92.916138
1015.744141	-407.178162
1014.613281	-30.658314
1013.482422	-52.689529
1012.351563	-132.518799
1011.219727	237.013687
1010.088867	138.831696
1008.956055	212.059326
1007.824219	451.968964
1006.691406	710.371765
1005.558594	998.826538
1004.425781	1555.488403
1003.292969	1980.221558
1002.159180	1734.575073
1001.025391	1440.624756
999.891602	280.582489
998.756836	112.044304
997.622070	363.960754
996.487305	-21.306129
995.352539	-147.777100
994.216797	48.974411
993.081055	72.722588
991.945313	108.106743
990.808594	65.182564
989.672852	-102.091087
988.536133	60.416153
987.398438	70.877007
986.261719	-280.236725
985.124023	-241.825363
983.986328	-92.785683
982.847656	-203.842682
981.709961	145.597504
980.571289	73.895065
979.432617	-32.161758
978.292969	-117.350410
977.153320	-411.630981
976.013672	-59.651665
974.874023	211.839661
973.734375	62.821690
972.593750	-7.900594
971.453125	98.385849
970.311523	25.636562
969.170898	161.956360
968.029297	153.736771
966.886719	267.257416
965.745117	-43.553467
964.602539	363.780243
963.459961	447.734222
962.317383	277.308289
961.173828	588.386414
960.030273	365.551208
958.886719	49.017292
957.743164	55.690617
956.598633	78.508102
955.454102	135.778427
954.309570	-5.975347
953.165039	-145.249771
952.019531	-48.713085
950.874023	164.540482
949.727539	-65.778282
948.582031	-90.125710
947.435547	9.074670
946.289063	140.335480
945.141602	422.424438
943.995117	117.546341
942.847656	198.809586
941.699219	236.780121
940.551758	354.728424
939.403320	459.044647
938.254883	319.342041
937.105469	604.017639
935.957031	478.253174
934.807617	395.972595
933.658203	610.116760
932.507813	288.825195
931.357422	277.595062
930.207031	357.577606
929.056641	305.570496
927.906250	292.390869
926.754883	616.143433
925.603516	57.041512
924.451172	117.035591
923.298828	245.329010
922.146484	-26.501476
920.994141	-18.509983
919.841797	298.647766
918.688477	136.350266
917.535156	8.296341
916.380859	380.016907
915.227539	90.949539
914.073242	6.405664
912.918945	387.212555
911.763672	-51.124046
910.608398	48.422127
909.453125	-140.000229
908.297852	7.298591
907.141602	-124.191162
905.985352	79.853256
904.829102	-352.763306
903.672852	-137.282913
902.515625	173.284851
901.358398	-25.626305
900.201172	90.251228
899.042969	-24.675999
897.884766	-89.708931
896.726563	44.400452
895.568359	140.068115
894.409180	314.880402
893.250000	234.258728
892.090820	-56.423992
890.930664	195.299530
889.771484	105.894737
888.611328	102.395943
887.450195	247.951523
886.289063	-175.296829
885.128906	6.450596
883.966797	97.920662
882.805664	162.317627
881.643555	23.781666
880.481445	225.762787
879.319336	276.672791
878.156250	354.633453
876.993164	283.901306
875.830078	343.860779
874.666016	279.975494
873.502930	326.449921
872.338867	276.145325
871.173828	320.391418
870.009766	137.419922
868.844727	303.158539
867.679688	145.039276
866.513672	528.775879
865.348633	253.824463
864.182617	711.515198
863.015625	441.154297
861.849609	606.619873
860.682617	435.204803
859.515625	313.251343
858.347656	734.469177
857.180664	630.435669
856.012695	613.926147
854.843750	756.645325
853.675781	663.850281
852.506836	833.353394
851.337891	402.137543
850.167969	885.260132
848.999023	523.628723
847.829102	874.305725
846.658203	911.331726
845.488281	581.200439
844.317383	286.997589
843.146484	391.151550
841.975586	139.556595
840.803711	149.691849
839.631836	166.483902
838.459961	221.223572
837.287109	318.348907
836.114258	399.737823
834.941406	183.956650
833.768555	381.356812
832.594727	393.298126
831.420898	353.838501
830.247070	312.104919
829.072266	317.179749
827.898438	449.325928
826.722656	349.427277
825.547852	539.334534
824.372070	227.575623
823.196289	437.334076
822.020508	118.916733
820.844727	-1.195672
819.667969	-9.983426
818.491211	92.463943
817.313477	-172.462799
816.136719	-19.008902
814.958984	-210.537750
813.781250	-10.607160
812.602539	4.579755
811.423828	-267.110779
810.245117	-152.033539
809.066406	-3.769894
807.886719	-4.511297
806.707031	-74.199615
805.527344	-203.902344
804.346680	-322.537598
803.166992	13.768734
801.985352	-593.218140
800.804688	-81.952713
799.623047	-433.774231
798.441406	-588.188049
797.259766	-571.937073
796.078125	-145.783615
794.895508	82.863800
793.712891	-308.966431
792.529297	-228.981674
791.346680	-200.067261
790.163086	-155.774246
788.978516	-133.739822
787.794922	43.061588
786.610352	-81.169434
785.425781	-189.967834
784.241211	-130.780838
783.055664	76.377403
781.870117	188.302475
780.684570	275.764191
779.498047	281.345978
778.311523	209.527542
777.125000	0.746875
775.938477	182.668610
774.750977	99.577354
773.563477	217.199493
772.375977	204.518280
771.187500	297.597595
769.999023	200.922104
768.810547	421.604218
767.622070	218.967331
766.432617	104.456154
765.243164	379.780640
764.053711	177.006653
762.863281	154.770279
761.672852	513.250732
760.482422	277.303131
759.291992	162.384232
758.100586	291.585297
756.909180	306.287262
755.717773	-13.279385
754.525391	245.302780
753.333008	422.374176
752.140625	296.102966
750.948242	106.116356
749.754883	241.146378
748.561523	336.522247
747.368164	56.457333
746.173828	149.502090
744.979492	95.450966
743.785156	194.900391
742.590820	136.358994
741.395508	158.904602
740.200195	109.058754
739.003906	-297.999084
737.808594	169.215012
736.612305	128.020035
735.416016	91.185966
734.218750	12.732257
733.021484	161.909546
731.824219	409.455536
730.626953	74.934151
729.428711	68.618889
728.230469	350.924774
727.032227	45.009621
725.833984	174.166061
724.634766	143.734177
723.435547	296.820587
722.235352	355.911957
721.036133	192.257050
719.835938	157.481766
718.635742	172.931152
717.434570	358.582245
716.233398	173.305511
715.032227	153.891922
713.831055	-24.664427
712.628906	178.389008
711.426758	4.328938
710.224609	26.495176
709.021484	262.177490
707.818359	415.031372
706.615234	435.039246
705.412109	43.650188
704.208008	-225.623260
703.003906	131.952332
701.799805	269.708801
700.594727	198.676300
699.389648	-265.816315
698.184570	6.927941
696.979492	34.033649
695.773438	-292.970947
694.567383	-72.304329
693.361328	-136.162430
692.154297	238.709534
690.947266	-68.137886
689.740234	-131.668442
688.533203	-184.217133
687.325195	-119.496025
686.117188	-128.437790
684.909180	-74.383629
683.700195	-282.545776
682.491211	-35.367321
681.282227	-113.203613
680.072266	-151.892075
678.863281	-320.385010
677.653320	-220.185623
676.442383	-182.688782
675.232422	-214.338211
674.021484	37.605019
672.810547	399.882965
671.598633	33.274647
670.386719	30.222534
669.174805	-156.447281
667.962891	270.889801
666.750000	222.793350
665.537109	10.667193
664.324219	-41.413807
663.110352	-136.531387
661.897461	12.453243
660.683594	1.781916
659.468750	-75.659134
658.254883	103.761307
657.040039	24.403603
655.824219	162.969147
654.609375	120.491653
653.393555	-156.788467
652.177734	100.527252
650.960938	-49.339622
649.745117	-48.293465
648.528320	-51.480034
647.311523	42.274105
646.093750	299.618286
644.875977	419.181732
643.658203	-76.527161
642.440430	139.925247
641.221680	50.963295
640.002930	413.502533
638.784180	204.169937
637.564453	106.657242
636.344727	60.719688
635.125000	130.743729
633.905273	-5.459182
632.684570	94.479218
631.463867	56.920444
630.243164	12.835614
629.021484	67.334282
627.799805	-45.630714
626.578125	-68.641754
625.356445	81.825272
624.133789	148.426361
622.911133	264.056244
621.688477	4.468448
620.464844	196.656998
619.241211	92.943642
618.017578	21.061005
616.793945	34.467121
615.569336	-102.316467
614.344727	117.827110
613.120117	-304.264984
611.894531	75.267685
610.668945	-46.177742
609.443359	344.868652
608.216797	-316.259674
606.991211	118.306953
605.764648	-39.677971
604.537109	-70.183578
