# Supplementary material for: Raman spectroscopy accurately differentiates mucosal healing from non-healing and biochemical changes following biological therapy in inflammatory bowel disease
Source: PLoS One. 2021 Jun 2;16(6):e0252210. doi: 10.1371/journal.pone.0252210 (PMC8172032; doi:10.1371/journal.pone.0252210)
Supplement: S2 Dataset — (ZIP) [file pone.0252210.s004.zip › Export UC MH/EC032-1_base sub CR removed_92__X_28956.3__Y_-63868__Z_2397.6__Time_1051.txt]

1714.858398	202.805771
1713.881836	-34.413574
1712.905273	29.467293
1711.927734	-185.580658
1710.950195	-33.195724
1709.972656	-9.492270
1708.995117	-55.412411
1708.017578	137.214447
1707.039063	45.888954
1706.061523	-82.756577
1705.083008	32.389462
1704.103516	-120.089081
1703.125000	35.427021
1702.145508	49.197102
1701.166016	89.872444
1700.186523	-56.500664
1699.206055	-18.158724
1698.226563	-97.235710
1697.246094	-101.268738
1696.265625	49.884403
1695.284180	38.212833
1694.303711	32.136719
1693.322266	173.131714
1692.340820	258.243683
1691.359375	236.807007
1690.376953	341.021912
1689.395508	309.416443
1688.413086	318.074188
1687.430664	207.003754
1686.447266	368.159882
1685.464844	289.663666
1684.481445	469.941345
1683.498047	501.232422
1682.514648	596.723511
1681.530273	471.419983
1680.545898	444.974579
1679.561523	392.219452
1678.577148	629.850769
1677.592773	859.695374
1676.607422	757.227356
1675.622070	631.174683
1674.636719	556.000000
1673.651367	840.016296
1672.666016	1201.280518
1671.679688	967.509277
1670.693359	877.593811
1669.707031	981.897888
1668.719727	1142.204834
1667.733398	1162.066284
1666.746094	1068.084595
1665.758789	1279.593628
1664.770508	1212.748169
1663.783203	1265.597534
1662.794922	1268.328003
1661.806641	1186.519287
1660.818359	1219.014160
1659.829102	1450.517700
1658.840820	1499.418335
1657.851563	1593.603394
1656.862305	1529.144775
1655.872070	1502.052124
1654.882813	1337.621826
1653.892578	1411.704956
1652.902344	1229.388428
1651.912109	989.229187
1650.920898	926.624329
1649.930664	1163.097534
1648.939453	775.863281
1647.947266	830.406921
1646.956055	893.117249
1645.964844	538.659912
1644.972656	609.817627
1643.980469	472.584015
1642.987305	499.317291
1641.995117	462.935760
1641.001953	236.799866
1640.008789	353.955719
1639.015625	207.517883
1638.022461	253.866501
1637.028320	300.399811
1636.034180	138.884445
1635.040039	170.020706
1634.045898	-51.592705
1633.051758	-27.939129
1632.056641	159.170456
1631.061523	104.145035
1630.066406	17.733566
1629.070313	-18.464329
1628.075195	34.990681
1627.079102	64.906448
1626.083008	8.175307
1625.085938	72.578117
1624.089844	-54.806519
1623.092773	238.548233
1622.095703	258.620941
1621.098633	63.387032
1620.101563	54.861954
1619.103516	106.863487
1618.105469	22.435106
1617.107422	14.282701
1616.109375	-77.735466
1615.110352	90.146118
1614.112305	184.608093
1613.113281	140.120193
1612.114258	87.876694
1611.114258	137.978500
1610.114258	159.309158
1609.115234	41.830055
1608.115234	-151.503693
1607.114258	-90.621521
1606.114258	245.257645
1605.113281	117.643135
1604.112305	233.567627
1603.111328	-43.054592
1602.109375	-86.655975
1601.108398	-9.869861
1600.106445	-100.460663
1599.104492	-175.294159
1598.102539	-40.940247
1597.099609	-188.888626
1596.096680	-80.683746
1595.093750	-144.932480
1594.090820	-130.789474
1593.087891	-247.214066
1592.083984	-112.960258
1591.080078	-297.207123
1590.076172	-181.280975
1589.072266	10.244859
1588.067383	-140.038788
1587.063477	111.339653
1586.058594	28.845198
1585.052734	118.403702
1584.047852	171.406952
1583.041992	135.757507
1582.036133	100.084595
1581.030273	-39.795967
1580.024414	127.604553
1579.017578	94.420219
1578.011719	-27.296188
1577.004883	163.252304
1575.998047	215.769791
1574.990234	-56.942642
1573.982422	26.675762
1572.975586	-22.409599
1571.966797	-206.722031
1570.958984	22.198364
1569.951172	71.656799
1568.942383	66.457268
1567.933594	136.496307
1566.924805	24.654156
1565.915039	-123.576759
1564.906250	34.442020
1563.896484	80.712563
1562.886719	176.160477
1561.875977	-0.888870
1560.866211	21.726425
1559.855469	-18.000807
1558.844727	56.241432
1557.833984	-7.011700
1556.822266	162.846252
1555.811523	135.646530
1554.799805	118.701599
1553.788086	-35.587795
1552.775391	252.760635
1551.763672	165.571426
1550.750977	80.883034
1549.738281	190.149643
1548.725586	128.530106
1547.711914	92.669540
1546.699219	61.876419
1545.685547	108.514549
1544.671875	170.511688
1543.658203	196.181320
1542.643555	-5.624657
1541.628906	231.591415
1540.614258	-122.746437
1539.599609	36.682354
1538.584961	30.720901
1537.569336	81.393669
1536.553711	-56.425739
1535.538086	-26.658688
1534.522461	64.853622
1533.505859	83.991852
1532.489258	-72.301292
1531.472656	119.259155
1530.456055	24.592964
1529.439453	213.202988
1528.421875	113.125824
1527.404297	-41.119705
1526.386719	-28.096956
1525.369141	-74.416130
1524.350586	105.594826
1523.332031	-95.380440
1522.313477	71.424034
1521.294922	132.581879
1520.275391	-48.116982
1519.256836	-149.177917
1518.237305	11.806617
1517.217773	-30.402477
1516.197266	-39.339767
1515.177734	-169.112930
1514.157227	127.292213
1513.136719	-100.291435
1512.116211	-4.497794
1511.094727	85.982948
1510.074219	114.729149
1509.052734	7.375094
1508.031250	2.521151
1507.008789	159.065704
1505.987305	-58.838535
1504.964844	-30.743555
1503.942383	15.151836
1502.918945	-108.183945
1501.896484	-167.546295
1500.873047	11.133118
1499.849609	46.247925
1498.826172	-44.190685
1497.802734	-60.493748
1496.778320	-117.851456
1495.753906	-44.840309
1494.729492	35.700447
1493.705078	-52.657269
1492.680664	-18.381535
1491.655273	66.877174
1490.629883	-8.987246
1489.604492	162.884369
1488.578125	201.752502
1487.552734	97.512589
1486.526367	228.090012
1485.500000	223.230881
1484.473633	210.623581
1483.446289	228.533188
1482.418945	307.564545
1481.391602	253.856293
1480.364258	442.313782
1479.336914	411.369629
1478.308594	515.424438
1477.280273	428.240753
1476.251953	649.276672
1475.223633	615.432800
1474.194336	629.899475
1473.165039	812.322388
1472.135742	941.141296
1471.106445	901.871948
1470.077148	824.386658
1469.046875	1095.359985
1468.016602	989.750549
1466.986328	1232.478516
1465.956055	1307.260132
1464.924805	1244.692383
1463.893555	1507.357422
1462.862305	1528.504517
1461.831055	1514.033447
1460.799805	1893.139648
1459.767578	1733.770996
1458.735352	1627.734253
1457.703125	1798.326660
1456.670898	1623.734009
1455.637695	1796.703857
1454.604492	1852.898438
1453.571289	2030.750854
1452.538086	1706.539795
1451.503906	1853.861084
1450.470703	1942.825684
1449.436523	2097.587158
1448.401367	2044.543945
1447.367188	2072.558350
1446.332031	2275.230957
1445.297852	1999.391235
1444.261719	1700.854736
1443.226563	1908.504028
1442.191406	1885.852051
1441.155273	1893.542358
1440.119141	2123.748535
1439.083008	1777.447021
1438.045898	1742.173584
1437.009766	1555.312378
1435.972656	1646.437622
1434.934570	1474.820190
1433.897461	1293.199829
1432.860352	1046.024780
1431.822266	1000.902832
1430.784180	978.532410
1429.745117	958.701843
1428.707031	759.802979
1427.667969	581.177734
1426.628906	435.436707
1425.589844	700.723572
1424.550781	499.626312
1423.510742	419.595520
1422.470703	362.308807
1421.430664	209.363953
1420.390625	366.286377
1419.349609	392.241577
1418.308594	274.740936
1417.267578	265.557953
1416.226563	213.649597
1415.185547	244.830292
1414.143555	301.187500
1413.101563	395.292908
1412.059570	288.286011
1411.017578	236.679367
1409.974609	114.776459
1408.931641	-24.601398
1407.888672	79.799492
1406.845703	-94.544548
1405.801758	-50.316216
1404.758789	-33.641068
1403.714844	166.297394
1402.669922	-200.879852
1401.625977	-43.496124
1400.581055	-1.493361
1399.537109	211.097733
1398.491211	132.827362
1397.446289	262.726440
1396.400391	-138.636688
1395.355469	134.237747
1394.309570	1.267010
1393.262695	78.795486
1392.216797	86.280396
1391.169922	203.985092
1390.123047	51.426365
1389.076172	31.642553
1388.029297	124.535263
1386.981445	9.871968
1385.933594	-49.633774
1384.885742	143.490829
1383.837891	-260.765808
1382.789063	-32.510014
1381.740234	-253.980850
1380.691406	-65.594337
1379.642578	112.823349
1378.592773	84.014809
1377.543945	125.228157
1376.494141	159.030701
1375.444336	175.455048
1374.393555	-27.567440
1373.342773	-53.309143
1372.292969	-71.441315
1371.241211	30.191376
1370.190430	27.210354
1369.139648	-229.848480
1368.087891	1.639033
1367.036133	-118.088562
1365.983398	-138.045609
1364.931641	135.933975
1363.878906	68.857147
1362.826172	111.430626
1361.773438	22.219259
1360.720703	-41.961163
1359.666992	83.019028
1358.613281	205.573990
1357.559570	-9.924950
1356.504883	-210.308792
1355.451172	171.022766
1354.396484	102.596947
1353.341797	121.257835
1352.287109	117.675438
1351.231445	476.709564
1350.175781	98.437248
1349.120117	211.850677
1348.064453	377.440063
1347.008789	550.516846
1345.952148	455.762512
1344.895508	790.154724
1343.838867	571.665039
1342.782227	836.719055
1341.724609	526.849121
1340.666992	673.101685
1339.609375	841.701111
1338.551758	621.532715
1337.493164	787.818787
1336.434570	580.359985
1335.375977	890.357117
1334.317383	628.759949
1333.257813	780.510620
1332.199219	603.369934
1331.139648	948.162231
1330.079102	645.194824
1329.019531	985.110657
1327.958984	707.202332
1326.898438	646.938416
1325.837891	532.470398
1324.777344	667.583862
1323.715820	605.224609
1322.654297	710.855591
1321.592773	749.915527
1320.531250	747.120422
1319.468750	919.575500
1318.406250	944.082214
1317.343750	884.847656
1316.281250	1010.635559
1315.218750	764.301392
1314.155273	700.522156
1313.091797	944.826111
1312.028320	955.130188
1310.963867	874.411377
1309.899414	946.472107
1308.834961	792.142212
1307.770508	637.975281
1306.706055	929.307190
1305.640625	999.214783
1304.575195	904.408997
1303.509766	1038.405273
1302.444336	879.900635
1301.377930	947.663635
1300.311523	772.223145
1299.245117	992.470459
1298.178711	986.743225
1297.111328	740.453674
1296.044922	776.689270
1294.977539	928.351318
1293.909180	981.867371
1292.841797	679.691406
1291.773438	740.755493
1290.705078	782.251648
1289.636719	696.309265
1288.567383	760.006287
1287.499023	970.796814
1286.429688	669.466064
1285.360352	576.562134
1284.290039	652.757874
1283.219727	555.135254
1282.150391	614.300537
1281.079102	538.884949
1280.008789	566.342102
1278.937500	833.602417
1277.866211	550.467346
1276.794922	778.605286
1275.723633	776.881836
1274.651367	689.661499
1273.580078	675.847046
1272.507813	806.243530
1271.434570	616.633667
1270.362305	835.002747
1269.289063	706.607422
1268.215820	810.220215
1267.142578	867.460571
1266.068359	851.514709
1264.994141	845.375732
1263.919922	727.083923
1262.845703	560.113220
1261.771484	966.160156
1260.696289	794.404297
1259.621094	642.250610
1258.545898	794.732666
1257.469727	786.414734
1256.394531	914.500916
1255.318359	835.608032
1254.241211	961.241272
1253.165039	763.170959
1252.087891	550.609741
1251.010742	683.582520
1249.933594	478.464600
1248.856445	645.467163
1247.778320	890.200623
1246.700195	762.986755
1245.622070	818.078735
1244.543945	688.526672
1243.464844	551.751587
1242.385742	512.172852
1241.306641	683.826904
1240.227539	610.261902
1239.147461	582.836426
1238.067383	640.335022
1236.987305	486.780548
1235.907227	704.320740
1234.827148	752.042847
1233.746094	690.658020
1232.665039	462.073944
1231.583008	706.044800
1230.501953	654.367065
1229.419922	697.149231
1228.337891	398.495392
1227.255859	584.106140
1226.172852	372.701355
1225.089844	376.721130
1224.006836	349.268433
1222.923828	300.036133
1221.840820	417.648682
1220.756836	327.274261
1219.672852	410.935089
1218.587891	252.884247
1217.503906	338.880768
1216.418945	166.360992
1215.333984	406.821899
1214.249023	284.994568
1213.164063	264.564148
1212.078125	210.318771
1210.992188	312.883606
1209.906250	244.100082
1208.819336	288.649872
1207.732422	405.468811
1206.645508	488.444305
1205.558594	67.645454
1204.471680	408.379608
1203.383789	346.621338
1202.295898	320.966858
1201.208008	271.194366
1200.119141	81.767540
1199.031250	328.000671
1197.942383	-29.899351
1196.852539	98.257652
1195.763672	9.837104
1194.673828	3.155022
1193.583984	-73.301163
1192.494141	42.501759
1191.404297	-183.035797
1190.313477	-101.017738
1189.222656	-67.137993
1188.131836	-2.117149
1187.040039	-74.041641
1185.949219	-208.406250
1184.857422	-193.990387
1183.764648	-129.264725
1182.672852	-124.602554
1181.580078	-103.224953
1180.487305	16.377922
1179.394531	-79.882492
1178.301758	118.607414
1177.208008	41.391769
1176.114258	136.613586
1175.020508	42.519382
1173.925781	106.423668
1172.831055	189.376968
1171.736328	63.996933
1170.641602	170.701096
1169.546875	42.839607
1168.451172	127.821541
1167.355469	-93.384171
1166.259766	70.329552
1165.163086	16.388258
1164.067383	-39.991795
1162.970703	137.698044
1161.873047	7.110677
1160.776367	-78.122139
1159.678711	56.245251
1158.581055	87.837799
1157.483398	95.473755
1156.384766	181.755112
1155.287109	-97.025352
1154.188477	12.949715
1153.088867	308.760193
1151.990234	127.629028
1150.890625	191.957245
1149.791016	-1.141138
1148.691406	39.208992
1147.590820	79.457970
1146.490234	-316.109009
1145.389648	-6.967310
1144.289063	-90.727074
1143.187500	-24.631479
1142.086914	124.617126
1140.984375	59.667454
1139.882813	144.471054
1138.781250	53.245750
1137.678711	133.099731
1136.576172	63.144245
1135.472656	-40.118038
1134.370117	-38.903015
1133.266602	349.275604
1132.163086	219.677902
1131.058594	166.008545
1129.955078	451.618622
1128.850586	497.413055
1127.746094	535.997925
1126.640625	783.159790
1125.535156	477.755951
1124.430664	577.728943
1123.324219	582.789307
1122.218750	658.855957
1121.112305	372.420959
1120.005859	318.116486
1118.899414	465.007843
1117.792969	396.371307
1116.685547	457.848602
1115.578125	434.061493
1114.470703	455.162292
1113.362305	253.892288
1112.253906	222.880249
1111.145508	529.835266
1110.037109	430.121613
1108.928711	500.505066
1107.819336	277.889893
1106.709961	426.087830
1105.599609	512.768738
1104.490234	434.126678
1103.379883	671.696411
1102.269531	659.005798
1101.159180	606.170349
1100.047852	404.726044
1098.936523	439.106171
1097.825195	650.218262
1096.713867	762.205322
1095.601563	680.882507
1094.489258	630.176453
1093.376953	461.696991
1092.263672	568.731995
1091.151367	753.368103
1090.038086	365.976563
1088.924805	710.494995
1087.810547	537.282410
1086.696289	573.432007
1085.582031	534.290894
1084.467773	636.184814
1083.352539	613.432800
1082.238281	501.380951
1081.123047	429.283875
1080.006836	462.877441
1078.891602	604.451294
1077.775391	757.671143
1076.659180	481.295441
1075.541992	395.086426
1074.425781	374.594727
1073.308594	269.655823
1072.191406	434.411102
1071.073242	350.574097
1069.956055	388.649475
1068.837891	384.513855
1067.719727	399.116211
1066.600586	216.957245
1065.481445	418.905914
1064.362305	480.295959
1063.243164	384.840057
1062.124023	357.291870
1061.003906	406.954895
1059.883789	143.185349
1058.762695	438.411774
1057.642578	364.138855
1056.521484	212.772675
1055.400391	126.918465
1054.278320	340.149353
1053.157227	392.141785
1052.035156	399.753143
1050.913086	178.589615
1049.790039	309.988037
1048.667969	224.337677
1047.544922	-54.893669
1046.420898	39.216766
1045.297852	170.630310
1044.173828	306.669464
1043.049805	128.015442
1041.925781	313.003967
1040.800781	99.547356
1039.675781	-197.623520
1038.550781	-87.099693
1037.425781	-30.132368
1036.299805	213.053146
1035.173828	44.280392
1034.047852	236.243439
1032.921875	144.396103
1031.794922	127.048424
1030.667969	353.876251
1029.541016	8.857782
1028.413086	168.317825
1027.286133	-85.776901
1026.157227	-128.337997
1025.029297	-194.035568
1023.901367	-229.458893
1022.772461	-55.907009
1021.643555	-163.161591
1020.513672	-165.903427
1019.384766	-59.553356
1018.254883	-83.050629
1017.124023	-115.745087
1015.994141	-71.854927
1014.863281	87.951485
1013.732422	340.431946
1012.601563	-222.456070
1011.469727	2.341477
1010.338867	236.380997
1009.207031	273.643158
1008.074219	132.777969
1006.942383	221.113800
1005.809570	605.557556
1004.675781	1015.344055
1003.542969	1593.805054
1002.409180	1825.368408
1001.275391	1259.661011
1000.141602	883.758057
999.007813	399.563202
997.873047	190.488586
996.738281	140.909622
995.602539	59.133106
994.467773	83.650368
993.332031	-78.625320
992.196289	79.891014
991.059570	134.659729
989.923828	32.735760
988.787109	170.675598
987.650391	98.954338
986.512695	-138.509399
985.375000	-21.041521
984.237305	-67.018188
983.099609	-6.961088
981.960938	-31.989443
980.822266	-100.617165
979.683594	-219.715652
978.544922	-193.740326
977.405273	-77.982994
976.265625	116.000908
975.125977	84.754875
973.985352	117.979492
972.845703	-37.082253
971.705078	-95.488647
970.563477	128.696564
969.422852	77.400215
968.281250	83.624107
967.139648	174.867371
965.997070	-4.529321
964.855469	66.285721
963.712891	63.805187
962.569336	56.858635
961.426758	-165.414917
960.283203	132.703323
959.139648	68.829681
957.996094	341.798126
956.851563	136.171570
955.707031	-105.868668
954.562500	121.530823
953.416992	78.927277
952.272461	-32.169193
951.126953	53.605118
949.980469	251.505127
948.834961	72.220871
947.688477	203.979828
946.541992	290.095001
945.395508	166.112869
944.248047	19.467121
943.100586	87.651993
941.953125	256.369110
940.804688	267.641205
939.657227	340.633026
938.507813	222.080261
937.359375	46.678440
936.210938	482.570435
935.061523	291.461914
933.912109	296.562805
932.761719	281.267395
931.611328	213.695496
930.460938	77.940880
929.310547	129.072906
928.160156	168.907959
927.008789	90.487114
925.857422	89.572052
924.705078	-84.121246
923.553711	3.915376
922.401367	41.994850
921.249023	187.000443
920.095703	41.136620
918.942383	31.772717
917.789063	15.696474
916.635742	1.998333
915.481445	-236.378784
914.328125	138.353851
913.172852	13.724273
912.018555	16.304029
910.863281	-110.323082
909.708008	-41.762280
908.552734	-100.116714
907.396484	129.530472
906.241211	-134.895584
905.083984	169.593460
903.927734	-157.973633
902.770508	-100.308182
901.613281	-38.063961
900.456055	-0.671485
899.298828	156.720932
898.140625	35.825367
896.982422	28.158558
895.824219	27.349457
894.665039	19.829962
893.505859	197.731781
892.346680	70.533417
891.186523	-45.241364
890.027344	31.090239
888.867188	-61.919281
887.706055	-14.846066
886.545898	260.230621
885.384766	350.187683
884.223633	63.381859
883.061523	198.557800
881.899414	29.284016
880.737305	243.401108
879.575195	430.411774
878.413086	166.683899
877.250000	196.001343
876.086914	-62.965137
874.922852	162.376907
873.758789	344.867126
872.595703	227.940781
871.430664	176.364105
870.266602	313.805786
869.101563	271.275269
867.936523	363.702911
866.770508	323.470215
865.605469	395.646149
864.439453	191.416977
863.273438	162.524475
862.106445	266.171539
860.939453	358.549133
859.772461	271.291718
858.605469	455.648895
857.437500	289.879272
856.269531	444.982391
855.101563	425.067322
853.932617	398.431671
852.764648	416.629669
851.595703	479.634796
850.425781	502.268005
849.256836	659.278931
848.086914	305.567810
846.916992	500.578674
845.746094	283.584686
844.575195	281.519257
843.404297	93.713211
842.233398	259.408600
841.061523	357.903931
839.889648	246.143539
838.717773	205.931976
837.545898	371.307281
836.373047	96.407761
835.200195	94.118385
834.027344	319.577850
832.853516	355.107025
831.679688	323.604797
830.505859	278.677673
829.331055	454.607483
828.157227	536.709839
826.982422	317.660675
825.806641	230.206100
824.631836	329.967865
823.456055	246.889160
822.280273	255.134155
821.103516	247.722855
819.926758	-89.334709
818.750000	-47.812481
817.573242	162.786179
816.395508	101.728317
815.217773	-3.868233
814.040039	-44.982269
812.862305	42.825420
811.683594	-13.988728
810.504883	-73.075943
809.326172	7.785377
808.146484	44.099480
806.966797	29.231129
805.787109	-39.005138
804.607422	99.175980
803.426758	-18.034775
802.246094	-190.749680
801.064453	-185.983093
799.883789	-145.818604
798.702148	-185.584015
797.520508	-138.955551
796.337891	-249.797165
795.156250	-178.973877
793.972656	-35.158981
792.790039	-37.680584
791.607422	-199.716919
790.423828	98.702934
789.239258	175.570984
788.055664	11.127075
786.871094	158.595352
785.686523	-47.961670
784.501953	90.432907
783.316406	67.300804
782.130859	-35.470783
780.945313	49.535667
779.759766	68.144997
778.573242	104.331100
777.386719	138.207336
776.199219	149.911697
775.012695	29.108259
773.825195	234.836868
772.637695	78.615784
771.449219	-82.020500
770.260742	-26.579817
769.072266	19.940130
767.883789	-10.771772
766.694336	20.150097
765.504883	-32.721447
764.315430	268.929657
763.125977	504.315125
761.935547	68.143341
760.745117	140.477966
759.553711	41.099770
758.363281	232.065277
757.171875	345.908844
755.979492	266.161804
754.788086	305.094025
753.595703	139.576797
752.403320	103.715546
751.210938	-72.758751
750.017578	168.055023
748.824219	-10.635755
747.630859	278.254578
746.436523	191.711212
745.242188	19.606892
744.047852	75.671974
742.853516	210.627121
741.658203	-117.113617
740.462891	-8.531643
739.267578	106.552849
738.071289	263.190765
736.875000	165.657715
735.678711	105.385635
734.482422	56.080887
733.285156	120.612869
732.087891	-42.472042
730.890625	74.558998
729.692383	77.801094
728.494141	105.104439
727.295898	90.868958
726.097656	275.556122
724.898438	182.651825
723.699219	107.292419
722.500000	228.570297
721.299805	223.167755
720.099609	237.449615
718.899414	247.394989
717.698242	-2.298094
716.498047	293.576721
715.296875	238.199997
714.094727	174.176910
712.893555	193.081711
711.691406	227.293365
710.489258	237.579666
709.286133	93.248116
708.083008	251.802612
706.879883	236.148758
705.676758	70.362946
704.472656	33.147251
703.268555	-164.995880
702.064453	80.840813
700.860352	278.799835
699.655273	220.166199
698.450195	124.695625
697.244141	66.314674
696.039063	16.749182
694.833008	-39.210064
693.626953	-205.810059
692.419922	-24.795359
691.212891	-71.707359
690.005859	-75.080482
688.798828	-126.080154
687.590820	-103.183678
686.382813	-65.001846
685.174805	-102.618660
683.965820	-153.109390
682.756836	-30.069132
681.547852	93.028778
680.338867	23.377756
679.128906	-0.640039
677.918945	-243.233398
676.708984	-39.635490
675.498047	233.242294
674.287109	8.419518
673.076172	30.433563
671.865234	126.084206
670.653320	92.059677
669.441406	233.264542
668.229492	-152.861908
667.016602	-104.379387
665.803711	-120.634766
664.590820	85.670403
663.377930	67.393700
662.164063	3.875330
660.950195	-94.073494
659.736328	-99.121017
658.521484	-69.582626
657.306641	-16.277723
656.091797	-122.518677
654.875977	142.136383
653.661133	186.850677
652.445313	166.924240
651.228516	78.083389
650.012695	53.894699
648.795898	163.217834
647.579102	61.489098
646.361328	48.020847
645.143555	234.633713
643.925781	307.074249
642.708008	239.597076
641.489258	19.384361
640.270508	85.095566
639.051758	133.453568
637.833008	327.766327
636.613281	40.589108
635.393555	34.731567
634.172852	284.213562
632.953125	82.498772
631.732422	-46.394321
630.511719	-143.316589
629.290039	-103.186676
628.068359	157.525635
626.846680	207.606659
625.625000	25.735157
624.402344	53.593204
623.179688	261.002411
621.957031	305.011963
620.733398	399.897705
619.510742	87.311546
618.286133	110.421608
617.062500	-31.915426
615.837891	24.173367
614.613281	4.654440
613.388672	125.579163
612.164063	44.641960
610.938477	-47.783787
609.712891	-8.513790
608.486328	31.944647
607.260742	11.590736
606.034180	-26.876743
604.807617	-247.935608
