# Supplementary material for: Raman spectroscopy accurately differentiates mucosal healing from non-healing and biochemical changes following biological therapy in inflammatory bowel disease
Source: PLoS One. 2021 Jun 2;16(6):e0252210. doi: 10.1371/journal.pone.0252210 (PMC8172032; doi:10.1371/journal.pone.0252210)
Supplement: S2 Dataset — (ZIP) [file pone.0252210.s004.zip › Export UC MH/OC001 post treatment-1 proper_BL sub CR removed_60__X_-19545__Y_4423.06__Z_1223.8__Time_690.txt]

1714.846680	236.036057
1713.870117	112.267136
1712.893555	-15.444672
1711.916016	-19.164827
1710.939453	235.150787
1709.961914	-86.360062
1708.984375	-10.496181
1708.005859	-110.914383
1707.028320	-92.777863
1706.049805	3.591297
1705.071289	-135.079971
1704.091797	66.838188
1703.113281	-27.745281
1702.133789	-60.174759
1701.154297	-91.983574
1700.174805	29.261724
1699.195313	-84.237053
1698.214844	-60.788067
1697.234375	70.144318
1696.253906	35.949799
1695.273438	-91.138344
1694.291992	94.858513
1693.310547	57.062729
1692.329102	225.412125
1691.347656	303.513336
1690.366211	29.929834
1689.383789	117.146271
1688.401367	380.911163
1687.418945	258.467255
1686.435547	285.893219
1685.453125	343.191681
1684.469727	219.779526
1683.486328	485.915527
1682.502930	451.482452
1681.518555	454.846191
1680.534180	634.438293
1679.550781	479.102325
1678.565430	518.563049
1677.581055	537.240112
1676.595703	689.379395
1675.610352	879.167114
1674.625000	917.802795
1673.639648	797.404602
1672.654297	1036.297852
1671.667969	1041.715698
1670.681641	1042.273438
1669.695313	902.522583
1668.708008	792.466125
1667.721680	1089.062866
1666.734375	1351.438232
1665.747070	1141.808472
1664.758789	1370.390991
1663.771484	1270.413452
1662.783203	1584.526855
1661.794922	1673.552368
1660.806641	1333.547729
1659.817383	1616.786011
1658.829102	1534.678223
1657.839844	1503.286499
1656.850586	1602.025391
1655.860352	1444.250122
1654.871094	1413.951904
1653.880859	1458.092163
1652.890625	1542.230347
1651.900391	1370.068115
1650.909180	1301.429077
1649.917969	1214.620850
1648.926758	966.901611
1647.935547	957.443542
1646.944336	869.005920
1645.952148	778.240051
1644.960938	616.481567
1643.968750	576.517395
1642.975586	610.742371
1641.983398	563.388000
1640.990234	479.349365
1639.997070	522.219360
1639.003906	335.825836
1638.010742	165.559967
1637.016602	101.038414
1636.022461	171.185410
1635.028320	-3.581327
1634.034180	-67.416275
1633.039063	45.448528
1632.044922	-83.839455
1631.049805	68.830315
1630.054688	-39.007534
1629.058594	69.171661
1628.062500	-4.098709
1627.067383	-29.834646
1626.071289	-79.090744
1625.074219	-4.603650
1624.078125	148.850143
1623.081055	128.883011
1622.083984	90.646957
1621.086914	73.555542
1620.089844	-58.998108
1619.091797	81.715591
1618.093750	96.434357
1617.095703	90.233139
1616.097656	110.356888
1615.098633	256.486938
1614.099609	111.442917
1613.100586	150.110611
1612.101563	39.358288
1611.102539	30.943933
1610.102539	-1.011063
1609.102539	43.077637
1608.102539	55.743626
1607.102539	76.291077
1606.101563	83.758781
1605.101563	67.679283
1604.100586	161.554581
1603.099609	77.444855
1602.097656	-187.156677
1601.095703	-187.447525
1600.094727	8.398319
1599.092773	-73.009300
1598.089844	-157.013016
1597.087891	-282.816986
1596.084961	-293.621796
1595.082031	-199.955460
1594.079102	-263.075317
1593.075195	-219.144867
1592.072266	-177.886108
1591.068359	-228.049362
1590.064453	-111.229469
1589.059570	-271.071289
1588.055664	-154.407410
1587.050781	-63.936493
1586.045898	55.108437
1585.041016	207.918060
1584.036133	191.185120
1583.030273	408.886932
1582.024414	243.467804
1581.018555	59.804333
1580.012695	-92.620430
1579.005859	108.986290
1577.999023	169.858505
1576.992188	142.130905
1575.985352	106.509567
1574.978516	65.597115
1573.970703	47.998726
1572.962891	77.099678
1571.955078	90.478439
1570.947266	-46.998375
1569.938477	-127.372192
1568.929688	88.314301
1567.920898	277.812744
1566.912109	23.079897
1565.903320	48.707417
1564.893555	152.056992
1563.883789	-69.138695
1562.874023	140.299149
1561.864258	191.288635
1560.853516	148.755692
1559.843750	-28.714382
1558.833008	115.177322
1557.821289	-109.148247
1556.810547	42.187214
1555.798828	167.403915
1554.787109	28.245199
1553.775391	54.720600
1552.763672	244.132706
1551.750977	386.719360
1550.739258	291.028961
1549.726563	78.799042
1548.712891	192.415985
1547.700195	279.974213
1546.686523	106.198814
1545.672852	172.743286
1544.659180	27.182261
1543.645508	261.351166
1542.630859	74.180511
1541.617188	10.909462
1540.602539	43.042049
1539.586914	31.106894
1538.572266	57.740700
1537.556641	79.036652
1536.541016	-13.354738
1535.525391	193.344864
1534.509766	-183.024612
1533.493164	5.247822
1532.477539	128.845001
1531.460938	105.320610
1530.443359	91.945992
1529.426758	50.088631
1528.409180	10.658906
1527.391602	-10.888063
1526.374023	60.095730
1525.356445	110.300346
1524.337891	8.491626
1523.320313	120.120224
1522.301758	-7.682274
1521.282227	211.583527
1520.263672	253.201355
1519.244141	217.521790
1518.224609	86.612099
1517.205078	122.624664
1516.185547	130.211914
1515.165039	75.994331
1514.144531	85.846588
1513.124023	134.056000
1512.103516	-51.474823
1511.083008	-42.041458
1510.061523	-258.543427
1509.040039	19.967146
1508.018555	34.067799
1506.996094	42.883198
1505.974609	5.424159
1504.952148	-252.576157
1503.929688	-8.382941
1502.907227	-100.023888
1501.883789	-104.689232
1500.861328	-147.882355
1499.837891	-137.435593
1498.813477	197.935638
1497.790039	-155.338623
1496.765625	-209.253403
1495.742188	-201.864502
1494.717773	117.393196
1493.692383	-54.539291
1492.667969	164.616043
1491.642578	84.520386
1490.617188	298.198578
1489.591797	171.897766
1488.566406	168.139481
1487.540039	417.068329
1486.513672	280.271179
1485.487305	286.369293
1484.460938	305.122559
1483.433594	275.275909
1482.406250	309.115906
1481.378906	610.630066
1480.351563	379.014923
1479.324219	353.896698
1478.295898	420.437012
1477.267578	706.002991
1476.239258	693.291199
1475.210938	912.283508
1474.181641	955.377441
1473.153320	891.457458
1472.124023	1074.380859
1471.093750	1348.752563
1470.064453	1172.599609
1469.034180	1385.640625
1468.003906	1443.383057
1466.973633	1506.121460
1465.943359	1390.816895
1464.912109	1641.481934
1463.881836	1670.921143
1462.850586	1888.277954
1461.818359	1861.631836
1460.787109	1860.355835
1459.754883	2044.356934
1458.722656	1918.550537
1457.690430	2181.043457
1456.658203	2126.219971
1455.625000	2190.592041
1454.591797	2447.651611
1453.558594	2161.933105
1452.525391	2281.924316
1451.491211	2379.007324
1450.458008	2187.155518
1449.423828	2679.391357
1448.388672	2565.999756
1447.354492	2548.883301
1446.319336	2506.421387
1445.285156	2481.696777
1444.249023	2583.476563
1443.213867	2492.919189
1442.178711	2308.790527
1441.142578	2392.811279
1440.106445	2400.933105
1439.070313	2214.385986
1438.033203	2166.918213
1436.996094	2036.081055
1435.959961	1736.047729
1434.921875	1701.340576
1433.884766	1482.319702
1432.846680	1243.189209
1431.809570	1178.368652
1430.771484	919.244629
1429.732422	1096.754150
1428.694336	721.753784
1427.655273	682.366882
1426.616211	486.681458
1425.577148	477.666443
1424.538086	640.080811
1423.498047	540.361328
1422.458008	377.730682
1421.417969	489.768066
1420.377930	528.760620
1419.336914	273.173615
1418.295898	327.366180
1417.254883	386.611786
1416.213867	239.546082
1415.172852	185.672012
1414.130859	38.794800
1413.088867	239.046661
1412.046875	175.288818
1411.004883	136.748672
1409.961914	-95.234222
1408.918945	62.372433
1407.875977	169.732498
1406.833008	126.425804
1405.789063	188.642654
1404.745117	-37.786152
1403.702148	109.918083
1402.657227	-113.766632
1401.613281	-251.974274
1400.568359	43.845322
1399.523438	76.311523
1398.478516	41.149467
1397.433594	31.143831
1396.387695	186.602539
1395.341797	63.968750
1394.295898	-25.966097
1393.250000	-38.144978
1392.204102	-105.318512
1391.157227	-7.172639
1390.110352	-46.634872
1389.063477	-65.973495
1388.015625	187.456772
1386.968750	73.212830
1385.920898	76.625076
1384.873047	-122.378143
1383.824219	-101.252853
1382.776367	-127.510414
1381.727539	58.698757
1380.678711	-4.869357
1379.629883	-173.201096
1378.580078	148.011520
1377.530273	54.796551
1376.480469	26.614826
1375.430664	-61.338470
1374.380859	-76.803741
1373.330078	147.271500
1372.279297	-202.182053
1371.228516	46.966217
1370.177734	-12.964659
1369.125977	56.812473
1368.074219	-55.211681
1367.022461	-72.421295
1365.970703	-7.329484
1364.918945	-41.752129
1363.866211	43.429352
1362.813477	66.465714
1361.760742	-49.740269
1360.707031	150.149948
1359.654297	103.843353
1358.600586	244.160248
1357.545898	-3.316719
1356.492188	137.190002
1355.438477	36.700638
1354.383789	120.213394
1353.329102	37.379116
1352.273438	158.327988
1351.218750	413.428070
1350.163086	482.344940
1349.107422	628.285461
1348.051758	312.755585
1346.995117	399.353638
1345.939453	540.605591
1344.882813	629.828308
1343.825195	672.017273
1342.768555	642.431885
1341.710938	855.818481
1340.654297	861.123596
1339.595703	812.031799
1338.538086	807.660767
1337.479492	682.077759
1336.421875	851.245972
1335.363281	644.266235
1334.303711	813.583862
1333.245117	668.776367
1332.185547	615.649414
1331.125977	631.894775
1330.066406	695.218994
1329.005859	701.772644
1327.946289	723.269714
1326.885742	811.568542
1325.825195	796.197083
1324.763672	709.321960
1323.703125	839.870972
1322.641602	935.908264
1321.580078	1039.416504
1320.517578	994.940247
1319.456055	916.060913
1318.393555	1140.671387
1317.331055	896.796814
1316.268555	882.399109
1315.205078	1094.858398
1314.141602	967.276489
1313.078125	970.423950
1312.014648	1123.921997
1310.951172	920.384705
1309.886719	1042.015991
1308.822266	1163.695190
1307.757813	827.684998
1306.692383	934.786987
1305.627930	1098.520020
1304.562500	1001.584961
1303.497070	1180.171265
1302.430664	1139.984009
1301.365234	977.024719
1300.298828	1177.888428
1299.232422	1081.499512
1298.165039	1022.080017
1297.098633	1070.823975
1296.031250	1068.073975
1294.963867	1018.774719
1293.896484	930.319275
1292.828125	819.899780
1291.759766	751.310974
1290.691406	702.451965
1289.623047	653.693359
1288.554688	698.184326
1287.485352	813.801697
1286.416016	650.118103
1285.346680	567.421265
1284.276367	467.685822
1283.207031	576.201355
1282.136719	648.015381
1281.066406	878.958008
1279.995117	730.576416
1278.924805	765.815735
1277.853516	708.154724
1276.782227	780.188721
1275.709961	805.798157
1274.638672	716.576111
1273.566406	688.543701
1272.494141	760.754944
1271.420898	793.903992
1270.348633	631.720154
1269.275391	518.491516
1268.202148	839.881287
1267.128906	975.696472
1266.054688	1094.417480
1264.981445	935.030884
1263.906250	761.121887
1262.832031	823.862854
1261.757813	803.730286
1260.682617	810.454834
1259.607422	673.443237
1258.532227	694.887390
1257.456055	616.489563
1256.380859	718.368591
1255.304688	657.110413
1254.228516	1009.713623
1253.151367	765.954773
1252.074219	904.323669
1250.998047	787.243286
1249.919922	830.746399
1248.842773	964.218872
1247.764648	711.134827
1246.686523	820.310913
1245.608398	667.031677
1244.530273	807.783691
1243.451172	909.626160
1242.372070	749.186096
1241.292969	739.346741
1240.213867	797.481384
1239.133789	843.464722
1238.054688	688.069031
1236.973633	600.659668
1235.893555	556.945251
1234.813477	474.459564
1233.732422	811.352661
1232.651367	631.907898
1231.569336	559.145386
1230.488281	660.819946
1229.406250	416.123871
1228.324219	488.715454
1227.242188	486.222137
1226.159180	394.170929
1225.076172	377.157684
1223.993164	439.969025
1222.910156	541.435425
1221.827148	408.288879
1220.743164	224.413773
1219.659180	207.371902
1218.574219	197.564316
1217.490234	-3.116168
1216.405273	112.679840
1215.320313	160.782822
1214.235352	158.138657
1213.149414	174.774292
1212.064453	401.325989
1210.978516	388.888092
1209.891602	330.590088
1208.805664	342.222656
1207.718750	351.402588
1206.631836	497.942047
1205.544922	646.788086
1204.458008	294.362183
1203.370117	303.388519
1202.282227	129.331833
1201.194336	-107.294426
1200.105469	176.118546
1199.016602	21.326691
1197.927734	-126.223877
1196.838867	106.343628
1195.750000	4.442163
1194.660156	-63.801994
1193.570313	110.745316
1192.480469	-48.929661
1191.389648	-206.187042
1190.299805	-147.202286
1189.208984	34.196018
1188.118164	-115.935776
1187.026367	-37.978401
1185.934570	-236.151733
1184.842773	-158.319962
1183.750977	-138.165588
1182.659180	-41.322308
1181.566406	-52.504982
1180.473633	84.906731
1179.380859	-3.132883
1178.287109	134.075272
1177.194336	-6.778500
1176.100586	20.044588
1175.005859	250.357147
1173.912109	140.495407
1172.817383	174.242798
1171.722656	85.846275
1170.627930	2.205637
1169.533203	203.210938
1168.437500	-14.499572
1167.341797	-184.360245
1166.246094	66.537590
1165.149414	-155.996033
1164.052734	-22.456738
1162.956055	46.445095
1161.859375	50.753021
1160.762695	136.174683
1159.665039	73.459389
1158.567383	134.814087
1157.469727	200.839081
1156.371094	350.257202
1155.272461	215.683853
1154.173828	321.952850
1153.075195	261.204651
1151.975586	124.124786
1150.876953	-177.400513
1149.777344	-28.565432
1148.676758	-84.734489
1147.577148	-26.638170
1146.476563	-9.128201
1145.375977	310.610901
1144.275391	89.893661
1143.173828	-4.701149
1142.072266	24.366865
1140.970703	103.288261
1139.869141	86.986038
1138.766602	20.688267
1137.664063	139.722809
1136.561523	16.261784
1135.458984	180.224396
1134.355469	139.778015
1133.251953	331.973541
1132.148438	322.219482
1131.044922	488.027985
1129.940430	665.542847
1128.835938	906.955872
1127.731445	977.415100
1126.626953	767.958008
1125.521484	838.261475
1124.416016	614.556824
1123.310547	582.822144
1122.204102	579.452026
1121.098633	549.964722
1119.992188	551.196594
1118.885742	564.195801
1117.778320	536.873352
1116.670898	272.852661
1115.563477	165.031067
1114.456055	490.047943
1113.348633	301.688324
1112.240234	470.344513
1111.131836	492.307373
1110.023438	242.429367
1108.914063	585.618347
1107.804688	434.906677
1106.695313	673.860718
1105.585938	619.876953
1104.475586	646.107300
1103.365234	813.862671
1102.254883	578.024048
1101.144531	693.707703
1100.033203	757.390686
1098.922852	747.906433
1097.810547	573.348633
1096.699219	792.396362
1095.586914	714.406738
1094.474609	763.606323
1093.362305	537.187683
1092.250000	527.443176
1091.136719	625.933533
1090.023438	738.453979
1088.910156	759.113281
1087.795898	713.845215
1086.682617	706.192322
1085.568359	938.330566
1084.453125	606.126465
1083.338867	523.170715
1082.223633	783.265015
1081.108398	707.275269
1079.993164	697.046753
1078.876953	808.884277
1077.760742	868.992798
1076.644531	523.012451
1075.528320	468.125397
1074.411133	706.470581
1073.293945	475.603516
1072.176758	434.751465
1071.059570	633.017517
1069.941406	388.189941
1068.823242	473.853821
1067.705078	697.679688
1066.585938	462.317200
1065.467773	678.988647
1064.348633	464.783569
1063.228516	533.862915
1062.109375	551.430420
1060.989258	473.057159
1059.869141	499.966064
1058.749023	503.475220
1057.627930	182.013657
1056.506836	363.220276
1055.385742	301.321472
1054.264648	407.662750
1053.142578	366.804993
1052.020508	283.939880
1050.898438	401.898285
1049.775391	286.398407
1048.653320	285.315918
1047.530273	186.254318
1046.407227	273.850616
1045.283203	326.437347
1044.159180	458.286163
1043.035156	270.772980
1041.911133	453.884918
1040.786133	336.393097
1039.661133	279.541840
1038.536133	243.703995
1037.411133	277.757416
1036.285156	88.371780
1035.159180	238.858643
1034.033203	310.210052
1032.907227	311.787170
1031.780273	387.810669
1030.653320	380.144684
1029.526367	358.580048
1028.398438	190.662735
1027.271484	143.689117
1026.143555	54.970993
1025.014648	96.380417
1023.886719	24.069931
1022.757813	81.822296
1021.628906	-220.083694
1020.499023	-176.112518
1019.370117	-231.831833
1018.240234	-76.445770
1017.109375	-94.955315
1015.979492	-113.384560
1014.848633	-27.462688
1013.717773	334.187256
1012.586914	227.855072
1011.455078	286.055206
1010.324219	216.974808
1009.192383	113.275909
1008.059570	329.044342
1006.927734	394.416016
1005.794922	890.057312
1004.661133	1431.793213
1003.528320	2102.837158
1002.394531	2191.172607
1001.260742	1445.330688
1000.126953	826.993591
998.993164	472.353333
997.858398	258.830292
996.723633	-136.887299
995.587891	-139.938431
994.453125	152.493454
993.317383	223.399551
992.181641	70.637505
991.044922	72.548126
989.909180	-121.400490
988.772461	60.548134
987.634766	-130.800690
986.498047	-133.029327
985.360352	-31.502842
984.222656	-72.685699
983.084961	-60.785664
981.946289	57.096294
980.807617	20.859612
979.668945	-56.656681
978.530273	-62.715134
977.390625	99.210533
976.250977	153.125687
975.111328	39.347782
973.970703	190.004883
972.830078	113.269943
971.689453	257.195648
970.548828	-0.678971
969.407227	141.157272
968.266602	379.457153
967.124023	-144.077255
965.982422	-15.688416
964.839844	144.878098
963.697266	73.896606
962.554688	90.196938
961.412109	-12.563046
960.268555	54.425411
959.125000	29.878452
957.980469	-106.755363
956.836914	84.264328
955.692383	137.967941
954.547852	246.713593
953.402344	71.798798
952.256836	146.465149
951.111328	223.521606
949.965820	170.341492
948.820313	55.598919
947.673828	162.750031
946.527344	-4.215326
945.379883	176.281219
944.233398	114.732857
943.085938	108.155632
941.937500	247.826309
940.790039	373.876892
939.641602	249.009598
938.493164	217.874222
937.344727	84.260727
936.195313	267.798920
935.045898	-29.618681
933.896484	142.745010
932.747070	25.786205
931.596680	271.234650
930.446289	-136.940643
929.295898	-109.880676
928.144531	229.179688
926.993164	12.897479
925.841797	170.017288
924.690430	-86.818855
923.538086	-125.062325
922.385742	-133.591873
921.233398	-128.341782
920.081055	-102.503204
918.927734	-19.736185
917.774414	-30.008989
916.621094	-85.565636
915.466797	-129.606964
914.312500	3.565293
913.158203	-78.793991
912.002930	-292.579773
910.848633	-79.677010
909.693359	44.809032
908.537109	87.743736
907.381836	65.045120
906.225586	-32.301765
905.069336	1.935297
903.913086	-27.147346
902.755859	-121.765434
901.598633	96.231735
900.441406	6.396465
899.283203	-81.011238
898.125000	191.479233
896.966797	-51.775276
895.808594	121.305687
894.649414	99.982361
893.490234	-126.914848
892.331055	96.113342
891.171875	97.732170
890.011719	-6.703175
888.851563	-120.017113
887.691406	121.284607
886.530273	188.775070
885.369141	256.333588
884.208008	369.078308
883.046875	272.096130
881.884766	-5.145185
880.722656	292.735199
879.560547	250.213654
878.397461	379.065735
877.234375	163.248077
876.071289	222.403992
874.908203	256.842773
873.744141	430.930878
872.580078	373.182159
871.416016	270.530853
870.250977	226.496826
869.085938	-31.117298
867.920898	120.710487
866.755859	209.583206
865.589844	469.299164
864.423828	230.106949
863.257813	121.383926
862.090820	102.612045
860.924805	218.622498
859.756836	330.150513
858.589844	291.293518
857.421875	322.064026
856.253906	373.052856
855.085938	428.542480
853.917969	591.671875
852.749023	604.567505
851.580078	536.805420
850.411133	608.025513
849.241211	385.786896
848.071289	414.512177
846.901367	320.095032
845.730469	375.728455
844.559570	294.831940
843.388672	334.809937
842.217773	142.135117
841.045898	399.085449
839.875000	63.399155
838.702148	204.017334
837.530273	230.583939
836.357422	145.424286
835.184570	515.986084
834.011719	269.986176
832.837891	365.700409
831.664063	479.209412
830.490234	516.769043
829.315430	471.741943
828.141602	533.773926
826.966797	395.046356
825.791016	423.575806
824.616211	371.806946
823.440430	101.638893
822.264648	92.229523
821.087891	29.329084
819.911133	95.574104
818.734375	281.961731
817.557617	-19.252123
816.379883	31.229549
815.203125	237.359940
814.024414	51.871418
812.846680	33.183258
811.667969	258.996521
810.489258	88.995094
809.310547	72.332504
808.130859	82.267357
806.951172	-38.924412
805.771484	-169.021835
804.591797	38.309399
803.411133	43.484936
802.230469	41.912918
801.048828	-112.820198
799.868164	-39.127403
798.686523	-85.302002
797.504883	41.365345
796.322266	-215.556656
795.139648	-151.161179
793.957031	-199.884109
792.774414	-266.410370
791.590820	-200.153885
790.408203	-277.939056
789.223633	16.028818
788.040039	174.761337
786.855469	240.391525
785.670898	292.598816
784.486328	249.579514
783.300781	305.936859
782.115234	127.869293
780.929688	161.875992
779.743164	354.790558
778.557617	501.098724
777.371094	20.131512
776.183594	254.484695
774.997070	124.435928
773.809570	170.828400
772.621094	69.263908
771.433594	351.340332
770.245117	282.567352
769.056641	310.673645
767.868164	389.308472
766.678711	399.458160
765.489258	405.048279
764.299805	386.260498
763.109375	475.219666
761.919922	561.782043
760.728516	527.115601
759.538086	569.317688
758.346680	716.931580
757.155273	602.622375
755.963867	310.122253
754.772461	578.126221
753.580078	542.580078
752.387695	401.435089
751.194336	124.014816
750.001953	395.581207
748.808594	262.887054
747.614258	316.675415
746.420898	618.261047
745.226563	318.401062
744.032227	448.444733
742.836914	280.033752
741.642578	269.403290
740.447266	374.796112
739.250977	284.953094
738.055664	339.600586
736.859375	284.553284
735.663086	222.813293
734.465820	342.668732
733.269531	129.622742
732.072266	485.489410
730.874023	346.604065
729.676758	415.435669
728.478516	416.303864
727.280273	331.770935
726.081055	336.753815
724.882813	575.421021
723.683594	409.672821
722.483398	615.183105
721.284180	562.798218
720.083984	857.434631
718.883789	590.870056
717.682617	621.080017
716.481445	655.522339
715.280273	537.157166
714.079102	649.882080
712.876953	716.662109
711.674805	475.987061
710.472656	562.184631
709.270508	676.566101
708.067383	424.887512
706.864258	327.841614
705.660156	269.939392
704.457031	488.403107
703.252930	582.652405
702.048828	352.634583
700.843750	388.001556
699.638672	140.605270
698.433594	347.624146
697.228516	211.084351
696.022461	113.667221
694.816406	46.663864
693.610352	96.936668
692.403320	34.231655
691.197266	-150.042221
689.990234	56.415691
688.782227	76.140945
687.574219	-66.862679
686.366211	72.147652
685.158203	128.692215
683.950195	16.116547
682.741211	-55.221317
681.532227	-35.503670
680.322266	-67.771698
679.112305	233.544403
677.902344	-110.524834
676.692383	-209.766220
675.482422	-36.208668
674.271484	-72.578377
673.060547	-89.402008
671.848633	-21.807878
670.636719	19.877590
669.424805	-83.221870
668.212891	71.009697
667.000977	-10.271646
665.788086	25.238029
664.574219	8.994912
663.361328	27.423840
662.147461	71.865654
660.933594	14.969273
659.719727	-194.973312
658.504883	-160.905441
657.290039	28.584261
656.075195	-6.119404
654.860352	108.105659
653.644531	93.122330
652.428711	-76.826485
651.212891	-54.781784
649.996094	-11.021903
648.779297	-10.153999
647.562500	141.613846
646.344727	224.644333
645.127930	116.338814
643.909180	107.266502
642.691406	51.109661
641.472656	124.236084
640.254883	-41.062981
639.035156	-130.809097
637.816406	24.713552
636.596680	49.375942
635.376953	-88.943474
634.157227	32.908707
632.936523	-98.346077
631.715820	-55.395809
630.495117	97.268974
629.273438	-82.375114
628.051758	77.264069
626.830078	-148.857224
625.608398	-65.833694
624.385742	45.337940
623.163086	60.350662
621.940430	238.512482
620.717773	52.790398
619.494141	368.600983
618.270508	14.478011
617.045898	44.016865
615.822266	99.566238
614.597656	3.539752
613.372070	-62.136391
612.147461	-35.472458
610.921875	34.304325
609.696289	-60.182438
608.469727	-60.225258
607.244141	29.827000
606.017578	199.245071
604.791016	12.303254
