# Supplementary material for: Raman spectroscopy accurately differentiates mucosal healing from non-healing and biochemical changes following biological therapy in inflammatory bowel disease
Source: PLoS One. 2021 Jun 2;16(6):e0252210. doi: 10.1371/journal.pone.0252210 (PMC8172032; doi:10.1371/journal.pone.0252210)
Supplement: S2 Dataset — (ZIP) [file pone.0252210.s004.zip › Export UC MH/EC038-2_CR removed and BL sub_62__X_-3731.94__Y_63161.1__Z_-458.111__Time_707.txt]

1714.793945	232.257706
1713.817383	-106.319923
1712.840820	138.578232
1711.864258	57.236641
1710.886719	274.486816
1709.909180	238.024109
1708.931641	127.563408
1707.953125	-206.948593
1706.975586	-133.097046
1705.997070	88.947617
1705.018555	108.408806
1704.040039	69.960556
1703.060547	-47.829933
1702.081055	-223.454208
1701.101563	16.581120
1700.122070	-23.340208
1699.142578	-163.893311
1698.162109	-397.050537
1697.181641	-116.051918
1696.201172	-77.397598
1695.220703	-61.888695
1694.239258	74.649780
1693.257813	-9.593375
1692.276367	-143.634766
1691.294922	27.512720
1690.313477	290.170013
1689.331055	209.386642
1688.348633	54.804981
1687.366211	386.427063
1686.383789	169.547836
1685.400391	52.153130
1684.416992	156.779755
1683.433594	152.919479
1682.450195	96.567886
1681.465820	51.619762
1680.482422	-106.996910
1679.498047	59.889515
1678.512695	405.690552
1677.528320	517.964111
1676.542969	654.798279
1675.558594	268.410065
1674.572266	486.341431
1673.586914	332.737610
1672.601563	490.790131
1671.615234	497.941193
1670.628906	553.532593
1669.642578	758.441895
1668.655273	677.079895
1667.668945	540.629639
1666.681641	773.699646
1665.694336	1017.847290
1664.706055	1129.776611
1663.718750	974.351685
1662.730469	944.128906
1661.742188	1078.804077
1660.753906	1147.665039
1659.764648	729.389343
1658.775391	1114.515015
1657.787109	1274.820190
1656.796875	1115.050049
1655.807617	897.568787
1654.818359	1011.484985
1653.828125	1035.774170
1652.837891	862.028259
1651.846680	1117.255127
1650.856445	830.631165
1649.865234	742.788086
1648.874023	428.012054
1647.882813	528.646423
1646.891602	386.487793
1645.899414	286.966339
1644.907227	293.445221
1643.915039	405.844391
1642.922852	191.134644
1641.930664	348.947052
1640.937500	359.170776
1639.944336	134.849625
1638.951172	-155.064743
1637.957031	301.644073
1636.963867	-0.901597
1635.969727	-142.327835
1634.975586	138.156509
1633.981445	128.894394
1632.986328	164.586197
1631.991211	-278.871704
1630.996094	-26.866497
1630.000977	-232.857468
1629.005859	-14.891651
1628.009766	92.588234
1627.013672	-39.248222
1626.017578	-491.781647
1625.021484	-36.830025
1624.024414	-47.315567
1623.028320	8.010248
1622.031250	118.560684
1621.033203	258.020477
1620.036133	-67.422440
1619.038086	-17.158667
1618.041016	109.281021
1617.041992	117.553009
1616.043945	-133.949051
1615.045898	131.561340
1614.046875	160.868988
1613.047852	255.732239
1612.048828	-63.735348
1611.048828	227.720215
1610.049805	125.904945
1609.049805	322.816833
1608.049805	24.472815
1607.048828	-179.501602
1606.048828	6.755083
1605.047852	-45.377899
1604.046875	208.701019
1603.045898	15.110664
1602.044922	-58.115940
1601.042969	284.510620
1600.041016	216.317276
1599.039063	-121.246429
1598.037109	64.062088
1597.034180	189.064499
1596.031250	-287.069519
1595.028320	4.934319
1594.025391	-304.022583
1593.022461	65.961334
1592.018555	-115.206154
1591.014648	-163.309204
1590.010742	-94.094315
1589.006836	-48.528469
1588.001953	95.983673
1586.997070	128.149216
1585.992188	-30.182045
1584.987305	306.683594
1583.982422	9.945868
1582.976563	213.438354
1581.970703	36.344158
1580.964844	-5.406147
1579.958984	147.985336
1578.952148	82.440048
1577.945313	74.009384
1576.938477	-62.104050
1575.931641	-164.515884
1574.924805	190.726746
1573.916992	532.611450
1572.909180	16.169664
1571.901367	6.647580
1570.893555	176.260284
1569.884766	119.536217
1568.876953	-69.822647
1567.868164	371.800812
1566.858398	270.326660
1565.849609	293.323608
1564.839844	222.657974
1563.830078	-177.737671
1562.820313	-20.369955
1561.810547	-138.218048
1560.799805	-51.369377
1559.790039	-24.373442
1558.779297	106.072037
1557.767578	-266.531769
1556.756836	316.933105
1555.745117	146.090408
1554.733398	-167.329773
1553.721680	150.985291
1552.709961	329.164795
1551.697266	41.153728
1550.685547	296.500702
1549.672852	-30.596107
1548.659180	138.849777
1547.646484	445.101227
1546.632813	246.826279
1545.619141	113.060394
1544.605469	100.615120
1543.591797	10.460346
1542.577148	-30.793772
1541.562500	227.365829
1540.547852	121.133858
1539.533203	-137.562439
1538.518555	94.057739
1537.502930	-33.325615
1536.487305	-3.467691
1535.471680	134.519974
1534.456055	32.430199
1533.439453	162.219925
1532.422852	23.685720
1531.406250	287.067871
1530.389648	-336.201843
1529.373047	-8.812681
1528.355469	68.410538
1527.337891	-86.322372
1526.320313	-171.651657
1525.302734	368.335205
1524.284180	71.572800
1523.265625	-42.564148
1522.247070	138.989395
1521.228516	304.874695
1520.208984	-64.284576
1519.190430	198.941971
1518.170898	-111.236183
1517.151367	-100.247818
1516.130859	-140.817291
1515.111328	93.324921
1514.090820	47.309326
1513.070313	-32.200413
1512.049805	-281.216949
1511.028320	16.306442
1510.006836	-12.261010
1508.986328	112.987511
1507.963867	-13.320219
1506.942383	57.756737
1505.919922	-12.330432
1504.898438	58.481426
1503.875977	49.691967
1502.852539	43.331478
1501.830078	-142.391724
1500.806641	-220.619080
1499.783203	3.185937
1498.759766	57.864510
1497.736328	-2.732394
1496.711914	-145.291428
1495.687500	-78.125282
1494.663086	-64.777473
1493.638672	-94.982933
1492.613281	76.669136
1491.587891	30.932766
1490.563477	10.726297
1489.537109	302.073883
1488.511719	-40.160984
1487.485352	51.769249
1486.458984	-101.486549
1485.432617	69.434402
1484.406250	304.029633
1483.379883	79.226334
1482.352539	385.022827
1481.325195	445.820068
1480.297852	697.787537
1479.269531	373.458496
1478.241211	533.487976
1477.213867	650.130615
1476.184570	198.530396
1475.156250	641.143738
1474.127930	497.855530
1473.098633	665.193115
1472.069336	868.084961
1471.040039	1098.876099
1470.009766	833.390686
1468.979492	847.834595
1467.950195	999.638000
1466.918945	1237.776855
1465.888672	1069.105957
1464.857422	913.198059
1463.827148	1031.836182
1462.795898	1437.491699
1461.763672	1497.529297
1460.732422	1534.739136
1459.700195	1386.593140
1458.667969	2142.194824
1457.635742	2115.859619
1456.603516	1889.127686
1455.570313	1652.356689
1454.537109	1950.864746
1453.503906	1531.701660
1452.470703	1837.805908
1451.436523	2009.470581
1450.403320	2198.881348
1449.369141	2294.502930
1448.333984	2253.334229
1447.299805	2346.489990
1446.264648	2102.903809
1445.230469	2046.836548
1444.194336	1998.399902
1443.159180	1871.645630
1442.124023	1633.712891
1441.087891	1565.387207
1440.051758	1921.975952
1439.015625	1937.206055
1437.978516	1737.646729
1436.941406	1528.153442
1435.904297	1323.890625
1434.867188	1347.137817
1433.830078	1216.422485
1432.791992	1108.556641
1431.754883	1096.784302
1430.715820	1339.964478
1429.677734	732.847900
1428.639648	731.535217
1427.600586	440.260345
1426.561523	439.199677
1425.522461	297.073792
1424.482422	429.829712
1423.443359	15.834662
1422.403320	279.836456
1421.363281	42.580944
1420.322266	349.488129
1419.282227	188.096008
1418.241211	336.496857
1417.200195	666.164429
1416.159180	208.244705
1415.117188	133.003784
1414.076172	306.946869
1413.034180	304.901733
1411.992188	96.835350
1410.949219	115.184158
1409.907227	35.676666
1408.864258	-126.594742
1407.821289	-102.779068
1406.777344	139.628845
1405.734375	98.371849
1404.690430	-309.251678
1403.646484	-114.219566
1402.602539	-220.236099
1401.557617	-55.149128
1400.513672	100.001266
1399.468750	-33.166946
1398.423828	87.078354
1397.377930	272.567444
1396.333008	39.647533
1395.287109	110.109489
1394.241211	2.842867
1393.195313	-4.056220
1392.148438	191.985199
1391.101563	117.736961
1390.054688	116.252075
1389.007813	72.378448
1387.960938	111.229553
1386.913086	7.628889
1385.865234	-75.769920
1384.817383	-38.978527
1383.769531	-222.012543
1382.720703	-232.403488
1381.671875	-247.637207
1380.623047	-205.258728
1379.574219	-37.879528
1378.524414	-67.690857
1377.475586	94.896355
1376.425781	125.271339
1375.375977	-171.091949
1374.325195	-90.495667
1373.274414	10.168531
1372.224609	317.928253
1371.172852	-109.791382
1370.122070	-257.992645
1369.070313	0.197900
1368.019531	116.430748
1366.967773	-111.007996
1365.915039	-39.368565
1364.863281	356.086395
1363.810547	-7.746864
1362.757813	-90.043137
1361.705078	-65.164558
1360.651367	168.801025
1359.598633	236.183105
1358.544922	129.595978
1357.491211	321.531921
1356.436523	-85.516357
1355.382813	86.783218
1354.328125	510.065491
1353.273438	337.150208
1352.217773	186.784302
1351.163086	210.435425
1350.107422	450.161255
1349.051758	573.271057
1347.996094	150.579956
1346.939453	321.085541
1345.883789	687.599609
1344.827148	677.157532
1343.769531	785.834595
1342.712891	731.015991
1341.655273	542.517029
1340.598633	795.238098
1339.540039	829.969177
1338.482422	1030.743530
1337.423828	795.773804
1336.366211	947.199585
1335.307617	1165.481934
1334.248047	1059.639282
1333.189453	1169.185303
1332.129883	930.058411
1331.070313	839.506653
1330.010742	791.132019
1328.950195	888.699158
1327.890625	835.605347
1326.830078	614.629883
1325.768555	895.253723
1324.708008	1146.236694
1323.646484	1100.925049
1322.585938	1087.832153
1321.523438	998.309998
1320.461914	1296.307617
1319.400391	738.287537
1318.337891	1065.980103
1317.275391	1043.485474
1316.211914	1099.961914
1315.149414	1163.903809
1314.085938	1149.039795
1313.022461	1089.918701
1311.958984	1272.284790
1310.894531	1026.156006
1309.831055	991.955688
1308.766602	987.370178
1307.701172	1081.288452
1306.636719	1209.687744
1305.571289	1116.708130
1304.505859	1291.897949
1303.440430	1039.251221
1302.375000	1042.433838
1301.308594	1247.199097
1300.242188	872.039978
1299.175781	1560.825684
1298.109375	1055.706665
1297.041992	1044.416626
1295.975586	1342.525146
1294.908203	1667.544678
1293.839844	1192.469604
1292.772461	729.927979
1291.704102	1072.166748
1290.635742	992.494934
1289.567383	905.543579
1288.498047	960.828003
1287.428711	1119.059448
1286.360352	855.831909
1285.290039	1026.324463
1284.220703	1155.147217
1283.150391	1183.539917
1282.080078	820.256958
1281.009766	655.405640
1279.939453	664.390381
1278.868164	418.949463
1277.796875	628.579163
1276.725586	461.541260
1275.654297	949.812439
1274.582031	975.902588
1273.509766	808.934875
1272.437500	673.809753
1271.365234	866.076294
1270.291992	984.988647
1269.218750	1106.300781
1268.145508	885.803833
1267.072266	743.507874
1265.999023	884.313354
1264.924805	1134.822388
1263.850586	1197.421631
1262.776367	762.550842
1261.701172	1047.026855
1260.625977	887.771790
1259.550781	1184.260376
1258.475586	1144.401245
1257.400391	1092.368530
1256.324219	721.322937
1255.248047	898.217712
1254.171875	1028.774048
1253.094727	998.621338
1252.018555	1036.597656
1250.941406	969.928345
1249.864258	915.422302
1248.786133	858.470764
1247.708008	884.171753
1246.630859	873.385193
1245.551758	964.603943
1244.473633	1123.785400
1243.394531	814.100281
1242.316406	910.039368
1241.236328	772.821960
1240.157227	958.452820
1239.077148	889.156982
1237.998047	683.999939
1236.917969	988.249756
1235.836914	1158.936279
1234.756836	868.863708
1233.675781	1240.600464
1232.594727	807.561951
1231.512695	679.932068
1230.431641	695.241821
1229.349609	555.493347
1228.267578	590.086365
1227.185547	871.523804
1226.102539	813.950684
1225.019531	553.098938
1223.936523	783.389587
1222.853516	503.204651
1221.769531	803.403809
1220.686523	578.827515
1219.602539	204.434525
1218.517578	470.489532
1217.433594	721.884094
1216.348633	340.275909
1215.263672	497.276550
1214.178711	294.424408
1213.092773	185.723694
1212.007813	349.711060
1210.921875	537.676758
1209.834961	474.623993
1208.749023	582.773438
1207.662109	235.106552
1206.575195	576.938538
1205.488281	306.417419
1204.400391	635.890991
1203.313477	254.537613
1202.225586	598.193787
1201.136719	55.534809
1200.048828	451.907440
1198.959961	128.405792
1197.871094	35.978561
1196.782227	80.649010
1195.692383	276.741272
1194.603516	-294.379669
1193.513672	-16.688473
1192.423828	106.980789
1191.333008	86.336922
1190.242188	291.465912
1189.151367	176.977173
1188.060547	-199.277664
1186.969727	-568.230164
1185.877930	-60.988007
1184.786133	-254.771469
1183.694336	139.273148
1182.601563	132.477524
1181.509766	-85.407036
1180.416992	394.434967
1179.323242	226.769272
1178.230469	-199.707092
1177.136719	102.317230
1176.042969	274.784729
1174.949219	-0.745576
1173.854492	-202.000824
1172.760742	30.064310
1171.666016	-276.547791
1170.570313	46.202316
1169.475586	294.594666
1168.379883	50.111942
1167.284180	90.220657
1166.188477	-312.016083
1165.091797	-13.852873
1163.996094	35.615925
1162.899414	-96.576607
1161.801758	-240.722855
1160.705078	-69.647278
1159.607422	-180.430283
1158.509766	119.313225
1157.412109	111.033264
1156.313477	74.057068
1155.215820	77.603706
1154.117188	243.240906
1153.017578	-18.030554
1151.918945	238.024307
1150.819336	100.683990
1149.719727	25.302834
1148.620117	16.604479
1147.519531	-211.251938
1146.418945	-43.818134
1145.318359	-131.210281
1144.217773	159.787521
1143.116211	341.146881
1142.014648	201.245972
1140.913086	-133.656311
1139.811523	216.331787
1138.708984	-130.400177
1137.606445	14.944092
1136.503906	-1.392031
1135.401367	-195.922974
1134.297852	115.459511
1133.194336	331.688629
1132.090820	139.468750
1130.987305	341.285522
1129.882813	189.411194
1128.778320	595.068237
1127.673828	473.976654
1126.569336	461.989319
1125.463867	649.105103
1124.358398	269.644226
1123.252930	499.322845
1122.146484	518.010864
1121.041016	501.156158
1119.934570	268.786285
1118.828125	53.076988
1117.720703	180.636551
1116.613281	286.828278
1115.505859	23.884066
1114.398438	378.391266
1113.291016	193.558319
1112.182617	197.923248
1111.074219	173.915771
1109.964844	-27.344049
1108.856445	336.165894
1107.747070	113.695976
1106.637695	323.488434
1105.528320	358.466644
1104.417969	365.090515
1103.307617	374.075012
1102.197266	373.616882
1101.086914	710.483337
1099.975586	575.520996
1098.864258	391.120575
1097.752930	548.607788
1096.641602	378.456818
1095.529297	665.471436
1094.416992	396.448578
1093.304688	438.428772
1092.191406	932.465881
1091.079102	550.624634
1089.965820	458.437164
1088.852539	495.723602
1087.738281	116.631737
1086.624023	789.009033
1085.509766	393.614746
1084.395508	341.641815
1083.280273	677.492004
1082.166016	508.053711
1081.050781	456.164215
1079.934570	277.496918
1078.819336	563.877502
1077.703125	239.788025
1076.586914	401.716156
1075.469727	305.485840
1074.353516	500.246552
1073.236328	68.730652
1072.119141	226.011597
1071.000977	99.593124
1069.882813	449.060333
1068.765625	278.236359
1067.646484	383.950226
1066.528320	433.465485
1065.409180	136.440872
1064.290039	455.308838
1063.170898	128.098022
1062.050781	470.316467
1060.930664	590.189331
1059.810547	555.698364
1058.690430	504.915131
1057.569336	-62.452900
1056.449219	293.737915
1055.327148	70.298897
1054.206055	195.132111
1053.083984	137.780304
1051.961914	510.182892
1050.839844	156.434799
1049.717773	356.084045
1048.594727	86.666618
1047.471680	-79.901863
1046.348633	189.844543
1045.224609	224.012299
1044.101563	76.403511
1042.976563	301.847290
1041.852539	182.399399
1040.728516	347.310822
1039.603516	246.688339
1038.478516	-61.053196
1037.352539	64.447014
1036.227539	-21.822653
1035.101563	-98.672798
1033.974609	352.702393
1032.848633	113.157959
1031.721680	171.454025
1030.594727	97.293839
1029.467773	79.041489
1028.340820	-92.478027
1027.212891	-212.727570
1026.084961	-58.750435
1024.956055	-380.806213
1023.828125	-219.709427
1022.699219	-260.538544
1021.570313	-347.661499
1020.440430	-443.939240
1019.311523	-217.659683
1018.181641	-543.303040
1017.050781	-59.583374
1015.920898	-287.566589
1014.790039	-105.185501
1013.659180	114.277054
1012.528320	-22.963621
1011.396484	-62.787395
1010.265625	177.652786
1009.132813	54.669785
1008.000977	329.877258
1006.868164	308.917755
1005.736328	778.438232
1004.602539	947.201843
1003.469727	1733.285889
1002.335938	1904.270874
1001.202148	1541.474487
1000.068359	945.611694
998.933594	752.022034
997.799805	-83.332497
996.665039	450.860046
995.529297	419.404724
994.394531	362.688568
993.258789	-312.194702
992.123047	159.692490
990.986328	-267.879974
989.849609	-114.174019
988.712891	247.013412
987.576172	292.436127
986.439453	169.765900
985.301758	374.319824
984.164063	258.804108
983.025391	267.758698
981.887695	170.943069
980.749023	378.027161
979.610352	-100.463005
978.470703	125.196373
977.332031	63.416290
976.192383	121.312637
975.051758	342.475189
973.912109	-15.435735
972.771484	113.965820
971.630859	466.208954
970.490234	283.347900
969.348633	171.841385
968.207031	-219.527924
967.065430	435.766785
965.923828	95.193710
964.781250	316.817352
963.638672	27.076159
962.496094	170.867935
961.352539	16.722227
960.208984	151.475571
959.065430	-155.884430
957.921875	59.207935
956.777344	157.512939
955.632813	-11.984890
954.488281	157.436340
953.343750	-171.966324
952.198242	107.411400
951.052734	167.178619
949.907227	23.506346
948.760742	-152.016525
947.614258	191.457047
946.467773	326.922272
945.321289	208.839157
944.173828	-217.433640
943.026367	475.450562
941.878906	321.154816
940.730469	329.061432
939.582031	181.887863
938.433594	596.054932
937.285156	93.268692
936.135742	236.087402
934.987305	180.594513
933.836914	316.650787
932.687500	108.662849
931.537109	73.975174
930.386719	305.855286
929.236328	-93.014374
928.084961	-100.078987
926.934570	-4.646858
925.783203	-66.189232
924.630859	247.714767
923.478516	234.047012
922.327148	261.386719
921.173828	-124.946144
920.021484	166.229919
918.868164	159.686554
917.714844	94.147446
916.561523	71.857407
915.407227	-154.706314
914.252930	-20.171827
913.098633	-10.462283
911.944336	92.331184
910.789063	-29.435110
909.633789	-200.983261
908.478516	-84.439583
907.322266	-330.584351
906.166016	116.910965
905.009766	-83.744057
903.853516	-59.999962
902.696289	341.976440
901.539063	-121.076408
900.381836	-169.628616
899.223633	-150.221863
898.065430	-121.727249
896.907227	-59.275028
895.749023	-320.190765
894.589844	72.452713
893.430664	107.811516
892.271484	5.349128
891.112305	-56.365513
889.952148	58.169155
888.791992	73.323914
887.630859	79.471474
886.470703	-239.379837
885.309570	186.630096
884.148438	100.340660
882.986328	165.241882
881.825195	65.521568
880.663086	-49.905273
879.500000	226.928818
878.337891	474.363861
877.174805	-168.184982
876.011719	108.547318
874.847656	587.832214
873.684570	445.556366
872.520508	87.287560
871.355469	206.251022
870.191406	1.216243
869.026367	311.348663
867.861328	434.710083
866.695313	551.275208
865.530273	310.434509
864.364258	406.771545
863.197266	114.421783
862.031250	410.658478
860.864258	277.881653
859.697266	423.539795
858.530273	551.174683
857.362305	229.979782
856.194336	393.489624
855.026367	325.913940
853.857422	408.598663
852.688477	464.336029
851.519531	170.421783
850.350586	589.163330
849.180664	754.562866
848.010742	720.553406
846.840820	377.559540
845.670898	204.845764
844.500000	123.957283
843.329102	295.928711
842.157227	449.906738
840.986328	109.547791
839.814453	346.193268
838.642578	280.932617
837.469727	175.459381
836.296875	179.495850
835.124023	134.365189
833.951172	325.957031
832.777344	242.812592
831.603516	199.861298
830.429688	308.656830
829.255859	0.159179
828.081055	229.347061
826.906250	50.302319
825.731445	83.113876
824.555664	158.233093
823.379883	496.245789
822.204102	259.256592
821.027344	133.716812
819.851563	188.580521
818.674805	379.192657
817.497070	-15.713299
816.320313	-72.226044
815.142578	-62.000774
813.963867	6.008503
812.786133	-23.896040
811.607422	-82.729126
810.428711	-108.232597
809.250000	70.670929
808.070313	-172.657257
806.890625	-129.396362
805.710938	153.624771
804.531250	-60.817188
803.350586	-272.989960
802.169922	-334.213165
800.988281	70.425125
799.807617	-534.338501
798.625977	-495.812225
797.444336	96.867966
796.261719	-39.964142
795.079102	-203.370117
793.896484	-83.190376
792.713867	-191.237991
791.530273	-0.362945
790.346680	24.338264
789.163086	-391.451294
787.979492	0.533464
786.794922	244.067459
785.610352	182.222382
784.425781	82.763344
783.240234	3.191742
782.054688	-277.518250
780.869141	36.222767
779.682617	-149.482361
778.496094	-326.323364
777.309570	-156.484222
776.123047	-59.629395
774.935547	158.500076
773.748047	215.402191
772.560547	27.365671
771.373047	103.999542
770.184570	129.828262
768.996094	131.334457
767.806641	40.222187
766.618164	1.969091
765.428711	653.143738
764.239258	339.357941
763.048828	41.073406
761.858398	330.589539
760.667969	265.597534
759.477539	508.597198
758.286133	342.280579
757.094727	246.353638
755.903320	97.644295
754.710938	175.340652
753.518555	-21.757460
752.326172	464.459259
751.133789	161.822739
749.940430	445.602966
748.747070	-65.583496
747.553711	13.853131
746.359375	187.553864
745.166016	165.846069
743.970703	80.469017
742.776367	-208.867233
741.581055	122.318375
740.385742	89.428032
739.190430	23.622049
737.994141	216.299072
736.797852	-99.337692
735.601563	-49.182541
734.405273	-202.723480
733.208008	-95.788475
732.010742	-113.701363
730.813477	102.424973
729.615234	250.582825
728.416992	-14.684165
727.218750	37.112785
726.020508	160.958603
724.821289	140.458832
723.622070	366.778625
722.422852	346.121735
721.222656	242.433640
720.022461	400.719543
718.822266	342.792847
717.621094	241.192764
716.420898	342.480316
715.218750	256.083862
714.017578	466.237366
712.815430	-97.684692
711.614258	173.387146
710.411133	542.326355
709.208984	388.207581
708.005859	212.327118
706.802734	258.593842
705.599609	278.673523
704.395508	102.812836
703.191406	133.717926
701.987305	-55.152180
700.782227	-59.101311
699.577148	-245.735443
698.372070	198.135269
697.166992	-138.494522
695.960938	109.524895
694.754883	218.369400
693.548828	283.705933
692.341797	-46.202141
691.135742	66.897118
689.927734	86.596764
688.720703	-10.884772
687.512695	-166.901978
686.304688	136.956589
685.096680	-155.625381
683.888672	-42.667114
682.679688	-18.610802
681.470703	144.127625
680.260742	-163.284210
679.050781	-134.820404
677.840820	45.235279
676.630859	-144.935852
675.419922	-16.817440
674.209961	277.907440
672.998047	62.003574
671.787109	-86.687202
670.575195	402.648590
669.363281	76.827751
668.151367	194.314758
666.938477	-213.238724
665.725586	111.844215
664.512695	-407.595917
663.299805	25.578623
662.085938	-150.103760
660.872070	-3.976761
659.658203	-26.077278
658.443359	-289.629242
657.228516	53.175179
656.013672	-35.262169
654.797852	107.207642
653.583008	-23.900307
652.366211	170.639725
651.150391	-130.165268
649.934570	-19.207212
648.717773	-155.673584
647.500000	41.888451
646.283203	-145.618530
645.065430	168.645370
643.847656	287.319824
642.629883	94.410118
641.411133	213.745605
640.192383	412.947601
638.973633	88.019440
637.753906	257.891144
636.534180	-55.252254
635.314453	160.579117
634.094727	-33.350616
632.874023	97.494637
631.653320	149.391418
630.432617	-214.479675
629.211914	235.496384
627.990234	-129.182037
626.768555	17.310257
625.545898	115.091728
624.324219	316.405243
623.101563	154.052200
621.877930	358.893372
620.655273	253.839249
619.431641	31.881519
618.208008	29.262842
616.983398	-90.179459
615.759766	-120.910767
614.535156	-67.206520
613.310547	-18.935349
612.084961	295.548950
610.859375	-58.218849
609.633789	149.347107
608.408203	349.447235
607.181641	-21.899811
605.955078	142.221817
604.728516	-153.697906
