# Supplementary material for: Raman spectroscopy accurately differentiates mucosal healing from non-healing and biochemical changes following biological therapy in inflammatory bowel disease
Source: PLoS One. 2021 Jun 2;16(6):e0252210. doi: 10.1371/journal.pone.0252210 (PMC8172032; doi:10.1371/journal.pone.0252210)
Supplement: S2 Dataset — (ZIP) [file pone.0252210.s004.zip › Export UC MH/EC037-1_base sub CR removed_11__X_-13695.7__Y_37028__Z_159.014__Time_124.txt]

1714.640625	186.860245
1713.664063	306.496094
1712.687500	38.587711
1711.709961	158.526184
1710.733398	30.791615
1709.755859	81.546280
1708.778320	251.758911
1707.799805	21.509563
1706.821289	-105.331573
1705.843750	141.666183
1704.864258	-183.047623
1703.885742	109.520203
1702.907227	4.633697
1701.927734	-96.208603
1700.948242	-358.810120
1699.968750	-341.842834
1698.988281	-74.987099
1698.007813	-23.487238
1697.028320	-128.373764
1696.046875	-53.079865
1695.066406	28.778868
1694.084961	186.504044
1693.104492	-140.578354
1692.123047	104.820992
1691.140625	-33.140011
1690.159180	-268.633698
1689.176758	-49.517536
1688.194336	-168.174393
1687.211914	172.854004
1686.228516	368.057831
1685.246094	199.048569
1684.262695	161.583786
1683.279297	-18.801338
1682.295898	-59.707737
1681.311523	89.302055
1680.327148	58.073666
1679.342773	-4.248935
1678.358398	272.222656
1677.374023	168.920029
1676.388672	561.129822
1675.403320	360.909576
1674.417969	150.875259
1673.432617	252.637299
1672.446289	517.120972
1671.459961	752.936462
1670.473633	365.075806
1669.487305	602.109497
1668.500977	754.688293
1667.513672	926.353271
1666.526367	928.673523
1665.539063	1021.767456
1664.550781	706.819092
1663.563477	949.512146
1662.575195	1012.278992
1661.586914	1009.235901
1660.598633	802.592346
1659.609375	1007.194458
1658.620117	867.757324
1657.631836	1120.822754
1656.641602	1035.200317
1655.652344	907.673523
1654.662109	642.930054
1653.672852	828.555298
1652.681641	1173.149414
1651.691406	499.590057
1650.701172	553.888062
1649.709961	492.122162
1648.718750	576.060791
1647.727539	395.967407
1646.735352	343.029694
1645.744141	226.990005
1644.751953	134.994019
1643.759766	212.255157
1642.766602	252.722809
1641.774414	10.995703
1640.781250	99.382446
1639.788086	143.065201
1638.794922	-63.667057
1637.801758	54.191730
1636.807617	177.401947
1635.813477	0.214276
1634.819336	70.938141
1633.825195	281.379272
1632.830078	-229.911484
1631.834961	-50.915569
1630.839844	59.628479
1629.844727	62.273369
1628.849609	33.400150
1627.853516	-24.360802
1626.857422	31.062428
1625.861328	199.586670
1624.865234	70.941437
1623.868164	-139.136444
1622.871094	-146.734604
1621.874023	145.232544
1620.876953	-20.055426
1619.879883	19.589054
1618.881836	-250.684128
1617.883789	-179.565170
1616.885742	-250.252670
1615.887695	7.082353
1614.888672	258.992767
1613.889648	164.488373
1612.890625	-55.921566
1611.891602	-328.739410
1610.892578	-221.412598
1609.892578	-82.776352
1608.892578	-392.350922
1607.892578	47.348427
1606.892578	-76.349678
1605.891602	375.967926
1604.890625	474.553528
1603.889648	-39.490356
1602.888672	74.614853
1601.887695	-70.461525
1600.885742	-22.054090
1599.883789	39.276276
1598.881836	58.611492
1597.879883	-52.899971
1596.876953	57.622253
1595.874023	-142.983170
1594.871094	285.913147
1593.868164	-84.719376
1592.864258	-29.744505
1591.861328	-160.287827
1590.857422	24.858063
1589.853516	-38.138351
1588.848633	214.382584
1587.844727	-60.242008
1586.839844	-79.377686
1585.834961	248.078796
1584.830078	-157.251495
1583.824219	107.160049
1582.819336	-82.067856
1581.813477	41.180668
1580.807617	0.113839
1579.800781	-166.124664
1578.794922	-59.115425
1577.788086	32.020184
1576.781250	260.843109
1575.773438	158.951920
1574.766602	220.799072
1573.758789	147.180267
1572.750977	89.001350
1571.743164	158.017700
1570.735352	-108.431168
1569.726563	17.348520
1568.718750	142.899979
1567.708984	255.173904
1566.700195	450.311371
1565.691406	-159.583405
1564.681641	-219.203812
1563.671875	-37.672691
1562.662109	460.088501
1561.652344	179.318542
1560.641602	284.835449
1559.630859	-89.523544
1558.620117	233.351669
1557.609375	58.323269
1556.597656	93.023361
1555.586914	47.235344
1554.575195	94.490059
1553.563477	-68.197983
1552.550781	7.133009
1551.539063	527.434143
1550.526367	115.760544
1549.513672	270.645294
1548.500977	107.138733
1547.487305	535.676758
1546.473633	444.187653
1545.459961	117.337227
1544.446289	320.226807
1543.432617	207.639465
1542.417969	335.135620
1541.404297	209.332397
1540.389648	36.911175
1539.374023	-34.952621
1538.359375	220.855286
1537.343750	-13.916095
1536.328125	81.474220
1535.312500	55.432747
1534.296875	24.088713
1533.280273	-149.226852
1532.263672	35.669170
1531.247070	202.296768
1530.230469	7.984539
1529.212891	218.012360
1528.196289	-35.744461
1527.178711	220.263489
1526.160156	51.227844
1525.142578	23.714231
1524.124023	-250.982483
1523.106445	81.487022
1522.087891	261.899628
1521.068359	-43.947334
1520.049805	82.173149
1519.030273	-169.773163
1518.010742	92.254517
1516.991211	-128.989075
1515.971680	-85.661247
1514.951172	80.782326
1513.930664	131.500092
1512.910156	-182.448441
1511.889648	78.558784
1510.868164	64.753311
1509.846680	125.256889
1508.826172	337.004089
1507.803711	51.011536
1506.782227	47.106373
1505.759766	-192.737961
1504.737305	-260.856293
1503.714844	-26.681246
1502.692383	-202.553574
1501.668945	-94.168030
1500.646484	-239.370392
1499.623047	-297.566864
1498.599609	-97.295052
1497.575195	8.119272
1496.550781	-293.361389
1495.527344	-328.719635
1494.502930	-82.842651
1493.477539	-67.262711
1492.453125	37.761044
1491.427734	104.331467
1490.402344	-197.110199
1489.376953	63.546413
1488.350586	106.932182
1487.325195	183.491318
1486.298828	180.814682
1485.272461	313.388519
1484.245117	208.527191
1483.218750	-59.565235
1482.191406	49.920689
1481.164063	39.482922
1480.136719	199.864502
1479.108398	306.604370
1478.080078	474.456268
1477.052734	387.457123
1476.023438	409.973999
1474.995117	279.692200
1473.965820	337.874207
1472.937500	604.829285
1471.908203	881.827759
1470.877930	748.977844
1469.848633	969.877625
1468.818359	882.881531
1467.788086	1345.262451
1466.757813	940.435120
1465.727539	1054.386353
1464.696289	1122.537964
1463.665039	1000.113770
1462.633789	1266.461914
1461.602539	1344.776367
1460.570313	1539.873291
1459.539063	1526.771729
1458.506836	1650.750366
1457.473633	1853.362671
1456.441406	1441.958984
1455.408203	1474.666016
1454.375000	1941.078125
1453.341797	2186.752197
1452.308594	1808.760742
1451.274414	1659.056885
1450.241211	1861.720947
1449.207031	1881.927002
1448.171875	1826.173218
1447.137695	1636.320679
1446.102539	1626.344360
1445.067383	1699.970825
1444.032227	1831.842285
1442.997070	1589.265381
1441.960938	1913.471069
1440.924805	1137.466675
1439.888672	1484.538818
1438.852539	1464.986084
1437.816406	1230.685181
1436.779297	1383.160522
1435.742188	1348.699707
1434.705078	1039.026855
1433.666992	989.647034
1432.629883	892.437683
1431.591797	853.391663
1430.553711	695.838928
1429.514648	571.218262
1428.476563	686.421875
1427.437500	272.013519
1426.398438	198.287491
1425.359375	253.256744
1424.320313	-173.097092
1423.280273	267.645691
1422.240234	118.778801
1421.200195	340.342346
1420.159180	400.717224
1419.119141	75.988579
1418.078125	212.124207
1417.037109	297.975677
1415.996094	-101.710075
1414.954102	17.069321
1413.912109	-50.202232
1412.870117	-41.902863
1411.828125	36.897839
1410.786133	35.349010
1409.743164	-257.605194
1408.700195	12.448049
1407.657227	91.599174
1406.614258	-291.237213
1405.570313	-0.944751
1404.527344	-14.367832
1403.483398	-178.270279
1402.438477	-181.424774
1401.394531	-332.442169
1400.349609	158.758087
1399.304688	-235.279785
1398.259766	-2.289898
1397.214844	-230.459534
1396.168945	5.152677
1395.123047	72.926262
1394.077148	318.634766
1393.031250	191.219711
1391.984375	121.544670
1390.937500	89.566666
1389.890625	112.785675
1388.843750	-199.169449
1387.796875	-43.072224
1386.749023	480.710938
1385.701172	154.214386
1384.653320	75.476990
1383.604492	-63.113457
1382.556641	-116.540131
1381.507813	137.457199
1380.458984	279.064423
1379.410156	108.566368
1378.360352	53.089550
1377.310547	207.444412
1376.260742	-124.810905
1375.210938	42.225494
1374.161133	-67.591431
1373.110352	42.216873
1372.059570	-77.313354
1371.008789	109.965744
1369.957031	205.036896
1368.906250	-56.141331
1367.854492	141.307373
1366.802734	-22.390099
1365.750000	227.472015
1364.698242	-72.883163
1363.645508	114.874641
1362.592773	-48.243092
1361.540039	45.106560
1360.486328	-192.354568
1359.433594	-1.799164
1358.379883	24.650951
1357.326172	-182.485641
1356.271484	-312.396912
1355.216797	179.091736
1354.163086	245.658264
1353.107422	247.682663
1352.052734	140.564178
1350.998047	768.505554
1349.942383	172.495163
1348.886719	423.116882
1347.830078	157.624893
1346.774414	309.113129
1345.717773	549.903503
1344.661133	463.380310
1343.604492	761.241516
1342.546875	1002.046326
1341.490234	707.610291
1340.432617	797.385193
1339.375000	656.856201
1338.316406	823.532043
1337.258789	324.243103
1336.200195	567.828430
1335.141602	375.835419
1334.082031	730.800354
1333.023438	875.447388
1331.963867	584.823303
1330.904297	660.350037
1329.844727	592.545593
1328.784180	838.720337
1327.723633	696.912903
1326.663086	382.313293
1325.602539	621.189697
1324.541992	529.134338
1323.480469	609.992920
1322.418945	488.487427
1321.357422	976.647583
1320.295898	754.092957
1319.233398	768.489929
1318.170898	928.450623
1317.108398	1058.817261
1316.045898	915.561096
1314.982422	747.766541
1313.918945	705.768127
1312.855469	870.783142
1311.791992	646.630371
1310.728516	725.507507
1309.664063	1092.432861
1308.599609	966.979004
1307.535156	917.910034
1306.469727	1338.818604
1305.404297	1292.230103
1304.338867	1191.608032
1303.273438	980.431091
1302.208008	1111.072998
1301.141602	1138.466309
1300.075195	1318.222412
1299.008789	1284.222412
1297.942383	1031.687378
1296.875000	1518.378662
1295.807617	924.719421
1294.740234	922.860718
1293.672852	1183.601685
1292.604492	1022.266113
1291.537109	1047.459839
1290.468750	675.382629
1289.399414	693.306641
1288.331055	978.439026
1287.261719	876.249268
1286.192383	1151.445801
1285.123047	743.105225
1284.052734	824.754761
1282.983398	1332.441040
1281.913086	1147.126343
1280.841797	979.027954
1279.771484	1016.563538
1278.700195	863.265747
1277.628906	925.276367
1276.557617	786.754089
1275.486328	865.881104
1274.414063	856.969971
1273.341797	823.631226
1272.269531	834.285339
1271.197266	1059.884155
1270.124023	821.376892
1269.050781	1159.174927
1267.977539	945.151917
1266.904297	963.064392
1265.830078	1078.545288
1264.756836	889.059204
1263.681641	1011.792908
1262.607422	771.166443
1261.533203	945.058960
1260.458008	763.005859
1259.382813	978.211548
1258.307617	849.799744
1257.231445	1184.188843
1256.155273	819.540100
1255.079102	1275.481445
1254.002930	1069.144287
1252.926758	957.785706
1251.849609	1075.140137
1250.772461	538.091858
1249.695313	896.198364
1248.617188	541.717896
1247.540039	843.705139
1246.461914	1033.724365
1245.382813	1196.887939
1244.304688	917.848206
1243.225586	903.614868
1242.146484	1277.857544
1241.067383	775.539978
1239.988281	829.208313
1238.908203	579.487854
1237.828125	768.950684
1236.748047	759.404541
1235.667969	500.059601
1234.586914	769.295105
1233.505859	1186.230103
1232.424805	1043.152954
1231.343750	660.246521
1230.261719	657.745544
1229.179688	948.230164
1228.097656	918.949768
1227.015625	560.434937
1225.932617	855.447693
1224.850586	392.977753
1223.767578	477.354462
1222.683594	353.643585
1221.600586	539.452209
1220.516602	401.187714
1219.432617	362.028473
1218.347656	436.388794
1217.263672	597.657349
1216.178711	382.006958
1215.093750	81.889671
1214.008789	443.344116
1212.922852	345.979889
1211.836914	142.432724
1210.750977	720.600769
1209.665039	461.483612
1208.579102	523.159241
1207.492188	305.069092
1206.405273	434.126617
1205.318359	688.390137
1204.230469	525.652710
1203.142578	-77.875175
1202.054688	-103.201538
1200.966797	266.302429
1199.877930	-105.843689
1198.790039	8.281585
1197.701172	362.904999
1196.611328	265.045929
1195.522461	640.993347
1194.432617	-457.268280
1193.342773	252.702393
1192.252930	-25.512527
1191.162109	59.165020
1190.072266	50.079178
1188.981445	-134.407013
1187.889648	-9.113828
1186.798828	-23.153860
1185.707031	10.745935
1184.615234	298.945435
1183.523438	37.558125
1182.430664	44.868996
1181.337891	323.101349
1180.245117	224.747696
1179.152344	-422.523682
1178.059570	-209.228073
1176.965820	87.759262
1175.872070	243.240051
1174.778320	108.824081
1173.683594	58.202454
1172.588867	55.430965
1171.494141	294.326508
1170.399414	-306.766724
1169.303711	-27.341215
1168.208984	-159.429947
1167.113281	-14.155184
1166.016602	-206.075058
1164.920898	68.109764
1163.824219	-56.926262
1162.727539	-272.732330
1161.630859	127.719521
1160.533203	31.257015
1159.435547	-81.915016
1158.337891	72.243187
1157.240234	202.427658
1156.141602	182.196533
1155.043945	331.299011
1153.944336	353.876740
1152.845703	37.879486
1151.747070	353.631042
1150.647461	-205.380814
1149.547852	112.576523
1148.447266	18.264259
1147.347656	88.291389
1146.247070	-1.281399
1145.146484	-364.580780
1144.044922	-111.404091
1142.944336	-51.071861
1141.842773	-21.734402
1140.741211	121.708313
1139.638672	-44.048908
1138.537109	23.216591
1137.434570	78.522400
1136.332031	273.964752
1135.228516	217.476730
1134.125977	-204.730560
1133.022461	372.836975
1131.917969	-148.995377
1130.814453	-15.555549
1129.709961	205.580276
1128.605469	239.192047
1127.500977	849.097290
1126.396484	709.418213
1125.291016	185.732544
1124.185547	356.706970
1123.080078	328.549713
1121.973633	210.354126
1120.868164	108.800224
1119.761719	248.796280
1118.654297	175.636429
1117.547852	277.668671
1116.440430	206.891205
1115.333008	22.587944
1114.225586	164.767944
1113.117188	56.204372
1112.008789	-26.303173
1110.900391	-16.589399
1109.791992	-101.403076
1108.682617	57.154053
1107.573242	411.686249
1106.463867	-34.473221
1105.354492	263.270660
1104.244141	190.292801
1103.133789	152.752075
1102.023438	240.282593
1100.913086	-87.352692
1099.801758	113.397018
1098.690430	582.850708
1097.579102	182.314362
1096.467773	305.148590
1095.355469	418.501984
1094.243164	345.740265
1093.130859	746.384277
1092.017578	207.422516
1090.905273	370.217773
1089.791992	156.405930
1088.677734	323.863403
1087.564453	183.140274
1086.450195	242.388275
1085.335938	548.523682
1084.221680	384.411102
1083.106445	638.715027
1081.991211	143.414154
1080.875977	437.662079
1079.760742	614.389709
1078.644531	485.816528
1077.528320	789.272522
1076.412109	315.801910
1075.295898	546.507507
1074.178711	427.601074
1073.061523	76.611664
1071.944336	328.431122
1070.826172	249.634628
1069.708984	187.341110
1068.590820	228.211502
1067.471680	262.067474
1066.353516	621.523621
1065.234375	683.479614
1064.115234	272.584961
1062.996094	718.532349
1061.875977	387.475372
1060.755859	575.962036
1059.635742	631.114502
1058.515625	690.973022
1057.394531	320.710999
1056.273438	289.575256
1055.152344	167.387207
1054.031250	-31.766123
1052.909180	385.812378
1051.787109	319.916107
1050.665039	247.112503
1049.541992	326.106689
1048.418945	339.797302
1047.295898	348.892334
1046.172852	-187.716568
1045.048828	327.629059
1043.925781	-297.162109
1042.801758	285.710327
1041.676758	80.778786
1040.552734	-254.431396
1039.427734	-14.127178
1038.302734	-27.672464
1037.176758	177.693237
1036.050781	147.969131
1034.924805	274.249786
1033.798828	-215.944397
1032.672852	-31.323616
1031.545898	199.787048
1030.418945	35.667534
1029.291992	406.287354
1028.164063	144.759109
1027.036133	-437.157104
1025.908203	35.766014
1024.780273	-111.439644
1023.651367	-68.133858
1022.522461	-256.853790
1021.393555	-668.161316
1020.264648	-262.567566
1019.134766	-411.416382
1018.004883	-316.616516
1016.875000	0.789652
1015.744141	-217.272018
1014.613281	-131.581665
1013.482422	-170.931747
1012.351563	-38.771019
1011.219727	-202.985840
1010.088867	385.393219
1008.956055	219.030685
1007.824219	124.590919
1006.691406	580.887146
1005.558594	861.290649
1004.425781	1134.727539
1003.292969	1243.998901
1002.159180	1048.215210
1001.025391	951.989197
999.891602	520.926819
998.756836	143.283127
997.622070	-291.813599
996.487305	35.242249
995.352539	-23.201490
994.216797	349.989502
993.081055	81.759438
991.945313	397.299805
990.808594	127.077194
989.672852	242.100082
988.536133	-244.405380
987.398438	122.010277
986.261719	-25.371656
985.124023	50.819996
983.986328	396.501160
982.847656	138.951401
981.709961	-65.427734
980.571289	82.450432
979.432617	-365.475220
978.292969	-118.491165
977.153320	160.669312
976.013672	290.377106
974.874023	27.104553
973.734375	168.480331
972.593750	240.968292
971.453125	205.576767
970.311523	44.004181
969.170898	54.798042
968.029297	182.734467
966.886719	200.563324
965.745117	255.198685
964.602539	621.827332
963.459961	-11.363585
962.317383	158.203598
961.173828	362.169250
960.030273	66.610817
958.886719	256.957428
957.743164	-29.072742
956.598633	-133.983597
955.454102	331.270630
954.309570	48.001797
953.165039	314.123260
952.019531	-12.282642
950.874023	148.708328
949.727539	-154.458099
948.582031	118.695496
947.435547	69.557518
946.289063	107.364227
945.141602	-71.778183
943.995117	21.040489
942.847656	93.349892
941.699219	186.258743
940.551758	550.805603
939.403320	607.231506
938.254883	465.256348
937.105469	188.873459
935.957031	60.921463
934.807617	179.298172
933.658203	145.012177
932.507813	135.881241
931.357422	161.007523
930.207031	-14.207735
929.056641	118.121094
927.906250	54.696014
926.754883	27.792120
925.603516	-167.395172
924.451172	51.585121
923.298828	413.811035
922.146484	-299.499847
920.994141	178.713730
919.841797	111.352875
918.688477	59.997726
917.535156	115.491539
916.380859	-208.226074
915.227539	-39.034214
914.073242	-3.782837
912.918945	-63.800865
911.763672	309.621002
910.608398	152.141998
909.453125	-392.989288
908.297852	48.444553
907.141602	2.379539
905.985352	-233.959000
904.829102	-12.474813
903.672852	-114.950600
902.515625	-192.418900
901.358398	96.974266
900.201172	-116.217888
899.042969	-173.117661
897.884766	303.988129
896.726563	256.156586
895.568359	-26.785673
894.409180	-35.999889
893.250000	309.695648
892.090820	-273.485748
890.930664	38.290901
889.771484	-149.207535
888.611328	-406.586914
887.450195	225.682541
886.289063	221.188507
885.128906	15.901357
883.966797	449.184937
882.805664	99.644867
881.643555	-69.312668
880.481445	363.759186
879.319336	438.288544
878.156250	330.274658
876.993164	-75.034943
875.830078	182.033936
874.666016	101.234489
873.502930	749.879700
872.338867	347.165039
871.173828	97.663223
870.009766	509.671448
868.844727	188.295517
867.679688	121.165619
866.513672	622.816284
865.348633	106.126709
864.182617	68.280853
863.015625	234.874756
861.849609	208.244614
860.682617	296.136902
859.515625	226.845871
858.347656	242.863083
857.180664	483.243469
856.012695	-7.793774
854.843750	429.862976
853.675781	939.049927
852.506836	632.029175
851.337891	567.177063
850.167969	549.387512
848.999023	643.590454
847.829102	500.341034
846.658203	323.547729
845.488281	661.660217
844.317383	590.049927
843.146484	202.972076
841.975586	303.682983
840.803711	352.881165
839.631836	531.700867
838.459961	160.527390
837.287109	553.773926
836.114258	285.469482
834.941406	412.620361
833.768555	224.795349
832.594727	474.610840
831.420898	88.119347
830.247070	315.448334
829.072266	225.815643
827.898438	93.800766
826.722656	445.700684
825.547852	351.500793
824.372070	-59.217407
823.196289	-102.108070
822.020508	218.112610
820.844727	253.025314
819.667969	-233.206970
818.491211	113.359444
817.313477	5.645283
816.136719	-95.394012
814.958984	-85.220398
813.781250	-288.628204
812.602539	-116.216377
811.423828	73.838089
810.245117	-231.903503
809.066406	-239.813370
807.886719	-74.506210
806.707031	-149.221252
805.527344	-55.209583
804.346680	-130.039108
803.166992	-29.565519
801.985352	-348.596008
800.804688	-86.329292
799.623047	-170.251892
798.441406	60.647507
797.259766	-453.487488
796.078125	-349.110840
794.895508	65.334206
793.712891	-67.660194
792.529297	-202.892746
791.346680	-265.069275
790.163086	161.916702
788.978516	-274.513824
787.794922	-33.757633
786.610352	12.127427
785.425781	338.778656
784.241211	-155.113113
783.055664	-56.444553
781.870117	123.863350
780.684570	268.642120
779.498047	223.291916
778.311523	246.333420
777.125000	256.024078
775.938477	97.859619
774.750977	317.048615
773.563477	132.280228
772.375977	300.440918
771.187500	131.012558
769.999023	131.340927
768.810547	241.789154
767.622070	607.728271
766.432617	283.788513
765.243164	374.015259
764.053711	221.865601
762.863281	428.563446
761.672852	518.408447
760.482422	190.002350
759.291992	-39.334255
758.100586	-92.697891
756.909180	42.992825
755.717773	435.757843
754.525391	135.863861
753.333008	209.595779
752.140625	94.258850
750.948242	-69.427567
749.754883	359.768036
748.561523	220.056854
747.368164	218.607620
746.173828	241.202637
744.979492	-52.219994
743.785156	106.246964
742.590820	198.768631
741.395508	194.697586
740.200195	76.570129
739.003906	-10.913476
737.808594	-48.036697
736.612305	-323.966583
735.416016	140.294617
734.218750	148.892563
733.021484	-48.327049
731.824219	262.137482
730.626953	14.526222
729.428711	-117.124458
728.230469	-30.112835
727.032227	214.199844
725.833984	49.620392
724.634766	254.333786
723.435547	133.389954
722.235352	-245.283844
721.036133	-29.894238
719.835938	178.789963
718.635742	321.854431
717.434570	52.390724
716.233398	125.512146
715.032227	309.795929
713.831055	66.573334
712.628906	-132.969955
711.426758	66.393196
710.224609	605.556885
709.021484	466.937592
707.818359	127.993324
706.615234	168.067810
705.412109	-3.049824
704.208008	-208.919159
703.003906	55.297314
701.799805	149.713364
700.594727	313.679993
699.389648	347.121124
698.184570	156.654831
696.979492	242.313477
695.773438	99.804260
694.567383	-153.397598
693.361328	143.037598
692.154297	-159.924530
690.947266	-338.952850
689.740234	-68.588219
688.533203	-275.648682
687.325195	-200.538727
686.117188	-389.981384
684.909180	-95.727707
683.700195	159.455338
682.491211	-352.607971
681.282227	167.062469
680.072266	-15.279937
678.863281	-37.142323
677.653320	-58.872513
676.442383	38.596725
675.232422	257.371613
674.021484	-21.468534
672.810547	93.694695
671.598633	148.410263
670.386719	-21.586008
669.174805	-74.577217
667.962891	73.653786
666.750000	-121.533661
665.537109	-115.504753
664.324219	61.380409
663.110352	106.709229
661.897461	435.075745
660.683594	137.667740
659.468750	257.123138
658.254883	-188.370544
657.040039	-20.841906
655.824219	73.617683
654.609375	-34.261776
653.393555	-165.451492
652.177734	-151.846573
650.960938	-62.466736
649.745117	255.565674
648.528320	162.595947
647.311523	-0.942460
646.093750	85.703316
644.875977	35.060703
643.658203	195.748688
642.440430	29.949202
641.221680	-19.140059
640.002930	-31.120180
638.784180	-8.147601
637.564453	309.775116
636.344727	207.090134
635.125000	-120.439453
633.905273	59.582813
632.684570	36.248444
631.463867	670.386597
630.243164	-34.042023
629.021484	88.545868
627.799805	181.811676
626.578125	209.350769
625.356445	-240.381485
624.133789	251.871338
622.911133	204.766891
621.688477	42.899326
620.464844	34.115261
619.241211	49.849823
618.017578	239.980591
616.793945	-215.356293
615.569336	-359.132202
614.344727	223.509903
613.120117	-187.600021
611.894531	27.075737
610.668945	-13.707373
609.443359	352.875366
608.216797	-29.507746
606.991211	59.601788
605.764648	-57.161022
604.537109	62.445614
