# Supplementary material for: Raman spectroscopy accurately differentiates mucosal healing from non-healing and biochemical changes following biological therapy in inflammatory bowel disease
Source: PLoS One. 2021 Jun 2;16(6):e0252210. doi: 10.1371/journal.pone.0252210 (PMC8172032; doi:10.1371/journal.pone.0252210)
Supplement: S2 Dataset — (ZIP) [file pone.0252210.s004.zip › Export UC MH/EC038-2_CR removed and BL sub_27__X_-3726.94__Y_63157.1__Z_-458.881__Time_307.txt]

1714.793945	31.412285
1713.817383	346.977844
1712.840820	50.368275
1711.864258	-255.274368
1710.886719	124.332756
1709.909180	194.368774
1708.931641	80.986435
1707.953125	236.991745
1706.975586	131.996826
1705.997070	170.372345
1705.018555	-164.637589
1704.040039	168.450378
1703.060547	-53.895435
1702.081055	-253.326813
1701.101563	-354.970459
1700.122070	-225.203339
1699.142578	-128.886917
1698.162109	-194.398453
1697.181641	40.766178
1696.201172	-441.602692
1695.220703	-3.531260
1694.239258	88.361725
1693.257813	66.660347
1692.276367	-17.853415
1691.294922	10.985115
1690.313477	-223.143845
1689.331055	-157.255707
1688.348633	432.523621
1687.366211	49.920990
1686.383789	239.124115
1685.400391	463.950012
1684.416992	284.744415
1683.433594	463.683105
1682.450195	100.250580
1681.465820	267.889099
1680.482422	-13.401897
1679.498047	-75.354080
1678.512695	12.684046
1677.528320	263.987030
1676.542969	207.532379
1675.558594	644.051758
1674.572266	844.573181
1673.586914	495.709564
1672.601563	456.151367
1671.615234	943.499023
1670.628906	751.439575
1669.642578	642.617920
1668.655273	1224.949585
1667.668945	1335.324707
1666.681641	1082.785400
1665.694336	1396.276978
1664.706055	1169.147705
1663.718750	1025.086792
1662.730469	1178.728760
1661.742188	1826.070679
1660.753906	1357.941895
1659.764648	1046.972290
1658.775391	1028.180542
1657.787109	1507.985474
1656.796875	1286.359741
1655.807617	1293.115601
1654.818359	723.392273
1653.828125	1212.964478
1652.837891	1247.766357
1651.846680	1108.448608
1650.856445	1162.760376
1649.865234	884.345459
1648.874023	664.663818
1647.882813	683.370789
1646.891602	895.375854
1645.899414	579.333557
1644.907227	527.929077
1643.915039	439.951294
1642.922852	220.376770
1641.930664	241.424408
1640.937500	244.294388
1639.944336	273.862305
1638.951172	100.617119
1637.957031	14.733111
1636.963867	-60.271793
1635.969727	-58.572784
1634.975586	-111.970665
1633.981445	103.622154
1632.986328	-115.317116
1631.991211	103.211296
1630.996094	-20.454433
1630.000977	-386.073578
1629.005859	98.711967
1628.009766	-42.825752
1627.013672	-465.640076
1626.017578	-372.649658
1625.021484	-82.374451
1624.024414	-162.822418
1623.028320	151.127365
1622.031250	173.315231
1621.033203	-75.066833
1620.036133	-168.288422
1619.038086	-38.230831
1618.041016	-63.081425
1617.041992	-122.060219
1616.043945	65.707718
1615.045898	240.279160
1614.046875	299.324463
1613.047852	308.501282
1612.048828	168.186905
1611.048828	-87.463463
1610.049805	-164.807526
1609.049805	-347.001709
1608.049805	104.800316
1607.048828	-25.144072
1606.048828	-155.089783
1605.047852	120.709435
1604.046875	-17.266247
1603.045898	30.514565
1602.044922	-84.049332
1601.042969	-282.410828
1600.041016	8.239556
1599.039063	165.281631
1598.037109	115.607185
1597.034180	-182.498093
1596.031250	-49.493050
1595.028320	-311.168945
1594.025391	48.714474
1593.022461	301.213989
1592.018555	-352.505615
1591.014648	163.215698
1590.010742	279.259521
1589.006836	-531.125183
1588.001953	-42.382946
1586.997070	-292.078918
1585.992188	-398.471344
1584.987305	378.650360
1583.982422	389.012695
1582.976563	456.452271
1581.970703	46.917542
1580.964844	265.010468
1579.958984	-71.850380
1578.952148	-171.922272
1577.945313	53.166622
1576.938477	382.007233
1575.931641	26.221962
1574.924805	146.351273
1573.916992	182.938416
1572.909180	-266.935822
1571.901367	-132.000031
1570.893555	-15.564574
1569.884766	110.929070
1568.876953	0.745455
1567.868164	-36.957535
1566.858398	-38.580261
1565.849609	14.085120
1564.839844	396.062683
1563.830078	92.549980
1562.820313	74.280762
1561.810547	377.391266
1560.799805	-7.138950
1559.790039	300.515015
1558.779297	-45.488132
1557.767578	214.800140
1556.756836	275.226166
1555.745117	89.236588
1554.733398	387.376160
1553.721680	472.789978
1552.709961	368.920135
1551.697266	389.034210
1550.685547	276.935303
1549.672852	309.466370
1548.659180	150.284058
1547.646484	148.689392
1546.632813	-72.968002
1545.619141	147.238724
1544.605469	-82.591156
1543.591797	364.380005
1542.577148	-51.936852
1541.562500	141.191208
1540.547852	26.707571
1539.533203	226.981537
1538.518555	-35.090160
1537.502930	138.777771
1536.487305	412.944885
1535.471680	274.054199
1534.456055	-30.067448
1533.439453	109.138138
1532.422852	407.871552
1531.406250	149.573059
1530.389648	210.655685
1529.373047	284.368469
1528.355469	525.198730
1527.337891	217.238998
1526.320313	-108.827827
1525.302734	468.454590
1524.284180	142.014435
1523.265625	209.132874
1522.247070	95.965645
1521.228516	324.676392
1520.208984	406.501404
1519.190430	-92.814537
1518.170898	42.646919
1517.151367	493.906586
1516.130859	63.614433
1515.111328	59.712051
1514.090820	261.019012
1513.070313	161.697586
1512.049805	-191.853775
1511.028320	147.404968
1510.006836	-296.156281
1508.986328	-47.081074
1507.963867	-111.214874
1506.942383	-95.950241
1505.919922	-78.313309
1504.898438	-288.882782
1503.875977	-322.739868
1502.852539	-238.915970
1501.830078	-39.961628
1500.806641	174.107712
1499.783203	-188.070908
1498.759766	-217.465897
1497.736328	-374.912842
1496.711914	-570.822083
1495.687500	-198.884323
1494.663086	-3.669405
1493.638672	-294.438690
1492.613281	337.608154
1491.587891	404.476166
1490.563477	312.846436
1489.537109	-169.768005
1488.511719	4.198789
1487.485352	190.745041
1486.458984	586.493347
1485.432617	40.139378
1484.406250	60.492157
1483.379883	55.266914
1482.352539	325.447052
1481.325195	439.893616
1480.297852	444.610870
1479.269531	722.015747
1478.241211	354.453644
1477.213867	379.469330
1476.184570	761.031494
1475.156250	696.715027
1474.127930	810.667114
1473.098633	1153.652222
1472.069336	1399.754150
1471.040039	1378.539429
1470.009766	1331.846680
1468.979492	1750.689209
1467.950195	1864.212891
1466.918945	1647.066406
1465.888672	1468.198975
1464.857422	1596.924561
1463.827148	1801.890015
1462.795898	1978.811768
1461.763672	2056.584473
1460.732422	1946.483765
1459.700195	2293.428955
1458.667969	2421.972168
1457.635742	2456.604980
1456.603516	2420.229736
1455.570313	2290.025146
1454.537109	2479.491699
1453.503906	2265.769775
1452.470703	2227.124268
1451.436523	2388.757568
1450.403320	2877.318604
1449.369141	2864.079590
1448.333984	3061.118408
1447.299805	2934.043945
1446.264648	2417.164307
1445.230469	2824.564209
1444.194336	2859.779053
1443.159180	2419.428223
1442.124023	2401.819580
1441.087891	2245.179932
1440.051758	1820.675293
1439.015625	2068.926025
1437.978516	2130.104004
1436.941406	2436.488525
1435.904297	2333.570557
1434.867188	2291.434814
1433.830078	1959.025513
1432.791992	1432.424927
1431.754883	1499.425171
1430.715820	1276.221924
1429.677734	944.780823
1428.639648	754.883301
1427.600586	751.807617
1426.561523	542.100708
1425.522461	962.885925
1424.482422	982.836182
1423.443359	682.920715
1422.403320	214.448181
1421.363281	753.878601
1420.322266	293.408813
1419.282227	384.725250
1418.241211	702.680603
1417.200195	570.155945
1416.159180	578.758362
1415.117188	99.443130
1414.076172	593.882935
1413.034180	220.709244
1411.992188	74.126175
1410.949219	-117.504395
1409.907227	-263.620636
1408.864258	100.491982
1407.821289	248.591446
1406.777344	-118.057602
1405.734375	-62.527790
1404.690430	86.002106
1403.646484	-31.386696
1402.602539	280.525452
1401.557617	-22.171885
1400.513672	-525.182434
1399.468750	-192.796646
1398.423828	-294.094696
1397.377930	396.857178
1396.333008	263.263763
1395.287109	162.449112
1394.241211	126.988335
1393.195313	146.823227
1392.148438	29.091381
1391.101563	109.359352
1390.054688	-360.829651
1389.007813	205.286270
1387.960938	258.504120
1386.913086	181.794159
1385.865234	-194.766541
1384.817383	1.532917
1383.769531	-231.983353
1382.720703	-285.309357
1381.671875	-61.103413
1380.623047	-271.439972
1379.574219	372.602539
1378.524414	-49.625637
1377.475586	55.263897
1376.425781	-34.406811
1375.375977	262.909546
1374.325195	111.208321
1373.274414	-5.323050
1372.224609	-655.224487
1371.172852	-140.453140
1370.122070	107.606834
1369.070313	-112.778824
1368.019531	384.676819
1366.967773	518.400269
1365.915039	-254.288528
1364.863281	293.189056
1363.810547	-28.188692
1362.757813	185.833664
1361.705078	342.715942
1360.651367	49.400543
1359.598633	89.694588
1358.544922	246.991974
1357.491211	-33.163902
1356.436523	189.033188
1355.382813	219.982529
1354.328125	-114.159019
1353.273438	83.576859
1352.217773	750.739075
1351.163086	476.784088
1350.107422	49.182335
1349.051758	929.842773
1347.996094	574.603577
1346.939453	596.729187
1345.883789	596.701538
1344.827148	460.422241
1343.769531	482.999359
1342.712891	991.546631
1341.655273	1098.556396
1340.598633	1495.559570
1339.540039	1037.933472
1338.482422	1056.148560
1337.423828	1255.217773
1336.366211	1273.662964
1335.307617	1173.423462
1334.248047	1756.255493
1333.189453	1233.211060
1332.129883	846.535095
1331.070313	734.625488
1330.010742	1181.605103
1328.950195	1060.021606
1327.890625	1343.898315
1326.830078	1321.403198
1325.768555	839.592712
1324.708008	1274.313843
1323.646484	1150.957764
1322.585938	1104.308105
1321.523438	1028.139160
1320.461914	1482.613525
1319.400391	1283.291138
1318.337891	1311.036987
1317.275391	1242.712036
1316.211914	1255.849365
1315.149414	1609.223511
1314.085938	1553.477173
1313.022461	1428.865601
1311.958984	1104.890259
1310.894531	1391.834717
1309.831055	1565.511353
1308.766602	1212.423340
1307.701172	1304.978760
1306.636719	1395.133911
1305.571289	1593.541016
1304.505859	1905.063599
1303.440430	1751.816528
1302.375000	1805.195679
1301.308594	1433.422852
1300.242188	2145.486328
1299.175781	1493.867798
1298.109375	1589.252686
1297.041992	2097.167480
1295.975586	1178.562988
1294.908203	1684.003296
1293.839844	1435.888184
1292.772461	1656.551270
1291.704102	1698.087769
1290.635742	1747.005127
1289.567383	1266.351440
1288.498047	1239.411743
1287.428711	1790.900269
1286.360352	1852.152100
1285.290039	1876.632690
1284.220703	1692.973267
1283.150391	1947.699585
1282.080078	1086.025879
1281.009766	1448.511963
1279.939453	1524.561890
1278.868164	1140.648438
1277.796875	1309.692749
1276.725586	1305.051514
1275.654297	1505.793091
1274.582031	1036.694946
1273.509766	993.025696
1272.437500	1037.337769
1271.365234	1237.960938
1270.291992	1755.962036
1269.218750	1802.496460
1268.145508	1407.167358
1267.072266	1258.499878
1265.999023	1595.452881
1264.924805	1261.370728
1263.850586	1281.072876
1262.776367	1356.830444
1261.701172	1627.546509
1260.625977	1057.243774
1259.550781	1425.341919
1258.475586	1344.975708
1257.400391	1052.713623
1256.324219	1379.071777
1255.248047	1140.416748
1254.171875	1636.942017
1253.094727	1101.351440
1252.018555	1390.786255
1250.941406	1410.027344
1249.864258	1246.823975
1248.786133	1168.731934
1247.708008	1637.586426
1246.630859	1160.793579
1245.551758	1170.097412
1244.473633	1398.000610
1243.394531	1139.982910
1242.316406	1178.291870
1241.236328	1150.944702
1240.157227	1443.956299
1239.077148	926.278931
1237.998047	1034.715210
1236.917969	864.092407
1235.836914	1142.088745
1234.756836	1225.964111
1233.675781	938.858093
1232.594727	1068.634521
1231.512695	1256.422974
1230.431641	1104.952759
1229.349609	992.210693
1228.267578	889.135193
1227.185547	727.936096
1226.102539	760.332764
1225.019531	925.720825
1223.936523	1149.020996
1222.853516	873.919983
1221.769531	1121.140747
1220.686523	568.003906
1219.602539	841.616699
1218.517578	564.064148
1217.433594	665.866272
1216.348633	972.829468
1215.263672	733.826782
1214.178711	579.349731
1213.092773	955.859497
1212.007813	584.044983
1210.921875	733.426941
1209.834961	467.754700
1208.749023	961.783936
1207.662109	811.738403
1206.575195	787.015259
1205.488281	979.118042
1204.400391	542.164063
1203.313477	555.800537
1202.225586	345.344391
1201.136719	399.736633
1200.048828	54.425674
1198.959961	96.646225
1197.871094	449.159637
1196.782227	690.766541
1195.692383	-97.243980
1194.603516	249.999130
1193.513672	399.847321
1192.423828	-325.347717
1191.333008	-53.086197
1190.242188	418.366608
1189.151367	-85.657112
1188.060547	-174.110214
1186.969727	-238.597931
1185.877930	215.293442
1184.786133	-355.802429
1183.694336	-151.779663
1182.601563	90.419861
1181.509766	59.052139
1180.416992	420.803375
1179.323242	120.693443
1178.230469	-188.939163
1177.136719	71.712616
1176.042969	30.334015
1174.949219	362.496033
1173.854492	31.158907
1172.760742	-70.279427
1171.666016	201.577469
1170.570313	296.148163
1169.475586	337.983368
1168.379883	403.615967
1167.284180	19.599218
1166.188477	-483.851166
1165.091797	174.404648
1163.996094	277.937561
1162.899414	-15.251112
1161.801758	-55.226913
1160.705078	344.140137
1159.607422	-333.477051
1158.509766	168.244949
1157.412109	39.678413
1156.313477	283.263733
1155.215820	209.455765
1154.117188	257.212219
1153.017578	-7.465727
1151.918945	49.720844
1150.819336	87.733398
1149.719727	-141.182144
1148.620117	61.092785
1147.519531	308.443817
1146.418945	227.054535
1145.318359	-180.472015
1144.217773	-433.173370
1143.116211	-100.527260
1142.014648	-39.259987
1140.913086	-42.287937
1139.811523	102.058449
1138.708984	-160.229813
1137.606445	-367.777222
1136.503906	-413.707153
1135.401367	136.610977
1134.297852	97.609634
1133.194336	205.808975
1132.090820	337.656067
1130.987305	490.769867
1129.882813	522.742920
1128.778320	578.392517
1127.673828	728.857117
1126.569336	620.759644
1125.463867	586.157593
1124.358398	359.559723
1123.252930	730.186584
1122.146484	515.439514
1121.041016	549.486511
1119.934570	161.975800
1118.828125	326.248322
1117.720703	417.033447
1116.613281	661.582275
1115.505859	350.033447
1114.398438	246.767868
1113.291016	-50.368748
1112.182617	172.739853
1111.074219	-147.909164
1109.964844	-106.871407
1108.856445	-259.560883
1107.747070	192.499100
1106.637695	351.524414
1105.528320	442.013184
1104.417969	551.339661
1103.307617	729.063477
1102.197266	673.139709
1101.086914	676.234497
1099.975586	830.253540
1098.864258	399.494507
1097.752930	1175.861816
1096.641602	742.912292
1095.529297	746.059509
1094.416992	574.913452
1093.304688	495.730286
1092.191406	680.302490
1091.079102	222.203430
1089.965820	371.524109
1088.852539	236.112778
1087.738281	578.316895
1086.624023	767.543091
1085.509766	507.625549
1084.395508	1037.730225
1083.280273	507.673737
1082.166016	666.391602
1081.050781	430.409363
1079.934570	779.377625
1078.819336	825.360596
1077.703125	392.470062
1076.586914	555.975342
1075.469727	360.443298
1074.353516	875.898499
1073.236328	635.953247
1072.119141	546.259338
1071.000977	430.872192
1069.882813	547.642700
1068.765625	516.835510
1067.646484	165.132935
1066.528320	338.332916
1065.409180	539.615112
1064.290039	616.810486
1063.170898	455.323120
1062.050781	399.279266
1060.930664	118.763443
1059.810547	675.796875
1058.690430	573.244629
1057.569336	370.295685
1056.449219	127.819344
1055.327148	100.492905
1054.206055	197.122787
1053.083984	459.617126
1051.961914	215.379745
1050.839844	475.627075
1049.717773	502.454437
1048.594727	277.344482
1047.471680	57.114643
1046.348633	427.203888
1045.224609	179.263153
1044.101563	31.823132
1042.976563	224.826187
1041.852539	408.559265
1040.728516	-192.795425
1039.603516	123.933014
1038.478516	-27.419582
1037.352539	100.774910
1036.227539	-13.013241
1035.101563	245.685867
1033.974609	248.463638
1032.848633	-220.784729
1031.721680	24.200403
1030.594727	197.132721
1029.467773	179.524994
1028.340820	224.800110
1027.212891	-391.955902
1026.084961	-223.213593
1024.956055	-718.566406
1023.828125	-189.695648
1022.699219	-426.906281
1021.570313	-93.009369
1020.440430	-209.226852
1019.311523	-596.612305
1018.181641	-438.739319
1017.050781	-665.665405
1015.920898	-396.300476
1014.790039	-184.865860
1013.659180	-158.728439
1012.528320	41.264671
1011.396484	-166.263916
1010.265625	-67.932755
1009.132813	-150.070038
1008.000977	427.508789
1006.868164	415.002045
1005.736328	744.993103
1004.602539	1239.135742
1003.469727	1534.386108
1002.335938	2310.408447
1001.202148	1787.521240
1000.068359	1412.888916
998.933594	1292.646851
997.799805	588.391907
996.665039	681.101807
995.529297	86.081856
994.394531	193.021439
993.258789	514.610229
992.123047	-434.701782
990.986328	53.209988
989.849609	-21.482151
988.712891	498.682556
987.576172	226.047577
986.439453	41.241581
985.301758	105.416931
984.164063	363.155243
983.025391	208.808289
981.887695	153.675369
980.749023	-159.023880
979.610352	73.822708
978.470703	171.000961
977.332031	502.843994
976.192383	305.900574
975.051758	180.443970
973.912109	376.915680
972.771484	217.337921
971.630859	204.985657
970.490234	243.303421
969.348633	476.882538
968.207031	207.841217
967.065430	432.432495
965.923828	-17.418787
964.781250	-113.706848
963.638672	-161.653976
962.496094	421.016144
961.352539	233.430664
960.208984	568.530884
959.065430	177.389847
957.921875	210.291611
956.777344	289.105865
955.632813	450.433411
954.488281	174.663635
953.343750	320.197571
952.198242	296.495178
951.052734	103.687859
949.907227	469.039886
948.760742	342.831726
947.614258	609.924805
946.467773	56.700573
945.321289	54.423084
944.173828	264.670074
943.026367	267.150055
941.878906	-38.435387
940.730469	83.030746
939.582031	-32.747345
938.433594	385.459167
937.285156	30.422020
936.135742	409.875763
934.987305	-35.958336
933.836914	350.388641
932.687500	214.873917
931.537109	432.621002
930.386719	194.872131
929.236328	191.867630
928.084961	-38.680866
926.934570	313.610413
925.783203	-164.673279
924.630859	239.989883
923.478516	-60.471096
922.327148	-76.475197
921.173828	-260.605316
920.021484	-383.192719
918.868164	280.520721
917.714844	46.721313
916.561523	401.324982
915.407227	440.231537
914.252930	367.970795
913.098633	3.064066
911.944336	214.712402
910.789063	-136.231049
909.633789	-350.865723
908.478516	-200.295364
907.322266	-113.197868
906.166016	-264.032318
905.009766	-215.351669
903.853516	-393.150299
902.696289	-59.000462
901.539063	-340.787292
900.381836	-92.708344
899.223633	-272.413849
898.065430	-268.718811
896.907227	130.862778
895.749023	143.598267
894.589844	-157.892944
893.430664	-664.894836
892.271484	-91.417427
891.112305	170.040909
889.952148	-79.072144
888.791992	89.740532
887.630859	423.309479
886.470703	508.466888
885.309570	228.036301
884.148438	356.112305
882.986328	51.080311
881.825195	262.615997
880.663086	88.550919
879.500000	295.496185
878.337891	754.744568
877.174805	130.147339
876.011719	-12.146373
874.847656	298.248932
873.684570	250.551727
872.520508	333.421936
871.355469	492.751953
870.191406	476.537537
869.026367	14.989473
867.861328	320.432709
866.695313	412.151245
865.530273	575.742493
864.364258	577.452393
863.197266	358.989716
862.031250	199.010559
860.864258	582.479614
859.697266	382.073486
858.530273	471.258850
857.362305	1038.315796
856.194336	543.991394
855.026367	821.385132
853.857422	1029.105225
852.688477	1046.148682
851.519531	644.044983
850.350586	804.502930
849.180664	917.794861
848.010742	921.253906
846.840820	662.698547
845.670898	375.122925
844.500000	139.103928
843.329102	162.693741
842.157227	168.324646
840.986328	462.399994
839.814453	505.860443
838.642578	710.188049
837.469727	708.756409
836.296875	526.290039
835.124023	620.830078
833.951172	701.867126
832.777344	887.731689
831.603516	457.367249
830.429688	792.588562
829.255859	217.288651
828.081055	478.653381
826.906250	420.927277
825.731445	641.843262
824.555664	249.598785
823.379883	367.786346
822.204102	695.263855
821.027344	-33.294662
819.851563	325.137543
818.674805	364.944916
817.497070	-227.491135
816.320313	-608.323120
815.142578	123.321419
813.963867	53.796570
812.786133	-109.178558
811.607422	54.639282
810.428711	160.499771
809.250000	-162.652847
808.070313	-294.695831
806.890625	39.655987
805.710938	27.346903
804.531250	-96.053726
803.350586	-381.524902
802.169922	-433.964600
800.988281	-175.902710
799.807617	-153.161102
798.625977	-183.751740
797.444336	-198.912064
796.261719	-78.980690
795.079102	377.602020
793.896484	-151.953644
792.713867	-171.960876
791.530273	-114.574883
790.346680	-148.083206
789.163086	-97.584068
787.979492	368.773590
786.794922	137.959305
785.610352	-35.353043
784.425781	341.875214
783.240234	-30.581896
782.054688	162.805374
780.869141	283.071838
779.682617	542.335205
778.496094	-44.495609
777.309570	490.497192
776.123047	69.289970
774.935547	553.011902
773.748047	409.767792
772.560547	-40.141674
771.373047	231.205338
770.184570	202.445618
768.996094	-51.256973
767.806641	550.117065
766.618164	247.755447
765.428711	615.056458
764.239258	453.532135
763.048828	338.197845
761.858398	464.940857
760.667969	281.210663
759.477539	700.304504
758.286133	674.753235
757.094727	763.452332
755.903320	1096.046875
754.710938	628.258911
753.518555	347.375000
752.326172	-155.389389
751.133789	422.673401
749.940430	701.687622
748.747070	38.588757
747.553711	181.256516
746.359375	3.350209
745.166016	0.944173
743.970703	244.084915
742.776367	-39.287880
741.581055	181.616074
740.385742	240.112091
739.190430	215.209076
737.994141	148.577850
736.797852	182.639603
735.601563	249.430725
734.405273	-21.055304
733.208008	-26.678993
732.010742	-161.499100
730.813477	-386.049316
729.615234	246.809814
728.416992	-58.827713
727.218750	-91.136047
726.020508	68.831841
724.821289	154.328690
723.622070	154.503708
722.422852	650.401794
721.222656	748.556885
720.022461	767.989807
718.822266	326.808075
717.621094	114.873962
716.420898	603.270508
715.218750	88.048592
714.017578	863.916138
712.815430	667.036743
711.614258	280.576324
710.411133	205.823898
709.208984	50.456917
708.005859	110.725105
706.802734	107.767876
705.599609	96.057144
704.395508	-187.763016
703.191406	-260.419922
701.987305	-265.632721
700.782227	166.278137
699.577148	591.433411
698.372070	372.879944
697.166992	-67.284447
695.960938	235.874146
694.754883	-6.397871
693.548828	237.946945
692.341797	-128.004684
691.135742	-57.420021
689.927734	-21.610245
688.720703	-187.590042
687.512695	39.169556
686.304688	31.607515
685.096680	-93.012672
683.888672	-39.771088
682.679688	-389.657471
681.470703	422.103790
680.260742	-367.402313
679.050781	-563.040405
677.840820	-134.901184
676.630859	-341.180542
675.419922	-311.378235
674.209961	313.563049
672.998047	343.376099
671.787109	572.274048
670.575195	46.521011
669.363281	470.171936
668.151367	-266.861664
666.938477	124.524704
665.725586	-73.878990
664.512695	224.726425
663.299805	223.222504
662.085938	278.028229
660.872070	-182.831161
659.658203	133.546509
658.443359	87.558479
657.228516	-7.781037
656.013672	-64.013916
654.797852	-257.940247
653.583008	-220.876526
652.366211	-60.732227
651.150391	-109.319069
649.934570	-36.950657
648.717773	-244.220306
647.500000	343.342102
646.283203	179.849762
645.065430	182.505325
643.847656	-31.720984
642.629883	294.431458
641.411133	500.456757
640.192383	147.888535
638.973633	322.559631
637.753906	125.896973
636.534180	-44.361744
635.314453	290.751221
634.094727	-161.795715
632.874023	-151.961487
631.653320	-111.460258
630.432617	187.182678
629.211914	222.481873
627.990234	89.018959
626.768555	93.596733
625.545898	15.323254
624.324219	278.680115
623.101563	692.751526
621.877930	329.790161
620.655273	492.659302
619.431641	176.696487
618.208008	234.371140
616.983398	-85.841087
615.759766	8.144191
614.535156	143.819687
613.310547	-91.636665
612.084961	16.345003
610.859375	-124.669823
609.633789	-108.333145
608.408203	-92.846466
607.181641	-202.072006
605.955078	-72.759079
604.728516	-80.874489
