# Supplementary material for: Raman spectroscopy accurately differentiates mucosal healing from non-healing and biochemical changes following biological therapy in inflammatory bowel disease
Source: PLoS One. 2021 Jun 2;16(6):e0252210. doi: 10.1371/journal.pone.0252210 (PMC8172032; doi:10.1371/journal.pone.0252210)
Supplement: S2 Dataset — (ZIP) [file pone.0252210.s004.zip › Export UC MH/EC035-1_base sub CR removed_35__X_-21098.9__Y_35977.1__Z_153.397__Time_398.txt]

1714.640625	169.920135
1713.664063	-47.247192
1712.687500	131.087067
1711.709961	60.217186
1710.733398	45.987816
1709.755859	-29.617384
1708.778320	-48.624561
1707.799805	-131.651855
1706.821289	-29.532667
1705.843750	102.313225
1704.864258	-119.046379
1703.885742	-176.710953
1702.907227	-44.053078
1701.927734	-20.870619
1700.948242	-109.743263
1699.968750	-77.937302
1698.988281	-51.213646
1698.007813	-10.838049
1697.028320	-66.372116
1696.046875	36.015751
1695.066406	-58.996311
1694.084961	-12.147250
1693.104492	-58.456242
1692.123047	106.411896
1691.140625	103.346992
1690.159180	-35.487808
1689.176758	23.412983
1688.194336	21.233122
1687.211914	-49.987644
1686.228516	17.712341
1685.246094	91.007332
1684.262695	17.978333
1683.279297	99.769943
1682.295898	-12.631398
1681.311523	29.716312
1680.327148	149.517075
1679.342773	232.265823
1678.358398	264.679108
1677.374023	-5.951419
1676.388672	61.579803
1675.403320	113.376381
1674.417969	213.255127
1673.432617	129.929276
1672.446289	44.213486
1671.459961	158.039185
1670.473633	54.234665
1669.487305	380.927948
1668.500977	142.169846
1667.513672	450.557190
1666.526367	297.249481
1665.539063	237.091278
1664.550781	262.050110
1663.563477	316.390076
1662.575195	312.567841
1661.586914	391.127319
1660.598633	451.295807
1659.609375	479.824829
1658.620117	248.909958
1657.631836	222.233322
1656.641602	153.364532
1655.652344	275.325104
1654.662109	225.352951
1653.672852	196.748184
1652.681641	295.298309
1651.691406	174.429947
1650.701172	241.531342
1649.709961	163.333145
1648.718750	-33.633980
1647.727539	158.114960
1646.735352	228.372604
1645.744141	121.754944
1644.751953	94.539146
1643.759766	252.292282
1642.766602	119.710861
1641.774414	166.782959
1640.781250	116.312180
1639.788086	26.403246
1638.794922	113.353783
1637.801758	-116.061981
1636.807617	-63.193645
1635.813477	66.184242
1634.819336	-115.357147
1633.825195	11.518036
1632.830078	51.493862
1631.834961	9.893177
1630.839844	-157.992020
1629.844727	-162.527908
1628.849609	-56.461487
1627.853516	-97.727287
1626.857422	-91.563232
1625.861328	-80.085350
1624.865234	175.978073
1623.868164	-72.765144
1622.871094	-61.154568
1621.874023	10.931238
1620.876953	-106.128426
1619.879883	233.918823
1618.881836	-116.787521
1617.883789	-5.239387
1616.885742	56.413403
1615.887695	-0.030675
1614.888672	-22.326403
1613.889648	34.096874
1612.890625	77.395180
1611.891602	28.916018
1610.892578	-16.914955
1609.892578	23.762041
1608.892578	32.978760
1607.892578	47.428596
1606.892578	95.915344
1605.891602	52.719879
1604.890625	12.150507
1603.889648	264.735779
1602.888672	205.791458
1601.887695	-96.458504
1600.885742	-139.649078
1599.883789	-80.853447
1598.881836	-215.587708
1597.879883	-253.572998
1596.876953	-145.225403
1595.874023	-21.280933
1594.871094	-17.590412
1593.868164	100.976814
1592.864258	-75.612480
1591.861328	-69.421181
1590.857422	69.831161
1589.853516	-148.519623
1588.848633	14.071416
1587.844727	61.781178
1586.839844	7.710311
1585.834961	102.221382
1584.830078	19.384007
1583.824219	191.917969
1582.819336	82.927681
1581.813477	187.526245
1580.807617	187.843338
1579.800781	8.426867
1578.794922	86.753960
1577.788086	175.386703
1576.781250	159.829208
1575.773438	144.204544
1574.766602	60.896801
1573.758789	172.582977
1572.750977	226.952240
1571.743164	70.679382
1570.735352	85.919693
1569.726563	166.028534
1568.718750	196.677261
1567.708984	86.981461
1566.700195	57.755615
1565.691406	204.989990
1564.681641	48.412846
1563.671875	236.940018
1562.662109	-49.451534
1561.652344	3.980849
1560.641602	135.098145
1559.630859	11.999266
1558.620117	101.422112
1557.609375	76.696419
1556.597656	129.621521
1555.586914	21.842964
1554.575195	59.051510
1553.563477	171.249130
1552.550781	83.976219
1551.539063	113.132042
1550.526367	-41.537430
1549.513672	83.178253
1548.500977	166.371902
1547.487305	89.110107
1546.473633	42.821426
1545.459961	-171.545731
1544.446289	97.355507
1543.432617	56.011692
1542.417969	68.839790
1541.404297	-29.465061
1540.389648	-63.268417
1539.374023	-97.147278
1538.359375	194.115524
1537.343750	-82.526566
1536.328125	33.005547
1535.312500	-181.743683
1534.296875	-125.712204
1533.280273	-31.122091
1532.263672	29.839581
1531.247070	206.664642
1530.230469	210.707275
1529.212891	-68.698143
1528.196289	-33.848286
1527.178711	26.649549
1526.160156	61.292988
1525.142578	185.937210
1524.124023	109.733391
1523.106445	-38.538177
1522.087891	42.091808
1521.068359	63.458015
1520.049805	74.470131
1519.030273	-63.690960
1518.010742	165.637634
1516.991211	78.766457
1515.971680	128.011917
1514.951172	-177.262863
1513.930664	2.827989
1512.910156	-207.434204
1511.889648	103.355911
1510.868164	18.763441
1509.846680	52.159927
1508.826172	-47.887558
1507.803711	85.391022
1506.782227	-145.507462
1505.759766	33.759731
1504.737305	97.567383
1503.714844	-7.814768
1502.692383	20.002178
1501.668945	22.132809
1500.646484	70.311493
1499.623047	-76.154716
1498.599609	-158.621140
1497.575195	-23.598282
1496.550781	-185.457001
1495.527344	-127.304260
1494.502930	-43.658585
1493.477539	177.962646
1492.453125	62.036713
1491.427734	-87.115250
1490.402344	6.494594
1489.376953	36.162483
1488.350586	167.930359
1487.325195	-93.620636
1486.298828	109.532486
1485.272461	-67.743332
1484.245117	-109.737289
1483.218750	57.474739
1482.191406	183.763214
1481.164063	164.607498
1480.136719	127.585075
1479.108398	141.523834
1478.080078	298.155151
1477.052734	192.259293
1476.023438	134.766388
1474.995117	242.842682
1473.965820	243.893524
1472.937500	545.350220
1471.908203	380.855347
1470.877930	333.464874
1469.848633	258.106262
1468.818359	467.649567
1467.788086	392.259857
1466.757813	459.278259
1465.727539	396.615234
1464.696289	527.115112
1463.665039	477.144135
1462.633789	424.649841
1461.602539	443.291718
1460.570313	388.270477
1459.539063	592.242065
1458.506836	600.669312
1457.473633	799.412720
1456.441406	716.457397
1455.408203	699.482788
1454.375000	697.736938
1453.341797	625.003174
1452.308594	793.134338
1451.274414	598.760864
1450.241211	825.126282
1449.207031	765.120178
1448.171875	664.614868
1447.137695	787.020813
1446.102539	848.615356
1445.067383	619.107117
1444.032227	303.669189
1442.997070	605.741943
1441.960938	459.952118
1440.924805	572.209351
1439.888672	686.967773
1438.852539	771.363220
1437.816406	549.924988
1436.779297	530.746582
1435.742188	349.913239
1434.705078	338.414215
1433.666992	200.671173
1432.629883	305.402252
1431.591797	319.234955
1430.553711	262.428162
1429.514648	107.262978
1428.476563	12.750197
1427.437500	162.936462
1426.398438	267.705475
1425.359375	-35.933140
1424.320313	154.596588
1423.280273	47.723328
1422.240234	74.458511
1421.200195	-9.609220
1420.159180	95.257454
1419.119141	-41.574062
1418.078125	174.088913
1417.037109	47.435249
1415.996094	109.584763
1414.954102	156.645996
1413.912109	-40.229454
1412.870117	-50.904266
1411.828125	51.596760
1410.786133	33.453876
1409.743164	156.074600
1408.700195	-42.892708
1407.657227	-5.617465
1406.614258	-8.493699
1405.570313	-18.862797
1404.527344	48.645027
1403.483398	188.942245
1402.438477	-139.987183
1401.394531	-170.195679
1400.349609	-52.377960
1399.304688	-57.428268
1398.259766	-4.766175
1397.214844	22.859634
1396.168945	103.138344
1395.123047	100.756485
1394.077148	0.739737
1393.031250	-51.601097
1391.984375	101.430145
1390.937500	-181.109192
1389.890625	107.132675
1388.843750	-2.534511
1387.796875	12.977326
1386.749023	28.527611
1385.701172	-93.404793
1384.653320	52.267155
1383.604492	-127.006195
1382.556641	-38.757042
1381.507813	44.502155
1380.458984	30.365143
1379.410156	-180.999100
1378.360352	42.210556
1377.310547	-211.401611
1376.260742	41.774715
1375.210938	5.459248
1374.161133	-23.303150
1373.110352	25.309355
1372.059570	173.696564
1371.008789	60.309574
1369.957031	151.399017
1368.906250	-21.633389
1367.854492	24.697201
1366.802734	63.589069
1365.750000	85.077217
1364.698242	-30.319977
1363.645508	31.114166
1362.592773	-106.520981
1361.540039	-92.265694
1360.486328	-207.328934
1359.433594	-31.291534
1358.379883	27.846819
1357.326172	-99.440804
1356.271484	-97.383720
1355.216797	81.156036
1354.163086	-1.186717
1353.107422	107.801361
1352.052734	-31.535183
1350.998047	37.796051
1349.942383	-9.527769
1348.886719	-14.591721
1347.830078	-56.828918
1346.774414	15.117857
1345.717773	198.680664
1344.661133	250.794693
1343.604492	248.394043
1342.546875	387.310455
1341.490234	196.647629
1340.432617	320.743378
1339.375000	231.816727
1338.316406	393.081390
1337.258789	279.509857
1336.200195	354.147217
1335.141602	572.333435
1334.082031	228.811584
1333.023438	177.382904
1331.963867	210.100616
1330.904297	32.671635
1329.844727	161.901031
1328.784180	115.627800
1327.723633	294.277466
1326.663086	262.898224
1325.602539	243.921097
1324.541992	397.849396
1323.480469	262.884521
1322.418945	273.646149
1321.357422	365.877747
1320.295898	201.509293
1319.233398	234.580292
1318.170898	262.738495
1317.108398	310.643372
1316.045898	257.491516
1314.982422	278.326447
1313.918945	358.322052
1312.855469	371.799011
1311.791992	247.373749
1310.728516	352.039734
1309.664063	254.808365
1308.599609	507.161041
1307.535156	326.325531
1306.469727	381.779175
1305.404297	188.799133
1304.338867	359.894440
1303.273438	344.080048
1302.208008	478.243835
1301.141602	580.418945
1300.075195	449.148926
1299.008789	372.002502
1297.942383	373.504242
1296.875000	82.818199
1295.807617	489.483032
1294.740234	444.378845
1293.672852	198.095764
1292.604492	373.906250
1291.537109	316.646942
1290.468750	151.524689
1289.399414	187.526123
1288.331055	333.835419
1287.261719	318.347046
1286.192383	195.074112
1285.123047	169.851807
1284.052734	112.809219
1282.983398	168.439926
1281.913086	194.675690
1280.841797	402.016785
1279.771484	276.501678
1278.700195	346.754547
1277.628906	289.801086
1276.557617	130.177734
1275.486328	200.438416
1274.414063	427.099091
1273.341797	250.457870
1272.269531	276.679108
1271.197266	14.663445
1270.124023	390.145630
1269.050781	372.375916
1267.977539	115.395584
1266.904297	266.089722
1265.830078	333.754639
1264.756836	403.833832
1263.681641	342.172577
1262.607422	414.649872
1261.533203	362.766174
1260.458008	240.216156
1259.382813	466.168121
1258.307617	314.407532
1257.231445	294.228790
1256.155273	154.733734
1255.079102	234.405151
1254.002930	450.341095
1252.926758	242.746017
1251.849609	463.430939
1250.772461	289.956757
1249.695313	218.689056
1248.617188	106.105888
1247.540039	192.894089
1246.461914	269.907684
1245.382813	26.144148
1244.304688	292.616608
1243.225586	231.081360
1242.146484	429.372894
1241.067383	134.759216
1239.988281	291.696869
1238.908203	84.565247
1237.828125	287.504486
1236.748047	216.261185
1235.667969	162.008743
1234.586914	228.977066
1233.505859	220.760529
1232.424805	311.886993
1231.343750	218.823853
1230.261719	275.957245
1229.179688	221.649216
1228.097656	72.920837
1227.015625	146.936768
1225.932617	453.224792
1224.850586	135.115936
1223.767578	134.014771
1222.683594	111.121078
1221.600586	80.969177
1220.516602	-65.232758
1219.432617	-20.458422
1218.347656	-31.306067
1217.263672	-129.135757
1216.178711	96.696152
1215.093750	223.400635
1214.008789	103.778229
1212.922852	95.208176
1211.836914	144.533386
1210.750977	273.428406
1209.665039	235.810074
1208.579102	12.498460
1207.492188	261.805420
1206.405273	144.591568
1205.318359	299.723938
1204.230469	218.638336
1203.142578	212.237488
1202.054688	217.855225
1200.966797	160.843002
1199.877930	55.681545
1198.790039	123.827026
1197.701172	-135.323441
1196.611328	14.561087
1195.522461	3.219132
1194.432617	-46.622181
1193.342773	93.447922
1192.252930	17.117893
1191.162109	-8.747822
1190.072266	71.080788
1188.981445	-122.967155
1187.889648	0.010639
1186.798828	-52.342571
1185.707031	-78.301857
1184.615234	-77.880028
1183.523438	-101.475464
1182.430664	-237.828278
1181.337891	-112.755867
1180.245117	-74.076500
1179.152344	53.247993
1178.059570	-109.482468
1176.965820	-85.289284
1175.872070	17.914577
1174.778320	121.046257
1173.683594	11.006193
1172.588867	135.579758
1171.494141	-127.631302
1170.399414	-70.128777
1169.303711	-5.506396
1168.208984	-96.386681
1167.113281	-237.469971
1166.016602	-94.045181
1164.920898	-36.743481
1163.824219	-156.318024
1162.727539	-132.527145
1161.630859	91.854042
1160.533203	-142.362991
1159.435547	-16.012674
1158.337891	167.541031
1157.240234	-4.560950
1156.141602	-52.556992
1155.043945	-83.851318
1153.944336	-48.395954
1152.845703	-43.964798
1151.747070	-8.570607
1150.647461	-137.647079
1149.547852	-85.617279
1148.447266	61.638798
1147.347656	25.448618
1146.247070	-98.842712
1145.146484	-1.727491
1144.044922	97.698425
1142.944336	-105.096725
1141.842773	-15.242524
1140.741211	-44.355221
1139.638672	166.661697
1138.537109	-45.548595
1137.434570	205.741669
1136.332031	-70.571983
1135.228516	-52.224083
1134.125977	-290.385834
1133.022461	124.497650
1131.917969	-40.047825
1130.814453	42.298813
1129.709961	100.860962
1128.605469	128.544998
1127.500977	146.716644
1126.396484	205.178131
1125.291016	156.916550
1124.185547	96.816864
1123.080078	235.775070
1121.973633	121.169868
1120.868164	-230.233185
1119.761719	117.048439
1118.654297	28.556223
1117.547852	-66.996964
1116.440430	133.268845
1115.333008	28.251333
1114.225586	69.919785
1113.117188	-6.678133
1112.008789	-66.697449
1110.900391	86.031319
1109.791992	170.158096
1108.682617	20.343855
1107.573242	262.686493
1106.463867	79.853584
1105.354492	255.961823
1104.244141	148.735672
1103.133789	-62.276741
1102.023438	54.751282
1100.913086	294.381805
1099.801758	109.414490
1098.690430	245.179672
1097.579102	161.669098
1096.467773	118.261238
1095.355469	133.771393
1094.243164	76.256454
1093.130859	202.461090
1092.017578	290.934021
1090.905273	115.739586
1089.791992	-57.022377
1088.677734	5.578389
1087.564453	-89.440735
1086.450195	151.885391
1085.335938	247.333313
1084.221680	112.379120
1083.106445	92.645851
1081.991211	84.678535
1080.875977	-12.539879
1079.760742	190.908112
1078.644531	128.944412
1077.528320	71.715553
1076.412109	-11.290648
1075.295898	-5.085405
1074.178711	17.545212
1073.061523	80.048462
1071.944336	37.023460
1070.826172	-10.662489
1069.708984	19.035830
1068.590820	107.307594
1067.471680	186.178726
1066.353516	68.303703
1065.234375	142.497772
1064.115234	-57.219707
1062.996094	253.388046
1061.875977	-2.389693
1060.755859	104.568901
1059.635742	412.636322
1058.515625	178.100143
1057.394531	48.885441
1056.273438	242.283829
1055.152344	17.351421
1054.031250	-67.287369
1052.909180	-16.408554
1051.787109	-119.642487
1050.665039	162.386215
1049.541992	278.590088
1048.418945	133.421661
1047.295898	125.982895
1046.172852	-49.355728
1045.048828	127.507813
1043.925781	87.513138
1042.801758	89.509468
1041.676758	0.647608
1040.552734	42.319138
1039.427734	158.523819
1038.302734	130.330109
1037.176758	-72.430305
1036.050781	-137.748581
1034.924805	34.341373
1033.798828	143.566422
1032.672852	106.239334
1031.545898	-289.148956
1030.418945	-21.757730
1029.291992	59.597809
1028.164063	-93.754417
1027.036133	-337.610535
1025.908203	-137.698853
1024.780273	87.693764
1023.651367	-21.298061
1022.522461	306.143646
1021.393555	-67.320770
1020.264648	-2.111045
1019.134766	-122.457687
1018.004883	-196.339752
1016.875000	-93.963158
1015.744141	43.160435
1014.613281	-37.568291
1013.482422	85.641815
1012.351563	-177.971832
1011.219727	-24.621994
1010.088867	269.915070
1008.956055	-187.890701
1007.824219	37.187199
1006.691406	171.963501
1005.558594	341.403992
1004.425781	721.227478
1003.292969	758.752380
1002.159180	590.581543
1001.025391	353.200073
999.891602	240.715485
998.756836	144.479691
997.622070	-99.462692
996.487305	130.009415
995.352539	-0.652847
994.216797	67.223854
993.081055	75.120499
991.945313	76.127838
990.808594	100.223969
989.672852	-9.366755
988.536133	83.950562
987.398438	15.952296
986.261719	42.477833
985.124023	-82.993004
983.986328	-10.340899
982.847656	112.955353
981.709961	-56.074726
980.571289	23.519609
979.432617	144.519623
978.292969	-19.708660
977.153320	25.424536
976.013672	105.052834
974.874023	-65.847389
973.734375	197.657288
972.593750	222.146835
971.453125	235.173767
970.311523	-29.621353
969.170898	240.638870
968.029297	97.672371
966.886719	83.299309
965.745117	75.850006
964.602539	13.386280
963.459961	111.492584
962.317383	-19.662413
961.173828	238.897018
960.030273	403.419281
958.886719	-105.616425
957.743164	1.709518
956.598633	-129.125122
955.454102	33.153316
954.309570	-35.774841
953.165039	117.308853
952.019531	69.034576
950.874023	4.801818
949.727539	93.821861
948.582031	-18.338614
947.435547	29.559715
946.289063	-82.482239
945.141602	-2.559751
943.995117	-61.961838
942.847656	193.785385
941.699219	17.987261
940.551758	-89.232285
939.403320	278.216003
938.254883	-73.054909
937.105469	102.688004
935.957031	155.249084
934.807617	150.815414
933.658203	73.478394
932.507813	94.172256
931.357422	149.046967
930.207031	-26.102015
929.056641	97.124329
927.906250	-46.019547
926.754883	84.018822
925.603516	88.874626
924.451172	107.394310
923.298828	-78.753769
922.146484	94.443626
920.994141	-152.951447
919.841797	-66.141579
918.688477	-17.982391
917.535156	227.792999
916.380859	57.875854
915.227539	-57.450691
914.073242	76.979576
912.918945	254.480331
911.763672	23.517326
910.608398	73.948166
909.453125	-81.998116
908.297852	-17.935251
907.141602	109.575211
905.985352	139.592972
904.829102	76.718147
903.672852	-133.346573
902.515625	270.391998
901.358398	44.553047
900.201172	-206.067947
899.042969	-332.100830
897.884766	-111.913719
896.726563	-226.581268
895.568359	183.447800
894.409180	-121.129120
893.250000	71.708473
892.090820	-74.500793
890.930664	-220.635712
889.771484	150.544342
888.611328	178.315475
887.450195	0.633328
886.289063	-46.048042
885.128906	-47.570480
883.966797	9.564458
882.805664	21.569389
881.643555	-13.784381
880.481445	167.304855
879.319336	73.339615
878.156250	6.457801
876.993164	-28.850397
875.830078	89.014221
874.666016	125.758919
873.502930	-33.365036
872.338867	-147.402664
871.173828	172.888809
870.009766	-96.366310
868.844727	28.090700
867.679688	31.066433
866.513672	-55.883175
865.348633	-28.169947
864.182617	100.637711
863.015625	103.581436
861.849609	50.375385
860.682617	46.586914
859.515625	-210.867981
858.347656	65.933846
857.180664	241.633347
856.012695	298.351593
854.843750	238.415405
853.675781	19.311460
852.506836	176.897156
851.337891	273.892242
850.167969	126.611465
848.999023	102.598228
847.829102	203.999954
846.658203	137.420807
845.488281	216.367111
844.317383	118.470650
843.146484	103.396538
841.975586	182.268539
840.803711	-5.030208
839.631836	187.836334
838.459961	266.604248
837.287109	144.196701
836.114258	164.826721
834.941406	-11.127023
833.768555	121.168243
832.594727	195.339798
831.420898	106.523552
830.247070	15.506401
829.072266	94.077721
827.898438	270.746002
826.722656	123.966698
825.547852	195.735123
824.372070	-100.317055
823.196289	33.838760
822.020508	34.246330
820.844727	-105.679489
819.667969	199.806686
818.491211	33.165169
817.313477	29.066132
816.136719	-48.473896
814.958984	-203.856552
813.781250	127.914642
812.602539	-45.254787
811.423828	39.525208
810.245117	139.810150
809.066406	-293.262421
807.886719	-4.146360
806.707031	16.076752
805.527344	-50.323685
804.346680	103.066605
803.166992	-189.734634
801.985352	30.151381
800.804688	-111.675850
799.623047	-217.967773
798.441406	-55.926975
797.259766	-166.645340
796.078125	-159.864212
794.895508	-17.942797
793.712891	90.668335
792.529297	8.743716
791.346680	64.124596
790.163086	146.024216
788.978516	64.094772
787.794922	117.160027
786.610352	59.576698
785.425781	-40.015842
784.241211	6.352056
783.055664	96.889420
781.870117	74.657547
780.684570	98.818466
779.498047	-14.007684
778.311523	-7.540829
777.125000	89.430878
775.938477	128.946426
774.750977	0.703050
773.563477	256.406677
772.375977	64.190048
771.187500	83.752327
769.999023	90.060204
768.810547	-68.971336
767.622070	-86.905830
766.432617	124.281998
765.243164	187.771805
764.053711	156.520569
762.863281	145.077942
761.672852	-75.484772
760.482422	-1.078765
759.291992	317.486328
758.100586	180.565842
756.909180	50.290642
755.717773	-33.772888
754.525391	44.835979
753.333008	202.500153
752.140625	48.099487
750.948242	216.634918
749.754883	-16.790291
748.561523	79.191216
747.368164	80.728836
746.173828	101.993179
744.979492	149.554779
743.785156	133.469284
742.590820	-139.190063
741.395508	-172.779037
740.200195	39.112797
739.003906	134.743912
737.808594	-194.695557
736.612305	-153.847885
735.416016	176.009979
734.218750	205.765366
733.021484	34.126713
731.824219	-65.238937
730.626953	-18.000444
729.428711	96.996124
728.230469	34.802063
727.032227	53.506355
725.833984	150.866943
724.634766	-145.160492
723.435547	28.623903
722.235352	47.235409
721.036133	207.756287
719.835938	10.160318
718.635742	367.007813
717.434570	175.975204
716.233398	-38.979656
715.032227	284.861298
713.831055	224.765976
712.628906	49.140366
711.426758	-237.572205
710.224609	155.675568
709.021484	208.880524
707.818359	7.227364
706.615234	-92.004112
705.412109	211.529404
704.208008	105.738953
703.003906	-2.189626
701.799805	3.043164
700.594727	121.353348
699.389648	-45.243977
698.184570	59.960979
696.979492	110.776688
695.773438	-127.432411
694.567383	38.520908
693.361328	6.754841
692.154297	-94.486107
690.947266	-24.187374
689.740234	-112.355568
688.533203	40.366066
687.325195	-54.285500
686.117188	-77.320816
684.909180	-65.647552
683.700195	184.479324
682.491211	50.888393
681.282227	-136.800430
680.072266	156.519547
678.863281	-35.413055
677.653320	-168.782043
676.442383	109.229263
675.232422	166.381226
674.021484	-75.073044
672.810547	269.851044
671.598633	-19.045559
670.386719	-80.742928
669.174805	149.458130
667.962891	102.949326
666.750000	37.051796
665.537109	42.516411
664.324219	136.574203
663.110352	75.169914
661.897461	59.184952
660.683594	73.478218
659.468750	79.192711
658.254883	22.415121
657.040039	56.315792
655.824219	-99.475357
654.609375	-33.069622
653.393555	128.219940
652.177734	-223.300537
650.960938	-29.541138
649.745117	-3.756409
648.528320	194.382767
647.311523	147.134338
646.093750	110.788811
644.875977	227.364227
643.658203	90.176323
642.440430	157.517670
641.221680	33.605160
640.002930	-188.977951
638.784180	74.445602
637.564453	103.708344
636.344727	96.623604
635.125000	175.650909
633.905273	231.228668
632.684570	-82.252884
631.463867	-11.174895
630.243164	6.464669
629.021484	131.611511
627.799805	-30.442945
626.578125	-52.767708
625.356445	2.383118
624.133789	216.416855
622.911133	-79.333122
621.688477	-143.244537
620.464844	129.492584
619.241211	-100.763260
618.017578	127.612740
616.793945	274.938263
615.569336	-52.455788
614.344727	22.936609
613.120117	-44.571976
611.894531	-47.432011
610.668945	174.676834
609.443359	241.148087
608.216797	-33.802528
606.991211	219.624939
605.764648	97.567245
604.537109	-28.112194
