# Supplementary material for: Raman spectroscopy accurately differentiates mucosal healing from non-healing and biochemical changes following biological therapy in inflammatory bowel disease
Source: PLoS One. 2021 Jun 2;16(6):e0252210. doi: 10.1371/journal.pone.0252210 (PMC8172032; doi:10.1371/journal.pone.0252210)
Supplement: S2 Dataset — (ZIP) [file pone.0252210.s004.zip › Export UC MH/OC031 post-1_base sub cr removed_4__X_-17043.7__Y_32917.8__Z_-383.27__Time_46.txt]

1714.837891	188.199051
1713.861328	-20.548008
1712.884766	266.640320
1711.907227	142.814667
1710.930664	168.735397
1709.953125	-76.790916
1708.975586	-36.139027
1707.997070	-508.055878
1707.019531	-104.548874
1706.041016	-101.175552
1705.062500	134.230438
1704.083984	197.275253
1703.104492	213.712982
1702.125000	-86.615440
1701.145508	-267.525391
1700.166016	74.680847
1699.186523	-322.406982
1698.206055	-89.758499
1697.225586	-221.948334
1696.245117	133.574036
1695.264648	-121.479446
1694.283203	-535.450928
1693.301758	-440.669952
1692.320313	63.707809
1691.338867	-23.472279
1690.357422	-226.887192
1689.375000	141.710419
1688.392578	-80.884789
1687.410156	385.606354
1686.427734	293.049988
1685.444336	97.498299
1684.460938	465.229797
1683.477539	-485.023438
1682.494141	142.831039
1681.509766	-54.299835
1680.526367	287.336548
1679.541992	291.529785
1678.557617	75.628128
1677.572266	28.138693
1676.587891	516.107544
1675.602539	863.567932
1674.617188	374.059204
1673.630859	268.160583
1672.645508	343.719818
1671.659180	828.997131
1670.672852	985.277771
1669.686523	456.882355
1668.699219	672.700867
1667.712891	1181.031006
1666.725586	1087.161377
1665.738281	1099.990601
1664.750000	1041.647339
1663.762695	1254.391724
1662.774414	1403.827637
1661.786133	776.896118
1660.797852	1107.508301
1659.808594	1549.653198
1658.820313	1944.377808
1657.831055	1621.483765
1656.841797	1749.310791
1655.851563	1361.143799
1654.862305	1142.965698
1653.872070	1038.989380
1652.881836	1618.015015
1651.891602	1173.430054
1650.900391	1123.374634
1649.910156	1264.060181
1648.918945	331.712616
1647.927734	702.999084
1646.935547	675.382629
1645.944336	724.702332
1644.952148	246.007706
1643.959961	-71.147293
1642.966797	269.397766
1641.974609	517.695618
1640.981445	74.716812
1639.988281	-138.312881
1638.995117	-87.268219
1638.001953	-115.144836
1637.007813	402.907898
1636.013672	45.818623
1635.019531	-179.157684
1634.025391	-156.187790
1633.031250	82.956253
1632.036133	35.068325
1631.041016	66.362076
1630.045898	189.936996
1629.049805	-25.931604
1628.054688	-81.010696
1627.058594	-493.727814
1626.062500	-461.639069
1625.065430	-40.292206
1624.069336	-139.501846
1623.072266	-138.697784
1622.075195	12.009080
1621.078125	304.633392
1620.081055	379.228943
1619.083008	561.530579
1618.084961	116.356911
1617.086914	298.836212
1616.088867	197.893753
1615.089844	34.077560
1614.091797	484.286438
1613.092773	142.300735
1612.092773	67.960320
1611.093750	-74.406693
1610.093750	103.078438
1609.094727	8.067833
1608.093750	148.868637
1607.093750	77.540878
1606.093750	459.321136
1605.092773	79.086891
1604.091797	335.121216
1603.090820	-78.856995
1602.088867	-26.934780
1601.087891	-233.933319
1600.085938	-495.769073
1599.083984	-344.342682
1598.081055	78.872368
1597.079102	151.742172
1596.076172	-452.200043
1595.073242	-478.522980
1594.070313	-261.929291
1593.067383	-264.766083
1592.063477	-630.526123
1591.059570	-667.250793
1590.055664	-549.998047
1589.051758	-409.325867
1588.046875	114.687073
1587.041992	-151.734833
1586.037109	348.494995
1585.032227	217.650620
1584.027344	323.998383
1583.021484	-72.641861
1582.015625	36.235634
1581.009766	207.541718
1580.003906	186.042770
1578.997070	-22.960861
1577.990234	155.899918
1576.984375	1.580291
1575.976563	-256.860229
1574.969727	202.704071
1573.961914	-118.189560
1572.954102	-433.804565
1571.946289	-167.069809
1570.938477	-100.632790
1569.929688	-161.642654
1568.921875	-329.177368
1567.913086	448.639679
1566.903320	434.028015
1565.894531	318.128815
1564.884766	-485.650360
1563.875000	73.185448
1562.865234	309.981018
1561.855469	256.073364
1560.844727	142.410583
1559.834961	23.548899
1558.824219	-69.476006
1557.813477	363.530640
1556.801758	-167.662994
1555.790039	-105.518196
1554.779297	158.543213
1553.766602	375.693970
1552.754883	227.642776
1551.743164	889.661682
1550.730469	195.272247
1549.717773	31.424152
1548.705078	-261.810913
1547.691406	99.182198
1546.677734	123.771477
1545.665039	-32.701931
1544.650391	516.225037
1543.636719	191.471298
1542.623047	282.620728
1541.608398	236.662903
1540.593750	-3.083996
1539.579102	-178.344849
1538.563477	454.158783
1537.547852	402.393921
1536.533203	162.195419
1535.516602	79.210693
1534.500977	259.175049
1533.485352	382.175415
1532.468750	504.923187
1531.452148	663.527161
1530.435547	-105.701927
1529.417969	-94.252251
1528.400391	25.188684
1527.383789	247.441818
1526.365234	247.940094
1525.347656	418.177094
1524.329102	-122.123245
1523.311523	117.218742
1522.292969	284.211609
1521.273438	520.345764
1520.254883	378.270660
1519.235352	598.482422
1518.215820	425.190125
1517.196289	210.673859
1516.176758	55.135715
1515.156250	135.726700
1514.136719	-4.709910
1513.116211	83.167938
1512.094727	360.710480
1511.074219	-188.339401
1510.052734	-170.386551
1509.031250	1.260594
1508.009766	-765.984497
1506.988281	-89.575386
1505.965820	-387.811340
1504.943359	-452.894379
1503.920898	-136.367722
1502.898438	-176.266830
1501.875000	-96.016350
1500.852539	234.982330
1499.829102	-420.065247
1498.805664	-299.472931
1497.781250	104.873306
1496.757813	-207.500519
1495.733398	344.606079
1494.708984	-119.025963
1493.684570	48.884922
1492.659180	24.749048
1491.633789	-168.261337
1490.608398	-174.860504
1489.583008	7.385714
1488.557617	342.599121
1487.531250	304.599640
1486.504883	422.150635
1485.478516	360.772461
1484.452148	248.180954
1483.424805	273.168304
1482.398438	379.621857
1481.371094	368.472595
1480.342773	793.100159
1479.315430	564.787598
1478.287109	698.250366
1477.259766	1043.002686
1476.230469	916.018250
1475.202148	1107.326538
1474.173828	1056.445801
1473.144531	1196.300293
1472.115234	1549.726807
1471.085938	1584.703735
1470.055664	1484.588623
1469.025391	1481.000122
1467.996094	2067.319580
1466.964844	2091.177246
1465.934570	1751.361084
1464.904297	1889.349854
1463.873047	2276.086182
1462.841797	1887.619995
1461.809570	2172.210449
1460.778320	2840.022217
1459.746094	2423.219482
1458.713867	2575.032715
1457.681641	2528.671631
1456.649414	2335.013672
1455.616211	3031.642090
1454.583008	2895.944092
1453.549805	2681.555420
1452.516602	3308.775879
1451.483398	2990.190430
1450.449219	3109.944580
1449.415039	2892.554932
1448.380859	3179.189209
1447.345703	2969.164063
1446.311523	3154.132568
1445.276367	2827.518555
1444.241211	2936.222412
1443.205078	2768.920654
1442.169922	3193.579590
1441.133789	3053.892090
1440.097656	3124.040283
1439.061523	2622.703857
1438.024414	2682.554688
1436.988281	2795.400391
1435.951172	2246.124512
1434.914063	2399.206787
1433.875977	2569.768799
1432.838867	1851.477539
1431.800781	1474.154053
1430.762695	1185.251343
1429.724609	1353.113037
1428.685547	1346.719971
1427.646484	485.263519
1426.607422	509.204834
1425.568359	543.169128
1424.529297	700.582458
1423.489258	280.753723
1422.449219	566.515198
1421.409180	365.968842
1420.369141	200.732178
1419.328125	111.028275
1418.288086	660.787231
1417.247070	47.497784
1416.205078	458.511993
1415.164063	-121.786888
1414.122070	-93.226410
1413.080078	292.397064
1412.038086	84.537155
1410.996094	-369.547729
1409.953125	-180.149826
1408.910156	494.090698
1407.867188	-547.575562
1406.824219	247.051193
1405.780273	147.456360
1404.737305	188.573349
1403.693359	-3.748663
1402.648438	-323.962006
1401.604492	13.339059
1400.559570	-201.292786
1399.514648	148.439346
1398.469727	558.254822
1397.424805	336.314453
1396.378906	11.748801
1395.333984	424.052460
1394.288086	-243.408371
1393.241211	126.269569
1392.195313	157.912201
1391.148438	-416.215179
1390.101563	163.781067
1389.054688	458.381958
1388.006836	347.636902
1386.959961	227.101074
1385.912109	-70.857529
1384.864258	-168.560806
1383.815430	-646.072144
1382.767578	-343.509369
1381.718750	-155.913666
1380.669922	-430.380981
1379.621094	54.628082
1378.571289	-194.550705
1377.522461	-161.337753
1376.472656	86.614037
1375.421875	-404.022736
1374.372070	-278.040649
1373.321289	-481.220581
1372.270508	-235.281158
1371.219727	-290.937134
1370.168945	-423.653290
1369.117188	-227.221405
1368.066406	-543.889709
1367.014648	-53.198711
1365.961914	215.789597
1364.910156	96.485794
1363.857422	-400.989349
1362.804688	-26.950340
1361.751953	-344.600586
1360.698242	-378.335968
1359.645508	-225.248367
1358.591797	223.863113
1357.538086	-77.797844
1356.483398	-486.017029
1355.429688	-342.103241
1354.375000	-585.635132
1353.320313	-304.703156
1352.264648	319.032684
1351.209961	-393.015991
1350.154297	337.714600
1349.098633	544.714722
1348.042969	330.065521
1346.986328	-127.384285
1345.930664	296.153015
1344.874023	461.845062
1343.817383	550.883606
1342.759766	419.520721
1341.703125	575.986938
1340.645508	249.506470
1339.587891	493.160400
1338.529297	553.697754
1337.471680	431.315216
1336.413086	423.102356
1335.354492	722.072388
1334.295898	548.610291
1333.236328	323.528473
1332.176758	647.909546
1331.117188	233.106903
1330.057617	226.696457
1328.998047	124.203362
1327.937500	355.620972
1326.876953	868.897156
1325.816406	453.521637
1324.754883	243.570480
1323.694336	666.118469
1322.632813	646.914368
1321.571289	339.286743
1320.508789	804.367432
1319.447266	428.404175
1318.384766	417.901672
1317.322266	619.784790
1316.259766	518.675354
1315.196289	780.214050
1314.132813	403.746399
1313.069336	1138.858887
1312.005859	1029.137695
1310.942383	550.403687
1309.877930	1069.298584
1308.813477	539.697327
1307.749023	244.443542
1306.683594	786.156555
1305.619141	1082.004395
1304.553711	640.217773
1303.488281	609.575745
1302.421875	466.167175
1301.356445	913.024475
1300.290039	922.614929
1299.223633	549.286194
1298.157227	500.654877
1297.089844	1068.693848
1296.022461	664.608887
1294.955078	324.844421
1293.887695	248.133911
1292.819336	392.560425
1291.751953	247.829712
1290.683594	356.054596
1289.614258	86.937775
1288.545898	570.839111
1287.476563	971.498108
1286.407227	110.429512
1285.337891	416.100494
1284.268555	180.696793
1283.198242	415.819244
1282.127930	342.692078
1281.057617	154.868027
1279.986328	45.714165
1278.916016	188.927933
1277.844727	180.714432
1276.773438	221.710068
1275.701172	38.040630
1274.629883	517.182129
1273.557617	60.412041
1272.485352	439.740295
1271.413086	421.015808
1270.339844	612.607544
1269.266602	1141.344849
1268.193359	305.544952
1267.120117	39.056671
1266.045898	709.913818
1264.972656	312.266418
1263.898438	249.193192
1262.823242	259.543243
1261.749023	669.988342
1260.673828	234.741257
1259.598633	920.878235
1258.523438	639.770752
1257.448242	244.548157
1256.372070	241.816269
1255.295898	334.275055
1254.219727	-28.243279
1253.142578	432.172333
1252.066406	651.774719
1250.989258	280.381958
1249.912109	699.786255
1248.833984	270.633789
1247.756836	82.565895
1246.678711	-20.152420
1245.599609	275.873779
1244.521484	411.651703
1243.442383	294.970856
1242.364258	-69.123390
1241.285156	118.213844
1240.205078	-393.380615
1239.125977	-373.104797
1238.045898	130.121490
1236.965820	17.212496
1235.884766	690.222229
1234.804688	167.849594
1233.723633	-111.745926
1232.642578	161.489716
1231.561523	386.294037
1230.479492	853.385803
1229.397461	329.896545
1228.315430	126.391815
1227.233398	278.960632
1226.150391	463.048706
1225.068359	349.578461
1223.985352	279.821198
1222.901367	-94.540062
1221.818359	116.556900
1220.734375	385.680939
1219.650391	113.391876
1218.566406	0.809793
1217.481445	-0.501666
1216.396484	61.071644
1215.311523	45.438824
1214.226563	121.626144
1213.141602	-195.574493
1212.055664	-235.060013
1210.969727	-100.740196
1209.883789	735.512756
1208.796875	-280.674377
1207.709961	275.663330
1206.623047	58.020901
1205.536133	274.315216
1204.449219	218.275681
1203.361328	191.201126
1202.273438	101.540665
1201.185547	-455.179413
1200.096680	54.800812
1199.008789	-518.475098
1197.919922	-319.091827
1196.830078	-581.694763
1195.741211	-430.490479
1194.651367	-837.243103
1193.561523	-296.612915
1192.471680	-438.854828
1191.381836	-381.598602
1190.291016	-266.740387
1189.200195	-341.721649
1188.109375	-251.008072
1187.017578	-618.948914
1185.926758	-338.672119
1184.834961	-171.371552
1183.742188	-364.098785
1182.650391	-261.739227
1181.557617	-783.025940
1180.464844	-50.189011
1179.372070	140.509384
1178.279297	-414.286713
1177.185547	-156.676620
1176.091797	-155.577560
1174.998047	-154.571854
1173.903320	-103.383949
1172.808594	148.764633
1171.713867	-381.927032
1170.619141	-390.853638
1169.524414	-416.628510
1168.428711	86.047256
1167.333008	-45.281620
1166.237305	-523.314209
1165.140625	-499.345551
1164.044922	-114.687454
1162.948242	66.589439
1161.850586	-101.081245
1160.753906	352.059845
1159.656250	341.675934
1158.558594	915.945984
1157.460938	208.335403
1156.362305	490.986359
1155.263672	172.257965
1154.165039	-17.704361
1153.066406	-31.317642
1151.967773	419.727722
1150.868164	346.089172
1149.768555	-142.248108
1148.667969	327.029419
1147.568359	-18.549278
1146.467773	-40.354450
1145.367188	201.889053
1144.266602	398.624237
1143.165039	371.406494
1142.063477	-112.714920
1140.961914	-75.968597
1139.860352	8.112247
1138.757813	348.684265
1137.655273	289.625824
1136.552734	116.341530
1135.450195	712.618835
1134.346680	474.770264
1133.244141	543.142639
1132.139648	625.496704
1131.036133	740.842590
1129.931641	1173.876831
1128.827148	1331.315796
1127.722656	800.642944
1126.618164	1265.927734
1125.512695	972.138489
1124.407227	1420.140991
1123.301758	1005.161377
1122.196289	1075.831909
1121.089844	840.683105
1119.983398	1405.824219
1118.876953	415.036133
1117.769531	785.474243
1116.663086	587.593506
1115.555664	898.235596
1114.447266	484.704895
1113.339844	26.231291
1112.231445	537.077576
1111.123047	638.550476
1110.014648	366.369537
1108.905273	724.907959
1107.795898	527.973389
1106.686523	522.199646
1105.577148	105.392471
1104.466797	814.502991
1103.357422	874.101196
1102.247070	626.728699
1101.135742	468.870972
1100.025391	1624.482056
1098.914063	1645.251343
1097.802734	937.403076
1096.690430	752.848877
1095.579102	968.747681
1094.466797	939.342773
1093.353516	949.768555
1092.241211	1148.372803
1091.127930	755.819946
1090.014648	1001.046997
1088.901367	1410.681396
1087.788086	1300.054077
1086.673828	1462.091797
1085.559570	1193.576172
1084.445313	913.260254
1083.330078	1236.883057
1082.214844	1339.312988
1081.099609	1267.686035
1079.984375	712.114868
1078.868164	1309.518311
1077.751953	1246.828003
1076.635742	1158.196045
1075.519531	1404.993164
1074.402344	980.567627
1073.285156	922.078674
1072.167969	783.748901
1071.050781	642.996460
1069.932617	373.247559
1068.814453	792.404297
1067.696289	1112.845947
1066.578125	1219.889404
1065.458984	1268.195068
1064.339844	1524.728394
1063.220703	1029.720581
1062.100586	1522.285156
1060.980469	594.481689
1059.860352	885.588440
1058.740234	1611.407104
1057.619141	920.051331
1056.498047	750.151550
1055.376953	706.439331
1054.255859	756.130737
1053.133789	329.230164
1052.011719	507.266815
1050.889648	554.433533
1049.767578	592.188599
1048.644531	1026.560181
1047.521484	569.491760
1046.398438	861.317017
1045.274414	744.868652
1044.150391	777.668701
1043.026367	586.668091
1041.902344	514.591064
1040.778320	41.833923
1039.653320	454.362549
1038.528320	-85.714973
1037.402344	952.911011
1036.277344	487.482178
1035.151367	527.237244
1034.024414	362.244690
1032.898438	792.839661
1031.771484	148.901901
1030.644531	851.422302
1029.517578	363.594177
1028.390625	143.298447
1027.262695	-395.138855
1026.134766	279.202545
1025.005859	200.898895
1023.877930	-197.653137
1022.749023	-150.291367
1021.620117	-471.837952
1020.490234	-312.903809
1019.361328	-450.811829
1018.231445	-259.266174
1017.101563	138.637054
1015.970703	281.498352
1014.839844	93.049500
1013.708984	205.999435
1012.578125	286.619598
1011.447266	175.142273
1010.315430	758.410706
1009.183594	718.921570
1008.050781	644.893250
1006.918945	1105.523193
1005.786133	1082.664551
1004.653320	1550.258545
1003.519531	1950.750732
1002.386719	2413.688477
1001.252930	2962.082520
1000.118164	1560.485718
998.984375	924.326843
997.849609	817.469177
996.714844	415.375732
995.580078	154.496918
994.444336	514.709106
993.308594	-47.853619
992.172852	483.407318
991.036133	110.689133
989.900391	524.580750
988.763672	456.792206
987.626953	-182.200302
986.489258	282.918243
985.351563	243.654724
984.213867	-131.517822
983.076172	-96.431114
981.937500	194.402390
980.798828	437.058472
979.660156	150.759827
978.521484	304.205536
977.381836	50.844784
976.242188	64.603439
975.102539	290.117798
973.961914	350.376556
972.822266	472.975098
971.681641	-28.932829
970.540039	-201.913605
969.399414	24.993170
968.257813	213.098953
967.116211	550.599792
965.973633	144.954468
964.832031	-166.106140
963.689453	247.926605
962.545898	249.438568
961.403320	540.103760
960.259766	104.565056
959.116211	-268.562622
957.972656	75.745697
956.828125	145.442245
955.683594	178.835861
954.539063	253.771393
953.393555	88.756264
952.249023	127.794266
951.103516	258.657104
949.957031	405.814972
948.811523	-278.871368
947.665039	230.191605
946.518555	181.832352
945.371094	44.754745
944.224609	-148.980484
943.077148	233.143906
941.929688	-42.006454
940.781250	657.882263
939.632813	-22.684549
938.484375	251.002808
937.335938	-127.369453
936.186523	466.161530
935.038086	346.236023
933.887695	-78.683525
932.738281	-106.571190
931.587891	-186.491104
930.437500	23.222227
929.287109	-249.535278
928.135742	70.059570
926.985352	-381.678802
925.833984	293.437714
924.681641	-553.288574
923.530273	-48.342388
922.377930	-311.839081
921.224609	-204.344040
920.072266	-53.391102
918.918945	-295.274170
917.765625	-9.700064
916.612305	-259.931061
915.458008	-28.369282
914.303711	-125.769836
913.149414	-127.504822
911.995117	-385.329315
910.839844	-418.168610
909.684570	-221.654434
908.529297	11.324763
907.373047	-16.202896
906.216797	31.332684
905.060547	-52.301125
903.904297	27.451960
902.747070	-737.285950
901.589844	-502.946320
900.432617	105.018867
899.274414	-122.135315
898.117188	227.982452
896.958984	-568.665649
895.799805	-286.016083
894.641602	-502.952423
893.482422	365.386566
892.322266	-194.701584
891.163086	183.265198
890.002930	-215.788712
888.842773	-582.876526
887.682617	-301.662598
886.521484	54.061504
885.360352	-143.116623
884.199219	208.161697
883.038086	-38.323093
881.875977	-22.987507
880.713867	5.981708
879.551758	73.349075
878.388672	115.994896
877.225586	187.997498
876.062500	237.503952
874.899414	982.880005
873.735352	460.474640
872.571289	647.349915
871.407227	489.887115
870.242188	265.044373
869.077148	-49.639885
867.912109	991.762207
866.747070	1032.256592
865.581055	681.645203
864.415039	198.606644
863.249023	302.107880
862.083008	744.654724
860.916016	616.611206
859.749023	695.093750
858.581055	692.684998
857.414063	638.572876
856.246094	754.901428
855.077148	595.215210
853.909180	863.757507
852.740234	1208.281128
851.571289	1229.777832
850.402344	993.449097
849.232422	1296.962891
848.062500	874.546021
846.892578	929.079590
845.721680	502.129822
844.551758	473.551758
843.380859	353.065369
842.208984	239.145477
841.038086	585.757629
839.866211	368.550812
838.694336	616.159912
837.521484	260.017792
836.348633	746.127136
835.175781	668.831116
834.002930	830.262146
832.829102	555.970032
831.655273	489.107269
830.481445	743.353638
829.307617	1057.420288
828.132813	953.903748
826.958008	894.731567
825.783203	474.076447
824.607422	826.761169
823.431641	140.464798
822.255859	401.040375
821.079102	598.771423
819.903320	217.064896
818.726563	51.134701
817.548828	47.396507
816.372070	25.494171
815.194336	-30.148434
814.016602	276.417725
812.837891	17.608706
811.659180	187.624771
810.480469	261.579498
809.301758	77.336891
808.122070	517.055115
806.942383	-121.070801
805.762695	-166.410324
804.583008	318.456543
803.402344	343.242767
802.221680	-247.064911
801.041016	-502.514130
799.859375	-487.673096
798.677734	-444.420074
797.496094	-660.989075
796.313477	75.176857
795.131836	41.684864
793.949219	419.836121
792.765625	4.490988
791.583008	-368.982330
790.399414	-36.502110
789.215820	16.543758
788.031250	188.650421
786.846680	-126.404388
785.662109	496.048035
784.477539	569.450256
783.291992	443.477753
782.106445	43.130035
780.920898	248.030823
779.735352	-22.476973
778.548828	448.845245
777.362305	416.172089
776.174805	577.422302
774.988281	299.088501
773.800781	686.898987
772.613281	271.257874
771.424805	214.983368
770.236328	-92.917236
769.047852	498.426788
767.859375	355.347595
766.669922	787.125366
765.480469	832.965576
764.291016	838.920715
763.101563	822.629456
761.911133	614.623352
760.720703	734.438660
759.529297	1038.818604
758.338867	760.002686
757.147461	206.267365
755.955078	593.668152
754.763672	624.696655
753.571289	330.364502
752.378906	901.743530
751.186523	952.219299
749.993164	227.413071
748.799805	385.530853
747.606445	78.240829
746.412109	146.368607
745.217773	170.621475
744.023438	602.918762
742.829102	10.984855
741.633789	219.670578
740.438477	33.840691
739.243164	282.142456
738.046875	261.021820
736.850586	-340.343353
735.654297	-71.836243
734.458008	-13.378806
733.260742	-59.757622
732.063477	342.783508
730.866211	-197.489319
729.667969	-161.915970
728.469727	171.400101
727.271484	-205.579285
726.073242	-173.228210
724.874023	-230.064545
723.674805	50.049446
722.474609	-499.489197
721.275391	-61.221294
720.075195	45.537178
718.875000	-96.015396
717.673828	44.574108
716.473633	375.526306
715.272461	604.442322
714.070313	591.854736
712.869141	100.347435
711.666992	-359.710602
710.463867	94.204506
709.261719	426.664032
708.058594	561.539185
706.855469	-112.894569
705.652344	117.273384
704.448242	-4.423824
703.244141	-627.863037
702.040039	-356.010986
700.834961	134.110611
699.630859	440.079956
698.424805	405.524963
697.219727	241.518326
696.013672	-19.234957
694.807617	-113.795670
693.601563	281.354248
692.395508	-0.182585
691.188477	-519.384216
689.981445	-136.609100
688.773438	-152.266525
687.566406	-507.510315
686.358398	-200.048645
685.149414	58.424580
683.941406	-384.614319
682.732422	-150.202713
681.523438	-424.124176
680.313477	-300.452301
679.104492	62.367668
677.894531	-173.798279
676.683594	-162.089706
675.473633	-186.261200
674.262695	63.151279
673.051758	142.434174
671.839844	283.125031
670.628906	255.896851
669.416992	153.831680
668.204102	249.275742
666.992188	-130.018433
665.779297	297.367767
664.566406	57.793320
663.352539	82.360313
662.138672	429.098114
660.924805	700.577209
659.710938	361.660614
658.497070	336.019043
657.282227	735.545959
656.066406	975.504272
654.851563	355.219757
653.635742	-8.288237
652.419922	772.475647
651.204102	649.978577
649.987305	466.932037
648.770508	27.274643
647.553711	723.947327
646.336914	1122.587646
645.119141	883.277344
643.901367	1013.141052
642.682617	821.353760
641.464844	1662.680054
640.246094	1263.868408
639.027344	1284.899292
637.807617	1448.098877
636.587891	1293.417358
635.368164	1564.048096
634.148438	1054.800293
632.927734	1251.645142
631.707031	1265.260864
630.486328	1044.022217
629.264648	1102.753784
628.043945	801.817688
626.822266	1427.841431
625.599609	1631.359253
624.376953	1223.759399
623.155273	2050.260742
621.931641	1343.715820
620.708984	1353.989380
619.485352	1242.883789
618.261719	1207.104004
617.037109	777.441711
615.813477	640.795410
614.588867	554.725464
613.364258	279.252960
612.138672	248.143616
610.913086	116.610748
609.687500	591.814697
608.461914	288.040802
607.235352	-316.178192
606.008789	-411.463043
604.782227	-254.961517
