# Supplementary material for: Raman spectroscopy accurately differentiates mucosal healing from non-healing and biochemical changes following biological therapy in inflammatory bowel disease
Source: PLoS One. 2021 Jun 2;16(6):e0252210. doi: 10.1371/journal.pone.0252210 (PMC8172032; doi:10.1371/journal.pone.0252210)
Supplement: S2 Dataset — (ZIP) [file pone.0252210.s004.zip › Export UC MH/EC038-2_CR removed and BL sub_91__X_-3725.94__Y_63164.1__Z_-457.37__Time_1038.txt]

1714.793945	86.304855
1713.817383	-198.716476
1712.840820	-72.400284
1711.864258	96.459488
1710.886719	-0.482130
1709.909180	178.452209
1708.931641	185.576874
1707.953125	219.266083
1706.975586	-189.164444
1705.997070	15.667496
1705.018555	-414.246033
1704.040039	-188.265213
1703.060547	37.504528
1702.081055	78.504204
1701.101563	111.423851
1700.122070	122.915596
1699.142578	94.296753
1698.162109	-14.514833
1697.181641	232.203217
1696.201172	492.217133
1695.220703	-9.135281
1694.239258	-149.667343
1693.257813	9.010223
1692.276367	242.473358
1691.294922	177.035645
1690.313477	402.607635
1689.331055	182.691803
1688.348633	547.122864
1687.366211	356.928680
1686.383789	350.945160
1685.400391	366.444702
1684.416992	435.426971
1683.433594	320.761383
1682.450195	688.449646
1681.465820	534.239380
1680.482422	430.933472
1679.498047	479.595642
1678.512695	411.359222
1677.528320	524.338562
1676.542969	565.671814
1675.558594	609.922607
1674.572266	646.385803
1673.586914	558.183960
1672.601563	805.136597
1671.615234	858.260986
1670.628906	914.289368
1669.642578	1002.432739
1668.655273	1279.303833
1667.668945	1091.796997
1666.681641	1220.452148
1665.694336	1267.068970
1664.706055	905.388916
1663.718750	915.480469
1662.730469	1000.066406
1661.742188	1122.006470
1660.753906	918.164978
1659.764648	958.453491
1658.775391	1102.319824
1657.787109	1151.064209
1656.796875	1329.775757
1655.807617	1100.978516
1654.818359	1102.833496
1653.828125	1017.604004
1652.837891	1001.463501
1651.846680	1157.509521
1650.856445	940.874390
1649.865234	864.703186
1648.874023	757.095398
1647.882813	662.998535
1646.891602	746.217590
1645.899414	443.940460
1644.907227	472.169159
1643.915039	268.253143
1642.922852	373.528046
1641.930664	444.669189
1640.937500	318.075989
1639.944336	183.842499
1638.951172	403.317566
1637.957031	327.539612
1636.963867	143.921661
1635.969727	-7.804314
1634.975586	-227.786026
1633.981445	61.012524
1632.986328	-32.092346
1631.991211	343.791901
1630.996094	195.724533
1630.000977	-38.979412
1629.005859	345.059540
1628.009766	-39.247894
1627.013672	-449.539581
1626.017578	129.407562
1625.021484	-209.456741
1624.024414	-116.902985
1623.028320	-61.041157
1622.031250	123.669502
1621.033203	-48.893272
1620.036133	104.450752
1619.038086	-70.432724
1618.041016	90.940781
1617.041992	163.069672
1616.043945	-195.117844
1615.045898	3.178777
1614.046875	99.155022
1613.047852	-88.076836
1612.048828	-2.459657
1611.048828	-21.684397
1610.049805	-195.459244
1609.049805	-175.209488
1608.049805	-39.647316
1607.048828	56.605049
1606.048828	16.698471
1605.047852	170.569580
1604.046875	86.215118
1603.045898	64.727737
1602.044922	189.788040
1601.042969	257.252777
1600.041016	-83.275787
1599.039063	-70.669601
1598.037109	-63.296684
1597.034180	-40.259018
1596.031250	11.502901
1595.028320	-161.433441
1594.025391	-370.875275
1593.022461	-81.498848
1592.018555	-19.415663
1591.014648	-61.790459
1590.010742	-273.803223
1589.006836	-151.811584
1588.001953	74.412994
1586.997070	18.842844
1585.992188	85.790489
1584.987305	262.138824
1583.982422	315.864563
1582.976563	189.706177
1581.970703	76.562378
1580.964844	59.765614
1579.958984	-11.777382
1578.952148	-10.484353
1577.945313	97.444389
1576.938477	246.880676
1575.931641	11.122185
1574.924805	136.929611
1573.916992	207.969208
1572.909180	294.482849
1571.901367	92.325233
1570.893555	176.032745
1569.884766	-85.986176
1568.876953	291.061066
1567.868164	52.292805
1566.858398	197.806046
1565.849609	330.175476
1564.839844	-124.223106
1563.830078	179.183884
1562.820313	-39.132893
1561.810547	167.912582
1560.799805	169.865295
1559.790039	93.924789
1558.779297	48.983646
1557.767578	169.782181
1556.756836	23.536488
1555.745117	-107.249939
1554.733398	173.687668
1553.721680	11.588357
1552.709961	25.464668
1551.697266	-7.404361
1550.685547	78.650520
1549.672852	128.297821
1548.659180	53.614513
1547.646484	346.054047
1546.632813	302.098846
1545.619141	123.607353
1544.605469	169.889664
1543.591797	197.925842
1542.577148	50.127285
1541.562500	-2.189701
1540.547852	-75.285049
1539.533203	-295.645172
1538.518555	250.518967
1537.502930	-220.426407
1536.487305	157.484436
1535.471680	140.447052
1534.456055	12.381607
1533.439453	75.003700
1532.422852	-112.583397
1531.406250	-101.791313
1530.389648	259.277008
1529.373047	-263.545807
1528.355469	267.086365
1527.337891	269.480957
1526.320313	3.996176
1525.302734	266.127045
1524.284180	247.498718
1523.265625	267.333435
1522.247070	6.649796
1521.228516	-107.470978
1520.208984	-52.003559
1519.190430	322.075134
1518.170898	-267.910004
1517.151367	141.744781
1516.130859	183.722733
1515.111328	166.501266
1514.090820	292.937714
1513.070313	100.853706
1512.049805	-47.635899
1511.028320	78.372581
1510.006836	22.048889
1508.986328	-1.003170
1507.963867	27.085791
1506.942383	-188.509003
1505.919922	-252.906158
1504.898438	-71.330772
1503.875977	-74.450584
1502.852539	-236.527573
1501.830078	-206.530289
1500.806641	10.257843
1499.783203	52.761887
1498.759766	-183.848068
1497.736328	-172.228088
1496.711914	-104.443985
1495.687500	-123.753822
1494.663086	-94.555748
1493.638672	75.166191
1492.613281	318.840118
1491.587891	84.393929
1490.563477	87.623085
1489.537109	228.680023
1488.511719	114.206139
1487.485352	295.898743
1486.458984	311.492889
1485.432617	342.323029
1484.406250	357.758881
1483.379883	240.447418
1482.352539	294.009766
1481.325195	791.239868
1480.297852	329.488007
1479.269531	489.863373
1478.241211	479.353546
1477.213867	522.331055
1476.184570	746.073425
1475.156250	419.534882
1474.127930	490.346069
1473.098633	866.579041
1472.069336	812.436462
1471.040039	890.612366
1470.009766	1055.208008
1468.979492	1252.769897
1467.950195	1010.260559
1466.918945	994.084045
1465.888672	1435.501831
1464.857422	1442.070923
1463.827148	1260.603027
1462.795898	1493.279907
1461.763672	1461.663086
1460.732422	1727.188721
1459.700195	1741.216675
1458.667969	1684.160767
1457.635742	1571.293213
1456.603516	1719.813843
1455.570313	1743.948730
1454.537109	1329.320557
1453.503906	1761.781616
1452.470703	1740.283569
1451.436523	1957.033081
1450.403320	2226.942871
1449.369141	2063.507568
1448.333984	1998.924927
1447.299805	2081.291260
1446.264648	1976.269287
1445.230469	1838.433228
1444.194336	1994.213135
1443.159180	1681.886963
1442.124023	1703.647705
1441.087891	1763.350708
1440.051758	1514.577026
1439.015625	1670.444336
1437.978516	1184.270630
1436.941406	1635.867554
1435.904297	1392.545898
1434.867188	1134.221680
1433.830078	934.145386
1432.791992	910.926392
1431.754883	892.844421
1430.715820	872.262878
1429.677734	1078.861572
1428.639648	632.064392
1427.600586	621.830750
1426.561523	336.816711
1425.522461	321.746948
1424.482422	457.965637
1423.443359	223.782425
1422.403320	128.325195
1421.363281	272.280853
1420.322266	345.720367
1419.282227	255.571747
1418.241211	52.246613
1417.200195	309.656036
1416.159180	-84.653419
1415.117188	109.940323
1414.076172	73.166908
1413.034180	-358.307373
1411.992188	118.066574
1410.949219	53.909119
1409.907227	52.716549
1408.864258	34.017151
1407.821289	115.902466
1406.777344	112.446228
1405.734375	-136.946060
1404.690430	63.192081
1403.646484	160.449661
1402.602539	-8.203350
1401.557617	91.732933
1400.513672	-202.022812
1399.468750	13.479229
1398.423828	-121.987114
1397.377930	121.181862
1396.333008	-16.530588
1395.287109	-214.218826
1394.241211	-188.769760
1393.195313	92.229584
1392.148438	40.199718
1391.101563	-21.703773
1390.054688	-35.907860
1389.007813	55.105755
1387.960938	86.160027
1386.913086	169.830170
1385.865234	-53.988781
1384.817383	-47.581417
1383.769531	56.427792
1382.720703	-119.387543
1381.671875	39.790791
1380.623047	-210.634445
1379.574219	153.530487
1378.524414	-66.613121
1377.475586	-31.895651
1376.425781	35.361759
1375.375977	127.669708
1374.325195	170.155243
1373.274414	-9.229963
1372.224609	188.142944
1371.172852	131.233521
1370.122070	410.986633
1369.070313	-151.567734
1368.019531	1.317505
1366.967773	-59.971756
1365.915039	127.920227
1364.863281	106.725967
1363.810547	327.117188
1362.757813	-39.811546
1361.705078	-73.027283
1360.651367	-81.237724
1359.598633	30.081146
1358.544922	141.465439
1357.491211	46.583130
1356.436523	-294.218445
1355.382813	-182.455444
1354.328125	58.565327
1353.273438	-50.629406
1352.217773	215.331497
1351.163086	247.922928
1350.107422	-37.127827
1349.051758	184.357651
1347.996094	448.052521
1346.939453	729.109619
1345.883789	680.311035
1344.827148	438.228882
1343.769531	602.936951
1342.712891	658.648132
1341.655273	367.511322
1340.598633	740.610046
1339.540039	922.912048
1338.482422	768.465271
1337.423828	750.366699
1336.366211	517.040588
1335.307617	736.816772
1334.248047	677.003052
1333.189453	820.187073
1332.129883	701.246094
1331.070313	476.139191
1330.010742	629.480530
1328.950195	960.811096
1327.890625	377.809052
1326.830078	659.850708
1325.768555	603.470215
1324.708008	702.806030
1323.646484	809.596313
1322.585938	815.246521
1321.523438	769.149475
1320.461914	903.294495
1319.400391	640.322632
1318.337891	749.959290
1317.275391	677.177612
1316.211914	799.261780
1315.149414	808.018127
1314.085938	875.991150
1313.022461	988.368347
1311.958984	586.003723
1310.894531	841.386780
1309.831055	912.102356
1308.766602	1073.933838
1307.701172	731.280334
1306.636719	1011.341309
1305.571289	1069.963135
1304.505859	1325.381470
1303.440430	872.637512
1302.375000	847.897827
1301.308594	1113.242310
1300.242188	1081.224487
1299.175781	997.700317
1298.109375	1150.064453
1297.041992	838.319214
1295.975586	1074.254150
1294.908203	956.693481
1293.839844	836.784241
1292.772461	1045.751343
1291.704102	950.520813
1290.635742	695.985535
1289.567383	515.169128
1288.498047	660.498047
1287.428711	987.167603
1286.360352	1061.380615
1285.290039	927.373108
1284.220703	636.733826
1283.150391	921.678833
1282.080078	751.202026
1281.009766	683.635681
1279.939453	657.739746
1278.868164	712.616821
1277.796875	899.584778
1276.725586	876.204407
1275.654297	918.876343
1274.582031	726.900574
1273.509766	664.557739
1272.437500	763.523865
1271.365234	674.383118
1270.291992	868.591980
1269.218750	877.173035
1268.145508	1071.292725
1267.072266	913.908203
1265.999023	985.972961
1264.924805	1036.058594
1263.850586	700.781738
1262.776367	619.261597
1261.701172	1166.751709
1260.625977	746.385986
1259.550781	669.803467
1258.475586	844.195862
1257.400391	928.395508
1256.324219	664.320068
1255.248047	897.031189
1254.171875	589.265625
1253.094727	882.724060
1252.018555	684.578430
1250.941406	834.358887
1249.864258	796.804871
1248.786133	892.982544
1247.708008	760.601990
1246.630859	672.021973
1245.551758	831.299194
1244.473633	696.553711
1243.394531	668.710205
1242.316406	422.329407
1241.236328	940.747437
1240.157227	490.490570
1239.077148	715.003174
1237.998047	701.646790
1236.917969	734.350098
1235.836914	771.855896
1234.756836	700.225159
1233.675781	730.398254
1232.594727	782.337585
1231.512695	688.847656
1230.431641	1024.124390
1229.349609	731.969543
1228.267578	202.628769
1227.185547	397.280670
1226.102539	357.046143
1225.019531	723.292236
1223.936523	484.560791
1222.853516	507.100800
1221.769531	437.697113
1220.686523	406.970215
1219.602539	642.072937
1218.517578	671.625305
1217.433594	527.181580
1216.348633	496.271515
1215.263672	289.047791
1214.178711	320.880646
1213.092773	379.195435
1212.007813	282.996216
1210.921875	524.556519
1209.834961	244.930161
1208.749023	416.351929
1207.662109	341.710449
1206.575195	303.205811
1205.488281	536.991638
1204.400391	445.336945
1203.313477	317.541534
1202.225586	-12.564846
1201.136719	353.274872
1200.048828	-0.877436
1198.959961	34.956207
1197.871094	-11.095813
1196.782227	265.173065
1195.692383	283.902771
1194.603516	30.851124
1193.513672	-13.002322
1192.423828	39.244637
1191.333008	86.593185
1190.242188	-19.898077
1189.151367	-193.659134
1188.060547	-146.475388
1186.969727	-29.753353
1185.877930	29.238531
1184.786133	-43.845062
1183.694336	-59.379292
1182.601563	-60.585804
1181.509766	-145.781479
1180.416992	217.342453
1179.323242	-59.790367
1178.230469	29.818012
1177.136719	-43.613693
1176.042969	-23.654799
1174.949219	118.370529
1173.854492	30.400610
1172.760742	16.623484
1171.666016	-116.887039
1170.570313	-78.128990
1169.475586	-29.874884
1168.379883	-43.898788
1167.284180	-277.966675
1166.188477	-74.507957
1165.091797	54.692822
1163.996094	-150.753418
1162.899414	-52.775391
1161.801758	171.677887
1160.705078	-43.403378
1159.607422	-81.791885
1158.509766	268.834900
1157.412109	-144.380020
1156.313477	225.057968
1155.215820	441.624023
1154.117188	226.392731
1153.017578	8.804017
1151.918945	108.288445
1150.819336	-16.349110
1149.719727	109.179283
1148.620117	358.460205
1147.519531	-295.017761
1146.418945	-72.068100
1145.318359	-75.414680
1144.217773	-126.408333
1143.116211	-51.339867
1142.014648	35.538067
1140.913086	-3.722944
1139.811523	173.354492
1138.708984	-222.606461
1137.606445	-52.799603
1136.503906	102.627510
1135.401367	162.912109
1134.297852	99.612862
1133.194336	41.045940
1132.090820	264.958405
1130.987305	158.823883
1129.882813	12.343562
1128.778320	423.384613
1127.673828	696.635559
1126.569336	765.794739
1125.463867	403.405060
1124.358398	564.949097
1123.252930	145.822540
1122.146484	323.851471
1121.041016	276.763916
1119.934570	220.181717
1118.828125	16.808380
1117.720703	-72.901100
1116.613281	107.168953
1115.505859	239.812698
1114.398438	291.945404
1113.291016	133.564392
1112.182617	247.105118
1111.074219	183.294724
1109.964844	147.836243
1108.856445	199.800034
1107.747070	180.846802
1106.637695	159.522110
1105.528320	147.633926
1104.417969	385.932159
1103.307617	307.876526
1102.197266	468.142181
1101.086914	423.101563
1099.975586	602.098328
1098.864258	714.984863
1097.752930	636.877747
1096.641602	695.485413
1095.529297	414.764740
1094.416992	534.620911
1093.304688	331.776062
1092.191406	489.253571
1091.079102	488.954071
1089.965820	592.196472
1088.852539	530.688721
1087.738281	375.106628
1086.624023	551.212646
1085.509766	299.307068
1084.395508	529.430298
1083.280273	609.033752
1082.166016	406.660278
1081.050781	490.976868
1079.934570	239.406769
1078.819336	337.840576
1077.703125	473.794891
1076.586914	480.621887
1075.469727	658.743713
1074.353516	402.824219
1073.236328	29.762957
1072.119141	400.210846
1071.000977	261.789398
1069.882813	203.147507
1068.765625	322.654694
1067.646484	41.518459
1066.528320	231.321152
1065.409180	224.365051
1064.290039	493.689545
1063.170898	152.049881
1062.050781	138.192749
1060.930664	405.108582
1059.810547	660.247925
1058.690430	288.631561
1057.569336	-54.729939
1056.449219	104.636559
1055.327148	109.726906
1054.206055	626.500916
1053.083984	171.437531
1051.961914	246.704422
1050.839844	-16.527197
1049.717773	166.214584
1048.594727	187.903473
1047.471680	-44.656334
1046.348633	394.682861
1045.224609	164.615570
1044.101563	51.289516
1042.976563	-12.999054
1041.852539	113.891426
1040.728516	96.342995
1039.603516	253.544571
1038.478516	219.786118
1037.352539	244.301559
1036.227539	-63.961575
1035.101563	51.492817
1033.974609	-33.123100
1032.848633	-38.541939
1031.721680	9.588227
1030.594727	383.248199
1029.467773	154.806152
1028.340820	-275.629578
1027.212891	-227.207458
1026.084961	-255.384476
1024.956055	-453.000366
1023.828125	-622.578125
1022.699219	-283.688568
1021.570313	-183.894653
1020.440430	-169.916718
1019.311523	-480.585022
1018.181641	-111.585213
1017.050781	-129.855774
1015.920898	-210.610275
1014.790039	-40.981251
1013.659180	-40.471691
1012.528320	-51.457897
1011.396484	-106.359009
1010.265625	-89.371933
1009.132813	126.739014
1008.000977	396.067413
1006.868164	151.743439
1005.736328	85.731544
1004.602539	850.002686
1003.469727	1602.454102
1002.335938	1656.597168
1001.202148	1532.871460
1000.068359	1333.054443
998.933594	546.733582
997.799805	130.356354
996.665039	446.114807
995.529297	92.448921
994.394531	179.801697
993.258789	276.432007
992.123047	202.424652
990.986328	319.941681
989.849609	8.679014
988.712891	117.156342
987.576172	-223.678955
986.439453	-64.322884
985.301758	113.472847
984.164063	-65.645233
983.025391	-41.995117
981.887695	131.356201
980.749023	-102.586655
979.610352	202.021637
978.470703	-27.042946
977.332031	63.739712
976.192383	-8.658369
975.051758	47.780491
973.912109	235.276962
972.771484	307.908997
971.630859	132.540649
970.490234	350.021271
969.348633	264.447632
968.207031	307.540924
967.065430	-0.376959
965.923828	49.832325
964.781250	42.767765
963.638672	15.163733
962.496094	391.152618
961.352539	251.353104
960.208984	210.247314
959.065430	-18.604717
957.921875	192.499603
956.777344	-22.318819
955.632813	-10.304887
954.488281	59.015415
953.343750	68.897324
952.198242	305.344788
951.052734	130.081238
949.907227	286.547394
948.760742	358.442657
947.614258	290.970673
946.467773	-91.715057
945.321289	10.175725
944.173828	-139.131958
943.026367	218.629562
941.878906	7.873507
940.730469	167.034042
939.582031	98.023079
938.433594	115.814323
937.285156	327.537720
936.135742	286.139343
934.987305	242.562180
933.836914	520.433655
932.687500	299.247406
931.537109	-83.501602
930.386719	349.347809
929.236328	-3.482755
928.084961	-12.333948
926.934570	-182.697510
925.783203	-70.765381
924.630859	-2.040443
923.478516	125.852829
922.327148	-262.384155
921.173828	124.790169
920.021484	91.406136
918.868164	-110.038094
917.714844	-29.643950
916.561523	34.876431
915.407227	-20.910875
914.252930	361.497955
913.098633	96.988419
911.944336	-210.444672
910.789063	83.442657
909.633789	-99.000305
908.478516	208.434128
907.322266	-239.058792
906.166016	-47.208073
905.009766	-100.093178
903.853516	-291.080658
902.696289	-139.971237
901.539063	-2.470695
900.381836	-77.763977
899.223633	-85.087242
898.065430	120.310593
896.907227	15.764097
895.749023	153.279709
894.589844	166.420212
893.430664	134.383804
892.271484	111.438606
891.112305	194.725815
889.952148	92.786842
888.791992	241.593170
887.630859	254.897202
886.470703	-196.747559
885.309570	-174.262619
884.148438	382.932770
882.986328	71.501251
881.825195	24.078152
880.663086	249.492188
879.500000	310.283020
878.337891	434.160065
877.174805	222.317398
876.011719	-43.465187
874.847656	89.467285
873.684570	476.744019
872.520508	478.973328
871.355469	166.183105
870.191406	76.268173
869.026367	85.370064
867.861328	161.932556
866.695313	193.503326
865.530273	76.725151
864.364258	191.448654
863.197266	25.311186
862.031250	333.148865
860.864258	171.546768
859.697266	230.018982
858.530273	456.786835
857.362305	277.310181
856.194336	429.921539
855.026367	524.143066
853.857422	342.514709
852.688477	499.462708
851.519531	385.142120
850.350586	801.897400
849.180664	756.979431
848.010742	282.066559
846.840820	367.128265
845.670898	252.903656
844.500000	548.268555
843.329102	682.378052
842.157227	-51.526852
840.986328	234.695206
839.814453	138.424118
838.642578	46.646999
837.469727	439.843262
836.296875	-105.572197
835.124023	463.887878
833.951172	510.476410
832.777344	114.940308
831.603516	398.139984
830.429688	266.092041
829.255859	337.104156
828.081055	709.181030
826.906250	427.640289
825.731445	159.576721
824.555664	65.465759
823.379883	113.986450
822.204102	122.344978
821.027344	246.485519
819.851563	165.655960
818.674805	26.938820
817.497070	93.024643
816.320313	-114.674339
815.142578	-28.646076
813.963867	-142.883545
812.786133	-277.124664
811.607422	-75.640701
810.428711	-247.707153
809.250000	-239.742584
808.070313	-49.656490
806.890625	-30.730047
805.710938	-18.520435
804.531250	-346.030121
803.350586	-109.678436
802.169922	-195.238495
800.988281	-245.313278
799.807617	-271.014618
798.625977	69.118027
797.444336	-58.723370
796.261719	-11.462161
795.079102	62.314453
793.896484	-70.018845
792.713867	-304.220184
791.530273	-44.584034
790.346680	-4.283323
789.163086	-61.435459
787.979492	208.865601
786.794922	171.493240
785.610352	125.237694
784.425781	39.151566
783.240234	-75.686752
782.054688	90.155762
780.869141	-13.699874
779.682617	498.758270
778.496094	43.594242
777.309570	222.282669
776.123047	-7.547556
774.935547	298.961121
773.748047	-230.960953
772.560547	134.906982
771.373047	227.082596
770.184570	286.085480
768.996094	428.771210
767.806641	128.368271
766.618164	81.435760
765.428711	184.256683
764.239258	135.020874
763.048828	140.796585
761.858398	276.389008
760.667969	416.267181
759.477539	454.818115
758.286133	262.334595
757.094727	-106.042038
755.903320	266.637817
754.710938	533.578979
753.518555	-105.057465
752.326172	113.410522
751.133789	160.395493
749.940430	216.090469
748.747070	-90.548317
747.553711	4.592903
746.359375	417.835999
745.166016	179.234024
743.970703	56.946850
742.776367	241.680908
741.581055	18.491482
740.385742	194.286362
739.190430	262.575897
737.994141	-0.030989
736.797852	59.420502
735.601563	61.864639
734.405273	-82.416641
733.208008	-143.500076
732.010742	-18.592726
730.813477	193.726074
729.615234	58.129551
728.416992	250.569000
727.218750	145.554993
726.020508	-77.476105
724.821289	27.338354
723.622070	5.356116
722.422852	-73.439514
721.222656	-184.988632
720.022461	13.488535
718.822266	6.672615
717.621094	252.949692
716.420898	379.099365
715.218750	428.814972
714.017578	214.631821
712.815430	253.408951
711.614258	316.119598
710.411133	141.253876
709.208984	-40.086216
708.005859	236.018921
706.802734	128.730423
705.599609	-83.022713
704.395508	-40.047661
703.191406	42.055168
701.987305	-21.650375
700.782227	103.876274
699.577148	83.644234
698.372070	82.975273
697.166992	64.908028
695.960938	-118.303925
694.754883	-175.438370
693.548828	-0.153803
692.341797	-26.899633
691.135742	139.579620
689.927734	-227.944427
688.720703	-169.991684
687.512695	232.865753
686.304688	121.516464
685.096680	-247.807022
683.888672	-246.243225
682.679688	-32.270294
681.470703	188.117798
680.260742	159.286835
679.050781	147.815247
677.840820	-132.130417
676.630859	-271.205780
675.419922	202.312775
674.209961	7.021258
672.998047	-114.600067
671.787109	-140.961212
670.575195	-132.677612
669.363281	165.329788
668.151367	95.820099
666.938477	104.178093
665.725586	-282.751312
664.512695	179.359711
663.299805	170.587265
662.085938	224.486740
660.872070	140.297928
659.658203	179.216492
658.443359	-109.721085
657.228516	-79.233635
656.013672	145.394485
654.797852	-108.582687
653.583008	-325.701233
652.366211	95.201920
651.150391	-115.193527
649.934570	-118.611191
648.717773	78.348930
647.500000	191.380753
646.283203	112.940567
645.065430	288.587189
643.847656	-150.978851
642.629883	186.259277
641.411133	194.502625
640.192383	308.250977
638.973633	299.613800
637.753906	471.666534
636.534180	1.477787
635.314453	-73.086136
634.094727	-503.865662
632.874023	-114.121292
631.653320	228.458511
630.432617	-1.828855
629.211914	143.687393
627.990234	-19.463840
626.768555	36.467304
625.545898	114.100868
624.324219	344.184235
623.101563	353.755341
621.877930	-19.845644
620.655273	393.161774
619.431641	249.558746
618.208008	198.454224
616.983398	83.549728
615.759766	-82.261169
614.535156	218.840454
613.310547	51.796619
612.084961	298.023468
610.859375	134.112030
609.633789	-119.010651
608.408203	-181.303619
607.181641	150.100769
605.955078	78.189278
604.728516	-172.502838
