# Supplementary material for: Raman spectroscopy accurately differentiates mucosal healing from non-healing and biochemical changes following biological therapy in inflammatory bowel disease
Source: PLoS One. 2021 Jun 2;16(6):e0252210. doi: 10.1371/journal.pone.0252210 (PMC8172032; doi:10.1371/journal.pone.0252210)
Supplement: S2 Dataset — (ZIP) [file pone.0252210.s004.zip › Export UC MH/EC037-1_base sub CR removed_99__X_-13703.7__Y_37036__Z_156.6__Time_1132.txt]

1714.640625	-64.582886
1713.664063	108.360886
1712.687500	-29.037825
1711.709961	-120.503632
1710.733398	2.877842
1709.755859	43.396366
1708.778320	38.649021
1707.799805	-196.215897
1706.821289	67.528717
1705.843750	-30.031029
1704.864258	-103.194618
1703.885742	46.162796
1702.907227	59.274643
1701.927734	185.026855
1700.948242	43.536694
1699.968750	60.186184
1698.988281	66.407822
1698.007813	203.898758
1697.028320	79.742577
1696.046875	169.637512
1695.066406	46.102791
1694.084961	-111.827026
1693.104492	61.698055
1692.123047	166.002716
1691.140625	249.172302
1690.159180	-0.925544
1689.176758	368.229675
1688.194336	377.447754
1687.211914	282.941833
1686.228516	31.448099
1685.246094	393.345734
1684.262695	347.643097
1683.279297	392.797729
1682.295898	321.000092
1681.311523	294.742310
1680.327148	140.961456
1679.342773	325.525574
1678.358398	475.660126
1677.374023	343.965546
1676.388672	643.449646
1675.403320	743.594849
1674.417969	453.110931
1673.432617	521.823730
1672.446289	683.733032
1671.459961	505.717773
1670.473633	500.662292
1669.487305	689.694092
1668.500977	647.864502
1667.513672	866.394104
1666.526367	517.102844
1665.539063	563.516602
1664.550781	610.101624
1663.563477	895.570618
1662.575195	979.580261
1661.586914	931.198547
1660.598633	896.281250
1659.609375	890.702759
1658.620117	877.362427
1657.631836	869.517029
1656.641602	753.262634
1655.652344	809.326294
1654.662109	730.536621
1653.672852	681.067261
1652.681641	570.912842
1651.691406	561.490601
1650.701172	713.544128
1649.709961	685.886902
1648.718750	491.862762
1647.727539	567.631165
1646.735352	358.145844
1645.744141	259.848389
1644.751953	465.436890
1643.759766	338.374481
1642.766602	282.764771
1641.774414	240.510300
1640.781250	132.422516
1639.788086	164.320526
1638.794922	243.795593
1637.801758	83.387253
1636.807617	192.059235
1635.813477	63.569714
1634.819336	-1.516380
1633.825195	2.026098
1632.830078	-139.216568
1631.834961	138.416733
1630.839844	-47.370312
1629.844727	74.989311
1628.849609	-123.691284
1627.853516	-32.785229
1626.857422	29.221725
1625.861328	-0.775199
1624.865234	-35.948147
1623.868164	-170.940384
1622.871094	-79.777924
1621.874023	66.587875
1620.876953	34.303341
1619.879883	-97.721527
1618.881836	-11.686206
1617.883789	-41.156929
1616.885742	278.534210
1615.887695	44.409672
1614.888672	159.372757
1613.889648	85.457771
1612.890625	-1.502237
1611.891602	105.633453
1610.892578	-72.980728
1609.892578	99.693626
1608.892578	-2.810207
1607.892578	-65.953926
1606.892578	190.481461
1605.891602	-8.813054
1604.890625	-56.164539
1603.889648	92.820915
1602.888672	29.784328
1601.887695	26.955605
1600.885742	204.608948
1599.883789	-17.930256
1598.881836	15.852202
1597.879883	-122.907372
1596.876953	44.152256
1595.874023	-159.897278
1594.871094	-191.456696
1593.868164	-63.701035
1592.864258	-97.913506
1591.861328	84.555595
1590.857422	92.048378
1589.853516	-51.833961
1588.848633	122.603004
1587.844727	-26.489761
1586.839844	22.638052
1585.834961	-3.893577
1584.830078	26.899796
1583.824219	52.428471
1582.819336	-21.093632
1581.813477	98.139366
1580.807617	45.391338
1579.800781	42.092113
1578.794922	30.948242
1577.788086	74.414879
1576.781250	-66.935226
1575.773438	80.498657
1574.766602	45.753632
1573.758789	211.201660
1572.750977	225.733200
1571.743164	-19.729292
1570.735352	51.910492
1569.726563	53.304001
1568.718750	-41.466904
1567.708984	53.320263
1566.700195	145.415207
1565.691406	84.246834
1564.681641	74.944038
1563.671875	68.177376
1562.662109	-86.526840
1561.652344	-83.012375
1560.641602	-58.827175
1559.630859	63.800289
1558.620117	-8.098636
1557.609375	62.495716
1556.597656	-12.110224
1555.586914	104.940887
1554.575195	216.682648
1553.563477	258.393066
1552.550781	193.866745
1551.539063	131.889420
1550.526367	245.814621
1549.513672	93.148315
1548.500977	-38.836590
1547.487305	-51.896442
1546.473633	103.023857
1545.459961	48.427803
1544.446289	363.329681
1543.432617	13.999622
1542.417969	-141.529800
1541.404297	23.182220
1540.389648	130.929565
1539.374023	106.885635
1538.359375	191.181259
1537.343750	-21.394928
1536.328125	-30.151991
1535.312500	-139.578293
1534.296875	65.569305
1533.280273	-0.172164
1532.263672	196.954086
1531.247070	190.325043
1530.230469	132.087296
1529.212891	115.000389
1528.196289	154.508438
1527.178711	150.138214
1526.160156	16.961945
1525.142578	115.413574
1524.124023	151.975555
1523.106445	-32.798717
1522.087891	29.340578
1521.068359	150.511734
1520.049805	40.169067
1519.030273	45.456562
1518.010742	94.352150
1516.991211	-21.291170
1515.971680	-131.824478
1514.951172	42.681095
1513.930664	27.024155
1512.910156	-137.598434
1511.889648	-99.462456
1510.868164	28.384211
1509.846680	-77.361000
1508.826172	-6.140982
1507.803711	0.844379
1506.782227	-146.068878
1505.759766	-28.978451
1504.737305	-52.961842
1503.714844	15.234645
1502.692383	14.167472
1501.668945	43.754208
1500.646484	14.376958
1499.623047	38.695225
1498.599609	29.663246
1497.575195	-202.072067
1496.550781	19.066715
1495.527344	-169.201111
1494.502930	-25.010475
1493.477539	-164.757050
1492.453125	117.283134
1491.427734	-37.889359
1490.402344	111.005486
1489.376953	-3.344765
1488.350586	137.689865
1487.325195	260.745087
1486.298828	72.220459
1485.272461	182.353333
1484.245117	169.884918
1483.218750	305.358582
1482.191406	427.956757
1481.164063	275.028351
1480.136719	183.307983
1479.108398	208.827667
1478.080078	364.268555
1477.052734	524.706543
1476.023438	499.037903
1474.995117	480.990845
1473.965820	473.083130
1472.937500	597.535828
1471.908203	892.420288
1470.877930	932.649841
1469.848633	690.426147
1468.818359	824.724731
1467.788086	803.799561
1466.757813	1009.142029
1465.727539	990.662659
1464.696289	921.317078
1463.665039	963.775146
1462.633789	1217.043091
1461.602539	1142.528564
1460.570313	999.443909
1459.539063	1204.227539
1458.506836	1175.366455
1457.473633	1395.180298
1456.441406	1287.594971
1455.408203	1218.072876
1454.375000	1282.976685
1453.341797	1114.563354
1452.308594	1192.104126
1451.274414	1507.826538
1450.241211	1580.154907
1449.207031	1472.557251
1448.171875	1542.283081
1447.137695	1335.959717
1446.102539	1425.922363
1445.067383	1288.029785
1444.032227	1266.601685
1442.997070	1083.250610
1441.960938	1286.992798
1440.924805	1182.100708
1439.888672	1148.052490
1438.852539	1379.459717
1437.816406	1176.049194
1436.779297	1104.116211
1435.742188	1090.326294
1434.705078	882.060425
1433.666992	704.182312
1432.629883	733.431458
1431.591797	583.447876
1430.553711	584.960327
1429.514648	437.608887
1428.476563	421.521515
1427.437500	433.187042
1426.398438	263.315552
1425.359375	388.488373
1424.320313	269.146179
1423.280273	477.448639
1422.240234	345.571533
1421.200195	306.970184
1420.159180	263.360992
1419.119141	252.538345
1418.078125	166.220016
1417.037109	344.214417
1415.996094	167.389832
1414.954102	83.735298
1413.912109	40.388157
1412.870117	228.426682
1411.828125	-111.513275
1410.786133	-89.340759
1409.743164	18.284887
1408.700195	178.660965
1407.657227	258.628357
1406.614258	175.367798
1405.570313	212.686874
1404.527344	-78.792107
1403.483398	104.208122
1402.438477	184.289261
1401.394531	41.126999
1400.349609	5.907059
1399.304688	13.375430
1398.259766	218.938309
1397.214844	146.247025
1396.168945	106.202225
1395.123047	-21.463028
1394.077148	-31.296694
1393.031250	-21.039131
1391.984375	209.584518
1390.937500	32.141014
1389.890625	17.500299
1388.843750	-119.681557
1387.796875	108.482933
1386.749023	291.577423
1385.701172	-62.960564
1384.653320	135.207550
1383.604492	203.368683
1382.556641	-0.810525
1381.507813	-77.433693
1380.458984	-51.552006
1379.410156	31.818590
1378.360352	22.825584
1377.310547	151.191971
1376.260742	97.383194
1375.210938	135.981842
1374.161133	157.167175
1373.110352	-53.549774
1372.059570	25.141455
1371.008789	-118.011566
1369.957031	170.150772
1368.906250	149.268753
1367.854492	13.849618
1366.802734	50.428017
1365.750000	47.204781
1364.698242	146.143784
1363.645508	-115.840027
1362.592773	-36.685974
1361.540039	-12.235525
1360.486328	57.044437
1359.433594	176.117966
1358.379883	76.385979
1357.326172	178.137207
1356.271484	150.663788
1355.216797	344.435913
1354.163086	36.354145
1353.107422	93.591614
1352.052734	578.023376
1350.998047	188.371292
1349.942383	32.286221
1348.886719	340.428223
1347.830078	152.262711
1346.774414	197.444153
1345.717773	374.120117
1344.661133	295.396606
1343.604492	447.334137
1342.546875	190.317398
1341.490234	570.336914
1340.432617	417.607269
1339.375000	299.696930
1338.316406	617.746643
1337.258789	413.338959
1336.200195	488.796509
1335.141602	611.317200
1334.082031	431.995148
1333.023438	361.676941
1331.963867	335.972778
1330.904297	436.458130
1329.844727	462.811554
1328.784180	476.863678
1327.723633	295.772705
1326.663086	333.629974
1325.602539	561.305176
1324.541992	373.242676
1323.480469	628.978760
1322.418945	660.335327
1321.357422	457.263519
1320.295898	749.576538
1319.233398	505.174835
1318.170898	603.752258
1317.108398	741.807373
1316.045898	547.083008
1314.982422	667.973877
1313.918945	498.124512
1312.855469	749.678833
1311.791992	511.060303
1310.728516	506.546600
1309.664063	411.005524
1308.599609	967.837891
1307.535156	643.515808
1306.469727	656.457031
1305.404297	548.930176
1304.338867	869.421082
1303.273438	939.051147
1302.208008	765.356873
1301.141602	763.830383
1300.075195	681.284058
1299.008789	689.728882
1297.942383	516.486450
1296.875000	515.259033
1295.807617	573.012085
1294.740234	760.882446
1293.672852	646.904602
1292.604492	562.470459
1291.537109	522.285156
1290.468750	482.170441
1289.399414	447.028107
1288.331055	299.206390
1287.261719	602.420959
1286.192383	606.641418
1285.123047	400.249725
1284.052734	448.697754
1282.983398	458.003113
1281.913086	415.944458
1280.841797	356.817902
1279.771484	390.753082
1278.700195	427.163605
1277.628906	544.318420
1276.557617	280.001801
1275.486328	468.127838
1274.414063	406.901642
1273.341797	323.753082
1272.269531	467.897034
1271.197266	482.561066
1270.124023	560.751221
1269.050781	560.817078
1267.977539	492.574005
1266.904297	624.519165
1265.830078	685.681152
1264.756836	539.507629
1263.681641	561.708618
1262.607422	730.238098
1261.533203	654.947083
1260.458008	489.540009
1259.382813	906.615173
1258.307617	478.180298
1257.231445	629.644104
1256.155273	693.407471
1255.079102	598.922485
1254.002930	596.999634
1252.926758	451.526520
1251.849609	629.723633
1250.772461	552.461243
1249.695313	239.361450
1248.617188	381.082184
1247.540039	619.997803
1246.461914	669.262207
1245.382813	363.776764
1244.304688	488.418640
1243.225586	528.014648
1242.146484	441.345215
1241.067383	454.260803
1239.988281	430.778931
1238.908203	528.643677
1237.828125	543.991760
1236.748047	603.002869
1235.667969	307.958069
1234.586914	626.419922
1233.505859	312.123749
1232.424805	254.843887
1231.343750	236.358612
1230.261719	179.127884
1229.179688	625.640930
1228.097656	234.234589
1227.015625	281.137390
1225.932617	294.135498
1224.850586	343.423096
1223.767578	12.898726
1222.683594	304.066315
1221.600586	-40.816471
1220.516602	-18.106918
1219.432617	183.435150
1218.347656	80.421135
1217.263672	264.928101
1216.178711	302.010864
1215.093750	37.227982
1214.008789	64.668388
1212.922852	171.733505
1211.836914	479.027863
1210.750977	289.181396
1209.665039	135.585800
1208.579102	203.903244
1207.492188	279.403320
1206.405273	149.967026
1205.318359	280.839569
1204.230469	173.105942
1203.142578	-28.542248
1202.054688	15.524033
1200.966797	232.906494
1199.877930	267.220398
1198.790039	-6.554340
1197.701172	-61.275249
1196.611328	4.280456
1195.522461	-33.631760
1194.432617	-71.556046
1193.342773	145.332245
1192.252930	32.824368
1191.162109	-86.873680
1190.072266	165.824890
1188.981445	26.877733
1187.889648	-49.606537
1186.798828	-37.255806
1185.707031	-63.349819
1184.615234	162.503723
1183.523438	160.303192
1182.430664	-148.955444
1181.337891	-7.271368
1180.245117	-115.028976
1179.152344	7.337568
1178.059570	98.458557
1176.965820	96.058372
1175.872070	12.179072
1174.778320	115.097473
1173.683594	71.874825
1172.588867	-81.480865
1171.494141	-91.212257
1170.399414	18.655769
1169.303711	-65.335129
1168.208984	-125.408279
1167.113281	8.177289
1166.016602	67.550972
1164.920898	71.890076
1163.824219	9.275265
1162.727539	187.927872
1161.630859	58.354401
1160.533203	69.675461
1159.435547	143.017807
1158.337891	256.857727
1157.240234	22.210562
1156.141602	200.347260
1155.043945	42.054306
1153.944336	-56.606087
1152.845703	59.306396
1151.747070	15.422085
1150.647461	78.742271
1149.547852	46.689110
1148.447266	-109.260559
1147.347656	-91.339119
1146.247070	-16.336920
1145.146484	-86.614784
1144.044922	0.152678
1142.944336	15.461967
1141.842773	2.168991
1140.741211	-25.434505
1139.638672	-19.790796
1138.537109	-49.847336
1137.434570	100.675377
1136.332031	-0.774446
1135.228516	156.696793
1134.125977	183.433014
1133.022461	290.835571
1131.917969	248.584167
1130.814453	199.190002
1129.709961	232.815018
1128.605469	425.317932
1127.500977	617.688293
1126.396484	560.952576
1125.291016	388.030701
1124.185547	487.702454
1123.080078	321.893921
1121.973633	404.856873
1120.868164	146.682419
1119.761719	248.502701
1118.654297	302.878479
1117.547852	425.829895
1116.440430	103.809166
1115.333008	236.121063
1114.225586	89.231804
1113.117188	368.008240
1112.008789	124.136124
1110.900391	653.237976
1109.791992	281.723480
1108.682617	144.224091
1107.573242	273.654205
1106.463867	476.191193
1105.354492	383.481049
1104.244141	359.219635
1103.133789	658.230774
1102.023438	355.444763
1100.913086	232.026276
1099.801758	283.132019
1098.690430	454.420959
1097.579102	514.810730
1096.467773	398.392883
1095.355469	373.874847
1094.243164	469.468475
1093.130859	329.486023
1092.017578	370.823395
1090.905273	369.746613
1089.791992	488.657135
1088.677734	367.487335
1087.564453	347.500488
1086.450195	546.202393
1085.335938	683.654907
1084.221680	419.051117
1083.106445	504.708862
1081.991211	493.968262
1080.875977	433.880005
1079.760742	657.967407
1078.644531	309.015045
1077.528320	476.640472
1076.412109	491.620056
1075.295898	466.685150
1074.178711	451.120270
1073.061523	292.483551
1071.944336	443.408813
1070.826172	559.080933
1069.708984	433.293121
1068.590820	434.072479
1067.471680	315.360352
1066.353516	480.086823
1065.234375	227.930252
1064.115234	467.485107
1062.996094	241.174255
1061.875977	356.579163
1060.755859	404.083313
1059.635742	456.237549
1058.515625	342.345703
1057.394531	448.243103
1056.273438	247.917770
1055.152344	377.152069
1054.031250	200.294678
1052.909180	422.897827
1051.787109	218.088211
1050.665039	202.470459
1049.541992	51.488369
1048.418945	108.255997
1047.295898	113.679703
1046.172852	158.759613
1045.048828	210.815552
1043.925781	328.138885
1042.801758	258.955139
1041.676758	154.856277
1040.552734	288.448029
1039.427734	247.303635
1038.302734	352.893524
1037.176758	125.536690
1036.050781	214.841171
1034.924805	38.850082
1033.798828	2.545949
1032.672852	219.800003
1031.545898	316.051453
1030.418945	228.622086
1029.291992	85.476898
1028.164063	114.371567
1027.036133	-209.842880
1025.908203	83.942055
1024.780273	150.053619
1023.651367	60.614792
1022.522461	-107.667076
1021.393555	-104.122963
1020.264648	-177.104355
1019.134766	-127.096558
1018.004883	-125.771278
1016.875000	260.430115
1015.744141	6.776333
1014.613281	121.720520
1013.482422	-103.904282
1012.351563	212.599228
1011.219727	278.903168
1010.088867	236.416306
1008.956055	133.802536
1007.824219	332.108887
1006.691406	345.285217
1005.558594	571.292114
1004.425781	808.803406
1003.292969	1055.499634
1002.159180	1151.889160
1001.025391	522.701904
999.891602	427.523651
998.756836	244.668518
997.622070	-11.940393
996.487305	156.410629
995.352539	211.641373
994.216797	40.759422
993.081055	199.914185
991.945313	151.471649
990.808594	47.762806
989.672852	70.963005
988.536133	-53.301708
987.398438	-34.586121
986.261719	-4.293371
985.124023	60.591530
983.986328	238.340439
982.847656	379.231873
981.709961	64.407089
980.571289	0.607038
979.432617	-5.583239
978.292969	-89.908508
977.153320	-31.560255
976.013672	-3.057482
974.874023	27.797590
973.734375	173.601151
972.593750	314.805939
971.453125	86.235626
970.311523	-11.276094
969.170898	47.439751
968.029297	280.627197
966.886719	45.672581
965.745117	141.251221
964.602539	193.276459
963.459961	45.859489
962.317383	306.643188
961.173828	200.667557
960.030273	319.370728
958.886719	181.518524
957.743164	272.835724
956.598633	-20.499750
955.454102	240.372681
954.309570	137.293930
953.165039	171.629318
952.019531	194.583298
950.874023	-187.213394
949.727539	23.459379
948.582031	101.522697
947.435547	-26.069452
946.289063	314.884583
945.141602	82.368797
943.995117	162.928619
942.847656	74.557541
941.699219	134.683319
940.551758	352.333313
939.403320	31.470100
938.254883	310.781006
937.105469	174.958282
935.957031	194.321671
934.807617	97.491371
933.658203	196.777374
932.507813	323.430725
931.357422	292.918457
930.207031	-35.848755
929.056641	38.619862
927.906250	113.126534
926.754883	-178.737686
925.603516	-106.349960
924.451172	-115.816414
923.298828	172.712158
922.146484	83.745895
920.994141	219.930618
919.841797	-59.764637
918.688477	251.473114
917.535156	42.452614
916.380859	40.256439
915.227539	-120.803291
914.073242	-131.908340
912.918945	83.993843
911.763672	-83.577522
910.608398	-26.445038
909.453125	-35.042233
908.297852	65.252029
907.141602	99.825233
905.985352	104.980446
904.829102	110.191261
903.672852	181.145126
902.515625	36.988430
901.358398	-147.797363
900.201172	65.932159
899.042969	207.199432
897.884766	291.890961
896.726563	-10.188716
895.568359	-79.156044
894.409180	75.778099
893.250000	-15.684592
892.090820	-73.160591
890.930664	29.839458
889.771484	-196.932571
888.611328	68.721085
887.450195	74.665421
886.289063	28.733624
885.128906	255.904221
883.966797	-60.692551
882.805664	103.312256
881.643555	122.957535
880.481445	158.408264
879.319336	110.480362
878.156250	179.779572
876.993164	300.890656
875.830078	338.636353
874.666016	263.805054
873.502930	200.288147
872.338867	125.572113
871.173828	185.923050
870.009766	122.534973
868.844727	356.075073
867.679688	124.073166
866.513672	402.496368
865.348633	339.183075
864.182617	282.654083
863.015625	257.612885
861.849609	290.985718
860.682617	349.049225
859.515625	245.464966
858.347656	278.835815
857.180664	388.481415
856.012695	329.834778
854.843750	300.371826
853.675781	472.714996
852.506836	306.487640
851.337891	456.327789
850.167969	449.252441
848.999023	357.049042
847.829102	338.784363
846.658203	148.115906
845.488281	402.975800
844.317383	241.447296
843.146484	68.792572
841.975586	267.520813
840.803711	255.920364
839.631836	152.637268
838.459961	56.086960
837.287109	46.713081
836.114258	278.613861
834.941406	-144.092072
833.768555	-28.435493
832.594727	189.836777
831.420898	240.567261
830.247070	81.474251
829.072266	254.846054
827.898438	486.093079
826.722656	219.910095
825.547852	9.549825
824.372070	10.997424
823.196289	3.489303
822.020508	49.410912
820.844727	168.769806
819.667969	38.624710
818.491211	153.386108
817.313477	85.533607
816.136719	51.043976
814.958984	-27.973965
813.781250	30.893478
812.602539	-134.906357
811.423828	-60.583660
810.245117	-66.363991
809.066406	230.005615
807.886719	-109.181801
806.707031	-263.922272
805.527344	94.287331
804.346680	37.134499
803.166992	42.095428
801.985352	-83.923103
800.804688	-103.460052
799.623047	-209.544983
798.441406	-40.691811
797.259766	-131.348312
796.078125	-122.291313
794.895508	57.310223
793.712891	110.495476
792.529297	-62.309792
791.346680	-131.031250
790.163086	99.059898
788.978516	-67.175323
787.794922	235.677734
786.610352	53.874077
785.425781	152.959503
784.241211	94.949692
783.055664	105.426651
781.870117	-27.816437
780.684570	84.191360
779.498047	143.065277
778.311523	206.263855
777.125000	154.557037
775.938477	204.351547
774.750977	307.022400
773.563477	78.630165
772.375977	-46.041286
771.187500	102.740509
769.999023	127.923180
768.810547	296.311279
767.622070	228.761200
766.432617	88.477127
765.243164	51.729431
764.053711	-130.400726
762.863281	59.579033
761.672852	300.040924
760.482422	320.275330
759.291992	193.043365
758.100586	345.165588
756.909180	105.735420
755.717773	213.740692
754.525391	266.697418
753.333008	260.252991
752.140625	346.043884
750.948242	95.694031
749.754883	91.368927
748.561523	23.341360
747.368164	-53.466747
746.173828	137.442291
744.979492	312.873718
743.785156	93.390327
742.590820	14.326336
741.395508	22.966715
740.200195	35.965706
739.003906	46.746040
737.808594	-38.886898
736.612305	-39.075306
735.416016	197.219131
734.218750	150.978912
733.021484	76.302032
731.824219	-147.140778
730.626953	32.056583
729.428711	16.510588
728.230469	-58.062382
727.032227	16.066185
725.833984	140.441238
724.634766	172.994888
723.435547	48.259087
722.235352	432.492249
721.036133	102.542274
719.835938	-118.075043
718.635742	211.443771
717.434570	196.077087
716.233398	69.496529
715.032227	-41.718487
713.831055	176.418671
712.628906	283.317230
711.426758	63.294254
710.224609	104.902847
709.021484	85.550407
707.818359	-68.766388
706.615234	75.360992
705.412109	-46.098385
704.208008	156.853897
703.003906	-44.935154
701.799805	101.510307
700.594727	102.247421
699.389648	-31.745230
698.184570	-30.808308
696.979492	296.221375
695.773438	-85.162346
694.567383	-25.286081
693.361328	180.173386
692.154297	20.853455
690.947266	-36.260361
689.740234	-193.074570
688.533203	-137.065109
687.325195	-111.340637
686.117188	-48.643875
684.909180	-141.977432
683.700195	1.140852
682.491211	77.127769
681.282227	-82.976654
680.072266	-21.920849
678.863281	-97.210464
677.653320	96.156654
676.442383	-63.291489
675.232422	-12.601688
674.021484	16.560354
672.810547	171.309586
671.598633	-41.544300
670.386719	48.549564
669.174805	138.735855
667.962891	23.698095
666.750000	-11.203681
665.537109	174.389557
664.324219	105.182068
663.110352	57.732624
661.897461	66.562759
660.683594	-82.030640
659.468750	239.959534
658.254883	70.076683
657.040039	-134.111176
655.824219	-103.052078
654.609375	16.493002
653.393555	80.062263
652.177734	141.555908
650.960938	114.805611
649.745117	-2.290799
648.528320	199.442566
647.311523	211.731003
646.093750	256.382202
644.875977	96.673019
643.658203	94.148888
642.440430	194.922028
641.221680	33.372509
640.002930	-106.561089
638.784180	194.203476
637.564453	288.574860
636.344727	189.571793
635.125000	4.703358
633.905273	-160.763184
632.684570	55.955143
631.463867	27.859707
630.243164	91.996902
629.021484	50.920841
627.799805	-24.534311
626.578125	219.453857
625.356445	51.596622
624.133789	520.260925
622.911133	259.986847
621.688477	248.173553
620.464844	24.129202
619.241211	172.574127
618.017578	196.540359
616.793945	-40.894173
615.569336	108.818092
614.344727	-37.090191
613.120117	19.926453
611.894531	-19.679317
610.668945	-115.252655
609.443359	209.873489
608.216797	-21.225821
606.991211	-209.982025
605.764648	113.464134
604.537109	81.700180
