# Supplementary material for: Raman spectroscopy accurately differentiates mucosal healing from non-healing and biochemical changes following biological therapy in inflammatory bowel disease
Source: PLoS One. 2021 Jun 2;16(6):e0252210. doi: 10.1371/journal.pone.0252210 (PMC8172032; doi:10.1371/journal.pone.0252210)
Supplement: S2 Dataset — (ZIP) [file pone.0252210.s004.zip › Export UC MH/OC031 post-1_base sub cr removed_86__X_-17041.7__Y_32925.8__Z_-382.757__Time_988.txt]

1714.837891	49.090096
1713.861328	38.087936
1712.884766	-90.074989
1711.907227	82.255516
1710.930664	-45.617180
1709.953125	-79.504097
1708.975586	52.917042
1707.997070	123.787720
1707.019531	-19.474276
1706.041016	-100.930244
1705.062500	15.954815
1704.083984	39.286758
1703.104492	-129.905136
1702.125000	-25.913652
1701.145508	-76.910324
1700.166016	22.092167
1699.186523	25.013432
1698.206055	-121.560181
1697.225586	18.120796
1696.245117	11.017030
1695.264648	180.461945
1694.283203	181.796585
1693.301758	-35.571556
1692.320313	-39.031586
1691.338867	224.655060
1690.357422	109.579231
1689.375000	-37.215939
1688.392578	64.357071
1687.410156	70.154953
1686.427734	113.540009
1685.444336	271.764496
1684.460938	358.242065
1683.477539	82.633179
1682.494141	17.839262
1681.509766	195.656784
1680.526367	224.598022
1679.541992	168.609390
1678.557617	309.846741
1677.572266	310.273865
1676.587891	358.872650
1675.602539	615.139893
1674.617188	464.781342
1673.630859	373.230927
1672.645508	608.892456
1671.659180	669.349243
1670.672852	544.108032
1669.686523	570.575684
1668.699219	552.151733
1667.712891	629.586914
1666.725586	696.626892
1665.738281	859.429565
1664.750000	714.684875
1663.762695	816.939941
1662.774414	606.506287
1661.786133	749.016968
1660.797852	886.422668
1659.808594	854.420044
1658.820313	857.136902
1657.831055	894.526672
1656.841797	937.445923
1655.851563	895.860596
1654.862305	772.490845
1653.872070	787.019165
1652.881836	926.130066
1651.891602	605.150452
1650.900391	559.575195
1649.910156	649.103210
1648.918945	347.579193
1647.927734	540.624573
1646.935547	625.463379
1645.944336	512.360779
1644.952148	254.250992
1643.959961	165.458405
1642.966797	185.140289
1641.974609	342.269989
1640.981445	283.140472
1639.988281	192.573242
1638.995117	223.567368
1638.001953	296.927551
1637.007813	109.422371
1636.013672	43.430019
1635.019531	177.925049
1634.025391	-24.711773
1633.031250	28.419832
1632.036133	-229.073929
1631.041016	0.809200
1630.045898	4.359090
1629.049805	-28.790287
1628.054688	-48.616207
1627.058594	36.933743
1626.062500	-240.368515
1625.065430	145.224823
1624.069336	-52.841831
1623.072266	-58.826488
1622.075195	-117.239998
1621.078125	-33.637222
1620.081055	84.192612
1619.083008	65.523422
1618.084961	73.225746
1617.086914	60.029915
1616.088867	167.661392
1615.089844	94.297882
1614.091797	73.526176
1613.092773	-57.302002
1612.092773	66.350662
1611.093750	-1.336728
1610.093750	67.369949
1609.094727	73.232544
1608.093750	3.184376
1607.093750	58.957294
1606.093750	-99.961716
1605.092773	-25.746525
1604.091797	270.981262
1603.090820	-5.481276
1602.088867	-153.574371
1601.087891	-92.293732
1600.085938	238.369705
1599.083984	6.769845
1598.081055	149.120041
1597.079102	-1.276710
1596.076172	-78.419739
1595.073242	19.524368
1594.070313	-88.890152
1593.067383	35.162479
1592.063477	-91.455559
1591.059570	-40.518219
1590.055664	-151.391983
1589.051758	-82.191322
1588.046875	-62.582199
1587.041992	173.469193
1586.037109	10.493044
1585.032227	-6.443306
1584.027344	195.536133
1583.021484	170.722626
1582.015625	109.431480
1581.009766	126.281998
1580.003906	101.438438
1578.997070	-144.708206
1577.990234	108.963310
1576.984375	71.043121
1575.976563	69.526901
1574.969727	86.184486
1573.961914	139.202911
1572.954102	-47.044247
1571.946289	109.874298
1570.938477	1.592008
1569.929688	155.738281
1568.921875	-7.157364
1567.913086	141.627045
1566.903320	-0.533737
1565.894531	233.745712
1564.884766	-116.130157
1563.875000	123.142807
1562.865234	100.215111
1561.855469	51.293930
1560.844727	67.158058
1559.834961	220.365799
1558.824219	111.624931
1557.813477	287.938507
1556.801758	59.895802
1555.790039	352.567505
1554.779297	186.621262
1553.766602	313.263245
1552.754883	41.095188
1551.743164	196.031647
1550.730469	97.219398
1549.717773	39.762081
1548.705078	80.537491
1547.691406	302.231384
1546.677734	195.385239
1545.665039	147.956055
1544.650391	157.308456
1543.636719	140.734253
1542.623047	-51.585629
1541.608398	-91.536934
1540.593750	-25.692568
1539.579102	-27.090298
1538.563477	-5.354269
1537.547852	83.372696
1536.533203	-11.205135
1535.516602	-23.305084
1534.500977	-185.063248
1533.485352	-58.078327
1532.468750	-11.157323
1531.452148	97.500137
1530.435547	120.985611
1529.417969	-28.239477
1528.400391	46.574867
1527.383789	123.840179
1526.365234	-25.585716
1525.347656	172.435394
1524.329102	-8.011788
1523.311523	91.960983
1522.292969	-1.130221
1521.273438	-83.998405
1520.254883	5.344954
1519.235352	30.281719
1518.215820	34.551495
1517.196289	54.138985
1516.176758	9.400011
1515.156250	41.628323
1514.136719	-26.391323
1513.116211	82.658615
1512.094727	24.723690
1511.074219	-23.009323
1510.052734	106.206383
1509.031250	-75.102310
1508.009766	28.237125
1506.988281	-114.701385
1505.965820	-178.211472
1504.943359	-264.850708
1503.920898	-67.122269
1502.898438	-233.343658
1501.875000	-69.187607
1500.852539	-25.535662
1499.829102	-189.368912
1498.805664	-20.468901
1497.781250	12.635003
1496.757813	-84.835449
1495.733398	-123.522018
1494.708984	93.468994
1493.684570	6.016577
1492.659180	69.336250
1491.633789	-2.905536
1490.608398	-54.753525
1489.583008	-7.023925
1488.557617	155.547150
1487.531250	54.944519
1486.504883	84.517723
1485.478516	106.347122
1484.452148	100.025803
1483.424805	1.775712
1482.398438	352.464417
1481.371094	175.006210
1480.342773	79.143440
1479.315430	266.231445
1478.287109	422.582581
1477.259766	311.258484
1476.230469	436.830688
1475.202148	208.255890
1474.173828	481.386749
1473.144531	456.455566
1472.115234	581.660583
1471.085938	582.058960
1470.055664	618.016785
1469.025391	730.221680
1467.996094	684.657471
1466.964844	794.152283
1465.934570	898.478821
1464.904297	873.092773
1463.873047	1231.369751
1462.841797	1058.478271
1461.809570	997.370056
1460.778320	1093.705933
1459.746094	1123.942383
1458.713867	1237.896606
1457.681641	1108.136597
1456.649414	1272.725464
1455.616211	1254.557129
1454.583008	1353.033691
1453.549805	1299.300537
1452.516602	1197.397339
1451.483398	1501.046265
1450.449219	1523.254639
1449.415039	1266.746948
1448.380859	1691.695679
1447.345703	1703.651001
1446.311523	1414.300781
1445.276367	1464.248413
1444.241211	1372.437378
1443.205078	1262.933228
1442.169922	1727.720825
1441.133789	1461.359619
1440.097656	1061.088013
1439.061523	1308.174927
1438.024414	1239.197998
1436.988281	1311.771851
1435.951172	1169.554321
1434.914063	1072.865112
1433.875977	910.550842
1432.838867	811.441101
1431.800781	785.574768
1430.762695	618.396179
1429.724609	590.075806
1428.685547	465.905884
1427.646484	538.528870
1426.607422	442.187561
1425.568359	507.250610
1424.529297	315.207764
1423.489258	176.175568
1422.449219	193.430145
1421.409180	394.578430
1420.369141	303.532013
1419.328125	96.717033
1418.288086	146.792374
1417.247070	13.138175
1416.205078	146.281311
1415.164063	42.931225
1414.122070	22.647888
1413.080078	57.726604
1412.038086	-40.421131
1410.996094	95.266548
1409.953125	-40.479351
1408.910156	-32.919392
1407.867188	29.937937
1406.824219	40.071426
1405.780273	20.101845
1404.737305	35.338272
1403.693359	-69.865700
1402.648438	168.775436
1401.604492	-101.893425
1400.559570	28.896557
1399.514648	-121.172356
1398.469727	-143.266052
1397.424805	165.563843
1396.378906	30.743046
1395.333984	-68.880356
1394.288086	-10.605359
1393.241211	157.884659
1392.195313	25.906101
1391.148438	66.761841
1390.101563	32.575844
1389.054688	5.971122
1388.006836	51.979187
1386.959961	40.511471
1385.912109	149.133041
1384.864258	-82.241501
1383.815430	-11.013105
1382.767578	100.240799
1381.718750	-48.335197
1380.669922	-41.908875
1379.621094	-100.349602
1378.571289	48.535656
1377.522461	-231.934830
1376.472656	6.901694
1375.421875	71.031425
1374.372070	-69.353813
1373.321289	-74.928825
1372.270508	109.089050
1371.219727	21.351753
1370.168945	-51.317909
1369.117188	-34.175671
1368.066406	-41.873489
1367.014648	-32.062977
1365.961914	124.747765
1364.910156	214.347656
1363.857422	-9.679178
1362.804688	5.395364
1361.751953	249.462265
1360.698242	137.748642
1359.645508	88.349182
1358.591797	-45.502899
1357.538086	79.339928
1356.483398	189.288574
1355.429688	254.545441
1354.375000	123.570808
1353.320313	82.157333
1352.264648	35.869465
1351.209961	79.073921
1350.154297	157.087982
1349.098633	267.413818
1348.042969	382.736115
1346.986328	339.315857
1345.930664	432.414398
1344.874023	542.907288
1343.817383	331.142914
1342.759766	526.040710
1341.703125	383.921875
1340.645508	663.125366
1339.587891	506.334167
1338.529297	768.213989
1337.471680	448.219116
1336.413086	338.849243
1335.354492	573.615967
1334.295898	518.864807
1333.236328	610.169006
1332.176758	409.667938
1331.117188	352.753784
1330.057617	328.083527
1328.998047	478.991791
1327.937500	540.949646
1326.876953	365.784271
1325.816406	489.649658
1324.754883	351.768951
1323.694336	414.017944
1322.632813	254.153900
1321.571289	170.943085
1320.508789	356.785614
1319.447266	443.954071
1318.384766	792.586121
1317.322266	694.840271
1316.259766	414.785309
1315.196289	381.393829
1314.132813	683.215637
1313.069336	723.838074
1312.005859	587.173523
1310.942383	711.671631
1309.877930	649.072876
1308.813477	845.027161
1307.749023	610.303345
1306.683594	646.395081
1305.619141	633.345276
1304.553711	492.482697
1303.488281	509.113159
1302.421875	815.876892
1301.356445	675.271423
1300.290039	751.022400
1299.223633	871.027039
1298.157227	524.381287
1297.089844	700.988342
1296.022461	673.813477
1294.955078	501.895996
1293.887695	496.985931
1292.819336	484.776794
1291.751953	426.030396
1290.683594	492.438354
1289.614258	448.540863
1288.545898	529.738159
1287.476563	569.292358
1286.407227	329.558838
1285.337891	312.907684
1284.268555	497.148499
1283.198242	458.535706
1282.127930	346.549377
1281.057617	371.726593
1279.986328	316.190063
1278.916016	502.929749
1277.844727	528.202759
1276.773438	399.451843
1275.701172	324.589783
1274.629883	318.248810
1273.557617	355.941223
1272.485352	347.239380
1271.413086	424.078766
1270.339844	598.612671
1269.266602	492.320526
1268.193359	691.253052
1267.120117	638.757751
1266.045898	488.719513
1264.972656	607.130066
1263.898438	520.649902
1262.823242	558.601196
1261.749023	579.503906
1260.673828	483.435608
1259.598633	606.755249
1258.523438	656.960815
1257.448242	634.100952
1256.372070	550.397766
1255.295898	522.755859
1254.219727	458.639069
1253.142578	560.060486
1252.066406	393.822632
1250.989258	616.885498
1249.912109	494.527618
1248.833984	598.369690
1247.756836	561.190674
1246.678711	487.590271
1245.599609	435.908234
1244.521484	474.149048
1243.442383	592.537537
1242.364258	419.498047
1241.285156	632.553284
1240.205078	556.692505
1239.125977	395.942413
1238.045898	630.727234
1236.965820	508.858734
1235.884766	476.777893
1234.804688	355.010559
1233.723633	373.892090
1232.642578	458.200989
1231.561523	377.719391
1230.479492	461.994904
1229.397461	207.181961
1228.315430	536.007080
1227.233398	443.478058
1226.150391	527.661987
1225.068359	406.134521
1223.985352	386.259430
1222.901367	257.552307
1221.818359	182.093674
1220.734375	244.458313
1219.650391	393.799744
1218.566406	243.426620
1217.481445	93.110199
1216.396484	225.448395
1215.311523	116.232300
1214.226563	23.952196
1213.141602	192.384521
1212.055664	66.315224
1210.969727	186.380386
1209.883789	388.388733
1208.796875	443.180847
1207.709961	321.923218
1206.623047	176.594452
1205.536133	306.051178
1204.449219	47.506474
1203.361328	210.616318
1202.273438	96.667435
1201.185547	26.086792
1200.096680	97.546005
1199.008789	-163.186188
1197.919922	-46.048000
1196.830078	46.953918
1195.741211	2.794543
1194.651367	-82.252533
1193.561523	-85.549744
1192.471680	-40.803795
1191.381836	-133.079788
1190.291016	137.429550
1189.200195	-123.041367
1188.109375	-83.251930
1187.017578	-139.547241
1185.926758	-272.659760
1184.834961	-31.379658
1183.742188	-174.121643
1182.650391	-141.728302
1181.557617	-210.107147
1180.464844	-60.306614
1179.372070	39.052692
1178.279297	78.416618
1177.185547	67.408684
1176.091797	44.391766
1174.998047	2.186747
1173.903320	3.061644
1172.808594	176.256424
1171.713867	-172.411896
1170.619141	12.630596
1169.524414	-36.890839
1168.428711	-36.205330
1167.333008	-18.821686
1166.237305	-58.862240
1165.140625	116.184067
1164.044922	87.997505
1162.948242	-21.445461
1161.850586	122.297249
1160.753906	148.925720
1159.656250	-51.305450
1158.558594	101.769188
1157.460938	59.053818
1156.362305	68.800568
1155.263672	164.370346
1154.165039	200.235748
1153.066406	14.312752
1151.967773	114.469505
1150.868164	69.167023
1149.768555	128.675674
1148.667969	-66.766205
1147.568359	126.024948
1146.467773	-52.745705
1145.367188	137.486359
1144.266602	11.066934
1143.165039	55.971588
1142.063477	-41.913704
1140.961914	29.059652
1139.860352	118.979729
1138.757813	18.641350
1137.655273	120.321327
1136.552734	226.665405
1135.450195	150.001953
1134.346680	-19.298090
1133.244141	269.719513
1132.139648	50.533180
1131.036133	151.819427
1129.931641	480.814850
1128.827148	543.918762
1127.722656	355.542694
1126.618164	404.340302
1125.512695	156.733246
1124.407227	646.329956
1123.301758	403.444366
1122.196289	461.508575
1121.089844	216.328903
1119.983398	238.812836
1118.876953	313.335876
1117.769531	333.345917
1116.663086	362.780792
1115.555664	328.286713
1114.447266	234.637558
1113.339844	308.901367
1112.231445	387.823761
1111.123047	232.670044
1110.014648	94.098083
1108.905273	158.742142
1107.795898	294.190918
1106.686523	431.908905
1105.577148	449.122406
1104.466797	286.900269
1103.357422	356.001434
1102.247070	281.118591
1101.135742	359.566803
1100.025391	553.514465
1098.914063	546.934326
1097.802734	252.747437
1096.690430	382.877075
1095.579102	428.106995
1094.466797	275.417725
1093.353516	436.001465
1092.241211	299.820801
1091.127930	337.878723
1090.014648	274.700867
1088.901367	239.769577
1087.788086	496.535950
1086.673828	393.330475
1085.559570	426.534393
1084.445313	370.380096
1083.330078	389.442169
1082.214844	427.281677
1081.099609	277.160248
1079.984375	481.740021
1078.868164	578.201050
1077.751953	498.543915
1076.635742	212.378922
1075.519531	423.791046
1074.402344	334.818848
1073.285156	177.866196
1072.167969	438.366699
1071.050781	84.535255
1069.932617	323.836182
1068.814453	328.704651
1067.696289	296.087952
1066.578125	183.854355
1065.458984	-5.600170
1064.339844	320.072632
1063.220703	338.991028
1062.100586	191.762955
1060.980469	269.197571
1059.860352	101.018646
1058.740234	21.785776
1057.619141	117.933167
1056.498047	76.147896
1055.376953	29.721073
1054.255859	233.304138
1053.133789	200.901657
1052.011719	238.583481
1050.889648	173.542068
1049.767578	99.213043
1048.644531	167.278778
1047.521484	116.350082
1046.398438	179.757095
1045.274414	-64.658569
1044.150391	-17.516645
1043.026367	87.898750
1041.902344	2.206831
1040.778320	35.398869
1039.653320	-85.128738
1038.528320	187.973877
1037.402344	144.351196
1036.277344	103.108932
1035.151367	80.532158
1034.024414	-93.227646
1032.898438	116.914536
1031.771484	273.506622
1030.644531	158.050552
1029.517578	107.766090
1028.390625	52.894428
1027.262695	-215.656021
1026.134766	-242.477203
1025.005859	-106.693863
1023.877930	-152.017502
1022.749023	-220.492493
1021.620117	-240.158203
1020.490234	16.311899
1019.361328	-56.658302
1018.231445	-166.653885
1017.101563	-144.400009
1015.970703	40.141922
1014.839844	20.720297
1013.708984	-68.145493
1012.578125	42.280743
1011.447266	99.445137
1010.315430	-40.156517
1009.183594	114.320557
1008.050781	-133.876801
1006.918945	99.322594
1005.786133	441.179260
1004.653320	910.120728
1003.519531	990.491577
1002.386719	1302.026733
1001.252930	1008.025940
1000.118164	714.219666
998.984375	328.221222
997.849609	198.790695
996.714844	152.597351
995.580078	48.782436
994.444336	134.306137
993.308594	28.363829
992.172852	63.236343
991.036133	24.364468
989.900391	149.266724
988.763672	-113.054764
987.626953	-137.831726
986.489258	141.578918
985.351563	80.035095
984.213867	-103.458862
983.076172	-121.036339
981.937500	-94.804092
980.798828	-54.706253
979.660156	93.571960
978.521484	21.043564
977.381836	-99.672432
976.242188	184.368164
975.102539	220.111877
973.961914	-100.271347
972.822266	20.670406
971.681641	91.097061
970.540039	16.893734
969.399414	167.787308
968.257813	162.605988
967.116211	79.479813
965.973633	219.001831
964.832031	32.835808
963.689453	273.347504
962.545898	126.376915
961.403320	46.019047
960.259766	185.755157
959.116211	11.639497
957.972656	238.503006
956.828125	39.416630
955.683594	28.224352
954.539063	252.856689
953.393555	67.860245
952.249023	182.714539
951.103516	29.989546
949.957031	270.712555
948.811523	-2.979175
947.665039	4.656518
946.518555	-131.595642
945.371094	127.508484
944.224609	57.670998
943.077148	200.297546
941.929688	294.987946
940.781250	104.412270
939.632813	71.441635
938.484375	-4.786771
937.335938	160.848618
936.186523	175.982864
935.038086	154.703598
933.887695	190.483673
932.738281	274.162537
931.587891	59.446583
930.437500	236.631088
929.287109	245.302277
928.135742	128.831772
926.985352	83.030884
925.833984	-19.565401
924.681641	148.656555
923.530273	153.110214
922.377930	-67.475838
921.224609	25.809834
920.072266	41.838291
918.918945	53.376480
917.765625	26.349669
916.612305	-86.907135
915.458008	4.298341
914.303711	-11.174275
913.149414	11.996296
911.995117	-209.835480
910.839844	-234.155945
909.684570	-22.553986
908.529297	-76.279678
907.373047	55.951210
906.216797	138.310349
905.060547	136.846436
903.904297	-50.315685
902.747070	41.211811
901.589844	-134.425018
900.432617	-63.204895
899.274414	73.655586
898.117188	63.425877
896.958984	-159.382645
895.799805	-36.041653
894.641602	-7.684257
893.482422	167.624878
892.322266	98.825966
891.163086	86.572769
890.002930	126.313454
888.842773	-3.302533
887.682617	-19.941574
886.521484	-11.711701
885.360352	-10.228235
884.199219	77.012344
883.038086	-45.532360
881.875977	-170.246704
880.713867	-24.339880
879.551758	159.836121
878.388672	-27.870602
877.225586	79.660744
876.062500	-71.865189
874.899414	231.565796
873.735352	197.175827
872.571289	246.091507
871.407227	299.495972
870.242188	91.921890
869.077148	89.128670
867.912109	-59.818741
866.747070	-15.353418
865.581055	89.783897
864.415039	201.613297
863.249023	104.465385
862.083008	94.955902
860.916016	49.524776
859.749023	165.745819
858.581055	203.356812
857.414063	371.083984
856.246094	208.958038
855.077148	322.767548
853.909180	416.328674
852.740234	408.958191
851.571289	311.930237
850.402344	463.647675
849.232422	281.499664
848.062500	206.921478
846.892578	47.275047
845.721680	223.469009
844.551758	166.801270
843.380859	105.665596
842.208984	-11.385643
841.038086	79.577461
839.866211	94.452507
838.694336	-2.474357
837.521484	97.283554
836.348633	7.047625
835.175781	149.135040
834.002930	-14.831361
832.829102	31.123388
831.655273	130.594284
830.481445	241.139801
829.307617	168.642670
828.132813	238.902969
826.958008	349.231750
825.783203	98.281334
824.607422	81.458252
823.431641	71.285622
822.255859	43.250816
821.079102	104.284737
819.903320	-28.499554
818.726563	1.261632
817.548828	64.352531
816.372070	149.616028
815.194336	-14.384130
814.016602	-98.282478
812.837891	51.304947
811.659180	-94.917351
810.480469	-187.778107
809.301758	-89.539597
808.122070	-84.707542
806.942383	-173.216782
805.762695	-175.136124
804.583008	-61.664238
803.402344	-123.641830
802.221680	0.751480
801.041016	14.106212
799.859375	11.875575
798.677734	-134.542648
797.496094	-136.848816
796.313477	-172.453033
795.131836	-21.968124
793.949219	8.763425
792.765625	-208.631577
791.583008	-120.412041
790.399414	60.688789
789.215820	-172.227463
788.031250	114.899796
786.846680	220.436050
785.662109	-5.884072
784.477539	6.649708
783.291992	16.914373
782.106445	2.807032
780.920898	101.340820
779.735352	131.292603
778.548828	214.183884
777.362305	-49.675728
776.174805	-55.185619
774.988281	93.740967
773.800781	143.257858
772.613281	128.728683
771.424805	-154.900192
770.236328	62.062202
769.047852	58.439049
767.859375	-123.740387
766.669922	-41.481884
765.480469	56.112919
764.291016	36.896667
763.101563	198.189819
761.911133	141.443665
760.720703	-29.753649
759.529297	287.534515
758.338867	114.106606
757.147461	145.244873
755.955078	253.286560
754.763672	148.024536
753.571289	192.216583
752.378906	354.999207
751.186523	111.311447
749.993164	-105.937302
748.799805	-134.294922
747.606445	65.617165
746.412109	239.077560
745.217773	6.549267
744.023438	184.286957
742.829102	85.612686
741.633789	52.740646
740.438477	214.949478
739.243164	13.298599
738.046875	33.010082
736.850586	-45.863922
735.654297	41.720470
734.458008	-39.319801
733.260742	137.955139
732.063477	155.399292
730.866211	100.638626
729.667969	32.781979
728.469727	-6.609574
727.271484	-61.280178
726.073242	50.197899
724.874023	222.820251
723.674805	117.916466
722.474609	124.470444
721.275391	24.036808
720.075195	-19.569014
718.875000	157.312561
717.673828	270.851929
716.473633	96.385773
715.272461	175.037140
714.070313	149.011017
712.869141	129.565704
711.666992	169.008896
710.463867	188.854996
709.261719	125.941132
708.058594	12.996888
706.855469	-82.435944
705.652344	89.987823
704.448242	116.545807
703.244141	123.548073
702.040039	56.623775
700.834961	100.698845
699.630859	-53.079128
698.424805	101.965698
697.219727	204.821411
696.013672	-150.814789
694.807617	-23.954998
693.601563	-92.579163
692.395508	-17.806980
691.188477	48.296688
689.981445	16.751303
688.773438	-212.189819
687.566406	-156.783401
686.358398	-70.986946
685.149414	8.314437
683.941406	139.655289
682.732422	-227.512985
681.523438	-130.751465
680.313477	-18.823359
679.104492	73.602654
677.894531	44.769474
676.683594	-53.281654
675.473633	-177.222198
674.262695	-67.370293
673.051758	157.121368
671.839844	78.744995
670.628906	78.276154
669.416992	36.759136
668.204102	170.354462
666.992188	20.833788
665.779297	115.516998
664.566406	-57.654072
663.352539	164.418243
662.138672	198.569611
660.924805	-39.250412
659.710938	-143.187363
658.497070	-5.473091
657.282227	-72.745209
656.066406	-83.951256
654.851563	-99.505669
653.635742	-41.817047
652.419922	5.015623
651.204102	122.853691
649.987305	44.567417
648.770508	-27.307709
647.553711	-15.281894
646.336914	110.707405
645.119141	202.094528
643.901367	349.246185
642.682617	3.646159
641.464844	163.383957
640.246094	127.245834
639.027344	116.735252
637.807617	11.483455
636.587891	-3.700426
635.368164	-51.321636
634.148438	111.277008
632.927734	164.047531
631.707031	42.655437
630.486328	-128.337006
629.264648	-72.156471
628.043945	82.325241
626.822266	107.708565
625.599609	-55.970657
624.376953	43.660782
623.155273	104.247063
621.931641	95.784966
620.708984	37.584454
619.485352	13.163561
618.261719	-37.473484
617.037109	-28.721851
615.813477	-296.623993
614.588867	49.010448
613.364258	-100.284332
612.138672	-23.520983
610.913086	76.003456
609.687500	16.545637
608.461914	67.449966
607.235352	-0.020948
606.008789	64.107994
604.782227	-105.484474
