# Supplementary material for: Raman spectroscopy accurately differentiates mucosal healing from non-healing and biochemical changes following biological therapy in inflammatory bowel disease
Source: PLoS One. 2021 Jun 2;16(6):e0252210. doi: 10.1371/journal.pone.0252210 (PMC8172032; doi:10.1371/journal.pone.0252210)
Supplement: S2 Dataset — (ZIP) [file pone.0252210.s004.zip › Export UC MH/OC029-1 pre treatment_base sub CR removed_20__X_-2903.93__Y_35431.1__Z_228.797__Time_227.txt]

1714.640625	563.521667
1713.664063	403.909760
1712.687500	89.256233
1711.709961	286.787842
1710.733398	114.284172
1709.755859	54.206936
1708.778320	-161.444443
1707.799805	-144.234955
1706.821289	3.938383
1705.843750	-99.912575
1704.864258	-364.893402
1703.885742	-209.851685
1702.907227	-175.770020
1701.927734	-190.449493
1700.948242	-93.334610
1699.968750	-178.708572
1698.988281	-131.077240
1698.007813	135.036011
1697.028320	-35.237423
1696.046875	-48.697784
1695.066406	132.099426
1694.084961	31.486486
1693.104492	130.334671
1692.123047	-1.421494
1691.140625	132.734558
1690.159180	388.610626
1689.176758	29.723564
1688.194336	112.632927
1687.211914	298.369965
1686.228516	-74.333885
1685.246094	26.384512
1684.262695	184.402145
1683.279297	287.802856
1682.295898	27.632345
1681.311523	101.715782
1680.327148	461.919434
1679.342773	128.540619
1678.358398	227.621323
1677.374023	559.311523
1676.388672	516.943054
1675.403320	563.481995
1674.417969	866.329712
1673.432617	917.595276
1672.446289	1022.997681
1671.459961	1076.224976
1670.473633	1095.877930
1669.487305	1544.036133
1668.500977	1214.979004
1667.513672	1810.700317
1666.526367	1539.197998
1665.539063	1687.881714
1664.550781	1399.592896
1663.563477	2257.962402
1662.575195	2294.711914
1661.586914	2189.030762
1660.598633	2174.221191
1659.609375	2843.728271
1658.620117	2498.962891
1657.631836	2949.589844
1656.641602	2534.696045
1655.652344	2501.827148
1654.662109	2546.284668
1653.672852	2527.778809
1652.681641	2128.799561
1651.691406	2243.664307
1650.701172	2147.403320
1649.709961	1636.541382
1648.718750	1493.770874
1647.727539	1243.134033
1646.735352	773.702881
1645.744141	777.717957
1644.751953	594.576660
1643.759766	425.064880
1642.766602	440.736053
1641.774414	509.508942
1640.781250	209.121094
1639.788086	56.877956
1638.794922	176.625824
1637.801758	75.062943
1636.807617	-63.144192
1635.813477	244.368668
1634.819336	1.187502
1633.825195	174.566559
1632.830078	89.891167
1631.834961	-255.305969
1630.839844	-115.761833
1629.844727	34.374832
1628.849609	-104.931129
1627.853516	-323.022675
1626.857422	0.965731
1625.861328	-35.423969
1624.865234	-82.256989
1623.868164	5.043131
1622.871094	207.985352
1621.874023	87.655716
1620.876953	135.529251
1619.879883	46.801949
1618.881836	-125.932632
1617.883789	-99.080315
1616.885742	-261.258728
1615.887695	-74.376244
1614.888672	93.999474
1613.889648	251.752808
1612.890625	97.286713
1611.891602	223.361786
1610.892578	-70.128288
1609.892578	-4.537366
1608.892578	-7.206081
1607.892578	309.619354
1606.892578	8.077711
1605.891602	10.284400
1604.890625	185.144257
1603.889648	147.777206
1602.888672	10.838610
1601.887695	64.794563
1600.885742	-17.459841
1599.883789	33.528881
1598.881836	-103.926826
1597.879883	-317.309204
1596.876953	-227.631210
1595.874023	60.394138
1594.871094	139.117233
1593.868164	436.990204
1592.864258	-163.720520
1591.861328	97.127632
1590.857422	13.113348
1589.853516	179.426270
1588.848633	-283.311798
1587.844727	-219.180496
1586.839844	-24.930202
1585.834961	-138.647064
1584.830078	143.657883
1583.824219	178.010483
1582.819336	74.025642
1581.813477	337.123413
1580.807617	24.288008
1579.800781	0.349649
1578.794922	-299.767578
1577.788086	-225.234741
1576.781250	348.619476
1575.773438	16.599592
1574.766602	277.509155
1573.758789	254.576172
1572.750977	101.391472
1571.743164	140.356201
1570.735352	215.420502
1569.726563	201.827652
1568.718750	450.347961
1567.708984	350.447021
1566.700195	52.995956
1565.691406	-94.033142
1564.681641	-166.022644
1563.671875	106.862022
1562.662109	311.904022
1561.652344	54.896385
1560.641602	-75.227356
1559.630859	206.659851
1558.620117	-333.537292
1557.609375	-15.982261
1556.597656	163.822266
1555.586914	286.307220
1554.575195	462.833771
1553.563477	237.673752
1552.550781	348.857117
1551.539063	146.571121
1550.526367	60.526894
1549.513672	-287.041412
1548.500977	11.898845
1547.487305	168.199142
1546.473633	316.409088
1545.459961	283.356567
1544.446289	105.336266
1543.432617	257.850067
1542.417969	40.625549
1541.404297	32.453373
1540.389648	-169.646866
1539.374023	175.343872
1538.359375	-27.202091
1537.343750	-129.297562
1536.328125	191.502808
1535.312500	-21.995815
1534.296875	89.279358
1533.280273	-73.045097
1532.263672	109.867950
1531.247070	179.073914
1530.230469	467.026703
1529.212891	-18.194641
1528.196289	50.310722
1527.178711	260.155090
1526.160156	219.952164
1525.142578	547.625549
1524.124023	591.860779
1523.106445	116.211258
1522.087891	298.992645
1521.068359	59.725151
1520.049805	226.606033
1519.030273	10.186284
1518.010742	315.355408
1516.991211	337.569794
1515.971680	426.373871
1514.951172	-9.004890
1513.930664	192.415604
1512.910156	272.910309
1511.889648	363.459259
1510.868164	102.215210
1509.846680	141.077072
1508.826172	74.620140
1507.803711	382.374939
1506.782227	297.593567
1505.759766	-384.596771
1504.737305	-62.034527
1503.714844	-52.354744
1502.692383	-111.991226
1501.668945	-171.774689
1500.646484	42.342258
1499.623047	-132.928619
1498.599609	-185.397629
1497.575195	-76.790405
1496.550781	-183.260742
1495.527344	170.637604
1494.502930	-84.404182
1493.477539	-40.337688
1492.453125	49.640163
1491.427734	251.891891
1490.402344	321.088562
1489.376953	454.021057
1488.350586	305.824341
1487.325195	341.483978
1486.298828	359.137054
1485.272461	312.886688
1484.245117	659.531616
1483.218750	268.653595
1482.191406	173.725204
1481.164063	527.609497
1480.136719	386.636505
1479.108398	867.622131
1478.080078	1335.599731
1477.052734	1135.762573
1476.023438	739.740540
1474.995117	1189.463989
1473.965820	992.127441
1472.937500	1472.071167
1471.908203	1351.042236
1470.877930	1840.749146
1469.848633	1673.835327
1468.818359	1939.363892
1467.788086	2339.542236
1466.757813	2213.211426
1465.727539	2366.547119
1464.696289	2687.515381
1463.665039	2805.057617
1462.633789	3346.800293
1461.602539	3004.424805
1460.570313	3197.970947
1459.539063	3241.679932
1458.506836	3315.807617
1457.473633	3468.555176
1456.441406	3514.723145
1455.408203	3390.902588
1454.375000	3226.579102
1453.341797	3924.443848
1452.308594	4013.632568
1451.274414	3608.562500
1450.241211	3943.641602
1449.207031	4362.185059
1448.171875	4046.034424
1447.137695	4347.979492
1446.102539	4447.267578
1445.067383	4478.222656
1444.032227	4319.418945
1442.997070	4206.280273
1441.960938	4255.116211
1440.924805	3957.507080
1439.888672	4112.702637
1438.852539	3754.715088
1437.816406	3589.041260
1436.779297	3463.911621
1435.742188	3414.702881
1434.705078	3256.984375
1433.666992	2766.048584
1432.629883	2442.072266
1431.591797	2350.516846
1430.553711	1867.925049
1429.514648	1564.744263
1428.476563	1160.915161
1427.437500	1095.283325
1426.398438	712.068420
1425.359375	722.391785
1424.320313	695.011536
1423.280273	869.311157
1422.240234	519.622864
1421.200195	328.880402
1420.159180	657.070984
1419.119141	494.306854
1418.078125	583.423462
1417.037109	785.871460
1415.996094	502.746460
1414.954102	295.305573
1413.912109	2.571214
1412.870117	19.373295
1411.828125	28.758535
1410.786133	224.265793
1409.743164	253.945572
1408.700195	4.877963
1407.657227	-70.628792
1406.614258	165.434692
1405.570313	19.879118
1404.527344	67.839722
1403.483398	-250.510849
1402.438477	53.657387
1401.394531	172.232559
1400.349609	-55.231056
1399.304688	38.516785
1398.259766	-18.044178
1397.214844	-24.299496
1396.168945	197.615234
1395.123047	126.461197
1394.077148	-222.537933
1393.031250	-288.246368
1391.984375	131.931213
1390.937500	-93.735062
1389.890625	113.816216
1388.843750	71.226501
1387.796875	101.365707
1386.749023	-103.469063
1385.701172	74.528404
1384.653320	-102.381500
1383.604492	-1.635655
1382.556641	-303.065369
1381.507813	-184.498123
1380.458984	59.080265
1379.410156	-94.349319
1378.360352	44.556137
1377.310547	106.187103
1376.260742	48.168869
1375.210938	204.929428
1374.161133	157.234604
1373.110352	229.426117
1372.059570	-122.143738
1371.008789	-283.924103
1369.957031	-4.317045
1368.906250	-46.096317
1367.854492	310.916443
1366.802734	199.666229
1365.750000	108.538620
1364.698242	206.865707
1363.645508	190.797775
1362.592773	-156.090164
1361.540039	-22.441008
1360.486328	467.035797
1359.433594	319.795441
1358.379883	-78.373543
1357.326172	-207.709747
1356.271484	-78.345947
1355.216797	78.465218
1354.163086	627.935242
1353.107422	96.812096
1352.052734	651.327026
1350.998047	699.277161
1349.942383	725.016663
1348.886719	564.781982
1347.830078	647.921875
1346.774414	604.695557
1345.717773	958.455750
1344.661133	1133.695679
1343.604492	820.650940
1342.546875	1358.018311
1341.490234	1253.534058
1340.432617	1104.645874
1339.375000	1443.932007
1338.316406	1414.234619
1337.258789	1085.147705
1336.200195	1669.733398
1335.141602	1091.077148
1334.082031	1034.875000
1333.023438	1105.026123
1331.963867	814.201416
1330.904297	971.198303
1329.844727	1160.415894
1328.784180	1072.869019
1327.723633	1608.206421
1326.663086	1209.616089
1325.602539	1060.807373
1324.541992	1265.331665
1323.480469	1227.944702
1322.418945	1410.399658
1321.357422	1627.460449
1320.295898	1583.035889
1319.233398	1420.352661
1318.170898	1682.056030
1317.108398	1672.558228
1316.045898	1830.826538
1314.982422	1952.170044
1313.918945	2019.385864
1312.855469	2022.643799
1311.791992	1964.450195
1310.728516	1911.330322
1309.664063	2072.531738
1308.599609	2233.780029
1307.535156	2527.960205
1306.469727	2391.565918
1305.404297	2439.826416
1304.338867	2402.106934
1303.273438	2465.319824
1302.208008	2292.630859
1301.141602	2552.655518
1300.075195	2512.907227
1299.008789	2534.692871
1297.942383	2350.264404
1296.875000	2264.221436
1295.807617	2035.929321
1294.740234	2018.912842
1293.672852	2357.806885
1292.604492	1830.602539
1291.537109	1710.897339
1290.468750	1500.585693
1289.399414	1346.833618
1288.331055	1551.113281
1287.261719	1515.210327
1286.192383	1793.015625
1285.123047	1397.144531
1284.052734	1344.373413
1282.983398	1600.224731
1281.913086	1449.660156
1280.841797	1397.115234
1279.771484	1322.650879
1278.700195	1803.596436
1277.628906	1487.053345
1276.557617	1652.429688
1275.486328	1944.918335
1274.414063	1819.363159
1273.341797	1706.134888
1272.269531	2118.285645
1271.197266	1897.669189
1270.124023	2114.316406
1269.050781	1764.473022
1267.977539	2127.601563
1266.904297	1665.727173
1265.830078	1718.916382
1264.756836	1552.576294
1263.681641	1820.446411
1262.607422	1639.583374
1261.533203	1987.831299
1260.458008	1836.303833
1259.382813	1699.488281
1258.307617	1916.003662
1257.231445	1452.885376
1256.155273	1601.206909
1255.079102	1666.700317
1254.002930	1744.347656
1252.926758	1473.982788
1251.849609	1537.051758
1250.772461	1169.561035
1249.695313	1308.071045
1248.617188	1765.024048
1247.540039	1380.716675
1246.461914	1190.992310
1245.382813	1249.169312
1244.304688	1411.786499
1243.225586	1295.011719
1242.146484	1226.843750
1241.067383	1469.425171
1239.988281	1083.273315
1238.908203	1289.342041
1237.828125	1344.892212
1236.748047	1296.097534
1235.667969	1518.897217
1234.586914	1477.303955
1233.505859	1203.012085
1232.424805	1323.812500
1231.343750	1088.383057
1230.261719	1034.681396
1229.179688	1010.031128
1228.097656	1007.145081
1227.015625	946.126831
1225.932617	1020.609924
1224.850586	1063.571655
1223.767578	1014.538818
1222.683594	779.251648
1221.600586	558.535339
1220.516602	516.748535
1219.432617	595.769775
1218.347656	565.959167
1217.263672	463.642151
1216.178711	665.626465
1215.093750	355.540833
1214.008789	615.282104
1212.922852	727.604675
1211.836914	984.598450
1210.750977	720.297119
1209.665039	764.788818
1208.579102	773.017456
1207.492188	959.573181
1206.405273	1107.409668
1205.318359	703.240173
1204.230469	687.072937
1203.142578	405.869476
1202.054688	341.456635
1200.966797	106.043976
1199.877930	116.182434
1198.790039	270.645142
1197.701172	-145.308563
1196.611328	-128.162506
1195.522461	110.163582
1194.432617	93.411140
1193.342773	360.243835
1192.252930	86.098083
1191.162109	-200.045868
1190.072266	1.543500
1188.981445	73.237946
1187.889648	113.579224
1186.798828	-31.038479
1185.707031	-163.696915
1184.615234	-145.213989
1183.523438	360.194550
1182.430664	52.131718
1181.337891	-188.741623
1180.245117	-247.394958
1179.152344	-104.774315
1178.059570	20.904760
1176.965820	330.901245
1175.872070	111.273064
1174.778320	73.648582
1173.683594	220.288544
1172.588867	294.942657
1171.494141	347.919037
1170.399414	120.818825
1169.303711	-13.003715
1168.208984	128.179047
1167.113281	1.372970
1166.016602	-137.445953
1164.920898	306.860687
1163.824219	-178.654800
1162.727539	389.457611
1161.630859	393.545441
1160.533203	743.743774
1159.435547	558.921021
1158.337891	502.956024
1157.240234	866.883911
1156.141602	729.523132
1155.043945	537.275818
1153.944336	564.358948
1152.845703	443.524414
1151.747070	384.602539
1150.647461	339.884247
1149.547852	178.332718
1148.447266	374.023956
1147.347656	536.189575
1146.247070	400.555481
1145.146484	445.772827
1144.044922	93.425262
1142.944336	119.444435
1141.842773	230.961914
1140.741211	237.684113
1139.638672	-98.098549
1138.537109	165.206573
1137.434570	425.894592
1136.332031	586.566956
1135.228516	188.810684
1134.125977	401.504456
1133.022461	378.919434
1131.917969	484.411591
1130.814453	582.653137
1129.709961	851.571106
1128.605469	920.998230
1127.500977	995.040833
1126.396484	710.903076
1125.291016	1145.081787
1124.185547	1126.277466
1123.080078	1123.975342
1121.973633	844.387024
1120.868164	894.065430
1119.761719	768.389526
1118.654297	933.848694
1117.547852	694.429749
1116.440430	940.105225
1115.333008	662.748169
1114.225586	588.840515
1113.117188	673.300415
1112.008789	812.009216
1110.900391	811.124512
1109.791992	658.917358
1108.682617	750.028564
1107.573242	935.495972
1106.463867	865.766418
1105.354492	850.294739
1104.244141	952.760620
1103.133789	863.956238
1102.023438	1228.113647
1100.913086	976.390930
1099.801758	1288.323120
1098.690430	1281.753662
1097.579102	1110.125488
1096.467773	1185.956055
1095.355469	1386.546387
1094.243164	1377.345215
1093.130859	998.358337
1092.017578	1558.898315
1090.905273	1262.322510
1089.791992	1325.882813
1088.677734	1001.124023
1087.564453	1455.099243
1086.450195	1297.345459
1085.335938	1332.421265
1084.221680	1134.723511
1083.106445	1395.338013
1081.991211	1251.663452
1080.875977	1305.342773
1079.760742	1253.280396
1078.644531	1377.296509
1077.528320	1123.286377
1076.412109	1357.521484
1075.295898	1183.359741
1074.178711	1046.773804
1073.061523	966.514221
1071.944336	811.247437
1070.826172	1014.680481
1069.708984	1257.870972
1068.590820	1144.766113
1067.471680	1130.075073
1066.353516	787.515869
1065.234375	1065.598022
1064.115234	882.377075
1062.996094	900.523315
1061.875977	1122.216675
1060.755859	1154.329102
1059.635742	1261.277100
1058.515625	996.402832
1057.394531	642.812317
1056.273438	962.517883
1055.152344	359.115875
1054.031250	585.335266
1052.909180	811.457886
1051.787109	712.929688
1050.665039	703.190735
1049.541992	868.518921
1048.418945	1015.137573
1047.295898	898.111694
1046.172852	536.283691
1045.048828	475.451263
1043.925781	449.678986
1042.801758	377.333282
1041.676758	300.393372
1040.552734	747.732117
1039.427734	260.931183
1038.302734	484.627319
1037.176758	482.442963
1036.050781	706.089111
1034.924805	534.119019
1033.798828	613.550842
1032.672852	632.543457
1031.545898	353.942108
1030.418945	440.535614
1029.291992	529.498291
1028.164063	309.429688
1027.036133	224.290115
1025.908203	-69.761665
1024.780273	-89.574738
1023.651367	-315.924316
1022.522461	156.551956
1021.393555	99.840866
1020.264648	-35.625446
1019.134766	-126.875763
1018.004883	-76.524719
1016.875000	38.824589
1015.744141	-103.059456
1014.613281	-163.662949
1013.482422	132.645386
1012.351563	46.770180
1011.219727	310.698944
1010.088867	444.994965
1008.956055	664.964050
1007.824219	658.199463
1006.691406	760.283691
1005.558594	1690.483521
1004.425781	2403.016113
1003.292969	2770.887451
1002.159180	2394.468506
1001.025391	1824.260010
999.891602	972.611755
998.756836	696.609924
997.622070	95.289787
996.487305	39.231499
995.352539	209.546402
994.216797	112.247025
993.081055	12.840612
991.945313	171.965775
990.808594	-12.423200
989.672852	121.595032
988.536133	-64.674316
987.398438	41.942860
986.261719	-70.164345
985.124023	-230.432083
983.986328	-249.987335
982.847656	66.742172
981.709961	-132.055023
980.571289	-252.353043
979.432617	-215.982773
978.292969	-6.957358
977.153320	87.177094
976.013672	-73.730377
974.874023	266.669250
973.734375	354.334351
972.593750	76.861748
971.453125	477.259003
970.311523	466.619354
969.170898	-35.087601
968.029297	326.600800
966.886719	75.639305
965.745117	407.699432
964.602539	221.451843
963.459961	390.902557
962.317383	587.982117
961.173828	283.230164
960.030273	262.956726
958.886719	148.967194
957.743164	474.973236
956.598633	485.034485
955.454102	151.913239
954.309570	322.660767
953.165039	502.691681
952.019531	245.898132
950.874023	321.064941
949.727539	-24.333395
948.582031	62.704491
947.435547	168.189835
946.289063	319.531464
945.141602	18.692724
943.995117	213.810013
942.847656	415.891907
941.699219	353.278778
940.551758	304.601868
939.403320	208.237915
938.254883	226.191727
937.105469	372.056458
935.957031	778.000671
934.807617	392.949249
933.658203	176.933411
932.507813	-25.097761
931.357422	272.042725
930.207031	127.436310
929.056641	147.039398
927.906250	12.054401
926.754883	34.364643
925.603516	-13.660486
924.451172	286.573486
923.298828	-40.806683
922.146484	-129.094971
920.994141	180.664627
919.841797	10.959268
918.688477	14.212175
917.535156	-220.845627
916.380859	359.689728
915.227539	136.416946
914.073242	-170.546280
912.918945	298.959808
911.763672	-127.750244
910.608398	-261.458527
909.453125	-208.951859
908.297852	-176.684998
907.141602	-49.042240
905.985352	185.240295
904.829102	68.422493
903.672852	-236.157730
902.515625	-112.407677
901.358398	13.724735
900.201172	-68.258667
899.042969	69.477264
897.884766	26.327744
896.726563	159.802231
895.568359	19.757826
894.409180	221.334702
893.250000	350.653839
892.090820	382.904144
890.930664	399.491730
889.771484	81.944618
888.611328	202.784546
887.450195	23.462355
886.289063	298.047058
885.128906	58.157909
883.966797	217.847900
882.805664	600.898132
881.643555	305.171478
880.481445	390.716461
879.319336	483.119934
878.156250	334.503571
876.993164	539.782715
875.830078	654.997131
874.666016	391.991425
873.502930	665.016052
872.338867	328.099365
871.173828	362.730408
870.009766	622.412964
868.844727	508.738251
867.679688	303.030518
866.513672	742.704956
865.348633	788.951904
864.182617	392.628784
863.015625	847.982117
861.849609	690.068970
860.682617	826.461853
859.515625	693.491943
858.347656	1097.051270
857.180664	786.969666
856.012695	919.023010
854.843750	997.258545
853.675781	1142.775024
852.506836	1301.739380
851.337891	700.943115
850.167969	745.770630
848.999023	886.941284
847.829102	819.813721
846.658203	880.383972
845.488281	459.683777
844.317383	793.395935
843.146484	576.581177
841.975586	494.098602
840.803711	664.383423
839.631836	474.632843
838.459961	466.041962
837.287109	504.393555
836.114258	410.908234
834.941406	547.531067
833.768555	764.476563
832.594727	324.922058
831.420898	555.185791
830.247070	1041.947144
829.072266	698.516052
827.898438	649.638977
826.722656	353.238464
825.547852	458.231232
824.372070	355.854553
823.196289	-22.846548
822.020508	420.666718
820.844727	195.714432
819.667969	35.391483
818.491211	153.371994
817.313477	469.321106
816.136719	-85.013962
814.958984	375.302704
813.781250	83.554901
812.602539	347.774719
811.423828	33.773495
810.245117	162.129272
809.066406	399.205322
807.886719	-99.251595
806.707031	179.777298
805.527344	-223.122025
804.346680	-150.866974
803.166992	112.108116
801.985352	-255.324570
800.804688	-125.786774
799.623047	50.140060
798.441406	19.639662
797.259766	-137.334457
796.078125	-94.906853
794.895508	-201.089218
793.712891	-402.622955
792.529297	-19.519878
791.346680	-121.660835
790.163086	163.488510
788.978516	96.455902
787.794922	440.841919
786.610352	459.727234
785.425781	221.895142
784.241211	512.444397
783.055664	31.214182
781.870117	184.304901
780.684570	496.229584
779.498047	564.842834
778.311523	533.859009
777.125000	443.092102
775.938477	266.090729
774.750977	506.084137
773.563477	77.244728
772.375977	-16.300623
771.187500	275.931152
769.999023	265.773285
768.810547	683.044434
767.622070	339.621796
766.432617	82.085953
765.243164	472.060211
764.053711	460.844055
762.863281	773.072510
761.672852	693.135315
760.482422	740.664368
759.291992	1023.369812
758.100586	357.706635
756.909180	507.995544
755.717773	468.927460
754.525391	647.265869
753.333008	513.254150
752.140625	653.720398
750.948242	589.629456
749.754883	327.713348
748.561523	498.208954
747.368164	400.628387
746.173828	129.519958
744.979492	470.414459
743.785156	894.285339
742.590820	440.602356
741.395508	353.038666
740.200195	480.102905
739.003906	646.335327
737.808594	442.046204
736.612305	362.486847
735.416016	346.260803
734.218750	202.861435
733.021484	376.689850
731.824219	348.928040
730.626953	336.289429
729.428711	572.802490
728.230469	439.463348
727.032227	524.610901
725.833984	469.654419
724.634766	453.864685
723.435547	551.504639
722.235352	762.489624
721.036133	652.222351
719.835938	576.764465
718.635742	481.528534
717.434570	532.367554
716.233398	672.471985
715.032227	821.080750
713.831055	561.718140
712.628906	834.244995
711.426758	406.892059
710.224609	387.074707
709.021484	-40.240559
707.818359	599.716919
706.615234	289.894226
705.412109	437.261932
704.208008	412.509613
703.003906	411.608093
701.799805	464.997223
700.594727	570.460571
699.389648	199.610245
698.184570	335.371002
696.979492	186.288803
695.773438	156.717850
694.567383	55.419624
693.361328	-108.856377
692.154297	-186.251663
690.947266	-33.531548
689.740234	-95.766418
688.533203	-151.475723
687.325195	-161.620773
686.117188	444.182159
684.909180	-112.496132
683.700195	-5.557955
682.491211	66.681587
681.282227	115.086601
680.072266	-87.779877
678.863281	-171.372955
677.653320	189.006973
676.442383	161.791031
675.232422	-31.971991
674.021484	202.859573
672.810547	-129.087479
671.598633	237.790131
670.386719	-275.419861
669.174805	253.702332
667.962891	86.795250
666.750000	164.267593
665.537109	-250.664108
664.324219	90.666206
663.110352	-77.566551
661.897461	86.919151
660.683594	-91.638084
659.468750	-82.184837
658.254883	-53.096729
657.040039	-392.602844
655.824219	111.373779
654.609375	121.706383
653.393555	255.139679
652.177734	110.818275
650.960938	-108.557556
649.745117	191.516403
648.528320	-83.170555
647.311523	109.724297
646.093750	143.585587
644.875977	-50.326630
643.658203	108.997086
642.440430	143.851212
641.221680	144.644516
640.002930	89.908974
638.784180	-78.330887
637.564453	-52.720482
636.344727	145.141861
635.125000	-335.387756
633.905273	71.550369
632.684570	-191.075317
631.463867	12.595701
630.243164	-115.987663
629.021484	-115.348862
627.799805	357.605194
626.578125	200.369492
625.356445	-67.807404
624.133789	146.871628
622.911133	241.926682
621.688477	178.894333
620.464844	152.794464
619.241211	-44.109020
618.017578	-37.034634
616.793945	-245.642715
615.569336	-27.792416
614.344727	17.171326
613.120117	-78.538277
611.894531	8.086556
610.668945	-60.880035
609.443359	41.703224
608.216797	40.054577
606.991211	-27.309361
605.764648	192.105591
604.537109	-119.794960
