# Supplementary material for: Raman spectroscopy accurately differentiates mucosal healing from non-healing and biochemical changes following biological therapy in inflammatory bowel disease
Source: PLoS One. 2021 Jun 2;16(6):e0252210. doi: 10.1371/journal.pone.0252210 (PMC8172032; doi:10.1371/journal.pone.0252210)
Supplement: S2 Dataset — (ZIP) [file pone.0252210.s004.zip › Export UC MH/OC018-2 post treatment_base sub CR removed_68__X_-28739.5__Y_36560.2__Z_-5.32675__Time_774.txt]

1714.640625	114.777702
1713.664063	164.152939
1712.687500	328.677795
1711.709961	227.537506
1710.733398	29.892689
1709.755859	-28.542419
1708.778320	65.542496
1707.799805	62.754009
1706.821289	-2.016703
1705.843750	-72.495636
1704.864258	-28.448112
1703.885742	-118.761337
1702.907227	-19.661707
1701.927734	-127.356163
1700.948242	61.163475
1699.968750	-13.273019
1698.988281	-259.688293
1698.007813	-12.386809
1697.028320	-81.453300
1696.046875	-28.680006
1695.066406	-166.599930
1694.084961	-43.883137
1693.104492	-15.786767
1692.123047	13.728875
1691.140625	-59.460938
1690.159180	-189.903122
1689.176758	19.801533
1688.194336	118.693436
1687.211914	-21.183317
1686.228516	-10.529417
1685.246094	249.183426
1684.262695	118.188515
1683.279297	209.461395
1682.295898	131.293289
1681.311523	173.984924
1680.327148	145.767090
1679.342773	187.716873
1678.358398	254.515793
1677.374023	330.153839
1676.388672	294.881104
1675.403320	478.504913
1674.417969	484.713013
1673.432617	797.357056
1672.446289	762.455078
1671.459961	792.041809
1670.473633	665.575562
1669.487305	906.302673
1668.500977	757.253235
1667.513672	959.252869
1666.526367	1129.894165
1665.539063	796.883911
1664.550781	1013.656006
1663.563477	1087.635132
1662.575195	1223.042236
1661.586914	1093.759277
1660.598633	1322.776855
1659.609375	1101.645264
1658.620117	1410.853149
1657.631836	1275.351074
1656.641602	1328.269165
1655.652344	1299.447754
1654.662109	1146.561279
1653.672852	1147.544678
1652.681641	1315.489258
1651.691406	983.723450
1650.701172	731.702881
1649.709961	633.385864
1648.718750	802.322205
1647.727539	804.911499
1646.735352	688.802307
1645.744141	456.712280
1644.751953	269.795685
1643.759766	297.002838
1642.766602	274.191742
1641.774414	119.573456
1640.781250	213.185913
1639.788086	211.905151
1638.794922	65.669472
1637.801758	114.730980
1636.807617	-36.508450
1635.813477	-182.331009
1634.819336	27.730309
1633.825195	179.797104
1632.830078	-84.333633
1631.834961	-166.596451
1630.839844	98.750313
1629.844727	-220.365814
1628.849609	37.024956
1627.853516	-121.411613
1626.857422	-14.087359
1625.861328	24.806215
1624.865234	-104.610611
1623.868164	-0.022643
1622.871094	172.832138
1621.874023	-101.127426
1620.876953	-51.865032
1619.879883	-68.328552
1618.881836	59.596031
1617.883789	302.931763
1616.885742	118.257767
1615.887695	85.811600
1614.888672	0.838717
1613.889648	212.244995
1612.890625	148.118149
1611.891602	186.200394
1610.892578	-56.305950
1609.892578	83.847084
1608.892578	-46.035973
1607.892578	164.606125
1606.892578	16.242970
1605.891602	347.036835
1604.890625	164.463135
1603.889648	31.596424
1602.888672	236.254517
1601.887695	53.507336
1600.885742	27.666752
1599.883789	-147.337509
1598.881836	-212.568954
1597.879883	-79.223763
1596.876953	-55.824974
1595.874023	-228.520111
1594.871094	-27.704231
1593.868164	-4.697104
1592.864258	172.230118
1591.861328	-267.142975
1590.857422	-377.592651
1589.853516	-47.122570
1588.848633	16.959894
1587.844727	57.416126
1586.839844	-110.904816
1585.834961	135.260880
1584.830078	115.310059
1583.824219	-157.561966
1582.819336	-109.964211
1581.813477	265.695618
1580.807617	101.949890
1579.800781	146.438019
1578.794922	16.359880
1577.788086	29.343153
1576.781250	104.636787
1575.773438	270.810577
1574.766602	2.412328
1573.758789	-3.367606
1572.750977	-63.879150
1571.743164	-46.520554
1570.735352	-68.287659
1569.726563	-147.349457
1568.718750	9.881822
1567.708984	237.015549
1566.700195	157.531998
1565.691406	26.029789
1564.681641	-245.713211
1563.671875	-167.166489
1562.662109	25.362883
1561.652344	-5.386215
1560.641602	311.222107
1559.630859	59.777573
1558.620117	-209.835342
1557.609375	12.924111
1556.597656	155.127960
1555.586914	268.656677
1554.575195	128.192627
1553.563477	-43.409924
1552.550781	113.691200
1551.539063	-1.149814
1550.526367	96.106895
1549.513672	61.255642
1548.500977	318.569794
1547.487305	-11.371677
1546.473633	98.223022
1545.459961	205.062851
1544.446289	-8.714510
1543.432617	-77.832680
1542.417969	162.929398
1541.404297	-17.486656
1540.389648	-9.464005
1539.374023	292.720734
1538.359375	202.364288
1537.343750	-40.323311
1536.328125	302.606232
1535.312500	116.518242
1534.296875	-10.290297
1533.280273	200.575638
1532.263672	264.315796
1531.247070	144.946869
1530.230469	164.652618
1529.212891	238.327713
1528.196289	224.312042
1527.178711	212.759979
1526.160156	208.818832
1525.142578	-16.555639
1524.124023	295.856750
1523.106445	80.648842
1522.087891	-108.857956
1521.068359	290.495453
1520.049805	162.532928
1519.030273	317.267731
1518.010742	-96.112640
1516.991211	120.087288
1515.971680	-26.102961
1514.951172	63.944489
1513.930664	48.586391
1512.910156	-10.497344
1511.889648	63.820454
1510.868164	-82.678345
1509.846680	-21.392508
1508.826172	93.660370
1507.803711	-9.424982
1506.782227	82.319664
1505.759766	-205.445007
1504.737305	50.144325
1503.714844	-130.037079
1502.692383	-169.325897
1501.668945	39.741734
1500.646484	-222.492706
1499.623047	-226.138870
1498.599609	-25.096691
1497.575195	-215.749207
1496.550781	-222.186600
1495.527344	-98.224442
1494.502930	-71.577484
1493.477539	29.120567
1492.453125	35.143826
1491.427734	130.533035
1490.402344	-16.920761
1489.376953	-105.619652
1488.350586	7.411222
1487.325195	133.115479
1486.298828	194.868317
1485.272461	159.544022
1484.245117	328.310638
1483.218750	147.434479
1482.191406	328.774689
1481.164063	152.951904
1480.136719	392.750580
1479.108398	357.071930
1478.080078	178.637299
1477.052734	466.540253
1476.023438	456.180969
1474.995117	675.024109
1473.965820	786.761230
1472.937500	911.152649
1471.908203	979.436584
1470.877930	856.772522
1469.848633	1105.596680
1468.818359	1234.707642
1467.788086	1384.068481
1466.757813	1184.992920
1465.727539	1413.032959
1464.696289	1579.931274
1463.665039	1477.379395
1462.633789	1877.847534
1461.602539	1554.242920
1460.570313	1543.072021
1459.539063	1818.783325
1458.506836	1738.973633
1457.473633	1981.447144
1456.441406	2041.134888
1455.408203	1869.920776
1454.375000	1896.576782
1453.341797	1887.701782
1452.308594	2076.545166
1451.274414	2080.255615
1450.241211	2119.440186
1449.207031	2118.043213
1448.171875	2134.345215
1447.137695	2003.771851
1446.102539	2121.341553
1445.067383	2104.693604
1444.032227	2222.172852
1442.997070	2056.218506
1441.960938	1961.138916
1440.924805	2108.889893
1439.888672	1748.338013
1438.852539	1807.585938
1437.816406	1702.523926
1436.779297	1711.201050
1435.742188	1356.080444
1434.705078	1450.712524
1433.666992	1148.823853
1432.629883	1003.619202
1431.591797	1057.880981
1430.553711	632.633118
1429.514648	898.895386
1428.476563	711.008972
1427.437500	629.123718
1426.398438	285.050415
1425.359375	289.034637
1424.320313	401.411591
1423.280273	501.144684
1422.240234	464.808411
1421.200195	569.562195
1420.159180	430.004364
1419.119141	285.512665
1418.078125	423.014679
1417.037109	230.803497
1415.996094	305.411652
1414.954102	193.845734
1413.912109	167.869370
1412.870117	79.073715
1411.828125	-147.918869
1410.786133	75.123367
1409.743164	16.644695
1408.700195	56.211285
1407.657227	341.955261
1406.614258	80.159119
1405.570313	388.437256
1404.527344	-442.989990
1403.483398	28.479933
1402.438477	178.610107
1401.394531	70.353065
1400.349609	-5.223587
1399.304688	-0.476015
1398.259766	102.087227
1397.214844	-56.009212
1396.168945	-1.000171
1395.123047	-83.757690
1394.077148	38.971375
1393.031250	-141.315720
1391.984375	-211.318420
1390.937500	89.241333
1389.890625	124.448692
1388.843750	67.123154
1387.796875	-32.644302
1386.749023	-9.767721
1385.701172	148.188843
1384.653320	-28.853607
1383.604492	-265.754211
1382.556641	-142.629227
1381.507813	-136.926529
1380.458984	-31.241812
1379.410156	74.466965
1378.360352	-209.307495
1377.310547	241.002914
1376.260742	279.407013
1375.210938	158.179245
1374.161133	-164.984100
1373.110352	8.376813
1372.059570	-209.744598
1371.008789	-275.620789
1369.957031	-82.184357
1368.906250	-100.551674
1367.854492	185.108536
1366.802734	131.970871
1365.750000	-3.252400
1364.698242	-3.869819
1363.645508	47.858715
1362.592773	-141.751968
1361.540039	116.675919
1360.486328	-10.514171
1359.433594	257.901489
1358.379883	23.991909
1357.326172	349.631958
1356.271484	101.061913
1355.216797	56.459141
1354.163086	64.152977
1353.107422	335.205048
1352.052734	459.730835
1350.998047	311.187531
1349.942383	197.546265
1348.886719	133.684952
1347.830078	327.981201
1346.774414	455.326141
1345.717773	285.089722
1344.661133	501.840729
1343.604492	532.669556
1342.546875	714.764648
1341.490234	770.516235
1340.432617	677.687561
1339.375000	693.985535
1338.316406	663.317871
1337.258789	746.665466
1336.200195	723.630310
1335.141602	705.661011
1334.082031	541.814026
1333.023438	689.836914
1331.963867	526.273804
1330.904297	756.035767
1329.844727	597.683533
1328.784180	792.930115
1327.723633	345.735016
1326.663086	533.752625
1325.602539	566.190186
1324.541992	680.209839
1323.480469	473.325897
1322.418945	540.624023
1321.357422	968.299683
1320.295898	717.399719
1319.233398	760.249207
1318.170898	699.607300
1317.108398	787.038269
1316.045898	687.190674
1314.982422	789.583069
1313.918945	724.482056
1312.855469	585.613892
1311.791992	801.581970
1310.728516	778.706421
1309.664063	879.035767
1308.599609	765.288818
1307.535156	708.299316
1306.469727	838.416687
1305.404297	1076.812622
1304.338867	931.574646
1303.273438	607.018799
1302.208008	919.375183
1301.141602	1064.575684
1300.075195	656.972961
1299.008789	920.291077
1297.942383	748.885132
1296.875000	683.238037
1295.807617	615.266418
1294.740234	608.790039
1293.672852	860.075806
1292.604492	620.679382
1291.537109	484.515228
1290.468750	419.618927
1289.399414	727.509705
1288.331055	518.169617
1287.261719	661.910339
1286.192383	558.225342
1285.123047	596.758423
1284.052734	329.235626
1282.983398	757.309998
1281.913086	330.944244
1280.841797	519.161255
1279.771484	484.728546
1278.700195	472.416077
1277.628906	609.398071
1276.557617	558.122864
1275.486328	621.866760
1274.414063	631.893555
1273.341797	800.845886
1272.269531	789.019592
1271.197266	716.218262
1270.124023	931.698120
1269.050781	810.234192
1267.977539	786.548035
1266.904297	643.372803
1265.830078	890.728699
1264.756836	672.134521
1263.681641	695.155090
1262.607422	896.246643
1261.533203	680.466431
1260.458008	584.276184
1259.382813	575.928589
1258.307617	516.496582
1257.231445	727.516235
1256.155273	541.593567
1255.079102	665.012268
1254.002930	732.462402
1252.926758	819.419250
1251.849609	670.401611
1250.772461	618.811707
1249.695313	460.306458
1248.617188	732.279724
1247.540039	673.603455
1246.461914	717.082642
1245.382813	641.540161
1244.304688	405.761566
1243.225586	578.157654
1242.146484	682.542236
1241.067383	570.876770
1239.988281	323.393951
1238.908203	432.767487
1237.828125	779.889038
1236.748047	629.682800
1235.667969	642.057434
1234.586914	598.706116
1233.505859	557.838684
1232.424805	369.207489
1231.343750	410.859711
1230.261719	583.330505
1229.179688	518.433044
1228.097656	451.175507
1227.015625	246.003403
1225.932617	232.137619
1224.850586	310.250641
1223.767578	274.660828
1222.683594	190.739594
1221.600586	247.122192
1220.516602	209.220810
1219.432617	183.440109
1218.347656	145.604553
1217.263672	-3.320735
1216.178711	169.062927
1215.093750	162.693298
1214.008789	289.117493
1212.922852	171.714722
1211.836914	182.268387
1210.750977	77.018974
1209.665039	483.173767
1208.579102	336.916595
1207.492188	405.300507
1206.405273	594.175293
1205.318359	243.146729
1204.230469	383.777588
1203.142578	175.062195
1202.054688	96.479340
1200.966797	90.156235
1199.877930	-149.676315
1198.790039	-23.600195
1197.701172	18.191645
1196.611328	59.945560
1195.522461	137.743790
1194.432617	25.528111
1193.342773	-370.330109
1192.252930	-117.100067
1191.162109	-68.258049
1190.072266	-245.284103
1188.981445	-177.273682
1187.889648	-183.763596
1186.798828	95.412743
1185.707031	-139.219131
1184.615234	-16.225122
1183.523438	-42.069645
1182.430664	-91.928299
1181.337891	-134.607101
1180.245117	280.622925
1179.152344	2.893107
1178.059570	-11.145662
1176.965820	25.092634
1175.872070	130.731918
1174.778320	-235.506577
1173.683594	18.494375
1172.588867	-0.557176
1171.494141	-323.594238
1170.399414	-201.497009
1169.303711	-127.353523
1168.208984	-34.163647
1167.113281	56.532742
1166.016602	-70.412247
1164.920898	134.855362
1163.824219	7.830599
1162.727539	220.030746
1161.630859	403.409698
1160.533203	63.699562
1159.435547	311.355316
1158.337891	165.016525
1157.240234	290.705505
1156.141602	282.666016
1155.043945	12.196506
1153.944336	18.389442
1152.845703	270.070343
1151.747070	459.592346
1150.647461	203.327896
1149.547852	-93.396194
1148.447266	250.673294
1147.347656	122.998024
1146.247070	100.056007
1145.146484	93.709579
1144.044922	120.600502
1142.944336	-66.730797
1141.842773	-325.421967
1140.741211	43.758873
1139.638672	220.097855
1138.537109	108.649750
1137.434570	127.876106
1136.332031	-130.984955
1135.228516	280.067413
1134.125977	61.492954
1133.022461	332.055511
1131.917969	234.455673
1130.814453	578.255310
1129.709961	563.516663
1128.605469	771.689697
1127.500977	687.961548
1126.396484	682.431641
1125.291016	856.977478
1124.185547	581.039429
1123.080078	731.658447
1121.973633	453.323181
1120.868164	473.458466
1119.761719	495.858002
1118.654297	601.013855
1117.547852	483.552582
1116.440430	493.830048
1115.333008	447.236816
1114.225586	421.863007
1113.117188	126.831635
1112.008789	389.787567
1110.900391	352.356049
1109.791992	260.502319
1108.682617	551.329834
1107.573242	567.944641
1106.463867	376.655945
1105.354492	633.944641
1104.244141	940.589783
1103.133789	654.688232
1102.023438	774.635193
1100.913086	774.144104
1099.801758	827.802551
1098.690430	770.541809
1097.579102	536.438782
1096.467773	691.201294
1095.355469	817.532043
1094.243164	696.393921
1093.130859	907.287842
1092.017578	642.396851
1090.905273	777.722839
1089.791992	413.988464
1088.677734	520.903564
1087.564453	634.761414
1086.450195	550.936890
1085.335938	859.731445
1084.221680	827.464783
1083.106445	668.227844
1081.991211	541.889038
1080.875977	584.672241
1079.760742	688.430420
1078.644531	557.270203
1077.528320	909.679260
1076.412109	468.610382
1075.295898	663.549255
1074.178711	553.372070
1073.061523	440.840424
1071.944336	546.367920
1070.826172	684.602112
1069.708984	438.364014
1068.590820	578.796753
1067.471680	705.050354
1066.353516	681.313293
1065.234375	423.380951
1064.115234	617.329956
1062.996094	520.933533
1061.875977	665.538452
1060.755859	552.707886
1059.635742	549.816772
1058.515625	472.066132
1057.394531	499.505951
1056.273438	449.773743
1055.152344	626.689880
1054.031250	546.522034
1052.909180	478.034851
1051.787109	390.875916
1050.665039	72.617638
1049.541992	288.954437
1048.418945	337.168732
1047.295898	448.331055
1046.172852	400.830292
1045.048828	290.370667
1043.925781	252.231903
1042.801758	179.134827
1041.676758	339.075806
1040.552734	191.434204
1039.427734	232.510986
1038.302734	357.399323
1037.176758	442.649353
1036.050781	155.465591
1034.924805	233.756607
1033.798828	132.889984
1032.672852	441.436432
1031.545898	349.889587
1030.418945	277.002777
1029.291992	420.325256
1028.164063	33.790211
1027.036133	-34.265079
1025.908203	-197.488602
1024.780273	-205.026367
1023.651367	79.980705
1022.522461	30.664759
1021.393555	-74.282349
1020.264648	-165.219513
1019.134766	-154.027695
1018.004883	-407.145233
1016.875000	-112.972046
1015.744141	-80.804955
1014.613281	111.290604
1013.482422	326.520172
1012.351563	273.030701
1011.219727	372.449402
1010.088867	210.288849
1008.956055	325.998322
1007.824219	548.172363
1006.691406	962.325073
1005.558594	1189.007568
1004.425781	1473.470459
1003.292969	1628.415039
1002.159180	1727.885132
1001.025391	1057.904419
999.891602	702.514038
998.756836	148.732651
997.622070	269.573730
996.487305	492.027832
995.352539	112.065880
994.216797	-133.795288
993.081055	-3.399961
991.945313	108.582138
990.808594	-67.630814
989.672852	28.382854
988.536133	-89.895714
987.398438	40.848328
986.261719	-28.778467
985.124023	37.623528
983.986328	16.609468
982.847656	-181.549210
981.709961	-183.850433
980.571289	-117.005180
979.432617	-153.589691
978.292969	145.761505
977.153320	-196.448029
976.013672	-69.388458
974.874023	69.234901
973.734375	-207.982559
972.593750	149.114120
971.453125	232.865585
970.311523	144.495331
969.170898	5.803257
968.029297	-13.337436
966.886719	158.121902
965.745117	65.831871
964.602539	83.814720
963.459961	111.109169
962.317383	326.523071
961.173828	95.053970
960.030273	125.064308
958.886719	205.611771
957.743164	109.920052
956.598633	167.840546
955.454102	-177.015076
954.309570	-98.143997
953.165039	143.308105
952.019531	-4.094143
950.874023	17.976971
949.727539	108.791328
948.582031	138.004517
947.435547	242.784576
946.289063	199.157669
945.141602	192.261169
943.995117	133.005188
942.847656	158.421921
941.699219	-51.138351
940.551758	392.291992
939.403320	164.851349
938.254883	181.769470
937.105469	103.055450
935.957031	241.155975
934.807617	12.345089
933.658203	608.816589
932.507813	264.154053
931.357422	42.828232
930.207031	-116.739426
929.056641	272.663483
927.906250	170.352814
926.754883	61.430099
925.603516	-67.758011
924.451172	-7.918439
923.298828	-70.753769
922.146484	0.748777
920.994141	11.004251
919.841797	103.226471
918.688477	70.601433
917.535156	-7.281510
916.380859	85.353615
915.227539	-21.699167
914.073242	0.837927
912.918945	-314.620392
911.763672	-312.139709
910.608398	-37.311546
909.453125	-138.916870
908.297852	-86.154655
907.141602	-33.267975
905.985352	-270.333527
904.829102	226.918228
903.672852	-114.010757
902.515625	-210.062576
901.358398	-106.701416
900.201172	-62.105217
899.042969	170.428589
897.884766	-6.513947
896.726563	90.441780
895.568359	94.762077
894.409180	56.251255
893.250000	-205.890076
892.090820	117.485863
890.930664	-142.048950
889.771484	-252.281235
888.611328	-168.146408
887.450195	-158.440033
886.289063	-157.661621
885.128906	107.225960
883.966797	26.929382
882.805664	118.177299
881.643555	-31.800949
880.481445	-107.222397
879.319336	182.606995
878.156250	3.691144
876.993164	75.000130
875.830078	295.003235
874.666016	8.339177
873.502930	32.542553
872.338867	-15.215185
871.173828	306.140686
870.009766	314.700989
868.844727	309.826752
867.679688	190.329102
866.513672	257.528442
865.348633	174.153717
864.182617	344.771301
863.015625	149.184143
861.849609	241.191238
860.682617	180.507462
859.515625	440.886780
858.347656	645.063721
857.180664	618.049744
856.012695	523.770935
854.843750	505.805267
853.675781	725.517822
852.506836	712.006409
851.337891	611.096924
850.167969	684.998474
848.999023	510.206909
847.829102	537.046448
846.658203	375.786499
845.488281	635.405457
844.317383	713.608276
843.146484	494.174316
841.975586	254.679550
840.803711	263.496918
839.631836	104.585442
838.459961	432.993896
837.287109	204.751373
836.114258	342.975220
834.941406	452.038544
833.768555	485.060577
832.594727	165.255798
831.420898	182.579803
830.247070	257.843292
829.072266	344.155243
827.898438	408.038605
826.722656	407.145874
825.547852	423.999023
824.372070	171.059738
823.196289	279.145660
822.020508	117.509239
820.844727	93.945992
819.667969	5.715044
818.491211	177.892410
817.313477	-21.817511
816.136719	150.061584
814.958984	137.095963
813.781250	-65.038086
812.602539	170.861771
811.423828	-151.477051
810.245117	-302.652924
809.066406	103.849144
807.886719	-156.432632
806.707031	60.788540
805.527344	-13.114643
804.346680	-33.840363
803.166992	-250.014435
801.985352	-231.022141
800.804688	-225.497650
799.623047	-244.520905
798.441406	-356.813293
797.259766	-311.811920
796.078125	-83.033730
794.895508	-166.940735
793.712891	-461.411530
792.529297	-106.988113
791.346680	-56.237942
790.163086	40.816635
788.978516	-1.762887
787.794922	-130.775131
786.610352	45.380203
785.425781	205.810760
784.241211	12.235271
783.055664	8.693795
781.870117	80.132721
780.684570	102.765366
779.498047	-53.696255
778.311523	30.472454
777.125000	151.975525
775.938477	-60.053158
774.750977	98.614159
773.563477	14.351692
772.375977	243.200073
771.187500	189.506332
769.999023	301.045959
768.810547	317.598389
767.622070	296.531097
766.432617	154.152237
765.243164	392.761963
764.053711	307.398193
762.863281	435.498169
761.672852	153.989853
760.482422	504.060181
759.291992	407.216461
758.100586	193.716629
756.909180	13.181151
755.717773	285.512482
754.525391	-7.291067
753.333008	420.716095
752.140625	395.837280
750.948242	401.622162
749.754883	293.118225
748.561523	232.873642
747.368164	264.758820
746.173828	208.772812
744.979492	161.513275
743.785156	272.130463
742.590820	20.811817
741.395508	227.750168
740.200195	-73.959862
739.003906	110.892357
737.808594	63.398731
736.612305	103.505684
735.416016	224.587891
734.218750	128.858353
733.021484	76.938156
731.824219	-34.042580
730.626953	115.366699
729.428711	-15.243556
728.230469	18.222786
727.032227	108.540794
725.833984	85.196556
724.634766	-69.207298
723.435547	292.077972
722.235352	279.768494
721.036133	127.781616
719.835938	412.549774
718.635742	73.054192
717.434570	283.677399
716.233398	121.257942
715.032227	212.016647
713.831055	148.029770
712.628906	160.488846
711.426758	77.175346
710.224609	120.417397
709.021484	37.432083
707.818359	-128.124603
706.615234	61.477554
705.412109	48.705021
704.208008	-151.060928
703.003906	1.948010
701.799805	52.830658
700.594727	262.651886
699.389648	48.573578
698.184570	202.191986
696.979492	208.163742
695.773438	40.528088
694.567383	-172.419983
693.361328	66.709656
692.154297	-160.870209
690.947266	-53.791908
689.740234	-226.484711
688.533203	-190.544296
687.325195	131.989456
686.117188	-87.569023
684.909180	122.560196
683.700195	16.361826
682.491211	-301.914337
681.282227	-169.083725
680.072266	-367.481049
678.863281	-108.543587
677.653320	-14.016451
676.442383	-181.197479
675.232422	6.898426
674.021484	-47.168098
672.810547	-59.849739
671.598633	154.821762
670.386719	-0.102587
669.174805	52.815956
667.962891	248.585464
666.750000	68.528587
665.537109	-178.197083
664.324219	52.700504
663.110352	-219.408066
661.897461	190.943558
660.683594	-154.101273
659.468750	10.395362
658.254883	-81.763046
657.040039	95.834999
655.824219	275.611389
654.609375	261.358856
653.393555	-158.009308
652.177734	256.728241
650.960938	335.221527
649.745117	262.889221
648.528320	177.620285
647.311523	169.804718
646.093750	331.909088
644.875977	272.151520
643.658203	367.119476
642.440430	298.355286
641.221680	-26.527403
640.002930	13.880579
638.784180	344.054138
637.564453	170.852783
636.344727	409.733734
635.125000	179.767822
633.905273	-1.285373
632.684570	235.733749
631.463867	317.409698
630.243164	258.800079
629.021484	4.159199
627.799805	79.026886
626.578125	225.783386
625.356445	274.934540
624.133789	487.952484
622.911133	395.354828
621.688477	192.214890
620.464844	317.594147
619.241211	315.060333
618.017578	39.018993
616.793945	317.885345
615.569336	72.644623
614.344727	13.839249
613.120117	136.943741
611.894531	-174.180527
610.668945	185.976257
609.443359	-198.184097
608.216797	-27.029606
606.991211	-226.140396
605.764648	11.953132
604.537109	-45.695026
