# Supplementary material for: Raman spectroscopy accurately differentiates mucosal healing from non-healing and biochemical changes following biological therapy in inflammatory bowel disease
Source: PLoS One. 2021 Jun 2;16(6):e0252210. doi: 10.1371/journal.pone.0252210 (PMC8172032; doi:10.1371/journal.pone.0252210)
Supplement: S2 Dataset — (ZIP) [file pone.0252210.s004.zip › Export UC MH/EC038-2_CR removed and BL sub_51__X_-3725.94__Y_63160.1__Z_-458.296__Time_581.txt]

1714.793945	-9.896923
1713.817383	137.647232
1712.840820	111.962608
1711.864258	184.022308
1710.886719	40.000431
1709.909180	23.201721
1708.931641	203.199875
1707.953125	94.855278
1706.975586	-162.226196
1705.997070	-139.609497
1705.018555	71.537933
1704.040039	208.757217
1703.060547	-148.125870
1702.081055	-155.933365
1701.101563	-328.497833
1700.122070	-181.669632
1699.142578	-338.650909
1698.162109	-101.621155
1697.181641	-227.121841
1696.201172	-89.697395
1695.220703	-106.257614
1694.239258	-266.080139
1693.257813	215.978226
1692.276367	98.159599
1691.294922	40.069267
1690.313477	-115.775482
1689.331055	190.848068
1688.348633	-37.828682
1687.366211	54.482765
1686.383789	96.994637
1685.400391	177.639969
1684.416992	75.253540
1683.433594	13.727091
1682.450195	397.870239
1681.465820	164.836014
1680.482422	105.804642
1679.498047	718.308411
1678.512695	179.028366
1677.528320	585.274597
1676.542969	497.316498
1675.558594	622.916199
1674.572266	602.894043
1673.586914	583.624756
1672.601563	591.638916
1671.615234	613.587280
1670.628906	689.324219
1669.642578	770.995361
1668.655273	765.624451
1667.668945	1039.642212
1666.681641	1218.582153
1665.694336	1151.276245
1664.706055	954.575073
1663.718750	960.127258
1662.730469	958.256592
1661.742188	1450.026978
1660.753906	1168.176392
1659.764648	1292.376587
1658.775391	1281.912964
1657.787109	1009.744629
1656.796875	1196.254761
1655.807617	1123.710205
1654.818359	1086.057739
1653.828125	1284.363403
1652.837891	1541.212646
1651.846680	690.014160
1650.856445	1304.709717
1649.865234	838.103455
1648.874023	924.549072
1647.882813	675.678223
1646.891602	736.407715
1645.899414	496.278046
1644.907227	272.423218
1643.915039	175.721390
1642.922852	150.638702
1641.930664	350.198090
1640.937500	-51.710228
1639.944336	129.859360
1638.951172	-4.913589
1637.957031	84.747063
1636.963867	98.152725
1635.969727	180.287811
1634.975586	28.052378
1633.981445	-23.802996
1632.986328	-93.904739
1631.991211	10.012222
1630.996094	-225.605789
1630.000977	-134.552551
1629.005859	19.766991
1628.009766	-238.967407
1627.013672	-192.309143
1626.017578	-108.738853
1625.021484	-119.764420
1624.024414	-28.177713
1623.028320	168.599762
1622.031250	34.252094
1621.033203	23.492958
1620.036133	-144.790543
1619.038086	17.918552
1618.041016	146.476212
1617.041992	20.364164
1616.043945	-118.779572
1615.045898	46.508804
1614.046875	298.281189
1613.047852	266.700165
1612.048828	332.136871
1611.048828	221.874146
1610.049805	35.640038
1609.049805	87.892883
1608.049805	113.885887
1607.048828	-64.492142
1606.048828	191.860794
1605.047852	-133.180649
1604.046875	109.846512
1603.045898	56.982800
1602.044922	-77.045532
1601.042969	126.322731
1600.041016	-133.384109
1599.039063	-66.245995
1598.037109	-323.385651
1597.034180	10.119677
1596.031250	-69.480026
1595.028320	-15.934015
1594.025391	-192.376129
1593.022461	-102.524048
1592.018555	-221.712616
1591.014648	37.479332
1590.010742	53.725208
1589.006836	-128.465515
1588.001953	70.086044
1586.997070	-21.078699
1585.992188	7.573619
1584.987305	-26.511383
1583.982422	272.840576
1582.976563	274.839539
1581.970703	60.442505
1580.964844	-81.111412
1579.958984	287.581177
1578.952148	218.554398
1577.945313	136.356293
1576.938477	379.283173
1575.931641	-83.136009
1574.924805	89.119934
1573.916992	-321.434570
1572.909180	68.787117
1571.901367	271.482391
1570.893555	302.362488
1569.884766	-51.540859
1568.876953	186.807587
1567.868164	188.484680
1566.858398	189.935913
1565.849609	149.657043
1564.839844	-95.877457
1563.830078	34.748077
1562.820313	-200.701462
1561.810547	-109.441528
1560.799805	-135.150009
1559.790039	-114.375008
1558.779297	263.875854
1557.767578	-13.947041
1556.756836	371.461334
1555.745117	-106.163383
1554.733398	395.194855
1553.721680	292.798035
1552.709961	-29.818340
1551.697266	12.413108
1550.685547	88.069916
1549.672852	365.258942
1548.659180	-1.968836
1547.646484	535.883545
1546.632813	341.578308
1545.619141	441.827545
1544.605469	368.669525
1543.591797	176.478424
1542.577148	115.885178
1541.562500	339.208435
1540.547852	-49.739780
1539.533203	188.602600
1538.518555	-14.719831
1537.502930	-200.115799
1536.487305	246.451523
1535.471680	1.355051
1534.456055	42.417023
1533.439453	145.120880
1532.422852	523.404846
1531.406250	342.087402
1530.389648	387.403198
1529.373047	187.786102
1528.355469	212.113602
1527.337891	79.176613
1526.320313	0.178762
1525.302734	-76.389191
1524.284180	137.658401
1523.265625	168.773544
1522.247070	101.962784
1521.228516	186.740540
1520.208984	253.292053
1519.190430	114.034294
1518.170898	-166.702164
1517.151367	349.057373
1516.130859	-73.236603
1515.111328	321.261871
1514.090820	106.847351
1513.070313	-146.133713
1512.049805	111.628410
1511.028320	-13.244330
1510.006836	-161.293625
1508.986328	-52.877056
1507.963867	47.612408
1506.942383	-49.466827
1505.919922	-285.083618
1504.898438	-249.025986
1503.875977	102.035660
1502.852539	268.356323
1501.830078	1.674042
1500.806641	-236.861786
1499.783203	203.032700
1498.759766	-173.869522
1497.736328	-287.127533
1496.711914	-55.063744
1495.687500	217.735001
1494.663086	-97.872322
1493.638672	-106.608803
1492.613281	-258.603729
1491.587891	80.095474
1490.563477	9.769766
1489.537109	26.203623
1488.511719	154.973129
1487.485352	-209.246674
1486.458984	-124.038033
1485.432617	315.874054
1484.406250	176.252899
1483.379883	608.154724
1482.352539	136.793564
1481.325195	183.302231
1480.297852	522.977173
1479.269531	658.501099
1478.241211	332.623993
1477.213867	641.371460
1476.184570	641.643738
1475.156250	1087.654907
1474.127930	909.564087
1473.098633	507.460175
1472.069336	818.231812
1471.040039	1006.706665
1470.009766	1172.168945
1468.979492	1225.630127
1467.950195	1218.062988
1466.918945	1416.401001
1465.888672	1429.115723
1464.857422	1462.139282
1463.827148	1952.585083
1462.795898	1492.650879
1461.763672	1477.402588
1460.732422	1802.500122
1459.700195	1855.793945
1458.667969	2096.933838
1457.635742	2086.760742
1456.603516	1997.973389
1455.570313	2335.404541
1454.537109	2061.510498
1453.503906	2218.841309
1452.470703	2104.897705
1451.436523	2328.120605
1450.403320	2257.389404
1449.369141	2485.662354
1448.333984	2440.313721
1447.299805	2615.396484
1446.264648	2570.167969
1445.230469	1965.637695
1444.194336	2280.050537
1443.159180	2576.721680
1442.124023	2114.429688
1441.087891	1933.125366
1440.051758	2141.386719
1439.015625	2089.255127
1437.978516	2241.931885
1436.941406	1876.599487
1435.904297	2206.291992
1434.867188	1770.585571
1433.830078	1266.974854
1432.791992	1202.973755
1431.754883	1219.905029
1430.715820	858.317566
1429.677734	862.881653
1428.639648	617.808228
1427.600586	163.584137
1426.561523	191.293137
1425.522461	458.603210
1424.482422	436.028717
1423.443359	287.611084
1422.403320	225.011963
1421.363281	427.042877
1420.322266	515.761475
1419.282227	242.026321
1418.241211	592.794861
1417.200195	377.276367
1416.159180	338.112915
1415.117188	316.682953
1414.076172	209.905991
1413.034180	291.879211
1411.992188	130.090271
1410.949219	-49.109421
1409.907227	45.842884
1408.864258	68.012123
1407.821289	-2.628505
1406.777344	-88.188110
1405.734375	12.257978
1404.690430	-155.818100
1403.646484	-388.930206
1402.602539	40.633427
1401.557617	-41.628357
1400.513672	177.291351
1399.468750	20.106188
1398.423828	-192.017075
1397.377930	-160.788208
1396.333008	153.776825
1395.287109	-185.583878
1394.241211	-18.653564
1393.195313	-129.627121
1392.148438	207.764771
1391.101563	142.136658
1390.054688	-251.167389
1389.007813	41.458324
1387.960938	-151.210587
1386.913086	-261.123016
1385.865234	-305.817810
1384.817383	-162.831940
1383.769531	117.725197
1382.720703	-128.991333
1381.671875	86.769875
1380.623047	-29.626055
1379.574219	-120.843346
1378.524414	-119.499931
1377.475586	-10.639746
1376.425781	195.646149
1375.375977	157.465378
1374.325195	-174.936279
1373.274414	91.560150
1372.224609	188.551453
1371.172852	98.633987
1370.122070	215.811890
1369.070313	-23.285255
1368.019531	116.598145
1366.967773	181.828537
1365.915039	-74.094353
1364.863281	-98.181557
1363.810547	-176.890076
1362.757813	132.834579
1361.705078	-142.160797
1360.651367	10.982370
1359.598633	-52.162724
1358.544922	-57.956070
1357.491211	130.314102
1356.436523	211.754837
1355.382813	365.387238
1354.328125	494.235168
1353.273438	352.415894
1352.217773	429.325958
1351.163086	387.184448
1350.107422	598.379395
1349.051758	211.504059
1347.996094	479.990631
1346.939453	755.923706
1345.883789	535.848938
1344.827148	697.850891
1343.769531	718.592651
1342.712891	1093.907959
1341.655273	933.913574
1340.598633	1319.188599
1339.540039	1030.648071
1338.482422	1220.330811
1337.423828	850.479492
1336.366211	636.871521
1335.307617	1269.863159
1334.248047	1222.249756
1333.189453	996.671448
1332.129883	1087.871704
1331.070313	1189.034912
1330.010742	951.577026
1328.950195	996.084412
1327.890625	865.246460
1326.830078	1097.733521
1325.768555	1004.165283
1324.708008	1019.414001
1323.646484	1412.490479
1322.585938	1025.489258
1321.523438	959.553162
1320.461914	1115.816895
1319.400391	1457.112915
1318.337891	1413.602783
1317.275391	1552.668091
1316.211914	1524.114868
1315.149414	997.805847
1314.085938	1541.233765
1313.022461	1306.006714
1311.958984	1268.009155
1310.894531	1161.145264
1309.831055	1268.608643
1308.766602	1223.475098
1307.701172	1313.773926
1306.636719	1566.499146
1305.571289	1683.875488
1304.505859	1432.373291
1303.440430	1355.619385
1302.375000	1610.818848
1301.308594	1674.258667
1300.242188	1494.464111
1299.175781	1447.464111
1298.109375	1616.674683
1297.041992	958.328430
1295.975586	1407.543335
1294.908203	1422.154297
1293.839844	1453.968140
1292.772461	1343.527954
1291.704102	1404.864380
1290.635742	1098.361450
1289.567383	1186.770752
1288.498047	1169.763062
1287.428711	1245.917358
1286.360352	1189.773438
1285.290039	1207.148804
1284.220703	940.452271
1283.150391	1469.683838
1282.080078	1009.684082
1281.009766	708.997803
1279.939453	949.244019
1278.868164	1140.460938
1277.796875	1238.664917
1276.725586	610.556946
1275.654297	782.201416
1274.582031	1110.199097
1273.509766	981.074036
1272.437500	1347.988403
1271.365234	1162.690063
1270.291992	1334.022217
1269.218750	1082.872192
1268.145508	997.820007
1267.072266	971.375488
1265.999023	1437.817871
1264.924805	1299.041260
1263.850586	1189.581299
1262.776367	1258.158936
1261.701172	1399.820435
1260.625977	1178.234619
1259.550781	671.618164
1258.475586	1427.195923
1257.400391	1047.360840
1256.324219	1218.014404
1255.248047	1191.360962
1254.171875	1283.957153
1253.094727	1583.329956
1252.018555	919.065002
1250.941406	1262.104492
1249.864258	1347.168213
1248.786133	1441.872803
1247.708008	1115.949951
1246.630859	1302.951782
1245.551758	836.180542
1244.473633	1263.565308
1243.394531	1061.653320
1242.316406	680.109253
1241.236328	1009.977356
1240.157227	885.784729
1239.077148	1210.504395
1237.998047	877.578491
1236.917969	889.155884
1235.836914	1172.266357
1234.756836	1227.305542
1233.675781	1187.718994
1232.594727	973.606262
1231.512695	1059.951050
1230.431641	954.844910
1229.349609	1048.299438
1228.267578	1110.172241
1227.185547	607.923340
1226.102539	865.758850
1225.019531	777.404114
1223.936523	630.959595
1222.853516	508.697845
1221.769531	601.614014
1220.686523	455.097778
1219.602539	455.999817
1218.517578	471.315216
1217.433594	573.531738
1216.348633	557.265381
1215.263672	482.972656
1214.178711	606.609863
1213.092773	701.140808
1212.007813	421.518738
1210.921875	708.902283
1209.834961	513.646179
1208.749023	458.278412
1207.662109	566.797180
1206.575195	648.671326
1205.488281	773.806824
1204.400391	501.237335
1203.313477	406.976105
1202.225586	59.786449
1201.136719	114.761658
1200.048828	-34.975254
1198.959961	-155.864349
1197.871094	185.212509
1196.782227	629.501221
1195.692383	159.535416
1194.603516	-269.408783
1193.513672	224.900009
1192.423828	-254.525085
1191.333008	-306.099854
1190.242188	-93.463264
1189.151367	92.568344
1188.060547	211.194290
1186.969727	502.547516
1185.877930	-363.280060
1184.786133	117.471451
1183.694336	-52.271900
1182.601563	15.437120
1181.509766	-190.345963
1180.416992	232.042603
1179.323242	349.716278
1178.230469	330.664642
1177.136719	273.191833
1176.042969	131.820221
1174.949219	69.460518
1173.854492	-79.159042
1172.760742	-53.028534
1171.666016	406.183014
1170.570313	422.433044
1169.475586	261.587433
1168.379883	318.363617
1167.284180	262.655853
1166.188477	316.863342
1165.091797	-130.965607
1163.996094	-217.827637
1162.899414	-149.455017
1161.801758	-114.639999
1160.705078	-5.874935
1159.607422	-138.368881
1158.509766	-89.476837
1157.412109	-233.963455
1156.313477	299.086609
1155.215820	75.724609
1154.117188	-150.004944
1153.017578	184.566849
1151.918945	-0.691923
1150.819336	152.450500
1149.719727	126.768631
1148.620117	-103.818344
1147.519531	144.303955
1146.418945	-102.980377
1145.318359	37.790897
1144.217773	-297.529358
1143.116211	4.891903
1142.014648	197.696899
1140.913086	-11.562241
1139.811523	90.697929
1138.708984	318.841675
1137.606445	206.972351
1136.503906	-263.682007
1135.401367	-90.397247
1134.297852	-31.250565
1133.194336	224.908493
1132.090820	694.565857
1130.987305	371.254333
1129.882813	458.537354
1128.778320	605.057739
1127.673828	765.699951
1126.569336	746.024170
1125.463867	757.129028
1124.358398	770.571472
1123.252930	319.525177
1122.146484	110.291779
1121.041016	540.655762
1119.934570	310.105652
1118.828125	193.276703
1117.720703	201.912094
1116.613281	113.506546
1115.505859	223.850906
1114.398438	118.892265
1113.291016	-87.719131
1112.182617	176.216949
1111.074219	90.199219
1109.964844	150.713089
1108.856445	284.449493
1107.747070	264.568848
1106.637695	79.386314
1105.528320	293.302185
1104.417969	618.044128
1103.307617	713.732056
1102.197266	446.031799
1101.086914	421.425812
1099.975586	731.704285
1098.864258	596.233154
1097.752930	562.197937
1096.641602	292.522369
1095.529297	722.750732
1094.416992	688.741089
1093.304688	341.546051
1092.191406	215.842880
1091.079102	356.239899
1089.965820	611.902161
1088.852539	154.543015
1087.738281	-29.714916
1086.624023	496.396332
1085.509766	676.659851
1084.395508	795.761230
1083.280273	762.061462
1082.166016	827.121460
1081.050781	596.184937
1079.934570	355.992310
1078.819336	519.834473
1077.703125	505.225098
1076.586914	251.275391
1075.469727	455.038177
1074.353516	571.979797
1073.236328	362.899445
1072.119141	90.661934
1071.000977	151.480515
1069.882813	282.649597
1068.765625	413.830566
1067.646484	427.855042
1066.528320	315.480865
1065.409180	388.199402
1064.290039	549.910156
1063.170898	316.071930
1062.050781	409.999908
1060.930664	464.187073
1059.810547	284.541382
1058.690430	257.044922
1057.569336	129.103027
1056.449219	415.015503
1055.327148	58.249123
1054.206055	416.625458
1053.083984	349.817108
1051.961914	301.812378
1050.839844	48.476112
1049.717773	70.766823
1048.594727	-28.218241
1047.471680	-12.745083
1046.348633	-71.816177
1045.224609	-49.162178
1044.101563	-247.883881
1042.976563	-24.562529
1041.852539	487.725677
1040.728516	286.984467
1039.603516	191.241348
1038.478516	177.155182
1037.352539	-204.672165
1036.227539	142.328857
1035.101563	-29.662582
1033.974609	96.319847
1032.848633	99.094948
1031.721680	-111.970039
1030.594727	197.950760
1029.467773	80.170906
1028.340820	88.046867
1027.212891	161.079742
1026.084961	-186.213776
1024.956055	-477.504303
1023.828125	-260.088318
1022.699219	-200.495468
1021.570313	-247.549454
1020.440430	-461.506500
1019.311523	-459.519592
1018.181641	-302.047302
1017.050781	-181.623703
1015.920898	-329.988525
1014.790039	-216.306717
1013.659180	-56.215523
1012.528320	-299.093292
1011.396484	-208.273636
1010.265625	-73.364906
1009.132813	295.373322
1008.000977	53.158600
1006.868164	415.022736
1005.736328	450.723480
1004.602539	787.147156
1003.469727	1576.697144
1002.335938	1540.839722
1001.202148	1803.232910
1000.068359	1312.482056
998.933594	718.145508
997.799805	620.717041
996.665039	144.835938
995.529297	-171.430939
994.394531	-9.723244
993.258789	112.813751
992.123047	193.918686
990.986328	431.919647
989.849609	40.558903
988.712891	34.437805
987.576172	162.114746
986.439453	229.968399
985.301758	39.952305
984.164063	-89.965561
983.025391	-364.733826
981.887695	536.934387
980.749023	48.411819
979.610352	89.400124
978.470703	8.591675
977.332031	123.424568
976.192383	417.655121
975.051758	213.111267
973.912109	298.339600
972.771484	80.401749
971.630859	0.510063
970.490234	260.644226
969.348633	123.610588
968.207031	326.468597
967.065430	-120.036499
965.923828	257.399078
964.781250	134.773392
963.638672	117.813263
962.496094	481.552856
961.352539	205.771698
960.208984	326.668854
959.065430	223.122086
957.921875	117.458420
956.777344	188.281891
955.632813	181.353470
954.488281	245.503952
953.343750	151.853165
952.198242	266.540588
951.052734	328.686035
949.907227	320.030304
948.760742	121.748283
947.614258	85.943710
946.467773	276.482330
945.321289	503.593109
944.173828	312.744141
943.026367	423.499634
941.878906	390.486877
940.730469	213.807007
939.582031	628.293335
938.433594	301.280212
937.285156	581.191650
936.135742	639.886841
934.987305	226.771255
933.836914	292.551056
932.687500	365.227509
931.537109	-67.760315
930.386719	64.361435
929.236328	-60.788006
928.084961	60.061073
926.934570	-119.480103
925.783203	226.750900
924.630859	272.623444
923.478516	168.449829
922.327148	-1.536083
921.173828	-189.555588
920.021484	377.116394
918.868164	343.744537
917.714844	33.320461
916.561523	297.693604
915.407227	-205.436127
914.252930	56.723381
913.098633	-17.060476
911.944336	-22.684362
910.789063	-132.592728
909.633789	-26.950819
908.478516	-177.510788
907.322266	80.064255
906.166016	-54.488758
905.009766	-304.484528
903.853516	-33.331524
902.696289	-183.485687
901.539063	164.574860
900.381836	-130.347427
899.223633	147.451736
898.065430	-61.283230
896.907227	338.578217
895.749023	-12.516935
894.589844	161.112244
893.430664	-332.125916
892.271484	-190.100845
891.112305	139.403931
889.952148	-89.149292
888.791992	-21.746828
887.630859	133.683014
886.470703	370.306549
885.309570	417.273254
884.148438	-86.258591
882.986328	393.868622
881.825195	269.426605
880.663086	555.357971
879.500000	466.996429
878.337891	588.238708
877.174805	531.437622
876.011719	747.192688
874.847656	420.142181
873.684570	284.593048
872.520508	200.862854
871.355469	389.426025
870.191406	226.933350
869.026367	248.925110
867.861328	457.516663
866.695313	425.436035
865.530273	442.791321
864.364258	338.767181
863.197266	412.232574
862.031250	557.498962
860.864258	583.653198
859.697266	674.861816
858.530273	602.142456
857.362305	738.094055
856.194336	472.387207
855.026367	724.840393
853.857422	777.564270
852.688477	987.135864
851.519531	909.682373
850.350586	915.119873
849.180664	792.809143
848.010742	408.468018
846.840820	720.598755
845.670898	528.852051
844.500000	435.608124
843.329102	686.913208
842.157227	287.084930
840.986328	61.819405
839.814453	326.249512
838.642578	170.238297
837.469727	360.626709
836.296875	209.004562
835.124023	325.436920
833.951172	919.645203
832.777344	426.173462
831.603516	276.607880
830.429688	725.119263
829.255859	474.999420
828.081055	621.956360
826.906250	425.334595
825.731445	696.926086
824.555664	328.575500
823.379883	65.057312
822.204102	180.327728
821.027344	306.590698
819.851563	189.978867
818.674805	218.041580
817.497070	27.871708
816.320313	296.118134
815.142578	197.056412
813.963867	-68.872749
812.786133	-305.855865
811.607422	-222.680099
810.428711	178.207672
809.250000	-147.833511
808.070313	92.700798
806.890625	-113.413216
805.710938	82.402382
804.531250	-72.739235
803.350586	-560.829834
802.169922	-261.041931
800.988281	-145.625153
799.807617	-331.994263
798.625977	-250.066483
797.444336	-565.091980
796.261719	-113.203209
795.079102	-133.599365
793.896484	-92.045715
792.713867	-256.580933
791.530273	-31.427448
790.346680	180.247330
789.163086	-327.563843
787.979492	211.377914
786.794922	-39.774929
785.610352	124.888863
784.425781	249.588791
783.240234	80.125702
782.054688	396.872162
780.869141	267.051697
779.682617	517.156555
778.496094	208.301788
777.309570	18.746294
776.123047	283.932556
774.935547	239.934769
773.748047	167.192688
772.560547	191.469299
771.373047	151.695557
770.184570	83.199501
768.996094	98.421349
767.806641	382.423462
766.618164	223.362732
765.428711	176.643768
764.239258	369.918121
763.048828	-7.216728
761.858398	392.785522
760.667969	244.563293
759.477539	197.555801
758.286133	381.466003
757.094727	274.942078
755.903320	315.720276
754.710938	587.218384
753.518555	128.936340
752.326172	261.829315
751.133789	282.586761
749.940430	568.997559
748.747070	-33.953648
747.553711	-65.967873
746.359375	-128.736725
745.166016	10.336380
743.970703	155.871567
742.776367	-29.821117
741.581055	21.314344
740.385742	171.028671
739.190430	83.976494
737.994141	42.938835
736.797852	12.850149
735.601563	-157.396606
734.405273	-305.689758
733.208008	189.572128
732.010742	45.604836
730.813477	94.219337
729.615234	-145.924377
728.416992	-1.098729
727.218750	-61.848175
726.020508	82.884361
724.821289	297.465942
723.622070	280.374146
722.422852	162.826263
721.222656	206.919785
720.022461	148.397964
718.822266	-58.506359
717.621094	-149.648743
716.420898	315.579681
715.218750	294.213013
714.017578	538.917175
712.815430	205.802933
711.614258	267.381287
710.411133	17.338858
709.208984	227.126389
708.005859	123.202408
706.802734	291.555847
705.599609	322.712280
704.395508	-40.054844
703.191406	330.696320
701.987305	-218.907181
700.782227	47.400291
699.577148	43.997849
698.372070	-24.573494
697.166992	259.039734
695.960938	-54.990643
694.754883	191.671204
693.548828	-15.656568
692.341797	-107.747444
691.135742	-277.885345
689.927734	-31.171366
688.720703	-183.763046
687.512695	-112.775398
686.304688	18.974260
685.096680	209.276306
683.888672	-99.043831
682.679688	-103.728432
681.470703	82.346062
680.260742	-128.039246
679.050781	209.707672
677.840820	-433.521729
676.630859	55.827999
675.419922	-13.372313
674.209961	107.957886
672.998047	-309.363129
671.787109	-114.332481
670.575195	418.009552
669.363281	262.722473
668.151367	-117.189705
666.938477	43.354530
665.725586	-230.316284
664.512695	120.403061
663.299805	4.629349
662.085938	288.361908
660.872070	375.635590
659.658203	37.859787
658.443359	-23.548372
657.228516	210.625076
656.013672	-64.117104
654.797852	-258.900940
653.583008	169.369492
652.366211	-53.251873
651.150391	247.806778
649.934570	44.797791
648.717773	1.293959
647.500000	143.012100
646.283203	179.265427
645.065430	-29.748140
643.847656	316.433228
642.629883	492.595947
641.411133	19.327799
640.192383	386.910309
638.973633	182.645065
637.753906	30.084366
636.534180	92.473976
635.314453	-59.916229
634.094727	13.265486
632.874023	49.945900
631.653320	60.877853
630.432617	-50.489731
629.211914	104.237221
627.990234	31.543501
626.768555	-227.674240
625.545898	413.673950
624.324219	124.479424
623.101563	308.996918
621.877930	369.150726
620.655273	200.070114
619.431641	153.106857
618.208008	-189.320038
616.983398	57.003109
615.759766	-296.021484
614.535156	-11.363176
613.310547	-210.310532
612.084961	-133.361572
610.859375	97.425331
609.633789	-84.515274
608.408203	190.875992
607.181641	113.514313
605.955078	121.532379
604.728516	-175.948349
