# Supplementary material for: Raman spectroscopy accurately differentiates mucosal healing from non-healing and biochemical changes following biological therapy in inflammatory bowel disease
Source: PLoS One. 2021 Jun 2;16(6):e0252210. doi: 10.1371/journal.pone.0252210 (PMC8172032; doi:10.1371/journal.pone.0252210)
Supplement: S2 Dataset — (ZIP) [file pone.0252210.s004.zip › Export UC MH/OC018-1b pre treatment_BL sub CR removed_26__X_-16605.3__Y_-563.454__Z_-4118.64__Time_294.txt]

1714.771484	166.453201
1713.794922	32.614548
1712.818359	208.563644
1711.841797	176.167770
1710.864258	-112.740738
1709.886719	46.994450
1708.909180	-14.879189
1707.930664	-65.174759
1706.953125	-135.958145
1705.974609	53.872292
1704.996094	137.383331
1704.017578	-139.649231
1703.038086	-233.773376
1702.058594	-35.385437
1701.079102	-2.097844
1700.099609	-24.161860
1699.120117	21.443573
1698.139648	-95.256790
1697.159180	-42.736580
1696.178711	-26.851135
1695.198242	115.362427
1694.216797	188.818253
1693.235352	-33.367317
1692.253906	25.603228
1691.272461	61.279224
1690.291016	289.798798
1689.308594	108.098846
1688.326172	137.905640
1687.343750	192.414627
1686.360352	356.880066
1685.377930	330.098969
1684.394531	130.788330
1683.411133	94.757278
1682.427734	264.500732
1681.443359	277.695984
1680.458984	376.731903
1679.474609	383.206757
1678.490234	488.771545
1677.505859	496.474609
1676.520508	491.467896
1675.535156	782.250122
1674.549805	632.150757
1673.564453	541.182129
1672.578125	846.780396
1671.592773	759.600159
1670.606445	835.031738
1669.619141	887.057739
1668.632813	905.094727
1667.645508	836.032593
1666.658203	836.520996
1665.670898	1174.493896
1664.683594	1048.572632
1663.695313	1477.490479
1662.708008	1270.320068
1661.719727	1225.406494
1660.730469	1101.443115
1659.742188	1216.480225
1658.752930	1421.966309
1657.763672	1357.623169
1656.774414	1322.854614
1655.785156	1156.132813
1654.794922	1471.611084
1653.804688	1337.461670
1652.814453	1195.813232
1651.824219	932.918396
1650.833984	778.925537
1649.842773	887.096436
1648.851563	829.025330
1647.860352	895.522888
1646.868164	769.422241
1645.876953	717.662170
1644.884766	457.575439
1643.892578	475.147522
1642.900391	223.726501
1641.907227	360.665802
1640.914063	117.831169
1639.920898	25.736849
1638.927734	105.372726
1637.934570	58.636971
1636.940430	112.331894
1635.946289	145.137772
1634.952148	-114.371216
1633.958008	95.411438
1632.963867	-131.964325
1631.968750	-240.546356
1630.973633	-80.340576
1629.978516	-4.270423
1628.982422	-159.672058
1627.987305	53.524052
1626.991211	43.164959
1625.995117	-61.732243
1624.998047	-166.455933
1624.001953	2.399593
1623.004883	-83.654106
1622.007813	-69.706551
1621.010742	4.760095
1620.013672	171.219818
1619.015625	-174.388000
1618.017578	55.212299
1617.019531	53.792866
1616.021484	62.936478
1615.022461	-124.650238
1614.023438	55.142471
1613.024414	48.695545
1612.025391	199.610733
1611.026367	195.825821
1610.026367	74.124306
1609.026367	80.890633
1608.026367	22.173248
1607.026367	23.727755
1606.025391	-123.981270
1605.025391	-67.422417
1604.024414	133.060394
1603.022461	11.557117
1602.021484	86.310471
1601.019531	-48.260544
1600.017578	-7.587939
1599.015625	-50.640858
1598.013672	-156.457672
1597.010742	-246.598511
1596.008789	-36.264889
1595.005859	-152.631409
1594.001953	94.028458
1592.999023	-124.286949
1591.995117	-152.003250
1590.991211	-218.938782
1589.987305	-40.630089
1588.983398	25.328764
1587.978516	49.430698
1586.974609	78.645355
1585.969727	24.313364
1584.963867	92.414047
1583.958984	87.409134
1582.953125	87.505180
1581.947266	103.117027
1580.941406	-6.410085
1579.935547	-19.666342
1578.928711	42.452465
1577.922852	34.145382
1576.916016	127.194382
1575.909180	-21.882854
1574.901367	117.684769
1573.893555	127.025734
1572.886719	21.826765
1571.877930	-39.289158
1570.870117	-45.945950
1569.861328	108.340324
1568.853516	18.226086
1567.844727	-43.437920
1566.834961	24.593922
1565.826172	113.210655
1564.816406	193.838577
1563.806641	32.941551
1562.796875	175.491592
1561.787109	-37.537235
1560.776367	-74.306213
1559.766602	-43.810596
1558.755859	-75.716240
1557.744141	-1.529669
1556.733398	98.369354
1555.721680	135.873825
1554.709961	-21.055046
1553.698242	148.166885
1552.686523	-24.582188
1551.673828	-11.087316
1550.662109	211.833817
1549.649414	131.778778
1548.635742	95.544510
1547.623047	183.281372
1546.609375	175.132065
1545.595703	-27.063026
1544.582031	116.951881
1543.568359	-18.326145
1542.553711	-226.065765
1541.540039	-111.051628
1540.524414	16.624832
1539.509766	206.033112
1538.495117	20.931414
1537.479492	181.503143
1536.463867	88.993233
1535.448242	127.892487
1534.432617	27.339241
1533.416016	-26.949331
1532.399414	52.647648
1531.382813	13.484531
1530.366211	7.657920
1529.349609	218.047684
1528.332031	65.015984
1527.314453	-178.247757
1526.296875	-17.398649
1525.279297	153.504929
1524.260742	-121.026802
1523.242188	44.330219
1522.223633	-171.238052
1521.205078	76.015877
1520.185547	176.434845
1519.166992	-60.083366
1518.147461	153.074066
1517.127930	-155.618118
1516.107422	-161.220810
1515.087891	-25.706903
1514.067383	83.900673
1513.046875	77.781540
1512.025391	56.098049
1511.004883	-45.264912
1509.983398	212.437332
1508.961914	-109.819954
1507.940430	147.491638
1506.918945	-23.629719
1505.896484	38.435768
1504.874023	-32.933575
1503.851563	-60.850803
1502.829102	192.903091
1501.806641	146.752243
1500.783203	-65.968178
1499.759766	51.529175
1498.736328	-153.657669
1497.711914	-108.110733
1496.688477	78.025650
1495.664063	54.196320
1494.639648	-166.658356
1493.614258	-14.251570
1492.589844	-35.834114
1491.564453	-52.422829
1490.539063	112.307953
1489.513672	174.676239
1488.488281	37.694374
1487.461914	263.261047
1486.435547	92.915245
1485.409180	4.226058
1484.382813	262.544769
1483.355469	273.162384
1482.328125	436.738403
1481.300781	329.827362
1480.273438	516.102844
1479.246094	447.297089
1478.217773	454.888275
1477.189453	724.857727
1476.161133	632.884888
1475.132813	579.087830
1474.103516	810.437683
1473.074219	756.479492
1472.044922	885.752197
1471.015625	1002.188293
1469.986328	902.252441
1468.956055	1293.237915
1467.925781	1348.300293
1466.895508	1362.609497
1465.865234	1539.565674
1464.833984	1424.103638
1463.802734	1649.154541
1462.771484	1650.508179
1461.740234	1933.764160
1460.708008	1696.269165
1459.676758	1806.693604
1458.644531	1856.107788
1457.612305	1760.824219
1456.579102	1868.525269
1455.546875	1930.520020
1454.513672	2068.543213
1453.480469	1940.254272
1452.446289	2222.679688
1451.413086	2213.522217
1450.378906	2445.079834
1449.344727	2377.589111
1448.310547	2269.601807
1447.276367	2346.530518
1446.241211	2352.525146
1445.206055	1905.424438
1444.170898	1929.249878
1443.135742	2069.470703
1442.099609	2050.262939
1441.063477	2243.531006
1440.027344	1961.364380
1438.991211	1972.598755
1437.954102	2029.334595
1436.917969	1830.869507
1435.880859	1728.510620
1434.843750	1361.012695
1433.805664	1529.068481
1432.768555	1081.055054
1431.730469	804.910522
1430.692383	1086.675903
1429.654297	634.118103
1428.615234	759.476563
1427.576172	572.091675
1426.537109	369.711914
1425.498047	361.597229
1424.458984	217.437363
1423.418945	204.423096
1422.378906	224.231369
1421.338867	239.059616
1420.298828	213.656021
1419.257813	80.052391
1418.216797	276.340302
1417.175781	62.392838
1416.134766	309.075256
1415.093750	42.538929
1414.051758	-88.002472
1413.009766	28.022575
1411.967773	229.559265
1410.924805	-26.374813
1409.882813	-211.733154
1408.839844	70.372101
1407.796875	189.176910
1406.753906	-46.074860
1405.709961	-180.712982
1404.666016	78.915100
1403.622070	-173.453674
1402.578125	21.021114
1401.534180	-215.972504
1400.489258	11.225270
1399.444336	-24.864504
1398.399414	92.096481
1397.354492	-69.106216
1396.308594	-37.184566
1395.262695	-25.209890
1394.216797	21.940165
1393.170898	-151.198029
1392.124023	78.951981
1391.077148	-86.398529
1390.031250	-211.502640
1388.983398	63.890610
1387.936523	4.075348
1386.888672	49.440216
1385.840820	149.921326
1384.792969	-64.525314
1383.745117	121.166618
1382.696289	-130.429626
1381.647461	-39.506481
1380.598633	44.010071
1379.549805	20.232094
1378.500977	131.421036
1377.451172	-54.379688
1376.401367	-140.140656
1375.351563	93.653351
1374.300781	-139.037949
1373.250000	-47.259850
1372.200195	141.873413
1371.148438	-127.689148
1370.097656	-110.349800
1369.045898	4.292492
1367.995117	46.777538
1366.943359	32.078125
1365.890625	-17.356871
1364.838867	237.137451
1363.786133	128.207382
1362.733398	-30.315138
1361.680664	70.144203
1360.626953	101.030716
1359.574219	326.048798
1358.520508	110.963097
1357.466797	117.368340
1356.412109	61.760036
1355.358398	100.752518
1354.303711	117.495117
1353.249023	79.719604
1352.193359	302.846680
1351.138672	79.105667
1350.083008	257.726898
1349.027344	468.670013
1347.971680	409.200256
1346.915039	501.207550
1345.858398	566.027954
1344.802734	511.938446
1343.745117	643.926575
1342.688477	733.862183
1341.630859	739.631592
1340.573242	678.638489
1339.515625	432.030701
1338.458008	772.578064
1337.399414	518.885132
1336.340820	532.771973
1335.282227	880.886230
1334.223633	694.529907
1333.165039	770.602478
1332.105469	488.144623
1331.045898	552.114258
1329.986328	616.181335
1328.925781	759.432617
1327.865234	495.017059
1326.804688	675.539001
1325.744141	623.923279
1324.683594	856.443298
1323.622070	992.688110
1322.560547	988.294250
1321.499023	890.242920
1320.437500	792.351379
1319.375000	1044.898560
1318.312500	772.139404
1317.250000	987.825745
1316.187500	1050.690552
1315.124023	928.785706
1314.061523	1043.605347
1312.998047	1052.545532
1311.933594	896.562134
1310.870117	1046.109619
1309.805664	841.168457
1308.741211	926.871460
1307.676758	933.890869
1306.612305	1000.058289
1305.546875	1164.685913
1304.481445	1154.731323
1303.416016	958.013184
1302.349609	1009.753113
1301.284180	1253.267944
1300.217773	1305.110107
1299.151367	1288.234253
1298.084961	898.132202
1297.017578	1195.837280
1295.950195	1044.233887
1294.882813	1145.592773
1293.815430	734.117371
1292.747070	551.067932
1291.678711	777.806946
1290.610352	749.484070
1289.541992	620.726379
1288.473633	773.996094
1287.404297	743.465942
1286.334961	526.806519
1285.265625	739.001282
1284.195313	493.185150
1283.125977	644.214966
1282.055664	697.321228
1280.985352	894.870422
1279.914063	715.557983
1278.843750	888.674011
1277.772461	822.071411
1276.700195	848.476013
1275.628906	823.584717
1274.557617	884.307007
1273.485352	1160.101440
1272.413086	861.668884
1271.339844	819.893799
1270.267578	866.101379
1269.194336	970.928528
1268.121094	975.667786
1267.046875	714.425354
1265.973633	985.256653
1264.899414	999.860352
1263.825195	1058.392090
1262.750977	975.504333
1261.675781	924.373657
1260.601563	934.228088
1259.526367	914.863342
1258.450195	971.053894
1257.375000	929.815613
1256.298828	800.949219
1255.222656	927.796753
1254.146484	959.675598
1253.070313	998.856323
1251.993164	938.277588
1250.916016	906.928772
1249.838867	620.246399
1248.760742	744.609619
1247.683594	825.169739
1246.605469	849.799133
1245.527344	893.859192
1244.448242	835.869629
1243.370117	637.039429
1242.291016	620.407959
1241.211914	705.741943
1240.131836	815.303345
1239.052734	934.515015
1237.972656	840.169312
1236.892578	646.406921
1235.811523	615.191101
1234.731445	760.960449
1233.650391	576.994507
1232.569336	586.961487
1231.488281	436.997437
1230.406250	657.688538
1229.324219	561.007690
1228.242188	556.350769
1227.160156	725.959351
1226.077148	498.557220
1224.994141	365.591156
1223.911133	629.382813
1222.828125	389.964783
1221.745117	496.395111
1220.661133	382.750183
1219.577148	329.541382
1218.492188	90.252220
1217.408203	194.083038
1216.323242	510.373505
1215.238281	99.626450
1214.153320	125.997658
1213.067383	248.857330
1211.982422	487.448242
1210.896484	479.792389
1209.809570	358.718445
1208.723633	387.165771
1207.636719	499.931580
1206.549805	448.677338
1205.462891	501.019073
1204.375000	374.981018
1203.288086	212.808838
1202.200195	238.499557
1201.111328	242.444473
1200.023438	109.113251
1198.934570	-60.324478
1197.845703	30.118572
1196.756836	-59.968784
1195.666992	-56.285152
1194.578125	-156.065277
1193.488281	-37.102837
1192.397461	-81.705566
1191.307617	-30.235718
1190.216797	-48.534111
1189.125977	-6.850101
1188.035156	94.777405
1186.944336	-108.620163
1185.852539	-55.172382
1184.760742	-265.798157
1183.668945	-234.084167
1182.576172	-207.262604
1181.483398	-79.809761
1180.390625	-10.033854
1179.297852	-29.060480
1178.205078	138.769958
1177.111328	62.051189
1176.017578	26.008627
1174.923828	179.098816
1173.829102	44.709339
1172.734375	61.108845
1171.639648	228.196365
1170.544922	76.887558
1169.450195	-112.712418
1168.354492	185.588470
1167.258789	-13.687672
1166.163086	-67.132874
1165.066406	6.031696
1163.969727	88.635086
1162.873047	-0.891205
1161.776367	62.397049
1160.679688	106.468513
1159.582031	384.392853
1158.484375	129.839432
1157.386719	323.939148
1156.288086	298.370911
1155.189453	508.864960
1154.090820	399.628418
1152.992188	309.429016
1151.892578	73.778503
1150.793945	388.644104
1149.693359	167.201111
1148.593750	-4.201840
1147.494141	10.142339
1146.393555	62.483448
1145.292969	-92.377007
1144.191406	-44.970547
1143.090820	73.715225
1141.989258	199.393234
1140.887695	87.108543
1139.785156	195.910538
1138.683594	261.798645
1137.581055	87.529243
1136.478516	-24.963474
1135.375977	275.857239
1134.272461	386.454590
1133.168945	323.586304
1132.065430	595.389832
1130.960938	586.926819
1129.857422	694.664917
1128.752930	828.366516
1127.648438	748.471375
1126.542969	844.001160
1125.438477	702.348694
1124.333008	847.470459
1123.226563	691.503906
1122.121094	779.559204
1121.014648	493.266235
1119.908203	446.201263
1118.801758	434.600616
1117.695313	654.894104
1116.587891	725.932068
1115.480469	451.458130
1114.373047	498.725281
1113.264648	564.817261
1112.156250	444.042328
1111.047852	443.809814
1109.939453	452.968658
1108.830078	400.627899
1107.721680	430.933594
1106.611328	517.830322
1105.501953	623.528503
1104.392578	658.308105
1103.282227	655.255554
1102.171875	803.151428
1101.060547	521.612366
1099.950195	751.913208
1098.838867	715.625671
1097.726563	714.659363
1096.615234	605.250305
1095.502930	677.263123
1094.390625	657.334167
1093.278320	613.822510
1092.166016	542.038208
1091.052734	806.861633
1089.939453	925.614807
1088.826172	726.637268
1087.711914	699.434326
1086.598633	980.310913
1085.484375	844.844299
1084.369141	784.627869
1083.254883	865.435547
1082.139648	802.844482
1081.024414	545.280640
1079.909180	715.259399
1078.792969	779.471558
1077.676758	688.700562
1076.560547	715.307556
1075.444336	504.895966
1074.327148	667.560791
1073.209961	665.966492
1072.092773	354.849243
1070.974609	470.519012
1069.857422	354.111389
1068.739258	368.965179
1067.620117	444.713165
1066.501953	518.092468
1065.382813	467.330627
1064.263672	631.972961
1063.144531	630.372925
1062.024414	755.131592
1060.905273	566.368835
1059.784180	419.788635
1058.664063	500.120544
1057.543945	472.893402
1056.422852	443.351044
1055.301758	507.312103
1054.179688	314.278259
1053.057617	149.386459
1051.936523	409.593933
1050.813477	144.415649
1049.691406	264.514252
1048.568359	225.905060
1047.445313	446.303009
1046.322266	454.387726
1045.198242	425.190430
1044.075195	326.113434
1042.950195	373.947815
1041.826172	309.960938
1040.702148	197.123474
1039.577148	217.144577
1038.452148	321.035706
1037.326172	224.705322
1036.201172	7.449552
1035.075195	16.061989
1033.948242	343.448914
1032.822266	475.370972
1031.695313	349.166962
1030.568359	292.828400
1029.441406	248.204773
1028.313477	152.536880
1027.186523	140.625748
1026.058594	-3.609218
1024.929688	-203.444382
1023.801758	-105.939560
1022.672852	-117.501114
1021.543945	-182.352005
1020.414063	-135.741241
1019.284180	-274.627289
1018.155273	-149.002121
1017.024414	-150.874496
1015.894531	-138.748077
1014.763672	107.501930
1013.632813	110.467354
1012.501953	2.343098
1011.370117	49.505642
1010.238281	249.542618
1009.106445	127.850014
1007.974609	253.915619
1006.841797	509.575165
1005.708984	755.962708
1004.576172	1300.644043
1003.443359	1576.993652
1002.309570	1451.132690
1001.175781	1221.448608
1000.041992	703.190735
998.907227	321.554657
997.772461	-52.865410
996.637695	-89.931587
995.502930	110.870979
994.367188	-29.836063
993.231445	-29.632866
992.095703	-27.004683
990.959961	139.463593
989.823242	190.694702
988.686523	112.947792
987.549805	189.751160
986.412109	153.748489
985.274414	366.639893
984.136719	95.979012
982.999023	193.922882
981.860352	80.187737
980.722656	-146.119339
979.583008	-73.120476
978.444336	48.276604
977.304688	-324.656128
976.165039	13.102550
975.025391	166.957550
973.884766	17.543613
972.745117	118.749176
971.604492	-14.240728
970.462891	-4.667507
969.322266	67.022476
968.180664	30.934763
967.039063	52.364792
965.896484	128.979126
964.753906	132.295547
963.611328	103.642372
962.468750	322.732666
961.326172	282.861481
960.182617	201.894943
959.039063	8.850110
957.894531	54.230003
956.750977	102.016884
955.606445	-67.568253
954.460938	40.004112
953.316406	79.014244
952.170898	330.898560
951.025391	244.303802
949.879883	38.979691
948.733398	80.785355
947.587891	86.138351
946.440430	116.759590
945.293945	163.493713
944.146484	308.549957
942.999023	58.644295
941.851563	140.004654
940.704102	374.376526
939.555664	264.221191
938.407227	-181.089783
937.257813	135.696075
936.109375	406.858826
934.959961	258.574036
933.810547	363.468536
932.660156	265.652496
931.510742	209.012329
930.360352	220.853241
929.208984	-1.708262
928.058594	99.209572
926.907227	100.066772
925.755859	-115.110504
924.603516	11.159443
923.452148	-67.193802
922.299805	-322.738831
921.147461	-152.959824
919.994141	-478.576996
918.840820	4.949610
917.687500	-4.569924
916.534180	-95.727867
915.379883	31.241159
914.225586	137.830658
913.071289	-48.277367
911.916992	-220.576691
910.761719	45.112339
909.606445	-45.270035
908.451172	184.180710
907.294922	100.818237
906.138672	-274.749634
904.982422	0.211598
903.826172	100.723526
902.668945	-16.117830
901.511719	-107.906288
900.354492	-140.706284
899.196289	-37.617004
898.038086	-86.076324
896.879883	21.648077
895.721680	165.585373
894.562500	31.454929
893.403320	109.937569
892.244141	59.652233
891.084961	129.208054
889.924805	18.107742
888.764648	132.951675
887.603516	168.797287
886.443359	274.657715
885.282227	245.140320
884.121094	330.759247
882.958984	118.671631
881.797852	281.065887
880.635742	222.506744
879.472656	127.968452
878.310547	195.766052
877.147461	450.571869
875.984375	313.395660
874.820313	239.384964
873.656250	246.492767
872.492188	519.224365
871.328125	384.573303
870.164063	407.496033
868.999023	419.198730
867.833984	309.499390
866.667969	301.045685
865.502930	13.917416
864.336914	405.547180
863.169922	354.459717
862.003906	397.734802
860.836914	577.976929
859.669922	459.576172
858.501953	199.848190
857.334961	460.808136
856.166992	517.513733
854.999023	488.966370
853.830078	355.049988
852.661133	523.820679
851.492188	625.268005
850.323242	787.153076
849.153320	496.451569
847.983398	548.526306
846.813477	421.433228
845.642578	430.933258
844.472656	238.981247
843.301758	465.501923
842.129883	365.301270
840.958984	327.730804
839.787109	341.572571
838.614258	189.962616
837.442383	521.094543
836.269531	335.918243
835.096680	476.910095
833.923828	461.464203
832.750000	345.511169
831.576172	477.328461
830.402344	669.284790
829.227539	718.308716
828.053711	564.262695
826.878906	711.287476
825.703125	684.284912
824.528320	385.285919
823.352539	222.303909
822.175781	331.139404
821.000000	531.169312
819.823242	152.048538
818.646484	133.699020
817.469727	133.085556
816.291992	234.759476
815.114258	49.309040
813.936523	75.163055
812.758789	96.472046
811.580078	-31.265484
810.401367	38.782326
809.221680	77.600227
808.042969	-125.852722
806.863281	-149.392441
805.683594	-39.785183
804.502930	11.954663
803.322266	-178.354919
802.141602	101.747612
800.960938	99.871307
799.779297	-174.909470
798.597656	-156.967590
797.416016	-121.406700
796.234375	-245.547195
795.051758	-8.555076
793.869141	-250.288925
792.685547	-217.384521
791.502930	-42.897182
790.319336	-30.204969
789.135742	-86.241035
787.951172	78.905602
786.766602	237.223984
785.582031	129.955826
784.397461	-92.354347
783.211914	87.652580
782.026367	117.174332
780.840820	75.860123
779.655273	41.075085
778.468750	306.547363
777.282227	17.575006
776.094727	-63.874649
774.908203	-61.541706
773.720703	181.172607
772.533203	28.802330
771.344727	200.577454
770.156250	-20.306477
768.967773	186.437225
767.779297	88.843376
766.589844	246.763031
765.400391	-62.490440
764.210938	143.613159
763.020508	301.070343
761.830078	211.807281
760.639648	294.129822
759.449219	319.099731
758.257813	403.342285
757.066406	315.905579
755.875000	424.080994
754.682617	347.462677
753.491211	261.989044
752.297852	266.532959
751.105469	299.530609
749.912109	194.067017
748.718750	152.227417
747.525391	531.748169
746.331055	333.856110
745.137695	19.689581
743.942383	148.653580
742.748047	290.630737
741.552734	379.839294
740.357422	-8.903975
739.162109	180.976639
737.965820	223.904297
736.770508	-175.705872
735.573242	70.792435
734.376953	120.072716
733.179688	79.521774
731.982422	-17.966604
730.785156	155.811646
729.586914	303.203583
728.388672	-19.673021
727.190430	289.365509
725.992188	99.873039
724.792969	297.200592
723.593750	289.033630
722.394531	269.912476
721.194336	423.270172
719.994141	235.956512
718.793945	389.189636
717.592773	234.647705
716.391602	324.495117
715.190430	220.164932
713.989258	255.424194
712.787109	445.438416
711.584961	149.315460
710.382813	86.482552
709.180664	215.388382
707.977539	250.578384
706.774414	59.297123
705.570313	142.413239
704.367188	1.326466
703.163086	40.925014
701.958984	71.821495
700.753906	15.725326
699.548828	301.068359
698.343750	194.996338
697.138672	306.349274
695.932617	-6.035545
694.726563	-114.031303
693.520508	-63.387039
692.313477	-99.580055
691.106445	-7.628361
689.899414	-45.893566
688.692383	-131.826248
687.484375	10.117561
686.276367	-34.471359
685.068359	-154.873032
683.859375	2.326397
682.650391	-72.391220
681.441406	-99.338547
680.232422	-182.532516
679.022461	46.259651
677.812500	-49.785725
676.602539	12.316821
675.391602	-211.228638
674.180664	-86.225044
672.969727	127.490173
671.758789	101.106728
670.546875	-137.098724
669.334961	83.181999
668.123047	80.819511
666.910156	177.925781
665.697266	-23.063066
664.484375	78.482452
663.270508	89.357224
662.057617	-178.190002
660.842773	-28.999346
659.628906	-33.020817
658.415039	12.636783
657.200195	25.975805
655.984375	-3.766209
654.769531	-106.744652
653.553711	-35.054092
652.337891	79.737000
651.122070	17.854551
649.905273	199.405945
648.688477	-41.154373
647.471680	379.321899
646.253906	401.429901
645.037109	399.856812
643.818359	198.199677
642.600586	261.165985
641.381836	257.414032
640.163086	214.925629
638.944336	62.789391
637.725586	237.282761
636.505859	44.254612
635.286133	96.080704
634.065430	119.864174
632.845703	-122.690010
631.625000	-60.480652
630.403320	72.364632
629.182617	-129.695038
627.960938	240.838806
626.739258	51.315624
625.517578	26.737629
624.294922	121.960068
623.072266	452.597748
621.849609	204.343445
620.625977	225.775467
619.402344	60.559971
618.178711	229.051804
616.955078	138.086227
615.730469	117.366982
614.505859	70.542427
613.281250	31.825331
612.055664	-43.733566
610.830078	-83.446419
609.604492	62.258255
608.378906	49.153805
607.152344	-45.777412
605.925781	31.680300
604.699219	-337.947815
