# Supplementary material for: Raman spectroscopy accurately differentiates mucosal healing from non-healing and biochemical changes following biological therapy in inflammatory bowel disease
Source: PLoS One. 2021 Jun 2;16(6):e0252210. doi: 10.1371/journal.pone.0252210 (PMC8172032; doi:10.1371/journal.pone.0252210)
Supplement: S2 Dataset — (ZIP) [file pone.0252210.s004.zip › Export UC MH/OC001 post treatment-1 proper_BL sub CR removed_21__X_-19543.5__Y_4417.06__Z_1218.99__Time_241.txt]

1714.846680	-26.777300
1713.870117	-20.569801
1712.893555	118.149811
1711.916016	259.835114
1710.939453	-104.820457
1709.961914	-50.790447
1708.984375	78.673096
1708.005859	-46.047661
1707.028320	92.272583
1706.049805	83.658195
1705.071289	-20.872871
1704.091797	27.657583
1703.113281	-124.031464
1702.133789	21.787914
1701.154297	-43.284695
1700.174805	-40.969166
1699.195313	-153.118759
1698.214844	-56.234112
1697.234375	49.139530
1696.253906	101.547775
1695.273438	162.469315
1694.291992	-21.845387
1693.310547	21.412807
1692.329102	-102.996574
1691.347656	224.229523
1690.366211	226.308731
1689.383789	-72.555786
1688.401367	138.668777
1687.418945	398.330719
1686.435547	287.826019
1685.453125	316.527710
1684.469727	423.003723
1683.486328	434.055756
1682.502930	312.460022
1681.518555	327.233643
1680.534180	595.450073
1679.550781	440.877777
1678.565430	310.803650
1677.581055	503.253174
1676.595703	749.311096
1675.610352	868.122070
1674.625000	692.266724
1673.639648	772.177002
1672.654297	865.837219
1671.667969	1034.329590
1670.681641	1009.320313
1669.695313	1199.925171
1668.708008	1234.253418
1667.721680	1032.796265
1666.734375	1187.519165
1665.747070	1106.481934
1664.758789	1198.358276
1663.771484	1399.399658
1662.783203	1322.358887
1661.794922	1367.740479
1660.806641	1447.988403
1659.817383	1486.216675
1658.829102	1535.453979
1657.839844	1751.938354
1656.850586	1335.829346
1655.860352	1629.831055
1654.871094	1458.239014
1653.880859	1361.194214
1652.890625	1291.024658
1651.900391	1297.965454
1650.909180	1088.395996
1649.917969	1027.336914
1648.926758	1024.805542
1647.935547	668.468872
1646.944336	587.416260
1645.952148	792.015808
1644.960938	582.191040
1643.968750	407.084839
1642.975586	324.746429
1641.983398	403.740173
1640.990234	353.675354
1639.997070	298.629669
1639.003906	204.310669
1638.010742	234.230682
1637.016602	195.835251
1636.022461	149.791794
1635.028320	-11.951822
1634.034180	95.344269
1633.039063	52.659775
1632.044922	49.712250
1631.049805	-150.509979
1630.054688	-66.149307
1629.058594	81.520950
1628.062500	-165.383163
1627.067383	-25.295069
1626.071289	-142.858200
1625.074219	60.585129
1624.078125	35.370987
1623.081055	65.500580
1622.083984	101.006264
1621.086914	13.141147
1620.089844	75.150612
1619.091797	-20.322660
1618.093750	110.142075
1617.095703	172.396851
1616.097656	155.982224
1615.098633	58.316902
1614.099609	55.203369
1613.100586	-39.633007
1612.101563	106.862328
1611.102539	-45.504025
1610.102539	-247.556824
1609.102539	-111.454445
1608.102539	-85.408607
1607.102539	163.286087
1606.101563	-30.660484
1605.101563	3.265837
1604.100586	115.710197
1603.099609	47.537037
1602.097656	104.975174
1601.095703	91.750549
1600.094727	-151.624634
1599.092773	10.357516
1598.089844	-128.381958
1597.087891	-65.850487
1596.084961	-262.071259
1595.082031	-202.234650
1594.079102	-236.500183
1593.075195	-158.521271
1592.072266	-326.041656
1591.068359	-117.694862
1590.064453	-19.109947
1589.059570	-22.395214
1588.055664	36.845188
1587.050781	-31.811447
1586.045898	53.306332
1585.041016	7.955955
1584.036133	-14.016171
1583.030273	-30.869614
1582.024414	82.432114
1581.018555	-15.389251
1580.012695	-22.143129
1579.005859	-88.890839
1577.999023	125.374664
1576.992188	55.776924
1575.985352	-68.552612
1574.978516	4.726595
1573.970703	54.433033
1572.962891	49.380550
1571.955078	88.380714
1570.947266	111.628029
1569.938477	306.206451
1568.929688	-68.358246
1567.920898	73.930489
1566.912109	3.081041
1565.903320	-57.510387
1564.893555	-14.416281
1563.883789	-70.109650
1562.874023	117.932953
1561.864258	77.471420
1560.853516	-121.333549
1559.843750	29.802732
1558.833008	30.352840
1557.821289	-0.372639
1556.810547	144.939590
1555.798828	119.036812
1554.787109	307.935638
1553.775391	152.186798
1552.763672	136.124298
1551.750977	238.946320
1550.739258	67.250969
1549.726563	218.838760
1548.712891	158.071899
1547.700195	14.402343
1546.686523	147.253876
1545.672852	109.258736
1544.659180	138.291718
1543.645508	-49.914864
1542.630859	-103.899933
1541.617188	133.810608
1540.602539	53.619434
1539.586914	239.178604
1538.572266	83.780861
1537.556641	13.415997
1536.541016	-100.962090
1535.525391	-14.279618
1534.509766	134.076309
1533.493164	29.503475
1532.477539	208.356720
1531.460938	111.183807
1530.443359	-24.787319
1529.426758	27.185154
1528.409180	71.221443
1527.391602	4.337208
1526.374023	215.345154
1525.356445	-8.899962
1524.337891	124.461655
1523.320313	110.954475
1522.301758	133.283081
1521.282227	-29.740978
1520.263672	-41.155556
1519.244141	-42.460945
1518.224609	79.430847
1517.205078	36.658264
1516.185547	-16.532770
1515.165039	-92.989380
1514.144531	38.421207
1513.124023	54.092533
1512.103516	5.431849
1511.083008	84.949005
1510.061523	-30.720190
1509.040039	-66.972267
1508.018555	-57.193729
1506.996094	-24.501965
1505.974609	-114.999397
1504.952148	-241.493378
1503.929688	-388.569977
1502.907227	-151.450470
1501.883789	-173.267288
1500.861328	-238.723999
1499.837891	-158.367249
1498.813477	-183.130432
1497.790039	22.322798
1496.765625	25.428556
1495.742188	36.101822
1494.717773	15.949231
1493.692383	28.915510
1492.667969	-98.819008
1491.642578	-134.615005
1490.617188	-198.610397
1489.591797	94.975906
1488.566406	155.906433
1487.540039	76.248840
1486.513672	42.484829
1485.487305	192.422897
1484.460938	291.167419
1483.433594	448.448944
1482.406250	401.507324
1481.378906	425.912842
1480.351563	424.731873
1479.324219	334.250519
1478.295898	388.993927
1477.267578	446.191620
1476.239258	592.463806
1475.210938	799.737122
1474.181641	673.249512
1473.153320	903.209778
1472.124023	959.909912
1471.093750	828.193604
1470.064453	1167.203491
1469.034180	1322.850708
1468.003906	1236.776245
1466.973633	1254.948853
1465.943359	1481.531738
1464.912109	1367.387329
1463.881836	1941.909790
1462.850586	1797.164795
1461.818359	2028.359375
1460.787109	2058.828125
1459.754883	1825.197144
1458.722656	2018.095337
1457.690430	2139.835938
1456.658203	1979.870117
1455.625000	2121.820068
1454.591797	2022.761353
1453.558594	2172.235352
1452.525391	2128.972900
1451.491211	2260.600342
1450.458008	2539.166016
1449.423828	2399.574219
1448.388672	2140.984863
1447.354492	2530.833740
1446.319336	2300.202637
1445.285156	2267.148926
1444.249023	2294.834229
1443.213867	2236.517334
1442.178711	2226.315430
1441.142578	2284.416016
1440.106445	1980.926514
1439.070313	2130.129150
1438.033203	2130.160400
1436.996094	1917.959717
1435.959961	1867.599609
1434.921875	1731.389648
1433.884766	1408.420288
1432.846680	1423.950317
1431.809570	1227.495972
1430.771484	718.214600
1429.732422	1180.633789
1428.694336	694.394897
1427.655273	622.039917
1426.616211	600.208740
1425.577148	424.665314
1424.538086	498.794495
1423.498047	328.503906
1422.458008	299.445831
1421.417969	310.774597
1420.377930	390.166962
1419.336914	200.178146
1418.295898	118.590874
1417.254883	195.674561
1416.213867	71.509148
1415.172852	103.450882
1414.130859	90.177338
1413.088867	127.287994
1412.046875	66.423172
1411.004883	88.619667
1409.961914	234.022034
1408.918945	138.258560
1407.875977	102.917648
1406.833008	75.222458
1405.789063	67.709396
1404.745117	-57.684242
1403.702148	-44.873138
1402.657227	-69.631302
1401.613281	43.716290
1400.568359	24.175123
1399.523438	-52.926586
1398.478516	10.508006
1397.433594	71.518097
1396.387695	152.646530
1395.341797	-214.626724
1394.295898	-88.160065
1393.250000	55.896088
1392.204102	-170.565765
1391.157227	61.278843
1390.110352	-182.387772
1389.063477	124.658813
1388.015625	-48.646370
1386.968750	-61.673061
1385.920898	-22.073378
1384.873047	52.630135
1383.824219	79.918709
1382.776367	-137.574585
1381.727539	7.414947
1380.678711	15.077967
1379.629883	-176.931793
1378.580078	43.236462
1377.530273	-106.022980
1376.480469	-57.926620
1375.430664	-29.688078
1374.380859	-123.578629
1373.330078	-20.273451
1372.279297	38.226418
1371.228516	-227.276199
1370.177734	15.944353
1369.125977	-12.454768
1368.074219	43.994499
1367.022461	202.674896
1365.970703	89.957428
1364.918945	114.357567
1363.866211	16.885443
1362.813477	14.155781
1361.760742	-125.302383
1360.707031	26.482277
1359.654297	126.103432
1358.600586	108.924973
1357.545898	300.705658
1356.492188	288.716034
1355.438477	117.813232
1354.383789	210.457382
1353.329102	350.380920
1352.273438	458.074371
1351.218750	367.217133
1350.163086	219.418869
1349.107422	578.100830
1348.051758	514.926331
1346.995117	603.218445
1345.939453	669.277283
1344.882813	517.204590
1343.825195	623.140625
1342.768555	880.351440
1341.710938	726.196350
1340.654297	872.015198
1339.595703	886.588806
1338.538086	822.028931
1337.479492	859.117432
1336.421875	876.503784
1335.363281	757.869629
1334.303711	901.669312
1333.245117	857.512390
1332.185547	793.690552
1331.125977	618.729065
1330.066406	869.166870
1329.005859	882.314453
1327.946289	786.836060
1326.885742	941.024231
1325.825195	766.729736
1324.763672	869.190369
1323.703125	1018.620056
1322.641602	637.361938
1321.580078	666.036804
1320.517578	830.493042
1319.456055	938.239807
1318.393555	1097.816895
1317.331055	1070.017700
1316.268555	1133.532227
1315.205078	1174.919800
1314.141602	859.072388
1313.078125	839.080933
1312.014648	1099.972412
1310.951172	1001.298767
1309.886719	1141.559448
1308.822266	1129.225708
1307.757813	1296.621948
1306.692383	843.994995
1305.627930	1100.083862
1304.562500	987.229309
1303.497070	982.682312
1302.430664	946.243408
1301.365234	1032.777222
1300.298828	959.617981
1299.232422	1038.867065
1298.165039	1135.333008
1297.098633	1086.940308
1296.031250	1193.292358
1294.963867	1154.837891
1293.896484	1050.198120
1292.828125	1168.918091
1291.759766	691.581055
1290.691406	942.856323
1289.623047	919.464661
1288.554688	903.483337
1287.485352	831.183228
1286.416016	709.953125
1285.346680	958.719849
1284.276367	737.177246
1283.207031	564.743835
1282.136719	818.385254
1281.066406	805.167725
1279.995117	865.395569
1278.924805	651.624634
1277.853516	917.376587
1276.782227	742.867920
1275.709961	1162.560303
1274.638672	817.018005
1273.566406	830.885132
1272.494141	913.176880
1271.420898	1066.286499
1270.348633	992.224731
1269.275391	971.923706
1268.202148	844.235352
1267.128906	836.201050
1266.054688	979.461243
1264.981445	917.748108
1263.906250	948.744751
1262.832031	782.220581
1261.757813	1042.404175
1260.682617	1066.047485
1259.607422	928.848206
1258.532227	998.790039
1257.456055	1217.276245
1256.380859	1033.850586
1255.304688	913.797058
1254.228516	820.562439
1253.151367	1109.432007
1252.074219	909.113281
1250.998047	1042.128418
1249.919922	1209.110596
1248.842773	872.691956
1247.764648	961.811768
1246.686523	1298.770386
1245.608398	1025.664063
1244.530273	592.319397
1243.451172	780.906189
1242.372070	1027.660767
1241.292969	851.854980
1240.213867	744.058655
1239.133789	704.220154
1238.054688	683.778320
1236.973633	646.326965
1235.893555	722.835022
1234.813477	833.213562
1233.732422	802.912842
1232.651367	944.648926
1231.569336	795.531006
1230.488281	813.581787
1229.406250	676.580627
1228.324219	735.718506
1227.242188	487.350616
1226.159180	587.549988
1225.076172	552.154175
1223.993164	497.371063
1222.910156	406.281494
1221.827148	506.205688
1220.743164	175.711670
1219.659180	381.878571
1218.574219	754.627930
1217.490234	322.662354
1216.405273	260.378662
1215.320313	374.345520
1214.235352	497.858826
1213.149414	440.220917
1212.064453	353.592010
1210.978516	411.695740
1209.891602	457.645355
1208.805664	631.328064
1207.718750	616.800232
1206.631836	202.064789
1205.544922	512.855286
1204.458008	399.375183
1203.370117	346.095398
1202.282227	201.250580
1201.194336	188.833237
1200.105469	335.228302
1199.016602	185.452881
1197.927734	399.014252
1196.838867	-174.255081
1195.750000	152.188309
1194.660156	14.315113
1193.570313	-101.933273
1192.480469	14.938841
1191.389648	-183.114578
1190.299805	-169.733109
1189.208984	57.335320
1188.118164	-114.407890
1187.026367	-65.275497
1185.934570	-57.048134
1184.842773	-116.095154
1183.750977	-12.043678
1182.659180	-191.165344
1181.566406	61.382164
1180.473633	73.974937
1179.380859	-143.638062
1178.287109	-6.546284
1177.194336	96.867500
1176.100586	161.823837
1175.005859	54.229824
1173.912109	198.024429
1172.817383	174.099777
1171.722656	18.474329
1170.627930	255.259567
1169.533203	312.440063
1168.437500	185.348862
1167.341797	-82.842819
1166.246094	79.325218
1165.149414	90.760170
1164.052734	116.449890
1162.956055	364.231659
1161.859375	196.226913
1160.762695	102.248611
1159.665039	115.664673
1158.567383	7.269070
1157.469727	39.640419
1156.371094	310.497131
1155.272461	273.458679
1154.173828	226.823441
1153.075195	-8.213639
1151.975586	-7.241886
1150.876953	301.085205
1149.777344	318.520996
1148.676758	114.342308
1147.577148	-23.125351
1146.476563	-22.510784
1145.375977	32.783749
1144.275391	35.629166
1143.173828	-6.809246
1142.072266	-208.673737
1140.970703	-229.765182
1139.869141	5.884082
1138.766602	53.557411
1137.664063	58.366764
1136.561523	117.762321
1135.458984	34.535107
1134.355469	131.780838
1133.251953	233.673309
1132.148438	344.956726
1131.044922	458.506165
1129.940430	809.228821
1128.835938	851.331909
1127.731445	772.399536
1126.626953	857.068665
1125.521484	747.239502
1124.416016	649.260132
1123.310547	534.689453
1122.204102	562.260559
1121.098633	504.511810
1119.992188	505.935608
1118.885742	398.410706
1117.778320	468.403534
1116.670898	268.551758
1115.563477	284.045105
1114.456055	152.840073
1113.348633	220.301224
1112.240234	436.634308
1111.131836	253.364792
1110.023438	403.353485
1108.914063	260.264069
1107.804688	410.110413
1106.695313	297.724060
1105.585938	548.960022
1104.475586	311.423248
1103.365234	538.879822
1102.254883	516.111511
1101.144531	509.842407
1100.033203	465.813324
1098.922852	579.765930
1097.810547	589.911804
1096.699219	576.478027
1095.586914	511.189667
1094.474609	523.654785
1093.362305	797.517578
1092.250000	668.615417
1091.136719	721.013428
1090.023438	585.102783
1088.910156	576.307007
1087.795898	433.415710
1086.682617	492.855377
1085.568359	775.635315
1084.453125	456.475952
1083.338867	612.223572
1082.223633	803.140625
1081.108398	646.298950
1079.993164	745.536072
1078.876953	818.899658
1077.760742	493.155945
1076.644531	514.932434
1075.528320	332.568695
1074.411133	708.627014
1073.293945	228.462433
1072.176758	416.818756
1071.059570	222.986633
1069.941406	399.573395
1068.823242	325.376373
1067.705078	361.344452
1066.585938	425.420929
1065.467773	365.398834
1064.348633	340.542114
1063.228516	472.536041
1062.109375	241.811142
1060.989258	406.587585
1059.869141	503.496460
1058.749023	406.312744
1057.627930	157.245636
1056.506836	179.462189
1055.385742	187.690506
1054.264648	125.873558
1053.142578	215.941360
1052.020508	109.864479
1050.898438	209.329987
1049.775391	479.179138
1048.653320	132.913651
1047.530273	3.821998
1046.407227	229.376434
1045.283203	121.413506
1044.159180	99.820381
1043.035156	222.807480
1041.911133	310.844971
1040.786133	387.248108
1039.661133	111.970169
1038.536133	172.212753
1037.411133	90.480141
1036.285156	111.259659
1035.159180	281.030670
1034.033203	143.695862
1032.907227	169.315109
1031.780273	306.610352
1030.653320	134.706100
1029.526367	46.635841
1028.398438	225.915604
1027.271484	-150.063950
1026.143555	-293.521027
1025.014648	-239.450256
1023.886719	-254.963486
1022.757813	-138.089005
1021.628906	-234.675690
1020.499023	-175.694412
1019.370117	-311.484222
1018.240234	14.345094
1017.109375	-292.821411
1015.979492	-340.144653
1014.848633	-155.625580
1013.717773	21.950705
1012.586914	317.669128
1011.455078	140.931412
1010.324219	149.593246
1009.192383	218.523560
1008.059570	236.605316
1006.927734	428.300079
1005.794922	885.999695
1004.661133	1389.832153
1003.528320	1909.721313
1002.394531	1738.351563
1001.260742	1132.722534
1000.126953	520.549866
998.993164	486.216125
997.858398	59.426479
996.723633	198.579697
995.587891	178.506165
994.453125	220.860458
993.317383	-29.701120
992.181641	146.676727
991.044922	127.067841
989.909180	102.970642
988.772461	-126.148331
987.634766	154.223358
986.498047	201.888138
985.360352	-98.162498
984.222656	-84.780190
983.084961	-89.708763
981.946289	-13.963651
980.807617	-60.101933
979.668945	-101.502289
978.530273	-89.866684
977.390625	239.215546
976.250977	140.640900
975.111328	221.511047
973.970703	-115.769981
972.830078	61.842388
971.689453	2.910673
970.548828	-94.914726
969.407227	121.943359
968.266602	90.931168
967.124023	43.982681
965.982422	189.886368
964.839844	175.282394
963.697266	96.594124
962.554688	102.883888
961.412109	301.817474
960.268555	200.587906
959.125000	101.812378
957.980469	243.691879
956.836914	-5.946881
955.692383	-14.974072
954.547852	294.261200
953.402344	-16.653122
952.256836	27.290071
951.111328	153.665497
949.965820	92.590836
948.820313	241.979630
947.673828	-42.847378
946.527344	282.675842
945.379883	313.459045
944.233398	216.435883
943.085938	60.201897
941.937500	550.207886
940.790039	207.036209
939.641602	94.597412
938.493164	217.292572
937.344727	239.685394
936.195313	218.851196
935.045898	302.998352
933.896484	241.346725
932.747070	239.073166
931.596680	150.339218
930.446289	9.368416
929.295898	48.446930
928.144531	62.569496
926.993164	-80.250641
925.841797	-113.686378
924.690430	191.942886
923.538086	-93.789719
922.385742	-58.690735
921.233398	21.952604
920.081055	39.018085
918.927734	56.170860
917.774414	91.581520
916.621094	111.168808
915.466797	-200.658798
914.312500	80.222122
913.158203	-126.878143
912.002930	-91.013840
910.848633	-5.178837
909.693359	-100.726425
908.537109	146.225113
907.381836	-125.957268
906.225586	-193.964355
905.069336	-89.663689
903.913086	35.052704
902.755859	121.291161
901.598633	250.583298
900.441406	-152.054733
899.283203	11.338010
898.125000	38.972610
896.966797	89.285088
895.808594	1.693884
894.649414	43.087860
893.490234	154.598694
892.331055	-68.334717
891.171875	70.389618
890.011719	-80.009201
888.851563	20.387342
887.691406	91.444878
886.530273	306.989044
885.369141	208.814178
884.208008	237.080795
883.046875	184.185699
881.884766	485.412720
880.722656	369.462189
879.560547	332.503357
878.397461	329.413910
877.234375	103.333504
876.071289	411.213593
874.908203	169.541779
873.744141	322.006348
872.580078	242.608170
871.416016	320.799622
870.250977	124.529869
869.085938	63.335724
867.920898	240.559265
866.755859	521.140198
865.589844	17.218204
864.423828	88.803596
863.257813	322.130066
862.090820	315.053101
860.924805	263.088104
859.756836	357.096008
858.589844	403.941010
857.421875	363.274384
856.253906	239.639511
855.085938	618.461548
853.917969	479.153748
852.749023	505.813965
851.580078	714.007080
850.411133	308.166016
849.241211	323.671753
848.071289	177.922165
846.901367	511.404907
845.730469	285.098602
844.559570	211.082825
843.388672	313.859833
842.217773	65.381134
841.045898	71.971100
839.875000	103.140137
838.702148	152.177155
837.530273	359.847656
836.357422	413.244415
835.184570	316.939240
834.011719	374.756775
832.837891	240.519379
831.664063	238.026505
830.490234	483.227814
829.315430	407.012024
828.141602	324.112671
826.966797	511.070496
825.791016	338.960144
824.616211	211.478149
823.440430	228.883926
822.264648	125.939110
821.087891	198.982590
819.911133	151.703796
818.734375	220.183334
817.557617	61.556515
816.379883	-54.748966
815.203125	24.739365
814.024414	-82.682968
812.846680	-203.443100
811.667969	-86.301567
810.489258	-118.181862
809.310547	-132.315735
808.130859	-119.828384
806.951172	-60.752514
805.771484	-183.844238
804.591797	48.279976
803.411133	-66.001274
802.230469	-109.276093
801.048828	-188.077087
799.868164	-207.016418
798.686523	-175.000900
797.504883	-29.998272
796.322266	-113.407463
795.139648	0.372292
793.957031	83.020599
792.774414	-111.284859
791.590820	-236.916794
790.408203	-165.533264
789.223633	-218.186020
788.040039	47.746059
786.855469	191.816223
785.670898	94.676613
784.486328	1.933763
783.300781	258.445190
782.115234	373.315399
780.929688	-6.886117
779.743164	202.836716
778.557617	136.316467
777.371094	303.802887
776.183594	321.026489
774.997070	-21.572281
773.809570	125.744286
772.621094	136.147202
771.433594	186.161362
770.245117	68.501678
769.056641	147.004105
767.868164	218.776443
766.678711	237.555511
765.489258	454.492950
764.299805	199.958344
763.109375	414.435455
761.919922	87.220955
760.728516	288.250244
759.538086	462.694489
758.346680	447.800751
757.155273	424.030823
755.963867	595.862915
754.772461	327.903168
753.580078	341.276550
752.387695	284.249054
751.194336	352.365448
750.001953	130.481705
748.808594	161.100723
747.614258	325.512177
746.420898	445.866516
745.226563	182.129120
744.032227	681.751282
742.836914	466.148499
741.642578	125.590149
740.447266	361.574341
739.250977	240.160461
738.055664	9.170139
736.859375	161.512283
735.663086	66.240410
734.465820	178.910400
733.269531	83.500832
732.072266	294.407440
730.874023	319.165466
729.676758	81.349663
728.478516	110.340843
727.280273	141.416885
726.081055	233.590424
724.882813	303.780701
723.683594	330.156189
722.483398	697.165405
721.284180	559.487915
720.083984	467.634613
718.883789	417.210327
717.682617	578.390503
716.481445	652.146484
715.280273	605.822693
714.079102	559.438477
712.876953	281.903687
711.674805	512.260254
710.472656	698.846069
709.270508	504.018524
708.067383	324.449066
706.864258	112.223106
705.660156	30.640970
704.457031	282.029236
703.252930	481.001099
702.048828	264.286987
700.843750	236.824936
699.638672	363.693207
698.433594	196.947998
697.228516	191.049789
696.022461	326.329224
694.816406	198.614075
693.610352	3.567234
692.403320	216.778152
691.197266	13.014745
689.990234	241.200317
688.782227	-134.011856
687.574219	22.401121
686.366211	-107.603493
685.158203	96.336937
683.950195	-38.054520
682.741211	13.965243
681.532227	-94.429832
680.322266	-118.325615
679.112305	-72.939484
677.902344	-73.079140
676.692383	236.324783
675.482422	-155.691422
674.271484	-36.884109
673.060547	-97.710197
671.848633	18.826143
670.636719	109.345421
669.424805	-169.859619
668.212891	-206.873032
667.000977	192.617752
665.788086	-56.176922
664.574219	88.236511
663.361328	44.735062
662.147461	266.802307
660.933594	72.228867
659.719727	22.345863
658.504883	7.031747
657.290039	-124.709450
656.075195	-204.596863
654.860352	38.974773
653.644531	-103.321205
652.428711	187.629272
651.212891	200.602051
649.996094	217.945099
648.779297	13.565022
647.562500	207.640686
646.344727	70.257332
645.127930	296.702026
643.909180	262.833069
642.691406	426.976868
641.472656	143.893936
640.254883	71.763313
639.035156	4.104784
637.816406	-31.136086
636.596680	99.224182
635.376953	-36.640018
634.157227	3.825430
632.936523	70.226974
631.715820	134.654709
630.495117	216.436264
629.273438	113.902435
628.051758	-71.997643
626.830078	-25.961475
625.608398	146.809921
624.385742	279.057037
623.163086	105.094223
621.940430	6.504039
620.717773	156.750366
619.494141	176.636154
618.270508	139.059738
617.045898	-50.102058
615.822266	-39.771267
614.597656	-234.431686
613.372070	24.897444
612.147461	-59.757919
610.921875	22.857569
609.696289	-353.659607
608.469727	148.842545
607.244141	55.524273
606.017578	-17.975471
604.791016	-13.990707
