# Supplementary material for: Raman spectroscopy accurately differentiates mucosal healing from non-healing and biochemical changes following biological therapy in inflammatory bowel disease
Source: PLoS One. 2021 Jun 2;16(6):e0252210. doi: 10.1371/journal.pone.0252210 (PMC8172032; doi:10.1371/journal.pone.0252210)
Supplement: S2 Dataset — (ZIP) [file pone.0252210.s004.zip › Export UC MH/OC018-1b pre treatment_BL sub CR removed_27__X_-16604.3__Y_-563.454__Z_-4118.65__Time_305.txt]

1714.771484	50.211384
1713.794922	148.049896
1712.818359	96.326050
1711.841797	47.710938
1710.864258	-8.552024
1709.886719	-59.007320
1708.909180	-1.822311
1707.930664	4.832192
1706.953125	-113.930367
1705.974609	-4.600668
1704.996094	-114.407509
1704.017578	-95.221771
1703.038086	-335.197632
1702.058594	-34.140800
1701.079102	-93.859016
1700.099609	98.312256
1699.120117	-147.608368
1698.139648	50.767353
1697.159180	75.829453
1696.178711	66.635460
1695.198242	17.866550
1694.216797	49.703506
1693.235352	87.361076
1692.253906	112.149300
1691.272461	305.560516
1690.291016	261.905090
1689.308594	392.135223
1688.326172	296.102173
1687.343750	381.926971
1686.360352	150.944260
1685.377930	528.264099
1684.394531	338.307190
1683.411133	322.088837
1682.427734	572.714050
1681.443359	549.413330
1680.458984	356.219208
1679.474609	506.950958
1678.490234	695.348389
1677.505859	506.345551
1676.520508	533.329346
1675.535156	839.995911
1674.549805	764.136169
1673.564453	837.623718
1672.578125	895.572144
1671.592773	972.563354
1670.606445	1105.731567
1669.619141	1114.447266
1668.632813	977.580933
1667.645508	987.192993
1666.658203	1121.967041
1665.670898	1116.474854
1664.683594	1236.083618
1663.695313	1241.992798
1662.708008	1386.204590
1661.719727	1202.012329
1660.730469	1413.198242
1659.742188	1600.846802
1658.752930	1542.400757
1657.763672	1587.657227
1656.774414	1418.769897
1655.785156	1282.092529
1654.794922	1267.582031
1653.804688	1163.455322
1652.814453	1030.617920
1651.824219	948.437012
1650.833984	842.824585
1649.842773	1057.498657
1648.851563	746.358765
1647.860352	734.309204
1646.868164	574.597839
1645.876953	460.171783
1644.884766	596.983398
1643.892578	417.161224
1642.900391	311.614990
1641.907227	121.920212
1640.914063	17.014914
1639.920898	139.296188
1638.927734	-30.998075
1637.934570	-37.478592
1636.940430	193.552353
1635.946289	92.594971
1634.952148	160.561996
1633.958008	-190.200272
1632.963867	31.002157
1631.968750	-84.787170
1630.973633	52.431900
1629.978516	-155.062622
1628.982422	98.275391
1627.987305	125.396057
1626.991211	-60.414547
1625.995117	-140.781113
1624.998047	-165.743683
1624.001953	-124.821075
1623.004883	50.264412
1622.007813	41.462791
1621.010742	14.401030
1620.013672	118.801842
1619.015625	128.729706
1618.017578	94.126495
1617.019531	57.012913
1616.021484	61.998611
1615.022461	-30.013472
1614.023438	337.153687
1613.024414	-58.945759
1612.025391	-24.789835
1611.026367	6.791947
1610.026367	-76.907181
1609.026367	360.925476
1608.026367	133.192047
1607.026367	167.514450
1606.025391	10.692214
1605.025391	225.728745
1604.024414	34.980125
1603.022461	-22.210670
1602.021484	27.904016
1601.019531	-3.090905
1600.017578	-277.289612
1599.015625	5.541750
1598.013672	-158.769135
1597.010742	-111.336105
1596.008789	-280.818207
1595.005859	-128.936798
1594.001953	-306.243835
1592.999023	-159.717270
1591.995117	-28.964148
1590.991211	-240.238892
1589.987305	-18.292271
1588.983398	-140.884689
1587.978516	106.906525
1586.974609	46.800774
1585.969727	140.477066
1584.963867	-50.098331
1583.958984	191.954865
1582.953125	123.750999
1581.947266	-126.863426
1580.941406	36.649731
1579.935547	163.542572
1578.928711	45.563999
1577.922852	-7.394388
1576.916016	100.899422
1575.909180	60.741226
1574.901367	72.505859
1573.893555	-69.282967
1572.886719	-0.528711
1571.877930	-7.316555
1570.870117	-53.207905
1569.861328	-151.176743
1568.853516	-10.240766
1567.844727	5.831793
1566.834961	26.949108
1565.826172	-6.594925
1564.816406	55.761021
1563.806641	3.768364
1562.796875	-17.215721
1561.787109	151.007828
1560.776367	25.964634
1559.766602	43.425430
1558.755859	-79.258606
1557.744141	308.489441
1556.733398	66.297852
1555.721680	44.233017
1554.709961	322.444916
1553.698242	-0.356884
1552.686523	-33.240154
1551.673828	114.893417
1550.662109	205.873718
1549.649414	110.364426
1548.635742	159.566193
1547.623047	58.594345
1546.609375	53.146946
1545.595703	187.113480
1544.582031	178.708130
1543.568359	105.537758
1542.553711	86.461632
1541.540039	-69.656395
1540.524414	-9.001493
1539.509766	131.487869
1538.495117	-102.510536
1537.479492	125.310394
1536.463867	231.599152
1535.448242	252.545242
1534.432617	25.737652
1533.416016	126.278976
1532.399414	198.244476
1531.382813	112.793655
1530.366211	47.815590
1529.349609	39.361546
1528.332031	4.968221
1527.314453	130.060669
1526.296875	262.646423
1525.279297	-65.719116
1524.260742	92.224022
1523.242188	26.097130
1522.223633	206.755630
1521.205078	32.276684
1520.185547	55.664005
1519.166992	-85.631653
1518.147461	202.141129
1517.127930	194.136230
1516.107422	-165.983871
1515.087891	-40.685875
1514.067383	89.516960
1513.046875	134.781296
1512.025391	151.617889
1511.004883	-185.829193
1509.983398	-97.414993
1508.961914	42.105843
1507.940430	-172.490540
1506.918945	-74.347908
1505.896484	-266.078125
1504.874023	-14.502439
1503.851563	162.509949
1502.829102	42.133858
1501.806641	-157.733231
1500.783203	-29.907747
1499.759766	-76.367264
1498.736328	-128.064743
1497.711914	-238.750473
1496.688477	62.405735
1495.664063	-79.237564
1494.639648	-80.295784
1493.614258	-94.282234
1492.589844	-159.499420
1491.564453	-168.603271
1490.539063	47.033615
1489.513672	134.724197
1488.488281	160.962128
1487.461914	13.414332
1486.435547	3.680401
1485.409180	62.756039
1484.382813	264.607666
1483.355469	410.120697
1482.328125	565.671570
1481.300781	409.919128
1480.273438	417.320190
1479.246094	381.285614
1478.217773	500.626221
1477.189453	492.419250
1476.161133	639.530701
1475.132813	641.313904
1474.103516	770.321655
1473.074219	692.973328
1472.044922	910.847900
1471.015625	909.698181
1469.986328	1078.946899
1468.956055	1001.292053
1467.925781	1043.135864
1466.895508	1458.672607
1465.865234	1607.048706
1464.833984	1557.041138
1463.802734	1636.594360
1462.771484	1771.953247
1461.740234	1772.586670
1460.708008	1826.484375
1459.676758	2136.761230
1458.644531	1875.719238
1457.612305	1810.163330
1456.579102	2071.887695
1455.546875	1985.957031
1454.513672	2039.505737
1453.480469	1951.010010
1452.446289	2361.923096
1451.413086	2263.214111
1450.378906	2301.347412
1449.344727	2554.795166
1448.310547	2359.792725
1447.276367	2521.932861
1446.241211	2248.500732
1445.206055	2382.721436
1444.170898	2284.053955
1443.135742	2079.161133
1442.099609	1932.525635
1441.063477	2041.402954
1440.027344	2205.872803
1438.991211	2155.400635
1437.954102	2125.167725
1436.917969	1875.136475
1435.880859	1496.367310
1434.843750	1648.221802
1433.805664	1418.691406
1432.768555	1146.384033
1431.730469	1270.518433
1430.692383	824.269287
1429.654297	887.933228
1428.615234	641.304626
1427.576172	641.991638
1426.537109	703.240906
1425.498047	303.160370
1424.458984	346.908752
1423.418945	330.193634
1422.378906	399.200012
1421.338867	148.335571
1420.298828	255.243240
1419.257813	268.990173
1418.216797	486.693634
1417.175781	92.806061
1416.134766	58.969357
1415.093750	120.813644
1414.051758	14.173862
1413.009766	63.559372
1411.967773	-133.374405
1410.924805	102.160782
1409.882813	-147.308578
1408.839844	53.120033
1407.796875	60.133167
1406.753906	92.344101
1405.709961	-118.932297
1404.666016	-48.877026
1403.622070	51.358437
1402.578125	-91.744598
1401.534180	-54.066196
1400.489258	109.085808
1399.444336	-3.564975
1398.399414	-128.599884
1397.354492	84.900703
1396.308594	110.453415
1395.262695	-21.738195
1394.216797	96.724846
1393.170898	-45.203804
1392.124023	-144.409546
1391.077148	-90.758774
1390.031250	50.595501
1388.983398	46.848286
1387.936523	83.263283
1386.888672	-150.353012
1385.840820	-151.193909
1384.792969	-36.909588
1383.745117	114.942505
1382.696289	-160.485184
1381.647461	-3.438367
1380.598633	8.791018
1379.549805	-301.017700
1378.500977	-218.561844
1377.451172	-28.682634
1376.401367	143.774750
1375.351563	94.216400
1374.300781	-102.385162
1373.250000	47.916355
1372.200195	6.294257
1371.148438	194.163147
1370.097656	35.637066
1369.045898	141.456848
1367.995117	-44.119396
1366.943359	-157.252731
1365.890625	11.203224
1364.838867	197.166809
1363.786133	-139.576080
1362.733398	9.278525
1361.680664	-68.220222
1360.626953	-43.559536
1359.574219	177.730072
1358.520508	123.040199
1357.466797	123.210045
1356.412109	-52.963028
1355.358398	-97.200233
1354.303711	104.679039
1353.249023	45.799431
1352.193359	190.718475
1351.138672	75.026176
1350.083008	125.833794
1349.027344	164.355103
1347.971680	265.034271
1346.915039	343.477173
1345.858398	451.791565
1344.802734	793.299500
1343.745117	586.897888
1342.688477	658.338562
1341.630859	504.379150
1340.573242	742.075806
1339.515625	583.494446
1338.458008	697.532043
1337.399414	888.405701
1336.340820	893.683533
1335.282227	676.363953
1334.223633	766.090942
1333.165039	742.123413
1332.105469	594.636108
1331.045898	845.453125
1329.986328	752.669434
1328.925781	514.228516
1327.865234	656.573059
1326.804688	653.228638
1325.744141	679.659180
1324.683594	676.576538
1323.622070	816.819275
1322.560547	727.572571
1321.499023	756.950500
1320.437500	608.796814
1319.375000	897.453308
1318.312500	922.222656
1317.250000	853.407349
1316.187500	940.055115
1315.124023	1019.389832
1314.061523	820.372192
1312.998047	922.115479
1311.933594	1115.062012
1310.870117	1015.009583
1309.805664	1070.218506
1308.741211	1034.446411
1307.676758	1028.336182
1306.612305	830.433350
1305.546875	812.292847
1304.481445	1059.874634
1303.416016	847.671265
1302.349609	1083.062256
1301.284180	1112.014771
1300.217773	1055.054688
1299.151367	1243.887573
1298.084961	998.011719
1297.017578	853.019775
1295.950195	818.663696
1294.882813	870.328491
1293.815430	836.178650
1292.747070	767.787292
1291.678711	817.257751
1290.610352	506.303925
1289.541992	521.664429
1288.473633	784.683105
1287.404297	699.668030
1286.334961	751.984497
1285.265625	821.509644
1284.195313	761.278259
1283.125977	747.678162
1282.055664	396.329681
1280.985352	686.456055
1279.914063	726.938049
1278.843750	517.939209
1277.772461	597.716187
1276.700195	694.641235
1275.628906	615.565063
1274.557617	690.579407
1273.485352	689.864197
1272.413086	757.620483
1271.339844	622.661133
1270.267578	714.940735
1269.194336	1022.094543
1268.121094	745.749329
1267.046875	608.684814
1265.973633	1064.653931
1264.899414	886.206543
1263.825195	742.027649
1262.750977	532.119202
1261.675781	607.573608
1260.601563	812.211792
1259.526367	680.521484
1258.450195	829.092590
1257.375000	721.882385
1256.298828	614.750061
1255.222656	648.903625
1254.146484	707.411499
1253.070313	875.429810
1251.993164	702.773987
1250.916016	702.921631
1249.838867	681.200867
1248.760742	669.233704
1247.683594	550.330627
1246.605469	676.956665
1245.527344	662.610657
1244.448242	803.754761
1243.370117	621.822327
1242.291016	719.219849
1241.211914	515.547852
1240.131836	782.830872
1239.052734	496.733734
1237.972656	676.564453
1236.892578	635.590515
1235.811523	708.601135
1234.731445	575.496582
1233.650391	655.745972
1232.569336	510.575806
1231.488281	459.947205
1230.406250	559.509766
1229.324219	281.214691
1228.242188	559.909851
1227.160156	368.846405
1226.077148	405.339966
1224.994141	390.982513
1223.911133	255.652222
1222.828125	74.403008
1221.745117	340.538879
1220.661133	292.252411
1219.577148	449.396454
1218.492188	135.237808
1217.408203	166.653046
1216.323242	77.250603
1215.238281	277.624756
1214.153320	72.274895
1213.067383	190.412094
1211.982422	404.982697
1210.896484	411.923981
1209.809570	242.731445
1208.723633	302.667145
1207.636719	442.090088
1206.549805	118.585243
1205.462891	173.535980
1204.375000	283.824097
1203.288086	194.073532
1202.200195	-64.279892
1201.111328	81.935257
1200.023438	85.999527
1198.934570	162.202042
1197.845703	-91.339447
1196.756836	-77.801903
1195.666992	60.730438
1194.578125	124.596397
1193.488281	-64.059837
1192.397461	-283.945557
1191.307617	-112.115074
1190.216797	-211.907852
1189.125977	-95.555115
1188.035156	-108.999207
1186.944336	-403.407074
1185.852539	-239.302704
1184.760742	-375.315399
1183.668945	-163.455734
1182.576172	-237.211670
1181.483398	-92.781563
1180.390625	-149.891739
1179.297852	-29.672821
1178.205078	28.104012
1177.111328	42.643974
1176.017578	109.797058
1174.923828	-110.551590
1173.829102	42.637115
1172.734375	126.252533
1171.639648	114.015839
1170.544922	135.199020
1169.450195	144.328003
1168.354492	93.571564
1167.258789	140.791245
1166.163086	13.388090
1165.066406	-197.698761
1163.969727	-26.451199
1162.873047	72.961601
1161.776367	64.763046
1160.679688	140.058426
1159.582031	112.569901
1158.484375	402.456726
1157.386719	303.158295
1156.288086	280.156403
1155.189453	159.282501
1154.090820	343.615692
1152.992188	-51.571480
1151.892578	1.446736
1150.793945	54.357681
1149.693359	42.818810
1148.593750	59.785301
1147.494141	33.791576
1146.393555	-25.617472
1145.292969	83.921844
1144.191406	-154.138428
1143.090820	133.653976
1141.989258	-180.604782
1140.887695	11.757016
1139.785156	106.453949
1138.683594	-5.783651
1137.581055	390.534454
1136.478516	80.894836
1135.375977	360.443604
1134.272461	502.026947
1133.168945	427.387665
1132.065430	222.131866
1130.960938	363.398621
1129.857422	632.657959
1128.752930	745.136475
1127.648438	598.962280
1126.542969	689.891479
1125.438477	837.603638
1124.333008	629.641479
1123.226563	642.066284
1122.121094	481.474152
1121.014648	401.403564
1119.908203	458.637451
1118.801758	290.866394
1117.695313	395.294464
1116.587891	383.644379
1115.480469	270.199432
1114.373047	215.870956
1113.264648	317.565063
1112.156250	627.198181
1111.047852	504.072296
1109.939453	494.366394
1108.830078	267.236511
1107.721680	477.139954
1106.611328	337.364563
1105.501953	596.609497
1104.392578	537.015320
1103.282227	512.784790
1102.171875	370.540100
1101.060547	483.054352
1099.950195	437.467285
1098.838867	561.601013
1097.726563	662.048645
1096.615234	689.352722
1095.502930	697.739380
1094.390625	616.565674
1093.278320	591.909302
1092.166016	604.892944
1091.052734	631.945923
1089.939453	562.458618
1088.826172	692.961975
1087.711914	816.305054
1086.598633	553.867065
1085.484375	637.149170
1084.369141	682.740906
1083.254883	777.648560
1082.139648	682.152649
1081.024414	497.409424
1079.909180	653.274292
1078.792969	639.977112
1077.676758	776.906921
1076.560547	711.918945
1075.444336	722.028809
1074.327148	546.786743
1073.209961	617.874756
1072.092773	466.163788
1070.974609	368.422974
1069.857422	575.416748
1068.739258	491.743866
1067.620117	445.583984
1066.501953	383.055084
1065.382813	557.048950
1064.263672	314.261261
1063.144531	497.561218
1062.024414	662.055847
1060.905273	578.515381
1059.784180	506.700623
1058.664063	514.444580
1057.543945	438.037964
1056.422852	221.441483
1055.301758	257.329315
1054.179688	167.060593
1053.057617	312.756775
1051.936523	355.673859
1050.813477	169.795807
1049.691406	422.837952
1048.568359	269.757141
1047.445313	91.119934
1046.322266	306.777924
1045.198242	223.885437
1044.075195	164.393646
1042.950195	53.675838
1041.826172	68.893898
1040.702148	207.626022
1039.577148	50.528698
1038.452148	166.002151
1037.326172	281.466644
1036.201172	117.632385
1035.075195	447.248169
1033.948242	176.530914
1032.822266	343.282318
1031.695313	337.929138
1030.568359	72.257912
1029.441406	369.260742
1028.313477	94.535980
1027.186523	89.509659
1026.058594	-136.107666
1024.929688	-150.237823
1023.801758	-305.898590
1022.672852	-287.336060
1021.543945	-315.115936
1020.414063	-356.729309
1019.284180	-126.863121
1018.155273	-288.913605
1017.024414	40.681919
1015.894531	-199.973785
1014.763672	141.210007
1013.632813	28.239223
1012.501953	195.676025
1011.370117	-32.860840
1010.238281	97.653793
1009.106445	367.080811
1007.974609	240.775253
1006.841797	274.256500
1005.708984	629.328613
1004.576172	1345.082764
1003.443359	1725.379883
1002.309570	1650.259033
1001.175781	1092.314819
1000.041992	391.501770
998.907227	104.568169
997.772461	-94.370270
996.637695	143.240417
995.502930	2.317451
994.367188	-34.585789
993.231445	175.501312
992.095703	-66.468979
990.959961	111.480988
989.823242	-339.923248
988.686523	41.077477
987.549805	-71.111603
986.412109	-28.772501
985.274414	-80.761749
984.136719	-95.758163
982.999023	-232.635910
981.860352	-37.885700
980.722656	-36.390831
979.583008	128.570572
978.444336	-56.020786
977.304688	-111.625198
976.165039	-38.328896
975.025391	74.140175
973.884766	67.196159
972.745117	152.285889
971.604492	-104.760872
970.462891	24.224592
969.322266	245.116043
968.180664	206.679367
967.039063	-24.356533
965.896484	49.971867
964.753906	149.631454
963.611328	84.282555
962.468750	78.706551
961.326172	66.395737
960.182617	212.339401
959.039063	74.277046
957.894531	-72.743256
956.750977	71.254623
955.606445	84.831696
954.460938	87.095581
953.316406	20.851658
952.170898	194.983780
951.025391	129.021347
949.879883	-3.082856
948.733398	73.044044
947.587891	414.395477
946.440430	273.589142
945.293945	194.666489
944.146484	159.309647
942.999023	142.374985
941.851563	162.107956
940.704102	150.013733
939.555664	92.426704
938.407227	187.841293
937.257813	411.064667
936.109375	262.646118
934.959961	267.167664
933.810547	351.583984
932.660156	137.600998
931.510742	87.862617
930.360352	61.053120
929.208984	82.201019
928.058594	19.234575
926.907227	54.287830
925.755859	59.869118
924.603516	-41.342556
923.452148	-151.486343
922.299805	-225.075974
921.147461	94.749817
919.994141	-153.616837
918.840820	-201.805191
917.687500	27.275023
916.534180	-2.535972
915.379883	-291.058716
914.225586	-11.840958
913.071289	-70.792610
911.916992	-113.727905
910.761719	-188.289413
909.606445	-206.017624
908.451172	-144.281570
907.294922	-202.608475
906.138672	6.605374
904.982422	129.721283
903.826172	-50.659203
902.668945	145.069702
901.511719	-16.928267
900.354492	-278.356354
899.196289	3.551528
898.038086	25.228298
896.879883	94.474533
895.721680	-141.520569
894.562500	-142.190018
893.403320	282.162415
892.244141	10.366466
891.084961	52.808495
889.924805	142.739197
888.764648	11.387667
887.603516	60.783936
886.443359	159.870529
885.282227	346.983368
884.121094	267.847321
882.958984	193.322617
881.797852	249.667694
880.635742	82.851578
879.472656	319.619904
878.310547	225.066742
877.147461	371.663269
875.984375	139.837021
874.820313	302.229584
873.656250	356.520386
872.492188	174.487991
871.328125	323.354401
870.164063	238.208755
868.999023	155.384079
867.833984	164.813522
866.667969	331.627014
865.502930	280.361298
864.336914	305.538727
863.169922	382.389038
862.003906	425.515350
860.836914	416.988800
859.669922	531.937744
858.501953	684.994019
857.334961	377.983459
856.166992	519.779907
854.999023	598.701233
853.830078	675.340149
852.661133	583.801575
851.492188	411.608246
850.323242	429.931335
849.153320	766.324524
847.983398	457.539337
846.813477	359.342621
845.642578	469.350616
844.472656	451.703857
843.301758	281.889374
842.129883	373.843872
840.958984	239.835236
839.787109	501.600220
838.614258	208.839340
837.442383	249.148819
836.269531	137.466461
835.096680	436.790375
833.923828	329.475555
832.750000	344.956390
831.576172	427.334686
830.402344	668.057373
829.227539	486.929779
828.053711	435.189789
826.878906	298.669189
825.703125	373.949615
824.528320	393.392395
823.352539	472.922852
822.175781	144.632446
821.000000	114.885025
819.823242	292.173950
818.646484	90.815048
817.469727	116.501709
816.291992	39.728493
815.114258	247.670914
813.936523	-49.477455
812.758789	180.441864
811.580078	252.313934
810.401367	-47.126625
809.221680	-113.195984
808.042969	-121.574989
806.863281	-1.226453
805.683594	101.198074
804.502930	-65.146973
803.322266	-142.740967
802.141602	59.188339
800.960938	81.218002
799.779297	-211.812134
798.597656	-291.943298
797.416016	-192.580750
796.234375	-71.213547
795.051758	-89.609367
793.869141	-331.855713
792.685547	-137.788635
791.502930	-169.782822
790.319336	-51.343708
789.135742	-192.019073
787.951172	72.177208
786.766602	-128.419495
785.582031	-8.354256
784.397461	5.406017
783.211914	10.202831
782.026367	-60.262497
780.840820	-179.423416
779.655273	255.819901
778.468750	-55.728218
777.282227	27.979959
776.094727	-45.194633
774.908203	-47.829906
773.720703	150.203827
772.533203	235.529205
771.344727	-63.029949
770.156250	141.141541
768.967773	113.650124
767.779297	306.440186
766.589844	278.702698
765.400391	301.532074
764.210938	295.613220
763.020508	298.396790
761.830078	80.956276
760.639648	448.892853
759.449219	455.727661
758.257813	422.866455
757.066406	218.389282
755.875000	279.942505
754.682617	297.408508
753.491211	167.538223
752.297852	158.472733
751.105469	224.004974
749.912109	118.131981
748.718750	185.665329
747.525391	149.921890
746.331055	223.838760
745.137695	229.631302
743.942383	358.174103
742.748047	89.672142
741.552734	106.235374
740.357422	111.764214
739.162109	77.783058
737.965820	-17.587322
736.770508	-56.020935
735.573242	-4.712215
734.376953	-65.132355
733.179688	196.175980
731.982422	-8.782507
730.785156	0.712273
729.586914	25.472618
728.388672	41.439018
727.190430	168.862961
725.992188	339.913940
724.792969	14.820302
723.593750	220.731796
722.394531	358.819946
721.194336	114.692108
719.994141	447.011749
718.793945	266.253235
717.592773	434.713379
716.391602	258.401428
715.190430	145.428497
713.989258	163.348999
712.787109	142.031998
711.584961	231.893051
710.382813	108.187698
709.180664	381.052338
707.977539	-60.573643
706.774414	-14.204554
705.570313	-120.213501
704.367188	104.689339
703.163086	142.390930
701.958984	173.591492
700.753906	198.296738
699.548828	136.064133
698.343750	269.564697
697.138672	181.371826
695.932617	-24.061687
694.726563	100.869904
693.520508	-95.633415
692.313477	-98.726410
691.106445	-162.532349
689.899414	-69.968826
688.692383	-70.678177
687.484375	-194.967834
686.276367	149.354523
685.068359	-284.842224
683.859375	-72.738853
682.650391	-75.216064
681.441406	37.235073
680.232422	28.402584
679.022461	-292.219086
677.812500	-103.752022
676.602539	-252.998764
675.391602	-131.549362
674.180664	-174.519073
672.969727	-178.443680
671.758789	-15.744012
670.546875	21.551483
669.334961	-163.754013
668.123047	63.915730
666.910156	-6.632613
665.697266	22.303274
664.484375	139.851273
663.270508	67.397163
662.057617	297.274170
660.842773	121.348816
659.628906	-136.433960
658.415039	-57.506451
657.200195	-97.191902
655.984375	-244.631042
654.769531	101.709175
653.553711	-105.993317
652.337891	-63.623825
651.122070	69.219582
649.905273	79.237885
648.688477	119.391609
647.471680	77.705902
646.253906	158.692291
645.037109	222.388794
643.818359	68.724884
642.600586	312.967041
641.381836	262.429230
640.163086	37.686451
638.944336	335.229584
637.725586	282.253784
636.505859	166.861786
635.286133	120.098312
634.065430	-36.332451
632.845703	-16.844042
631.625000	41.056606
630.403320	-2.159913
629.182617	55.217983
627.960938	-149.389053
626.739258	55.374523
625.517578	212.546082
624.294922	167.806473
623.072266	167.703949
621.849609	113.628036
620.625977	106.253120
619.402344	72.710785
618.178711	-94.064285
616.955078	-68.662079
615.730469	33.186649
614.505859	-165.149933
613.281250	-162.982635
612.055664	-86.663185
610.830078	42.339809
609.604492	-43.241932
608.378906	180.271042
607.152344	95.145424
605.925781	-159.600983
604.699219	-118.342316
