# Supplementary material for: Raman spectroscopy accurately differentiates mucosal healing from non-healing and biochemical changes following biological therapy in inflammatory bowel disease
Source: PLoS One. 2021 Jun 2;16(6):e0252210. doi: 10.1371/journal.pone.0252210 (PMC8172032; doi:10.1371/journal.pone.0252210)
Supplement: S2 Dataset — (ZIP) [file pone.0252210.s004.zip › Export UC MH/EC035-1_base sub CR removed_15__X_-21098.9__Y_35975.1__Z_152.371__Time_170.txt]

1714.640625	166.675980
1713.664063	72.269997
1712.687500	-37.584660
1711.709961	124.144173
1710.733398	136.437042
1709.755859	-62.339863
1708.778320	-64.700562
1707.799805	-122.658653
1706.821289	-40.620186
1705.843750	58.161324
1704.864258	-118.261536
1703.885742	78.143776
1702.907227	127.924889
1701.927734	-27.720385
1700.948242	-113.120850
1699.968750	-278.090637
1698.988281	-241.885910
1698.007813	-138.272842
1697.028320	64.791634
1696.046875	-22.940594
1695.066406	-91.336411
1694.084961	-71.038010
1693.104492	-60.851120
1692.123047	-15.451653
1691.140625	73.134605
1690.159180	20.815592
1689.176758	30.363169
1688.194336	37.745316
1687.211914	69.616508
1686.228516	171.248001
1685.246094	108.091766
1684.262695	253.248291
1683.279297	65.799576
1682.295898	305.030304
1681.311523	-59.882252
1680.327148	92.271561
1679.342773	242.120422
1678.358398	237.978638
1677.374023	244.888077
1676.388672	212.277466
1675.403320	97.635941
1674.417969	116.361084
1673.432617	132.792938
1672.446289	295.727234
1671.459961	145.437027
1670.473633	391.347473
1669.487305	502.051910
1668.500977	690.037231
1667.513672	315.497711
1666.526367	538.571228
1665.539063	249.767319
1664.550781	306.233612
1663.563477	535.374207
1662.575195	534.002502
1661.586914	408.317505
1660.598633	529.445496
1659.609375	581.878540
1658.620117	618.652161
1657.631836	758.968750
1656.641602	716.730652
1655.652344	322.652893
1654.662109	511.274292
1653.672852	305.755188
1652.681641	365.088074
1651.691406	456.357452
1650.701172	542.501953
1649.709961	351.182831
1648.718750	294.949493
1647.727539	223.068802
1646.735352	449.951813
1645.744141	-38.951763
1644.751953	103.715294
1643.759766	185.748932
1642.766602	30.304304
1641.774414	-85.325119
1640.781250	-60.922153
1639.788086	145.634995
1638.794922	48.916622
1637.801758	26.200182
1636.807617	-91.306152
1635.813477	-224.461273
1634.819336	-54.403564
1633.825195	-163.586700
1632.830078	77.694313
1631.834961	39.813828
1630.839844	149.478531
1629.844727	119.664703
1628.849609	79.413200
1627.853516	83.972778
1626.857422	-24.516638
1625.861328	-17.177088
1624.865234	16.511093
1623.868164	-99.614891
1622.871094	383.605408
1621.874023	7.398923
1620.876953	1.822703
1619.879883	114.476875
1618.881836	82.677750
1617.883789	176.937469
1616.885742	562.535095
1615.887695	-122.715073
1614.888672	55.533901
1613.889648	-314.515198
1612.890625	-73.344749
1611.891602	36.625469
1610.892578	120.332176
1609.892578	-107.888016
1608.892578	-71.370110
1607.892578	38.471275
1606.892578	-42.946373
1605.891602	74.655205
1604.890625	-87.938583
1603.889648	6.018105
1602.888672	-38.785488
1601.887695	-46.973503
1600.885742	18.040161
1599.883789	-76.534798
1598.881836	-74.370178
1597.879883	121.187492
1596.876953	-72.795090
1595.874023	-21.131256
1594.871094	-139.341171
1593.868164	-223.600189
1592.864258	-161.661850
1591.861328	-63.251961
1590.857422	-95.455177
1589.853516	-130.316574
1588.848633	59.129086
1587.844727	-33.267120
1586.839844	33.372837
1585.834961	136.414520
1584.830078	195.023956
1583.824219	-35.750607
1582.819336	33.140152
1581.813477	47.209629
1580.807617	194.016418
1579.800781	-52.511448
1578.794922	55.037548
1577.788086	45.323887
1576.781250	-47.742718
1575.773438	121.893631
1574.766602	130.112091
1573.758789	101.819817
1572.750977	242.440735
1571.743164	42.392647
1570.735352	185.374649
1569.726563	-173.266525
1568.718750	-25.297815
1567.708984	260.135376
1566.700195	101.347580
1565.691406	308.561584
1564.681641	121.070213
1563.671875	-48.277470
1562.662109	-152.798538
1561.652344	84.996597
1560.641602	177.356659
1559.630859	-0.061107
1558.620117	125.764305
1557.609375	-46.594288
1556.597656	86.736618
1555.586914	-18.402277
1554.575195	104.292053
1553.563477	167.272644
1552.550781	186.098343
1551.539063	-4.821812
1550.526367	114.733559
1549.513672	107.363564
1548.500977	102.475426
1547.487305	206.078873
1546.473633	159.575211
1545.459961	239.641312
1544.446289	94.731422
1543.432617	-83.813438
1542.417969	-47.997498
1541.404297	258.881714
1540.389648	-64.515602
1539.374023	-41.970612
1538.359375	176.622177
1537.343750	2.779947
1536.328125	14.655373
1535.312500	-81.911201
1534.296875	110.278008
1533.280273	-123.136261
1532.263672	122.886902
1531.247070	38.831509
1530.230469	305.119141
1529.212891	68.858032
1528.196289	275.583710
1527.178711	-50.894306
1526.160156	-52.982708
1525.142578	-29.417828
1524.124023	91.804741
1523.106445	158.865112
1522.087891	-10.850785
1521.068359	48.265144
1520.049805	-23.849548
1519.030273	-83.189247
1518.010742	196.631409
1516.991211	167.913254
1515.971680	80.032356
1514.951172	-0.212466
1513.930664	150.581192
1512.910156	39.369537
1511.889648	100.081436
1510.868164	50.323139
1509.846680	131.342163
1508.826172	-3.202511
1507.803711	-30.097427
1506.782227	-39.101418
1505.759766	36.392891
1504.737305	1.572949
1503.714844	53.806267
1502.692383	93.130295
1501.668945	52.949627
1500.646484	-289.424774
1499.623047	-155.571808
1498.599609	-175.419708
1497.575195	-351.442993
1496.550781	-97.646912
1495.527344	66.461601
1494.502930	0.258178
1493.477539	-27.647503
1492.453125	-4.464899
1491.427734	-229.272766
1490.402344	-37.559322
1489.376953	-29.917822
1488.350586	82.359474
1487.325195	-55.694130
1486.298828	-73.772110
1485.272461	74.009674
1484.245117	137.446716
1483.218750	188.064865
1482.191406	-13.931203
1481.164063	299.255920
1480.136719	370.042847
1479.108398	392.303955
1478.080078	259.046814
1477.052734	243.031021
1476.023438	326.300385
1474.995117	529.218506
1473.965820	311.836182
1472.937500	674.986694
1471.908203	785.943420
1470.877930	588.881592
1469.848633	839.676697
1468.818359	632.450500
1467.788086	539.727539
1466.757813	673.310059
1465.727539	758.508301
1464.696289	762.302795
1463.665039	842.299988
1462.633789	807.923462
1461.602539	819.260681
1460.570313	744.219788
1459.539063	1037.340576
1458.506836	934.332520
1457.473633	1146.017456
1456.441406	1083.599121
1455.408203	1115.036987
1454.375000	1080.513916
1453.341797	1005.429626
1452.308594	1085.008423
1451.274414	1276.047119
1450.241211	1261.770996
1449.207031	1239.881714
1448.171875	1301.570068
1447.137695	1251.828857
1446.102539	1156.521851
1445.067383	1132.134521
1444.032227	910.371216
1442.997070	1053.051880
1441.960938	755.508545
1440.924805	877.931519
1439.888672	1028.126953
1438.852539	1102.430176
1437.816406	951.774292
1436.779297	798.655334
1435.742188	900.781189
1434.705078	732.619995
1433.666992	407.964813
1432.629883	601.061584
1431.591797	458.360443
1430.553711	325.838501
1429.514648	332.154083
1428.476563	494.912292
1427.437500	264.170807
1426.398438	252.930038
1425.359375	113.154068
1424.320313	326.330444
1423.280273	277.361786
1422.240234	316.627258
1421.200195	257.676758
1420.159180	304.538086
1419.119141	41.752991
1418.078125	358.057404
1417.037109	113.052811
1415.996094	66.966850
1414.954102	8.346930
1413.912109	-206.135361
1412.870117	107.563988
1411.828125	-6.200509
1410.786133	123.931526
1409.743164	-155.560715
1408.700195	-7.785245
1407.657227	-186.557541
1406.614258	44.131130
1405.570313	53.814812
1404.527344	-14.255430
1403.483398	35.694633
1402.438477	-175.287109
1401.394531	108.083221
1400.349609	208.283264
1399.304688	57.749264
1398.259766	47.724155
1397.214844	-2.340132
1396.168945	275.934570
1395.123047	160.806396
1394.077148	-16.831343
1393.031250	76.129425
1391.984375	21.377590
1390.937500	-183.481354
1389.890625	239.978973
1388.843750	-132.354095
1387.796875	238.510223
1386.749023	-0.992852
1385.701172	-100.299271
1384.653320	155.501633
1383.604492	-51.152840
1382.556641	-155.180710
1381.507813	-86.723434
1380.458984	59.204453
1379.410156	27.829929
1378.360352	43.963604
1377.310547	57.664902
1376.260742	-35.886147
1375.210938	72.779533
1374.161133	-40.548695
1373.110352	-156.266983
1372.059570	169.492218
1371.008789	-10.895852
1369.957031	272.450165
1368.906250	52.391319
1367.854492	34.287788
1366.802734	153.262512
1365.750000	100.413857
1364.698242	226.938141
1363.645508	-79.661369
1362.592773	-112.297272
1361.540039	-55.270283
1360.486328	111.246742
1359.433594	-182.333923
1358.379883	71.317818
1357.326172	-23.111509
1356.271484	4.351954
1355.216797	-99.826141
1354.163086	275.618378
1353.107422	188.949295
1352.052734	333.353790
1350.998047	-93.276283
1349.942383	336.724670
1348.886719	190.849075
1347.830078	184.043884
1346.774414	271.594360
1345.717773	493.093872
1344.661133	156.661392
1343.604492	236.927536
1342.546875	443.626648
1341.490234	320.746277
1340.432617	351.581573
1339.375000	607.874146
1338.316406	569.426941
1337.258789	355.293243
1336.200195	507.657379
1335.141602	293.760620
1334.082031	186.406113
1333.023438	348.810547
1331.963867	444.430267
1330.904297	547.492493
1329.844727	74.582726
1328.784180	306.326538
1327.723633	624.525146
1326.663086	349.734680
1325.602539	307.306122
1324.541992	403.246704
1323.480469	237.500702
1322.418945	491.509521
1321.357422	340.753021
1320.295898	422.046936
1319.233398	155.550659
1318.170898	434.261841
1317.108398	518.125122
1316.045898	557.641846
1314.982422	464.104248
1313.918945	360.812500
1312.855469	538.463196
1311.791992	336.797668
1310.728516	583.440247
1309.664063	534.595642
1308.599609	535.055725
1307.535156	587.249451
1306.469727	432.799561
1305.404297	659.736084
1304.338867	598.896179
1303.273438	651.235962
1302.208008	674.106140
1301.141602	660.143433
1300.075195	656.065002
1299.008789	472.709900
1297.942383	628.413086
1296.875000	609.748901
1295.807617	691.789856
1294.740234	425.318176
1293.672852	733.211853
1292.604492	704.898865
1291.537109	740.424927
1290.468750	359.082336
1289.399414	426.606720
1288.331055	263.736694
1287.261719	434.259155
1286.192383	418.537048
1285.123047	402.860443
1284.052734	362.727844
1282.983398	545.471313
1281.913086	512.739380
1280.841797	301.382660
1279.771484	332.404846
1278.700195	771.982056
1277.628906	480.092010
1276.557617	457.341248
1275.486328	246.384964
1274.414063	590.380188
1273.341797	210.917908
1272.269531	386.245178
1271.197266	441.831635
1270.124023	438.801239
1269.050781	423.584686
1267.977539	313.200500
1266.904297	346.872223
1265.830078	465.938751
1264.756836	611.812988
1263.681641	545.445374
1262.607422	413.295563
1261.533203	339.727753
1260.458008	573.291931
1259.382813	567.969360
1258.307617	577.280457
1257.231445	691.324036
1256.155273	581.296204
1255.079102	568.711426
1254.002930	412.531708
1252.926758	412.171967
1251.849609	504.266235
1250.772461	632.811340
1249.695313	347.880402
1248.617188	369.425873
1247.540039	490.633698
1246.461914	101.421402
1245.382813	470.457947
1244.304688	411.796387
1243.225586	285.147339
1242.146484	309.099335
1241.067383	587.934570
1239.988281	211.333725
1238.908203	339.604797
1237.828125	543.019897
1236.748047	292.777313
1235.667969	464.573334
1234.586914	260.497253
1233.505859	543.696167
1232.424805	504.456329
1231.343750	428.882233
1230.261719	285.496765
1229.179688	502.995941
1228.097656	524.269470
1227.015625	322.820496
1225.932617	373.126801
1224.850586	309.681152
1223.767578	306.713715
1222.683594	35.270477
1221.600586	124.209496
1220.516602	186.487427
1219.432617	69.868858
1218.347656	260.148071
1217.263672	276.388397
1216.178711	222.548325
1215.093750	-43.789070
1214.008789	122.105911
1212.922852	87.560738
1211.836914	120.570641
1210.750977	351.369293
1209.665039	485.555542
1208.579102	192.818222
1207.492188	312.447601
1206.405273	424.761353
1205.318359	324.922852
1204.230469	99.804482
1203.142578	337.245453
1202.054688	71.217804
1200.966797	195.328354
1199.877930	-138.029114
1198.790039	-264.290405
1197.701172	47.377525
1196.611328	-64.522041
1195.522461	304.610474
1194.432617	101.256409
1193.342773	441.257355
1192.252930	108.101067
1191.162109	-49.541420
1190.072266	-96.634636
1188.981445	-23.662277
1187.889648	-102.054543
1186.798828	-58.004246
1185.707031	-100.430756
1184.615234	-66.089813
1183.523438	222.502594
1182.430664	-93.535393
1181.337891	-28.180054
1180.245117	-356.093811
1179.152344	20.814817
1178.059570	-26.663399
1176.965820	81.562256
1175.872070	-88.169830
1174.778320	137.278809
1173.683594	-18.120302
1172.588867	118.543655
1171.494141	154.584961
1170.399414	78.108925
1169.303711	-113.209854
1168.208984	-153.808868
1167.113281	-134.666946
1166.016602	-62.997150
1164.920898	-22.465233
1163.824219	80.117805
1162.727539	-237.842606
1161.630859	53.335163
1160.533203	-102.203743
1159.435547	195.870102
1158.337891	355.332123
1157.240234	-7.913334
1156.141602	89.392113
1155.043945	93.595222
1153.944336	88.193512
1152.845703	80.371353
1151.747070	51.057064
1150.647461	52.678841
1149.547852	-69.634598
1148.447266	-46.650391
1147.347656	-183.265305
1146.247070	25.351410
1145.146484	126.715393
1144.044922	4.278192
1142.944336	50.787914
1141.842773	66.301666
1140.741211	-167.945953
1139.638672	49.609833
1138.537109	-1.577473
1137.434570	-261.931427
1136.332031	-210.951569
1135.228516	186.772491
1134.125977	33.300045
1133.022461	202.762070
1131.917969	198.805405
1130.814453	299.245453
1129.709961	463.654449
1128.605469	523.572266
1127.500977	272.729797
1126.396484	280.418671
1125.291016	506.154633
1124.185547	295.653473
1123.080078	203.689224
1121.973633	377.049103
1120.868164	45.820633
1119.761719	197.753433
1118.654297	141.244568
1117.547852	200.711823
1116.440430	293.236786
1115.333008	-9.398064
1114.225586	-75.400978
1113.117188	132.888229
1112.008789	163.738541
1110.900391	227.637009
1109.791992	43.353951
1108.682617	83.559311
1107.573242	263.074921
1106.463867	173.274597
1105.354492	149.596710
1104.244141	302.922119
1103.133789	302.764160
1102.023438	503.121735
1100.913086	191.513321
1099.801758	146.495544
1098.690430	254.728348
1097.579102	381.747803
1096.467773	301.306793
1095.355469	293.915039
1094.243164	60.375210
1093.130859	1.197989
1092.017578	78.578720
1090.905273	19.393276
1089.791992	-16.255726
1088.677734	169.257690
1087.564453	465.241089
1086.450195	241.330276
1085.335938	184.447174
1084.221680	447.276367
1083.106445	672.364807
1081.991211	465.015259
1080.875977	86.273682
1079.760742	1.268087
1078.644531	205.088425
1077.528320	171.723038
1076.412109	349.592926
1075.295898	285.703003
1074.178711	287.518372
1073.061523	125.164001
1071.944336	0.404700
1070.826172	250.768005
1069.708984	203.387634
1068.590820	313.012939
1067.471680	258.606018
1066.353516	157.400131
1065.234375	252.927887
1064.115234	360.128754
1062.996094	244.949188
1061.875977	478.471527
1060.755859	82.611763
1059.635742	220.203033
1058.515625	177.697617
1057.394531	214.703400
1056.273438	95.118668
1055.152344	-5.698029
1054.031250	152.861847
1052.909180	33.427723
1051.787109	110.216187
1050.665039	53.925606
1049.541992	186.728485
1048.418945	363.831512
1047.295898	193.280762
1046.172852	85.811653
1045.048828	204.596817
1043.925781	253.431030
1042.801758	181.066681
1041.676758	101.768608
1040.552734	-175.467453
1039.427734	-37.967068
1038.302734	-56.510174
1037.176758	90.275276
1036.050781	-60.886841
1034.924805	67.295517
1033.798828	-48.813328
1032.672852	109.625526
1031.545898	147.107346
1030.418945	114.873360
1029.291992	91.996796
1028.164063	-144.614838
1027.036133	-195.214630
1025.908203	-173.741104
1024.780273	-365.859283
1023.651367	-130.683029
1022.522461	11.596835
1021.393555	-263.823456
1020.264648	-135.394196
1019.134766	-74.240761
1018.004883	-75.669472
1016.875000	-53.859142
1015.744141	18.980957
1014.613281	-297.451782
1013.482422	14.148154
1012.351563	-176.944992
1011.219727	-85.389519
1010.088867	156.672653
1008.956055	-71.184029
1007.824219	69.061256
1006.691406	244.001495
1005.558594	684.911621
1004.425781	741.823547
1003.292969	1117.810303
1002.159180	876.561523
1001.025391	367.441620
999.891602	117.375153
998.756836	1.446432
997.622070	-10.445160
996.487305	3.134531
995.352539	74.479019
994.216797	187.391632
993.081055	-48.035271
991.945313	221.837479
990.808594	-165.540176
989.672852	-151.515900
988.536133	-6.057444
987.398438	-56.464970
986.261719	151.255173
985.124023	-69.454262
983.986328	-138.007462
982.847656	-174.229538
981.709961	114.179146
980.571289	181.618851
979.432617	242.202362
978.292969	10.727810
977.153320	46.176899
976.013672	21.916990
974.874023	241.375961
973.734375	150.600815
972.593750	-153.709702
971.453125	31.413921
970.311523	179.783844
969.170898	201.904861
968.029297	146.055511
966.886719	-104.736649
965.745117	137.899857
964.602539	125.913841
963.459961	-5.223890
962.317383	157.213074
961.173828	328.816559
960.030273	140.672241
958.886719	156.578781
957.743164	-38.151581
956.598633	193.180557
955.454102	291.705475
954.309570	-40.010796
953.165039	143.341995
952.019531	-23.325666
950.874023	146.364151
949.727539	142.267334
948.582031	3.381777
947.435547	58.896301
946.289063	-75.188530
945.141602	46.711895
943.995117	136.661179
942.847656	329.385712
941.699219	-2.950867
940.551758	180.736069
939.403320	19.864609
938.254883	171.663193
937.105469	-139.513779
935.957031	224.441116
934.807617	339.817505
933.658203	177.167633
932.507813	96.685921
931.357422	114.260391
930.207031	170.608917
929.056641	-201.056519
927.906250	85.384254
926.754883	121.408997
925.603516	91.499069
924.451172	218.616669
923.298828	-215.989456
922.146484	90.882805
920.994141	52.156174
919.841797	258.944794
918.688477	-15.986257
917.535156	0.023511
916.380859	-67.948273
915.227539	-115.396294
914.073242	93.726517
912.918945	-148.802460
911.763672	-34.962151
910.608398	101.555962
909.453125	-149.729919
908.297852	-63.032021
907.141602	-17.131920
905.985352	189.686829
904.829102	-72.534195
903.672852	-117.142090
902.515625	150.817993
901.358398	-190.330307
900.201172	-98.955658
899.042969	44.457405
897.884766	-63.289146
896.726563	98.209442
895.568359	-81.798355
894.409180	-15.265786
893.250000	94.208557
892.090820	81.632874
890.930664	148.159424
889.771484	-158.001480
888.611328	-123.018379
887.450195	-101.580299
886.289063	-161.385696
885.128906	-99.291275
883.966797	98.145493
882.805664	110.558868
881.643555	30.522650
880.481445	108.344131
879.319336	35.127113
878.156250	117.434067
876.993164	265.037079
875.830078	313.475464
874.666016	213.276535
873.502930	444.054443
872.338867	170.570587
871.173828	187.479492
870.009766	85.151169
868.844727	279.739563
867.679688	62.745247
866.513672	54.906429
865.348633	411.155640
864.182617	275.140930
863.015625	24.604763
861.849609	248.057816
860.682617	334.417664
859.515625	611.526733
858.347656	287.011841
857.180664	276.756927
856.012695	291.156006
854.843750	525.303101
853.675781	375.906403
852.506836	195.164612
851.337891	341.678131
850.167969	409.669464
848.999023	54.227924
847.829102	240.878204
846.658203	315.452667
845.488281	365.331879
844.317383	370.388092
843.146484	214.305939
841.975586	346.810577
840.803711	154.938828
839.631836	-79.368591
838.459961	274.261932
837.287109	39.939465
836.114258	518.388123
834.941406	243.809647
833.768555	-171.379211
832.594727	83.356331
831.420898	248.633194
830.247070	233.018570
829.072266	168.265930
827.898438	364.460480
826.722656	406.624756
825.547852	377.368835
824.372070	120.712494
823.196289	158.261505
822.020508	-96.121796
820.844727	221.975723
819.667969	90.037941
818.491211	131.745178
817.313477	44.266834
816.136719	-103.316376
814.958984	227.409348
813.781250	-262.812744
812.602539	101.003044
811.423828	17.727129
810.245117	-190.045319
809.066406	-164.476898
807.886719	-85.679565
806.707031	97.395226
805.527344	-157.127869
804.346680	107.861847
803.166992	-37.937904
801.985352	-208.161423
800.804688	105.233521
799.623047	-393.338196
798.441406	-137.852646
797.259766	15.463658
796.078125	-86.242691
794.895508	-66.113007
793.712891	55.834126
792.529297	-68.189095
791.346680	22.553926
790.163086	141.950256
788.978516	46.539257
787.794922	318.397858
786.610352	37.028259
785.425781	-54.085384
784.241211	217.383820
783.055664	106.228195
781.870117	112.184250
780.684570	-142.649475
779.498047	198.982269
778.311523	224.580032
777.125000	448.810883
775.938477	275.539307
774.750977	177.315460
773.563477	-258.496338
772.375977	106.550583
771.187500	109.690063
769.999023	44.421509
768.810547	195.142944
767.622070	-88.397934
766.432617	-184.590225
765.243164	285.302246
764.053711	310.083984
762.863281	403.051544
761.672852	344.046875
760.482422	542.499695
759.291992	181.992081
758.100586	140.545349
756.909180	81.488152
755.717773	57.598099
754.525391	-19.074148
753.333008	60.282761
752.140625	115.405602
750.948242	119.957001
749.754883	113.495575
748.561523	267.282227
747.368164	144.417191
746.173828	-44.243858
744.979492	74.312088
743.785156	137.968674
742.590820	151.150589
741.395508	-32.993382
740.200195	91.991409
739.003906	21.886644
737.808594	-199.338699
736.612305	-10.879991
735.416016	140.272278
734.218750	24.274961
733.021484	114.088783
731.824219	-49.953018
730.626953	-56.382420
729.428711	-176.520859
728.230469	92.650978
727.032227	366.099243
725.833984	9.995157
724.634766	405.769409
723.435547	-131.423935
722.235352	32.767769
721.036133	113.959625
719.835938	149.316620
718.635742	173.799271
717.434570	211.414719
716.233398	279.617523
715.032227	238.801514
713.831055	-87.571098
712.628906	253.354614
711.426758	-85.805016
710.224609	17.605463
709.021484	253.929352
707.818359	152.644028
706.615234	62.383263
705.412109	283.554260
704.208008	-169.978073
703.003906	-40.059235
701.799805	-75.430672
700.594727	-45.442341
699.389648	58.563725
698.184570	123.502037
696.979492	79.849510
695.773438	81.953415
694.567383	-256.886505
693.361328	106.052444
692.154297	36.840057
690.947266	67.638710
689.740234	-59.887974
688.533203	-104.781601
687.325195	-43.236206
686.117188	-100.877602
684.909180	-65.130730
683.700195	233.026917
682.491211	-25.818472
681.282227	218.276688
680.072266	-72.684944
678.863281	-153.300613
677.653320	-218.596634
676.442383	-34.792202
675.232422	-108.487885
674.021484	-164.718002
672.810547	157.770706
671.598633	-36.668686
670.386719	218.849060
669.174805	160.915176
667.962891	-76.260300
666.750000	84.358307
665.537109	124.039230
664.324219	-56.487106
663.110352	-53.297253
661.897461	64.400810
660.683594	56.955650
659.468750	224.375504
658.254883	260.204559
657.040039	304.716156
655.824219	-69.037941
654.609375	-117.042778
653.393555	-149.891373
652.177734	32.789974
650.960938	62.467312
649.745117	10.313311
648.528320	7.717269
647.311523	46.027012
646.093750	314.598724
644.875977	148.368805
643.658203	309.171936
642.440430	-57.083591
641.221680	103.578598
640.002930	-88.472336
638.784180	24.665754
637.564453	141.937424
636.344727	218.209656
635.125000	105.294289
633.905273	307.916412
632.684570	44.401470
631.463867	68.406372
630.243164	165.130051
629.021484	87.781326
627.799805	42.366280
626.578125	193.950058
625.356445	98.594833
624.133789	163.678131
622.911133	215.491837
621.688477	236.876099
620.464844	262.090790
619.241211	-2.270108
618.017578	-100.024261
616.793945	43.591469
615.569336	-170.808304
614.344727	-180.336212
613.120117	-124.205704
611.894531	21.016468
610.668945	88.474716
609.443359	140.164276
608.216797	15.768023
606.991211	-248.295898
605.764648	31.522324
604.537109	130.856094
