# Supplementary material for: Raman spectroscopy accurately differentiates mucosal healing from non-healing and biochemical changes following biological therapy in inflammatory bowel disease
Source: PLoS One. 2021 Jun 2;16(6):e0252210. doi: 10.1371/journal.pone.0252210 (PMC8172032; doi:10.1371/journal.pone.0252210)
Supplement: S2 Dataset — (ZIP) [file pone.0252210.s004.zip › Export UC MH/EC038-2_CR removed and BL sub_99__X_-3733.94__Y_63164.1__Z_-458.4__Time_1130.txt]

1714.793945	23.167421
1713.817383	-51.054752
1712.840820	66.358452
1711.864258	-24.844633
1710.886719	74.904243
1709.909180	161.821991
1708.931641	-235.719910
1707.953125	144.456314
1706.975586	-32.005299
1705.997070	108.197716
1705.018555	-13.409306
1704.040039	141.378311
1703.060547	-0.360720
1702.081055	19.135706
1701.101563	-324.526855
1700.122070	-79.042160
1699.142578	-62.967640
1698.162109	-193.325165
1697.181641	-248.155014
1696.201172	90.446968
1695.220703	100.960754
1694.239258	-213.761459
1693.257813	-36.414494
1692.276367	64.064484
1691.294922	-147.137009
1690.313477	93.316650
1689.331055	54.134628
1688.348633	218.281296
1687.366211	-38.344162
1686.383789	60.313377
1685.400391	130.169479
1684.416992	6.065773
1683.433594	109.050774
1682.450195	164.627838
1681.465820	135.510773
1680.482422	0.514136
1679.498047	100.336014
1678.512695	86.213043
1677.528320	320.102234
1676.542969	248.507248
1675.558594	547.152039
1674.572266	346.291901
1673.586914	337.454346
1672.601563	472.638153
1671.615234	525.873352
1670.628906	377.694122
1669.642578	413.316559
1668.655273	844.998291
1667.668945	570.862305
1666.681641	737.848938
1665.694336	1183.819458
1664.706055	919.062439
1663.718750	742.403809
1662.730469	552.968872
1661.742188	907.499695
1660.753906	936.275940
1659.764648	663.334106
1658.775391	798.893188
1657.787109	640.789978
1656.796875	959.748108
1655.807617	842.107056
1654.818359	677.228027
1653.828125	737.686462
1652.837891	565.628845
1651.846680	671.697754
1650.856445	595.579895
1649.865234	765.677673
1648.874023	328.015106
1647.882813	778.826904
1646.891602	297.004028
1645.899414	378.327637
1644.907227	39.941811
1643.915039	396.413391
1642.922852	-73.323547
1641.930664	357.397614
1640.937500	241.916107
1639.944336	95.044815
1638.951172	-141.231155
1637.957031	155.459457
1636.963867	-104.062706
1635.969727	190.227631
1634.975586	-0.328092
1633.981445	46.486046
1632.986328	-122.572693
1631.991211	129.955948
1630.996094	185.044006
1630.000977	61.235825
1629.005859	-22.918270
1628.009766	-225.337662
1627.013672	-351.271332
1626.017578	-29.936314
1625.021484	-234.551392
1624.024414	-189.255905
1623.028320	176.766144
1622.031250	277.281281
1621.033203	-37.299770
1620.036133	207.797821
1619.038086	339.901855
1618.041016	-118.734291
1617.041992	215.561066
1616.043945	-132.579361
1615.045898	25.839237
1614.046875	-154.203720
1613.047852	-35.183323
1612.048828	68.054138
1611.048828	45.394657
1610.049805	-6.087448
1609.049805	-83.779617
1608.049805	-156.224701
1607.048828	64.668762
1606.048828	115.229637
1605.047852	157.861801
1604.046875	255.392090
1603.045898	159.174545
1602.044922	196.373825
1601.042969	123.619011
1600.041016	105.743477
1599.039063	-22.011553
1598.037109	-175.932053
1597.034180	-71.142662
1596.031250	-44.875648
1595.028320	-496.779907
1594.025391	38.683308
1593.022461	-282.679565
1592.018555	-207.194168
1591.014648	118.718849
1590.010742	141.670975
1589.006836	-54.659763
1588.001953	-3.239533
1586.997070	63.683754
1585.992188	279.065857
1584.987305	30.225899
1583.982422	174.891403
1582.976563	254.203598
1581.970703	119.728279
1580.964844	-116.404373
1579.958984	131.748459
1578.952148	-42.109547
1577.945313	-41.657684
1576.938477	18.494467
1575.931641	351.641754
1574.924805	302.127960
1573.916992	135.435959
1572.909180	-234.141586
1571.901367	-65.641411
1570.893555	-100.088409
1569.884766	-80.136604
1568.876953	189.039459
1567.868164	320.265961
1566.858398	183.799225
1565.849609	-264.289886
1564.839844	79.255775
1563.830078	9.885572
1562.820313	142.735611
1561.810547	-59.247334
1560.799805	381.795898
1559.790039	55.050041
1558.779297	93.747520
1557.767578	476.917084
1556.756836	100.592278
1555.745117	314.866272
1554.733398	-40.910870
1553.721680	302.421265
1552.709961	24.115028
1551.697266	30.444998
1550.685547	401.484344
1549.672852	91.752586
1548.659180	394.982330
1547.646484	266.062469
1546.632813	100.810547
1545.619141	144.838654
1544.605469	178.341187
1543.591797	304.676666
1542.577148	-72.964912
1541.562500	102.089935
1540.547852	186.528122
1539.533203	133.940903
1538.518555	114.767250
1537.502930	79.936989
1536.487305	-117.572525
1535.471680	43.377113
1534.456055	-159.513123
1533.439453	-42.786396
1532.422852	81.471054
1531.406250	-144.971268
1530.389648	-108.652390
1529.373047	-288.884705
1528.355469	136.038239
1527.337891	205.290924
1526.320313	271.797455
1525.302734	91.046402
1524.284180	82.624809
1523.265625	-26.266745
1522.247070	-186.688354
1521.228516	-66.860229
1520.208984	52.765331
1519.190430	-38.548126
1518.170898	-129.969421
1517.151367	-10.775543
1516.130859	159.604401
1515.111328	-65.707642
1514.090820	-119.017876
1513.070313	-56.887894
1512.049805	179.644073
1511.028320	141.367355
1510.006836	-166.384720
1508.986328	113.319191
1507.963867	138.872299
1506.942383	-22.825678
1505.919922	197.380737
1504.898438	-410.378601
1503.875977	193.992935
1502.852539	236.968857
1501.830078	118.515411
1500.806641	-102.415634
1499.783203	-371.968475
1498.759766	-298.491638
1497.736328	-69.011353
1496.711914	88.645828
1495.687500	49.209007
1494.663086	-153.939804
1493.638672	-226.658844
1492.613281	165.824799
1491.587891	-165.191177
1490.563477	81.395729
1489.537109	54.433010
1488.511719	-10.844422
1487.485352	84.719223
1486.458984	-167.003967
1485.432617	255.207855
1484.406250	67.295296
1483.379883	126.925514
1482.352539	189.035263
1481.325195	230.695892
1480.297852	478.855804
1479.269531	385.277863
1478.241211	419.162354
1477.213867	514.207581
1476.184570	481.780029
1475.156250	556.366882
1474.127930	536.703674
1473.098633	705.430176
1472.069336	912.275818
1471.040039	757.673340
1470.009766	1223.942139
1468.979492	1038.821411
1467.950195	1166.641846
1466.918945	1052.827026
1465.888672	1386.529419
1464.857422	1028.777954
1463.827148	1108.297241
1462.795898	895.633850
1461.763672	1064.069946
1460.732422	1169.013550
1459.700195	1027.657959
1458.667969	1241.778687
1457.635742	1306.124390
1456.603516	1497.357910
1455.570313	1493.209229
1454.537109	1605.785645
1453.503906	1429.306519
1452.470703	1334.088623
1451.436523	1456.922852
1450.403320	1331.461548
1449.369141	1530.383423
1448.333984	1648.214478
1447.299805	1839.530396
1446.264648	1301.643066
1445.230469	1619.670776
1444.194336	1575.696899
1443.159180	1382.562378
1442.124023	1252.837280
1441.087891	1290.156738
1440.051758	1193.530640
1439.015625	1574.843750
1437.978516	1157.364136
1436.941406	1404.757568
1435.904297	1290.858032
1434.867188	1540.839111
1433.830078	1182.198730
1432.791992	838.941650
1431.754883	922.561951
1430.715820	738.693176
1429.677734	635.773499
1428.639648	913.932373
1427.600586	460.643616
1426.561523	534.673035
1425.522461	555.844421
1424.482422	143.573120
1423.443359	356.571838
1422.403320	393.214752
1421.363281	573.540466
1420.322266	96.597359
1419.282227	25.372486
1418.241211	130.488876
1417.200195	283.505890
1416.159180	142.188248
1415.117188	-104.620232
1414.076172	-265.658691
1413.034180	187.038803
1411.992188	36.304169
1410.949219	81.797966
1409.907227	253.074738
1408.864258	-50.457306
1407.821289	168.747910
1406.777344	76.566154
1405.734375	-27.972742
1404.690430	-225.231125
1403.646484	-211.448822
1402.602539	-491.111664
1401.557617	-48.038738
1400.513672	53.895859
1399.468750	-52.221806
1398.423828	100.070671
1397.377930	-126.062973
1396.333008	289.589722
1395.287109	-36.423241
1394.241211	-86.614838
1393.195313	-304.438110
1392.148438	121.441132
1391.101563	-121.100021
1390.054688	79.592705
1389.007813	70.153992
1387.960938	128.407944
1386.913086	261.794678
1385.865234	120.198212
1384.817383	-131.196152
1383.769531	-177.382813
1382.720703	-21.005274
1381.671875	-49.438026
1380.623047	-47.743977
1379.574219	39.000259
1378.524414	-101.381584
1377.475586	240.239044
1376.425781	-2.173465
1375.375977	414.397888
1374.325195	42.589764
1373.274414	-49.575371
1372.224609	-336.052155
1371.172852	38.370132
1370.122070	185.957764
1369.070313	164.147537
1368.019531	197.305450
1366.967773	168.296463
1365.915039	82.139587
1364.863281	145.557358
1363.810547	-34.891197
1362.757813	-38.425507
1361.705078	80.094017
1360.651367	64.340439
1359.598633	-88.058914
1358.544922	-16.483355
1357.491211	122.311752
1356.436523	107.050629
1355.382813	340.437622
1354.328125	-5.056107
1353.273438	-52.204105
1352.217773	99.448685
1351.163086	42.603577
1350.107422	-53.827950
1349.051758	346.258881
1347.996094	386.503265
1346.939453	335.042389
1345.883789	244.043060
1344.827148	478.019348
1343.769531	605.390015
1342.712891	866.668884
1341.655273	600.100952
1340.598633	891.207397
1339.540039	897.414124
1338.482422	740.286133
1337.423828	803.670959
1336.366211	627.026245
1335.307617	848.992859
1334.248047	590.932617
1333.189453	540.884705
1332.129883	733.318481
1331.070313	159.221344
1330.010742	675.687317
1328.950195	799.016968
1327.890625	645.625427
1326.830078	806.135315
1325.768555	519.574280
1324.708008	791.331665
1323.646484	821.081116
1322.585938	808.942078
1321.523438	1209.000854
1320.461914	1103.163452
1319.400391	832.164673
1318.337891	1062.000977
1317.275391	1101.941895
1316.211914	1023.591309
1315.149414	868.944641
1314.085938	1000.258911
1313.022461	720.154724
1311.958984	1051.071655
1310.894531	867.223572
1309.831055	1148.835449
1308.766602	1100.535889
1307.701172	1170.423096
1306.636719	1004.143433
1305.571289	803.536926
1304.505859	1141.651611
1303.440430	1110.848755
1302.375000	991.603027
1301.308594	1356.611206
1300.242188	1023.661194
1299.175781	867.772644
1298.109375	991.980774
1297.041992	1329.792969
1295.975586	1282.060059
1294.908203	1006.101379
1293.839844	1240.704346
1292.772461	1399.184326
1291.704102	1064.579834
1290.635742	644.313110
1289.567383	967.150085
1288.498047	868.235046
1287.428711	1193.359497
1286.360352	800.455688
1285.290039	856.009155
1284.220703	779.306152
1283.150391	1158.076782
1282.080078	1164.585327
1281.009766	600.824097
1279.939453	888.867554
1278.868164	746.204102
1277.796875	552.238525
1276.725586	556.435913
1275.654297	687.759460
1274.582031	1024.338257
1273.509766	583.643555
1272.437500	978.722473
1271.365234	1224.614502
1270.291992	962.411682
1269.218750	907.850891
1268.145508	1097.409058
1267.072266	1072.102295
1265.999023	793.026855
1264.924805	1067.811768
1263.850586	979.055420
1262.776367	1224.377563
1261.701172	962.485352
1260.625977	666.563354
1259.550781	699.713562
1258.475586	830.274536
1257.400391	724.485168
1256.324219	1008.336060
1255.248047	1031.523438
1254.171875	1144.731567
1253.094727	761.398376
1252.018555	835.620972
1250.941406	773.547729
1249.864258	699.306885
1248.786133	950.865479
1247.708008	1168.240479
1246.630859	773.036743
1245.551758	611.212524
1244.473633	750.661011
1243.394531	936.141724
1242.316406	609.151001
1241.236328	811.476929
1240.157227	892.319763
1239.077148	846.888123
1237.998047	731.079102
1236.917969	729.267212
1235.836914	669.195618
1234.756836	749.730591
1233.675781	738.058960
1232.594727	835.393738
1231.512695	910.817139
1230.431641	833.557129
1229.349609	799.860901
1228.267578	540.947632
1227.185547	807.388977
1226.102539	674.317810
1225.019531	923.553223
1223.936523	543.653198
1222.853516	645.158325
1221.769531	432.207336
1220.686523	789.829956
1219.602539	448.723999
1218.517578	441.166351
1217.433594	704.142151
1216.348633	590.136230
1215.263672	316.743561
1214.178711	646.977600
1213.092773	267.357788
1212.007813	628.705872
1210.921875	577.256287
1209.834961	516.110229
1208.749023	397.060669
1207.662109	514.273376
1206.575195	467.459229
1205.488281	413.372162
1204.400391	783.297058
1203.313477	71.410217
1202.225586	253.269699
1201.136719	3.975061
1200.048828	120.646332
1198.959961	102.415604
1197.871094	288.660431
1196.782227	558.957153
1195.692383	-310.975922
1194.603516	69.823730
1193.513672	36.880379
1192.423828	-41.775707
1191.333008	81.384270
1190.242188	218.841888
1189.151367	144.808472
1188.060547	162.001251
1186.969727	-286.635986
1185.877930	-10.250319
1184.786133	-22.018007
1183.694336	-43.436577
1182.601563	-355.155121
1181.509766	74.247269
1180.416992	95.798027
1179.323242	-84.084366
1178.230469	126.706841
1177.136719	409.216522
1176.042969	39.977928
1174.949219	-5.830478
1173.854492	-164.221207
1172.760742	-99.952194
1171.666016	74.318001
1170.570313	169.486557
1169.475586	-122.969795
1168.379883	106.036324
1167.284180	117.296486
1166.188477	-261.168884
1165.091797	-173.454407
1163.996094	-231.575119
1162.899414	-160.721222
1161.801758	-154.440643
1160.705078	38.064354
1159.607422	-5.923908
1158.509766	267.519379
1157.412109	536.026123
1156.313477	86.241882
1155.215820	-48.511864
1154.117188	193.529495
1153.017578	-12.810751
1151.918945	-40.306553
1150.819336	70.384705
1149.719727	57.100277
1148.620117	60.466339
1147.519531	220.964310
1146.418945	-94.824318
1145.318359	-196.263550
1144.217773	-14.477146
1143.116211	-30.296207
1142.014648	-86.568794
1140.913086	-123.813171
1139.811523	323.989532
1138.708984	82.180092
1137.606445	-83.487892
1136.503906	-4.358809
1135.401367	58.088200
1134.297852	-138.395905
1133.194336	151.964005
1132.090820	119.323608
1130.987305	32.100254
1129.882813	331.669952
1128.778320	621.608643
1127.673828	188.013443
1126.569336	136.381821
1125.463867	347.906189
1124.358398	410.010223
1123.252930	533.695313
1122.146484	801.827759
1121.041016	96.378380
1119.934570	108.748352
1118.828125	222.917923
1117.720703	244.720261
1116.613281	335.145355
1115.505859	151.098969
1114.398438	92.508270
1113.291016	-171.777664
1112.182617	242.593964
1111.074219	158.048630
1109.964844	31.011438
1108.856445	-60.498310
1107.747070	273.213898
1106.637695	413.149628
1105.528320	260.277069
1104.417969	284.521423
1103.307617	313.499451
1102.197266	403.835571
1101.086914	-55.455170
1099.975586	362.773285
1098.864258	457.826935
1097.752930	333.644653
1096.641602	367.452454
1095.529297	288.171844
1094.416992	642.397766
1093.304688	445.410828
1092.191406	29.568266
1091.079102	522.612793
1089.965820	448.277130
1088.852539	301.077698
1087.738281	-67.143723
1086.624023	383.287506
1085.509766	241.032776
1084.395508	677.179321
1083.280273	612.567078
1082.166016	400.016022
1081.050781	389.628662
1079.934570	261.859528
1078.819336	495.815308
1077.703125	241.425018
1076.586914	355.684937
1075.469727	376.081757
1074.353516	290.973694
1073.236328	276.317474
1072.119141	17.864941
1071.000977	338.626434
1069.882813	19.459148
1068.765625	157.440735
1067.646484	271.977264
1066.528320	9.455766
1065.409180	215.433258
1064.290039	145.141556
1063.170898	63.249577
1062.050781	-53.642090
1060.930664	107.985199
1059.810547	-15.732879
1058.690430	527.110840
1057.569336	235.171783
1056.449219	43.956177
1055.327148	53.844879
1054.206055	166.611008
1053.083984	309.760254
1051.961914	635.060486
1050.839844	157.196121
1049.717773	249.140472
1048.594727	285.111969
1047.471680	38.862514
1046.348633	352.591980
1045.224609	108.933014
1044.101563	131.253159
1042.976563	-32.831970
1041.852539	-322.579407
1040.728516	240.573181
1039.603516	72.180603
1038.478516	127.505653
1037.352539	182.886475
1036.227539	-229.504105
1035.101563	75.105515
1033.974609	98.153465
1032.848633	72.442879
1031.721680	104.962563
1030.594727	188.708893
1029.467773	-57.548279
1028.340820	-50.302822
1027.212891	-184.694534
1026.084961	182.776428
1024.956055	-79.146805
1023.828125	-111.002533
1022.699219	-351.656250
1021.570313	-137.274521
1020.440430	-421.707764
1019.311523	129.104553
1018.181641	-403.192688
1017.050781	-44.890186
1015.920898	-222.078445
1014.790039	-12.100396
1013.659180	-80.139061
1012.528320	-238.383957
1011.396484	-162.579468
1010.265625	22.104765
1009.132813	-75.597214
1008.000977	-80.589661
1006.868164	194.449631
1005.736328	-67.157593
1004.602539	781.429138
1003.469727	1100.288818
1002.335938	1710.322266
1001.202148	1425.866943
1000.068359	1243.293335
998.933594	610.486877
997.799805	308.293182
996.665039	119.459724
995.529297	383.197235
994.394531	81.546249
993.258789	-79.143875
992.123047	92.472984
990.986328	104.983658
989.849609	-142.935898
988.712891	-74.876060
987.576172	-133.497559
986.439453	-30.732651
985.301758	106.619095
984.164063	-115.237572
983.025391	-67.543533
981.887695	97.604889
980.749023	90.173904
979.610352	232.371765
978.470703	174.481262
977.332031	282.270599
976.192383	-92.697739
975.051758	192.247543
973.912109	35.944435
972.771484	1.555430
971.630859	185.463882
970.490234	-92.190430
969.348633	215.785904
968.207031	147.275970
967.065430	152.306213
965.923828	-120.178978
964.781250	387.367554
963.638672	-77.513268
962.496094	404.716675
961.352539	394.012909
960.208984	222.984482
959.065430	134.581543
957.921875	147.068726
956.777344	278.688843
955.632813	16.556519
954.488281	335.965607
953.343750	-108.981430
952.198242	84.614685
951.052734	-3.135641
949.907227	64.709862
948.760742	146.300629
947.614258	77.071053
946.467773	492.355988
945.321289	283.847626
944.173828	6.972974
943.026367	125.316559
941.878906	106.689735
940.730469	44.761787
939.582031	259.015533
938.433594	1.000586
937.285156	288.252899
936.135742	390.725128
934.987305	-26.557922
933.836914	411.068909
932.687500	171.801376
931.537109	64.819656
930.386719	26.258474
929.236328	67.454552
928.084961	206.560043
926.934570	-59.463348
925.783203	-181.974136
924.630859	280.237549
923.478516	-201.551224
922.327148	46.795860
921.173828	-155.033279
920.021484	38.712513
918.868164	-135.684235
917.714844	391.959625
916.561523	-43.544521
915.407227	-90.551971
914.252930	3.233653
913.098633	65.231125
911.944336	118.152199
910.789063	-282.604340
909.633789	-145.664124
908.478516	-131.198166
907.322266	150.762711
906.166016	8.827222
905.009766	-468.343628
903.853516	71.792076
902.696289	38.738743
901.539063	71.378502
900.381836	-144.971344
899.223633	-121.321907
898.065430	-179.119217
896.907227	-8.415087
895.749023	173.527756
894.589844	70.526428
893.430664	-296.878784
892.271484	-15.530686
891.112305	252.138138
889.952148	533.245667
888.791992	-134.230270
887.630859	-327.267395
886.470703	14.737276
885.309570	189.596939
884.148438	68.828461
882.986328	-51.877766
881.825195	-57.518398
880.663086	320.104645
879.500000	201.681961
878.337891	536.254028
877.174805	113.698685
876.011719	272.444946
874.847656	158.644318
873.684570	170.968124
872.520508	59.489632
871.355469	373.352631
870.191406	216.873093
869.026367	-25.002665
867.861328	203.191620
866.695313	112.039131
865.530273	358.061035
864.364258	390.486816
863.197266	290.343292
862.031250	136.337158
860.864258	377.588623
859.697266	403.206726
858.530273	624.058044
857.362305	306.274750
856.194336	206.231461
855.026367	738.681641
853.857422	647.523010
852.688477	316.532684
851.519531	333.069611
850.350586	416.801331
849.180664	287.668579
848.010742	445.245422
846.840820	260.160431
845.670898	196.026520
844.500000	514.600830
843.329102	410.129425
842.157227	211.736649
840.986328	40.260784
839.814453	365.210632
838.642578	477.631134
837.469727	536.347900
836.296875	181.669540
835.124023	267.193573
833.951172	332.560394
832.777344	78.601349
831.603516	47.959270
830.429688	157.905457
829.255859	622.527649
828.081055	417.733368
826.906250	340.132294
825.731445	124.314194
824.555664	-6.719699
823.379883	89.591568
822.204102	-99.336082
821.027344	-89.958450
819.851563	37.420879
818.674805	24.458801
817.497070	229.610260
816.320313	49.669441
815.142578	-83.488091
813.963867	-160.997223
812.786133	-351.899597
811.607422	153.125580
810.428711	-86.702309
809.250000	-239.775879
808.070313	115.954803
806.890625	-270.353302
805.710938	11.893504
804.531250	-5.720851
803.350586	-185.373032
802.169922	76.617386
800.988281	-89.703621
799.807617	-377.951599
798.625977	-11.950610
797.444336	-286.822906
796.261719	118.834801
795.079102	-291.150482
793.896484	-120.552269
792.713867	45.516056
791.530273	140.623718
790.346680	-98.609268
789.163086	-193.892014
787.979492	-258.175812
786.794922	-123.356361
785.610352	108.688286
784.425781	70.842766
783.240234	90.467117
782.054688	87.960678
780.869141	114.151405
779.682617	405.393372
778.496094	301.148468
777.309570	428.767975
776.123047	26.509512
774.935547	26.078577
773.748047	-44.978970
772.560547	111.178375
771.373047	88.599136
770.184570	-13.370685
768.996094	38.982742
767.806641	139.772934
766.618164	-112.042717
765.428711	281.645935
764.239258	148.785156
763.048828	73.201172
761.858398	541.320740
760.667969	417.205841
759.477539	477.938080
758.286133	470.417664
757.094727	130.797989
755.903320	-100.958649
754.710938	-55.678646
753.518555	303.803040
752.326172	377.462372
751.133789	198.449112
749.940430	-96.903168
748.747070	60.125309
747.553711	39.244793
746.359375	433.097321
745.166016	10.572489
743.970703	-23.554680
742.776367	87.029182
741.581055	92.288315
740.385742	161.067566
739.190430	177.178680
737.994141	-3.939760
736.797852	29.643112
735.601563	98.199936
734.405273	295.851013
733.208008	232.894119
732.010742	314.346191
730.813477	181.315796
729.615234	19.862341
728.416992	-183.110443
727.218750	278.572449
726.020508	-116.808563
724.821289	42.981613
723.622070	119.628143
722.422852	248.606827
721.222656	460.449554
720.022461	41.208824
718.822266	259.438660
717.621094	422.952087
716.420898	230.738220
715.218750	322.092926
714.017578	186.566788
712.815430	334.458405
711.614258	305.675323
710.411133	226.727936
709.208984	332.933167
708.005859	16.491823
706.802734	222.742538
705.599609	298.212463
704.395508	375.765533
703.191406	424.932190
701.987305	-237.365662
700.782227	157.618820
699.577148	-171.739731
698.372070	120.750427
697.166992	154.402313
695.960938	292.279388
694.754883	-165.211807
693.548828	98.531128
692.341797	116.724319
691.135742	89.266815
689.927734	-3.351145
688.720703	-15.687299
687.512695	-409.884216
686.304688	-107.733154
685.096680	326.498383
683.888672	-189.042786
682.679688	201.567612
681.470703	6.910414
680.260742	-122.710770
679.050781	-144.011444
677.840820	-2.929554
676.630859	-130.379333
675.419922	-45.688969
674.209961	4.321976
672.998047	350.669281
671.787109	246.983490
670.575195	-107.492210
669.363281	260.251953
668.151367	-156.727234
666.938477	-201.841461
665.725586	85.779572
664.512695	21.244671
663.299805	-10.833015
662.085938	32.706947
660.872070	194.986572
659.658203	-52.731144
658.443359	157.086975
657.228516	-219.759857
656.013672	-33.542198
654.797852	-448.777710
653.583008	39.374847
652.366211	70.603249
651.150391	63.186737
649.934570	103.315323
648.717773	186.664581
647.500000	-216.382690
646.283203	89.077881
645.065430	-63.719719
643.847656	132.303299
642.629883	128.465973
641.411133	139.953583
640.192383	87.241440
638.973633	-128.481628
637.753906	191.297379
636.534180	6.426965
635.314453	341.813690
634.094727	129.876846
632.874023	47.291019
631.653320	-49.818867
630.432617	51.032265
629.211914	57.963436
627.990234	185.557785
626.768555	-50.865101
625.545898	114.355652
624.324219	-114.239525
623.101563	234.414902
621.877930	294.416168
620.655273	241.625946
619.431641	148.984695
618.208008	42.251831
616.983398	13.524546
615.759766	-202.572906
614.535156	-158.701401
613.310547	-73.168045
612.084961	-129.861710
610.859375	-31.454645
609.633789	-64.420799
608.408203	10.724772
607.181641	-88.035934
605.955078	194.835999
604.728516	28.401911
