# Supplementary material for: Raman spectroscopy accurately differentiates mucosal healing from non-healing and biochemical changes following biological therapy in inflammatory bowel disease
Source: PLoS One. 2021 Jun 2;16(6):e0252210. doi: 10.1371/journal.pone.0252210 (PMC8172032; doi:10.1371/journal.pone.0252210)
Supplement: S2 Dataset — (ZIP) [file pone.0252210.s004.zip › Export UC MH/OC018-2 post treatment_base sub CR removed_31__X_-28739.5__Y_36557.2__Z_-5.2__Time_352.txt]

1714.640625	321.284241
1713.664063	165.667511
1712.687500	283.680695
1711.709961	161.767944
1710.733398	-97.915527
1709.755859	-74.623375
1708.778320	-4.315393
1707.799805	-342.551117
1706.821289	-97.975029
1705.843750	137.248993
1704.864258	-76.144829
1703.885742	-175.599411
1702.907227	-147.888031
1701.927734	41.604359
1700.948242	18.328524
1699.968750	-153.409470
1698.988281	-278.408508
1698.007813	-209.651321
1697.028320	-126.295532
1696.046875	-111.338478
1695.066406	-55.095787
1694.084961	199.861801
1693.104492	-3.354460
1692.123047	37.509880
1691.140625	103.431038
1690.159180	186.451263
1689.176758	150.408157
1688.194336	134.089249
1687.211914	460.094818
1686.228516	120.464096
1685.246094	368.344727
1684.262695	180.042191
1683.279297	352.403961
1682.295898	-41.697586
1681.311523	316.157166
1680.327148	190.211670
1679.342773	14.616026
1678.358398	180.551819
1677.374023	227.517151
1676.388672	559.844788
1675.403320	781.122192
1674.417969	287.896790
1673.432617	603.688721
1672.446289	728.711426
1671.459961	490.405243
1670.473633	550.404175
1669.487305	727.908813
1668.500977	1073.264404
1667.513672	943.938538
1666.526367	929.415833
1665.539063	1125.122070
1664.550781	944.632751
1663.563477	1175.900146
1662.575195	1076.165649
1661.586914	1146.680908
1660.598633	1331.661987
1659.609375	1445.512085
1658.620117	1035.272705
1657.631836	1367.320068
1656.641602	1305.103027
1655.652344	1463.115601
1654.662109	1052.409668
1653.672852	1073.661621
1652.681641	1256.668091
1651.691406	950.661194
1650.701172	774.745728
1649.709961	617.766541
1648.718750	577.514771
1647.727539	532.331726
1646.735352	532.395935
1645.744141	376.926453
1644.751953	163.708771
1643.759766	510.634888
1642.766602	247.867599
1641.774414	267.882202
1640.781250	177.299316
1639.788086	411.473419
1638.794922	-121.752403
1637.801758	-169.339478
1636.807617	336.914581
1635.813477	44.492996
1634.819336	-18.365765
1633.825195	-228.573471
1632.830078	11.874447
1631.834961	-276.968384
1630.839844	-38.977970
1629.844727	109.528412
1628.849609	-136.682266
1627.853516	-148.521866
1626.857422	18.612373
1625.861328	41.103195
1624.865234	-375.463348
1623.868164	99.386757
1622.871094	93.104271
1621.874023	294.455536
1620.876953	-13.912110
1619.879883	74.488770
1618.881836	-186.394119
1617.883789	196.066528
1616.885742	-83.098396
1615.887695	44.609043
1614.888672	-16.667421
1613.889648	444.059570
1612.890625	178.106812
1611.891602	-127.097366
1610.892578	-10.169381
1609.892578	43.748100
1608.892578	26.834858
1607.892578	62.256248
1606.892578	50.445377
1605.891602	-134.271240
1604.890625	222.927719
1603.889648	66.870392
1602.888672	-89.218407
1601.887695	141.868729
1600.885742	124.245789
1599.883789	17.604494
1598.881836	-107.411720
1597.879883	-15.534257
1596.876953	29.126459
1595.874023	-41.332481
1594.871094	-145.858810
1593.868164	-65.046555
1592.864258	-193.316620
1591.861328	12.482931
1590.857422	-95.171036
1589.853516	-17.666037
1588.848633	-47.327259
1587.844727	264.561493
1586.839844	320.574158
1585.834961	115.674004
1584.830078	35.805405
1583.824219	-46.821735
1582.819336	71.044319
1581.813477	175.642563
1580.807617	-35.122780
1579.800781	-94.969704
1578.794922	66.306641
1577.788086	50.329124
1576.781250	-239.061234
1575.773438	-172.115860
1574.766602	63.682617
1573.758789	-51.893494
1572.750977	-224.816406
1571.743164	173.986954
1570.735352	242.372955
1569.726563	-50.638714
1568.718750	74.507431
1567.708984	186.383606
1566.700195	25.381184
1565.691406	201.719315
1564.681641	185.700455
1563.671875	247.327805
1562.662109	57.071918
1561.652344	87.159332
1560.641602	52.179253
1559.630859	-55.584641
1558.620117	323.797607
1557.609375	122.310738
1556.597656	120.190056
1555.586914	-190.377533
1554.575195	203.402344
1553.563477	418.145172
1552.550781	210.613235
1551.539063	191.917175
1550.526367	116.080658
1549.513672	-58.232826
1548.500977	219.964203
1547.487305	179.751831
1546.473633	374.626373
1545.459961	191.833389
1544.446289	117.460266
1543.432617	422.733154
1542.417969	244.606613
1541.404297	-93.739761
1540.389648	-124.884827
1539.374023	-24.567532
1538.359375	-25.120680
1537.343750	394.729523
1536.328125	192.468201
1535.312500	-56.314667
1534.296875	-119.503677
1533.280273	247.696548
1532.263672	248.537689
1531.247070	300.744720
1530.230469	74.491798
1529.212891	316.974335
1528.196289	108.505936
1527.178711	121.379166
1526.160156	319.418365
1525.142578	53.949947
1524.124023	259.318420
1523.106445	279.229767
1522.087891	286.100250
1521.068359	30.494774
1520.049805	193.948288
1519.030273	226.073715
1518.010742	106.414490
1516.991211	292.424652
1515.971680	298.400085
1514.951172	-52.773804
1513.930664	304.765411
1512.910156	-190.280029
1511.889648	-310.512634
1510.868164	-48.490635
1509.846680	154.291504
1508.826172	159.388611
1507.803711	-58.779163
1506.782227	-79.524200
1505.759766	135.437637
1504.737305	-59.842571
1503.714844	-142.404633
1502.692383	-196.848877
1501.668945	-410.179596
1500.646484	-208.669754
1499.623047	-163.522568
1498.599609	242.409378
1497.575195	-55.649940
1496.550781	-169.457275
1495.527344	-165.607010
1494.502930	-205.330322
1493.477539	-191.436615
1492.453125	14.124413
1491.427734	-235.400177
1490.402344	26.147264
1489.376953	90.822716
1488.350586	35.353634
1487.325195	281.193146
1486.298828	74.982376
1485.272461	185.314728
1484.245117	-26.002413
1483.218750	313.843719
1482.191406	474.929474
1481.164063	102.918686
1480.136719	65.044983
1479.108398	381.467163
1478.080078	353.671326
1477.052734	201.038162
1476.023438	575.738892
1474.995117	820.395508
1473.965820	415.576385
1472.937500	688.148926
1471.908203	1049.661987
1470.877930	963.114563
1469.848633	1003.840881
1468.818359	1520.202148
1467.788086	1247.971558
1466.757813	1324.206421
1465.727539	1311.448975
1464.696289	1232.607666
1463.665039	1761.117676
1462.633789	1715.280518
1461.602539	1849.821655
1460.570313	1677.048218
1459.539063	1522.172607
1458.506836	1768.417480
1457.473633	2039.948120
1456.441406	1923.235962
1455.408203	1588.437744
1454.375000	1720.468262
1453.341797	2007.158325
1452.308594	2164.489014
1451.274414	1999.902100
1450.241211	2149.669678
1449.207031	2578.079346
1448.171875	2403.520508
1447.137695	2543.127930
1446.102539	2110.535156
1445.067383	2085.721191
1444.032227	1823.099854
1442.997070	2210.909912
1441.960938	1819.484375
1440.924805	1701.439941
1439.888672	2048.770996
1438.852539	1817.123901
1437.816406	1694.334839
1436.779297	1710.641235
1435.742188	1772.499268
1434.705078	1117.080444
1433.666992	1063.029053
1432.629883	1259.062500
1431.591797	1056.258057
1430.553711	772.877686
1429.514648	623.417053
1428.476563	723.878113
1427.437500	294.742828
1426.398438	203.774643
1425.359375	228.912537
1424.320313	428.052521
1423.280273	213.930984
1422.240234	627.328247
1421.200195	358.056274
1420.159180	303.044983
1419.119141	129.854446
1418.078125	281.548431
1417.037109	453.425995
1415.996094	162.376984
1414.954102	206.122742
1413.912109	114.155235
1412.870117	67.606346
1411.828125	-117.069839
1410.786133	-266.358704
1409.743164	-0.854923
1408.700195	48.596741
1407.657227	201.133804
1406.614258	97.581223
1405.570313	-45.991219
1404.527344	-279.726685
1403.483398	-294.912109
1402.438477	-6.378568
1401.394531	-217.029846
1400.349609	21.459091
1399.304688	11.732160
1398.259766	180.133530
1397.214844	160.612793
1396.168945	63.529575
1395.123047	162.036865
1394.077148	-9.888522
1393.031250	254.138397
1391.984375	34.944397
1390.937500	-51.351421
1389.890625	120.294014
1388.843750	-10.755982
1387.796875	68.514236
1386.749023	42.824493
1385.701172	-5.226508
1384.653320	151.874802
1383.604492	21.588755
1382.556641	-76.005661
1381.507813	-353.325470
1380.458984	-213.253265
1379.410156	-237.931931
1378.360352	181.941116
1377.310547	-137.116821
1376.260742	-71.569077
1375.210938	-130.675842
1374.161133	-82.357513
1373.110352	-46.416489
1372.059570	201.591400
1371.008789	140.489777
1369.957031	69.558578
1368.906250	-75.955215
1367.854492	92.622208
1366.802734	131.730270
1365.750000	-95.530388
1364.698242	-28.759655
1363.645508	165.047241
1362.592773	17.942392
1361.540039	-89.166878
1360.486328	45.181824
1359.433594	-34.280720
1358.379883	-43.978359
1357.326172	-21.232821
1356.271484	61.260452
1355.216797	367.484131
1354.163086	171.852005
1353.107422	488.077301
1352.052734	429.307831
1350.998047	554.404907
1349.942383	490.898193
1348.886719	482.128906
1347.830078	470.982330
1346.774414	715.469360
1345.717773	667.293640
1344.661133	889.520325
1343.604492	648.175476
1342.546875	1143.148804
1341.490234	723.647095
1340.432617	923.779358
1339.375000	866.326904
1338.316406	900.615295
1337.258789	1160.297852
1336.200195	957.073914
1335.141602	986.660034
1334.082031	907.452332
1333.023438	897.644348
1331.963867	519.420410
1330.904297	556.852173
1329.844727	537.498474
1328.784180	1032.310547
1327.723633	1171.168213
1326.663086	1302.638184
1325.602539	727.726563
1324.541992	790.254028
1323.480469	667.658386
1322.418945	1238.795532
1321.357422	810.300537
1320.295898	1072.900146
1319.233398	691.632080
1318.170898	1084.984741
1317.108398	1022.088989
1316.045898	919.845703
1314.982422	1130.706665
1313.918945	1238.048828
1312.855469	1333.090820
1311.791992	1228.649414
1310.728516	841.130981
1309.664063	1125.929199
1308.599609	1422.967407
1307.535156	1264.675293
1306.469727	1492.761230
1305.404297	1236.224365
1304.338867	1329.059082
1303.273438	1247.331787
1302.208008	1436.083740
1301.141602	1288.091919
1300.075195	1081.237915
1299.008789	1429.691772
1297.942383	1242.621826
1296.875000	1040.927979
1295.807617	1337.710571
1294.740234	1172.965942
1293.672852	1074.578979
1292.604492	998.336670
1291.537109	966.314026
1290.468750	961.295837
1289.399414	936.682678
1288.331055	1113.108032
1287.261719	936.573792
1286.192383	978.197388
1285.123047	956.129456
1284.052734	926.731506
1282.983398	1051.623047
1281.913086	811.716309
1280.841797	1044.271240
1279.771484	1222.909424
1278.700195	1066.316528
1277.628906	807.071045
1276.557617	1176.384155
1275.486328	1046.804932
1274.414063	1191.028931
1273.341797	1191.009766
1272.269531	1376.665771
1271.197266	1476.745239
1270.124023	1105.443726
1269.050781	958.919983
1267.977539	1220.100098
1266.904297	1312.759888
1265.830078	1200.403687
1264.756836	1136.879639
1263.681641	1373.332397
1262.607422	1126.880005
1261.533203	1051.165283
1260.458008	1080.257202
1259.382813	1162.921753
1258.307617	1155.386108
1257.231445	1211.150757
1256.155273	1145.106934
1255.079102	952.468140
1254.002930	1161.502563
1252.926758	859.376709
1251.849609	1129.095093
1250.772461	1167.578369
1249.695313	865.544189
1248.617188	877.246643
1247.540039	888.915710
1246.461914	1048.779907
1245.382813	989.849792
1244.304688	741.433594
1243.225586	735.947144
1242.146484	643.005127
1241.067383	800.106445
1239.988281	847.872986
1238.908203	873.726990
1237.828125	892.244202
1236.748047	947.085632
1235.667969	921.832397
1234.586914	1095.332397
1233.505859	1164.478027
1232.424805	664.061340
1231.343750	822.809875
1230.261719	794.913391
1229.179688	512.696167
1228.097656	518.667053
1227.015625	589.936646
1225.932617	578.825439
1224.850586	642.676575
1223.767578	674.983337
1222.683594	608.051453
1221.600586	437.125000
1220.516602	420.921478
1219.432617	498.920135
1218.347656	349.677521
1217.263672	548.324829
1216.178711	341.046234
1215.093750	377.684448
1214.008789	638.760498
1212.922852	308.303528
1211.836914	479.855774
1210.750977	402.772369
1209.665039	759.822510
1208.579102	892.380798
1207.492188	554.663940
1206.405273	352.013245
1205.318359	433.756683
1204.230469	628.624329
1203.142578	363.252869
1202.054688	244.839355
1200.966797	229.942322
1199.877930	133.129669
1198.790039	-31.084282
1197.701172	350.889496
1196.611328	239.466873
1195.522461	-95.634331
1194.432617	-48.344826
1193.342773	-10.759702
1192.252930	295.925842
1191.162109	-132.894287
1190.072266	-90.716446
1188.981445	61.850521
1187.889648	-37.865192
1186.798828	-12.754050
1185.707031	-340.563812
1184.615234	-241.148697
1183.523438	21.296350
1182.430664	-37.868198
1181.337891	-70.691620
1180.245117	76.250351
1179.152344	-122.108261
1178.059570	127.695923
1176.965820	137.722488
1175.872070	83.002617
1174.778320	186.306412
1173.683594	-21.771471
1172.588867	-79.010147
1171.494141	-169.789841
1170.399414	-11.750542
1169.303711	-35.657009
1168.208984	-59.600708
1167.113281	-64.475159
1166.016602	-33.560993
1164.920898	-172.394638
1163.824219	-160.697922
1162.727539	163.885422
1161.630859	330.635529
1160.533203	186.822647
1159.435547	293.688019
1158.337891	-0.525303
1157.240234	332.923920
1156.141602	196.176910
1155.043945	76.149353
1153.944336	82.487648
1152.845703	-202.069748
1151.747070	123.641914
1150.647461	265.656403
1149.547852	59.721333
1148.447266	153.946640
1147.347656	-66.245522
1146.247070	-34.019226
1145.146484	26.715151
1144.044922	30.255005
1142.944336	-280.291656
1141.842773	-24.616425
1140.741211	109.622505
1139.638672	-105.757988
1138.537109	-278.274628
1137.434570	188.535187
1136.332031	225.044647
1135.228516	263.871429
1134.125977	164.916962
1133.022461	286.790314
1131.917969	99.967369
1130.814453	174.283340
1129.709961	611.564026
1128.605469	683.301941
1127.500977	645.889099
1126.396484	895.385620
1125.291016	578.159119
1124.185547	576.282349
1123.080078	349.286072
1121.973633	337.948151
1120.868164	234.246613
1119.761719	296.325592
1118.654297	171.331116
1117.547852	141.073273
1116.440430	271.721619
1115.333008	-70.848320
1114.225586	76.341591
1113.117188	301.485352
1112.008789	335.030762
1110.900391	219.657120
1109.791992	326.467590
1108.682617	-1.482432
1107.573242	247.051727
1106.463867	212.106827
1105.354492	491.192261
1104.244141	279.189697
1103.133789	246.646530
1102.023438	306.148315
1100.913086	452.913483
1099.801758	342.569885
1098.690430	611.887512
1097.579102	445.031952
1096.467773	681.254944
1095.355469	528.631653
1094.243164	284.240509
1093.130859	334.364410
1092.017578	283.240845
1090.905273	345.175110
1089.791992	352.974579
1088.677734	363.144867
1087.564453	98.141457
1086.450195	522.353943
1085.335938	466.760895
1084.221680	723.877502
1083.106445	663.638916
1081.991211	688.058533
1080.875977	381.294342
1079.760742	572.607544
1078.644531	247.316269
1077.528320	410.494354
1076.412109	507.936279
1075.295898	506.842865
1074.178711	433.073364
1073.061523	401.609528
1071.944336	257.673645
1070.826172	355.308685
1069.708984	249.071884
1068.590820	257.750916
1067.471680	74.390450
1066.353516	190.973053
1065.234375	342.685181
1064.115234	403.097931
1062.996094	259.937378
1061.875977	191.783997
1060.755859	345.974304
1059.635742	572.673767
1058.515625	205.424698
1057.394531	146.993515
1056.273438	-117.000488
1055.152344	196.361969
1054.031250	93.836121
1052.909180	105.874115
1051.787109	398.198395
1050.665039	-14.543290
1049.541992	84.120949
1048.418945	-15.508616
1047.295898	17.971567
1046.172852	189.138855
1045.048828	80.494705
1043.925781	249.426483
1042.801758	189.957489
1041.676758	-51.151146
1040.552734	-0.834924
1039.427734	-1.691156
1038.302734	76.725945
1037.176758	-63.632435
1036.050781	-59.519958
1034.924805	88.966698
1033.798828	72.314812
1032.672852	134.857361
1031.545898	199.795898
1030.418945	383.378113
1029.291992	99.809959
1028.164063	-188.173569
1027.036133	-67.032181
1025.908203	-243.130325
1024.780273	-165.926224
1023.651367	-297.590790
1022.522461	-217.867477
1021.393555	-242.486038
1020.264648	-62.820843
1019.134766	-268.151855
1018.004883	-336.453461
1016.875000	-119.453667
1015.744141	-243.154800
1014.613281	-123.367653
1013.482422	-49.849533
1012.351563	-244.920273
1011.219727	-22.970606
1010.088867	539.321411
1008.956055	57.601337
1007.824219	-122.943604
1006.691406	432.397308
1005.558594	1121.751709
1004.425781	1392.367798
1003.292969	1857.179565
1002.159180	1813.404297
1001.025391	1074.231567
999.891602	654.343140
998.756836	-30.844151
997.622070	-274.535736
996.487305	107.649307
995.352539	118.181740
994.216797	142.676010
993.081055	-171.843430
991.945313	2.883148
990.808594	30.072001
989.672852	186.479919
988.536133	-134.165527
987.398438	-69.717644
986.261719	-429.061066
985.124023	-228.430511
983.986328	-62.304611
982.847656	-27.357149
981.709961	228.659058
980.571289	-106.696968
979.432617	167.870972
978.292969	-22.166050
977.153320	-14.232848
976.013672	65.086136
974.874023	167.477921
973.734375	7.992760
972.593750	73.838493
971.453125	406.202881
970.311523	166.772415
969.170898	21.701675
968.029297	310.602600
966.886719	5.181836
965.745117	16.610811
964.602539	46.500069
963.459961	-72.547577
962.317383	122.644806
961.173828	155.137405
960.030273	121.282608
958.886719	222.720169
957.743164	239.484344
956.598633	-169.544067
955.454102	71.879364
954.309570	40.947037
953.165039	58.193085
952.019531	-6.813908
950.874023	90.705170
949.727539	67.102249
948.582031	61.904652
947.435547	47.676731
946.289063	67.837746
945.141602	656.907837
943.995117	261.462372
942.847656	279.587799
941.699219	453.037018
940.551758	318.400391
939.403320	126.885910
938.254883	576.570251
937.105469	449.138123
935.957031	511.110687
934.807617	463.731720
933.658203	416.468109
932.507813	244.000839
931.357422	62.595402
930.207031	172.875320
929.056641	46.393772
927.906250	175.010590
926.754883	315.032074
925.603516	-25.011179
924.451172	372.202881
923.298828	391.794525
922.146484	149.984787
920.994141	190.233002
919.841797	371.441833
918.688477	323.162079
917.535156	-120.265694
916.380859	-79.692955
915.227539	74.453217
914.073242	310.311462
912.918945	12.823625
911.763672	117.126678
910.608398	101.224792
909.453125	-261.577148
908.297852	71.892929
907.141602	-218.077423
905.985352	29.226646
904.829102	65.766220
903.672852	16.268015
902.515625	-304.900177
901.358398	-202.494461
900.201172	-158.942429
899.042969	215.032013
897.884766	-10.669206
896.726563	367.702087
895.568359	53.962410
894.409180	54.665306
893.250000	496.159821
892.090820	320.569122
890.930664	-92.117661
889.771484	-14.448860
888.611328	-112.920815
887.450195	27.993988
886.289063	532.255737
885.128906	323.232697
883.966797	3.792992
882.805664	85.996429
881.643555	371.126251
880.481445	164.677673
879.319336	490.256287
878.156250	218.560455
876.993164	643.124451
875.830078	272.442474
874.666016	298.254028
873.502930	438.865692
872.338867	156.293396
871.173828	256.382935
870.009766	189.950729
868.844727	-60.870117
867.679688	401.210510
866.513672	377.502411
865.348633	252.657974
864.182617	255.941162
863.015625	344.582642
861.849609	505.033691
860.682617	622.735962
859.515625	780.774719
858.347656	397.850250
857.180664	560.320313
856.012695	704.747681
854.843750	642.759460
853.675781	773.600281
852.506836	586.045654
851.337891	663.001282
850.167969	681.640198
848.999023	581.515808
847.829102	472.450409
846.658203	455.206055
845.488281	547.613708
844.317383	635.468201
843.146484	611.374756
841.975586	171.197189
840.803711	252.254868
839.631836	518.801636
838.459961	467.769653
837.287109	396.607239
836.114258	240.533234
834.941406	243.073608
833.768555	350.523956
832.594727	600.760254
831.420898	89.685104
830.247070	446.875488
829.072266	524.965088
827.898438	350.913239
826.722656	366.437988
825.547852	145.574921
824.372070	94.157005
823.196289	147.437027
822.020508	136.023315
820.844727	24.321115
819.667969	90.756935
818.491211	10.160029
817.313477	201.079926
816.136719	131.490952
814.958984	86.340729
813.781250	25.574087
812.602539	-161.980270
811.423828	-140.541397
810.245117	78.628227
809.066406	-220.120529
807.886719	-16.728592
806.707031	-157.764282
805.527344	12.060836
804.346680	-35.821182
803.166992	171.475784
801.985352	-289.288239
800.804688	-204.190674
799.623047	-101.464706
798.441406	-236.119415
797.259766	-494.928589
796.078125	2.060523
794.895508	-383.134308
793.712891	133.374695
792.529297	-214.177979
791.346680	-165.304993
790.163086	-43.482464
788.978516	122.467010
787.794922	-3.808588
786.610352	26.954576
785.425781	-28.628439
784.241211	-42.252937
783.055664	94.364143
781.870117	184.426056
780.684570	296.460266
779.498047	490.093475
778.311523	334.623016
777.125000	57.713127
775.938477	78.850418
774.750977	461.825562
773.563477	-201.266891
772.375977	-261.934387
771.187500	102.971115
769.999023	-54.906731
768.810547	-16.606510
767.622070	473.362488
766.432617	277.824005
765.243164	533.853699
764.053711	474.778351
762.863281	609.398132
761.672852	541.377014
760.482422	446.905029
759.291992	480.012268
758.100586	321.666779
756.909180	429.411713
755.717773	591.997925
754.525391	242.297653
753.333008	453.055542
752.140625	435.161163
750.948242	252.470963
749.754883	199.361023
748.561523	651.162231
747.368164	413.481171
746.173828	303.121552
744.979492	199.334457
743.785156	80.183540
742.590820	224.168030
741.395508	43.560352
740.200195	474.494751
739.003906	184.231873
737.808594	-116.900154
736.612305	15.726242
735.416016	47.509220
734.218750	385.715302
733.021484	-178.038467
731.824219	234.364624
730.626953	-18.531027
729.428711	72.031311
728.230469	263.092804
727.032227	344.713593
725.833984	395.658905
724.634766	96.919815
723.435547	141.264297
722.235352	200.839676
721.036133	387.002747
719.835938	256.499664
718.635742	359.557617
717.434570	573.821899
716.233398	380.012024
715.032227	594.118103
713.831055	132.141937
712.628906	106.357841
711.426758	244.028442
710.224609	366.362671
709.021484	98.675880
707.818359	181.750366
706.615234	245.177933
705.412109	143.118820
704.208008	45.449001
703.003906	187.167679
701.799805	-36.648838
700.594727	222.461441
699.389648	37.874783
698.184570	-11.842208
696.979492	127.552902
695.773438	-65.559792
694.567383	132.448013
693.361328	124.051239
692.154297	256.807831
690.947266	-235.681168
689.740234	-113.720062
688.533203	-469.154114
687.325195	-203.979858
686.117188	102.306114
684.909180	-16.508549
683.700195	-267.474915
682.491211	155.734695
681.282227	-92.918152
680.072266	-35.972595
678.863281	-217.244751
677.653320	-199.184570
676.442383	119.814308
675.232422	-128.320175
674.021484	58.628387
672.810547	-46.494694
671.598633	118.832558
670.386719	-79.110962
669.174805	62.496109
667.962891	253.813065
666.750000	-129.645508
665.537109	46.651245
664.324219	-5.988791
663.110352	-23.976448
661.897461	240.924164
660.683594	100.042595
659.468750	131.933304
658.254883	146.648346
657.040039	-103.821930
655.824219	10.327186
654.609375	-110.442368
653.393555	-58.627781
652.177734	-164.016602
650.960938	215.462372
649.745117	45.686691
648.528320	123.740356
647.311523	64.113152
646.093750	267.222778
644.875977	418.738678
643.658203	264.852966
642.440430	-93.134758
641.221680	41.608162
640.002930	253.843018
638.784180	-109.860680
637.564453	-73.552292
636.344727	50.994320
635.125000	117.677208
633.905273	-92.484352
632.684570	-25.417442
631.463867	101.916618
630.243164	44.857910
629.021484	-170.713013
627.799805	32.275780
626.578125	23.108267
625.356445	183.541275
624.133789	324.853302
622.911133	359.206268
621.688477	290.966980
620.464844	225.165222
619.241211	82.578201
618.017578	184.397644
616.793945	65.997192
615.569336	-9.247734
614.344727	277.410919
613.120117	50.910118
611.894531	13.027246
610.668945	-43.743378
609.443359	-127.928780
608.216797	-23.657969
606.991211	-19.484848
605.764648	-200.762817
604.537109	98.934525
