# Supplementary material for: Raman spectroscopy accurately differentiates mucosal healing from non-healing and biochemical changes following biological therapy in inflammatory bowel disease
Source: PLoS One. 2021 Jun 2;16(6):e0252210. doi: 10.1371/journal.pone.0252210 (PMC8172032; doi:10.1371/journal.pone.0252210)
Supplement: S2 Dataset — (ZIP) [file pone.0252210.s004.zip › Export UC MH/EC038-2_CR removed and BL sub_44__X_-3729.94__Y_63159.1__Z_-458.457__Time_501.txt]

1714.793945	55.645470
1713.817383	398.298828
1712.840820	559.567566
1711.864258	92.062576
1710.886719	81.929123
1709.909180	38.404194
1708.931641	28.492601
1707.953125	-296.213165
1706.975586	-107.685638
1705.997070	-183.046097
1705.018555	64.279968
1704.040039	382.445038
1703.060547	-50.254856
1702.081055	-251.339691
1701.101563	-204.932724
1700.122070	80.756744
1699.142578	175.081833
1698.162109	5.920773
1697.181641	-38.987923
1696.201172	192.552383
1695.220703	-175.849625
1694.239258	92.669395
1693.257813	-259.889740
1692.276367	381.911591
1691.294922	-13.636434
1690.313477	405.937958
1689.331055	218.140366
1688.348633	44.848457
1687.366211	278.004639
1686.383789	562.756470
1685.400391	461.898956
1684.416992	255.512390
1683.433594	20.910315
1682.450195	256.166107
1681.465820	178.012466
1680.482422	289.902557
1679.498047	179.043732
1678.512695	457.625610
1677.528320	151.701370
1676.542969	469.171509
1675.558594	619.853333
1674.572266	664.886841
1673.586914	596.457397
1672.601563	683.000916
1671.615234	650.696655
1670.628906	839.653687
1669.642578	877.905090
1668.655273	1036.324219
1667.668945	1028.187012
1666.681641	1049.920410
1665.694336	730.044250
1664.706055	779.690796
1663.718750	1084.609253
1662.730469	1225.603882
1661.742188	1210.744629
1660.753906	1647.073364
1659.764648	1204.019287
1658.775391	1172.373413
1657.787109	1369.108521
1656.796875	1253.776855
1655.807617	1149.635620
1654.818359	1207.514160
1653.828125	1009.144409
1652.837891	1364.307129
1651.846680	1259.496948
1650.856445	906.614380
1649.865234	712.942383
1648.874023	813.197998
1647.882813	887.387817
1646.891602	729.417175
1645.899414	519.043884
1644.907227	427.978119
1643.915039	574.947815
1642.922852	492.515198
1641.930664	349.736633
1640.937500	107.042465
1639.944336	-153.717560
1638.951172	160.917831
1637.957031	40.561882
1636.963867	39.171619
1635.969727	-14.706010
1634.975586	10.731278
1633.981445	12.666307
1632.986328	27.962408
1631.991211	22.380646
1630.996094	-69.901505
1630.000977	-356.768860
1629.005859	-22.238899
1628.009766	-235.018799
1627.013672	28.582109
1626.017578	-178.587860
1625.021484	-296.147003
1624.024414	-182.217346
1623.028320	-278.494873
1622.031250	-101.368713
1621.033203	-87.145645
1620.036133	76.868973
1619.038086	-129.420013
1618.041016	-327.681152
1617.041992	-19.238945
1616.043945	-209.514130
1615.045898	216.898727
1614.046875	170.946350
1613.047852	169.600006
1612.048828	102.694908
1611.048828	-100.526787
1610.049805	29.185495
1609.049805	129.971237
1608.049805	76.107277
1607.048828	-98.276924
1606.048828	-10.763844
1605.047852	-342.254578
1604.046875	-55.942200
1603.045898	128.109772
1602.044922	-114.468727
1601.042969	189.653610
1600.041016	-55.646950
1599.039063	-138.837585
1598.037109	-156.746597
1597.034180	175.432159
1596.031250	-148.502106
1595.028320	-64.892845
1594.025391	-219.126297
1593.022461	-26.133450
1592.018555	-104.893074
1591.014648	11.993084
1590.010742	-200.126175
1589.006836	130.357864
1588.001953	-256.795197
1586.997070	122.763268
1585.992188	230.830002
1584.987305	-13.233693
1583.982422	201.316467
1582.976563	-3.927940
1581.970703	-45.151833
1580.964844	-21.432732
1579.958984	147.901993
1578.952148	108.682091
1577.945313	220.241501
1576.938477	136.386139
1575.931641	117.402473
1574.924805	7.182638
1573.916992	201.048325
1572.909180	-88.981255
1571.901367	-17.777239
1570.893555	99.959290
1569.884766	-71.002945
1568.876953	82.623474
1567.868164	33.366035
1566.858398	321.447418
1565.849609	183.445709
1564.839844	136.102417
1563.830078	176.779587
1562.820313	219.806488
1561.810547	171.801575
1560.799805	-86.486702
1559.790039	69.962502
1558.779297	148.326355
1557.767578	444.100098
1556.756836	164.325745
1555.745117	262.628723
1554.733398	60.227638
1553.721680	375.554321
1552.709961	416.101318
1551.697266	104.375969
1550.685547	162.616806
1549.672852	329.238434
1548.659180	195.492874
1547.646484	232.276581
1546.632813	149.860535
1545.619141	501.520844
1544.605469	248.061371
1543.591797	28.073208
1542.577148	141.173996
1541.562500	-210.886337
1540.547852	260.690582
1539.533203	171.638824
1538.518555	-0.188437
1537.502930	343.915741
1536.487305	-42.467213
1535.471680	143.725189
1534.456055	-41.725777
1533.439453	283.165619
1532.422852	102.474152
1531.406250	176.795731
1530.389648	42.173695
1529.373047	481.872101
1528.355469	96.989372
1527.337891	54.544918
1526.320313	55.689697
1525.302734	-77.200630
1524.284180	-45.559307
1523.265625	-322.852356
1522.247070	554.714050
1521.228516	81.597801
1520.208984	-193.546890
1519.190430	186.771103
1518.170898	-553.800903
1517.151367	175.504776
1516.130859	-197.761551
1515.111328	50.539124
1514.090820	34.058945
1513.070313	-144.312500
1512.049805	-58.392296
1511.028320	-88.167709
1510.006836	-166.826767
1508.986328	-155.791306
1507.963867	-139.835083
1506.942383	293.931854
1505.919922	114.689117
1504.898438	30.246675
1503.875977	-120.940857
1502.852539	-18.604647
1501.830078	-29.098087
1500.806641	-206.183914
1499.783203	-104.251793
1498.759766	2.641350
1497.736328	-292.389526
1496.711914	-359.723480
1495.687500	-135.525085
1494.663086	-126.341454
1493.638672	-91.688438
1492.613281	-251.453140
1491.587891	-91.766563
1490.563477	-144.282898
1489.537109	-104.950516
1488.511719	-32.477642
1487.485352	-69.943382
1486.458984	32.955215
1485.432617	89.798050
1484.406250	529.348633
1483.379883	394.587250
1482.352539	384.788422
1481.325195	397.895966
1480.297852	163.624527
1479.269531	169.004395
1478.241211	526.059570
1477.213867	289.243713
1476.184570	814.159729
1475.156250	714.831299
1474.127930	424.530731
1473.098633	1119.587158
1472.069336	773.254822
1471.040039	790.971191
1470.009766	836.629517
1468.979492	1296.894409
1467.950195	1029.621948
1466.918945	1298.910645
1465.888672	1209.680908
1464.857422	1359.371826
1463.827148	1686.914429
1462.795898	1691.654297
1461.763672	1787.817749
1460.732422	1805.268921
1459.700195	1611.978516
1458.667969	2000.079712
1457.635742	2131.728027
1456.603516	1979.180664
1455.570313	2219.897705
1454.537109	2087.730225
1453.503906	1935.381104
1452.470703	2125.380615
1451.436523	2439.516846
1450.403320	2107.426270
1449.369141	2348.068604
1448.333984	2337.872803
1447.299805	2603.811035
1446.264648	2381.022949
1445.230469	2320.432861
1444.194336	2087.786621
1443.159180	2374.043701
1442.124023	2346.574219
1441.087891	2483.561279
1440.051758	2228.635986
1439.015625	1913.234741
1437.978516	1926.607178
1436.941406	1760.645874
1435.904297	1850.025146
1434.867188	1467.114990
1433.830078	1283.972290
1432.791992	1613.522949
1431.754883	1145.387695
1430.715820	947.546265
1429.677734	873.562622
1428.639648	721.522644
1427.600586	304.805603
1426.561523	470.872864
1425.522461	286.558533
1424.482422	455.289063
1423.443359	742.542114
1422.403320	185.750580
1421.363281	468.120941
1420.322266	375.236206
1419.282227	310.244720
1418.241211	-41.579964
1417.200195	82.542160
1416.159180	211.776871
1415.117188	300.820892
1414.076172	100.754539
1413.034180	169.946274
1411.992188	143.722015
1410.949219	182.978149
1409.907227	-46.499382
1408.864258	63.420589
1407.821289	2.633517
1406.777344	92.680717
1405.734375	331.006866
1404.690430	47.216824
1403.646484	102.521645
1402.602539	-52.815907
1401.557617	-275.691467
1400.513672	38.454967
1399.468750	-48.614117
1398.423828	207.975327
1397.377930	20.941380
1396.333008	79.760551
1395.287109	-31.678598
1394.241211	107.586975
1393.195313	139.264908
1392.148438	-66.789413
1391.101563	-199.996399
1390.054688	192.597534
1389.007813	-180.487686
1387.960938	184.748306
1386.913086	144.786453
1385.865234	-160.048599
1384.817383	332.930847
1383.769531	126.002281
1382.720703	-408.059875
1381.671875	-79.756058
1380.623047	-216.039429
1379.574219	237.289230
1378.524414	-168.342834
1377.475586	-261.571503
1376.425781	107.102425
1375.375977	9.181086
1374.325195	-165.884338
1373.274414	-58.869484
1372.224609	-293.331970
1371.172852	15.923005
1370.122070	1.203701
1369.070313	-182.820663
1368.019531	268.749634
1366.967773	-216.321823
1365.915039	51.066380
1364.863281	276.195679
1363.810547	244.974991
1362.757813	-72.279655
1361.705078	56.165321
1360.651367	174.747070
1359.598633	198.948303
1358.544922	-0.519837
1357.491211	19.040449
1356.436523	53.648834
1355.382813	71.020935
1354.328125	9.025308
1353.273438	-60.238728
1352.217773	178.612259
1351.163086	-44.285622
1350.107422	683.788818
1349.051758	567.887268
1347.996094	243.758469
1346.939453	274.653595
1345.883789	767.019531
1344.827148	969.180420
1343.769531	725.143127
1342.712891	726.751953
1341.655273	735.925476
1340.598633	829.488037
1339.540039	816.608276
1338.482422	1026.774536
1337.423828	1130.508057
1336.366211	912.545715
1335.307617	1229.370239
1334.248047	967.183533
1333.189453	596.413025
1332.129883	537.546021
1331.070313	1037.666382
1330.010742	912.241150
1328.950195	604.077942
1327.890625	879.368530
1326.830078	843.355286
1325.768555	1217.485840
1324.708008	853.212891
1323.646484	1017.556763
1322.585938	828.973450
1321.523438	840.458191
1320.461914	1118.535278
1319.400391	757.696594
1318.337891	1109.864014
1317.275391	1447.189941
1316.211914	1264.299683
1315.149414	1158.006836
1314.085938	1352.474243
1313.022461	1401.603760
1311.958984	1241.444092
1310.894531	1342.464722
1309.831055	1249.044556
1308.766602	1123.745850
1307.701172	1173.301025
1306.636719	1353.334717
1305.571289	1457.104858
1304.505859	1324.817261
1303.440430	1431.164795
1302.375000	1060.645508
1301.308594	1439.951904
1300.242188	1197.500488
1299.175781	888.898193
1298.109375	1160.135132
1297.041992	1156.283081
1295.975586	1064.133179
1294.908203	1273.972046
1293.839844	951.258545
1292.772461	1291.177856
1291.704102	1042.302124
1290.635742	781.324402
1289.567383	959.386902
1288.498047	926.601135
1287.428711	1180.609009
1286.360352	780.357056
1285.290039	904.531982
1284.220703	945.427002
1283.150391	1067.138672
1282.080078	1149.664185
1281.009766	830.790283
1279.939453	847.323486
1278.868164	452.863892
1277.796875	926.904663
1276.725586	1051.072510
1275.654297	691.130920
1274.582031	1260.191772
1273.509766	1139.877197
1272.437500	1026.958374
1271.365234	1016.698853
1270.291992	1338.577881
1269.218750	1035.268188
1268.145508	1181.259888
1267.072266	987.957031
1265.999023	1143.662354
1264.924805	1248.062256
1263.850586	969.501343
1262.776367	1215.317383
1261.701172	1070.946899
1260.625977	1021.691467
1259.550781	1001.689880
1258.475586	1142.479126
1257.400391	956.807251
1256.324219	1445.735840
1255.248047	1303.859619
1254.171875	1144.985352
1253.094727	961.815063
1252.018555	1097.442749
1250.941406	848.638000
1249.864258	1441.382324
1248.786133	1416.237549
1247.708008	783.349121
1246.630859	933.300476
1245.551758	1075.834717
1244.473633	1145.408447
1243.394531	1100.748169
1242.316406	997.803711
1241.236328	455.431366
1240.157227	988.494263
1239.077148	1188.824463
1237.998047	1173.106323
1236.917969	871.124878
1235.836914	1170.620728
1234.756836	1043.235718
1233.675781	814.039978
1232.594727	708.488281
1231.512695	694.986145
1230.431641	1003.613220
1229.349609	900.333862
1228.267578	823.673645
1227.185547	802.662598
1226.102539	750.127869
1225.019531	770.145935
1223.936523	942.492981
1222.853516	452.011719
1221.769531	967.568115
1220.686523	411.895447
1219.602539	368.781647
1218.517578	359.436462
1217.433594	736.577942
1216.348633	666.630554
1215.263672	347.917664
1214.178711	620.766541
1213.092773	328.597809
1212.007813	241.614502
1210.921875	726.385254
1209.834961	455.854431
1208.749023	621.877930
1207.662109	635.836609
1206.575195	958.261597
1205.488281	721.343750
1204.400391	200.128387
1203.313477	842.573792
1202.225586	586.318115
1201.136719	0.212246
1200.048828	117.226669
1198.959961	234.093033
1197.871094	52.448784
1196.782227	137.836533
1195.692383	98.020164
1194.603516	99.025642
1193.513672	-159.704926
1192.423828	35.860950
1191.333008	-174.864548
1190.242188	-133.321411
1189.151367	-53.455040
1188.060547	-55.359261
1186.969727	-455.885681
1185.877930	-472.282410
1184.786133	-183.992874
1183.694336	358.404938
1182.601563	-258.110718
1181.509766	-200.543030
1180.416992	-308.537048
1179.323242	-61.811489
1178.230469	86.470726
1177.136719	-321.284943
1176.042969	-36.653816
1174.949219	94.489410
1173.854492	81.810310
1172.760742	16.400734
1171.666016	-87.369499
1170.570313	344.788940
1169.475586	169.058273
1168.379883	320.972046
1167.284180	-24.630203
1166.188477	220.330215
1165.091797	175.878036
1163.996094	-74.116287
1162.899414	-56.525871
1161.801758	175.927200
1160.705078	372.391174
1159.607422	239.211456
1158.509766	325.607178
1157.412109	-210.944260
1156.313477	271.386353
1155.215820	-145.794968
1154.117188	290.845001
1153.017578	281.361816
1151.918945	21.541567
1150.819336	-200.114761
1149.719727	16.647839
1148.620117	-14.485957
1147.519531	385.359711
1146.418945	-84.083336
1145.318359	-329.626434
1144.217773	-103.909004
1143.116211	-361.371643
1142.014648	251.850525
1140.913086	-157.909134
1139.811523	129.124084
1138.708984	4.704849
1137.606445	6.245199
1136.503906	150.297302
1135.401367	18.663376
1134.297852	433.273743
1133.194336	242.154037
1132.090820	276.594788
1130.987305	356.066223
1129.882813	371.369812
1128.778320	109.058655
1127.673828	321.181244
1126.569336	900.707886
1125.463867	958.357971
1124.358398	603.536377
1123.252930	838.873657
1122.146484	543.374390
1121.041016	333.261047
1119.934570	322.107452
1118.828125	310.924133
1117.720703	408.582855
1116.613281	527.465332
1115.505859	144.710052
1114.398438	516.639099
1113.291016	233.332458
1112.182617	370.950836
1111.074219	255.575363
1109.964844	163.847351
1108.856445	246.997498
1107.747070	559.205078
1106.637695	238.363647
1105.528320	514.990784
1104.417969	515.298157
1103.307617	390.519287
1102.197266	704.640442
1101.086914	815.757324
1099.975586	181.581589
1098.864258	405.924988
1097.752930	783.387024
1096.641602	522.024414
1095.529297	569.424011
1094.416992	696.905090
1093.304688	739.555725
1092.191406	473.743988
1091.079102	558.825378
1089.965820	408.526520
1088.852539	100.674576
1087.738281	461.040161
1086.624023	482.598816
1085.509766	156.184555
1084.395508	577.486816
1083.280273	521.514709
1082.166016	855.666138
1081.050781	379.226898
1079.934570	203.644272
1078.819336	608.171509
1077.703125	575.895325
1076.586914	414.591736
1075.469727	337.863800
1074.353516	371.487732
1073.236328	-66.289169
1072.119141	314.527557
1071.000977	613.158447
1069.882813	539.046997
1068.765625	226.035126
1067.646484	126.374443
1066.528320	394.551422
1065.409180	255.212463
1064.290039	137.070404
1063.170898	206.287231
1062.050781	93.009590
1060.930664	295.676636
1059.810547	152.161224
1058.690430	373.570618
1057.569336	562.208008
1056.449219	281.054382
1055.327148	708.113647
1054.206055	-226.934967
1053.083984	520.193176
1051.961914	391.385681
1050.839844	426.144196
1049.717773	556.669617
1048.594727	341.851532
1047.471680	-402.360321
1046.348633	97.047325
1045.224609	73.960434
1044.101563	-93.548279
1042.976563	188.933914
1041.852539	138.169174
1040.728516	164.410629
1039.603516	4.392210
1038.478516	-87.921638
1037.352539	148.168015
1036.227539	-118.490250
1035.101563	166.574310
1033.974609	88.671944
1032.848633	24.884872
1031.721680	193.766449
1030.594727	111.600517
1029.467773	389.853119
1028.340820	-235.857361
1027.212891	-217.635941
1026.084961	-327.050903
1024.956055	-480.433655
1023.828125	-394.477356
1022.699219	-459.326385
1021.570313	-280.362061
1020.440430	-314.809967
1019.311523	-277.204224
1018.181641	-506.176605
1017.050781	-711.741516
1015.920898	-163.769791
1014.790039	-46.951210
1013.659180	-196.492386
1012.528320	214.701187
1011.396484	16.791317
1010.265625	122.405792
1009.132813	35.970352
1008.000977	-98.876999
1006.868164	53.339481
1005.736328	640.480835
1004.602539	1345.395996
1003.469727	1842.061279
1002.335938	2310.878906
1001.202148	1806.750000
1000.068359	1138.963989
998.933594	781.125061
997.799805	215.771866
996.665039	237.222000
995.529297	328.038544
994.394531	-5.643072
993.258789	-39.113995
992.123047	172.064545
990.986328	25.845030
989.849609	193.376846
988.712891	197.324036
987.576172	93.104485
986.439453	16.721998
985.301758	-165.444687
984.164063	237.518585
983.025391	-18.013186
981.887695	-52.314007
980.749023	-95.668762
979.610352	75.093857
978.470703	-71.498444
977.332031	140.853363
976.192383	330.244141
975.051758	469.115234
973.912109	114.014725
972.771484	340.452240
971.630859	284.406555
970.490234	-136.587875
969.348633	37.352848
968.207031	335.289001
967.065430	183.462006
965.923828	-59.921913
964.781250	22.626930
963.638672	222.218948
962.496094	87.142296
961.352539	121.859543
960.208984	280.433746
959.065430	127.496742
957.921875	290.836487
956.777344	-10.615366
955.632813	283.422394
954.488281	355.436890
953.343750	-153.670761
952.198242	-117.945160
951.052734	-146.152557
949.907227	161.908829
948.760742	124.745422
947.614258	144.856125
946.467773	-26.865919
945.321289	237.945023
944.173828	272.065155
943.026367	-518.026672
941.878906	-36.074230
940.730469	194.702850
939.582031	165.357208
938.433594	617.477051
937.285156	132.119293
936.135742	356.224701
934.987305	74.254463
933.836914	141.214035
932.687500	57.860065
931.537109	74.876816
930.386719	130.698761
929.236328	43.140461
928.084961	55.881348
926.934570	70.982750
925.783203	-339.327362
924.630859	244.738358
923.478516	-174.343292
922.327148	-433.974792
921.173828	38.562759
920.021484	-243.566879
918.868164	-339.170105
917.714844	344.506744
916.561523	192.184189
915.407227	60.440685
914.252930	67.295227
913.098633	-68.758240
911.944336	169.692169
910.789063	-84.149925
909.633789	-124.629128
908.478516	-267.060150
907.322266	204.928696
906.166016	-213.882401
905.009766	110.711365
903.853516	-126.561821
902.696289	114.162064
901.539063	-16.489357
900.381836	-264.741028
899.223633	30.290659
898.065430	-394.247253
896.907227	135.998352
895.749023	150.423615
894.589844	-70.255669
893.430664	360.181519
892.271484	8.545403
891.112305	-103.416382
889.952148	182.242538
888.791992	316.489166
887.630859	489.066772
886.470703	72.466255
885.309570	227.004623
884.148438	160.383194
882.986328	251.692963
881.825195	329.436432
880.663086	102.794029
879.500000	-6.529492
878.337891	105.030876
877.174805	380.999359
876.011719	343.756897
874.847656	128.632919
873.684570	-50.373985
872.520508	493.182312
871.355469	14.873852
870.191406	157.687576
869.026367	5.776688
867.861328	571.233215
866.695313	284.374847
865.530273	49.321560
864.364258	70.515541
863.197266	466.837494
862.031250	402.520813
860.864258	686.245972
859.697266	330.003662
858.530273	483.370117
857.362305	578.287903
856.194336	596.845703
855.026367	868.787659
853.857422	685.384521
852.688477	1053.482910
851.519531	760.213806
850.350586	428.946503
849.180664	525.643250
848.010742	743.182068
846.840820	725.463623
845.670898	333.865204
844.500000	792.833313
843.329102	267.043274
842.157227	240.273560
840.986328	126.239899
839.814453	356.520447
838.642578	351.915771
837.469727	349.481720
836.296875	702.230042
835.124023	346.647675
833.951172	357.409241
832.777344	209.574432
831.603516	421.116272
830.429688	418.248535
829.255859	656.267090
828.081055	381.063538
826.906250	248.634827
825.731445	256.651978
824.555664	293.565186
823.379883	111.988869
822.204102	57.414509
821.027344	486.132141
819.851563	37.172890
818.674805	327.496490
817.497070	150.172516
816.320313	-27.150133
815.142578	-311.261993
813.963867	154.246582
812.786133	-189.982834
811.607422	-156.190186
810.428711	-166.951126
809.250000	-244.457214
808.070313	131.194763
806.890625	-79.785339
805.710938	-324.057617
804.531250	-77.668877
803.350586	-341.973724
802.169922	-284.484497
800.988281	-224.891724
799.807617	-296.266571
798.625977	-494.088104
797.444336	-421.438385
796.261719	-280.199463
795.079102	-285.359467
793.896484	-281.734131
792.713867	-236.111832
791.530273	-332.308197
790.346680	-293.502258
789.163086	92.685799
787.979492	49.346725
786.794922	149.739105
785.610352	150.485184
784.425781	-61.113132
783.240234	118.585533
782.054688	211.938171
780.869141	338.313263
779.682617	161.918564
778.496094	217.435654
777.309570	292.725372
776.123047	180.281372
774.935547	94.307579
773.748047	145.107071
772.560547	50.232273
771.373047	202.345078
770.184570	175.727524
768.996094	76.327614
767.806641	770.286804
766.618164	236.636383
765.428711	383.841034
764.239258	92.677246
763.048828	508.356812
761.858398	281.043091
760.667969	276.062469
759.477539	178.639725
758.286133	92.213303
757.094727	-187.725037
755.903320	64.494980
754.710938	329.753174
753.518555	131.162643
752.326172	240.233551
751.133789	-32.973083
749.940430	7.957797
748.747070	367.198029
747.553711	210.425888
746.359375	66.880684
745.166016	138.399902
743.970703	78.262932
742.776367	364.636871
741.581055	-79.209076
740.385742	459.123627
739.190430	114.078964
737.994141	100.013565
736.797852	90.345543
735.601563	-81.356110
734.405273	154.247131
733.208008	-30.503723
732.010742	-64.155449
730.813477	-32.139088
729.615234	-13.242500
728.416992	-51.188351
727.218750	-117.505394
726.020508	104.750259
724.821289	108.407928
723.622070	328.385376
722.422852	-26.143145
721.222656	-127.164711
720.022461	90.644470
718.822266	507.013214
717.621094	475.895782
716.420898	303.042511
715.218750	195.741623
714.017578	300.068329
712.815430	293.214142
711.614258	412.835052
710.411133	168.551544
709.208984	205.480957
708.005859	159.686005
706.802734	-212.655273
705.599609	16.103071
704.395508	320.989288
703.191406	-231.533951
701.987305	182.179047
700.782227	195.574280
699.577148	-64.944641
698.372070	-77.443375
697.166992	342.652893
695.960938	-150.010849
694.754883	-190.500549
693.548828	203.480835
692.341797	102.269440
691.135742	-53.088295
689.927734	-238.689667
688.720703	-98.645210
687.512695	-288.345612
686.304688	29.633795
685.096680	0.600510
683.888672	1.998597
682.679688	81.487381
681.470703	-289.700989
680.260742	-4.247322
679.050781	-35.080215
677.840820	-119.967659
676.630859	39.868969
675.419922	-47.048817
674.209961	-62.464264
672.998047	58.458111
671.787109	105.840591
670.575195	-8.935882
669.363281	103.369507
668.151367	-37.216545
666.938477	118.321823
665.725586	364.540802
664.512695	-41.596348
663.299805	-287.743896
662.085938	-37.250523
660.872070	-73.924751
659.658203	96.558571
658.443359	113.775421
657.228516	-121.380692
656.013672	-360.773254
654.797852	-237.921265
653.583008	145.625137
652.366211	182.004440
651.150391	300.168671
649.934570	463.433014
648.717773	-75.450516
647.500000	-325.707977
646.283203	325.870331
645.065430	139.957382
643.847656	173.434586
642.629883	286.332001
641.411133	626.945007
640.192383	-30.295492
638.973633	-70.564087
637.753906	333.791901
636.534180	338.147491
635.314453	-16.427505
634.094727	-42.547401
632.874023	160.788956
631.653320	86.857353
630.432617	371.014313
629.211914	343.631378
627.990234	423.155457
626.768555	202.059952
625.545898	338.703918
624.324219	532.754456
623.101563	27.679504
621.877930	387.915802
620.655273	139.200836
619.431641	243.427841
618.208008	246.446518
616.983398	88.366066
615.759766	242.217224
614.535156	31.660271
613.310547	-42.542381
612.084961	-222.185104
610.859375	-41.115505
609.633789	184.022461
608.408203	-241.369080
607.181641	-92.644920
605.955078	-256.685059
604.728516	-71.281326
