# Supplementary material for: Raman spectroscopy accurately differentiates mucosal healing from non-healing and biochemical changes following biological therapy in inflammatory bowel disease
Source: PLoS One. 2021 Jun 2;16(6):e0252210. doi: 10.1371/journal.pone.0252210 (PMC8172032; doi:10.1371/journal.pone.0252210)
Supplement: S2 Dataset — (ZIP) [file pone.0252210.s004.zip › Export UC MH/EC032-1_base sub CR removed_30__X_28958.3__Y_-63874__Z_2397.6__Time_345.txt]

1714.858398	257.040680
1713.881836	-52.688618
1712.905273	102.220352
1711.927734	-97.981140
1710.950195	-4.196248
1709.972656	182.308548
1708.995117	190.780869
1708.017578	53.459019
1707.039063	-154.643570
1706.061523	-146.843414
1705.083008	247.919434
1704.103516	89.805382
1703.125000	-93.515800
1702.145508	29.603964
1701.166016	-153.580460
1700.186523	-287.200684
1699.206055	-144.095978
1698.226563	-162.778503
1697.246094	-316.533875
1696.265625	-143.002884
1695.284180	-230.170670
1694.303711	-59.675285
1693.322266	98.515656
1692.340820	100.275345
1691.359375	-62.319496
1690.376953	195.138199
1689.395508	136.133377
1688.413086	115.504417
1687.430664	410.557983
1686.447266	245.245651
1685.464844	288.918365
1684.481445	298.857544
1683.498047	203.165863
1682.514648	180.348724
1681.530273	275.576874
1680.545898	195.927521
1679.561523	159.756638
1678.577148	337.330627
1677.592773	393.256042
1676.607422	710.601868
1675.622070	823.815491
1674.636719	919.125366
1673.651367	565.902954
1672.666016	814.174194
1671.679688	749.489746
1670.693359	898.032715
1669.707031	1177.314331
1668.719727	968.544250
1667.733398	1259.588257
1666.746094	1020.296936
1665.758789	1238.105225
1664.770508	1382.103149
1663.783203	1354.227051
1662.794922	1324.249023
1661.806641	1347.843018
1660.818359	1459.415039
1659.829102	1560.828613
1658.840820	1660.056763
1657.851563	1704.079346
1656.862305	1711.473145
1655.872070	1496.903198
1654.882813	1441.695190
1653.892578	1283.710571
1652.902344	1226.743896
1651.912109	1355.359497
1650.920898	1304.454102
1649.930664	1013.342651
1648.939453	1312.194336
1647.947266	741.739502
1646.956055	700.336487
1645.964844	352.831146
1644.972656	634.363647
1643.980469	356.270142
1642.987305	622.404663
1641.995117	682.828674
1641.001953	374.048004
1640.008789	334.749878
1639.015625	55.681072
1638.022461	109.233070
1637.028320	52.237167
1636.034180	93.001480
1635.040039	99.685608
1634.045898	-138.478363
1633.051758	-7.578506
1632.056641	123.423401
1631.061523	151.839279
1630.066406	-67.059013
1629.070313	-64.650291
1628.075195	56.299583
1627.079102	51.038788
1626.083008	-59.312050
1625.085938	-106.407951
1624.089844	-90.284576
1623.092773	-21.518391
1622.095703	-7.886997
1621.098633	24.201311
1620.101563	269.100128
1619.103516	-13.900805
1618.105469	-220.590500
1617.107422	45.344078
1616.109375	-8.975286
1615.110352	15.464565
1614.112305	21.559946
1613.113281	334.512421
1612.114258	269.754333
1611.114258	-64.993546
1610.114258	-9.079853
1609.115234	185.683975
1608.115234	-104.321999
1607.114258	79.851418
1606.114258	-100.072174
1605.113281	251.518036
1604.112305	68.938309
1603.111328	-129.306900
1602.109375	15.226891
1601.108398	96.867790
1600.106445	68.566704
1599.104492	-195.109283
1598.102539	-32.635502
1597.099609	-207.463684
1596.096680	-309.127747
1595.093750	-186.165192
1594.090820	-162.591904
1593.087891	-81.671677
1592.083984	-53.102154
1591.080078	-14.203399
1590.076172	-306.842377
1589.072266	-174.188736
1588.067383	91.319740
1587.063477	166.231857
1586.058594	-121.431862
1585.052734	187.850464
1584.047852	116.378670
1583.041992	68.252953
1582.036133	-16.450304
1581.030273	15.953672
1580.024414	-97.613922
1579.017578	-180.036377
1578.011719	177.322220
1577.004883	-53.735710
1575.998047	35.170303
1574.990234	-50.393963
1573.982422	-11.242898
1572.975586	-91.854294
1571.966797	230.316635
1570.958984	-131.309784
1569.951172	68.305054
1568.942383	-85.632774
1567.933594	43.430939
1566.924805	125.537735
1565.915039	139.936462
1564.906250	-141.716446
1563.896484	134.494064
1562.886719	3.096027
1561.875977	123.179779
1560.866211	-42.211884
1559.855469	-10.664862
1558.844727	101.054909
1557.833984	70.015091
1556.822266	295.319275
1555.811523	157.689987
1554.799805	89.864311
1553.788086	314.495453
1552.775391	178.993271
1551.763672	128.796738
1550.750977	158.653625
1549.738281	299.569641
1548.725586	204.865051
1547.711914	190.181656
1546.699219	239.976028
1545.685547	312.822754
1544.671875	67.580246
1543.658203	72.899178
1542.643555	282.106384
1541.628906	155.291443
1540.614258	131.640366
1539.599609	20.048178
1538.584961	73.519379
1537.569336	44.198627
1536.553711	-114.280411
1535.538086	160.475586
1534.522461	-47.306042
1533.505859	-154.633377
1532.489258	-6.887532
1531.472656	122.582832
1530.456055	195.140045
1529.439453	-26.177729
1528.421875	131.021271
1527.404297	218.462433
1526.386719	264.506317
1525.369141	312.939362
1524.350586	-199.817856
1523.332031	-228.834015
1522.313477	19.804346
1521.294922	95.870117
1520.275391	112.594078
1519.256836	-212.721313
1518.237305	-26.631643
1517.217773	-92.587318
1516.197266	-91.891174
1515.177734	170.643341
1514.157227	52.858128
1513.136719	58.203857
1512.116211	-59.802094
1511.094727	-183.054840
1510.074219	78.465714
1509.052734	-168.175095
1508.031250	0.607068
1507.008789	169.158890
1505.987305	-85.447617
1504.964844	149.414520
1503.942383	-143.802567
1502.918945	-332.012329
1501.896484	45.789978
1500.873047	51.980473
1499.849609	-3.402188
1498.826172	-273.893005
1497.802734	-552.065979
1496.778320	-272.499115
1495.753906	-213.157166
1494.729492	106.905472
1493.705078	227.278915
1492.680664	17.723221
1491.655273	112.267418
1490.629883	145.338013
1489.604492	93.986160
1488.578125	175.350037
1487.552734	443.013641
1486.526367	171.749084
1485.500000	321.668915
1484.473633	354.043121
1483.446289	302.093536
1482.418945	369.970123
1481.391602	430.079620
1480.364258	403.387329
1479.336914	539.778564
1478.308594	574.062683
1477.280273	722.923279
1476.251953	795.216431
1475.223633	691.659424
1474.194336	829.977417
1473.165039	754.305603
1472.135742	938.236206
1471.106445	1015.142944
1470.077148	1224.262573
1469.046875	1395.056396
1468.016602	1629.306396
1466.986328	1591.329468
1465.956055	1497.391846
1464.924805	1555.925415
1463.893555	1736.360474
1462.862305	2127.543457
1461.831055	2040.994385
1460.799805	2124.592773
1459.767578	1971.975464
1458.735352	2134.151123
1457.703125	2006.913086
1456.670898	2077.613770
1455.637695	2541.432861
1454.604492	2332.933838
1453.571289	2233.536865
1452.538086	2524.576660
1451.503906	2255.309082
1450.470703	2414.419434
1449.436523	2185.803223
1448.401367	2724.744385
1447.367188	2650.623535
1446.332031	2637.273682
1445.297852	2532.823486
1444.261719	2142.393066
1443.226563	2364.480225
1442.191406	2189.313477
1441.155273	2413.818604
1440.119141	1968.146851
1439.083008	2035.884521
1438.045898	1878.633301
1437.009766	2183.935059
1435.972656	1781.690186
1434.934570	1829.236694
1433.897461	1593.962280
1432.860352	1477.484009
1431.822266	1085.913452
1430.784180	1300.251099
1429.745117	1057.799927
1428.707031	845.782715
1427.667969	565.776062
1426.628906	391.836639
1425.589844	588.615112
1424.550781	603.875244
1423.510742	548.592102
1422.470703	503.460846
1421.430664	513.815613
1420.390625	415.929901
1419.349609	214.886276
1418.308594	336.203918
1417.267578	384.540985
1416.226563	359.948273
1415.185547	300.208923
1414.143555	331.085449
1413.101563	568.213745
1412.059570	237.128830
1411.017578	318.475128
1409.974609	118.384460
1408.931641	152.111511
1407.888672	138.175568
1406.845703	23.865448
1405.801758	-205.833221
1404.758789	-226.976425
1403.714844	7.948388
1402.669922	227.782928
1401.625977	164.146423
1400.581055	78.032318
1399.537109	-10.444504
1398.491211	84.188461
1397.446289	-41.684811
1396.400391	226.013763
1395.355469	285.759521
1394.309570	147.668030
1393.262695	422.940125
1392.216797	174.905914
1391.169922	-155.547028
1390.123047	250.060364
1389.076172	-32.516777
1388.029297	-2.156146
1386.981445	-39.251728
1385.933594	41.307827
1384.885742	-168.070114
1383.837891	-107.296600
1382.789063	3.525741
1381.740234	-282.845825
1380.691406	-71.890755
1379.642578	4.229766
1378.592773	42.962280
1377.543945	-92.933037
1376.494141	-9.038590
1375.444336	42.501614
1374.393555	-117.931946
1373.342773	400.244934
1372.292969	33.088646
1371.241211	134.886108
1370.190430	22.416201
1369.139648	47.180580
1368.087891	-236.904587
1367.036133	141.855347
1365.983398	-99.556892
1364.931641	301.670288
1363.878906	25.730482
1362.826172	103.448509
1361.773438	26.986906
1360.720703	80.049171
1359.666992	-11.055183
1358.613281	298.363281
1357.559570	-299.663879
1356.504883	-44.756557
1355.451172	13.866872
1354.396484	360.786743
1353.341797	126.430038
1352.287109	423.767548
1351.231445	361.068512
1350.175781	189.304352
1349.120117	191.475067
1348.064453	642.893188
1347.008789	377.302734
1345.952148	565.830933
1344.895508	665.137817
1343.838867	494.305298
1342.782227	819.403503
1341.724609	1134.567749
1340.666992	1021.109863
1339.609375	952.418152
1338.551758	1005.234619
1337.493164	971.487976
1336.434570	744.803711
1335.375977	723.761536
1334.317383	534.605225
1333.257813	907.203308
1332.199219	869.215881
1331.139648	818.999756
1330.079102	677.449219
1329.019531	872.248962
1327.958984	921.281860
1326.898438	876.537231
1325.837891	965.322998
1324.777344	1118.402222
1323.715820	970.314209
1322.654297	1086.537964
1321.592773	827.713440
1320.531250	1102.078003
1319.468750	863.333557
1318.406250	790.056091
1317.343750	1148.442139
1316.281250	1132.074585
1315.218750	1369.700806
1314.155273	1257.419312
1313.091797	980.243164
1312.028320	1122.028687
1310.963867	1251.546753
1309.899414	1304.800049
1308.834961	1333.529785
1307.770508	1288.531494
1306.706055	973.021118
1305.640625	1277.637085
1304.575195	1242.842285
1303.509766	1304.065186
1302.444336	1058.083862
1301.377930	1443.947510
1300.311523	1205.618286
1299.245117	1205.794189
1298.178711	965.370544
1297.111328	872.484436
1296.044922	1076.806763
1294.977539	1038.135010
1293.909180	830.243225
1292.841797	1059.262817
1291.773438	854.104736
1290.705078	1009.628784
1289.636719	978.837463
1288.567383	886.860718
1287.499023	868.545532
1286.429688	524.436646
1285.360352	810.139404
1284.290039	865.573059
1283.219727	840.262695
1282.150391	665.719238
1281.079102	988.173035
1280.008789	928.835876
1278.937500	984.581665
1277.866211	690.610779
1276.794922	729.417603
1275.723633	1066.555176
1274.651367	865.855591
1273.580078	816.837341
1272.507813	741.025513
1271.434570	970.651001
1270.362305	760.650024
1269.289063	843.797913
1268.215820	1024.616577
1267.142578	907.664795
1266.068359	1115.343262
1264.994141	1242.482422
1263.919922	930.605713
1262.845703	899.338318
1261.771484	712.112183
1260.696289	829.683655
1259.621094	993.550720
1258.545898	1147.647095
1257.469727	960.707764
1256.394531	868.874573
1255.318359	784.420166
1254.241211	923.977661
1253.165039	732.545959
1252.087891	1297.917480
1251.010742	1053.037109
1249.933594	689.127563
1248.856445	930.845276
1247.778320	1106.843506
1246.700195	969.270142
1245.622070	780.756104
1244.543945	793.981201
1243.464844	841.220032
1242.385742	878.745178
1241.306641	627.373230
1240.227539	929.526245
1239.147461	935.504150
1238.067383	943.915527
1236.987305	622.457703
1235.907227	597.005920
1234.827148	862.511536
1233.746094	686.739380
1232.665039	760.661316
1231.583008	793.356750
1230.501953	712.192688
1229.419922	490.593567
1228.337891	375.624756
1227.255859	662.546326
1226.172852	683.103699
1225.089844	647.991333
1224.006836	668.525818
1222.923828	125.504311
1221.840820	146.118484
1220.756836	217.471268
1219.672852	399.956360
1218.587891	328.608337
1217.503906	353.913605
1216.418945	362.273071
1215.333984	382.680115
1214.249023	270.264008
1213.164063	585.109131
1212.078125	45.496063
1210.992188	393.963287
1209.906250	561.333496
1208.819336	588.715393
1207.732422	572.651428
1206.645508	530.040527
1205.558594	610.322632
1204.471680	524.275574
1203.383789	127.468941
1202.295898	123.365364
1201.208008	172.191956
1200.119141	175.205795
1199.031250	2.484254
1197.942383	-61.933681
1196.852539	-419.875641
1195.763672	32.841557
1194.673828	-24.483559
1193.583984	-115.493385
1192.494141	2.592089
1191.404297	199.867355
1190.313477	-121.943909
1189.222656	-237.102982
1188.131836	55.971004
1187.040039	-42.496372
1185.949219	34.249371
1184.857422	-205.880554
1183.764648	-206.049469
1182.672852	47.989708
1181.580078	33.243641
1180.487305	-51.093281
1179.394531	-288.875519
1178.301758	-25.738743
1177.208008	59.899754
1176.114258	4.092116
1175.020508	101.515236
1173.925781	-50.203331
1172.831055	82.943878
1171.736328	189.629944
1170.641602	64.090469
1169.546875	-49.507267
1168.451172	243.456299
1167.355469	-142.887848
1166.259766	-101.210258
1165.163086	-23.784042
1164.067383	-230.826431
1162.970703	-53.224903
1161.873047	-11.937158
1160.776367	184.476303
1159.678711	13.047613
1158.581055	-39.040703
1157.483398	281.082092
1156.384766	474.523438
1155.287109	274.229523
1154.188477	341.026886
1153.088867	205.045990
1151.990234	164.393646
1150.890625	104.605103
1149.791016	-312.630493
1148.691406	-46.114037
1147.590820	-165.615295
1146.490234	2.949703
1145.389648	40.428627
1144.289063	-105.446083
1143.187500	96.038055
1142.086914	237.883957
1140.984375	374.806915
1139.882813	36.043098
1138.781250	-83.950821
1137.678711	-28.109022
1136.576172	-95.936432
1135.472656	156.878784
1134.370117	41.370029
1133.266602	63.543514
1132.163086	209.068542
1131.058594	463.614227
1129.955078	770.175598
1128.850586	644.735046
1127.746094	825.235657
1126.640625	929.682373
1125.535156	924.944336
1124.430664	683.119507
1123.324219	872.584473
1122.218750	571.483582
1121.112305	590.190918
1120.005859	414.632843
1118.899414	601.304260
1117.792969	484.842682
1116.685547	368.350433
1115.578125	313.347900
1114.470703	274.853546
1113.362305	153.526306
1112.253906	207.136780
1111.145508	728.672302
1110.037109	318.799957
1108.928711	334.325470
1107.819336	569.438843
1106.709961	485.567474
1105.599609	406.379761
1104.490234	770.946533
1103.379883	682.160217
1102.269531	942.546143
1101.159180	905.531433
1100.047852	972.231628
1098.936523	696.959534
1097.825195	881.423401
1096.713867	655.675415
1095.601563	498.294159
1094.489258	910.998779
1093.376953	1003.167664
1092.263672	782.076599
1091.151367	878.840698
1090.038086	493.035278
1088.924805	422.657257
1087.810547	540.449097
1086.696289	1003.870728
1085.582031	1055.552612
1084.467773	688.730957
1083.352539	996.550354
1082.238281	747.322144
1081.123047	975.045105
1080.006836	505.072510
1078.891602	800.776306
1077.775391	816.944336
1076.659180	797.872864
1075.541992	478.423615
1074.425781	701.019348
1073.308594	388.729248
1072.191406	252.425888
1071.073242	521.724854
1069.956055	415.888947
1068.837891	373.344818
1067.719727	401.088104
1066.600586	367.898590
1065.481445	564.197754
1064.362305	383.483765
1063.243164	689.684387
1062.124023	349.897339
1061.003906	414.984528
1059.883789	451.974976
1058.762695	806.962891
1057.642578	593.707458
1056.521484	331.461578
1055.400391	328.730896
1054.278320	272.267944
1053.157227	531.175537
1052.035156	264.560272
1050.913086	159.173859
1049.790039	506.657684
1048.667969	513.317444
1047.544922	498.994446
1046.420898	319.087372
1045.297852	115.987740
1044.173828	167.120987
1043.049805	372.101898
1041.925781	-42.836845
1040.800781	152.842941
1039.675781	239.000092
1038.550781	232.011780
1037.425781	383.386078
1036.299805	350.846954
1035.173828	132.208069
1034.047852	83.559547
1032.921875	181.522705
1031.794922	286.466187
1030.667969	526.262146
1029.541016	336.000641
1028.413086	-360.713196
1027.286133	30.268406
1026.157227	-154.922852
1025.029297	-42.707359
1023.901367	-123.169373
1022.772461	-34.086212
1021.643555	-306.980865
1020.513672	-169.030960
1019.384766	-455.525299
1018.254883	-284.975433
1017.124023	-251.215027
1015.994141	-55.123245
1014.863281	-109.316666
1013.732422	109.991638
1012.601563	127.776329
1011.469727	59.956066
1010.338867	36.262024
1009.207031	262.654602
1008.074219	202.083267
1006.942383	257.331329
1005.809570	666.547180
1004.675781	1121.920532
1003.542969	2111.263184
1002.409180	2365.214355
1001.275391	1646.278687
1000.141602	1170.379639
999.007813	350.659546
997.873047	311.965820
996.738281	208.765259
995.602539	-7.373937
994.467773	32.869999
993.332031	-109.047806
992.196289	302.805725
991.059570	78.124100
989.923828	164.925339
988.787109	445.431000
987.650391	55.352833
986.512695	-143.191406
985.375000	-46.677776
984.237305	6.174368
983.099609	79.864372
981.960938	10.949793
980.822266	-76.202301
979.683594	16.284273
978.544922	258.379425
977.405273	-157.175323
976.265625	108.127052
975.125977	157.395004
973.985352	-131.014435
972.845703	-260.609131
971.705078	124.503731
970.563477	-16.276138
969.422852	29.130348
968.281250	44.827625
967.139648	-180.272446
965.997070	342.791351
964.855469	510.256989
963.712891	159.554047
962.569336	306.660034
961.426758	490.534637
960.283203	161.184280
959.139648	118.519547
957.996094	206.591583
956.851563	77.243210
955.707031	-77.064789
954.562500	-34.300938
953.416992	102.424728
952.272461	67.672714
951.126953	243.519714
949.980469	-300.852173
948.834961	-131.529984
947.688477	-128.973389
946.541992	97.681137
945.395508	246.720505
944.248047	213.135040
943.100586	316.734955
941.953125	511.765991
940.804688	42.703110
939.657227	80.589417
938.507813	631.907532
937.359375	133.986313
936.210938	685.359192
935.061523	174.306198
933.912109	349.673157
932.761719	244.851654
931.611328	204.026871
930.460938	356.969391
929.310547	24.998623
928.160156	-60.800526
927.008789	267.815521
925.857422	-163.545197
924.705078	40.134491
923.553711	57.377438
922.401367	-2.540654
921.249023	-57.733166
920.095703	189.520477
918.942383	205.045975
917.789063	-99.587852
916.635742	27.576448
915.481445	193.425751
914.328125	257.187439
913.172852	-12.548618
912.018555	76.473885
910.863281	140.643951
909.708008	-187.423126
908.552734	-41.326897
907.396484	-15.303091
906.241211	-23.157572
905.083984	-82.983971
903.927734	-24.868607
902.770508	31.082666
901.613281	30.528912
900.456055	-105.719635
899.298828	-158.051987
898.140625	-275.851868
896.982422	36.295059
895.824219	9.189058
894.665039	-78.834679
893.505859	88.713898
892.346680	-109.808411
891.186523	116.621201
890.027344	-47.728447
888.867188	178.776825
887.706055	244.976318
886.545898	261.573792
885.384766	-134.710327
884.223633	-11.812733
883.061523	90.813057
881.899414	40.128502
880.737305	100.017357
879.575195	414.652405
878.413086	328.096954
877.250000	246.161407
876.086914	461.646515
874.922852	251.495438
873.758789	313.915100
872.595703	392.110199
871.430664	519.838562
870.266602	330.341766
869.101563	-43.445644
867.936523	-3.262440
866.770508	-172.126297
865.605469	308.675720
864.439453	247.748260
863.273438	83.539833
862.106445	343.935150
860.939453	420.101349
859.772461	442.374878
858.605469	433.234711
857.437500	652.991333
856.269531	603.454468
855.101563	724.399780
853.932617	742.153503
852.764648	959.408508
851.595703	923.304871
850.425781	699.001099
849.256836	483.748840
848.086914	472.393097
846.916992	478.940735
845.746094	451.889679
844.575195	371.115936
843.404297	341.815308
842.233398	343.814484
841.061523	339.074188
839.889648	273.929565
838.717773	342.896820
837.545898	192.771362
836.373047	277.277588
835.200195	86.938332
834.027344	171.324554
832.853516	313.668304
831.679688	290.701660
830.505859	439.519104
829.331055	525.731506
828.157227	422.226715
826.982422	392.294159
825.806641	663.291931
824.631836	178.438477
823.456055	74.808052
822.280273	586.061218
821.103516	43.406403
819.926758	-100.464417
818.750000	82.916710
817.573242	-25.474411
816.395508	-109.431496
815.217773	-11.015870
814.040039	122.834366
812.862305	-103.736778
811.683594	-43.509468
810.504883	-176.798340
809.326172	169.849411
808.146484	-150.274216
806.966797	-132.758759
805.787109	-77.621902
804.607422	-198.019943
803.426758	-147.580887
802.246094	-381.327179
801.064453	-273.443512
799.883789	-376.452484
798.702148	-166.883789
797.520508	-163.722000
796.337891	-134.101135
795.156250	-175.540573
793.972656	22.159857
792.790039	-6.286341
791.607422	120.139412
790.423828	-19.288803
789.239258	16.052832
788.055664	44.594181
786.871094	194.647949
785.686523	304.675079
784.501953	100.520851
783.316406	2.426075
782.130859	47.887524
780.945313	37.940285
779.759766	149.348083
778.573242	273.808685
777.386719	13.866740
776.199219	482.376251
775.012695	78.761177
773.825195	-64.448380
772.637695	98.890785
771.449219	295.085846
770.260742	-66.789833
769.072266	133.473907
767.883789	514.218140
766.694336	555.328247
765.504883	431.069946
764.315430	352.982025
763.125977	98.652176
761.935547	302.166992
760.745117	199.551010
759.553711	420.283447
758.363281	539.599915
757.171875	372.841583
755.979492	698.532166
754.788086	342.531311
753.595703	276.664368
752.403320	318.369629
751.210938	182.021301
750.017578	190.563675
748.824219	396.597839
747.630859	325.857758
746.436523	301.135498
745.242188	-33.023838
744.047852	562.914856
742.853516	44.465260
741.658203	72.089653
740.462891	88.662033
739.267578	199.382019
738.071289	1.061658
736.875000	146.655563
735.678711	-14.460496
734.482422	168.169388
733.285156	-154.960846
732.087891	-92.843178
730.890625	194.545013
729.692383	133.981094
728.494141	-110.274582
727.295898	283.943481
726.097656	433.150513
724.898438	302.561615
723.699219	403.603607
722.500000	238.121994
721.299805	192.818481
720.099609	202.123993
718.899414	438.433075
717.698242	-176.388321
716.498047	136.299164
715.296875	315.821320
714.094727	-93.472023
712.893555	360.792816
711.691406	134.859879
710.489258	314.396576
709.286133	284.763458
708.083008	-69.315468
706.879883	-201.045029
705.676758	398.850372
704.472656	134.467865
703.268555	-7.839968
702.064453	0.126192
700.860352	29.942579
699.655273	181.626389
698.450195	183.349960
697.244141	293.866882
696.039063	258.872650
694.833008	219.683044
693.626953	43.819275
692.419922	-84.049103
691.212891	-25.008806
690.005859	-310.937714
688.798828	-17.204090
687.590820	-202.884583
686.382813	104.032478
685.174805	94.393074
683.965820	-248.920654
682.756836	-305.796570
681.547852	-117.602333
680.338867	-379.914825
679.128906	-204.407074
677.918945	-87.251862
676.708984	-296.849304
675.498047	67.406372
674.287109	-11.897411
673.076172	6.388920
671.865234	107.059067
670.653320	8.948324
669.441406	25.667192
668.229492	90.129112
667.016602	-11.618645
665.803711	-100.157013
664.590820	-166.857300
663.377930	181.262115
662.164063	-21.087029
660.950195	-35.377319
659.736328	-71.056686
658.521484	-272.649292
657.306641	170.918640
656.091797	135.742020
654.875977	-177.357452
653.661133	91.780067
652.445313	373.866394
651.228516	455.606873
650.012695	197.120972
648.795898	121.905655
647.579102	165.230179
646.361328	1.998630
645.143555	125.110893
643.925781	205.193878
642.708008	319.691803
641.489258	118.059280
640.270508	-79.177605
639.051758	39.615219
637.833008	457.008087
636.613281	283.345123
635.393555	318.020386
634.172852	174.338028
632.953125	88.543579
631.732422	47.701286
630.511719	-10.487710
629.290039	-135.384079
628.068359	-316.252502
626.846680	259.649750
625.625000	258.233551
624.402344	271.452698
623.179688	202.819748
621.957031	294.451080
620.733398	169.200043
619.510742	64.878914
618.286133	7.112047
617.062500	-79.095802
615.837891	-238.723770
614.613281	112.320877
613.388672	-322.631531
612.164063	80.061516
610.938477	199.412750
609.712891	140.298920
608.486328	95.104942
607.260742	-6.744300
606.034180	-167.430786
604.807617	-160.604645
