# Supplementary material for: Raman spectroscopy accurately differentiates mucosal healing from non-healing and biochemical changes following biological therapy in inflammatory bowel disease
Source: PLoS One. 2021 Jun 2;16(6):e0252210. doi: 10.1371/journal.pone.0252210 (PMC8172032; doi:10.1371/journal.pone.0252210)
Supplement: S2 Dataset — (ZIP) [file pone.0252210.s004.zip › Export UC MH/OC029-1 pre treatment_base sub CR removed_5__X_-2898.93__Y_35429.1__Z_229__Time_55.txt]

1714.640625	372.594666
1713.664063	613.534363
1712.687500	454.430542
1711.709961	-498.884338
1710.733398	-12.451499
1709.755859	264.083618
1708.778320	405.982727
1707.799805	11.325510
1706.821289	-287.310333
1705.843750	69.753807
1704.864258	-131.086075
1703.885742	-150.400314
1702.907227	-41.975456
1701.927734	-161.863327
1700.948242	-113.962914
1699.968750	130.996643
1698.988281	40.703949
1698.007813	19.074921
1697.028320	181.037857
1696.046875	-56.290249
1695.066406	100.954361
1694.084961	297.094177
1693.104492	-255.394928
1692.123047	-266.890320
1691.140625	-138.106827
1690.159180	96.312782
1689.176758	54.630260
1688.194336	539.855469
1687.211914	186.406311
1686.228516	356.967560
1685.246094	177.116867
1684.262695	78.581116
1683.279297	189.223206
1682.295898	-215.573013
1681.311523	520.709412
1680.327148	408.668304
1679.342773	808.934265
1678.358398	459.810028
1677.374023	699.965881
1676.388672	595.316711
1675.403320	890.713013
1674.417969	828.146179
1673.432617	647.056946
1672.446289	945.365601
1671.459961	1220.637939
1670.473633	1116.920898
1669.487305	1412.555054
1668.500977	1305.416016
1667.513672	1637.164551
1666.526367	1287.589478
1665.539063	1363.555542
1664.550781	1381.906616
1663.563477	1483.317383
1662.575195	1996.404663
1661.586914	1855.231445
1660.598633	1887.128906
1659.609375	2619.219482
1658.620117	2379.416748
1657.631836	2259.611572
1656.641602	2513.786621
1655.652344	2601.718262
1654.662109	2698.106934
1653.672852	2263.170898
1652.681641	2347.451904
1651.691406	2088.403564
1650.701172	1732.135254
1649.709961	982.532043
1648.718750	1148.320313
1647.727539	1343.557861
1646.735352	844.209961
1645.744141	707.426636
1644.751953	505.031067
1643.759766	672.756592
1642.766602	584.661316
1641.774414	45.666630
1640.781250	903.045166
1639.788086	520.440186
1638.794922	119.825996
1637.801758	-164.326538
1636.807617	118.677002
1635.813477	101.311745
1634.819336	-384.899841
1633.825195	109.377510
1632.830078	-52.292606
1631.834961	-129.450439
1630.839844	62.130756
1629.844727	-196.357117
1628.849609	353.325012
1627.853516	489.754608
1626.857422	-65.627487
1625.861328	-84.167305
1624.865234	13.062883
1623.868164	170.731842
1622.871094	591.199097
1621.874023	47.143127
1620.876953	-218.186829
1619.879883	-107.803093
1618.881836	233.574005
1617.883789	-78.944862
1616.885742	-107.878983
1615.887695	-312.673126
1614.888672	214.543182
1613.889648	119.787979
1612.890625	-145.472565
1611.891602	37.649876
1610.892578	338.563446
1609.892578	-99.872215
1608.892578	478.428986
1607.892578	249.485352
1606.892578	-89.493233
1605.891602	-59.287121
1604.890625	-196.797119
1603.889648	249.277298
1602.888672	25.076773
1601.887695	-86.703133
1600.885742	-94.022018
1599.883789	-59.688904
1598.881836	-245.187195
1597.879883	21.410105
1596.876953	-493.774353
1595.874023	-559.536255
1594.871094	95.505211
1593.868164	70.977203
1592.864258	-439.485840
1591.861328	-198.079269
1590.857422	19.451910
1589.853516	-191.314285
1588.848633	69.928413
1587.844727	-109.973602
1586.839844	9.792299
1585.834961	-144.514450
1584.830078	326.567291
1583.824219	278.519409
1582.819336	-470.636383
1581.813477	67.063484
1580.807617	-161.451385
1579.800781	167.027237
1578.794922	-173.929169
1577.788086	-228.776413
1576.781250	345.823273
1575.773438	-204.047287
1574.766602	86.186317
1573.758789	253.730927
1572.750977	574.289307
1571.743164	366.739197
1570.735352	278.516998
1569.726563	195.173660
1568.718750	-228.692474
1567.708984	-94.391975
1566.700195	75.927711
1565.691406	461.329681
1564.681641	-124.475555
1563.671875	291.277466
1562.662109	70.932655
1561.652344	299.084167
1560.641602	-2.225972
1559.630859	245.921738
1558.620117	301.832764
1557.609375	365.187714
1556.597656	-227.354691
1555.586914	-237.065796
1554.575195	340.765198
1553.563477	71.349319
1552.550781	262.489227
1551.539063	210.002228
1550.526367	180.472443
1549.513672	-66.653107
1548.500977	97.279976
1547.487305	162.530609
1546.473633	-212.058517
1545.459961	478.175140
1544.446289	-80.386940
1543.432617	-8.570330
1542.417969	39.633144
1541.404297	-44.128590
1540.389648	-703.990417
1539.374023	-246.098557
1538.359375	-67.373573
1537.343750	294.161713
1536.328125	103.185547
1535.312500	43.568485
1534.296875	73.970215
1533.280273	477.885803
1532.263672	242.115921
1531.247070	-83.999847
1530.230469	184.952377
1529.212891	105.732773
1528.196289	168.008087
1527.178711	-71.299004
1526.160156	191.209427
1525.142578	162.584381
1524.124023	360.142029
1523.106445	284.738953
1522.087891	-156.145248
1521.068359	58.641598
1520.049805	95.777641
1519.030273	-42.152996
1518.010742	254.091522
1516.991211	393.281281
1515.971680	152.030197
1514.951172	18.506769
1513.930664	-410.433044
1512.910156	-66.647919
1511.889648	74.046516
1510.868164	273.478485
1509.846680	23.692211
1508.826172	-405.646515
1507.803711	29.147915
1506.782227	91.891670
1505.759766	-81.420471
1504.737305	234.693970
1503.714844	-110.525795
1502.692383	-396.813171
1501.668945	-298.989166
1500.646484	-201.280014
1499.623047	-321.387390
1498.599609	-456.917938
1497.575195	-564.407898
1496.550781	-247.256622
1495.527344	-76.085991
1494.502930	-79.039848
1493.477539	-43.785328
1492.453125	-156.836426
1491.427734	-114.083473
1490.402344	429.386993
1489.376953	-302.189636
1488.350586	274.095306
1487.325195	260.271149
1486.298828	205.490128
1485.272461	-140.291153
1484.245117	424.984222
1483.218750	-94.275291
1482.191406	241.101807
1481.164063	165.716675
1480.136719	465.136597
1479.108398	537.476990
1478.080078	390.588959
1477.052734	745.768860
1476.023438	858.666016
1474.995117	971.566284
1473.965820	778.789429
1472.937500	1385.559937
1471.908203	1393.873657
1470.877930	1753.320923
1469.848633	2099.969971
1468.818359	2067.421875
1467.788086	2009.488037
1466.757813	2279.602783
1465.727539	2140.368164
1464.696289	2435.778564
1463.665039	2403.316895
1462.633789	2663.073486
1461.602539	2323.353027
1460.570313	2580.525635
1459.539063	2555.899414
1458.506836	3249.627441
1457.473633	3572.561768
1456.441406	3558.041260
1455.408203	3180.805420
1454.375000	3366.832275
1453.341797	3124.352051
1452.308594	3127.966553
1451.274414	3714.541504
1450.241211	3882.922607
1449.207031	3924.603760
1448.171875	3821.948730
1447.137695	3843.578857
1446.102539	3817.153320
1445.067383	4117.386719
1444.032227	3931.712646
1442.997070	3604.551758
1441.960938	3571.040527
1440.924805	3691.940430
1439.888672	3529.726563
1438.852539	3797.476807
1437.816406	3779.646973
1436.779297	3350.026367
1435.742188	2839.890381
1434.705078	3231.839844
1433.666992	3164.117188
1432.629883	2296.280762
1431.591797	1570.277954
1430.553711	1397.422241
1429.514648	889.179565
1428.476563	1006.965698
1427.437500	726.334900
1426.398438	90.462936
1425.359375	682.742676
1424.320313	145.789642
1423.280273	435.714935
1422.240234	541.783203
1421.200195	255.051117
1420.159180	-54.092445
1419.119141	-7.864464
1418.078125	393.401489
1417.037109	276.253906
1415.996094	259.987457
1414.954102	294.186981
1413.912109	155.025208
1412.870117	161.960663
1411.828125	161.545593
1410.786133	-406.703003
1409.743164	-213.152664
1408.700195	-228.007065
1407.657227	490.793610
1406.614258	320.504364
1405.570313	-359.237793
1404.527344	-72.008171
1403.483398	42.095127
1402.438477	-119.695908
1401.394531	-471.813538
1400.349609	-128.885971
1399.304688	43.595421
1398.259766	-134.759369
1397.214844	115.772896
1396.168945	391.424347
1395.123047	336.468140
1394.077148	63.826500
1393.031250	217.245865
1391.984375	12.736350
1390.937500	148.968414
1389.890625	-272.737518
1388.843750	-288.701660
1387.796875	350.974396
1386.749023	37.645405
1385.701172	-452.867310
1384.653320	-355.454498
1383.604492	-150.436768
1382.556641	-342.571930
1381.507813	-559.434326
1380.458984	-371.336884
1379.410156	-80.717552
1378.360352	10.213346
1377.310547	61.380360
1376.260742	2.927402
1375.210938	236.650665
1374.161133	338.268188
1373.110352	78.375107
1372.059570	-68.980362
1371.008789	125.474312
1369.957031	145.549652
1368.906250	-215.401474
1367.854492	258.590668
1366.802734	17.709660
1365.750000	277.657257
1364.698242	-102.137428
1363.645508	-123.148468
1362.592773	177.095688
1361.540039	111.652313
1360.486328	-120.272087
1359.433594	26.186733
1358.379883	-33.646542
1357.326172	167.780396
1356.271484	48.651264
1355.216797	287.599884
1354.163086	22.341309
1353.107422	134.864456
1352.052734	332.005096
1350.998047	405.103394
1349.942383	726.547119
1348.886719	546.730469
1347.830078	779.021851
1346.774414	1003.983459
1345.717773	1097.549683
1344.661133	898.660583
1343.604492	1059.501587
1342.546875	1527.739014
1341.490234	1557.385864
1340.432617	1805.175171
1339.375000	1111.788086
1338.316406	1419.297729
1337.258789	1169.809326
1336.200195	1336.400879
1335.141602	1265.510742
1334.082031	1395.188721
1333.023438	1435.945190
1331.963867	1066.257813
1330.904297	1332.345093
1329.844727	958.196960
1328.784180	1313.434326
1327.723633	1357.314575
1326.663086	1616.249023
1325.602539	1756.657104
1324.541992	1348.927124
1323.480469	1687.078979
1322.418945	1373.572266
1321.357422	1933.935425
1320.295898	1554.158325
1319.233398	1751.855225
1318.170898	1500.734985
1317.108398	2093.107178
1316.045898	2093.703857
1314.982422	1771.522583
1313.918945	1634.396484
1312.855469	1889.143066
1311.791992	2597.072266
1310.728516	2024.329956
1309.664063	2495.750000
1308.599609	2361.571289
1307.535156	2313.673828
1306.469727	2711.181152
1305.404297	2660.925293
1304.338867	2566.513184
1303.273438	1869.848145
1302.208008	2963.106934
1301.141602	2539.585693
1300.075195	2332.561279
1299.008789	2693.155762
1297.942383	2375.803955
1296.875000	2171.583252
1295.807617	2866.035889
1294.740234	2180.862305
1293.672852	2293.559814
1292.604492	1797.815186
1291.537109	1927.832275
1290.468750	2023.488037
1289.399414	1493.928223
1288.331055	1579.926514
1287.261719	2009.000854
1286.192383	1783.747681
1285.123047	1487.585938
1284.052734	1678.930054
1282.983398	1319.341797
1281.913086	1799.566650
1280.841797	1467.031616
1279.771484	1883.446899
1278.700195	1047.136353
1277.628906	1272.703491
1276.557617	2001.927002
1275.486328	1572.031006
1274.414063	1770.469238
1273.341797	2203.431152
1272.269531	1866.609619
1271.197266	2103.963135
1270.124023	2172.687744
1269.050781	2182.777588
1267.977539	2014.675781
1266.904297	1702.653076
1265.830078	1817.726074
1264.756836	2391.370361
1263.681641	1772.085327
1262.607422	1560.296509
1261.533203	2079.918701
1260.458008	1587.812622
1259.382813	2109.573975
1258.307617	1939.200439
1257.231445	1978.318481
1256.155273	1993.047363
1255.079102	1462.384766
1254.002930	1674.313232
1252.926758	1720.635010
1251.849609	1878.796997
1250.772461	1518.731079
1249.695313	1399.552368
1248.617188	1632.895264
1247.540039	1482.055542
1246.461914	1430.842773
1245.382813	1649.286255
1244.304688	1444.924316
1243.225586	1024.425781
1242.146484	1101.824707
1241.067383	1135.439697
1239.988281	950.542297
1238.908203	1299.477661
1237.828125	1286.733276
1236.748047	1082.315308
1235.667969	863.370667
1234.586914	1192.345947
1233.505859	1630.182007
1232.424805	1105.697632
1231.343750	1184.649292
1230.261719	1488.733643
1229.179688	915.954285
1228.097656	1161.708374
1227.015625	1412.127319
1225.932617	1025.837646
1224.850586	1237.301636
1223.767578	761.562195
1222.683594	965.516479
1221.600586	874.338440
1220.516602	708.148804
1219.432617	1037.412964
1218.347656	706.757202
1217.263672	794.121521
1216.178711	362.056061
1215.093750	352.667328
1214.008789	297.321747
1212.922852	273.262512
1211.836914	451.830750
1210.750977	1091.025879
1209.665039	938.698669
1208.579102	701.942505
1207.492188	903.961365
1206.405273	859.940613
1205.318359	680.887695
1204.230469	1072.811279
1203.142578	587.654907
1202.054688	622.808838
1200.966797	327.983795
1199.877930	-193.108490
1198.790039	-90.704727
1197.701172	-436.013977
1196.611328	-461.349060
1195.522461	25.530437
1194.432617	115.329224
1193.342773	-222.922256
1192.252930	-849.536438
1191.162109	-156.793930
1190.072266	340.976227
1188.981445	110.642326
1187.889648	-62.084591
1186.798828	-114.759644
1185.707031	-681.186646
1184.615234	-47.607651
1183.523438	168.133942
1182.430664	64.640152
1181.337891	-748.729248
1180.245117	200.354401
1179.152344	-133.467697
1178.059570	-2.327713
1176.965820	-65.436249
1175.872070	-169.323639
1174.778320	126.674911
1173.683594	324.262848
1172.588867	21.363213
1171.494141	-147.460587
1170.399414	61.745476
1169.303711	31.528503
1168.208984	-65.695061
1167.113281	-251.464752
1166.016602	67.134392
1164.920898	-238.246353
1163.824219	182.790756
1162.727539	398.107178
1161.630859	367.251007
1160.533203	386.433319
1159.435547	123.836105
1158.337891	350.562286
1157.240234	-274.769592
1156.141602	405.051483
1155.043945	51.748302
1153.944336	194.474533
1152.845703	451.532593
1151.747070	-63.858528
1150.647461	-204.987869
1149.547852	137.530441
1148.447266	348.782410
1147.347656	267.007202
1146.247070	20.898659
1145.146484	100.936661
1144.044922	111.847839
1142.944336	-272.229828
1141.842773	-106.735405
1140.741211	-440.782562
1139.638672	47.902298
1138.537109	-252.847275
1137.434570	-456.095428
1136.332031	160.427261
1135.228516	-216.349396
1134.125977	145.635010
1133.022461	-50.589939
1131.917969	57.055950
1130.814453	50.742584
1129.709961	526.030823
1128.605469	621.526306
1127.500977	550.926453
1126.396484	406.827209
1125.291016	276.963348
1124.185547	602.190552
1123.080078	417.807861
1121.973633	200.292389
1120.868164	451.845398
1119.761719	662.996765
1118.654297	-37.446442
1117.547852	495.592102
1116.440430	595.314270
1115.333008	713.919556
1114.225586	437.472961
1113.117188	-72.985870
1112.008789	-190.749542
1110.900391	261.184357
1109.791992	226.123016
1108.682617	13.864149
1107.573242	654.404114
1106.463867	730.284424
1105.354492	591.304565
1104.244141	329.637360
1103.133789	540.083801
1102.023438	214.904221
1100.913086	474.874573
1099.801758	362.129028
1098.690430	980.358948
1097.579102	1166.980957
1096.467773	531.106934
1095.355469	776.699463
1094.243164	1387.340332
1093.130859	773.149292
1092.017578	1284.690552
1090.905273	783.906006
1089.791992	714.038818
1088.677734	837.162048
1087.564453	675.701355
1086.450195	1276.314575
1085.335938	912.723633
1084.221680	1254.563721
1083.106445	1342.485962
1081.991211	1418.688232
1080.875977	1224.790527
1079.760742	1019.326538
1078.644531	1224.900635
1077.528320	824.835571
1076.412109	608.094788
1075.295898	893.665283
1074.178711	1333.995483
1073.061523	498.384186
1071.944336	340.888733
1070.826172	551.575012
1069.708984	790.428040
1068.590820	623.881958
1067.471680	1085.306763
1066.353516	1204.725830
1065.234375	542.105225
1064.115234	1029.328857
1062.996094	819.000549
1061.875977	1011.320068
1060.755859	962.717651
1059.635742	696.765930
1058.515625	1095.123535
1057.394531	471.818604
1056.273438	342.085571
1055.152344	219.551651
1054.031250	-28.929335
1052.909180	530.921204
1051.787109	130.962173
1050.665039	436.351898
1049.541992	281.924072
1048.418945	552.404236
1047.295898	972.224182
1046.172852	442.729584
1045.048828	433.614136
1043.925781	233.520233
1042.801758	276.044067
1041.676758	237.133408
1040.552734	491.968658
1039.427734	444.045380
1038.302734	340.423340
1037.176758	-144.796692
1036.050781	40.694695
1034.924805	-36.671066
1033.798828	93.232735
1032.672852	367.454651
1031.545898	48.752407
1030.418945	-48.768738
1029.291992	260.689667
1028.164063	-29.356417
1027.036133	-286.560181
1025.908203	-487.701385
1024.780273	-375.083313
1023.651367	-459.673798
1022.522461	-418.697174
1021.393555	-818.433411
1020.264648	-783.959351
1019.134766	104.218765
1018.004883	-79.140030
1016.875000	-111.511116
1015.744141	101.998123
1014.613281	-57.471107
1013.482422	-693.894348
1012.351563	-461.254944
1011.219727	-247.058151
1010.088867	198.771957
1008.956055	352.937134
1007.824219	16.682634
1006.691406	559.904175
1005.558594	1558.725342
1004.425781	2148.006348
1003.292969	2381.200928
1002.159180	2265.476807
1001.025391	1775.675537
999.891602	1043.743042
998.756836	-248.902283
997.622070	311.220764
996.487305	538.854736
995.352539	51.101616
994.216797	537.560059
993.081055	48.147850
991.945313	-21.041029
990.808594	-518.891785
989.672852	136.421188
988.536133	17.205635
987.398438	303.805908
986.261719	-365.547546
985.124023	-7.139613
983.986328	438.820465
982.847656	-10.762291
981.709961	228.293839
980.571289	292.564789
979.432617	147.668411
978.292969	-229.247452
977.153320	-109.081078
976.013672	-50.817314
974.874023	-49.816097
973.734375	305.265717
972.593750	102.147034
971.453125	285.201752
970.311523	165.266281
969.170898	36.447025
968.029297	224.612885
966.886719	-238.767685
965.745117	144.816666
964.602539	-324.779755
963.459961	226.455856
962.317383	605.702148
961.173828	338.655975
960.030273	527.931091
958.886719	561.549561
957.743164	389.236816
956.598633	437.026245
955.454102	-80.446068
954.309570	251.646622
953.165039	165.045029
952.019531	570.525330
950.874023	-339.058472
949.727539	-850.164368
948.582031	51.939083
947.435547	110.470642
946.289063	27.502020
945.141602	540.982117
943.995117	-258.788940
942.847656	-137.817734
941.699219	464.941193
940.551758	529.005554
939.403320	301.158661
938.254883	449.994263
937.105469	138.251099
935.957031	394.593842
934.807617	167.713272
933.658203	417.436554
932.507813	234.299911
931.357422	49.145702
930.207031	-90.208076
929.056641	597.189331
927.906250	355.679260
926.754883	-390.787415
925.603516	160.161911
924.451172	-57.849785
923.298828	292.940399
922.146484	54.850174
920.994141	-321.638702
919.841797	-363.731995
918.688477	189.623398
917.535156	356.697327
916.380859	342.160339
915.227539	-732.532104
914.073242	0.268557
912.918945	-72.770081
911.763672	-535.883362
910.608398	-286.403992
909.453125	6.165114
908.297852	194.438171
907.141602	369.133301
905.985352	-18.145308
904.829102	211.130600
903.672852	80.254814
902.515625	690.062927
901.358398	68.057114
900.201172	-189.132965
899.042969	51.750378
897.884766	260.943298
896.726563	203.223877
895.568359	37.088871
894.409180	219.272812
893.250000	42.073906
892.090820	-130.440781
890.930664	-47.505310
889.771484	103.229279
888.611328	-109.600266
887.450195	763.643555
886.289063	812.711609
885.128906	-79.153427
883.966797	202.580276
882.805664	6.077321
881.643555	179.522003
880.481445	141.031967
879.319336	118.377266
878.156250	681.636841
876.993164	206.131317
875.830078	802.966675
874.666016	501.104675
873.502930	1054.885010
872.338867	627.125366
871.173828	960.134888
870.009766	384.167145
868.844727	606.914917
867.679688	631.690857
866.513672	339.495941
865.348633	980.146057
864.182617	766.662354
863.015625	726.244568
861.849609	1128.286743
860.682617	526.450623
859.515625	647.728455
858.347656	1024.777588
857.180664	672.413940
856.012695	1080.643066
854.843750	773.242981
853.675781	1414.389038
852.506836	1488.071045
851.337891	911.765869
850.167969	346.896454
848.999023	1139.716553
847.829102	888.512817
846.658203	885.899231
845.488281	598.957947
844.317383	564.983337
843.146484	969.499329
841.975586	405.205963
840.803711	572.393311
839.631836	451.015289
838.459961	734.217285
837.287109	284.211151
836.114258	529.193237
834.941406	820.879333
833.768555	645.625977
832.594727	1017.363770
831.420898	569.656433
830.247070	659.884094
829.072266	645.117859
827.898438	915.769897
826.722656	624.238403
825.547852	486.580994
824.372070	337.739166
823.196289	249.035294
822.020508	532.318481
820.844727	191.703568
819.667969	76.042557
818.491211	-335.763580
817.313477	-571.667542
816.136719	-262.395660
814.958984	253.508224
813.781250	-200.694946
812.602539	-69.989365
811.423828	-210.699753
810.245117	-149.210846
809.066406	-23.446396
807.886719	148.781128
806.707031	-396.602356
805.527344	-158.020462
804.346680	-288.215454
803.166992	-232.051422
801.985352	-500.025665
800.804688	-146.854797
799.623047	-363.998627
798.441406	-700.912903
797.259766	-853.825439
796.078125	-510.362396
794.895508	-541.680542
793.712891	-167.750534
792.529297	-369.979187
791.346680	134.077026
790.163086	294.613251
788.978516	488.104889
787.794922	174.668320
786.610352	190.826279
785.425781	684.515747
784.241211	355.306519
783.055664	384.189850
781.870117	172.017380
780.684570	635.882629
779.498047	173.807892
778.311523	539.965759
777.125000	97.692154
775.938477	417.018494
774.750977	1.138748
773.563477	-17.562716
772.375977	429.023834
771.187500	780.396973
769.999023	207.652664
768.810547	256.619598
767.622070	607.314148
766.432617	609.578491
765.243164	501.548553
764.053711	340.568939
762.863281	943.474060
761.672852	1085.900391
760.482422	704.372559
759.291992	1020.306030
758.100586	326.316315
756.909180	450.564178
755.717773	365.754395
754.525391	472.049286
753.333008	241.938354
752.140625	798.322021
750.948242	572.358582
749.754883	212.405731
748.561523	241.078751
747.368164	445.200348
746.173828	717.120361
744.979492	-303.420166
743.785156	69.190727
742.590820	191.518402
741.395508	11.123707
740.200195	-294.243774
739.003906	84.101906
737.808594	359.204590
736.612305	-97.488792
735.416016	302.123749
734.218750	-7.873282
733.021484	-241.213501
731.824219	164.427246
730.626953	366.326324
729.428711	237.779419
728.230469	439.397430
727.032227	173.012756
725.833984	26.887676
724.634766	317.786865
723.435547	298.267273
722.235352	121.437546
721.036133	211.048019
719.835938	464.287964
718.635742	-59.613155
717.434570	516.422485
716.233398	-247.297195
715.032227	487.678711
713.831055	55.723160
712.628906	744.453491
711.426758	18.381330
710.224609	460.567596
709.021484	1018.005066
707.818359	139.924561
706.615234	178.981171
705.412109	189.736252
704.208008	233.159897
703.003906	85.124092
701.799805	163.440720
700.594727	311.361694
699.389648	111.376541
698.184570	226.766388
696.979492	-418.492249
695.773438	-70.380928
694.567383	75.629417
693.361328	-449.421692
692.154297	-159.882187
690.947266	-337.082153
689.740234	-268.817505
688.533203	-254.696381
687.325195	358.278137
686.117188	-48.208065
684.909180	-111.747055
683.700195	-656.333069
682.491211	-190.530029
681.282227	-387.781006
680.072266	-350.782257
678.863281	-79.672508
677.653320	-126.760216
676.442383	218.223907
675.232422	-189.843735
674.021484	-162.558884
672.810547	-286.438354
671.598633	176.121368
670.386719	409.572266
669.174805	120.082764
667.962891	-246.748703
666.750000	61.074017
665.537109	-229.286240
664.324219	-100.152245
663.110352	-393.916779
661.897461	-248.917465
660.683594	12.953794
659.468750	-42.069042
658.254883	-53.473209
657.040039	-111.874306
655.824219	-98.623344
654.609375	104.806717
653.393555	-258.188751
652.177734	355.599335
650.960938	273.816040
649.745117	128.009796
648.528320	30.213388
647.311523	273.174591
646.093750	555.369751
644.875977	18.241802
643.658203	600.652649
642.440430	847.941284
641.221680	448.564117
640.002930	-5.825586
638.784180	140.362213
637.564453	590.211853
636.344727	252.188660
635.125000	187.883850
633.905273	102.935951
632.684570	121.910118
631.463867	73.044327
630.243164	170.994049
629.021484	432.843536
627.799805	-7.998005
626.578125	540.845093
625.356445	665.936462
624.133789	249.709106
622.911133	548.266602
621.688477	134.346085
620.464844	366.400269
619.241211	359.633545
618.017578	407.526825
616.793945	-125.618042
615.569336	-17.475159
614.344727	340.025909
613.120117	-595.436218
611.894531	-312.382263
610.668945	-184.203659
609.443359	203.912979
608.216797	-317.086792
606.991211	-349.321838
605.764648	702.896790
604.537109	197.232559
