# Supplementary material for: Raman spectroscopy accurately differentiates mucosal healing from non-healing and biochemical changes following biological therapy in inflammatory bowel disease
Source: PLoS One. 2021 Jun 2;16(6):e0252210. doi: 10.1371/journal.pone.0252210 (PMC8172032; doi:10.1371/journal.pone.0252210)
Supplement: S2 Dataset — (ZIP) [file pone.0252210.s004.zip › Export UC MH/EC032-1_base sub CR removed_53__X_28955.3__Y_-63872__Z_2397.6__Time_608.txt]

1714.858398	77.237869
1713.881836	204.295456
1712.905273	101.165306
1711.927734	-92.719398
1710.950195	-15.308654
1709.972656	196.519318
1708.995117	-73.680649
1708.017578	321.131195
1707.039063	33.134945
1706.061523	43.018864
1705.083008	50.647392
1704.103516	-91.194016
1703.125000	64.590881
1702.145508	9.377882
1701.166016	-288.750122
1700.186523	66.282257
1699.206055	130.170273
1698.226563	68.913391
1697.246094	-5.216936
1696.265625	76.152740
1695.284180	-61.098129
1694.303711	-56.209885
1693.322266	256.207794
1692.340820	-202.506271
1691.359375	174.856873
1690.376953	218.982315
1689.395508	380.995117
1688.413086	260.691498
1687.430664	284.933655
1686.447266	155.012009
1685.464844	110.960579
1684.481445	355.188904
1683.498047	309.410614
1682.514648	407.973755
1681.530273	613.474792
1680.545898	483.916077
1679.561523	562.514221
1678.577148	561.722839
1677.592773	566.729797
1676.607422	806.263672
1675.622070	758.949463
1674.636719	951.411865
1673.651367	575.402466
1672.666016	957.427490
1671.679688	1087.304810
1670.693359	997.093872
1669.707031	1079.994629
1668.719727	990.694031
1667.733398	1031.961426
1666.746094	1113.434692
1665.758789	1121.001343
1664.770508	940.617981
1663.783203	1214.280396
1662.794922	1238.958618
1661.806641	1539.741943
1660.818359	1398.158447
1659.829102	1363.013184
1658.840820	1476.643921
1657.851563	1331.017334
1656.862305	1355.310181
1655.872070	1538.801147
1654.882813	1328.188110
1653.892578	1454.101440
1652.902344	1506.227051
1651.912109	1341.765137
1650.920898	915.750061
1649.930664	1325.941284
1648.939453	991.495239
1647.947266	1036.759277
1646.956055	837.195862
1645.964844	582.548157
1644.972656	705.980774
1643.980469	507.502167
1642.987305	467.784302
1641.995117	388.776794
1641.001953	386.591614
1640.008789	231.652985
1639.015625	216.831741
1638.022461	241.822937
1637.028320	32.390842
1636.034180	-52.826515
1635.040039	181.094421
1634.045898	101.599724
1633.051758	11.818058
1632.056641	148.764832
1631.061523	135.771317
1630.066406	15.048291
1629.070313	49.838337
1628.075195	-62.552944
1627.079102	-106.328468
1626.083008	68.381256
1625.085938	-80.262421
1624.089844	-149.816437
1623.092773	117.237434
1622.095703	53.209591
1621.098633	-36.930099
1620.101563	20.189640
1619.103516	87.905998
1618.105469	342.118835
1617.107422	152.711334
1616.109375	136.695557
1615.110352	73.549942
1614.112305	23.639420
1613.113281	-26.169252
1612.114258	162.728592
1611.114258	-86.181259
1610.114258	3.183358
1609.115234	147.596786
1608.115234	37.875050
1607.114258	187.550461
1606.114258	256.023560
1605.113281	177.886200
1604.112305	188.807541
1603.111328	76.749718
1602.109375	100.808876
1601.108398	69.939323
1600.106445	-62.906124
1599.104492	76.233917
1598.102539	-158.509064
1597.099609	-171.008286
1596.096680	7.231058
1595.093750	23.404148
1594.090820	57.829319
1593.087891	-67.078339
1592.083984	-105.812859
1591.080078	-53.213905
1590.076172	-152.037048
1589.072266	-0.398108
1588.067383	-114.942329
1587.063477	93.887848
1586.058594	75.727356
1585.052734	232.160721
1584.047852	-117.143524
1583.041992	-96.371864
1582.036133	80.619652
1581.030273	181.921936
1580.024414	-89.269501
1579.017578	-167.784348
1578.011719	99.821777
1577.004883	330.782867
1575.998047	43.805401
1574.990234	-87.084869
1573.982422	-72.392044
1572.975586	111.189827
1571.966797	8.633869
1570.958984	160.702225
1569.951172	8.582035
1568.942383	144.755951
1567.933594	132.705414
1566.924805	-102.778214
1565.915039	-325.312958
1564.906250	64.668610
1563.896484	218.200546
1562.886719	127.654976
1561.875977	140.759384
1560.866211	187.435135
1559.855469	169.124741
1558.844727	153.269547
1557.833984	129.499588
1556.822266	279.188629
1555.811523	374.266571
1554.799805	241.230743
1553.788086	335.965912
1552.775391	238.924667
1551.763672	203.892990
1550.750977	-56.419849
1549.738281	167.022293
1548.725586	260.877533
1547.711914	253.667450
1546.699219	300.600830
1545.685547	-27.475521
1544.671875	52.760868
1543.658203	60.450939
1542.643555	5.964512
1541.628906	170.867874
1540.614258	48.911598
1539.599609	-88.650780
1538.584961	-166.956238
1537.569336	105.547241
1536.553711	29.469107
1535.538086	28.057344
1534.522461	26.477987
1533.505859	104.648926
1532.489258	239.327972
1531.472656	180.490952
1530.456055	54.517044
1529.439453	41.776737
1528.421875	80.375946
1527.404297	82.740608
1526.386719	257.424011
1525.369141	177.050797
1524.350586	3.895457
1523.332031	57.053761
1522.313477	179.474747
1521.294922	0.790156
1520.275391	17.414722
1519.256836	93.005020
1518.237305	-3.803756
1517.217773	125.384247
1516.197266	167.000015
1515.177734	213.589233
1514.157227	82.806633
1513.136719	111.095757
1512.116211	285.522430
1511.094727	56.815014
1510.074219	51.276772
1509.052734	9.665734
1508.031250	-129.530609
1507.008789	-45.761009
1505.987305	-23.682819
1504.964844	-229.871933
1503.942383	37.919647
1502.918945	67.193993
1501.896484	-203.340775
1500.873047	-69.317070
1499.849609	-204.306534
1498.826172	-68.053329
1497.802734	57.772663
1496.778320	60.590996
1495.753906	-97.875381
1494.729492	109.313110
1493.705078	-100.486900
1492.680664	218.843918
1491.655273	-170.053589
1490.629883	304.770813
1489.604492	63.958088
1488.578125	78.534561
1487.552734	256.438660
1486.526367	385.632843
1485.500000	152.204834
1484.473633	71.890350
1483.446289	198.156845
1482.418945	298.759308
1481.391602	376.267578
1480.364258	570.937012
1479.336914	446.771179
1478.308594	299.614044
1477.280273	478.595184
1476.251953	596.270874
1475.223633	767.299927
1474.194336	887.228333
1473.165039	874.634277
1472.135742	846.697083
1471.106445	1057.917358
1470.077148	1134.126099
1469.046875	1245.829712
1468.016602	1189.562866
1466.986328	1545.178955
1465.956055	1847.196045
1464.924805	1523.764404
1463.893555	1472.312378
1462.862305	1796.832886
1461.831055	1768.100952
1460.799805	1769.806030
1459.767578	1850.156494
1458.735352	2059.887451
1457.703125	2109.603516
1456.670898	1968.963379
1455.637695	1947.560303
1454.604492	2009.828857
1453.571289	2001.042236
1452.538086	2073.357422
1451.503906	2226.707520
1450.470703	2296.362305
1449.436523	2018.860962
1448.401367	2108.725586
1447.367188	2203.621826
1446.332031	2293.383301
1445.297852	2304.644775
1444.261719	2212.099609
1443.226563	2149.969482
1442.191406	2085.335938
1441.155273	2187.641602
1440.119141	2085.087402
1439.083008	1749.998291
1438.045898	1698.133545
1437.009766	1676.643555
1435.972656	1513.677856
1434.934570	1595.799438
1433.897461	1422.857300
1432.860352	1280.309448
1431.822266	1223.657227
1430.784180	1071.153320
1429.745117	878.355652
1428.707031	647.849121
1427.667969	409.892548
1426.628906	610.838135
1425.589844	499.122742
1424.550781	536.208679
1423.510742	598.506531
1422.470703	406.358429
1421.430664	529.207031
1420.390625	203.780151
1419.349609	354.404572
1418.308594	293.564606
1417.267578	537.339600
1416.226563	174.656479
1415.185547	96.463608
1414.143555	28.414116
1413.101563	194.319092
1412.059570	254.629761
1411.017578	161.659622
1409.974609	-114.663582
1408.931641	6.174923
1407.888672	330.505157
1406.845703	77.154198
1405.801758	105.192535
1404.758789	-2.240867
1403.714844	43.536167
1402.669922	26.634033
1401.625977	265.728180
1400.581055	-174.916718
1399.537109	237.324524
1398.491211	130.485382
1397.446289	121.556107
1396.400391	270.591003
1395.355469	249.302277
1394.309570	-22.387249
1393.262695	-40.928951
1392.216797	30.792984
1391.169922	52.506550
1390.123047	16.751694
1389.076172	3.639093
1388.029297	20.660255
1386.981445	195.342911
1385.933594	2.468611
1384.885742	-50.206577
1383.837891	-185.231339
1382.789063	7.273924
1381.740234	-52.533829
1380.691406	-34.763927
1379.642578	130.462540
1378.592773	-113.762596
1377.543945	-73.168900
1376.494141	-42.468151
1375.444336	-16.649805
1374.393555	-102.994751
1373.342773	7.861737
1372.292969	-8.370433
1371.241211	90.189697
1370.190430	-10.562099
1369.139648	-91.208412
1368.087891	79.938164
1367.036133	211.282410
1365.983398	-110.571121
1364.931641	270.004059
1363.878906	-29.060753
1362.826172	167.408142
1361.773438	92.700157
1360.720703	-6.723447
1359.666992	97.968994
1358.613281	-65.814156
1357.559570	225.568924
1356.504883	111.794907
1355.451172	199.503235
1354.396484	309.656525
1353.341797	193.851776
1352.287109	157.700333
1351.231445	268.180115
1350.175781	234.766525
1349.120117	499.323761
1348.064453	441.328278
1347.008789	440.548462
1345.952148	526.701965
1344.895508	538.559204
1343.838867	862.919861
1342.782227	612.228882
1341.724609	688.880066
1340.666992	656.615906
1339.609375	646.791504
1338.551758	1023.435669
1337.493164	771.147766
1336.434570	670.099182
1335.375977	779.592285
1334.317383	975.767029
1333.257813	692.060913
1332.199219	910.687195
1331.139648	891.958923
1330.079102	606.360229
1329.019531	671.995972
1327.958984	876.107727
1326.898438	867.783569
1325.837891	466.850830
1324.777344	653.960999
1323.715820	981.841492
1322.654297	828.353149
1321.592773	638.034241
1320.531250	892.047791
1319.468750	739.037537
1318.406250	672.531860
1317.343750	934.123413
1316.281250	959.055298
1315.218750	910.150696
1314.155273	935.303650
1313.091797	857.086853
1312.028320	948.969727
1310.963867	1090.172852
1309.899414	830.116089
1308.834961	988.735657
1307.770508	918.524475
1306.706055	944.408997
1305.640625	1078.619873
1304.575195	1259.603638
1303.509766	1160.308105
1302.444336	1051.325806
1301.377930	1114.528320
1300.311523	1133.576538
1299.245117	1216.586060
1298.178711	1049.131714
1297.111328	1321.394043
1296.044922	1136.993896
1294.977539	861.948303
1293.909180	1021.464783
1292.841797	795.812134
1291.773438	832.806580
1290.705078	818.373657
1289.636719	916.814453
1288.567383	792.226074
1287.499023	890.796265
1286.429688	746.828247
1285.360352	941.061523
1284.290039	672.392273
1283.219727	844.669128
1282.150391	784.379150
1281.079102	773.136414
1280.008789	634.723755
1278.937500	694.605591
1277.866211	634.676941
1276.794922	672.656860
1275.723633	962.508301
1274.651367	614.317444
1273.580078	867.520020
1272.507813	561.159302
1271.434570	765.518677
1270.362305	972.289551
1269.289063	954.388306
1268.215820	1102.541626
1267.142578	826.019043
1266.068359	749.748840
1264.994141	888.236694
1263.919922	919.392944
1262.845703	918.877747
1261.771484	864.771301
1260.696289	876.533264
1259.621094	759.177002
1258.545898	885.538391
1257.469727	1028.925049
1256.394531	690.108948
1255.318359	962.578003
1254.241211	794.371521
1253.165039	760.114990
1252.087891	991.104919
1251.010742	932.541931
1249.933594	832.681885
1248.856445	937.128479
1247.778320	718.230286
1246.700195	786.230774
1245.622070	776.460144
1244.543945	662.244568
1243.464844	851.686829
1242.385742	565.116150
1241.306641	453.475983
1240.227539	574.897400
1239.147461	608.906860
1238.067383	735.095398
1236.987305	625.947510
1235.907227	645.371643
1234.827148	524.160889
1233.746094	834.462952
1232.665039	807.765259
1231.583008	708.379639
1230.501953	696.234009
1229.419922	451.584442
1228.337891	778.449768
1227.255859	870.343933
1226.172852	666.910645
1225.089844	519.202026
1224.006836	548.132446
1222.923828	502.051788
1221.840820	407.604980
1220.756836	484.816589
1219.672852	540.213440
1218.587891	445.734222
1217.503906	469.647278
1216.418945	309.946716
1215.333984	152.698578
1214.249023	287.614288
1213.164063	497.258759
1212.078125	385.810760
1210.992188	327.451782
1209.906250	293.198029
1208.819336	459.079712
1207.732422	542.864502
1206.645508	407.207245
1205.558594	488.464020
1204.471680	485.303406
1203.383789	330.329834
1202.295898	454.748657
1201.208008	176.945358
1200.119141	164.014511
1199.031250	61.985863
1197.942383	202.975571
1196.852539	11.854401
1195.763672	258.503021
1194.673828	262.110626
1193.583984	63.710339
1192.494141	21.566673
1191.404297	133.172714
1190.313477	40.450924
1189.222656	-136.364120
1188.131836	167.114273
1187.040039	9.420781
1185.949219	-133.867401
1184.857422	-169.173172
1183.764648	-132.559128
1182.672852	7.114872
1181.580078	50.724476
1180.487305	79.853561
1179.394531	-85.270111
1178.301758	-140.152176
1177.208008	22.950670
1176.114258	54.151016
1175.020508	104.417931
1173.925781	51.622532
1172.831055	252.525146
1171.736328	266.574402
1170.641602	345.144775
1169.546875	-30.934193
1168.451172	135.997498
1167.355469	219.077606
1166.259766	122.741249
1165.163086	-71.634926
1164.067383	161.731644
1162.970703	287.401306
1161.873047	-50.444843
1160.776367	125.193077
1159.678711	-50.288986
1158.581055	63.038532
1157.483398	11.569974
1156.384766	107.955109
1155.287109	175.593094
1154.188477	219.262115
1153.088867	286.665039
1151.990234	165.644867
1150.890625	256.686523
1149.791016	71.220360
1148.691406	193.037476
1147.590820	157.527512
1146.490234	-59.005783
1145.389648	-106.517342
1144.289063	183.852371
1143.187500	-208.876282
1142.086914	24.121782
1140.984375	216.487152
1139.882813	180.421585
1138.781250	20.674004
1137.678711	-20.258883
1136.576172	211.997910
1135.472656	301.523010
1134.370117	604.683777
1133.266602	221.383148
1132.163086	381.814911
1131.058594	309.487183
1129.955078	623.898865
1128.850586	1047.208374
1127.746094	758.699707
1126.640625	894.693298
1125.535156	976.020264
1124.430664	753.849792
1123.324219	927.423218
1122.218750	778.645203
1121.112305	433.257446
1120.005859	566.296570
1118.899414	336.970428
1117.792969	528.994751
1116.685547	174.205338
1115.578125	446.465332
1114.470703	467.801086
1113.362305	358.985840
1112.253906	465.296997
1111.145508	434.393829
1110.037109	587.765686
1108.928711	599.241699
1107.819336	693.311829
1106.709961	558.201233
1105.599609	441.967957
1104.490234	719.936646
1103.379883	535.156189
1102.269531	645.326477
1101.159180	811.999634
1100.047852	1037.489624
1098.936523	758.250427
1097.825195	738.381226
1096.713867	923.500488
1095.601563	658.443481
1094.489258	603.108093
1093.376953	889.239746
1092.263672	704.267578
1091.151367	778.283020
1090.038086	734.537231
1088.924805	669.588562
1087.810547	731.649109
1086.696289	781.878784
1085.582031	810.884583
1084.467773	959.726746
1083.352539	694.810669
1082.238281	808.292969
1081.123047	317.942078
1080.006836	527.669739
1078.891602	713.796753
1077.775391	636.874634
1076.659180	508.323517
1075.541992	532.320313
1074.425781	450.721283
1073.308594	420.728210
1072.191406	512.659790
1071.073242	487.306183
1069.956055	647.113708
1068.837891	441.276215
1067.719727	685.319580
1066.600586	622.405151
1065.481445	646.150452
1064.362305	641.781921
1063.243164	424.420532
1062.124023	675.154053
1061.003906	581.858643
1059.883789	425.452789
1058.762695	402.398712
1057.642578	421.449371
1056.521484	314.269562
1055.400391	447.834351
1054.278320	261.272064
1053.157227	317.726227
1052.035156	135.973038
1050.913086	313.846985
1049.790039	358.603333
1048.667969	326.356262
1047.544922	373.458313
1046.420898	481.196564
1045.297852	383.704590
1044.173828	451.803802
1043.049805	263.506256
1041.925781	-31.869741
1040.800781	432.413727
1039.675781	158.153778
1038.550781	84.321053
1037.425781	431.952576
1036.299805	183.587189
1035.173828	184.371490
1034.047852	122.381554
1032.921875	272.128967
1031.794922	159.070770
1030.667969	494.818146
1029.541016	560.833923
1028.413086	371.241119
1027.286133	12.197536
1026.157227	57.518215
1025.029297	93.592842
1023.901367	-111.742546
1022.772461	-19.825539
1021.643555	-108.894981
1020.513672	75.901093
1019.384766	-135.952362
1018.254883	-171.405441
1017.124023	66.795677
1015.994141	-56.626163
1014.863281	-96.499649
1013.732422	239.045227
1012.601563	238.648804
1011.469727	20.645882
1010.338867	231.143280
1009.207031	335.143005
1008.074219	372.060974
1006.942383	420.620636
1005.809570	714.422119
1004.675781	1364.293335
1003.542969	1798.945557
1002.409180	1988.467529
1001.275391	1704.265259
1000.141602	863.494751
999.007813	480.555664
997.873047	324.193756
996.738281	-21.310272
995.602539	279.732758
994.467773	-0.783866
993.332031	-8.832635
992.196289	-247.430206
991.059570	-49.973038
989.923828	147.501617
988.787109	-49.157764
987.650391	58.566826
986.512695	-17.962963
985.375000	-103.557487
984.237305	121.880043
983.099609	-133.846573
981.960938	163.071869
980.822266	-37.087624
979.683594	57.449371
978.544922	-54.950981
977.405273	69.675133
976.265625	104.701836
975.125977	268.549896
973.985352	184.261490
972.845703	182.846573
971.705078	69.007881
970.563477	49.494480
969.422852	110.471855
968.281250	270.242889
967.139648	310.741089
965.997070	154.044357
964.855469	325.547577
963.712891	421.423523
962.569336	262.909363
961.426758	65.635521
960.283203	235.226517
959.139648	228.464478
957.996094	72.961037
956.851563	295.491974
955.707031	51.026405
954.562500	218.795044
953.416992	98.294594
952.272461	-200.454086
951.126953	49.995396
949.980469	144.969635
948.834961	276.611725
947.688477	225.479965
946.541992	190.503204
945.395508	78.005585
944.248047	267.177765
943.100586	319.391510
941.953125	526.953247
940.804688	284.926910
939.657227	191.467087
938.507813	289.815308
937.359375	468.075043
936.210938	589.382507
935.061523	482.798065
933.912109	298.907135
932.761719	220.051498
931.611328	191.484146
930.460938	56.016979
929.310547	132.506744
928.160156	42.909790
927.008789	281.218689
925.857422	214.644653
924.705078	41.313206
923.553711	116.092003
922.401367	-147.829559
921.249023	290.931030
920.095703	68.257339
918.942383	134.377289
917.789063	-31.114485
916.635742	166.968414
915.481445	108.509872
914.328125	-63.304188
913.172852	7.924523
912.018555	-199.847321
910.863281	82.579208
909.708008	-104.463684
908.552734	-100.846512
907.396484	18.494732
906.241211	-34.349445
905.083984	-198.070770
903.927734	-218.902390
902.770508	174.822525
901.613281	215.265305
900.456055	88.285660
899.298828	282.827240
898.140625	-61.100231
896.982422	9.179729
895.824219	156.415344
894.665039	66.284485
893.505859	10.199559
892.346680	6.209498
891.186523	280.214935
890.027344	97.903099
888.867188	166.434586
887.706055	334.362305
886.545898	-1.058674
885.384766	69.961472
884.223633	253.834335
883.061523	236.956909
881.899414	359.976898
880.737305	160.616745
879.575195	249.932861
878.413086	237.870285
877.250000	239.406265
876.086914	452.729095
874.922852	274.196899
873.758789	338.954834
872.595703	437.495514
871.430664	304.282928
870.266602	216.174515
869.101563	371.078522
867.936523	393.288177
866.770508	22.116865
865.605469	478.274292
864.439453	345.534149
863.273438	311.746124
862.106445	363.362305
860.939453	475.617035
859.772461	284.785095
858.605469	406.045563
857.437500	468.940430
856.269531	525.100403
855.101563	601.440735
853.932617	727.099304
852.764648	727.173584
851.595703	521.076477
850.425781	492.108093
849.256836	651.330872
848.086914	577.567688
846.916992	743.427612
845.746094	492.845215
844.575195	378.898193
843.404297	669.988220
842.233398	231.682907
841.061523	155.885635
839.889648	375.250275
838.717773	281.545654
837.545898	554.382507
836.373047	297.542877
835.200195	407.141785
834.027344	333.539825
832.853516	545.737915
831.679688	324.759247
830.505859	429.677399
829.331055	536.745117
828.157227	376.046875
826.982422	382.645416
825.806641	324.545898
824.631836	324.377991
823.456055	364.280396
822.280273	179.087250
821.103516	216.680084
819.926758	220.793518
818.750000	276.056000
817.573242	64.127289
816.395508	235.000092
815.217773	7.483565
814.040039	22.456264
812.862305	148.538986
811.683594	223.361038
810.504883	-46.445808
809.326172	-62.873962
808.146484	-79.368423
806.966797	-127.031509
805.787109	45.083920
804.607422	43.866482
803.426758	89.177689
802.246094	-18.732807
801.064453	53.015965
799.883789	35.916107
798.702148	-140.922836
797.520508	-58.395260
796.337891	-155.528534
795.156250	-26.702797
793.972656	-44.244938
792.790039	6.772275
791.607422	-86.268265
790.423828	-203.720291
789.239258	39.537552
788.055664	-5.086365
786.871094	113.904968
785.686523	126.565788
784.501953	342.533600
783.316406	279.747406
782.130859	77.636894
780.945313	198.105408
779.759766	316.189087
778.573242	166.865906
777.386719	218.423599
776.199219	51.295124
775.012695	124.682663
773.825195	341.331787
772.637695	348.195007
771.449219	575.470703
770.260742	266.729034
769.072266	103.494995
767.883789	34.979282
766.694336	195.518921
765.504883	225.889709
764.315430	355.224457
763.125977	367.677521
761.935547	613.333862
760.745117	513.231689
759.553711	314.045807
758.363281	413.984253
757.171875	364.206757
755.979492	404.475311
754.788086	574.287903
753.595703	295.587097
752.403320	346.457428
751.210938	432.329437
750.017578	221.569122
748.824219	311.579895
747.630859	159.976151
746.436523	232.162933
745.242188	260.321533
744.047852	338.801025
742.853516	382.042328
741.658203	170.825439
740.462891	262.084351
739.267578	421.123535
738.071289	54.168339
736.875000	26.786060
735.678711	10.261928
734.482422	470.920319
733.285156	515.382996
732.087891	143.950531
730.890625	-15.187320
729.692383	184.368698
728.494141	436.224182
727.295898	-241.284195
726.097656	322.939972
724.898438	180.987411
723.699219	460.671417
722.500000	377.571106
721.299805	189.617096
720.099609	340.070404
718.899414	424.906921
717.698242	245.598358
716.498047	236.482697
715.296875	532.668152
714.094727	355.466736
712.893555	322.185669
711.691406	463.237854
710.489258	488.692017
709.286133	320.197815
708.083008	-81.302727
706.879883	63.917000
705.676758	82.773178
704.472656	58.064167
703.268555	170.437378
702.064453	128.281860
700.860352	-79.163734
699.655273	265.799591
698.450195	219.282425
697.244141	214.083496
696.039063	106.769287
694.833008	86.411354
693.626953	-14.281836
692.419922	8.863676
691.212891	34.195099
690.005859	-25.101158
688.798828	19.823450
687.590820	4.020104
686.382813	27.312622
685.174805	135.209793
683.965820	-79.904945
682.756836	21.579288
681.547852	-184.613815
680.338867	-83.016396
679.128906	51.097034
677.918945	-57.293648
676.708984	-26.997934
675.498047	254.440369
674.287109	16.518486
673.076172	-30.819178
671.865234	-26.118488
670.653320	91.131699
669.441406	253.840332
668.229492	206.945831
667.016602	-94.782654
665.803711	-39.784210
664.590820	-23.552200
663.377930	-52.535114
662.164063	169.067688
660.950195	-32.320274
659.736328	98.848389
658.521484	92.044388
657.306641	117.760948
656.091797	-261.759491
654.875977	-188.208191
653.661133	-138.221664
652.445313	-79.460045
651.228516	89.330818
650.012695	189.306152
648.795898	-1.273762
647.579102	81.841980
646.361328	102.698570
645.143555	295.893951
643.925781	267.616425
642.708008	69.640106
641.489258	127.859718
640.270508	98.117905
639.051758	-99.044281
637.833008	-59.525463
636.613281	83.318924
635.393555	-40.021641
634.172852	-85.775780
632.953125	-6.770285
631.732422	-101.436485
630.511719	111.031693
629.290039	-81.856506
628.068359	130.957947
626.846680	-1.357692
625.625000	61.707287
624.402344	58.520878
623.179688	250.563889
621.957031	239.203354
620.733398	367.292999
619.510742	131.479050
618.286133	43.719898
617.062500	-140.119797
615.837891	-165.309448
614.613281	109.244858
613.388672	35.202122
612.164063	-36.484215
610.938477	54.545052
609.712891	-42.401924
608.486328	-2.355390
607.260742	-43.366371
606.034180	-20.116224
604.807617	5.403579
