# Supplementary material for: Raman spectroscopy accurately differentiates mucosal healing from non-healing and biochemical changes following biological therapy in inflammatory bowel disease
Source: PLoS One. 2021 Jun 2;16(6):e0252210. doi: 10.1371/journal.pone.0252210 (PMC8172032; doi:10.1371/journal.pone.0252210)
Supplement: S2 Dataset — (ZIP) [file pone.0252210.s004.zip › Export UC MH/EC035-1_base sub CR removed_99__X_-21102.9__Y_35983.1__Z_154.82__Time_1129.txt]

1714.640625	40.863686
1713.664063	96.848526
1712.687500	125.191864
1711.709961	27.760757
1710.733398	72.760735
1709.755859	34.914063
1708.778320	-45.514996
1707.799805	-37.240704
1706.821289	-111.734688
1705.843750	-19.888113
1704.864258	-5.491082
1703.885742	-127.338745
1702.907227	-40.145710
1701.927734	31.191868
1700.948242	-87.169266
1699.968750	30.099199
1698.988281	75.353355
1698.007813	-2.134535
1697.028320	-103.394928
1696.046875	-6.689508
1695.066406	-78.075867
1694.084961	-58.418415
1693.104492	-83.929230
1692.123047	18.907124
1691.140625	-16.878059
1690.159180	-44.422935
1689.176758	112.304436
1688.194336	-10.871116
1687.211914	-37.801186
1686.228516	98.080925
1685.246094	52.870953
1684.262695	15.855400
1683.279297	-71.573448
1682.295898	-73.551270
1681.311523	55.121517
1680.327148	2.882585
1679.342773	17.381468
1678.358398	40.027485
1677.374023	78.793457
1676.388672	59.182182
1675.403320	39.741394
1674.417969	9.833137
1673.432617	94.388809
1672.446289	-9.626643
1671.459961	40.651321
1670.473633	91.053589
1669.487305	149.543381
1668.500977	208.147430
1667.513672	211.112274
1666.526367	113.362373
1665.539063	159.066116
1664.550781	56.320583
1663.563477	229.574234
1662.575195	283.548798
1661.586914	258.091522
1660.598633	235.413849
1659.609375	202.256683
1658.620117	190.419586
1657.631836	229.026443
1656.641602	302.136841
1655.652344	195.298904
1654.662109	210.359924
1653.672852	214.932816
1652.681641	-31.748201
1651.691406	94.735497
1650.701172	123.407845
1649.709961	117.780952
1648.718750	48.802521
1647.727539	-54.417217
1646.735352	38.005753
1645.744141	43.298805
1644.751953	104.122780
1643.759766	56.736115
1642.766602	-59.197006
1641.774414	99.476082
1640.781250	-116.548935
1639.788086	-44.862446
1638.794922	-70.733406
1637.801758	51.135677
1636.807617	-69.539207
1635.813477	-45.138176
1634.819336	0.387316
1633.825195	16.962774
1632.830078	-27.006046
1631.834961	-81.442352
1630.839844	-183.202301
1629.844727	-203.272858
1628.849609	-128.552628
1627.853516	-48.566647
1626.857422	-63.280239
1625.861328	-38.502548
1624.865234	-18.962126
1623.868164	-15.175994
1622.871094	67.486198
1621.874023	73.935135
1620.876953	4.220187
1619.879883	-26.043325
1618.881836	-11.633397
1617.883789	-12.963149
1616.885742	-9.024608
1615.887695	18.546673
1614.888672	-1.108682
1613.889648	128.773972
1612.890625	77.655815
1611.891602	144.557663
1610.892578	103.960281
1609.892578	-41.449131
1608.892578	80.475960
1607.892578	13.732523
1606.892578	-32.027168
1605.891602	-14.924902
1604.890625	-8.303807
1603.889648	0.928402
1602.888672	112.209251
1601.887695	-59.122334
1600.885742	-91.756889
1599.883789	42.982609
1598.881836	39.080669
1597.879883	-82.460609
1596.876953	-0.116854
1595.874023	66.500031
1594.871094	70.377083
1593.868164	-64.186127
1592.864258	-8.095850
1591.861328	-56.470390
1590.857422	-39.596127
1589.853516	-14.921654
1588.848633	-84.203789
1587.844727	52.581997
1586.839844	111.048180
1585.834961	-15.648671
1584.830078	37.541718
1583.824219	-91.747337
1582.819336	175.032486
1581.813477	9.242076
1580.807617	93.514801
1579.800781	68.355553
1578.794922	-1.077669
1577.788086	-23.668243
1576.781250	-82.712776
1575.773438	-128.762085
1574.766602	-3.156327
1573.758789	67.746315
1572.750977	63.183643
1571.743164	146.963074
1570.735352	118.920372
1569.726563	127.222420
1568.718750	26.383106
1567.708984	42.408703
1566.700195	14.249287
1565.691406	-135.951157
1564.681641	-13.613230
1563.671875	4.834892
1562.662109	-96.106308
1561.652344	-15.485631
1560.641602	-82.759407
1559.630859	-77.455170
1558.620117	-67.014740
1557.609375	-22.934097
1556.597656	28.849878
1555.586914	72.798210
1554.575195	2.724025
1553.563477	-10.402766
1552.550781	41.142975
1551.539063	144.385696
1550.526367	37.935600
1549.513672	-47.820625
1548.500977	148.339951
1547.487305	83.182877
1546.473633	178.299103
1545.459961	107.896011
1544.446289	115.001801
1543.432617	29.041162
1542.417969	48.973358
1541.404297	128.252151
1540.389648	57.682838
1539.374023	49.045536
1538.359375	37.786022
1537.343750	-136.089432
1536.328125	-57.114243
1535.312500	50.149136
1534.296875	110.899002
1533.280273	135.473755
1532.263672	105.857323
1531.247070	-29.457010
1530.230469	56.818958
1529.212891	104.363358
1528.196289	5.043464
1527.178711	11.281786
1526.160156	76.672615
1525.142578	126.548874
1524.124023	94.005707
1523.106445	45.997826
1522.087891	-7.188372
1521.068359	-93.835960
1520.049805	128.034500
1519.030273	-94.936310
1518.010742	-19.747511
1516.991211	65.639305
1515.971680	4.519398
1514.951172	28.126146
1513.930664	-169.147720
1512.910156	-171.277924
1511.889648	-65.654671
1510.868164	75.797569
1509.846680	-98.416435
1508.826172	-18.660894
1507.803711	91.777657
1506.782227	12.403427
1505.759766	-105.436790
1504.737305	-46.436718
1503.714844	-110.491859
1502.692383	-77.217461
1501.668945	17.462776
1500.646484	35.249306
1499.623047	32.500740
1498.599609	-11.238555
1497.575195	-37.092583
1496.550781	49.595909
1495.527344	-96.551323
1494.502930	-66.225288
1493.477539	89.325966
1492.453125	45.394333
1491.427734	93.442940
1490.402344	8.568252
1489.376953	105.070694
1488.350586	53.355831
1487.325195	24.616804
1486.298828	-65.420357
1485.272461	71.712112
1484.245117	65.842552
1483.218750	8.924599
1482.191406	161.156265
1481.164063	139.877533
1480.136719	59.935238
1479.108398	97.251404
1478.080078	226.273010
1477.052734	146.278229
1476.023438	231.864548
1474.995117	184.953430
1473.965820	234.793350
1472.937500	154.754013
1471.908203	270.708282
1470.877930	175.365326
1469.848633	240.334244
1468.818359	226.391632
1467.788086	443.860718
1466.757813	325.590851
1465.727539	260.735168
1464.696289	282.292542
1463.665039	448.658569
1462.633789	271.975616
1461.602539	341.721466
1460.570313	347.929688
1459.539063	455.679901
1458.506836	413.603424
1457.473633	407.051575
1456.441406	423.331085
1455.408203	477.633331
1454.375000	425.384216
1453.341797	357.932678
1452.308594	549.071960
1451.274414	468.922485
1450.241211	246.905304
1449.207031	450.578400
1448.171875	345.141235
1447.137695	490.448517
1446.102539	592.640198
1445.067383	459.378662
1444.032227	518.502014
1442.997070	337.231781
1441.960938	401.401184
1440.924805	407.371796
1439.888672	309.668823
1438.852539	421.830078
1437.816406	175.045746
1436.779297	236.642792
1435.742188	343.689819
1434.705078	172.852051
1433.666992	188.954041
1432.629883	313.624359
1431.591797	231.253448
1430.553711	227.156448
1429.514648	106.995781
1428.476563	62.578159
1427.437500	56.009926
1426.398438	-111.924110
1425.359375	10.134163
1424.320313	-11.514746
1423.280273	62.603622
1422.240234	48.524017
1421.200195	4.236380
1420.159180	-12.326793
1419.119141	8.903173
1418.078125	70.405846
1417.037109	-26.653267
1415.996094	47.439869
1414.954102	-19.362656
1413.912109	-98.695694
1412.870117	13.124017
1411.828125	54.522388
1410.786133	43.139202
1409.743164	29.259628
1408.700195	-125.285980
1407.657227	104.561089
1406.614258	12.887855
1405.570313	-53.624950
1404.527344	-170.284286
1403.483398	4.241934
1402.438477	58.271732
1401.394531	-146.075256
1400.349609	-194.818878
1399.304688	-0.288721
1398.259766	-91.611191
1397.214844	-97.650024
1396.168945	-46.030956
1395.123047	-164.771698
1394.077148	-40.466972
1393.031250	33.726990
1391.984375	122.933060
1390.937500	-70.732338
1389.890625	26.023746
1388.843750	12.674911
1387.796875	-43.165108
1386.749023	18.592493
1385.701172	62.851543
1384.653320	-62.875813
1383.604492	-203.520233
1382.556641	58.259365
1381.507813	47.630093
1380.458984	-95.346230
1379.410156	-38.443157
1378.360352	80.881935
1377.310547	0.492490
1376.260742	134.801941
1375.210938	-105.184006
1374.161133	-33.204277
1373.110352	118.585144
1372.059570	-41.347050
1371.008789	85.521408
1369.957031	-1.985398
1368.906250	35.184959
1367.854492	-151.854294
1366.802734	-181.851486
1365.750000	-27.519053
1364.698242	39.648212
1363.645508	-57.470566
1362.592773	101.828224
1361.540039	67.020370
1360.486328	74.550819
1359.433594	32.381374
1358.379883	-96.765244
1357.326172	17.814812
1356.271484	-188.248337
1355.216797	38.199768
1354.163086	-180.114853
1353.107422	-45.593441
1352.052734	61.599087
1350.998047	166.303314
1349.942383	40.147129
1348.886719	87.808075
1347.830078	-60.530254
1346.774414	267.529877
1345.717773	17.614830
1344.661133	23.247219
1343.604492	68.583801
1342.546875	59.410370
1341.490234	112.236969
1340.432617	78.367126
1339.375000	103.999420
1338.316406	-6.542624
1337.258789	130.593445
1336.200195	82.059563
1335.141602	90.508232
1334.082031	-98.947853
1333.023438	275.726990
1331.963867	135.859314
1330.904297	137.033524
1329.844727	9.700203
1328.784180	-95.296829
1327.723633	74.076393
1326.663086	-67.863380
1325.602539	-140.542053
1324.541992	147.385910
1323.480469	94.521317
1322.418945	147.858826
1321.357422	109.905083
1320.295898	143.559326
1319.233398	206.836029
1318.170898	104.890800
1317.108398	74.533478
1316.045898	-81.492027
1314.982422	107.628708
1313.918945	143.934860
1312.855469	133.457916
1311.791992	228.932968
1310.728516	166.808487
1309.664063	102.283791
1308.599609	57.516975
1307.535156	162.917892
1306.469727	260.926697
1305.404297	149.850235
1304.338867	97.881088
1303.273438	183.657593
1302.208008	183.398148
1301.141602	126.646080
1300.075195	173.152847
1299.008789	231.957169
1297.942383	143.410233
1296.875000	202.262482
1295.807617	165.380951
1294.740234	69.643669
1293.672852	3.428165
1292.604492	-6.300658
1291.537109	79.669769
1290.468750	45.471336
1289.399414	57.899601
1288.331055	121.832947
1287.261719	-120.565323
1286.192383	46.343430
1285.123047	174.016281
1284.052734	-11.817015
1282.983398	3.241103
1281.913086	121.134476
1280.841797	119.077568
1279.771484	-88.487312
1278.700195	-43.959442
1277.628906	-11.653082
1276.557617	-57.583374
1275.486328	128.785324
1274.414063	104.892403
1273.341797	-195.101425
1272.269531	81.646118
1271.197266	18.772680
1270.124023	124.452133
1269.050781	237.433441
1267.977539	-25.527580
1266.904297	-7.695621
1265.830078	90.666245
1264.756836	74.356499
1263.681641	31.242815
1262.607422	97.895882
1261.533203	120.659569
1260.458008	209.235733
1259.382813	90.670952
1258.307617	11.155604
1257.231445	-58.566921
1256.155273	-16.225973
1255.079102	33.416649
1254.002930	202.321808
1252.926758	66.979660
1251.849609	-19.630489
1250.772461	66.514847
1249.695313	206.137756
1248.617188	105.005653
1247.540039	186.245071
1246.461914	199.410477
1245.382813	81.373436
1244.304688	133.446381
1243.225586	170.932922
1242.146484	38.442352
1241.067383	61.387180
1239.988281	64.913803
1238.908203	269.847351
1237.828125	84.112549
1236.748047	17.314262
1235.667969	3.900647
1234.586914	55.955185
1233.505859	78.905952
1232.424805	179.397400
1231.343750	15.765860
1230.261719	123.499626
1229.179688	-30.355076
1228.097656	53.134773
1227.015625	211.629745
1225.932617	21.560041
1224.850586	25.141689
1223.767578	-60.782883
1222.683594	-62.025265
1221.600586	-43.922169
1220.516602	63.613964
1219.432617	110.678673
1218.347656	-134.659149
1217.263672	64.618279
1216.178711	19.860266
1215.093750	-87.664803
1214.008789	-161.348083
1212.922852	88.423767
1211.836914	106.419647
1210.750977	32.723507
1209.665039	38.650757
1208.579102	-15.719529
1207.492188	64.938873
1206.405273	53.956440
1205.318359	305.648590
1204.230469	63.299541
1203.142578	73.974670
1202.054688	-103.211273
1200.966797	15.823751
1199.877930	-2.418753
1198.790039	-227.636078
1197.701172	-7.632851
1196.611328	41.460567
1195.522461	-65.807930
1194.432617	-144.189789
1193.342773	-10.999885
1192.252930	-2.863160
1191.162109	-102.878242
1190.072266	-41.902859
1188.981445	55.055122
1187.889648	-83.375832
1186.798828	-96.919563
1185.707031	-64.872078
1184.615234	-203.234146
1183.523438	-120.829887
1182.430664	-156.015289
1181.337891	-71.299347
1180.245117	-17.808414
1179.152344	-26.682468
1178.059570	-93.087372
1176.965820	5.834211
1175.872070	-197.127304
1174.778320	50.212856
1173.683594	41.227596
1172.588867	-13.256434
1171.494141	-36.625271
1170.399414	-160.498810
1169.303711	-81.007591
1168.208984	-111.587173
1167.113281	6.069544
1166.016602	-24.565577
1164.920898	9.322519
1163.824219	33.611156
1162.727539	-25.746820
1161.630859	134.630219
1160.533203	130.145859
1159.435547	-10.437403
1158.337891	-139.047974
1157.240234	-126.836884
1156.141602	16.554468
1155.043945	114.540695
1153.944336	-37.932953
1152.845703	-11.554184
1151.747070	12.403309
1150.647461	69.683823
1149.547852	115.000816
1148.447266	60.227467
1147.347656	-6.451723
1146.247070	17.343004
1145.146484	-192.170380
1144.044922	19.603432
1142.944336	19.505394
1141.842773	128.798431
1140.741211	23.980442
1139.638672	-164.035950
1138.537109	-23.953022
1137.434570	-19.425463
1136.332031	13.585264
1135.228516	-55.594181
1134.125977	27.230608
1133.022461	126.608917
1131.917969	-47.080349
1130.814453	128.163040
1129.709961	77.883865
1128.605469	-69.660843
1127.500977	84.041702
1126.396484	192.596100
1125.291016	263.141907
1124.185547	264.897675
1123.080078	72.323517
1121.973633	62.222015
1120.868164	120.788216
1119.761719	25.384008
1118.654297	22.322495
1117.547852	-20.995579
1116.440430	6.667571
1115.333008	107.632309
1114.225586	135.204025
1113.117188	-123.392876
1112.008789	-10.722716
1110.900391	82.962807
1109.791992	84.422234
1108.682617	31.515194
1107.573242	184.104233
1106.463867	303.539734
1105.354492	278.881592
1104.244141	232.965881
1103.133789	85.575233
1102.023438	-42.895504
1100.913086	201.356720
1099.801758	155.410202
1098.690430	274.502747
1097.579102	169.590698
1096.467773	-5.992534
1095.355469	37.596939
1094.243164	144.745911
1093.130859	211.792160
1092.017578	8.022936
1090.905273	225.683273
1089.791992	61.975208
1088.677734	55.961109
1087.564453	75.811913
1086.450195	109.743752
1085.335938	68.404320
1084.221680	146.953247
1083.106445	173.743668
1081.991211	278.043915
1080.875977	189.658203
1079.760742	19.100641
1078.644531	71.662834
1077.528320	126.535080
1076.412109	233.001572
1075.295898	224.434875
1074.178711	107.948326
1073.061523	118.150269
1071.944336	32.201878
1070.826172	63.489429
1069.708984	76.007515
1068.590820	125.996956
1067.471680	11.969511
1066.353516	101.749390
1065.234375	-45.016834
1064.115234	93.876450
1062.996094	-55.173737
1061.875977	15.784833
1060.755859	-112.140366
1059.635742	87.423790
1058.515625	174.654129
1057.394531	51.440392
1056.273438	35.790939
1055.152344	101.929985
1054.031250	79.263870
1052.909180	82.294144
1051.787109	125.017982
1050.665039	83.680084
1049.541992	226.740540
1048.418945	157.394257
1047.295898	64.753151
1046.172852	112.097588
1045.048828	101.123512
1043.925781	-128.976654
1042.801758	-28.007433
1041.676758	-17.961372
1040.552734	131.867584
1039.427734	58.034836
1038.302734	-6.442974
1037.176758	68.793716
1036.050781	111.418770
1034.924805	42.338055
1033.798828	57.049229
1032.672852	-67.789413
1031.545898	-148.383194
1030.418945	61.670677
1029.291992	-14.245358
1028.164063	-148.210648
1027.036133	-107.863411
1025.908203	-86.103477
1024.780273	-75.950294
1023.651367	-244.551514
1022.522461	-74.190926
1021.393555	68.259949
1020.264648	-155.890244
1019.134766	123.386711
1018.004883	-218.904022
1016.875000	-271.228210
1015.744141	-156.632828
1014.613281	-35.120567
1013.482422	77.087425
1012.351563	66.506310
1011.219727	-87.622238
1010.088867	73.197556
1008.956055	-32.216549
1007.824219	-19.541655
1006.691406	16.280815
1005.558594	204.763580
1004.425781	296.059937
1003.292969	415.081055
1002.159180	279.823059
1001.025391	195.489960
999.891602	122.772186
998.756836	73.207939
997.622070	-20.180500
996.487305	52.721550
995.352539	-33.640667
994.216797	32.359520
993.081055	105.277939
991.945313	127.448479
990.808594	-27.921577
989.672852	114.207977
988.536133	88.043823
987.398438	133.352509
986.261719	-24.058380
985.124023	-54.690041
983.986328	117.360725
982.847656	75.258858
981.709961	-15.122425
980.571289	32.632385
979.432617	45.889706
978.292969	17.770105
977.153320	54.082302
976.013672	42.132687
974.874023	57.803329
973.734375	64.308800
972.593750	109.897209
971.453125	3.911234
970.311523	-62.957123
969.170898	1.097663
968.029297	39.908146
966.886719	32.840767
965.745117	62.519192
964.602539	-43.101322
963.459961	-100.484558
962.317383	-15.671937
961.173828	82.885628
960.030273	11.869714
958.886719	37.138771
957.743164	238.787079
956.598633	-8.422368
955.454102	-86.075722
954.309570	-1.159339
953.165039	15.108993
952.019531	29.115894
950.874023	4.271586
949.727539	4.625325
948.582031	-42.988979
947.435547	-40.267174
946.289063	-138.047272
945.141602	58.939289
943.995117	77.729713
942.847656	50.878849
941.699219	35.488171
940.551758	79.479904
939.403320	-15.699851
938.254883	-135.892868
937.105469	22.241333
935.957031	27.571419
934.807617	7.855694
933.658203	33.763443
932.507813	244.249924
931.357422	181.315384
930.207031	-68.304657
929.056641	-96.916214
927.906250	204.587784
926.754883	103.163651
925.603516	26.846069
924.451172	-6.184990
923.298828	6.314549
922.146484	93.869644
920.994141	-43.625614
919.841797	-126.484184
918.688477	113.356766
917.535156	-71.661140
916.380859	-93.053154
915.227539	44.525166
914.073242	-38.115376
912.918945	-111.613884
911.763672	12.338141
910.608398	-33.865761
909.453125	-82.290627
908.297852	-146.538147
907.141602	-6.729434
905.985352	-93.579041
904.829102	-137.318054
903.672852	-258.026733
902.515625	-199.757797
901.358398	-146.022812
900.201172	84.259079
899.042969	18.003422
897.884766	101.118500
896.726563	-100.784096
895.568359	111.252907
894.409180	-13.655725
893.250000	33.291744
892.090820	-107.325859
890.930664	-232.048538
889.771484	95.037834
888.611328	15.515626
887.450195	-23.319057
886.289063	213.238708
885.128906	-94.130623
883.966797	210.032211
882.805664	101.309258
881.643555	94.118401
880.481445	84.684013
879.319336	95.544296
878.156250	81.618729
876.993164	-119.278046
875.830078	20.017658
874.666016	-5.126940
873.502930	95.810371
872.338867	144.935013
871.173828	11.775398
870.009766	-17.839153
868.844727	94.251465
867.679688	91.610382
866.513672	93.462708
865.348633	59.350643
864.182617	155.573929
863.015625	45.074032
861.849609	172.684189
860.682617	161.013687
859.515625	207.705750
858.347656	61.357513
857.180664	7.063004
856.012695	170.374817
854.843750	37.560600
853.675781	252.333572
852.506836	146.435745
851.337891	309.505524
850.167969	122.953476
848.999023	220.958771
847.829102	70.314102
846.658203	-22.064426
845.488281	93.757332
844.317383	106.560303
843.146484	63.400993
841.975586	154.451447
840.803711	151.510818
839.631836	70.294884
838.459961	190.267700
837.287109	88.917862
836.114258	25.572552
834.941406	303.983948
833.768555	97.642517
832.594727	65.514351
831.420898	53.460968
830.247070	39.152554
829.072266	98.444832
827.898438	-45.298557
826.722656	91.971352
825.547852	30.722851
824.372070	216.879929
823.196289	-33.849915
822.020508	103.153824
820.844727	-2.721711
819.667969	56.200417
818.491211	139.547821
817.313477	35.853859
816.136719	25.634289
814.958984	-209.314636
813.781250	-79.425163
812.602539	92.611923
811.423828	-17.806395
810.245117	49.595882
809.066406	16.932684
807.886719	15.346709
806.707031	-24.036823
805.527344	-50.118549
804.346680	-91.769463
803.166992	-75.735542
801.985352	-26.468239
800.804688	-121.459755
799.623047	3.118419
798.441406	-182.829758
797.259766	-206.904892
796.078125	-4.948811
794.895508	-29.139147
793.712891	-243.869522
792.529297	-70.967010
791.346680	-157.245941
790.163086	-203.681305
788.978516	-4.479560
787.794922	-57.648582
786.610352	-17.927130
785.425781	-181.729340
784.241211	45.860649
783.055664	56.670582
781.870117	63.016014
780.684570	137.813400
779.498047	46.862694
778.311523	-39.666359
777.125000	30.569578
775.938477	47.758606
774.750977	-67.510246
773.563477	84.206497
772.375977	-22.265253
771.187500	127.093246
769.999023	-49.960846
768.810547	77.223686
767.622070	21.406500
766.432617	25.069292
765.243164	176.280991
764.053711	204.069946
762.863281	141.546783
761.672852	162.670273
760.482422	111.137825
759.291992	61.804070
758.100586	113.647911
756.909180	-12.678302
755.717773	151.240753
754.525391	110.643791
753.333008	98.614975
752.140625	42.635155
750.948242	-11.138027
749.754883	64.658264
748.561523	162.359375
747.368164	99.774391
746.173828	100.843399
744.979492	-16.564947
743.785156	-43.997887
742.590820	119.353813
741.395508	-107.611664
740.200195	-108.715950
739.003906	32.612057
737.808594	-40.819401
736.612305	159.567719
735.416016	0.746820
734.218750	65.306686
733.021484	138.598663
731.824219	-20.082418
730.626953	94.784805
729.428711	-44.102360
728.230469	53.250065
727.032227	43.454315
725.833984	86.139252
724.634766	93.859718
723.435547	123.447548
722.235352	39.471325
721.036133	-7.313596
719.835938	50.737808
718.635742	30.220968
717.434570	-1.164583
716.233398	176.926529
715.032227	8.190523
713.831055	-55.763271
712.628906	19.871206
711.426758	-89.741524
710.224609	-5.330087
709.021484	111.764160
707.818359	-28.145987
706.615234	25.852341
705.412109	73.346794
704.208008	66.459946
703.003906	-1.292624
701.799805	20.235212
700.594727	33.111332
699.389648	133.016083
698.184570	-104.012993
696.979492	-125.705963
695.773438	-27.817265
694.567383	83.124985
693.361328	-123.005028
692.154297	-20.643431
690.947266	-72.388092
689.740234	19.202297
688.533203	80.443947
687.325195	-142.450989
686.117188	-50.693302
684.909180	-147.547195
683.700195	26.690533
682.491211	-50.483448
681.282227	-69.045631
680.072266	33.786068
678.863281	93.329002
677.653320	-44.121368
676.442383	80.500031
675.232422	-63.231518
674.021484	-20.741392
672.810547	-127.465355
671.598633	3.832027
670.386719	-9.734738
669.174805	41.624680
667.962891	216.215042
666.750000	-86.736671
665.537109	-50.329960
664.324219	-39.798832
663.110352	-44.331966
661.897461	31.062304
660.683594	-102.878716
659.468750	97.735970
658.254883	82.575638
657.040039	58.833004
655.824219	-74.834312
654.609375	-3.617514
653.393555	26.640120
652.177734	33.197750
650.960938	-50.714264
649.745117	14.025785
648.528320	143.330078
647.311523	128.333176
646.093750	139.152496
644.875977	-37.258896
643.658203	104.762505
642.440430	74.617081
641.221680	250.859818
640.002930	9.905857
638.784180	35.500832
637.564453	61.002739
636.344727	17.654444
635.125000	-60.144753
633.905273	10.138673
632.684570	0.826953
631.463867	169.517441
630.243164	78.329765
629.021484	49.222618
627.799805	230.133591
626.578125	59.084682
625.356445	196.606003
624.133789	218.081589
622.911133	-19.997480
621.688477	-54.719440
620.464844	184.434509
619.241211	-11.540358
618.017578	-57.902596
616.793945	21.678267
615.569336	23.796722
614.344727	21.226017
613.120117	133.725662
611.894531	98.154976
610.668945	25.767822
609.443359	2.061138
608.216797	-54.240772
606.991211	-68.354950
605.764648	-12.585167
604.537109	-55.719345
