# Supplementary material for: Raman spectroscopy accurately differentiates mucosal healing from non-healing and biochemical changes following biological therapy in inflammatory bowel disease
Source: PLoS One. 2021 Jun 2;16(6):e0252210. doi: 10.1371/journal.pone.0252210 (PMC8172032; doi:10.1371/journal.pone.0252210)
Supplement: S2 Dataset — (ZIP) [file pone.0252210.s004.zip › Export UC MH/OC001 post treatment-1 proper_BL sub CR removed_6__X_-19536__Y_4414.06__Z_1221.77__Time_69.txt]

1714.846680	236.851456
1713.870117	141.291046
1712.893555	10.395771
1711.916016	324.658875
1710.939453	38.274914
1709.961914	28.105621
1708.984375	-8.793789
1708.005859	-134.038666
1707.028320	-47.471523
1706.049805	-35.829845
1705.071289	-259.647827
1704.091797	-170.042221
1703.113281	-149.826584
1702.133789	-124.091408
1701.154297	38.285793
1700.174805	-47.874577
1699.195313	40.059505
1698.214844	85.430321
1697.234375	-157.558105
1696.253906	-44.764484
1695.273438	220.564941
1694.291992	117.514748
1693.310547	113.649879
1692.329102	54.082218
1691.347656	98.993263
1690.366211	178.945633
1689.383789	253.877747
1688.401367	297.160797
1687.418945	383.487274
1686.435547	544.794983
1685.453125	541.220398
1684.469727	319.529419
1683.486328	308.822510
1682.502930	397.096954
1681.518555	459.104248
1680.534180	478.919586
1679.550781	528.467468
1678.565430	711.435059
1677.581055	814.970703
1676.595703	847.058105
1675.610352	900.848816
1674.625000	899.224976
1673.639648	767.794678
1672.654297	913.252686
1671.667969	891.675598
1670.681641	960.867065
1669.695313	1115.453369
1668.708008	914.590454
1667.721680	1314.215942
1666.734375	1053.226807
1665.747070	1196.105347
1664.758789	1246.479736
1663.771484	1132.837646
1662.783203	1263.600708
1661.794922	1482.206421
1660.806641	1401.627808
1659.817383	1496.367798
1658.829102	1485.515991
1657.839844	1271.098633
1656.850586	1592.094727
1655.860352	1444.707153
1654.871094	1424.839966
1653.880859	1278.316406
1652.890625	1246.000000
1651.900391	1084.451050
1650.909180	1158.689697
1649.917969	773.189087
1648.926758	898.390869
1647.935547	1082.021484
1646.944336	785.012512
1645.952148	578.266907
1644.960938	464.383240
1643.968750	659.794006
1642.975586	533.340515
1641.983398	354.465576
1640.990234	305.250885
1639.997070	150.814743
1639.003906	218.283218
1638.010742	264.896606
1637.016602	193.099945
1636.022461	66.235794
1635.028320	97.792320
1634.034180	-23.239368
1633.039063	-67.606758
1632.044922	25.224964
1631.049805	97.158607
1630.054688	-51.854568
1629.058594	59.940697
1628.062500	-130.714737
1627.067383	-200.082718
1626.071289	-177.197891
1625.074219	-285.638977
1624.078125	-67.872314
1623.081055	34.296062
1622.083984	-7.965268
1621.086914	-42.187588
1620.089844	228.427933
1619.091797	162.901031
1618.093750	163.155685
1617.095703	66.394226
1616.097656	373.927368
1615.098633	35.959019
1614.099609	125.808487
1613.100586	42.601135
1612.101563	72.248528
1611.102539	156.999237
1610.102539	79.262924
1609.102539	9.471121
1608.102539	149.334534
1607.102539	239.406693
1606.101563	-16.202055
1605.101563	199.583435
1604.100586	35.743843
1603.099609	-133.251938
1602.097656	-137.346909
1601.095703	93.977776
1600.094727	-114.165154
1599.092773	9.821671
1598.089844	91.899818
1597.087891	-197.206375
1596.084961	-102.121017
1595.082031	-82.880272
1594.079102	-97.649063
1593.075195	-224.756454
1592.072266	-192.609024
1591.068359	-6.548558
1590.064453	-78.986443
1589.059570	114.644920
1588.055664	-156.187042
1587.050781	-142.733414
1586.045898	-12.047419
1585.041016	68.957993
1584.036133	66.430534
1583.030273	-32.615749
1582.024414	-108.283096
1581.018555	-85.060165
1580.012695	-51.549740
1579.005859	-101.490692
1577.999023	-102.083008
1576.992188	79.352135
1575.985352	216.346191
1574.978516	-102.053596
1573.970703	237.479263
1572.962891	95.719620
1571.955078	-12.334744
1570.947266	-224.448639
1569.938477	210.349838
1568.929688	-7.236663
1567.920898	91.970757
1566.912109	-19.356697
1565.903320	43.136883
1564.893555	-26.945917
1563.883789	157.137939
1562.874023	16.668516
1561.864258	158.814682
1560.853516	25.823374
1559.843750	14.579684
1558.833008	145.719086
1557.821289	113.337151
1556.810547	130.025406
1555.798828	40.299503
1554.787109	-8.136045
1553.775391	72.731300
1552.763672	238.804810
1551.750977	31.893312
1550.739258	65.548172
1549.726563	161.076508
1548.712891	339.130493
1547.700195	160.049973
1546.686523	510.867859
1545.672852	235.781464
1544.659180	22.645094
1543.645508	54.867813
1542.630859	200.533157
1541.617188	23.110697
1540.602539	-71.814529
1539.586914	83.509163
1538.572266	-1.455065
1537.556641	16.627966
1536.541016	-109.968689
1535.525391	173.420670
1534.509766	118.662987
1533.493164	-39.410007
1532.477539	-81.594162
1531.460938	190.450882
1530.443359	-37.696178
1529.426758	79.278488
1528.409180	31.161718
1527.391602	36.954517
1526.374023	55.429764
1525.356445	158.651428
1524.337891	-57.465622
1523.320313	122.554176
1522.301758	106.810486
1521.282227	65.160042
1520.263672	-141.186035
1519.244141	17.386793
1518.224609	116.606293
1517.205078	4.913940
1516.185547	-65.797569
1515.165039	-195.735275
1514.144531	-33.053360
1513.124023	-50.313992
1512.103516	9.274186
1511.083008	-46.802086
1510.061523	-159.472977
1509.040039	-56.782230
1508.018555	-87.645309
1506.996094	137.733932
1505.974609	-26.754585
1504.952148	75.205391
1503.929688	61.672596
1502.907227	-92.893211
1501.883789	-101.557617
1500.861328	4.898899
1499.837891	-139.737747
1498.813477	-292.140808
1497.790039	-285.921967
1496.765625	1.586939
1495.742188	89.352821
1494.717773	-262.935059
1493.692383	-111.502487
1492.667969	32.104523
1491.642578	-108.169441
1490.617188	-281.709045
1489.591797	267.703735
1488.566406	160.364990
1487.540039	328.745270
1486.513672	172.720108
1485.487305	164.718536
1484.460938	317.407837
1483.433594	362.766113
1482.406250	456.491577
1481.378906	254.261307
1480.351563	350.367676
1479.324219	374.983917
1478.295898	391.855408
1477.267578	337.305756
1476.239258	687.787476
1475.210938	727.321472
1474.181641	669.992859
1473.153320	589.746765
1472.124023	898.916077
1471.093750	1106.091919
1470.064453	1196.118164
1469.034180	1217.362427
1468.003906	1370.814941
1466.973633	1483.484619
1465.943359	1374.908081
1464.912109	1632.326538
1463.881836	1564.376709
1462.850586	1437.981079
1461.818359	1913.584106
1460.787109	1749.047485
1459.754883	2064.406738
1458.722656	1861.796143
1457.690430	2169.375488
1456.658203	1893.245361
1455.625000	1898.793213
1454.591797	1927.171265
1453.558594	2008.798462
1452.525391	2260.254150
1451.491211	2293.622803
1450.458008	2164.840332
1449.423828	2431.338379
1448.388672	2401.370117
1447.354492	2201.792480
1446.319336	2498.557373
1445.285156	2000.407959
1444.249023	2264.237793
1443.213867	2320.534180
1442.178711	2351.551758
1441.142578	2213.125488
1440.106445	2168.365479
1439.070313	2169.180908
1438.033203	2031.014038
1436.996094	1913.175903
1435.959961	1709.569092
1434.921875	1710.670166
1433.884766	1229.505737
1432.846680	980.878235
1431.809570	1075.753784
1430.771484	1079.784424
1429.732422	841.637024
1428.694336	689.458679
1427.655273	764.398010
1426.616211	758.694824
1425.577148	311.890228
1424.538086	402.234589
1423.498047	384.250885
1422.458008	235.352158
1421.417969	134.468155
1420.377930	210.009140
1419.336914	368.681915
1418.295898	152.309143
1417.254883	97.201256
1416.213867	1.959717
1415.172852	42.709343
1414.130859	91.075272
1413.088867	199.877411
1412.046875	-133.734146
1411.004883	2.941420
1409.961914	31.590044
1408.918945	273.902130
1407.875977	126.879097
1406.833008	120.672783
1405.789063	207.471359
1404.745117	-77.172173
1403.702148	97.734131
1402.657227	302.762451
1401.613281	22.141077
1400.568359	250.087479
1399.523438	78.025551
1398.478516	-180.479370
1397.433594	110.315338
1396.387695	12.595862
1395.341797	153.069443
1394.295898	13.063057
1393.250000	-159.307266
1392.204102	-121.146263
1391.157227	92.346695
1390.110352	113.171379
1389.063477	-211.187241
1388.015625	102.647888
1386.968750	6.311043
1385.920898	-142.375763
1384.873047	-305.862915
1383.824219	-124.216316
1382.776367	-42.455345
1381.727539	-95.522720
1380.678711	-75.988670
1379.629883	-36.341335
1378.580078	135.746384
1377.530273	148.137283
1376.480469	-86.422523
1375.430664	68.520035
1374.380859	56.390678
1373.330078	-25.443985
1372.279297	0.124017
1371.228516	-43.985611
1370.177734	96.513969
1369.125977	122.446793
1368.074219	183.388840
1367.022461	-144.146606
1365.970703	-142.663910
1364.918945	-9.079549
1363.866211	7.571582
1362.813477	-60.264339
1361.760742	-147.839874
1360.707031	18.495916
1359.654297	-48.886871
1358.600586	-51.464962
1357.545898	90.276894
1356.492188	-43.796024
1355.438477	346.668457
1354.383789	240.183151
1353.329102	89.163361
1352.273438	231.374054
1351.218750	217.243454
1350.163086	158.554428
1349.107422	276.229462
1348.051758	322.023254
1346.995117	653.201233
1345.939453	632.180420
1344.882813	569.125671
1343.825195	496.295746
1342.768555	475.679199
1341.710938	896.283264
1340.654297	546.314575
1339.595703	444.298096
1338.538086	988.815491
1337.479492	926.593506
1336.421875	995.720642
1335.363281	943.652466
1334.303711	772.940613
1333.245117	894.329041
1332.185547	936.621582
1331.125977	810.855469
1330.066406	991.802368
1329.005859	895.938110
1327.946289	674.200806
1326.885742	961.592590
1325.825195	668.495483
1324.763672	978.176697
1323.703125	779.217957
1322.641602	940.823181
1321.580078	1055.559692
1320.517578	977.874329
1319.456055	1048.330688
1318.393555	933.859802
1317.331055	1056.239380
1316.268555	1112.086792
1315.205078	1143.337646
1314.141602	1157.404053
1313.078125	1284.868042
1312.014648	1089.688721
1310.951172	727.215698
1309.886719	803.201172
1308.822266	1277.984741
1307.757813	1014.345581
1306.692383	1191.294067
1305.627930	1154.225342
1304.562500	1392.675903
1303.497070	1345.859863
1302.430664	1122.121582
1301.365234	1149.230957
1300.298828	1161.632813
1299.232422	1078.271606
1298.165039	1098.146240
1297.098633	951.088562
1296.031250	1069.278320
1294.963867	1123.641968
1293.896484	1084.773193
1292.828125	1009.153625
1291.759766	727.561096
1290.691406	840.956543
1289.623047	959.240051
1288.554688	927.974060
1287.485352	940.859131
1286.416016	870.456177
1285.346680	996.085327
1284.276367	690.625061
1283.207031	830.974487
1282.136719	988.411926
1281.066406	901.041199
1279.995117	747.649048
1278.924805	990.671509
1277.853516	1023.242615
1276.782227	955.546265
1275.709961	924.550781
1274.638672	825.141418
1273.566406	840.628174
1272.494141	924.520996
1271.420898	1052.339111
1270.348633	1062.877930
1269.275391	924.459229
1268.202148	1076.587158
1267.128906	1052.917969
1266.054688	1012.162292
1264.981445	964.096191
1263.906250	1098.949341
1262.832031	963.064453
1261.757813	1134.396362
1260.682617	1137.448730
1259.607422	899.229919
1258.532227	819.452881
1257.456055	995.429932
1256.380859	837.685364
1255.304688	835.790955
1254.228516	833.868286
1253.151367	778.366455
1252.074219	936.965820
1250.998047	1173.303833
1249.919922	1059.279663
1248.842773	1125.201904
1247.764648	935.798157
1246.686523	926.284363
1245.608398	970.186157
1244.530273	737.078247
1243.451172	926.628357
1242.372070	960.638306
1241.292969	761.520752
1240.213867	659.528259
1239.133789	724.955261
1238.054688	681.132385
1236.973633	874.961487
1235.893555	1005.604431
1234.813477	784.578491
1233.732422	936.873352
1232.651367	890.317017
1231.569336	807.367981
1230.488281	649.304871
1229.406250	721.311462
1228.324219	759.321533
1227.242188	731.886658
1226.159180	522.873474
1225.076172	696.188599
1223.993164	733.883789
1222.910156	667.491272
1221.827148	231.094116
1220.743164	416.109528
1219.659180	238.421143
1218.574219	217.797653
1217.490234	545.003906
1216.405273	335.767487
1215.320313	430.812378
1214.235352	460.551849
1213.149414	173.988861
1212.064453	440.105835
1210.978516	406.842773
1209.891602	404.862976
1208.805664	636.735352
1207.718750	863.591064
1206.631836	531.018005
1205.544922	588.927917
1204.458008	687.689575
1203.370117	270.803497
1202.282227	20.196081
1201.194336	97.081841
1200.105469	-16.339500
1199.016602	168.643829
1197.927734	18.990633
1196.838867	23.280834
1195.750000	236.733063
1194.660156	-134.330093
1193.570313	136.575150
1192.480469	-107.088326
1191.389648	55.371075
1190.299805	-157.107559
1189.208984	-81.355881
1188.118164	71.120186
1187.026367	-83.878517
1185.934570	-195.691681
1184.842773	-165.953842
1183.750977	-78.733093
1182.659180	-73.195160
1181.566406	23.374657
1180.473633	-45.622555
1179.380859	33.944458
1178.287109	-274.860107
1177.194336	-195.446594
1176.100586	226.389114
1175.005859	20.465731
1173.912109	39.637058
1172.817383	226.276855
1171.722656	99.220634
1170.627930	55.890900
1169.533203	-49.701885
1168.437500	114.926094
1167.341797	-91.234978
1166.246094	-60.705807
1165.149414	62.930916
1164.052734	-248.465195
1162.956055	20.733671
1161.859375	-56.594612
1160.762695	54.685638
1159.665039	244.612686
1158.567383	59.642284
1157.469727	144.337967
1156.371094	176.425385
1155.272461	53.384007
1154.173828	116.337990
1153.075195	183.964233
1151.975586	22.648474
1150.876953	-24.258163
1149.777344	83.645470
1148.676758	-106.329002
1147.577148	-5.726532
1146.476563	-40.958702
1145.375977	-9.580491
1144.275391	-109.172600
1143.173828	140.976685
1142.072266	-110.972565
1140.970703	-241.571686
1139.869141	-170.057526
1138.766602	-143.808289
1137.664063	-39.190994
1136.561523	-136.639694
1135.458984	153.124451
1134.355469	257.447815
1133.251953	425.787811
1132.148438	268.776886
1131.044922	531.891174
1129.940430	351.104034
1128.835938	701.763672
1127.731445	414.213531
1126.626953	667.406433
1125.521484	529.266724
1124.416016	663.728882
1123.310547	655.921509
1122.204102	546.204590
1121.098633	630.746094
1119.992188	497.350189
1118.885742	373.463135
1117.778320	315.870697
1116.670898	68.972244
1115.563477	165.218826
1114.456055	136.041916
1113.348633	225.105423
1112.240234	113.138458
1111.131836	171.399933
1110.023438	156.366287
1108.914063	247.639694
1107.804688	-3.641999
1106.695313	59.276974
1105.585938	351.185577
1104.475586	392.734863
1103.365234	309.189667
1102.254883	324.782318
1101.144531	512.571289
1100.033203	572.916809
1098.922852	380.975250
1097.810547	349.399567
1096.699219	336.718353
1095.586914	331.113007
1094.474609	598.781799
1093.362305	341.160278
1092.250000	712.343994
1091.136719	290.062469
1090.023438	529.328308
1088.910156	163.803543
1087.795898	348.924774
1086.682617	381.133148
1085.568359	453.319397
1084.453125	440.866425
1083.338867	451.968994
1082.223633	493.637268
1081.108398	347.393402
1079.993164	210.653259
1078.876953	353.429871
1077.760742	315.424896
1076.644531	120.235847
1075.528320	150.444611
1074.411133	164.257721
1073.293945	454.874664
1072.176758	412.441742
1071.059570	316.167725
1069.941406	208.263275
1068.823242	20.800611
1067.705078	56.039288
1066.585938	180.317017
1065.467773	381.889313
1064.348633	173.734604
1063.228516	401.071594
1062.109375	597.967773
1060.989258	275.472321
1059.869141	182.414703
1058.749023	302.269104
1057.627930	113.537796
1056.506836	-39.967651
1055.385742	213.273834
1054.264648	216.505966
1053.142578	376.299530
1052.020508	185.832962
1050.898438	-32.474327
1049.775391	330.579498
1048.653320	42.511120
1047.530273	123.269714
1046.407227	43.144505
1045.283203	-25.201454
1044.159180	-32.803387
1043.035156	132.175934
1041.911133	-52.365746
1040.786133	-267.019012
1039.661133	173.033981
1038.536133	14.519031
1037.411133	-36.724823
1036.285156	156.546112
1035.159180	207.883545
1034.033203	182.528809
1032.907227	-96.235802
1031.780273	-114.322563
1030.653320	139.722092
1029.526367	310.082703
1028.398438	-79.570717
1027.271484	-192.452209
1026.143555	-228.523483
1025.014648	-187.840027
1023.886719	-360.641968
1022.757813	-201.333801
1021.628906	-550.189636
1020.499023	-413.882721
1019.370117	-307.665833
1018.240234	-152.686966
1017.109375	13.925995
1015.979492	-67.422371
1014.848633	-21.162621
1013.717773	-62.841290
1012.586914	-136.801620
1011.455078	-60.089272
1010.324219	116.271362
1009.192383	216.288177
1008.059570	22.483376
1006.927734	386.474335
1005.794922	724.972656
1004.661133	1352.496582
1003.528320	1954.428345
1002.394531	1758.767090
1001.260742	1644.203125
1000.126953	889.861572
998.993164	424.722961
997.858398	-97.806236
996.723633	35.713562
995.587891	127.749565
994.453125	236.029526
993.317383	120.595360
992.181641	143.739502
991.044922	215.421692
989.909180	199.599091
988.772461	202.345657
987.634766	-52.875614
986.498047	83.813515
985.360352	-138.756546
984.222656	-160.749496
983.084961	-230.950836
981.946289	-185.909958
980.807617	-140.761688
979.668945	-33.389317
978.530273	76.359009
977.390625	-66.770844
976.250977	102.960701
975.111328	-44.452816
973.970703	233.443695
972.830078	81.721413
971.689453	-23.866447
970.548828	424.132507
969.407227	119.023277
968.266602	-183.523132
967.124023	131.468658
965.982422	-19.283104
964.839844	-9.290275
963.697266	-258.303101
962.554688	187.566116
961.412109	5.330122
960.268555	-4.846129
959.125000	154.630325
957.980469	162.979309
956.836914	317.990509
955.692383	173.137863
954.547852	51.355614
953.402344	126.527908
952.256836	7.319200
951.111328	137.579834
949.965820	132.974594
948.820313	231.351807
947.673828	192.654556
946.527344	206.634598
945.379883	120.194153
944.233398	118.401764
943.085938	164.662857
941.937500	297.749725
940.790039	350.990082
939.641602	285.647247
938.493164	345.901825
937.344727	326.394928
936.195313	277.345673
935.045898	118.989075
933.896484	510.063782
932.747070	212.910065
931.596680	296.415192
930.446289	297.977875
929.295898	295.067200
928.144531	287.687836
926.993164	20.939335
925.841797	-49.922127
924.690430	165.955261
923.538086	72.502167
922.385742	40.558071
921.233398	-11.757661
920.081055	-57.159657
918.927734	67.939178
917.774414	-97.719620
916.621094	179.627808
915.466797	-169.763351
914.312500	-19.526751
913.158203	-268.726715
912.002930	101.671417
910.848633	161.178909
909.693359	-221.519836
908.537109	-170.924576
907.381836	-188.305542
906.225586	268.021881
905.069336	255.175537
903.913086	382.823517
902.755859	28.086657
901.598633	-188.331390
900.441406	376.331177
899.283203	24.232479
898.125000	-1.859557
896.966797	37.691902
895.808594	81.781487
894.649414	53.534199
893.490234	66.018661
892.331055	-45.768913
891.171875	452.538757
890.011719	293.332428
888.851563	231.327103
887.691406	395.144012
886.530273	130.041153
885.369141	56.895603
884.208008	218.434082
883.046875	452.088379
881.884766	88.061882
880.722656	502.020721
879.560547	147.189697
878.397461	8.864029
877.234375	267.119995
876.071289	318.037933
874.908203	465.764526
873.744141	370.280609
872.580078	299.598083
871.416016	404.465240
870.250977	338.300415
869.085938	503.826538
867.920898	466.887634
866.755859	295.069977
865.589844	242.446274
864.423828	394.313690
863.257813	186.653061
862.090820	127.310570
860.924805	478.893982
859.756836	266.821747
858.589844	315.176361
857.421875	509.337158
856.253906	494.751923
855.085938	587.804016
853.917969	653.878784
852.749023	627.984497
851.580078	862.051453
850.411133	564.939758
849.241211	586.036499
848.071289	524.225281
846.901367	415.387787
845.730469	-40.407269
844.559570	401.421173
843.388672	279.157104
842.217773	257.572815
841.045898	278.451904
839.875000	93.575317
838.702148	355.819550
837.530273	50.245457
836.357422	265.366638
835.184570	172.079041
834.011719	337.844635
832.837891	367.290710
831.664063	329.705994
830.490234	365.736115
829.315430	502.098145
828.141602	285.910034
826.966797	381.981842
825.791016	125.687675
824.616211	413.341125
823.440430	116.939545
822.264648	99.119949
821.087891	101.298515
819.911133	143.503006
818.734375	83.219154
817.557617	-139.582901
816.379883	71.600876
815.203125	-213.504807
814.024414	1.925578
812.846680	-129.709793
811.667969	278.900238
810.489258	98.241081
809.310547	-151.279434
808.130859	-31.954304
806.951172	-92.655319
805.771484	26.476610
804.591797	-176.420074
803.411133	0.257992
802.230469	-404.591125
801.048828	7.089043
799.868164	-260.184113
798.686523	-170.389267
797.504883	-364.464020
796.322266	-272.598083
795.139648	-355.892944
793.957031	-124.633781
792.774414	-227.986588
791.590820	-459.781830
790.408203	16.870031
789.223633	-37.942516
788.040039	24.477394
786.855469	102.290886
785.670898	120.287704
784.486328	-38.678448
783.300781	89.745338
782.115234	-106.838455
780.929688	81.072350
779.743164	195.932144
778.557617	434.354401
777.371094	-62.666485
776.183594	14.428286
774.997070	47.287655
773.809570	-25.840273
772.621094	90.712685
771.433594	182.890762
770.245117	360.953522
769.056641	192.787399
767.868164	220.781464
766.678711	239.889771
765.489258	230.291870
764.299805	425.451111
763.109375	272.583160
761.919922	520.353760
760.728516	378.420593
759.538086	293.703156
758.346680	373.942627
757.155273	379.319000
755.963867	501.162842
754.772461	363.517731
753.580078	-33.436230
752.387695	92.647209
751.194336	317.461823
750.001953	232.477097
748.808594	384.593719
747.614258	11.978118
746.420898	348.309052
745.226563	269.766266
744.032227	520.231384
742.836914	351.671448
741.642578	150.259567
740.447266	170.272873
739.250977	49.977448
738.055664	194.788895
736.859375	32.831730
735.663086	100.839455
734.465820	-19.518112
733.269531	157.817520
732.072266	133.699097
730.874023	326.134857
729.676758	286.587799
728.478516	152.982697
727.280273	185.551346
726.081055	19.158625
724.882813	222.107620
723.683594	372.483002
722.483398	319.613312
721.284180	426.139771
720.083984	469.263977
718.883789	383.549957
717.682617	553.143677
716.481445	432.464600
715.280273	625.884460
714.079102	188.983795
712.876953	234.047089
711.674805	374.953033
710.472656	511.399384
709.270508	166.287125
708.067383	237.304886
706.864258	404.065826
705.660156	342.125793
704.457031	249.712708
703.252930	324.859467
702.048828	217.197006
700.843750	166.099396
699.638672	352.014008
698.433594	368.242279
697.228516	308.362976
696.022461	237.613480
694.816406	93.005745
693.610352	-123.234871
692.403320	253.394638
691.197266	-77.894676
689.990234	35.877125
688.782227	-52.234486
687.574219	70.105057
686.366211	-37.536907
685.158203	-136.479736
683.950195	81.117432
682.741211	-156.562515
681.532227	125.901276
680.322266	63.760132
679.112305	23.290520
677.902344	-105.955460
676.692383	-159.384613
675.482422	-22.335297
674.271484	-84.440620
673.060547	-31.867025
671.848633	-44.212265
670.636719	-249.005859
669.424805	272.668213
668.212891	-595.637207
667.000977	-78.443314
665.788086	172.787415
664.574219	-66.376129
663.361328	258.168030
662.147461	142.168991
660.933594	224.805328
659.719727	-162.986328
658.504883	-104.013054
657.290039	-202.492294
656.075195	-156.424332
654.860352	-99.565094
653.644531	-122.447372
652.428711	162.860596
651.212891	-219.759735
649.996094	123.683105
648.779297	-103.610901
647.562500	15.867425
646.344727	161.180832
645.127930	48.281319
643.909180	86.098824
642.691406	188.510941
641.472656	273.762268
640.254883	245.133713
639.035156	102.701988
637.816406	78.640121
636.596680	-3.297329
635.376953	99.653160
634.157227	-29.220015
632.936523	134.088394
631.715820	72.112457
630.495117	25.356800
629.273438	60.328529
628.051758	69.738625
626.830078	12.874500
625.608398	271.412811
624.385742	172.109619
623.163086	43.095516
621.940430	113.650513
620.717773	349.381409
619.494141	-153.514832
618.270508	142.719223
617.045898	73.116455
615.822266	35.989506
614.597656	37.754108
613.372070	-193.251099
612.147461	-96.550720
610.921875	-78.578255
609.696289	50.987953
608.469727	185.243530
607.244141	-244.132202
606.017578	79.121338
604.791016	-188.794861
