# Supplementary material for: Raman spectroscopy accurately differentiates mucosal healing from non-healing and biochemical changes following biological therapy in inflammatory bowel disease
Source: PLoS One. 2021 Jun 2;16(6):e0252210. doi: 10.1371/journal.pone.0252210 (PMC8172032; doi:10.1371/journal.pone.0252210)
Supplement: S2 Dataset — (ZIP) [file pone.0252210.s004.zip › Export UC MH/EC038-2_CR removed and BL sub_28__X_-3725.94__Y_63157.1__Z_-458.753__Time_318.txt]

1714.793945	-129.715851
1713.817383	6.978662
1712.840820	255.228195
1711.864258	-61.459953
1710.886719	121.584999
1709.909180	-0.028811
1708.931641	-206.348221
1707.953125	-114.273026
1706.975586	-5.109680
1705.997070	72.772469
1705.018555	127.497757
1704.040039	209.935272
1703.060547	-207.202408
1702.081055	-433.232574
1701.101563	-182.076309
1700.122070	-242.979202
1699.142578	63.383106
1698.162109	-105.340042
1697.181641	-0.468561
1696.201172	105.274155
1695.220703	14.203498
1694.239258	-238.899719
1693.257813	-103.832916
1692.276367	170.866943
1691.294922	248.818939
1690.313477	276.903656
1689.331055	447.166901
1688.348633	204.797775
1687.366211	502.000458
1686.383789	256.057068
1685.400391	498.734802
1684.416992	566.242004
1683.433594	290.840729
1682.450195	567.691406
1681.465820	549.559814
1680.482422	537.571533
1679.498047	361.262543
1678.512695	265.564484
1677.528320	771.953369
1676.542969	478.153076
1675.558594	334.152039
1674.572266	448.721130
1673.586914	784.588135
1672.601563	1200.694336
1671.615234	1006.135986
1670.628906	751.214783
1669.642578	1028.191528
1668.655273	1000.277405
1667.668945	1634.016357
1666.681641	1466.523804
1665.694336	944.137085
1664.706055	1138.776855
1663.718750	928.130493
1662.730469	967.345398
1661.742188	1508.123901
1660.753906	1497.886597
1659.764648	1379.490356
1658.775391	1603.397705
1657.787109	1350.959351
1656.796875	1199.669067
1655.807617	1546.671875
1654.818359	1218.997437
1653.828125	1063.888550
1652.837891	1144.742188
1651.846680	1125.427124
1650.856445	1021.922791
1649.865234	1122.409058
1648.874023	1017.039551
1647.882813	838.083008
1646.891602	870.933594
1645.899414	856.532776
1644.907227	361.786652
1643.915039	385.112915
1642.922852	612.007507
1641.930664	379.849243
1640.937500	459.425415
1639.944336	475.918182
1638.951172	54.819962
1637.957031	-41.518436
1636.963867	587.468323
1635.969727	-191.170410
1634.975586	-152.315704
1633.981445	-18.423859
1632.986328	-50.369011
1631.991211	25.854120
1630.996094	-221.640091
1630.000977	-529.409058
1629.005859	-239.470856
1628.009766	-152.143631
1627.013672	-427.758270
1626.017578	-85.059158
1625.021484	73.537590
1624.024414	-33.382717
1623.028320	301.425690
1622.031250	-97.004906
1621.033203	77.523430
1620.036133	36.674320
1619.038086	-1.495662
1618.041016	73.317749
1617.041992	179.591370
1616.043945	-202.258835
1615.045898	40.533817
1614.046875	5.154229
1613.047852	276.639313
1612.048828	-201.905685
1611.048828	192.681137
1610.049805	136.302460
1609.049805	61.555897
1608.049805	-26.294403
1607.048828	496.105377
1606.048828	303.365692
1605.047852	121.104088
1604.046875	226.780685
1603.045898	319.259918
1602.044922	-352.355377
1601.042969	53.921986
1600.041016	10.115471
1599.039063	-203.722412
1598.037109	-208.441330
1597.034180	-132.264832
1596.031250	-218.238800
1595.028320	-254.661713
1594.025391	-191.941238
1593.022461	-58.875530
1592.018555	-132.269958
1591.014648	34.362087
1590.010742	-31.472420
1589.006836	-332.239014
1588.001953	-304.391418
1586.997070	257.897888
1585.992188	420.866943
1584.987305	229.082047
1583.982422	386.433899
1582.976563	282.960876
1581.970703	241.874786
1580.964844	-140.562164
1579.958984	247.740494
1578.952148	-93.280518
1577.945313	41.970634
1576.938477	145.737183
1575.931641	298.696106
1574.924805	365.547913
1573.916992	52.467392
1572.909180	-8.490995
1571.901367	-176.204437
1570.893555	92.555481
1569.884766	-169.095276
1568.876953	109.507896
1567.868164	190.364517
1566.858398	96.964661
1565.849609	-105.619247
1564.839844	-38.431477
1563.830078	220.530640
1562.820313	173.016083
1561.810547	249.805176
1560.799805	476.716339
1559.790039	-7.073273
1558.779297	-203.179962
1557.767578	149.961639
1556.756836	220.323273
1555.745117	142.744736
1554.733398	316.188660
1553.721680	300.307404
1552.709961	-18.691896
1551.697266	166.902863
1550.685547	39.101742
1549.672852	-68.202614
1548.659180	-346.439941
1547.646484	479.487274
1546.632813	666.181763
1545.619141	307.151825
1544.605469	123.789108
1543.591797	-119.147552
1542.577148	-111.661865
1541.562500	177.111221
1540.547852	220.231613
1539.533203	30.771065
1538.518555	171.547455
1537.502930	216.533112
1536.487305	214.840607
1535.471680	130.397476
1534.456055	203.084457
1533.439453	-232.427338
1532.422852	213.616379
1531.406250	27.858318
1530.389648	517.046692
1529.373047	14.031404
1528.355469	20.951729
1527.337891	385.586700
1526.320313	-37.901058
1525.302734	-312.122375
1524.284180	128.928818
1523.265625	384.360657
1522.247070	127.625076
1521.228516	107.404457
1520.208984	-44.150986
1519.190430	174.377563
1518.170898	120.174385
1517.151367	-72.932304
1516.130859	42.105740
1515.111328	-202.607651
1514.090820	-167.525894
1513.070313	344.887054
1512.049805	25.302330
1511.028320	-158.329895
1510.006836	-134.223038
1508.986328	-115.367302
1507.963867	190.479065
1506.942383	-70.543922
1505.919922	-13.774269
1504.898438	19.808949
1503.875977	196.695450
1502.852539	-415.693604
1501.830078	-185.258392
1500.806641	-554.291016
1499.783203	-211.561890
1498.759766	-542.270569
1497.736328	27.832712
1496.711914	-249.318573
1495.687500	-183.693634
1494.663086	-407.183289
1493.638672	18.763050
1492.613281	-28.522917
1491.587891	-57.990490
1490.563477	-10.834755
1489.537109	-58.384991
1488.511719	-300.069946
1487.485352	14.910172
1486.458984	388.407288
1485.432617	353.276733
1484.406250	430.377869
1483.379883	379.819916
1482.352539	-22.835352
1481.325195	258.111816
1480.297852	368.051971
1479.269531	327.460815
1478.241211	177.245239
1477.213867	758.413818
1476.184570	215.729645
1475.156250	824.550537
1474.127930	648.762207
1473.098633	610.469238
1472.069336	760.531738
1471.040039	1165.000244
1470.009766	900.084778
1468.979492	1378.063354
1467.950195	1441.319458
1466.918945	1529.897217
1465.888672	1089.709229
1464.857422	1442.659668
1463.827148	1798.050781
1462.795898	1952.560303
1461.763672	1987.598511
1460.732422	1905.873169
1459.700195	2004.425659
1458.667969	1884.666626
1457.635742	2132.974365
1456.603516	2038.676758
1455.570313	2502.499268
1454.537109	2788.629883
1453.503906	2486.415283
1452.470703	2491.128418
1451.436523	2227.182861
1450.403320	2536.136963
1449.369141	2150.802002
1448.333984	2479.947510
1447.299805	2320.299072
1446.264648	2770.926514
1445.230469	2669.648926
1444.194336	2532.974365
1443.159180	2535.643066
1442.124023	2528.267822
1441.087891	2240.208008
1440.051758	2440.379639
1439.015625	2258.813232
1437.978516	1910.563599
1436.941406	2219.577881
1435.904297	1747.886108
1434.867188	1958.491089
1433.830078	1616.051758
1432.791992	1591.959229
1431.754883	1459.478394
1430.715820	1317.000000
1429.677734	1023.337646
1428.639648	470.081451
1427.600586	835.204956
1426.561523	390.860748
1425.522461	355.242645
1424.482422	327.293060
1423.443359	337.317596
1422.403320	80.378601
1421.363281	241.815384
1420.322266	478.836426
1419.282227	-336.519714
1418.241211	11.560388
1417.200195	253.930801
1416.159180	357.952820
1415.117188	238.143982
1414.076172	302.177887
1413.034180	217.935516
1411.992188	-142.663559
1410.949219	122.875214
1409.907227	-96.510460
1408.864258	56.155273
1407.821289	269.201263
1406.777344	-92.814987
1405.734375	-145.656494
1404.690430	27.583387
1403.646484	-12.415803
1402.602539	379.351044
1401.557617	121.340462
1400.513672	-56.099251
1399.468750	-40.239670
1398.423828	261.585876
1397.377930	49.584461
1396.333008	-177.155090
1395.287109	-290.914856
1394.241211	387.103729
1393.195313	55.745148
1392.148438	300.553040
1391.101563	179.950272
1390.054688	-45.535240
1389.007813	-33.035793
1387.960938	297.351410
1386.913086	-65.071503
1385.865234	-152.093796
1384.817383	-488.902649
1383.769531	16.955309
1382.720703	30.446775
1381.671875	-95.800453
1380.623047	60.452003
1379.574219	131.911240
1378.524414	98.622589
1377.475586	-81.723244
1376.425781	70.101250
1375.375977	-124.793190
1374.325195	-524.016907
1373.274414	-109.787758
1372.224609	-72.066528
1371.172852	-109.030624
1370.122070	-290.331512
1369.070313	31.983231
1368.019531	257.198181
1366.967773	-23.186779
1365.915039	-295.827881
1364.863281	437.757416
1363.810547	103.261398
1362.757813	525.678772
1361.705078	62.274399
1360.651367	2.228740
1359.598633	119.002808
1358.544922	-363.400940
1357.491211	-59.817074
1356.436523	422.751831
1355.382813	815.847229
1354.328125	244.933731
1353.273438	230.847809
1352.217773	388.267059
1351.163086	126.207985
1350.107422	202.003586
1349.051758	426.844940
1347.996094	269.636993
1346.939453	770.034607
1345.883789	541.220276
1344.827148	496.141876
1343.769531	1207.360840
1342.712891	1271.535400
1341.655273	1137.574951
1340.598633	1251.601685
1339.540039	1016.437012
1338.482422	1053.959473
1337.423828	861.333801
1336.366211	871.950195
1335.307617	1325.684814
1334.248047	628.790283
1333.189453	1166.784790
1332.129883	594.182007
1331.070313	862.689270
1330.010742	765.339783
1328.950195	860.938965
1327.890625	739.194763
1326.830078	1222.911255
1325.768555	1022.329041
1324.708008	1083.752930
1323.646484	1140.323608
1322.585938	1209.360840
1321.523438	1280.919556
1320.461914	1355.057861
1319.400391	982.792664
1318.337891	1363.004639
1317.275391	1094.680054
1316.211914	1243.188232
1315.149414	1251.276611
1314.085938	1399.912354
1313.022461	1206.151489
1311.958984	1446.081665
1310.894531	1159.010010
1309.831055	1275.956299
1308.766602	1151.705078
1307.701172	1305.676147
1306.636719	1046.349609
1305.571289	1380.037842
1304.505859	1381.663208
1303.440430	1336.656982
1302.375000	1498.255127
1301.308594	1156.019409
1300.242188	1447.961548
1299.175781	1567.895752
1298.109375	1076.288208
1297.041992	1385.462769
1295.975586	1503.104736
1294.908203	1691.930298
1293.839844	1355.574219
1292.772461	1593.549316
1291.704102	1176.552734
1290.635742	1289.501953
1289.567383	1122.956909
1288.498047	1473.742065
1287.428711	1334.278442
1286.360352	1231.701416
1285.290039	1290.864258
1284.220703	1293.733154
1283.150391	1289.283813
1282.080078	1608.022949
1281.009766	1006.393372
1279.939453	967.873230
1278.868164	904.927856
1277.796875	1152.669312
1276.725586	1146.016968
1275.654297	1359.429443
1274.582031	1115.677002
1273.509766	1011.348022
1272.437500	1820.854248
1271.365234	859.072327
1270.291992	1182.288208
1269.218750	1559.090088
1268.145508	1061.831299
1267.072266	1240.837769
1265.999023	819.524902
1264.924805	1376.620483
1263.850586	1016.427673
1262.776367	1158.709717
1261.701172	1037.624146
1260.625977	1201.755249
1259.550781	700.557739
1258.475586	1685.701416
1257.400391	1123.711548
1256.324219	934.523010
1255.248047	1283.466187
1254.171875	999.367065
1253.094727	1080.395020
1252.018555	1180.849854
1250.941406	1200.951050
1249.864258	999.705078
1248.786133	1262.913940
1247.708008	1129.740479
1246.630859	1302.835571
1245.551758	1339.722900
1244.473633	696.371155
1243.394531	811.023254
1242.316406	1066.440430
1241.236328	993.939148
1240.157227	1103.476807
1239.077148	1351.225830
1237.998047	1305.279785
1236.917969	1055.545776
1235.836914	883.459290
1234.756836	1075.083008
1233.675781	997.499512
1232.594727	619.395569
1231.512695	968.245178
1230.431641	1270.876953
1229.349609	824.967041
1228.267578	1086.202393
1227.185547	1064.034912
1226.102539	908.688477
1225.019531	1048.545532
1223.936523	1089.089355
1222.853516	766.767761
1221.769531	785.445251
1220.686523	997.459351
1219.602539	919.259094
1218.517578	754.011230
1217.433594	294.045715
1216.348633	947.670837
1215.263672	159.285568
1214.178711	49.588089
1213.092773	960.852905
1212.007813	380.293701
1210.921875	501.983887
1209.834961	647.641174
1208.749023	412.139862
1207.662109	928.892944
1206.575195	775.210327
1205.488281	382.923248
1204.400391	395.497498
1203.313477	222.511230
1202.225586	324.052856
1201.136719	83.535660
1200.048828	245.073486
1198.959961	153.723190
1197.871094	124.889198
1196.782227	136.875763
1195.692383	180.015594
1194.603516	-356.443848
1193.513672	-27.309406
1192.423828	320.819916
1191.333008	51.112656
1190.242188	-300.248718
1189.151367	102.661423
1188.060547	-498.477356
1186.969727	-170.313568
1185.877930	-24.831200
1184.786133	-112.280823
1183.694336	-149.400681
1182.601563	31.668890
1181.509766	-12.842043
1180.416992	-26.276701
1179.323242	-130.900726
1178.230469	135.910995
1177.136719	45.490734
1176.042969	-59.356548
1174.949219	92.014023
1173.854492	68.415001
1172.760742	-48.605762
1171.666016	49.717117
1170.570313	190.958145
1169.475586	-208.580414
1168.379883	-115.360039
1167.284180	-275.727264
1166.188477	-259.204895
1165.091797	-281.039185
1163.996094	38.776070
1162.899414	-4.783551
1161.801758	-239.510422
1160.705078	-323.753326
1159.607422	112.388824
1158.509766	493.355438
1157.412109	160.561508
1156.313477	192.838684
1155.215820	-242.461838
1154.117188	-24.259666
1153.017578	353.489044
1151.918945	-43.672676
1150.819336	-71.367798
1149.719727	-1.445261
1148.620117	-307.982025
1147.519531	83.298767
1146.418945	-270.900818
1145.318359	-210.821701
1144.217773	-96.103188
1143.116211	-386.007599
1142.014648	280.425323
1140.913086	2.325847
1139.811523	171.300858
1138.708984	-166.224472
1137.606445	78.620499
1136.503906	-42.623646
1135.401367	-166.244446
1134.297852	30.737906
1133.194336	196.709961
1132.090820	-349.627472
1130.987305	528.270264
1129.882813	117.238358
1128.778320	724.065979
1127.673828	766.090759
1126.569336	1092.599609
1125.463867	231.173767
1124.358398	991.294067
1123.252930	860.044373
1122.146484	731.166138
1121.041016	114.412209
1119.934570	428.510010
1118.828125	119.791977
1117.720703	431.292633
1116.613281	515.453918
1115.505859	27.012177
1114.398438	234.168533
1113.291016	93.589035
1112.182617	354.952759
1111.074219	138.709610
1109.964844	451.874634
1108.856445	386.884735
1107.747070	28.994574
1106.637695	254.556458
1105.528320	47.943554
1104.417969	367.780396
1103.307617	786.583313
1102.197266	433.674805
1101.086914	415.881165
1099.975586	438.170746
1098.864258	448.665405
1097.752930	355.441498
1096.641602	344.755096
1095.529297	640.359863
1094.416992	544.811096
1093.304688	736.642334
1092.191406	528.111145
1091.079102	319.712738
1089.965820	339.698486
1088.852539	209.112030
1087.738281	377.340088
1086.624023	712.504211
1085.509766	452.661377
1084.395508	717.192566
1083.280273	596.180054
1082.166016	846.532410
1081.050781	817.240051
1079.934570	586.000610
1078.819336	401.894196
1077.703125	278.931091
1076.586914	301.587982
1075.469727	260.912231
1074.353516	717.659363
1073.236328	107.086067
1072.119141	408.993042
1071.000977	720.174011
1069.882813	243.773270
1068.765625	751.829224
1067.646484	193.754440
1066.528320	172.378860
1065.409180	22.272690
1064.290039	640.173523
1063.170898	225.700531
1062.050781	504.105103
1060.930664	239.710464
1059.810547	8.264715
1058.690430	529.961243
1057.569336	135.055618
1056.449219	493.046692
1055.327148	217.662125
1054.206055	299.955505
1053.083984	443.010498
1051.961914	203.137772
1050.839844	290.311859
1049.717773	232.835419
1048.594727	84.460648
1047.471680	281.536835
1046.348633	-106.809196
1045.224609	-9.860165
1044.101563	532.462524
1042.976563	-158.391693
1041.852539	139.240524
1040.728516	-96.661751
1039.603516	226.650436
1038.478516	81.873016
1037.352539	-169.830780
1036.227539	-34.899765
1035.101563	-34.895687
1033.974609	-199.969040
1032.848633	21.292162
1031.721680	468.123657
1030.594727	108.142166
1029.467773	380.681152
1028.340820	-118.273666
1027.212891	89.387108
1026.084961	-276.618835
1024.956055	-709.681885
1023.828125	-297.314240
1022.699219	-697.399475
1021.570313	-103.958809
1020.440430	-380.675232
1019.311523	-385.722260
1018.181641	-256.142731
1017.050781	-360.653931
1015.920898	-532.168579
1014.790039	494.583649
1013.659180	-230.482101
1012.528320	-568.247803
1011.396484	-127.641663
1010.265625	303.660217
1009.132813	68.278030
1008.000977	339.952454
1006.868164	803.670410
1005.736328	362.953857
1004.602539	1067.240845
1003.469727	1607.223389
1002.335938	2001.479248
1001.202148	1771.780884
1000.068359	1320.554443
998.933594	807.322083
997.799805	354.544800
996.665039	310.762573
995.529297	278.687042
994.394531	205.266388
993.258789	487.314880
992.123047	-3.295044
990.986328	-523.505310
989.849609	-169.541504
988.712891	350.377655
987.576172	-7.759626
986.439453	-225.027618
985.301758	-64.305252
984.164063	296.848907
983.025391	-219.166534
981.887695	75.428795
980.749023	133.022247
979.610352	-382.109589
978.470703	101.389397
977.332031	69.735649
976.192383	-72.104317
975.051758	-89.611061
973.912109	251.540253
972.771484	195.230957
971.630859	302.185516
970.490234	168.133682
969.348633	-383.532501
968.207031	320.707794
967.065430	10.517725
965.923828	554.060547
964.781250	102.060669
963.638672	86.116295
962.496094	194.128738
961.352539	167.006348
960.208984	199.627991
959.065430	404.203461
957.921875	228.630020
956.777344	115.105446
955.632813	-101.238220
954.488281	-205.179626
953.343750	153.295517
952.198242	63.350197
951.052734	53.639179
949.907227	281.887543
948.760742	2.649218
947.614258	347.636993
946.467773	20.802458
945.321289	-93.281837
944.173828	64.602409
943.026367	-177.047455
941.878906	143.130081
940.730469	251.025452
939.582031	217.526108
938.433594	127.141953
937.285156	189.730438
936.135742	396.057281
934.987305	-163.547409
933.836914	136.444107
932.687500	349.832062
931.537109	-97.400581
930.386719	307.476227
929.236328	-16.356039
928.084961	220.071930
926.934570	410.983063
925.783203	-228.599777
924.630859	108.110489
923.478516	-30.559196
922.327148	-107.669037
921.173828	276.807739
920.021484	206.667786
918.868164	-51.940109
917.714844	-221.744308
916.561523	-96.141785
915.407227	204.310089
914.252930	-246.660324
913.098633	-438.621948
911.944336	-197.049988
910.789063	321.221039
909.633789	-267.385559
908.478516	112.494759
907.322266	-455.253601
906.166016	42.468128
905.009766	161.641693
903.853516	-29.509027
902.696289	-317.892456
901.539063	-160.058578
900.381836	86.032898
899.223633	-9.663102
898.065430	30.482971
896.907227	-139.711319
895.749023	15.868471
894.589844	-136.076523
893.430664	-525.248962
892.271484	-514.214233
891.112305	301.150024
889.952148	-279.751892
888.791992	-322.900177
887.630859	171.320526
886.470703	428.327393
885.309570	166.209412
884.148438	308.064392
882.986328	-46.355534
881.825195	16.577625
880.663086	88.503761
879.500000	433.123230
878.337891	525.200684
877.174805	443.758972
876.011719	236.219940
874.847656	623.246033
873.684570	424.746399
872.520508	365.872803
871.355469	176.497437
870.191406	281.900757
869.026367	193.804688
867.861328	143.955582
866.695313	395.339996
865.530273	1008.437683
864.364258	589.826111
863.197266	508.350220
862.031250	188.802505
860.864258	230.881348
859.697266	587.184875
858.530273	303.628601
857.362305	587.843506
856.194336	676.709167
855.026367	442.523956
853.857422	916.934448
852.688477	994.285278
851.519531	894.484253
850.350586	823.798584
849.180664	862.843567
848.010742	677.843018
846.840820	633.923645
845.670898	408.634064
844.500000	263.944977
843.329102	530.939880
842.157227	560.612976
840.986328	205.532257
839.814453	351.371643
838.642578	483.648682
837.469727	-16.681681
836.296875	285.249847
835.124023	607.050842
833.951172	379.231293
832.777344	408.187439
831.603516	713.824219
830.429688	488.089264
829.255859	875.918518
828.081055	197.243271
826.906250	357.285370
825.731445	269.676270
824.555664	280.073730
823.379883	-237.784393
822.204102	-47.016483
821.027344	221.503922
819.851563	46.645340
818.674805	366.005676
817.497070	150.900101
816.320313	149.420471
815.142578	165.617493
813.963867	-58.525547
812.786133	57.552708
811.607422	-68.870842
810.428711	-17.537197
809.250000	-190.782852
808.070313	4.721515
806.890625	-62.073238
805.710938	-857.300293
804.531250	-289.162964
803.350586	-296.277466
802.169922	29.342932
800.988281	70.718773
799.807617	-566.722534
798.625977	-385.767914
797.444336	-737.066711
796.261719	-230.594559
795.079102	-473.434143
793.896484	-107.065536
792.713867	-327.910217
791.530273	-331.772003
790.346680	56.079609
789.163086	158.125748
787.979492	173.710861
786.794922	259.956848
785.610352	-211.284027
784.425781	62.727448
783.240234	-74.679855
782.054688	95.065559
780.869141	284.507843
779.682617	230.749222
778.496094	-52.778900
777.309570	-345.110321
776.123047	-109.825600
774.935547	-73.388916
773.748047	-293.016724
772.560547	230.745773
771.373047	-33.158264
770.184570	337.955414
768.996094	256.910004
767.806641	292.600708
766.618164	77.016449
765.428711	185.242599
764.239258	145.782623
763.048828	145.875473
761.858398	321.981934
760.667969	185.424637
759.477539	405.284180
758.286133	398.385468
757.094727	516.771790
755.903320	289.848175
754.710938	509.166077
753.518555	258.034790
752.326172	127.796974
751.133789	206.228928
749.940430	304.327545
748.747070	259.613464
747.553711	-107.793121
746.359375	266.647736
745.166016	245.963089
743.970703	387.543915
742.776367	-249.459198
741.581055	-199.981125
740.385742	62.050110
739.190430	19.333204
737.994141	-78.173798
736.797852	-410.019775
735.601563	-30.037226
734.405273	102.359428
733.208008	37.683029
732.010742	-0.712796
730.813477	-491.957245
729.615234	-304.935822
728.416992	65.685646
727.218750	230.633514
726.020508	43.618484
724.821289	-14.373697
723.622070	170.174774
722.422852	214.873093
721.222656	73.957092
720.022461	299.901581
718.822266	333.706421
717.621094	531.177856
716.420898	152.667664
715.218750	199.673309
714.017578	22.114944
712.815430	167.332047
711.614258	-282.472412
710.411133	488.242401
709.208984	345.860931
708.005859	-79.534897
706.802734	105.040825
705.599609	111.091629
704.395508	-470.443054
703.191406	-59.378391
701.987305	-37.828190
700.782227	133.865829
699.577148	-109.748619
698.372070	40.327805
697.166992	107.844337
695.960938	147.174179
694.754883	32.348843
693.548828	189.175949
692.341797	144.091217
691.135742	-295.951843
689.927734	-305.952423
688.720703	-485.074066
687.512695	-50.057442
686.304688	44.362041
685.096680	-130.008698
683.888672	90.383247
682.679688	48.543896
681.470703	54.529888
680.260742	-4.348103
679.050781	12.743415
677.840820	-476.725372
676.630859	203.184311
675.419922	-86.705261
674.209961	-272.445465
672.998047	24.451723
671.787109	48.843437
670.575195	257.162048
669.363281	104.508263
668.151367	114.167320
666.938477	249.289139
665.725586	-69.167137
664.512695	185.016663
663.299805	-91.964958
662.085938	86.830505
660.872070	-371.014191
659.658203	-312.789612
658.443359	-53.830978
657.228516	90.837891
656.013672	67.382683
654.797852	63.471615
653.583008	-86.864586
652.366211	-94.796097
651.150391	-382.655365
649.934570	100.802879
648.717773	-66.148628
647.500000	-11.174118
646.283203	478.656464
645.065430	576.727783
643.847656	565.136658
642.629883	334.256165
641.411133	417.517761
640.192383	311.630096
638.973633	44.668465
637.753906	508.500702
636.534180	-97.700943
635.314453	565.813354
634.094727	299.254059
632.874023	-126.016357
631.653320	708.856079
630.432617	461.834442
629.211914	184.896927
627.990234	-10.415946
626.768555	184.630753
625.545898	343.107758
624.324219	846.569336
623.101563	59.698563
621.877930	228.654404
620.655273	508.837433
619.431641	11.444655
618.208008	92.239014
616.983398	25.177902
615.759766	13.656571
614.535156	59.748089
613.310547	-210.923172
612.084961	-171.574387
610.859375	-200.867264
609.633789	-70.050560
608.408203	502.837311
607.181641	73.142471
605.955078	-14.864921
604.728516	3.645987
