# Supplementary material for: Raman spectroscopy accurately differentiates mucosal healing from non-healing and biochemical changes following biological therapy in inflammatory bowel disease
Source: PLoS One. 2021 Jun 2;16(6):e0252210. doi: 10.1371/journal.pone.0252210 (PMC8172032; doi:10.1371/journal.pone.0252210)
Supplement: S2 Dataset — (ZIP) [file pone.0252210.s004.zip › Export UC MH/OC018-1b pre treatment_BL sub CR removed_88__X_-16603.3__Y_-557.454__Z_-4119.16__Time_1001.txt]

1714.771484	92.711258
1713.794922	20.938711
1712.818359	35.858696
1711.841797	-16.367008
1710.864258	35.889015
1709.886719	-64.714775
1708.909180	8.878990
1707.930664	-78.347221
1706.953125	48.780376
1705.974609	-94.619385
1704.996094	-200.427292
1704.017578	-38.453434
1703.038086	-138.757217
1702.058594	25.954636
1701.079102	126.504776
1700.099609	-72.386856
1699.120117	132.678696
1698.139648	-44.469410
1697.159180	120.706902
1696.178711	-93.419151
1695.198242	184.257492
1694.216797	226.969696
1693.235352	123.022041
1692.253906	-42.052395
1691.272461	76.080673
1690.291016	213.081192
1689.308594	118.162987
1688.326172	194.240173
1687.343750	371.875977
1686.360352	515.031189
1685.377930	274.624664
1684.394531	354.355408
1683.411133	183.921936
1682.427734	458.664490
1681.443359	331.475800
1680.458984	473.544373
1679.474609	842.107727
1678.490234	729.165588
1677.505859	427.700775
1676.520508	546.942505
1675.535156	764.853271
1674.549805	663.951843
1673.564453	818.606323
1672.578125	808.744141
1671.592773	910.829468
1670.606445	949.437134
1669.619141	908.680054
1668.632813	971.844604
1667.645508	1191.924683
1666.658203	1141.541016
1665.670898	1181.732910
1664.683594	1291.217651
1663.695313	1332.021484
1662.708008	1293.607056
1661.719727	1093.820190
1660.730469	1265.505005
1659.742188	1593.798828
1658.752930	1368.570557
1657.763672	1313.285156
1656.774414	1192.148193
1655.785156	1378.497559
1654.794922	1099.218262
1653.804688	1032.086792
1652.814453	962.653625
1651.824219	930.594849
1650.833984	869.767151
1649.842773	711.435242
1648.851563	860.109497
1647.860352	776.445984
1646.868164	645.545715
1645.876953	565.190186
1644.884766	456.095490
1643.892578	442.387146
1642.900391	357.682495
1641.907227	85.888077
1640.914063	178.628174
1639.920898	295.331390
1638.927734	214.421326
1637.934570	236.642792
1636.940430	230.094559
1635.946289	168.439240
1634.952148	-127.491661
1633.958008	-70.013176
1632.963867	29.811535
1631.968750	29.735386
1630.973633	114.128479
1629.978516	-72.440643
1628.982422	70.248184
1627.987305	-63.202812
1626.991211	-85.917770
1625.995117	-40.054180
1624.998047	-238.573898
1624.001953	-18.830378
1623.004883	-106.532364
1622.007813	42.468475
1621.010742	-23.867956
1620.013672	99.094025
1619.015625	264.164917
1618.017578	137.877151
1617.019531	179.772644
1616.021484	87.939217
1615.022461	93.348076
1614.023438	125.103371
1613.024414	46.807606
1612.025391	18.471527
1611.026367	186.857849
1610.026367	-179.397614
1609.026367	72.992470
1608.026367	84.338722
1607.026367	163.857086
1606.025391	167.472885
1605.025391	129.263794
1604.024414	15.225950
1603.022461	121.113678
1602.021484	258.400909
1601.019531	79.165268
1600.017578	25.575573
1599.015625	-25.342335
1598.013672	-86.666077
1597.010742	-59.080887
1596.008789	-57.619804
1595.005859	-126.680122
1594.001953	-302.786469
1592.999023	-207.246201
1591.995117	-234.450531
1590.991211	135.084076
1589.987305	16.463116
1588.983398	-104.733299
1587.978516	-126.778770
1586.974609	-60.176414
1585.969727	-6.669785
1584.963867	114.552887
1583.958984	-11.902738
1582.953125	200.378983
1581.947266	39.999588
1580.941406	-0.557877
1579.935547	117.680923
1578.928711	61.384010
1577.922852	111.757729
1576.916016	-85.170174
1575.909180	-32.327667
1574.901367	-34.210747
1573.893555	-20.570333
1572.886719	161.975876
1571.877930	-172.927811
1570.870117	30.180552
1569.861328	-198.209915
1568.853516	-31.746206
1567.844727	137.138718
1566.834961	53.972641
1565.826172	-75.994080
1564.816406	102.844276
1563.806641	-71.420662
1562.796875	122.673141
1561.787109	225.778244
1560.776367	110.879807
1559.766602	29.610895
1558.755859	72.669121
1557.744141	190.731415
1556.733398	62.464073
1555.721680	50.683331
1554.709961	194.164291
1553.698242	114.758415
1552.686523	32.654182
1551.673828	108.321686
1550.662109	18.199829
1549.649414	85.780495
1548.635742	217.842896
1547.623047	305.737183
1546.609375	98.694839
1545.595703	121.642403
1544.582031	338.249481
1543.568359	231.632004
1542.553711	331.555450
1541.540039	2.553834
1540.524414	96.993752
1539.509766	178.327087
1538.495117	-140.597565
1537.479492	-118.931183
1536.463867	47.036060
1535.448242	96.694221
1534.432617	-0.827305
1533.416016	-62.384903
1532.399414	236.797623
1531.382813	146.531540
1530.366211	210.732666
1529.349609	202.608902
1528.332031	341.116913
1527.314453	216.750854
1526.296875	2.166121
1525.279297	-9.161540
1524.260742	20.512291
1523.242188	19.131912
1522.223633	-0.421432
1521.205078	134.164230
1520.185547	52.545071
1519.166992	96.757874
1518.147461	140.777512
1517.127930	182.042816
1516.107422	35.587513
1515.087891	-26.207335
1514.067383	-129.232086
1513.046875	-150.223816
1512.025391	26.257116
1511.004883	135.790497
1509.983398	198.927368
1508.961914	149.015488
1507.940430	-119.017105
1506.918945	-246.074371
1505.896484	-142.534637
1504.874023	42.816933
1503.851563	17.825539
1502.829102	-32.923294
1501.806641	-30.015877
1500.783203	41.870228
1499.759766	-173.155670
1498.736328	11.057582
1497.711914	46.614384
1496.688477	-120.095085
1495.664063	-69.460495
1494.639648	21.931097
1493.614258	28.759945
1492.589844	61.025826
1491.564453	-37.210606
1490.539063	-109.983963
1489.513672	13.853382
1488.488281	247.337753
1487.461914	-17.360815
1486.435547	111.096718
1485.409180	165.357162
1484.382813	191.404251
1483.355469	196.899902
1482.328125	406.346832
1481.300781	358.013062
1480.273438	401.380524
1479.246094	286.571777
1478.217773	564.188782
1477.189453	500.137360
1476.161133	591.415039
1475.132813	733.498108
1474.103516	488.344696
1473.074219	693.836609
1472.044922	878.787048
1471.015625	1094.110718
1469.986328	1039.559326
1468.956055	1033.267456
1467.925781	1273.592163
1466.895508	1305.237305
1465.865234	1420.684937
1464.833984	1414.001343
1463.802734	1414.875732
1462.771484	1690.057983
1461.740234	1507.865234
1460.708008	1988.466064
1459.676758	1785.857910
1458.644531	1941.173950
1457.612305	1847.666138
1456.579102	1830.251953
1455.546875	1782.372681
1454.513672	1927.204834
1453.480469	1904.581909
1452.446289	1978.249268
1451.413086	2252.092773
1450.378906	2150.740234
1449.344727	2229.276855
1448.310547	2145.644775
1447.276367	2013.908813
1446.241211	2173.355957
1445.206055	2226.401123
1444.170898	2028.862183
1443.135742	1849.106567
1442.099609	2031.146973
1441.063477	1853.965454
1440.027344	1982.813721
1438.991211	1909.361938
1437.954102	1603.395996
1436.917969	1727.164307
1435.880859	1628.546387
1434.843750	1481.987793
1433.805664	1312.760376
1432.768555	1285.025391
1431.730469	984.682556
1430.692383	957.052795
1429.654297	737.694336
1428.615234	652.142578
1427.576172	594.398865
1426.537109	345.071198
1425.498047	365.634918
1424.458984	303.049652
1423.418945	265.715118
1422.378906	361.968292
1421.338867	435.553864
1420.298828	320.279053
1419.257813	132.073029
1418.216797	168.035126
1417.175781	274.504730
1416.134766	209.885635
1415.093750	220.821838
1414.051758	211.680161
1413.009766	179.976578
1411.967773	-145.790497
1410.924805	-28.986540
1409.882813	87.851921
1408.839844	312.733856
1407.796875	-35.113342
1406.753906	-171.781219
1405.709961	-47.199482
1404.666016	-65.673241
1403.622070	-23.821499
1402.578125	-34.594341
1401.534180	75.141121
1400.489258	164.843185
1399.444336	-76.400284
1398.399414	91.201683
1397.354492	-34.432003
1396.308594	-54.674824
1395.262695	2.860367
1394.216797	178.202713
1393.170898	93.122543
1392.124023	-61.933037
1391.077148	86.080780
1390.031250	166.579437
1388.983398	54.462883
1387.936523	135.146881
1386.888672	-11.702057
1385.840820	-138.366974
1384.792969	-62.355186
1383.745117	48.736115
1382.696289	14.949457
1381.647461	73.743370
1380.598633	202.576202
1379.549805	-95.570267
1378.500977	125.878441
1377.451172	45.299259
1376.401367	-192.349091
1375.351563	71.774345
1374.300781	111.385666
1373.250000	8.945994
1372.200195	43.842693
1371.148438	111.250748
1370.097656	-150.239243
1369.045898	104.355270
1367.995117	-52.104000
1366.943359	-56.419212
1365.890625	-50.638996
1364.838867	79.780083
1363.786133	-93.419525
1362.733398	-10.057665
1361.680664	80.876038
1360.626953	57.471931
1359.574219	175.999405
1358.520508	145.414993
1357.466797	-19.259289
1356.412109	15.121019
1355.358398	171.407043
1354.303711	-0.185914
1353.249023	91.741379
1352.193359	161.418747
1351.138672	181.565155
1350.083008	320.996490
1349.027344	361.245087
1347.971680	215.530731
1346.915039	397.478302
1345.858398	398.443756
1344.802734	320.215118
1343.745117	380.988831
1342.688477	377.449127
1341.630859	339.363098
1340.573242	673.070190
1339.515625	439.554535
1338.458008	548.038574
1337.399414	572.439087
1336.340820	537.570374
1335.282227	502.864777
1334.223633	666.267090
1333.165039	488.368805
1332.105469	310.690643
1331.045898	575.848816
1329.986328	559.213867
1328.925781	391.960297
1327.865234	612.886292
1326.804688	638.688538
1325.744141	649.804749
1324.683594	614.141479
1323.622070	781.087585
1322.560547	839.494080
1321.499023	796.836853
1320.437500	707.459595
1319.375000	642.927429
1318.312500	706.810547
1317.250000	780.667480
1316.187500	714.115417
1315.124023	793.142639
1314.061523	721.963074
1312.998047	710.073792
1311.933594	772.215271
1310.870117	630.077148
1309.805664	638.311462
1308.741211	626.983093
1307.676758	743.757751
1306.612305	609.652710
1305.546875	726.636658
1304.481445	895.342041
1303.416016	899.363342
1302.349609	785.511108
1301.284180	816.836792
1300.217773	698.384094
1299.151367	774.175476
1298.084961	886.894958
1297.017578	803.239380
1295.950195	795.843140
1294.882813	673.203674
1293.815430	754.408325
1292.747070	489.760651
1291.678711	603.081055
1290.610352	740.984070
1289.541992	552.845032
1288.473633	641.886902
1287.404297	652.571777
1286.334961	584.948059
1285.265625	718.327332
1284.195313	712.148682
1283.125977	595.883484
1282.055664	198.240479
1280.985352	784.765503
1279.914063	747.148804
1278.843750	736.549377
1277.772461	660.004883
1276.700195	620.264648
1275.628906	807.993042
1274.557617	636.412720
1273.485352	689.816650
1272.413086	623.559509
1271.339844	681.988281
1270.267578	774.655090
1269.194336	667.145630
1268.121094	703.779907
1267.046875	647.729309
1265.973633	621.050415
1264.899414	799.367310
1263.825195	567.929504
1262.750977	946.255371
1261.675781	715.013733
1260.601563	778.845520
1259.526367	581.971985
1258.450195	670.284851
1257.375000	524.779175
1256.298828	815.289795
1255.222656	718.611694
1254.146484	646.363770
1253.070313	569.326294
1251.993164	528.862549
1250.916016	687.923523
1249.838867	341.103851
1248.760742	670.414429
1247.683594	720.057678
1246.605469	599.590759
1245.527344	586.118774
1244.448242	592.119568
1243.370117	719.577454
1242.291016	652.750183
1241.211914	627.244568
1240.131836	439.156677
1239.052734	406.468872
1237.972656	630.977051
1236.892578	396.976410
1235.811523	412.868866
1234.731445	469.976440
1233.650391	481.016052
1232.569336	475.092529
1231.488281	503.096436
1230.406250	373.643555
1229.324219	471.894379
1228.242188	599.154541
1227.160156	394.718994
1226.077148	219.413467
1224.994141	414.380920
1223.911133	316.542297
1222.828125	426.730591
1221.745117	360.342346
1220.661133	190.018768
1219.577148	280.783783
1218.492188	166.098877
1217.408203	123.915329
1216.323242	316.018341
1215.238281	80.593147
1214.153320	226.697464
1213.067383	215.821060
1211.982422	364.185059
1210.896484	249.475906
1209.809570	489.367493
1208.723633	487.956207
1207.636719	303.273041
1206.549805	359.682220
1205.462891	497.964325
1204.375000	173.535767
1203.288086	150.315567
1202.200195	218.579620
1201.111328	289.177765
1200.023438	220.069382
1198.934570	1.726435
1197.845703	-38.511738
1196.756836	-203.881027
1195.666992	8.376595
1194.578125	-32.002552
1193.488281	-173.389633
1192.397461	89.019447
1191.307617	-14.004414
1190.216797	-16.140253
1189.125977	12.886407
1188.035156	80.255898
1186.944336	-152.575073
1185.852539	-426.172974
1184.760742	-159.772797
1183.668945	24.863539
1182.576172	-152.852081
1181.483398	19.566380
1180.390625	-67.106842
1179.297852	81.094940
1178.205078	-3.309827
1177.111328	41.631588
1176.017578	84.077545
1174.923828	47.393253
1173.829102	171.069397
1172.734375	153.371094
1171.639648	274.408752
1170.544922	232.600418
1169.450195	92.645493
1168.354492	-1.888449
1167.258789	44.609921
1166.163086	95.782417
1165.066406	194.645737
1163.969727	111.770477
1162.873047	136.348373
1161.776367	249.197159
1160.679688	201.913879
1159.582031	106.812828
1158.484375	233.639008
1157.386719	470.085266
1156.288086	214.864182
1155.189453	317.447662
1154.090820	272.039368
1152.992188	374.374298
1151.892578	295.412872
1150.793945	542.873779
1149.693359	287.409302
1148.593750	517.893005
1147.494141	312.368378
1146.393555	323.502594
1145.292969	213.135757
1144.191406	245.510162
1143.090820	92.187737
1141.989258	107.728310
1140.887695	208.781067
1139.785156	240.735550
1138.683594	384.304871
1137.581055	244.893036
1136.478516	362.061829
1135.375977	407.814331
1134.272461	541.321045
1133.168945	517.955566
1132.065430	568.094177
1130.960938	466.214844
1129.857422	791.397522
1128.752930	653.734558
1127.648438	817.252563
1126.542969	648.624634
1125.438477	738.385559
1124.333008	953.625305
1123.226563	642.615540
1122.121094	592.253113
1121.014648	650.769043
1119.908203	631.020874
1118.801758	646.700500
1117.695313	700.150513
1116.587891	699.055115
1115.480469	539.356323
1114.373047	533.384888
1113.264648	517.864075
1112.156250	573.187256
1111.047852	467.665833
1109.939453	567.698120
1108.830078	603.805054
1107.721680	460.294098
1106.611328	489.148926
1105.501953	576.933594
1104.392578	652.793213
1103.282227	634.135132
1102.171875	787.637878
1101.060547	606.032104
1099.950195	674.412415
1098.838867	924.226379
1097.726563	773.118408
1096.615234	893.024597
1095.502930	840.798279
1094.390625	640.118591
1093.278320	747.972168
1092.166016	747.396484
1091.052734	784.409790
1089.939453	821.337158
1088.826172	611.125244
1087.711914	662.051147
1086.598633	830.484741
1085.484375	895.315674
1084.369141	762.587280
1083.254883	965.943298
1082.139648	638.116821
1081.024414	690.942383
1079.909180	567.542419
1078.792969	674.248657
1077.676758	550.795959
1076.560547	725.413574
1075.444336	815.430176
1074.327148	623.843262
1073.209961	676.214233
1072.092773	754.309448
1070.974609	665.875366
1069.857422	603.226807
1068.739258	512.442871
1067.620117	866.761597
1066.501953	705.620117
1065.382813	689.689270
1064.263672	652.663574
1063.144531	522.002930
1062.024414	807.879456
1060.905273	592.966919
1059.784180	518.448059
1058.664063	677.778625
1057.543945	659.340820
1056.422852	451.566376
1055.301758	449.500854
1054.179688	332.940338
1053.057617	550.415771
1051.936523	305.432648
1050.813477	576.479065
1049.691406	364.252411
1048.568359	301.454376
1047.445313	583.955811
1046.322266	553.780029
1045.198242	542.266235
1044.075195	246.341614
1042.950195	244.223770
1041.826172	426.207825
1040.702148	482.308685
1039.577148	482.485626
1038.452148	529.245239
1037.326172	273.337830
1036.201172	352.736481
1035.075195	227.331451
1033.948242	544.027161
1032.822266	293.073792
1031.695313	432.919464
1030.568359	419.283508
1029.441406	324.329041
1028.313477	234.088776
1027.186523	85.844948
1026.058594	300.038025
1024.929688	-1.360227
1023.801758	1.555273
1022.672852	-155.651764
1021.543945	-134.064987
1020.414063	-86.931725
1019.284180	-88.484123
1018.155273	-83.028748
1017.024414	-58.991863
1015.894531	46.213799
1014.763672	67.993279
1013.632813	256.623932
1012.501953	215.915207
1011.370117	304.956024
1010.238281	248.160263
1009.106445	318.756287
1007.974609	449.546692
1006.841797	492.423248
1005.708984	810.591614
1004.576172	1188.804443
1003.443359	1719.497192
1002.309570	1762.308716
1001.175781	1213.599854
1000.041992	487.329102
998.907227	329.670898
997.772461	308.409454
996.637695	238.755295
995.502930	72.274529
994.367188	5.178839
993.231445	182.749084
992.095703	-11.027859
990.959961	30.584894
989.823242	28.462358
988.686523	109.409393
987.549805	36.019257
986.412109	82.553856
985.274414	-25.156870
984.136719	-77.453339
982.999023	-85.884010
981.860352	96.825981
980.722656	-146.154236
979.583008	-0.121619
978.444336	-19.654629
977.304688	-82.766037
976.165039	189.912247
975.025391	-22.400862
973.884766	220.479141
972.745117	295.650574
971.604492	168.775238
970.462891	200.515656
969.322266	94.612000
968.180664	154.127991
967.039063	236.679718
965.896484	-68.401344
964.753906	184.124649
963.611328	296.775116
962.468750	113.757919
961.326172	-4.877366
960.182617	257.045807
959.039063	79.114250
957.894531	293.042755
956.750977	211.606918
955.606445	61.655617
954.460938	156.798111
953.316406	219.987030
952.170898	164.314896
951.025391	-67.315079
949.879883	110.596519
948.733398	48.515060
947.587891	210.574478
946.440430	125.908630
945.293945	192.185959
944.146484	338.501282
942.999023	140.086792
941.851563	170.181915
940.704102	287.121704
939.555664	157.706070
938.407227	140.264282
937.257813	296.297607
936.109375	199.288895
934.959961	177.686966
933.810547	42.271667
932.660156	189.595306
931.510742	31.724665
930.360352	19.820221
929.208984	-192.317215
928.058594	89.756279
926.907227	-42.380302
925.755859	-83.309517
924.603516	139.789017
923.452148	-110.136955
922.299805	110.848724
921.147461	-43.217953
919.994141	-233.443100
918.840820	26.428663
917.687500	4.629061
916.534180	-103.333885
915.379883	0.041389
914.225586	-82.645576
913.071289	43.618980
911.916992	-233.916840
910.761719	-116.499260
909.606445	-139.621140
908.451172	-74.185844
907.294922	-53.993145
906.138672	-47.289246
904.982422	-201.334091
903.826172	-53.923832
902.668945	-17.429255
901.511719	84.820839
900.354492	44.532162
899.196289	-27.302658
898.038086	41.281132
896.879883	-25.775522
895.721680	122.142113
894.562500	91.491722
893.403320	128.771713
892.244141	10.210984
891.084961	178.735626
889.924805	92.049622
888.764648	122.929214
887.603516	117.775711
886.443359	60.799889
885.282227	-50.208523
884.121094	217.949112
882.958984	21.435015
881.797852	127.266830
880.635742	388.699585
879.472656	235.376099
878.310547	70.934532
877.147461	458.610748
875.984375	375.444427
874.820313	472.545319
873.656250	265.753693
872.492188	322.469757
871.328125	214.963776
870.164063	285.302917
868.999023	45.299217
867.833984	84.301292
866.667969	494.287231
865.502930	180.422012
864.336914	203.822250
863.169922	207.055099
862.003906	360.811493
860.836914	316.955383
859.669922	315.821228
858.501953	534.688049
857.334961	318.185791
856.166992	541.518494
854.999023	414.914948
853.830078	216.662979
852.661133	531.886719
851.492188	611.670654
850.323242	341.905640
849.153320	462.080780
847.983398	174.619919
846.813477	429.164001
845.642578	482.147369
844.472656	351.599792
843.301758	283.784119
842.129883	520.238831
840.958984	246.684937
839.787109	424.917603
838.614258	312.483032
837.442383	289.487000
836.269531	552.492188
835.096680	504.878387
833.923828	448.345978
832.750000	478.912292
831.576172	350.966797
830.402344	399.365234
829.227539	478.964722
828.053711	480.428802
826.878906	374.832733
825.703125	472.153290
824.528320	281.853058
823.352539	218.638962
822.175781	335.891113
821.000000	203.574219
819.823242	53.472225
818.646484	230.671219
817.469727	169.579773
816.291992	239.768600
815.114258	-17.166288
813.936523	121.881966
812.758789	-19.377201
811.580078	239.551605
810.401367	-39.584969
809.221680	-45.322830
808.042969	-133.329865
806.863281	-70.321983
805.683594	-149.529770
804.502930	44.296871
803.322266	-72.771698
802.141602	-43.410587
800.960938	-67.384727
799.779297	-180.140472
798.597656	-106.664688
797.416016	-164.105988
796.234375	-190.578751
795.051758	-44.289295
793.869141	-159.566803
792.685547	-2.461383
791.502930	-13.815305
790.319336	81.001678
789.135742	-81.057884
787.951172	-83.824570
786.766602	-62.361195
785.582031	-16.685116
784.397461	53.183453
783.211914	133.966507
782.026367	48.846870
780.840820	133.787888
779.655273	97.079086
778.468750	58.068283
777.282227	-38.448799
776.094727	81.295464
774.908203	-4.386555
773.720703	59.891315
772.533203	40.193012
771.344727	99.776222
770.156250	145.978638
768.967773	117.085457
767.779297	222.510849
766.589844	301.322876
765.400391	298.466339
764.210938	106.088989
763.020508	252.741226
761.830078	264.919159
760.639648	442.010986
759.449219	337.267242
758.257813	362.221619
757.066406	301.265411
755.875000	339.141632
754.682617	407.642548
753.491211	300.170563
752.297852	186.028320
751.105469	166.255112
749.912109	253.964691
748.718750	244.897354
747.525391	121.562248
746.331055	298.795380
745.137695	190.597916
743.942383	323.599823
742.748047	285.358917
741.552734	288.661774
740.357422	94.564491
739.162109	99.843391
737.965820	356.938782
736.770508	-23.600193
735.573242	18.549141
734.376953	73.687614
733.179688	115.545258
731.982422	183.518387
730.785156	297.282349
729.586914	310.259735
728.388672	351.539825
727.190430	230.904633
725.992188	212.940033
724.792969	238.573471
723.593750	58.725975
722.394531	444.549072
721.194336	419.559113
719.994141	446.871002
718.793945	371.485168
717.592773	289.487244
716.391602	336.145050
715.190430	349.968048
713.989258	413.846558
712.787109	226.897614
711.584961	290.596649
710.382813	382.508118
709.180664	169.303986
707.977539	197.878632
706.774414	328.707123
705.570313	248.233704
704.367188	206.907822
703.163086	117.662628
701.958984	63.205181
700.753906	332.780579
699.548828	99.879341
698.343750	208.344040
697.138672	221.078842
695.932617	-63.925900
694.726563	-55.562042
693.520508	43.982010
692.313477	-143.178284
691.106445	36.601658
689.899414	-146.179871
688.692383	-96.718857
687.484375	-34.280514
686.276367	-110.689697
685.068359	34.102894
683.859375	-53.136574
682.650391	-116.491554
681.441406	117.048317
680.232422	-126.104195
679.022461	14.223516
677.812500	-144.307709
676.602539	-79.763535
675.391602	-116.942848
674.180664	-22.078329
672.969727	-134.894745
671.758789	126.551132
670.546875	-120.218063
669.334961	-98.755386
668.123047	48.111912
666.910156	17.788486
665.697266	22.112774
664.484375	-38.285442
663.270508	5.067998
662.057617	39.850494
660.842773	31.536663
659.628906	111.791252
658.415039	-38.724091
657.200195	-14.367950
655.984375	-33.042660
654.769531	-21.414684
653.553711	-26.918583
652.337891	8.643378
651.122070	-39.702877
649.905273	121.021278
648.688477	96.621506
647.471680	96.054176
646.253906	130.066605
645.037109	170.666916
643.818359	179.130859
642.600586	97.412201
641.381836	256.728180
640.163086	130.206253
638.944336	76.988632
637.725586	-25.458406
636.505859	-20.265326
635.286133	-47.115295
634.065430	1.387577
632.845703	84.398895
631.625000	-113.613022
630.403320	-10.920633
629.182617	121.948608
627.960938	-98.952644
626.739258	75.012474
625.517578	210.504822
624.294922	50.345818
623.072266	59.753216
621.849609	356.442871
620.625977	149.847275
619.402344	-54.307247
618.178711	3.031287
616.955078	-134.232864
615.730469	-100.029953
614.505859	34.918270
613.281250	-95.228004
612.055664	5.850511
610.830078	-55.406288
609.604492	39.603176
608.378906	72.792618
607.152344	-2.799718
605.925781	-184.969421
604.699219	179.842560
