# Supplementary material for: Raman spectroscopy accurately differentiates mucosal healing from non-healing and biochemical changes following biological therapy in inflammatory bowel disease
Source: PLoS One. 2021 Jun 2;16(6):e0252210. doi: 10.1371/journal.pone.0252210 (PMC8172032; doi:10.1371/journal.pone.0252210)
Supplement: S2 Dataset — (ZIP) [file pone.0252210.s004.zip › Export UC MH/OC031 post-1_base sub cr removed_60__X_-17047.7__Y_32923.8__Z_-381.807__Time_689.txt]

1714.837891	153.114441
1713.861328	-94.272339
1712.884766	-29.616499
1711.907227	-66.671234
1710.930664	49.397411
1709.953125	53.073818
1708.975586	-186.839569
1707.997070	128.203308
1707.019531	-22.654028
1706.041016	110.689713
1705.062500	-20.785101
1704.083984	24.773634
1703.104492	-20.393032
1702.125000	-204.349731
1701.145508	-21.433882
1700.166016	70.797958
1699.186523	26.957878
1698.206055	-56.650589
1697.225586	-153.246750
1696.245117	-22.345440
1695.264648	-176.991119
1694.283203	21.288910
1693.301758	54.280563
1692.320313	-32.521416
1691.338867	25.188965
1690.357422	149.932281
1689.375000	42.861340
1688.392578	2.871276
1687.410156	91.246559
1686.427734	145.280228
1685.444336	186.298416
1684.460938	57.112835
1683.477539	194.752182
1682.494141	154.229294
1681.509766	-90.985519
1680.526367	409.731628
1679.541992	338.287140
1678.557617	368.348755
1677.572266	358.821045
1676.587891	280.503998
1675.602539	516.354004
1674.617188	412.121613
1673.630859	403.956329
1672.645508	374.890015
1671.659180	603.884155
1670.672852	551.534119
1669.686523	733.249817
1668.699219	479.746246
1667.712891	391.282684
1666.725586	486.293060
1665.738281	716.906433
1664.750000	743.452759
1663.762695	680.136536
1662.774414	784.200439
1661.786133	854.059998
1660.797852	852.627197
1659.808594	870.031860
1658.820313	985.758118
1657.831055	908.356934
1656.841797	1077.552490
1655.851563	921.296509
1654.862305	757.458374
1653.872070	736.859619
1652.881836	687.435791
1651.891602	670.041504
1650.900391	671.417969
1649.910156	601.670593
1648.918945	466.110687
1647.927734	412.786407
1646.935547	465.409363
1645.944336	301.636658
1644.952148	280.781311
1643.959961	199.430420
1642.966797	136.811035
1641.974609	135.149612
1640.981445	91.475677
1639.988281	-17.926374
1638.995117	73.382706
1638.001953	51.458374
1637.007813	74.550285
1636.013672	-44.516071
1635.019531	-305.653015
1634.025391	-57.993610
1633.031250	-255.441376
1632.036133	-44.434277
1631.041016	-49.261013
1630.045898	-153.958908
1629.049805	-116.341393
1628.054688	168.752182
1627.058594	177.637665
1626.062500	-10.598402
1625.065430	-11.925097
1624.069336	-42.036339
1623.072266	-95.668816
1622.075195	21.650259
1621.078125	110.132767
1620.081055	22.700579
1619.083008	-51.460243
1618.084961	-44.097000
1617.086914	68.356804
1616.088867	141.487244
1615.089844	196.303116
1614.091797	101.656548
1613.092773	22.861065
1612.092773	12.344912
1611.093750	59.578007
1610.093750	-53.024967
1609.094727	91.278198
1608.093750	-105.004356
1607.093750	104.833084
1606.093750	13.478840
1605.092773	-64.704674
1604.091797	27.322832
1603.090820	80.090385
1602.088867	93.615906
1601.087891	180.406921
1600.085938	-182.641998
1599.083984	-74.873276
1598.081055	-71.704231
1597.079102	-225.336288
1596.076172	-41.824696
1595.073242	-111.792976
1594.070313	-137.330750
1593.067383	74.763443
1592.063477	-133.568985
1591.059570	-106.909355
1590.055664	-142.906616
1589.051758	89.820625
1588.046875	-128.837814
1587.041992	20.284128
1586.037109	138.026016
1585.032227	81.032173
1584.027344	130.881561
1583.021484	180.670242
1582.015625	-95.237076
1581.009766	17.001465
1580.003906	64.047112
1578.997070	100.606331
1577.990234	-16.467442
1576.984375	108.465607
1575.976563	17.342773
1574.969727	186.314484
1573.961914	22.274904
1572.954102	22.041893
1571.946289	68.532097
1570.938477	-20.209835
1569.929688	252.179840
1568.921875	43.793297
1567.913086	139.291901
1566.903320	84.062111
1565.894531	187.140106
1564.884766	22.749495
1563.875000	-24.880529
1562.865234	142.760040
1561.855469	139.047485
1560.844727	18.544640
1559.834961	66.536095
1558.824219	57.381554
1557.813477	40.362862
1556.801758	38.799587
1555.790039	-63.890396
1554.779297	126.035439
1553.766602	7.633786
1552.754883	-2.081045
1551.743164	321.994812
1550.730469	42.884827
1549.717773	-91.327164
1548.705078	82.221268
1547.691406	115.938248
1546.677734	-18.523563
1545.665039	234.713562
1544.650391	100.064590
1543.636719	-3.622942
1542.623047	-94.458405
1541.608398	8.335189
1540.593750	25.763996
1539.579102	-150.547318
1538.563477	135.111694
1537.547852	-62.018967
1536.533203	55.585388
1535.516602	95.633316
1534.500977	63.351616
1533.485352	-67.004295
1532.468750	111.908531
1531.452148	38.067383
1530.435547	183.160858
1529.417969	-91.829567
1528.400391	68.452744
1527.383789	-52.111652
1526.365234	218.565292
1525.347656	41.166729
1524.329102	-97.674187
1523.311523	121.059921
1522.292969	-53.968849
1521.273438	-18.162579
1520.254883	-10.754125
1519.235352	-152.558426
1518.215820	-47.686081
1517.196289	39.047207
1516.176758	-74.738647
1515.156250	-121.812004
1514.136719	-202.343750
1513.116211	-149.453445
1512.094727	-122.366066
1511.074219	107.345871
1510.052734	111.073067
1509.031250	263.473694
1508.009766	-76.682625
1506.988281	-106.549095
1505.965820	-13.462930
1504.943359	-43.532066
1503.920898	51.871651
1502.898438	77.971123
1501.875000	-121.432419
1500.852539	-18.670145
1499.829102	60.907951
1498.805664	-51.609070
1497.781250	-10.631123
1496.757813	-95.115570
1495.733398	-90.128761
1494.708984	14.510593
1493.684570	-34.389397
1492.659180	-157.493774
1491.633789	100.187622
1490.608398	-46.046783
1489.583008	-189.741333
1488.557617	110.972755
1487.531250	94.827637
1486.504883	-5.634283
1485.478516	6.187259
1484.452148	209.332977
1483.424805	197.993866
1482.398438	36.102482
1481.371094	93.535202
1480.342773	186.567017
1479.315430	330.494141
1478.287109	306.075470
1477.259766	187.338928
1476.230469	290.218506
1475.202148	331.881409
1474.173828	330.183441
1473.144531	300.419769
1472.115234	517.526245
1471.085938	673.416870
1470.055664	653.623962
1469.025391	682.128540
1467.996094	647.010376
1466.964844	766.949585
1465.934570	924.943542
1464.904297	1039.627075
1463.873047	1138.968994
1462.841797	1045.154541
1461.809570	1017.378967
1460.778320	926.109924
1459.746094	1103.968384
1458.713867	1159.882935
1457.681641	1233.515747
1456.649414	1200.529663
1455.616211	1312.120850
1454.583008	1263.865479
1453.549805	1476.788696
1452.516602	1479.191284
1451.483398	1514.531250
1450.449219	1395.256348
1449.415039	1445.768188
1448.380859	1519.049927
1447.345703	1660.658081
1446.311523	1652.833740
1445.276367	1609.561035
1444.241211	1508.098755
1443.205078	1368.716187
1442.169922	1236.999268
1441.133789	1552.996460
1440.097656	1254.407837
1439.061523	1368.036011
1438.024414	1395.678589
1436.988281	1393.009277
1435.951172	1258.968140
1434.914063	1130.052124
1433.875977	862.301086
1432.838867	811.832703
1431.800781	771.494629
1430.762695	514.151733
1429.724609	511.789948
1428.685547	456.468811
1427.646484	148.983673
1426.607422	366.155518
1425.568359	265.610931
1424.529297	432.318237
1423.489258	341.938599
1422.449219	105.505417
1421.409180	224.378632
1420.369141	139.251144
1419.328125	248.063461
1418.288086	132.843307
1417.247070	118.375519
1416.205078	-162.771927
1415.164063	102.162720
1414.122070	-12.766912
1413.080078	91.173233
1412.038086	44.276482
1410.996094	97.992409
1409.953125	71.312576
1408.910156	-28.162058
1407.867188	-122.514221
1406.824219	24.324711
1405.780273	48.116955
1404.737305	-126.344795
1403.693359	-107.427902
1402.648438	-161.235519
1401.604492	-104.564278
1400.559570	-178.286102
1399.514648	1.358409
1398.469727	133.358582
1397.424805	-32.907616
1396.378906	34.013851
1395.333984	23.317591
1394.288086	67.795433
1393.241211	2.123332
1392.195313	106.824493
1391.148438	-1.236618
1390.101563	148.609680
1389.054688	128.314407
1388.006836	-82.033241
1386.959961	65.462105
1385.912109	45.422382
1384.864258	-4.532063
1383.815430	-49.393864
1382.767578	-86.651176
1381.718750	-183.782135
1380.669922	-228.332809
1379.621094	69.361450
1378.571289	-47.475891
1377.522461	0.586972
1376.472656	-86.068031
1375.421875	86.897736
1374.372070	-94.366737
1373.321289	-3.608966
1372.270508	-32.498947
1371.219727	-73.755035
1370.168945	-107.428627
1369.117188	170.497238
1368.066406	32.319786
1367.014648	-30.988880
1365.961914	-61.813007
1364.910156	268.507324
1363.857422	140.725891
1362.804688	-6.820471
1361.751953	29.920139
1360.698242	34.386078
1359.645508	-112.770576
1358.591797	-28.519901
1357.538086	207.438232
1356.483398	-46.282784
1355.429688	149.998611
1354.375000	217.085403
1353.320313	219.650314
1352.264648	252.099960
1351.209961	262.286957
1350.154297	131.058868
1349.098633	136.479553
1348.042969	422.375977
1346.986328	432.868958
1345.930664	391.369720
1344.874023	211.108353
1343.817383	556.598389
1342.759766	438.520447
1341.703125	583.266357
1340.645508	522.396973
1339.587891	449.258392
1338.529297	547.111511
1337.471680	412.278076
1336.413086	648.897644
1335.354492	647.914490
1334.295898	533.200256
1333.236328	430.986847
1332.176758	623.223145
1331.117188	575.607788
1330.057617	325.378601
1328.998047	601.806396
1327.937500	435.863831
1326.876953	460.313568
1325.816406	423.084686
1324.754883	509.426270
1323.694336	790.866638
1322.632813	637.816711
1321.571289	610.777039
1320.508789	593.696167
1319.447266	497.767639
1318.384766	559.799500
1317.322266	653.938416
1316.259766	661.830994
1315.196289	847.251282
1314.132813	591.583984
1313.069336	594.782227
1312.005859	696.578674
1310.942383	749.153076
1309.877930	491.560913
1308.813477	837.214783
1307.749023	776.734924
1306.683594	777.859497
1305.619141	616.703918
1304.553711	829.503662
1303.488281	1047.195190
1302.421875	896.117615
1301.356445	811.533203
1300.290039	626.302795
1299.223633	669.686890
1298.157227	934.164856
1297.089844	1031.607300
1296.022461	910.570374
1294.955078	782.281494
1293.887695	703.187866
1292.819336	906.329102
1291.751953	658.108032
1290.683594	679.808289
1289.614258	782.463013
1288.545898	353.196320
1287.476563	536.858582
1286.407227	382.361694
1285.337891	441.105011
1284.268555	409.253326
1283.198242	644.361389
1282.127930	553.819458
1281.057617	385.040497
1279.986328	297.130035
1278.916016	434.379211
1277.844727	652.325684
1276.773438	745.502075
1275.701172	525.732849
1274.629883	870.741394
1273.557617	506.933868
1272.485352	641.747986
1271.413086	576.234192
1270.339844	720.811035
1269.266602	611.424805
1268.193359	602.205200
1267.120117	737.013245
1266.045898	761.989197
1264.972656	547.911438
1263.898438	526.632019
1262.823242	702.900696
1261.749023	654.829712
1260.673828	657.988037
1259.598633	680.660645
1258.523438	817.850220
1257.448242	789.368042
1256.372070	768.221680
1255.295898	905.355286
1254.219727	708.967834
1253.142578	539.450684
1252.066406	610.896301
1250.989258	475.556580
1249.912109	547.007385
1248.833984	749.735901
1247.756836	750.617615
1246.678711	712.619446
1245.599609	635.765564
1244.521484	624.544739
1243.442383	538.039124
1242.364258	497.712097
1241.285156	484.109680
1240.205078	460.803986
1239.125977	498.174347
1238.045898	715.057922
1236.965820	543.753113
1235.884766	459.819672
1234.804688	499.568512
1233.723633	616.859253
1232.642578	658.966003
1231.561523	502.369171
1230.479492	525.084412
1229.397461	320.130005
1228.315430	301.693359
1227.233398	394.605530
1226.150391	303.526642
1225.068359	403.628357
1223.985352	513.345398
1222.901367	272.301697
1221.818359	398.891663
1220.734375	351.344879
1219.650391	69.352737
1218.566406	113.684746
1217.481445	271.522614
1216.396484	175.654419
1215.311523	60.486507
1214.226563	288.175171
1213.141602	250.224457
1212.055664	202.609924
1210.969727	362.481171
1209.883789	358.227020
1208.796875	332.240967
1207.709961	380.980377
1206.623047	391.098724
1205.536133	478.301331
1204.449219	411.227997
1203.361328	329.696045
1202.273438	96.440369
1201.185547	306.297150
1200.096680	287.330750
1199.008789	157.626160
1197.919922	136.222946
1196.830078	57.053959
1195.741211	122.193718
1194.651367	-70.030289
1193.561523	26.282211
1192.471680	100.881622
1191.381836	-105.745308
1190.291016	-160.967010
1189.200195	-100.911308
1188.109375	-153.790634
1187.017578	-139.465637
1185.926758	-17.173523
1184.834961	-216.553085
1183.742188	-214.351929
1182.650391	-111.448601
1181.557617	106.474991
1180.464844	-61.764233
1179.372070	-86.147095
1178.279297	112.314346
1177.185547	109.373520
1176.091797	-32.550850
1174.998047	29.111267
1173.903320	-19.445354
1172.808594	94.754822
1171.713867	79.615883
1170.619141	114.684486
1169.524414	42.037605
1168.428711	-25.843964
1167.333008	-122.438477
1166.237305	46.324242
1165.140625	-0.150256
1164.044922	8.309031
1162.948242	-11.955464
1161.850586	-158.852112
1160.753906	-152.901016
1159.656250	32.052574
1158.558594	-86.261108
1157.460938	103.267349
1156.362305	187.682953
1155.263672	66.878235
1154.165039	-13.382071
1153.066406	68.470512
1151.967773	183.607986
1150.868164	241.446365
1149.768555	20.448763
1148.667969	-71.871185
1147.568359	-211.824341
1146.467773	26.805773
1145.367188	-120.348503
1144.266602	72.840042
1143.165039	-243.290863
1142.063477	-166.822586
1140.961914	-171.297745
1139.860352	-68.819550
1138.757813	-175.630417
1137.655273	0.381892
1136.552734	-132.625992
1135.450195	69.336586
1134.346680	95.407005
1133.244141	54.937759
1132.139648	118.888870
1131.036133	104.448730
1129.931641	474.374939
1128.827148	262.865173
1127.722656	492.565430
1126.618164	430.453796
1125.512695	309.056213
1124.407227	422.321472
1123.301758	348.293182
1122.196289	215.030518
1121.089844	297.325958
1119.983398	329.816956
1118.876953	153.915314
1117.769531	122.435936
1116.663086	126.435677
1115.555664	158.783813
1114.447266	200.539581
1113.339844	119.275703
1112.231445	-32.915997
1111.123047	202.578873
1110.014648	125.993538
1108.905273	290.397644
1107.795898	284.624451
1106.686523	347.308624
1105.577148	195.081787
1104.466797	380.442322
1103.357422	122.025032
1102.247070	432.312012
1101.135742	398.031647
1100.025391	276.488831
1098.914063	494.495697
1097.802734	269.214874
1096.690430	258.472839
1095.579102	217.088287
1094.466797	569.089111
1093.353516	343.905853
1092.241211	420.196289
1091.127930	244.548767
1090.014648	485.531433
1088.901367	368.741943
1087.788086	498.992828
1086.673828	565.666138
1085.559570	211.410217
1084.445313	111.189926
1083.330078	269.526947
1082.214844	531.169312
1081.099609	367.484161
1079.984375	173.335922
1078.868164	218.769745
1077.751953	343.994537
1076.635742	260.274078
1075.519531	225.865295
1074.402344	409.637634
1073.285156	4.631038
1072.167969	127.403282
1071.050781	191.512085
1069.932617	267.309326
1068.814453	59.542995
1067.696289	156.428070
1066.578125	218.141449
1065.458984	396.910034
1064.339844	210.396835
1063.220703	365.697723
1062.100586	55.272018
1060.980469	271.380432
1059.860352	234.797470
1058.740234	107.048691
1057.619141	119.640381
1056.498047	171.975723
1055.376953	128.497238
1054.255859	-50.443390
1053.133789	356.968811
1052.011719	374.245331
1050.889648	130.060150
1049.767578	114.748322
1048.644531	-227.229599
1047.521484	-13.774309
1046.398438	96.980507
1045.274414	9.495466
1044.150391	-84.914398
1043.026367	67.815453
1041.902344	136.615768
1040.778320	135.523758
1039.653320	52.937630
1038.528320	270.822662
1037.402344	227.886688
1036.277344	-61.714516
1035.151367	97.972832
1034.024414	73.826805
1032.898438	-154.952148
1031.771484	48.942474
1030.644531	117.940468
1029.517578	49.811363
1028.390625	-94.929222
1027.262695	34.585030
1026.134766	-105.353966
1025.005859	-201.062439
1023.877930	-141.125809
1022.749023	-88.135445
1021.620117	-132.584808
1020.490234	-543.533142
1019.361328	-327.970642
1018.231445	-242.322266
1017.101563	209.649689
1015.970703	-196.154877
1014.839844	-31.648756
1013.708984	-145.181717
1012.578125	-1.499078
1011.447266	119.016159
1010.315430	72.836319
1009.183594	128.581497
1008.050781	311.632294
1006.918945	78.219994
1005.786133	349.213470
1004.653320	777.392700
1003.519531	1013.539795
1002.386719	1351.344482
1001.252930	1109.023804
1000.118164	358.603790
998.984375	350.046326
997.849609	159.125198
996.714844	185.378723
995.580078	-49.136913
994.444336	-85.021103
993.308594	-97.749496
992.172852	-36.593098
991.036133	52.274616
989.900391	97.368034
988.763672	-85.680740
987.626953	33.303596
986.489258	-294.648163
985.351563	-108.732918
984.213867	14.992023
983.076172	-29.332394
981.937500	69.141205
980.798828	-23.355726
979.660156	40.707329
978.521484	-76.894012
977.381836	-189.768250
976.242188	-162.275101
975.102539	134.202759
973.961914	113.498398
972.822266	104.367088
971.681641	150.438644
970.540039	242.488754
969.399414	134.839600
968.257813	277.497314
967.116211	176.923721
965.973633	-68.060516
964.832031	-42.204132
963.689453	75.438881
962.545898	206.856918
961.403320	76.999046
960.259766	107.680717
959.116211	129.260620
957.972656	29.512987
956.828125	-44.923832
955.683594	27.267563
954.539063	218.516602
953.393555	96.258644
952.249023	17.599718
951.103516	46.549519
949.957031	215.046356
948.811523	-14.246553
947.665039	-42.228413
946.518555	62.408684
945.371094	98.534943
944.224609	-116.520042
943.077148	196.069565
941.929688	-0.500013
940.781250	309.775391
939.632813	202.404297
938.484375	225.185974
937.335938	232.061203
936.186523	218.480576
935.038086	248.288177
933.887695	100.379120
932.738281	71.092285
931.587891	-17.342216
930.437500	233.681183
929.287109	79.348251
928.135742	20.764128
926.985352	16.892036
925.833984	-11.943686
924.681641	134.460388
923.530273	-37.546181
922.377930	40.704948
921.224609	16.683744
920.072266	24.549942
918.918945	-147.028839
917.765625	124.496460
916.612305	143.859268
915.458008	-161.417969
914.303711	-19.303953
913.149414	-260.746002
911.995117	101.516594
910.839844	-135.197739
909.684570	113.574684
908.529297	-23.168207
907.373047	-118.993614
906.216797	-31.158760
905.060547	58.945576
903.904297	-256.417114
902.747070	35.343288
901.589844	-186.946655
900.432617	70.789955
899.274414	-38.166237
898.117188	-108.572456
896.958984	-9.254932
895.799805	8.641626
894.641602	28.824633
893.482422	76.158432
892.322266	-23.383568
891.163086	170.860931
890.002930	48.818893
888.842773	152.687500
887.682617	136.875580
886.521484	-41.414181
885.360352	-133.843124
884.199219	3.918468
883.038086	-20.762575
881.875977	-135.609314
880.713867	-22.676758
879.551758	65.427307
878.388672	191.818710
877.225586	358.718781
876.062500	234.998199
874.899414	106.847008
873.735352	131.859589
872.571289	80.344124
871.407227	132.374420
870.242188	6.664041
869.077148	-116.730843
867.912109	-28.689533
866.747070	106.523918
865.581055	-63.991184
864.415039	120.608444
863.249023	228.739410
862.083008	269.438477
860.916016	314.608612
859.749023	321.590271
858.581055	133.303986
857.414063	126.849907
856.246094	412.025665
855.077148	333.727356
853.909180	459.497559
852.740234	293.775513
851.571289	390.338165
850.402344	267.255554
849.232422	332.388733
848.062500	200.389771
846.892578	54.999615
845.721680	73.076363
844.551758	111.262497
843.380859	-119.086876
842.208984	-31.699543
841.038086	205.459717
839.866211	22.136568
838.694336	93.704048
837.521484	60.175499
836.348633	138.349823
835.175781	55.625389
834.002930	354.794128
832.829102	184.921127
831.655273	137.865997
830.481445	204.614136
829.307617	88.343315
828.132813	326.759216
826.958008	47.649380
825.783203	270.280579
824.607422	-60.025352
823.431641	207.021317
822.255859	57.272343
821.079102	123.615982
819.903320	-59.528278
818.726563	84.651016
817.548828	12.814250
816.372070	23.302099
815.194336	-26.326042
814.016602	-95.994789
812.837891	-61.157715
811.659180	58.098598
810.480469	132.798111
809.301758	-52.577190
808.122070	-95.725998
806.942383	-50.057854
805.762695	-279.811340
804.583008	-96.574638
803.402344	-59.959549
802.221680	-251.970016
801.041016	-233.181381
799.859375	100.499580
798.677734	-209.082169
797.496094	-81.836830
796.313477	-282.722931
795.131836	-304.081238
793.949219	-137.174454
792.765625	-167.513306
791.583008	61.183842
790.399414	-93.255959
789.215820	-79.465630
788.031250	-43.602879
786.846680	23.166338
785.662109	-157.851929
784.477539	-51.382854
783.291992	-90.911263
782.106445	86.120850
780.920898	256.394714
779.735352	148.201920
778.548828	128.357483
777.362305	86.397293
776.174805	-169.711319
774.988281	-143.251404
773.800781	-105.813362
772.613281	-132.405914
771.424805	-35.523571
770.236328	-79.838951
769.047852	5.885286
767.859375	29.824009
766.669922	64.731773
765.480469	101.791748
764.291016	33.089096
763.101563	-73.042931
761.911133	195.053604
760.720703	40.455715
759.529297	257.735443
758.338867	147.132645
757.147461	69.543053
755.955078	141.472961
754.763672	140.807022
753.571289	78.587448
752.378906	97.668053
751.186523	336.378571
749.993164	260.924072
748.799805	334.786438
747.606445	74.958595
746.412109	133.443542
745.217773	101.937187
744.023438	107.726517
742.829102	41.139580
741.633789	187.245850
740.438477	190.805832
739.243164	198.747299
738.046875	66.469864
736.850586	-133.642807
735.654297	-20.507616
734.458008	64.120644
733.260742	-100.806511
732.063477	292.372986
730.866211	129.683685
729.667969	56.765675
728.469727	64.809357
727.271484	138.457520
726.073242	100.621483
724.874023	154.607483
723.674805	44.743587
722.474609	146.826294
721.275391	159.360962
720.075195	123.895493
718.875000	7.723683
717.673828	105.494690
716.473633	242.529068
715.272461	176.699127
714.070313	102.221977
712.869141	97.589806
711.666992	71.214149
710.463867	227.943909
709.261719	410.796356
708.058594	127.517227
706.855469	94.844109
705.652344	-109.737617
704.448242	251.731979
703.244141	-11.416953
702.040039	8.436567
700.834961	6.600153
699.630859	89.636856
698.424805	74.879036
697.219727	-126.717171
696.013672	-8.719946
694.807617	-81.876076
693.601563	38.380322
692.395508	0.146311
691.188477	-109.628944
689.981445	-204.079529
688.773438	-333.118591
687.566406	-310.157745
686.358398	-9.503077
685.149414	15.714579
683.941406	-184.456131
682.732422	-226.225555
681.523438	-142.208420
680.313477	-103.634644
679.104492	-71.489815
677.894531	-13.285004
676.683594	70.961357
675.473633	261.308716
674.262695	265.566254
673.051758	-17.814878
671.839844	166.198547
670.628906	278.853210
669.416992	19.707243
668.204102	-150.616425
666.992188	78.971687
665.779297	176.758011
664.566406	144.987762
663.352539	-81.026474
662.138672	-147.107437
660.924805	259.588043
659.710938	236.756332
658.497070	149.283127
657.282227	29.565004
656.066406	-163.349701
654.851563	-112.512711
653.635742	-141.391891
652.419922	-49.539063
651.204102	78.938522
649.987305	17.860767
648.770508	118.343758
647.553711	152.070297
646.336914	332.162323
645.119141	170.045868
643.901367	302.747681
642.682617	205.251648
641.464844	47.581039
640.246094	143.655289
639.027344	52.669502
637.807617	15.419408
636.587891	61.932289
635.368164	11.720119
634.148438	49.515125
632.927734	166.659927
631.707031	-134.877472
630.486328	194.527313
629.264648	-23.401011
628.043945	129.723083
626.822266	113.239624
625.599609	53.744251
624.376953	88.429893
623.155273	84.352699
621.931641	-33.455669
620.708984	199.867188
619.485352	66.672920
618.261719	239.464691
617.037109	-11.894447
615.813477	14.788705
614.588867	-55.110008
613.364258	-41.865612
612.138672	20.227957
610.913086	88.354691
609.687500	-254.339035
608.461914	37.439877
607.235352	-8.918206
606.008789	-38.611988
604.782227	-51.677830
