# Supplementary material for: Raman spectroscopy accurately differentiates mucosal healing from non-healing and biochemical changes following biological therapy in inflammatory bowel disease
Source: PLoS One. 2021 Jun 2;16(6):e0252210. doi: 10.1371/journal.pone.0252210 (PMC8172032; doi:10.1371/journal.pone.0252210)
Supplement: S2 Dataset — (ZIP) [file pone.0252210.s004.zip › Export UC MH/EC037-1_base sub CR removed_12__X_-13696.7__Y_37028__Z_158.81__Time_136.txt]

1714.640625	118.684822
1713.664063	35.340645
1712.687500	-63.002056
1711.709961	121.010277
1710.733398	37.707668
1709.755859	-39.451344
1708.778320	87.884583
1707.799805	33.728909
1706.821289	108.963768
1705.843750	-47.965935
1704.864258	218.868942
1703.885742	-172.035690
1702.907227	-88.320801
1701.927734	-113.608803
1700.948242	-63.215836
1699.968750	-351.706177
1698.988281	-53.825764
1698.007813	-81.429138
1697.028320	137.637558
1696.046875	1.909976
1695.066406	-285.229614
1694.084961	-288.466248
1693.104492	-114.713097
1692.123047	203.784912
1691.140625	39.758411
1690.159180	106.017746
1689.176758	124.884209
1688.194336	-103.596283
1687.211914	201.985657
1686.228516	-102.402199
1685.246094	406.935181
1684.262695	-141.184555
1683.279297	193.376007
1682.295898	-68.177620
1681.311523	14.482342
1680.327148	39.160816
1679.342773	149.609863
1678.358398	98.290451
1677.374023	499.860718
1676.388672	420.375519
1675.403320	543.601135
1674.417969	736.462952
1673.432617	549.691101
1672.446289	196.102188
1671.459961	786.391479
1670.473633	556.158081
1669.487305	902.825134
1668.500977	814.409668
1667.513672	691.994324
1666.526367	471.927826
1665.539063	727.377319
1664.550781	786.852722
1663.563477	1149.125610
1662.575195	915.064514
1661.586914	1007.609253
1660.598633	467.100952
1659.609375	1114.326904
1658.620117	1004.003235
1657.631836	1166.951416
1656.641602	919.729126
1655.652344	1035.709106
1654.662109	993.172974
1653.672852	792.255188
1652.681641	1004.457214
1651.691406	627.065674
1650.701172	667.999390
1649.709961	537.356384
1648.718750	629.116638
1647.727539	216.365875
1646.735352	279.658142
1645.744141	411.896698
1644.751953	164.022308
1643.759766	460.439667
1642.766602	273.868225
1641.774414	195.844101
1640.781250	-24.421938
1639.788086	56.372425
1638.794922	-94.758774
1637.801758	155.190765
1636.807617	199.571182
1635.813477	236.207687
1634.819336	27.929131
1633.825195	-22.013695
1632.830078	-148.179779
1631.834961	-29.232525
1630.839844	-83.965790
1629.844727	-185.925247
1628.849609	-314.035370
1627.853516	-244.652817
1626.857422	-177.824051
1625.861328	33.724030
1624.865234	3.362288
1623.868164	-126.813950
1622.871094	221.486740
1621.874023	199.198074
1620.876953	-217.089920
1619.879883	81.277397
1618.881836	-43.236576
1617.883789	-128.277710
1616.885742	88.603874
1615.887695	-59.356628
1614.888672	21.011774
1613.889648	-42.918903
1612.890625	61.026325
1611.891602	164.922958
1610.892578	-289.592834
1609.892578	-114.943214
1608.892578	339.976837
1607.892578	131.889755
1606.892578	-42.093174
1605.891602	95.553551
1604.890625	39.363205
1603.889648	-108.462730
1602.888672	23.720707
1601.887695	24.970724
1600.885742	104.610046
1599.883789	233.829041
1598.881836	51.782928
1597.879883	-23.095587
1596.876953	145.008606
1595.874023	-55.467285
1594.871094	-36.517925
1593.868164	-456.450348
1592.864258	27.142445
1591.861328	-173.544617
1590.857422	-37.577930
1589.853516	-81.841270
1588.848633	-183.618973
1587.844727	108.398491
1586.839844	3.765421
1585.834961	-262.602203
1584.830078	216.511108
1583.824219	304.350372
1582.819336	92.392868
1581.813477	15.823167
1580.807617	173.534973
1579.800781	333.614960
1578.794922	238.370148
1577.788086	184.638718
1576.781250	8.471629
1575.773438	-50.724239
1574.766602	147.459335
1573.758789	35.922291
1572.750977	-91.332176
1571.743164	72.426613
1570.735352	157.980240
1569.726563	30.254812
1568.718750	302.467712
1567.708984	15.976218
1566.700195	261.740845
1565.691406	-69.083511
1564.681641	-28.819094
1563.671875	128.018173
1562.662109	284.607147
1561.652344	49.292877
1560.641602	-17.565536
1559.630859	45.054142
1558.620117	-118.047722
1557.609375	-16.928083
1556.597656	138.353928
1555.586914	-100.336166
1554.575195	357.539886
1553.563477	30.480495
1552.550781	425.609772
1551.539063	271.714935
1550.526367	247.059723
1549.513672	162.729507
1548.500977	16.173988
1547.487305	112.557892
1546.473633	188.031784
1545.459961	302.063141
1544.446289	216.873505
1543.432617	-163.005066
1542.417969	89.953079
1541.404297	303.906433
1540.389648	-146.024399
1539.374023	354.034271
1538.359375	12.330073
1537.343750	390.508209
1536.328125	569.700134
1535.312500	5.803727
1534.296875	290.386902
1533.280273	352.927612
1532.263672	129.153870
1531.247070	531.541931
1530.230469	-138.250153
1529.212891	-27.416771
1528.196289	320.168396
1527.178711	121.544586
1526.160156	-74.603043
1525.142578	110.120346
1524.124023	50.126389
1523.106445	-148.894470
1522.087891	-191.107224
1521.068359	280.841461
1520.049805	104.564865
1519.030273	262.356323
1518.010742	265.739532
1516.991211	320.371155
1515.971680	15.202798
1514.951172	102.951103
1513.930664	329.185364
1512.910156	149.576035
1511.889648	129.045609
1510.868164	31.388500
1509.846680	10.616020
1508.826172	-76.931953
1507.803711	104.649574
1506.782227	-175.433563
1505.759766	-358.132751
1504.737305	161.341339
1503.714844	-170.182373
1502.692383	-368.458893
1501.668945	-290.178802
1500.646484	-209.444794
1499.623047	-244.070541
1498.599609	261.278870
1497.575195	26.752485
1496.550781	-84.959137
1495.527344	-196.680756
1494.502930	67.458847
1493.477539	188.200699
1492.453125	147.796875
1491.427734	-5.143463
1490.402344	-55.884350
1489.376953	-24.924774
1488.350586	123.413162
1487.325195	8.641906
1486.298828	164.444321
1485.272461	75.089882
1484.245117	240.879379
1483.218750	301.970123
1482.191406	607.831787
1481.164063	66.841408
1480.136719	137.964874
1479.108398	604.104370
1478.080078	129.576523
1477.052734	557.256531
1476.023438	238.247314
1474.995117	576.488953
1473.965820	787.212524
1472.937500	921.476074
1471.908203	839.281982
1470.877930	1118.435913
1469.848633	1242.289063
1468.818359	1149.833740
1467.788086	818.353638
1466.757813	1003.160034
1465.727539	893.005859
1464.696289	1189.515747
1463.665039	1069.179932
1462.633789	1271.538574
1461.602539	1410.320801
1460.570313	1665.838745
1459.539063	1609.015625
1458.506836	1628.353638
1457.473633	1558.855591
1456.441406	1613.758667
1455.408203	1737.124146
1454.375000	1731.123535
1453.341797	1649.089478
1452.308594	1605.149658
1451.274414	2070.665039
1450.241211	1829.079224
1449.207031	1924.549561
1448.171875	1822.433960
1447.137695	1657.124878
1446.102539	2064.088379
1445.067383	1855.839111
1444.032227	1969.129517
1442.997070	1880.012695
1441.960938	1725.195557
1440.924805	1648.905396
1439.888672	1600.521484
1438.852539	1569.920898
1437.816406	1673.351929
1436.779297	1433.121460
1435.742188	1104.641602
1434.705078	1023.904907
1433.666992	983.655762
1432.629883	797.092712
1431.591797	1049.872925
1430.553711	719.657959
1429.514648	778.202454
1428.476563	125.461823
1427.437500	797.136780
1426.398438	293.589600
1425.359375	234.038818
1424.320313	272.900146
1423.280273	359.692139
1422.240234	146.737579
1421.200195	276.530182
1420.159180	282.946136
1419.119141	-12.647155
1418.078125	389.227844
1417.037109	393.400970
1415.996094	-108.062042
1414.954102	198.270126
1413.912109	-184.542725
1412.870117	204.867844
1411.828125	-119.743088
1410.786133	88.740883
1409.743164	-82.221275
1408.700195	-283.146667
1407.657227	68.727432
1406.614258	71.497742
1405.570313	46.742687
1404.527344	-85.799103
1403.483398	-388.844727
1402.438477	131.323837
1401.394531	54.372066
1400.349609	-100.197739
1399.304688	-146.757675
1398.259766	-120.473068
1397.214844	136.516052
1396.168945	20.117014
1395.123047	-10.923789
1394.077148	261.255463
1393.031250	87.682594
1391.984375	-115.756226
1390.937500	53.995270
1389.890625	-6.443434
1388.843750	-76.738060
1387.796875	215.857742
1386.749023	-41.798676
1385.701172	200.889114
1384.653320	-68.895157
1383.604492	-8.530185
1382.556641	-33.002323
1381.507813	155.005203
1380.458984	23.339920
1379.410156	-13.242360
1378.360352	-144.578857
1377.310547	-163.396774
1376.260742	50.020527
1375.210938	136.221664
1374.161133	47.893890
1373.110352	-187.438202
1372.059570	-168.199936
1371.008789	45.614216
1369.957031	167.222458
1368.906250	121.968552
1367.854492	-194.720398
1366.802734	-162.426758
1365.750000	128.954773
1364.698242	114.112473
1363.645508	-94.777596
1362.592773	64.877319
1361.540039	-230.747665
1360.486328	172.886826
1359.433594	-35.338997
1358.379883	-208.556580
1357.326172	-142.920044
1356.271484	228.508774
1355.216797	169.999268
1354.163086	367.548798
1353.107422	120.482018
1352.052734	315.693146
1350.998047	-65.074883
1349.942383	194.849121
1348.886719	492.001190
1347.830078	290.400330
1346.774414	391.659760
1345.717773	822.828369
1344.661133	564.595947
1343.604492	202.463226
1342.546875	901.389099
1341.490234	656.024719
1340.432617	604.097534
1339.375000	678.622864
1338.316406	738.345093
1337.258789	543.150635
1336.200195	509.021698
1335.141602	903.143005
1334.082031	651.403809
1333.023438	711.574280
1331.963867	551.688293
1330.904297	728.244385
1329.844727	603.225586
1328.784180	495.638611
1327.723633	677.298157
1326.663086	572.394165
1325.602539	714.620422
1324.541992	587.705811
1323.480469	517.700562
1322.418945	694.645264
1321.357422	886.403687
1320.295898	821.564026
1319.233398	998.555542
1318.170898	995.520264
1317.108398	962.973938
1316.045898	688.932678
1314.982422	765.044678
1313.918945	892.939758
1312.855469	850.866272
1311.791992	759.621338
1310.728516	764.515808
1309.664063	432.182648
1308.599609	1106.759033
1307.535156	1096.989258
1306.469727	868.303589
1305.404297	1126.811523
1304.338867	908.175232
1303.273438	1265.022095
1302.208008	945.772156
1301.141602	860.176025
1300.075195	1403.682861
1299.008789	1082.294800
1297.942383	790.568726
1296.875000	1017.103027
1295.807617	1196.940430
1294.740234	1155.844727
1293.672852	1296.396240
1292.604492	475.201385
1291.537109	1005.909180
1290.468750	1278.918091
1289.399414	951.152039
1288.331055	1069.693604
1287.261719	1080.370850
1286.192383	1027.370728
1285.123047	991.566406
1284.052734	1036.607666
1282.983398	1101.252319
1281.913086	987.172668
1280.841797	816.863281
1279.771484	908.472351
1278.700195	574.379517
1277.628906	1030.454834
1276.557617	950.817871
1275.486328	761.216858
1274.414063	1219.411133
1273.341797	902.766907
1272.269531	969.837280
1271.197266	895.214294
1270.124023	913.415283
1269.050781	1202.618896
1267.977539	991.288330
1266.904297	933.796997
1265.830078	822.638916
1264.756836	779.836975
1263.681641	771.169189
1262.607422	1128.256836
1261.533203	712.398499
1260.458008	757.338318
1259.382813	1245.731445
1258.307617	927.514099
1257.231445	1369.336304
1256.155273	856.377075
1255.079102	869.498108
1254.002930	1094.350342
1252.926758	941.889465
1251.849609	811.359497
1250.772461	1087.076050
1249.695313	1063.522217
1248.617188	1071.547363
1247.540039	761.112732
1246.461914	599.020081
1245.382813	956.924500
1244.304688	770.505737
1243.225586	693.413452
1242.146484	470.627686
1241.067383	541.651062
1239.988281	809.193359
1238.908203	734.424500
1237.828125	676.633118
1236.748047	895.329834
1235.667969	759.845703
1234.586914	609.819214
1233.505859	1073.051025
1232.424805	777.532349
1231.343750	850.363708
1230.261719	850.429688
1229.179688	489.617249
1228.097656	637.362854
1227.015625	1119.032837
1225.932617	668.695374
1224.850586	837.922363
1223.767578	704.628479
1222.683594	689.836121
1221.600586	317.148895
1220.516602	500.563232
1219.432617	446.989899
1218.347656	415.114197
1217.263672	501.583038
1216.178711	583.107483
1215.093750	524.489197
1214.008789	448.930756
1212.922852	774.004028
1211.836914	625.897644
1210.750977	629.790771
1209.665039	443.065826
1208.579102	480.632385
1207.492188	419.257629
1206.405273	745.923462
1205.318359	368.692078
1204.230469	466.193726
1203.142578	192.629395
1202.054688	477.842529
1200.966797	712.297729
1199.877930	-18.718599
1198.790039	-215.178513
1197.701172	139.370056
1196.611328	58.270538
1195.522461	311.453552
1194.432617	25.831921
1193.342773	-194.822418
1192.252930	-141.450912
1191.162109	63.197548
1190.072266	210.046432
1188.981445	121.367538
1187.889648	-80.214233
1186.798828	-159.321915
1185.707031	-24.855804
1184.615234	-147.281601
1183.523438	-113.774910
1182.430664	-356.205902
1181.337891	303.081085
1180.245117	293.094086
1179.152344	374.134155
1178.059570	16.514118
1176.965820	-65.491783
1175.872070	-262.504883
1174.778320	100.897079
1173.683594	315.609406
1172.588867	264.456268
1171.494141	265.910797
1170.399414	252.942245
1169.303711	3.078601
1168.208984	-14.730754
1167.113281	-94.777946
1166.016602	-60.121109
1164.920898	-274.083984
1163.824219	-112.880745
1162.727539	150.911087
1161.630859	-163.461700
1160.533203	-100.490776
1159.435547	189.191864
1158.337891	127.829163
1157.240234	-12.304686
1156.141602	-23.623278
1155.043945	127.218590
1153.944336	170.595612
1152.845703	-110.318329
1151.747070	157.055389
1150.647461	-126.232079
1149.547852	62.285488
1148.447266	191.104538
1147.347656	-287.421265
1146.247070	-201.534317
1145.146484	-75.268204
1144.044922	88.955521
1142.944336	86.529915
1141.842773	110.212402
1140.741211	26.821178
1139.638672	95.579170
1138.537109	97.723488
1137.434570	320.827820
1136.332031	-116.734787
1135.228516	-57.682816
1134.125977	-5.802351
1133.022461	273.945038
1131.917969	394.466705
1130.814453	99.590088
1129.709961	566.458984
1128.605469	361.739624
1127.500977	600.593506
1126.396484	768.178162
1125.291016	319.278931
1124.185547	240.292740
1123.080078	324.818573
1121.973633	181.841003
1120.868164	593.144836
1119.761719	450.127686
1118.654297	-0.619289
1117.547852	497.950500
1116.440430	257.965118
1115.333008	299.606781
1114.225586	137.802658
1113.117188	-109.087563
1112.008789	209.165207
1110.900391	250.714767
1109.791992	79.562546
1108.682617	142.361237
1107.573242	561.785278
1106.463867	253.683807
1105.354492	453.323883
1104.244141	284.631744
1103.133789	134.898941
1102.023438	480.693420
1100.913086	394.676819
1099.801758	306.330078
1098.690430	399.577576
1097.579102	582.358337
1096.467773	470.494171
1095.355469	412.864532
1094.243164	569.628174
1093.130859	394.278748
1092.017578	661.648987
1090.905273	634.691223
1089.791992	355.940582
1088.677734	183.195450
1087.564453	142.302612
1086.450195	195.504303
1085.335938	462.666046
1084.221680	544.031494
1083.106445	613.621094
1081.991211	321.366699
1080.875977	651.785400
1079.760742	458.359100
1078.644531	326.092773
1077.528320	632.894714
1076.412109	496.027954
1075.295898	687.755798
1074.178711	661.255188
1073.061523	-183.694809
1071.944336	273.122131
1070.826172	35.875294
1069.708984	187.847580
1068.590820	9.399644
1067.471680	435.458801
1066.353516	308.663116
1065.234375	158.545349
1064.115234	619.548218
1062.996094	476.559875
1061.875977	151.167847
1060.755859	228.353745
1059.635742	186.282959
1058.515625	25.042719
1057.394531	125.748215
1056.273438	107.271332
1055.152344	420.675842
1054.031250	63.537201
1052.909180	381.599731
1051.787109	153.180313
1050.665039	88.354378
1049.541992	149.647644
1048.418945	199.318130
1047.295898	293.367035
1046.172852	-67.360802
1045.048828	87.469215
1043.925781	-93.386734
1042.801758	-6.057493
1041.676758	132.559814
1040.552734	210.638809
1039.427734	169.965134
1038.302734	-126.750877
1037.176758	340.337463
1036.050781	248.694199
1034.924805	50.140575
1033.798828	35.556442
1032.672852	-60.342445
1031.545898	-91.009827
1030.418945	136.478714
1029.291992	-73.004852
1028.164063	122.011688
1027.036133	-182.449890
1025.908203	-247.443497
1024.780273	-5.800390
1023.651367	-330.641815
1022.522461	-253.700378
1021.393555	-455.155060
1020.264648	-737.618469
1019.134766	-757.770142
1018.004883	-344.183044
1016.875000	-301.622162
1015.744141	-460.637909
1014.613281	-144.444168
1013.482422	-138.735764
1012.351563	-49.543427
1011.219727	-138.600891
1010.088867	54.935799
1008.956055	257.720215
1007.824219	351.771484
1006.691406	487.516571
1005.558594	551.600037
1004.425781	1161.486938
1003.292969	1419.791016
1002.159180	1137.228149
1001.025391	395.055786
999.891602	803.836548
998.756836	360.247772
997.622070	194.073593
996.487305	71.947029
995.352539	30.766598
994.216797	24.323130
993.081055	285.599579
991.945313	124.783478
990.808594	146.310394
989.672852	94.172539
988.536133	-8.547949
987.398438	133.137436
986.261719	53.712395
985.124023	75.767410
983.986328	139.370346
982.847656	-80.120827
981.709961	-85.340508
980.571289	-99.662361
979.432617	-8.042467
978.292969	-284.364746
977.153320	0.617588
976.013672	280.978394
974.874023	205.068893
973.734375	317.724579
972.593750	58.261169
971.453125	306.616180
970.311523	-159.179703
969.170898	217.881134
968.029297	-45.487110
966.886719	157.176224
965.745117	359.854706
964.602539	184.102814
963.459961	263.060394
962.317383	651.566650
961.173828	191.977005
960.030273	312.423096
958.886719	311.497955
957.743164	216.775055
956.598633	37.469460
955.454102	-31.772020
954.309570	-112.321304
953.165039	-362.062042
952.019531	266.853912
950.874023	-19.263035
949.727539	108.712776
948.582031	122.425797
947.435547	-7.766251
946.289063	-48.686226
945.141602	-158.032455
943.995117	287.745026
942.847656	173.984970
941.699219	128.846725
940.551758	323.457794
939.403320	506.653503
938.254883	594.039917
937.105469	325.684784
935.957031	265.039124
934.807617	275.161438
933.658203	166.852753
932.507813	354.876312
931.357422	14.407989
930.207031	77.278534
929.056641	219.892929
927.906250	18.785051
926.754883	220.659851
925.603516	167.684891
924.451172	53.385525
923.298828	66.565903
922.146484	161.662140
920.994141	68.114281
919.841797	-229.856415
918.688477	197.162384
917.535156	-27.884964
916.380859	244.581909
915.227539	-209.555084
914.073242	-107.293922
912.918945	44.907162
911.763672	-18.453318
910.608398	276.666229
909.453125	-274.173157
908.297852	-196.676132
907.141602	-205.301025
905.985352	-268.260406
904.829102	-122.704193
903.672852	36.424641
902.515625	-98.871140
901.358398	96.488655
900.201172	29.236862
899.042969	-62.838516
897.884766	-215.915237
896.726563	49.571545
895.568359	-225.496918
894.409180	-125.102036
893.250000	-101.574066
892.090820	177.331512
890.930664	187.281830
889.771484	138.539490
888.611328	-104.356514
887.450195	463.369659
886.289063	310.844574
885.128906	171.956421
883.966797	177.538254
882.805664	32.019489
881.643555	141.396454
880.481445	104.205742
879.319336	353.289551
878.156250	282.291840
876.993164	204.581192
875.830078	318.363098
874.666016	103.347939
873.502930	295.911072
872.338867	346.596008
871.173828	-10.016753
870.009766	211.694199
868.844727	311.850555
867.679688	115.156769
866.513672	98.389778
865.348633	196.253006
864.182617	745.704102
863.015625	726.542480
861.849609	114.471481
860.682617	432.257446
859.515625	267.249481
858.347656	102.302650
857.180664	354.765015
856.012695	654.199768
854.843750	529.605530
853.675781	523.892883
852.506836	605.585999
851.337891	532.584839
850.167969	473.041443
848.999023	292.542358
847.829102	600.318665
846.658203	399.673798
845.488281	152.096741
844.317383	54.545181
843.146484	259.059906
841.975586	338.186615
840.803711	584.963989
839.631836	252.522797
838.459961	157.147079
837.287109	137.762222
836.114258	169.737411
834.941406	43.067646
833.768555	-23.279375
832.594727	82.274063
831.420898	408.714508
830.247070	324.353485
829.072266	378.311615
827.898438	44.102448
826.722656	-287.773376
825.547852	100.583977
824.372070	27.319111
823.196289	49.864262
822.020508	159.242020
820.844727	-101.220314
819.667969	-185.691238
818.491211	350.960968
817.313477	-25.252579
816.136719	81.542007
814.958984	-56.491573
813.781250	-81.072937
812.602539	67.738708
811.423828	29.688707
810.245117	-72.852432
809.066406	-108.736855
807.886719	-200.199615
806.707031	-631.495056
805.527344	-516.397217
804.346680	-254.898880
803.166992	-131.183685
801.985352	-367.057617
800.804688	-261.238922
799.623047	-175.494339
798.441406	-373.667572
797.259766	-183.864410
796.078125	125.465637
794.895508	37.970142
793.712891	-149.233414
792.529297	-159.235779
791.346680	182.765015
790.163086	-55.435749
788.978516	-136.459442
787.794922	-78.109169
786.610352	59.789021
785.425781	210.825790
784.241211	-3.088707
783.055664	198.606949
781.870117	44.339600
780.684570	-65.730553
779.498047	396.309448
778.311523	356.753815
777.125000	175.848816
775.938477	122.996948
774.750977	-38.029526
773.563477	165.005310
772.375977	123.039223
771.187500	308.172516
769.999023	78.660873
768.810547	120.321045
767.622070	120.032310
766.432617	240.859741
765.243164	110.461647
764.053711	239.924438
762.863281	334.039673
761.672852	381.825287
760.482422	273.289612
759.291992	602.569946
758.100586	350.946045
756.909180	116.979088
755.717773	243.626755
754.525391	356.969604
753.333008	399.885376
752.140625	306.519318
750.948242	309.786255
749.754883	251.508896
748.561523	107.588661
747.368164	93.186554
746.173828	87.515862
744.979492	-113.455353
743.785156	67.266014
742.590820	-131.502716
741.395508	-110.997482
740.200195	69.457054
739.003906	85.433517
737.808594	-209.725922
736.612305	-66.740280
735.416016	56.429310
734.218750	-43.804680
733.021484	127.374069
731.824219	81.802696
730.626953	-55.662132
729.428711	143.720215
728.230469	141.805344
727.032227	109.254700
725.833984	-23.852226
724.634766	85.619743
723.435547	85.784233
722.235352	376.397583
721.036133	193.025665
719.835938	-38.320244
718.635742	35.977592
717.434570	260.777130
716.233398	400.375916
715.032227	112.412300
713.831055	221.423126
712.628906	140.703964
711.426758	7.700978
710.224609	325.802704
709.021484	-127.437378
707.818359	-192.791702
706.615234	-75.215363
705.412109	301.360016
704.208008	333.878723
703.003906	142.263855
701.799805	418.458923
700.594727	139.924011
699.389648	113.762039
698.184570	220.225266
696.979492	61.507416
695.773438	204.897018
694.567383	39.766685
693.361328	-38.388908
692.154297	-12.269268
690.947266	332.974915
689.740234	-257.317719
688.533203	-150.788925
687.325195	-280.739380
686.117188	-198.046158
684.909180	105.813293
683.700195	377.054260
682.491211	-162.348602
681.282227	43.924351
680.072266	7.526343
678.863281	-228.038055
677.653320	-13.063192
676.442383	-64.396835
675.232422	-191.378143
674.021484	-136.476639
672.810547	-51.240658
671.598633	120.542740
670.386719	156.110458
669.174805	241.474640
667.962891	26.479643
666.750000	58.003288
665.537109	-148.010223
664.324219	134.283829
663.110352	-147.005478
661.897461	-54.576950
660.683594	-69.978828
659.468750	-85.252151
658.254883	-3.298896
657.040039	279.329926
655.824219	-104.300659
654.609375	-108.186516
653.393555	32.489857
652.177734	345.650024
650.960938	-52.058750
649.745117	65.344009
648.528320	251.787155
647.311523	354.384064
646.093750	117.084335
644.875977	-231.779724
643.658203	101.687004
642.440430	95.415039
641.221680	257.105865
640.002930	-56.126575
638.784180	295.172607
637.564453	79.304070
636.344727	383.702484
635.125000	106.202553
633.905273	33.127670
632.684570	267.394135
631.463867	504.026978
630.243164	86.417015
629.021484	147.756042
627.799805	14.256943
626.578125	31.304041
625.356445	556.825012
624.133789	-119.907219
622.911133	44.094200
621.688477	238.457642
620.464844	-183.678299
619.241211	140.056671
618.017578	-103.207596
616.793945	161.421021
615.569336	143.987213
614.344727	146.361969
613.120117	-68.877266
611.894531	-73.866241
610.668945	148.379868
609.443359	3.499036
608.216797	15.339436
606.991211	134.660767
605.764648	-287.922546
604.537109	-165.029816
