# Supplementary material for: Raman spectroscopy accurately differentiates mucosal healing from non-healing and biochemical changes following biological therapy in inflammatory bowel disease
Source: PLoS One. 2021 Jun 2;16(6):e0252210. doi: 10.1371/journal.pone.0252210 (PMC8172032; doi:10.1371/journal.pone.0252210)
Supplement: S2 Dataset — (ZIP) [file pone.0252210.s004.zip › Export UC MH/EC038-2_CR removed and BL sub_31__X_-3725.94__Y_63158.1__Z_-458.753__Time_353.txt]

1714.793945	328.020966
1713.817383	-134.640869
1712.840820	272.000732
1711.864258	-127.128975
1710.886719	239.486847
1709.909180	111.604767
1708.931641	92.491730
1707.953125	-238.655029
1706.975586	85.476654
1705.997070	-108.681458
1705.018555	-303.991913
1704.040039	32.197021
1703.060547	-10.453007
1702.081055	-99.867538
1701.101563	-335.008026
1700.122070	46.386787
1699.142578	-17.589748
1698.162109	-438.507294
1697.181641	-37.505161
1696.201172	-62.933174
1695.220703	-255.412598
1694.239258	325.173798
1693.257813	46.920113
1692.276367	178.394745
1691.294922	-118.730270
1690.313477	-65.050392
1689.331055	416.491425
1688.348633	205.462280
1687.366211	107.591179
1686.383789	210.751831
1685.400391	136.273529
1684.416992	510.504517
1683.433594	222.201584
1682.450195	33.545547
1681.465820	423.727509
1680.482422	441.991150
1679.498047	389.247894
1678.512695	654.050964
1677.528320	624.336060
1676.542969	739.084961
1675.558594	921.144226
1674.572266	760.882935
1673.586914	447.362244
1672.601563	1001.123657
1671.615234	739.676819
1670.628906	590.663513
1669.642578	1502.092529
1668.655273	1359.683228
1667.668945	1215.415283
1666.681641	1148.817139
1665.694336	1186.386963
1664.706055	1195.370850
1663.718750	1202.349243
1662.730469	1347.790161
1661.742188	1374.455200
1660.753906	1380.479980
1659.764648	1164.442261
1658.775391	1497.438599
1657.787109	1192.509033
1656.796875	1523.710083
1655.807617	1373.440918
1654.818359	882.261902
1653.828125	1220.036377
1652.837891	1089.812012
1651.846680	1108.183716
1650.856445	1089.962769
1649.865234	971.656067
1648.874023	1089.052368
1647.882813	728.418274
1646.891602	452.856476
1645.899414	830.226990
1644.907227	412.798309
1643.915039	386.665863
1642.922852	424.206482
1641.930664	87.234810
1640.937500	83.152420
1639.944336	97.805191
1638.951172	-19.179228
1637.957031	59.246620
1636.963867	227.528030
1635.969727	100.710793
1634.975586	211.327942
1633.981445	-9.882547
1632.986328	-188.695450
1631.991211	-32.796589
1630.996094	186.376816
1630.000977	-131.405228
1629.005859	61.662617
1628.009766	281.057281
1627.013672	-120.363968
1626.017578	-200.638962
1625.021484	-12.574846
1624.024414	-37.470917
1623.028320	-38.610188
1622.031250	162.634171
1621.033203	-6.610461
1620.036133	68.556625
1619.038086	64.927238
1618.041016	37.718700
1617.041992	-7.878000
1616.043945	-481.192352
1615.045898	-119.939590
1614.046875	-152.354294
1613.047852	-119.202545
1612.048828	5.683557
1611.048828	148.816025
1610.049805	281.382294
1609.049805	-55.218395
1608.049805	-17.094946
1607.048828	280.230042
1606.048828	-218.687790
1605.047852	-316.913727
1604.046875	32.409073
1603.045898	83.168846
1602.044922	173.054810
1601.042969	-134.814438
1600.041016	-73.913139
1599.039063	237.862488
1598.037109	104.987480
1597.034180	-116.829475
1596.031250	19.297812
1595.028320	228.383926
1594.025391	-414.212646
1593.022461	-396.027740
1592.018555	-328.411133
1591.014648	-232.268158
1590.010742	-298.110809
1589.006836	-77.095436
1588.001953	-427.602936
1586.997070	100.720215
1585.992188	-221.332596
1584.987305	-251.467880
1583.982422	46.611870
1582.976563	36.896770
1581.970703	94.734100
1580.964844	407.597626
1579.958984	423.289337
1578.952148	63.877377
1577.945313	196.350845
1576.938477	5.898921
1575.931641	156.140579
1574.924805	277.507416
1573.916992	65.727463
1572.909180	85.225014
1571.901367	-35.856991
1570.893555	102.788582
1569.884766	-0.505049
1568.876953	155.837708
1567.868164	174.219040
1566.858398	72.910805
1565.849609	-106.427803
1564.839844	-402.727478
1563.830078	35.255356
1562.820313	78.481110
1561.810547	178.535339
1560.799805	-204.050262
1559.790039	-13.672047
1558.779297	36.401649
1557.767578	-45.966454
1556.756836	63.246777
1555.745117	86.682266
1554.733398	231.609772
1553.721680	329.650848
1552.709961	-41.147121
1551.697266	95.266251
1550.685547	-167.075119
1549.672852	95.643677
1548.659180	210.563568
1547.646484	149.399658
1546.632813	75.090904
1545.619141	186.714386
1544.605469	161.103378
1543.591797	24.188942
1542.577148	18.840767
1541.562500	-175.253601
1540.547852	-69.944160
1539.533203	166.778580
1538.518555	-105.275055
1537.502930	50.920341
1536.487305	157.823135
1535.471680	174.204819
1534.456055	-199.022446
1533.439453	-72.130562
1532.422852	296.820313
1531.406250	-195.359055
1530.389648	263.259430
1529.373047	49.138992
1528.355469	61.534565
1527.337891	60.871498
1526.320313	134.683533
1525.302734	-92.854904
1524.284180	309.952087
1523.265625	66.651825
1522.247070	101.086845
1521.228516	284.490356
1520.208984	22.815674
1519.190430	144.137070
1518.170898	8.213823
1517.151367	-43.022785
1516.130859	206.141922
1515.111328	-30.341566
1514.090820	-164.195328
1513.070313	-305.835052
1512.049805	119.679817
1511.028320	11.079182
1510.006836	-120.700638
1508.986328	-137.101700
1507.963867	282.277466
1506.942383	32.186371
1505.919922	-117.985443
1504.898438	29.113602
1503.875977	-131.482773
1502.852539	-289.599640
1501.830078	-557.857483
1500.806641	-37.453472
1499.783203	-538.875793
1498.759766	57.882805
1497.736328	-131.342178
1496.711914	-637.868774
1495.687500	180.744934
1494.663086	-307.911682
1493.638672	-223.710159
1492.613281	-85.980453
1491.587891	204.957932
1490.563477	-132.847031
1489.537109	-130.884659
1488.511719	264.380371
1487.485352	95.034348
1486.458984	196.320557
1485.432617	241.351883
1484.406250	69.393517
1483.379883	213.831741
1482.352539	261.187744
1481.325195	662.974609
1480.297852	865.668335
1479.269531	670.520630
1478.241211	623.243774
1477.213867	384.886017
1476.184570	788.519409
1475.156250	802.297485
1474.127930	660.710144
1473.098633	1153.075195
1472.069336	1324.491577
1471.040039	1366.037109
1470.009766	1562.724854
1468.979492	1276.005371
1467.950195	1131.868042
1466.918945	1229.271851
1465.888672	1461.416748
1464.857422	1701.056396
1463.827148	1978.760132
1462.795898	1799.027466
1461.763672	2028.295532
1460.732422	2087.379395
1459.700195	1976.317749
1458.667969	2253.701416
1457.635742	2208.697754
1456.603516	2184.043945
1455.570313	2253.261475
1454.537109	2406.182617
1453.503906	2518.513672
1452.470703	2390.007324
1451.436523	2512.489990
1450.403320	2629.943115
1449.369141	2577.621338
1448.333984	2545.605957
1447.299805	2726.421143
1446.264648	2709.704346
1445.230469	2401.995605
1444.194336	2952.349609
1443.159180	2763.748047
1442.124023	2426.048340
1441.087891	2639.889160
1440.051758	2390.984863
1439.015625	2116.986084
1437.978516	2386.574951
1436.941406	1966.265991
1435.904297	1750.870239
1434.867188	1578.600952
1433.830078	1739.847046
1432.791992	1302.705078
1431.754883	1158.696167
1430.715820	1226.781006
1429.677734	757.530457
1428.639648	523.193359
1427.600586	425.229767
1426.561523	289.590179
1425.522461	-143.360138
1424.482422	243.124374
1423.443359	266.714752
1422.403320	111.501823
1421.363281	588.716431
1420.322266	446.299774
1419.282227	384.675629
1418.241211	338.271637
1417.200195	344.868683
1416.159180	233.331680
1415.117188	378.535919
1414.076172	-67.209702
1413.034180	43.058716
1411.992188	-221.171753
1410.949219	92.919914
1409.907227	-20.155626
1408.864258	-193.374863
1407.821289	193.775864
1406.777344	-315.682800
1405.734375	189.621704
1404.690430	-206.364197
1403.646484	-213.022156
1402.602539	-400.194885
1401.557617	-205.849518
1400.513672	28.720745
1399.468750	258.299561
1398.423828	99.336273
1397.377930	166.149445
1396.333008	-97.668907
1395.287109	-105.697304
1394.241211	31.719851
1393.195313	69.055832
1392.148438	-173.921036
1391.101563	-223.883896
1390.054688	-131.008026
1389.007813	112.117172
1387.960938	-375.191498
1386.913086	98.276268
1385.865234	64.080704
1384.817383	-377.449799
1383.769531	63.700584
1382.720703	22.492693
1381.671875	-245.896912
1380.623047	-14.425183
1379.574219	312.009521
1378.524414	-118.104172
1377.475586	283.424591
1376.425781	198.245041
1375.375977	255.489517
1374.325195	15.975306
1373.274414	61.060894
1372.224609	-170.474045
1371.172852	146.678940
1370.122070	182.222519
1369.070313	160.573608
1368.019531	109.224373
1366.967773	-59.044434
1365.915039	158.907837
1364.863281	-93.634743
1363.810547	-228.933548
1362.757813	-92.733665
1361.705078	-23.617754
1360.651367	127.694008
1359.598633	97.562004
1358.544922	438.085663
1357.491211	-302.840424
1356.436523	266.583527
1355.382813	264.384460
1354.328125	461.077026
1353.273438	-117.159843
1352.217773	40.075714
1351.163086	358.809265
1350.107422	42.048748
1349.051758	547.058228
1347.996094	431.676544
1346.939453	363.606934
1345.883789	667.767761
1344.827148	101.555084
1343.769531	703.386108
1342.712891	1144.014160
1341.655273	1178.168091
1340.598633	999.401489
1339.540039	1227.039551
1338.482422	1303.676270
1337.423828	1214.510254
1336.366211	1088.406250
1335.307617	1212.434448
1334.248047	1042.078247
1333.189453	1134.170166
1332.129883	976.535095
1331.070313	688.047485
1330.010742	1092.018311
1328.950195	1105.406738
1327.890625	518.453857
1326.830078	1263.493774
1325.768555	1309.298584
1324.708008	1095.925171
1323.646484	1161.739258
1322.585938	1175.820923
1321.523438	1217.126587
1320.461914	1293.086914
1319.400391	1031.177124
1318.337891	1312.052612
1317.275391	1210.726563
1316.211914	784.124023
1315.149414	1084.912964
1314.085938	1365.941650
1313.022461	1605.074219
1311.958984	1516.613525
1310.894531	1172.168701
1309.831055	1313.004272
1308.766602	1397.238770
1307.701172	1402.765381
1306.636719	1127.917969
1305.571289	1561.698853
1304.505859	1424.814819
1303.440430	1696.236816
1302.375000	1544.806396
1301.308594	1553.258667
1300.242188	1524.929077
1299.175781	1631.807983
1298.109375	1333.459595
1297.041992	1791.611328
1295.975586	1429.677612
1294.908203	1571.123169
1293.839844	1371.461670
1292.772461	1083.649902
1291.704102	1266.961670
1290.635742	1349.712158
1289.567383	821.989319
1288.498047	1091.200562
1287.428711	1595.625854
1286.360352	1457.947266
1285.290039	1241.962158
1284.220703	1192.677612
1283.150391	981.841064
1282.080078	871.517090
1281.009766	913.031921
1279.939453	1045.109985
1278.868164	917.831421
1277.796875	1194.225464
1276.725586	1071.942505
1275.654297	1042.648438
1274.582031	1304.259521
1273.509766	1265.203247
1272.437500	1267.727661
1271.365234	1350.889526
1270.291992	1543.921387
1269.218750	1309.606201
1268.145508	1190.149170
1267.072266	1097.610718
1265.999023	861.172546
1264.924805	988.317566
1263.850586	1395.902832
1262.776367	1474.133545
1261.701172	1357.297241
1260.625977	1213.708008
1259.550781	892.301575
1258.475586	870.704895
1257.400391	1177.943481
1256.324219	915.195801
1255.248047	1558.260254
1254.171875	1066.732666
1253.094727	1171.635376
1252.018555	1332.457397
1250.941406	1466.432861
1249.864258	875.605957
1248.786133	1063.077393
1247.708008	732.668945
1246.630859	963.823730
1245.551758	1126.791748
1244.473633	1054.042236
1243.394531	1386.895142
1242.316406	806.585938
1241.236328	915.938904
1240.157227	843.200745
1239.077148	1214.519409
1237.998047	719.556519
1236.917969	1267.748901
1235.836914	1148.774902
1234.756836	908.616211
1233.675781	1073.311523
1232.594727	1073.104980
1231.512695	1094.655762
1230.431641	956.297668
1229.349609	1101.295532
1228.267578	1057.331421
1227.185547	945.567932
1226.102539	1100.011963
1225.019531	622.814148
1223.936523	540.098328
1222.853516	621.835938
1221.769531	773.592346
1220.686523	652.073059
1219.602539	629.636597
1218.517578	713.465271
1217.433594	770.643921
1216.348633	513.729980
1215.263672	174.773300
1214.178711	492.593079
1213.092773	839.164795
1212.007813	258.870575
1210.921875	363.951294
1209.834961	512.331726
1208.749023	619.601379
1207.662109	647.180664
1206.575195	604.779968
1205.488281	974.441467
1204.400391	201.781097
1203.313477	229.174103
1202.225586	711.649963
1201.136719	71.782097
1200.048828	-86.393753
1198.959961	-261.434235
1197.871094	11.094311
1196.782227	-231.382889
1195.692383	278.964783
1194.603516	223.954941
1193.513672	39.057976
1192.423828	-40.069431
1191.333008	-181.729568
1190.242188	-152.828064
1189.151367	-311.357452
1188.060547	31.994448
1186.969727	219.067184
1185.877930	-11.687732
1184.786133	-100.827873
1183.694336	-211.595612
1182.601563	-694.203613
1181.509766	262.237732
1180.416992	347.826782
1179.323242	-393.710205
1178.230469	3.384036
1177.136719	-26.280724
1176.042969	-209.316040
1174.949219	-210.331253
1173.854492	-115.664192
1172.760742	124.927422
1171.666016	157.095947
1170.570313	-57.295334
1169.475586	-1.324017
1168.379883	-36.357517
1167.284180	50.497189
1166.188477	-395.868988
1165.091797	-72.520676
1163.996094	133.539444
1162.899414	28.845926
1161.801758	172.504456
1160.705078	-25.428658
1159.607422	-25.212067
1158.509766	187.364319
1157.412109	-46.468533
1156.313477	-208.716812
1155.215820	194.363937
1154.117188	272.850616
1153.017578	229.618713
1151.918945	-30.551767
1150.819336	-119.107590
1149.719727	-638.935669
1148.620117	6.206883
1147.519531	36.551998
1146.418945	131.103592
1145.318359	-321.942230
1144.217773	-229.861969
1143.116211	-318.732391
1142.014648	267.946838
1140.913086	131.313293
1139.811523	-102.807846
1138.708984	219.358154
1137.606445	427.237671
1136.503906	33.816032
1135.401367	217.774002
1134.297852	318.448761
1133.194336	162.575485
1132.090820	291.596680
1130.987305	38.384594
1129.882813	271.655243
1128.778320	419.362823
1127.673828	759.071045
1126.569336	1015.577942
1125.463867	458.751923
1124.358398	686.660645
1123.252930	734.328735
1122.146484	684.777039
1121.041016	464.686707
1119.934570	450.656464
1118.828125	633.094055
1117.720703	424.844330
1116.613281	566.881592
1115.505859	557.398560
1114.398438	711.096008
1113.291016	-133.243469
1112.182617	-69.384300
1111.074219	495.519012
1109.964844	235.373871
1108.856445	273.033997
1107.747070	643.679932
1106.637695	666.989319
1105.528320	279.452057
1104.417969	701.686462
1103.307617	831.081177
1102.197266	507.395660
1101.086914	575.412720
1099.975586	610.344604
1098.864258	454.271423
1097.752930	364.257263
1096.641602	684.342896
1095.529297	954.775696
1094.416992	398.252991
1093.304688	736.913269
1092.191406	533.851563
1091.079102	377.980408
1089.965820	462.214966
1088.852539	576.998657
1087.738281	654.079041
1086.624023	568.852722
1085.509766	490.727631
1084.395508	593.654724
1083.280273	762.330994
1082.166016	686.598206
1081.050781	993.801758
1079.934570	946.224609
1078.819336	868.181335
1077.703125	726.794556
1076.586914	587.835693
1075.469727	448.947205
1074.353516	950.603455
1073.236328	333.290741
1072.119141	-44.532204
1071.000977	152.179596
1069.882813	533.990295
1068.765625	425.948242
1067.646484	470.224060
1066.528320	416.170227
1065.409180	221.668121
1064.290039	462.730896
1063.170898	612.446289
1062.050781	378.363495
1060.930664	200.581436
1059.810547	516.441711
1058.690430	170.446136
1057.569336	369.358917
1056.449219	465.414642
1055.327148	313.746521
1054.206055	255.677917
1053.083984	73.884354
1051.961914	90.722069
1050.839844	212.669312
1049.717773	255.270767
1048.594727	398.240387
1047.471680	179.606003
1046.348633	285.345795
1045.224609	-142.908051
1044.101563	-46.321060
1042.976563	-129.206940
1041.852539	-146.717499
1040.728516	541.771606
1039.603516	93.357780
1038.478516	429.989929
1037.352539	524.410034
1036.227539	43.978771
1035.101563	357.354370
1033.974609	-69.164490
1032.848633	200.082993
1031.721680	364.634521
1030.594727	199.071136
1029.467773	240.546661
1028.340820	-61.824184
1027.212891	-126.997940
1026.084961	-584.581482
1024.956055	-305.738159
1023.828125	137.929428
1022.699219	-124.133408
1021.570313	-706.205872
1020.440430	-533.908020
1019.311523	-152.816055
1018.181641	-372.413544
1017.050781	-376.198914
1015.920898	-208.334946
1014.790039	198.234375
1013.659180	-90.306190
1012.528320	-304.475037
1011.396484	-238.243088
1010.265625	-144.122025
1009.132813	211.594437
1008.000977	162.315430
1006.868164	171.008575
1005.736328	605.426819
1004.602539	1164.613647
1003.469727	2107.457275
1002.335938	2056.078125
1001.202148	2219.761475
1000.068359	1616.468872
998.933594	727.164063
997.799805	466.527771
996.665039	420.842010
995.529297	153.713409
994.394531	228.384415
993.258789	-176.729492
992.123047	179.635757
990.986328	12.499191
989.849609	101.480011
988.712891	-143.655563
987.576172	436.432892
986.439453	-264.554932
985.301758	-264.876770
984.164063	-113.078331
983.025391	278.211700
981.887695	176.908401
980.749023	273.683685
979.610352	-151.688431
978.470703	-73.008141
977.332031	272.532990
976.192383	18.006258
975.051758	110.798958
973.912109	19.871002
972.771484	147.368561
971.630859	-439.365173
970.490234	237.287079
969.348633	314.564972
968.207031	189.967499
967.065430	152.775848
965.923828	368.103271
964.781250	374.744537
963.638672	-361.427063
962.496094	-28.782787
961.352539	-161.437729
960.208984	446.262146
959.065430	284.070496
957.921875	-205.427017
956.777344	326.713470
955.632813	-36.370251
954.488281	440.844818
953.343750	487.787994
952.198242	214.567596
951.052734	362.457397
949.907227	-118.398537
948.760742	-50.235363
947.614258	-61.951653
946.467773	154.975418
945.321289	294.275635
944.173828	-173.887253
943.026367	-116.502350
941.878906	-257.617310
940.730469	57.931889
939.582031	51.741589
938.433594	463.158600
937.285156	306.623413
936.135742	225.534790
934.987305	247.213669
933.836914	362.448212
932.687500	53.952137
931.537109	237.786026
930.386719	294.123108
929.236328	-82.057297
928.084961	-18.586296
926.934570	38.163754
925.783203	-323.655731
924.630859	-20.936306
923.478516	70.256111
922.327148	-193.168350
921.173828	73.304596
920.021484	237.505600
918.868164	-61.768261
917.714844	86.721062
916.561523	-234.848221
915.407227	-195.142319
914.252930	10.373236
913.098633	109.239861
911.944336	-250.153397
910.789063	-411.913910
909.633789	-367.120972
908.478516	31.465912
907.322266	-134.463516
906.166016	66.921181
905.009766	-96.467674
903.853516	12.145460
902.696289	34.747448
901.539063	-69.351273
900.381836	-220.840073
899.223633	-136.810028
898.065430	259.494263
896.907227	-81.694786
895.749023	65.835716
894.589844	-455.848846
893.430664	-68.532570
892.271484	259.927032
891.112305	233.606049
889.952148	-111.113556
888.791992	0.569677
887.630859	227.412827
886.470703	135.969604
885.309570	96.537575
884.148438	86.523293
882.986328	245.742599
881.825195	-7.712302
880.663086	72.675293
879.500000	-56.534210
878.337891	219.993164
877.174805	63.891602
876.011719	-193.440689
874.847656	362.308441
873.684570	118.636604
872.520508	334.275940
871.355469	192.075745
870.191406	178.212997
869.026367	54.193485
867.861328	260.813416
866.695313	170.619537
865.530273	478.323608
864.364258	349.986298
863.197266	68.976387
862.031250	311.431183
860.864258	475.204498
859.697266	138.311005
858.530273	479.392731
857.362305	586.965210
856.194336	728.152466
855.026367	741.444092
853.857422	523.785400
852.688477	810.620544
851.519531	628.915710
850.350586	615.344238
849.180664	691.382507
848.010742	579.256042
846.840820	424.630188
845.670898	341.701630
844.500000	173.755432
843.329102	281.083435
842.157227	-197.736359
840.986328	195.851089
839.814453	370.113739
838.642578	191.081757
837.469727	79.149498
836.296875	297.917480
835.124023	85.433907
833.951172	563.079102
832.777344	176.407516
831.603516	55.508022
830.429688	438.971893
829.255859	478.616913
828.081055	248.294312
826.906250	229.886139
825.731445	579.307922
824.555664	101.547432
823.379883	-113.087303
822.204102	100.084869
821.027344	99.262634
819.851563	245.349945
818.674805	426.922363
817.497070	103.071136
816.320313	-307.483032
815.142578	-103.879684
813.963867	-16.113499
812.786133	84.876518
811.607422	-132.186234
810.428711	28.628094
809.250000	189.282120
808.070313	-170.092331
806.890625	-496.069061
805.710938	-215.771301
804.531250	-46.705055
803.350586	-184.105881
802.169922	-317.109680
800.988281	-483.424774
799.807617	-416.882843
798.625977	-290.609436
797.444336	-284.212677
796.261719	-730.072998
795.079102	-666.188843
793.896484	-595.800354
792.713867	-217.706207
791.530273	-335.908081
790.346680	150.178024
789.163086	467.710602
787.979492	154.356003
786.794922	378.577148
785.610352	120.427330
784.425781	229.319122
783.240234	-110.722244
782.054688	-35.240681
780.869141	325.106201
779.682617	327.280975
778.496094	9.087843
777.309570	382.009949
776.123047	165.225830
774.935547	74.197815
773.748047	27.199493
772.560547	-35.356071
771.373047	148.979401
770.184570	251.500061
768.996094	572.058228
767.806641	336.955841
766.618164	434.520386
765.428711	353.461823
764.239258	-148.331635
763.048828	508.066650
761.858398	772.193726
760.667969	521.088196
759.477539	531.769348
758.286133	733.663635
757.094727	746.183777
755.903320	826.708618
754.710938	247.609711
753.518555	224.624680
752.326172	96.038788
751.133789	338.578796
749.940430	269.014618
748.747070	583.549438
747.553711	107.589897
746.359375	28.898041
745.166016	165.111633
743.970703	235.296585
742.776367	110.138496
741.581055	147.125381
740.385742	116.000923
739.190430	104.469315
737.994141	68.690804
736.797852	-205.957489
735.601563	-226.595291
734.405273	378.778839
733.208008	53.481384
732.010742	507.234039
730.813477	-36.984833
729.615234	293.813080
728.416992	14.221245
727.218750	464.835510
726.020508	351.197144
724.821289	493.146118
723.622070	392.409576
722.422852	271.939240
721.222656	240.930710
720.022461	371.377319
718.822266	-102.936699
717.621094	465.903015
716.420898	467.166779
715.218750	106.244026
714.017578	61.591965
712.815430	64.813805
711.614258	353.473999
710.411133	29.582712
709.208984	224.258774
708.005859	416.578094
706.802734	-175.174484
705.599609	30.064104
704.395508	67.541153
703.191406	444.393707
701.987305	-99.213142
700.782227	136.011276
699.577148	142.763199
698.372070	227.731689
697.166992	6.172389
695.960938	227.954636
694.754883	56.404438
693.548828	-62.960320
692.341797	369.249786
691.135742	-95.314682
689.927734	-212.423538
688.720703	-318.601898
687.512695	-1.697495
686.304688	-21.089993
685.096680	11.599260
683.888672	44.315525
682.679688	-213.374176
681.470703	-379.879974
680.260742	-637.239746
679.050781	374.777344
677.840820	-42.714329
676.630859	-100.557175
675.419922	8.368416
674.209961	84.910202
672.998047	-52.653343
671.787109	60.876328
670.575195	57.722855
669.363281	113.091110
668.151367	188.050613
666.938477	297.711975
665.725586	-469.574921
664.512695	37.982914
663.299805	-85.004776
662.085938	-91.140373
660.872070	-140.206268
659.658203	117.412109
658.443359	-69.241539
657.228516	78.777359
656.013672	-189.150040
654.797852	19.783440
653.583008	-303.414978
652.366211	-68.046127
651.150391	-60.782730
649.934570	259.148926
648.717773	47.442013
647.500000	281.864014
646.283203	-221.645569
645.065430	-233.870377
643.847656	-64.927269
642.629883	246.365875
641.411133	26.874840
640.192383	179.916565
638.973633	554.803345
637.753906	551.868530
636.534180	343.268921
635.314453	-249.111420
634.094727	181.545578
632.874023	316.373871
631.653320	194.233597
630.432617	25.627901
629.211914	-125.033333
627.990234	248.466309
626.768555	221.549393
625.545898	182.567490
624.324219	309.451660
623.101563	59.960140
621.877930	-252.819916
620.655273	144.415298
619.431641	7.027620
618.208008	-75.822464
616.983398	-157.645279
615.759766	170.304886
614.535156	-198.320236
613.310547	90.971451
612.084961	73.296791
610.859375	-0.953887
609.633789	77.768105
608.408203	-171.444855
607.181641	151.179184
605.955078	-157.348999
604.728516	-101.364441
