# Supplementary material for: Raman spectroscopy accurately differentiates mucosal healing from non-healing and biochemical changes following biological therapy in inflammatory bowel disease
Source: PLoS One. 2021 Jun 2;16(6):e0252210. doi: 10.1371/journal.pone.0252210 (PMC8172032; doi:10.1371/journal.pone.0252210)
Supplement: S2 Dataset — (ZIP) [file pone.0252210.s004.zip › Export UC MH/OC001 post treatment-1 proper_BL sub CR removed_90__X_-19531.5__Y_4427.56__Z_1227.14__Time_1033.txt]

1714.846680	172.037842
1713.870117	157.568878
1712.893555	34.573975
1711.916016	16.962423
1710.939453	69.895233
1709.961914	61.890766
1708.984375	-240.112579
1708.005859	-190.272446
1707.028320	-228.037537
1706.049805	219.651260
1705.071289	-1.446375
1704.091797	-194.961304
1703.113281	-45.051292
1702.133789	-52.360695
1701.154297	32.020706
1700.174805	-142.314682
1699.195313	50.457855
1698.214844	35.326252
1697.234375	93.076057
1696.253906	-67.587585
1695.273438	69.040352
1694.291992	131.491165
1693.310547	207.956177
1692.329102	167.612717
1691.347656	-21.494822
1690.366211	150.374161
1689.383789	229.431595
1688.401367	223.763229
1687.418945	397.401337
1686.435547	406.291992
1685.453125	445.157898
1684.469727	489.937469
1683.486328	572.614136
1682.502930	426.803802
1681.518555	409.461060
1680.534180	722.851440
1679.550781	703.995728
1678.565430	800.116394
1677.581055	862.200806
1676.595703	719.987549
1675.610352	1022.506409
1674.625000	913.333801
1673.639648	807.408447
1672.654297	983.764648
1671.667969	1205.718628
1670.681641	1141.201416
1669.695313	1279.061890
1668.708008	1345.653809
1667.721680	1277.339600
1666.734375	1429.807617
1665.747070	1505.732422
1664.758789	1449.436523
1663.771484	1672.122192
1662.783203	1818.248169
1661.794922	1704.946045
1660.806641	1732.603516
1659.817383	1800.409546
1658.829102	1828.874390
1657.839844	1704.098022
1656.850586	1547.998901
1655.860352	1802.718628
1654.871094	1546.856323
1653.880859	1706.951538
1652.890625	1391.101929
1651.900391	1377.300781
1650.909180	1385.005127
1649.917969	1387.757935
1648.926758	1055.125854
1647.935547	884.179443
1646.944336	829.884705
1645.952148	643.829346
1644.960938	442.316803
1643.968750	629.335022
1642.975586	512.955627
1641.983398	513.039856
1640.990234	267.979950
1639.997070	300.298523
1639.003906	113.930710
1638.010742	72.926041
1637.016602	203.541016
1636.022461	231.526917
1635.028320	67.342575
1634.034180	-49.132214
1633.039063	16.402102
1632.044922	29.436411
1631.049805	-83.732559
1630.054688	-80.843719
1629.058594	88.021637
1628.062500	-48.246754
1627.067383	136.650436
1626.071289	3.374298
1625.074219	-208.586960
1624.078125	-173.193817
1623.081055	-77.233368
1622.083984	-2.212860
1621.086914	75.518875
1620.089844	77.153114
1619.091797	141.915237
1618.093750	217.248016
1617.095703	30.143705
1616.097656	-85.937531
1615.098633	-52.336090
1614.099609	78.380959
1613.100586	80.594879
1612.101563	-42.993626
1611.102539	17.029112
1610.102539	126.867325
1609.102539	152.845627
1608.102539	58.335938
1607.102539	92.237610
1606.101563	107.813927
1605.101563	-96.519089
1604.100586	157.313110
1603.099609	68.218468
1602.097656	-20.838211
1601.095703	0.002327
1600.094727	-222.395660
1599.092773	-125.723793
1598.089844	-170.277298
1597.087891	-254.041763
1596.084961	-243.735001
1595.082031	-139.421997
1594.079102	-181.460052
1593.075195	-17.236357
1592.072266	-197.746414
1591.068359	-221.626968
1590.064453	-201.194290
1589.059570	-79.084465
1588.055664	136.809387
1587.050781	13.510535
1586.045898	72.700394
1585.041016	74.435532
1584.036133	104.752121
1583.030273	48.979961
1582.024414	11.374369
1581.018555	28.383877
1580.012695	-61.476479
1579.005859	72.488327
1577.999023	8.473756
1576.992188	293.078125
1575.985352	77.921333
1574.978516	50.021774
1573.970703	87.027496
1572.962891	82.293144
1571.955078	189.212387
1570.947266	-86.080750
1569.938477	-44.392506
1568.929688	-18.442587
1567.920898	264.482361
1566.912109	303.061615
1565.903320	3.991133
1564.893555	-110.814835
1563.883789	-82.993874
1562.874023	79.576012
1561.864258	31.823547
1560.853516	235.485001
1559.843750	223.712082
1558.833008	22.554394
1557.821289	132.315552
1556.810547	171.915970
1555.798828	216.514969
1554.787109	297.191833
1553.775391	219.715820
1552.763672	142.109131
1551.750977	186.012665
1550.739258	193.506424
1549.726563	255.153580
1548.712891	231.239883
1547.700195	72.697083
1546.686523	82.101311
1545.672852	122.348434
1544.659180	167.574585
1543.645508	0.731408
1542.630859	182.522491
1541.617188	147.118301
1540.602539	5.676492
1539.586914	-6.805643
1538.572266	39.912937
1537.556641	158.681442
1536.541016	-27.213453
1535.525391	-91.972870
1534.509766	33.954086
1533.493164	79.714485
1532.477539	184.575195
1531.460938	36.640656
1530.443359	-10.926146
1529.426758	10.914327
1528.409180	63.467869
1527.391602	136.422653
1526.374023	-61.144520
1525.356445	83.526802
1524.337891	4.071038
1523.320313	117.446083
1522.301758	-44.638592
1521.282227	24.615297
1520.263672	42.256622
1519.244141	-192.207108
1518.224609	-36.094547
1517.205078	137.769287
1516.185547	-122.757004
1515.165039	-190.719604
1514.144531	59.592979
1513.124023	37.502403
1512.103516	166.697556
1511.083008	-27.663877
1510.061523	37.016922
1509.040039	-101.130562
1508.018555	-131.665298
1506.996094	-221.326660
1505.974609	-62.435829
1504.952148	-198.511322
1503.929688	-75.881668
1502.907227	-117.408379
1501.883789	-54.066650
1500.861328	1.434250
1499.837891	-94.294464
1498.813477	-251.569611
1497.790039	-76.224556
1496.765625	-103.228836
1495.742188	2.670683
1494.717773	131.392715
1493.692383	-21.342258
1492.667969	-130.670883
1491.642578	97.269257
1490.617188	138.453506
1489.591797	171.831345
1488.566406	258.710693
1487.540039	143.684525
1486.513672	360.487488
1485.487305	283.543793
1484.460938	433.644867
1483.433594	427.919495
1482.406250	506.266937
1481.378906	405.952271
1480.351563	448.364716
1479.324219	472.813354
1478.295898	655.156128
1477.267578	913.770325
1476.239258	762.014038
1475.210938	842.013733
1474.181641	730.884949
1473.153320	996.539063
1472.124023	1185.616455
1471.093750	1178.558228
1470.064453	1438.597290
1469.034180	1522.909912
1468.003906	1446.886108
1466.973633	1645.438599
1465.943359	1932.812134
1464.912109	2026.817139
1463.881836	2057.208008
1462.850586	1841.074463
1461.818359	2135.499023
1460.787109	2325.641602
1459.754883	2355.680664
1458.722656	2560.804443
1457.690430	2222.695313
1456.658203	2366.771729
1455.625000	2432.087158
1454.591797	2398.423584
1453.558594	2412.913818
1452.525391	2488.206787
1451.491211	2593.833008
1450.458008	2841.308105
1449.423828	2840.351318
1448.388672	2846.951416
1447.354492	2704.131836
1446.319336	2905.672607
1445.285156	2884.370117
1444.249023	2698.527344
1443.213867	2710.130859
1442.178711	2516.812500
1441.142578	2424.720947
1440.106445	2651.274414
1439.070313	2561.718506
1438.033203	2219.429199
1436.996094	2339.734375
1435.959961	2121.464355
1434.921875	1739.077881
1433.884766	1518.509277
1432.846680	1583.341309
1431.809570	1451.282349
1430.771484	1112.333008
1429.732422	1129.310303
1428.694336	891.528931
1427.655273	878.330505
1426.616211	839.952087
1425.577148	453.712402
1424.538086	473.479126
1423.498047	571.376526
1422.458008	361.897247
1421.417969	306.201904
1420.377930	598.111023
1419.336914	466.926758
1418.295898	330.812500
1417.254883	320.644440
1416.213867	199.819260
1415.172852	270.292236
1414.130859	310.593231
1413.088867	137.194763
1412.046875	92.148682
1411.004883	255.808609
1409.961914	42.498478
1408.918945	196.165085
1407.875977	25.797672
1406.833008	-28.901634
1405.789063	77.172562
1404.745117	-60.221848
1403.702148	53.510586
1402.657227	66.874054
1401.613281	22.627707
1400.568359	-134.399994
1399.523438	-190.970245
1398.478516	93.530922
1397.433594	-8.009088
1396.387695	58.471668
1395.341797	59.872646
1394.295898	46.336025
1393.250000	-119.868118
1392.204102	-73.077171
1391.157227	31.352194
1390.110352	-39.357967
1389.063477	0.159943
1388.015625	44.752567
1386.968750	39.420208
1385.920898	41.682953
1384.873047	-90.954605
1383.824219	-23.476599
1382.776367	6.608485
1381.727539	64.259918
1380.678711	-232.708694
1379.629883	-119.864639
1378.580078	-41.925072
1377.530273	-133.653976
1376.480469	-38.044518
1375.430664	42.668873
1374.380859	53.613064
1373.330078	102.071297
1372.279297	-38.889118
1371.228516	64.656418
1370.177734	-178.189789
1369.125977	-39.540634
1368.074219	-72.740585
1367.022461	-100.822197
1365.970703	-16.697964
1364.918945	-59.468884
1363.866211	184.166611
1362.813477	96.811546
1361.760742	89.245644
1360.707031	440.032471
1359.654297	81.954453
1358.600586	94.661766
1357.545898	117.424622
1356.492188	162.688660
1355.438477	300.008698
1354.383789	19.988880
1353.329102	381.088165
1352.273438	339.832733
1351.218750	534.611084
1350.163086	327.281250
1349.107422	633.912842
1348.051758	637.823181
1346.995117	733.640503
1345.939453	695.623962
1344.882813	756.933411
1343.825195	937.337524
1342.768555	926.948181
1341.710938	1181.840820
1340.654297	911.520325
1339.595703	938.672180
1338.538086	723.254700
1337.479492	879.442993
1336.421875	906.979858
1335.363281	1102.916748
1334.303711	873.303345
1333.245117	903.674683
1332.185547	733.818176
1331.125977	895.507813
1330.066406	1010.282043
1329.005859	1105.351563
1327.946289	837.257996
1326.885742	907.868713
1325.825195	889.651367
1324.763672	935.766235
1323.703125	962.239136
1322.641602	978.941284
1321.580078	911.849426
1320.517578	1032.420166
1319.456055	896.515076
1318.393555	1355.158569
1317.331055	1244.130493
1316.268555	1022.332275
1315.205078	1116.221802
1314.141602	1027.837280
1313.078125	1119.451050
1312.014648	1270.251465
1310.951172	1169.918091
1309.886719	1271.619263
1308.822266	1149.392334
1307.757813	1246.350464
1306.692383	1136.696411
1305.627930	1073.937988
1304.562500	1296.590332
1303.497070	1147.970703
1302.430664	1289.589600
1301.365234	1438.625977
1300.298828	1103.626953
1299.232422	1370.752808
1298.165039	1014.001953
1297.098633	1200.191040
1296.031250	1334.832520
1294.963867	1145.514160
1293.896484	1184.588989
1292.828125	740.407104
1291.759766	914.638916
1290.691406	858.360962
1289.623047	1123.382080
1288.554688	890.759460
1287.485352	824.970337
1286.416016	872.000061
1285.346680	803.955322
1284.276367	748.260132
1283.207031	673.080139
1282.136719	678.791321
1281.066406	728.629456
1279.995117	930.228516
1278.924805	755.055542
1277.853516	790.375549
1276.782227	718.148621
1275.709961	932.063660
1274.638672	635.087097
1273.566406	895.483398
1272.494141	1036.105957
1271.420898	890.923096
1270.348633	943.679138
1269.275391	903.681946
1268.202148	866.194763
1267.128906	1109.441162
1266.054688	1023.222046
1264.981445	1029.790771
1263.906250	977.861633
1262.832031	1089.375854
1261.757813	1032.667114
1260.682617	1058.891724
1259.607422	897.506104
1258.532227	940.875305
1257.456055	935.542542
1256.380859	969.208801
1255.304688	849.504333
1254.228516	1216.708252
1253.151367	1179.797485
1252.074219	1181.855957
1250.998047	984.469116
1249.919922	1015.794250
1248.842773	1134.659668
1247.764648	1212.161743
1246.686523	1024.730835
1245.608398	958.889526
1244.530273	975.684692
1243.451172	669.452698
1242.372070	783.449158
1241.292969	1125.604736
1240.213867	875.383484
1239.133789	749.031921
1238.054688	651.850098
1236.973633	627.473083
1235.893555	780.131287
1234.813477	692.692444
1233.732422	741.024109
1232.651367	862.027527
1231.569336	757.636719
1230.488281	583.032837
1229.406250	725.746887
1228.324219	616.568787
1227.242188	688.976318
1226.159180	674.202332
1225.076172	681.190063
1223.993164	465.591125
1222.910156	533.037598
1221.827148	368.294434
1220.743164	174.583664
1219.659180	481.243286
1218.574219	135.293243
1217.490234	289.556824
1216.405273	378.499420
1215.320313	320.061707
1214.235352	387.154175
1213.149414	333.486145
1212.064453	417.355988
1210.978516	382.921173
1209.891602	353.279694
1208.805664	292.255554
1207.718750	390.339081
1206.631836	594.393250
1205.544922	619.964539
1204.458008	553.913757
1203.370117	478.200104
1202.282227	303.720917
1201.194336	249.655609
1200.105469	159.443634
1199.016602	211.213089
1197.927734	-1.788260
1196.838867	-22.299957
1195.750000	29.288111
1194.660156	107.237595
1193.570313	16.800968
1192.480469	-100.102013
1191.389648	-44.006672
1190.299805	40.826126
1189.208984	-241.947571
1188.118164	49.266937
1187.026367	-96.680077
1185.934570	-278.641022
1184.842773	-247.014297
1183.750977	-143.500061
1182.659180	-40.108006
1181.566406	-54.354229
1180.473633	-68.672714
1179.380859	-75.871887
1178.287109	34.279095
1177.194336	-64.150627
1176.100586	-33.265999
1175.005859	258.567841
1173.912109	135.958603
1172.817383	235.946548
1171.722656	113.224464
1170.627930	191.467575
1169.533203	207.390167
1168.437500	125.154366
1167.341797	-83.864006
1166.246094	92.017220
1165.149414	16.766678
1164.052734	-32.254147
1162.956055	33.331356
1161.859375	199.115646
1160.762695	140.266418
1159.665039	109.999138
1158.567383	261.056702
1157.469727	295.025848
1156.371094	336.040863
1155.272461	97.869377
1154.173828	153.036697
1153.075195	29.273258
1151.975586	62.789330
1150.876953	115.269730
1149.777344	131.890884
1148.676758	212.721008
1147.577148	252.944504
1146.476563	-104.567261
1145.375977	-83.523186
1144.275391	-226.790237
1143.173828	-141.673126
1142.072266	-32.897026
1140.970703	-59.821980
1139.869141	-122.491577
1138.766602	-71.123787
1137.664063	-74.531242
1136.561523	173.841202
1135.458984	53.797756
1134.355469	166.467911
1133.251953	447.588318
1132.148438	379.520905
1131.044922	517.886353
1129.940430	691.688110
1128.835938	934.123169
1127.731445	763.668823
1126.626953	896.729126
1125.521484	745.151978
1124.416016	802.135864
1123.310547	562.805664
1122.204102	610.158569
1121.098633	598.201721
1119.992188	408.560577
1118.885742	569.315857
1117.778320	488.483337
1116.670898	308.221008
1115.563477	381.113953
1114.456055	271.766754
1113.348633	408.335846
1112.240234	391.083771
1111.131836	404.497253
1110.023438	346.937805
1108.914063	530.317383
1107.804688	640.319214
1106.695313	530.578308
1105.585938	671.091187
1104.475586	601.382935
1103.365234	675.600952
1102.254883	525.578735
1101.144531	797.802917
1100.033203	723.159973
1098.922852	846.556274
1097.810547	854.317871
1096.699219	923.304321
1095.586914	780.142273
1094.474609	592.235596
1093.362305	654.005798
1092.250000	548.525818
1091.136719	683.147644
1090.023438	803.541992
1088.910156	930.896118
1087.795898	550.022034
1086.682617	968.923889
1085.568359	719.810852
1084.453125	755.210999
1083.338867	774.117004
1082.223633	689.585632
1081.108398	694.328979
1079.993164	482.966125
1078.876953	555.782593
1077.760742	839.818787
1076.644531	567.459412
1075.528320	701.141907
1074.411133	579.026855
1073.293945	649.270996
1072.176758	585.810852
1071.059570	564.562439
1069.941406	613.615051
1068.823242	435.340332
1067.705078	353.190521
1066.585938	556.804810
1065.467773	462.944000
1064.348633	532.990967
1063.228516	773.854980
1062.109375	565.338867
1060.989258	614.253357
1059.869141	529.833313
1058.749023	527.302551
1057.627930	232.543564
1056.506836	321.249298
1055.385742	367.867188
1054.264648	243.935455
1053.142578	185.468475
1052.020508	556.715820
1050.898438	38.330086
1049.775391	236.756317
1048.653320	264.779510
1047.530273	166.828949
1046.407227	199.571045
1045.283203	111.063423
1044.159180	393.319153
1043.035156	85.781754
1041.911133	-49.131657
1040.786133	207.447189
1039.661133	116.899399
1038.536133	296.564941
1037.411133	106.023033
1036.285156	150.696793
1035.159180	88.358734
1034.033203	302.958160
1032.907227	382.607483
1031.780273	541.335449
1030.653320	165.324493
1029.526367	105.662560
1028.398438	166.923508
1027.271484	-71.470856
1026.143555	-3.093538
1025.014648	-76.338860
1023.886719	-70.533478
1022.757813	-429.079163
1021.628906	-483.384888
1020.499023	-145.508255
1019.370117	-364.380096
1018.240234	-163.343033
1017.109375	-122.293434
1015.979492	-37.128433
1014.848633	59.664223
1013.717773	-14.941322
1012.586914	151.471741
1011.455078	266.947845
1010.324219	275.974701
1009.192383	153.153137
1008.059570	398.424591
1006.927734	407.705811
1005.794922	988.396973
1004.661133	1779.352417
1003.528320	2239.441650
1002.394531	2128.500488
1001.260742	1622.558716
1000.126953	890.553345
998.993164	401.529755
997.858398	256.920959
996.723633	119.422951
995.587891	95.200325
994.453125	29.575562
993.317383	5.624529
992.181641	4.871817
991.044922	80.334846
989.909180	158.198380
988.772461	95.543922
987.634766	-77.571396
986.498047	106.627235
985.360352	-10.872830
984.222656	-144.306824
983.084961	-144.015549
981.946289	-143.597168
980.807617	11.132566
979.668945	-117.053017
978.530273	30.968994
977.390625	-18.708817
976.250977	-31.441893
975.111328	-62.417995
973.970703	-33.497421
972.830078	-9.045864
971.689453	15.534925
970.548828	240.025757
969.407227	179.871368
968.266602	-203.739914
967.124023	57.781193
965.982422	-86.743652
964.839844	7.479236
963.697266	49.061340
962.554688	294.806610
961.412109	210.529709
960.268555	9.569549
959.125000	-7.875176
957.980469	233.649857
956.836914	390.483337
955.692383	217.723328
954.547852	63.500446
953.402344	163.492004
952.256836	240.706177
951.111328	34.418163
949.965820	221.676498
948.820313	98.082436
947.673828	11.259962
946.527344	91.431244
945.379883	116.880569
944.233398	85.364227
943.085938	120.226685
941.937500	273.925720
940.790039	85.342674
939.641602	216.445694
938.493164	171.970367
937.344727	52.393440
936.195313	284.164856
935.045898	440.737457
933.896484	102.805626
932.747070	439.634003
931.596680	216.039993
930.446289	429.970917
929.295898	31.429522
928.144531	93.052773
926.993164	309.541382
925.841797	150.624573
924.690430	203.472870
923.538086	22.175636
922.385742	-58.862938
921.233398	-232.938248
920.081055	-56.811581
918.927734	-80.590591
917.774414	-195.101196
916.621094	63.021164
915.466797	-117.071228
914.312500	-58.609043
913.158203	117.954788
912.002930	-147.890411
910.848633	-61.898186
909.693359	-173.135925
908.537109	-377.169708
907.381836	-102.707924
906.225586	-97.953224
905.069336	-9.264321
903.913086	136.114502
902.755859	25.621223
901.598633	-7.741921
900.441406	-54.574787
899.283203	-83.184395
898.125000	164.337387
896.966797	4.674775
895.808594	75.842033
894.649414	180.978592
893.490234	173.127884
892.331055	258.014038
891.171875	71.821098
890.011719	75.532394
888.851563	212.550354
887.691406	123.803078
886.530273	193.171432
885.369141	237.749954
884.208008	144.746948
883.046875	272.893188
881.884766	331.136017
880.722656	398.422211
879.560547	274.142639
878.397461	413.627533
877.234375	453.965057
876.071289	588.926880
874.908203	505.437958
873.744141	300.461365
872.580078	43.848820
871.416016	64.170692
870.250977	435.473175
869.085938	237.585327
867.920898	221.955460
866.755859	370.466461
865.589844	476.227051
864.423828	323.543732
863.257813	314.722198
862.090820	344.101654
860.924805	328.561523
859.756836	366.920074
858.589844	470.345459
857.421875	400.947723
856.253906	537.965881
855.085938	556.043640
853.917969	641.370422
852.749023	390.391022
851.580078	549.653076
850.411133	486.996582
849.241211	666.288086
848.071289	449.060699
846.901367	509.554840
845.730469	77.515961
844.559570	390.908936
843.388672	149.222290
842.217773	214.075455
841.045898	370.555573
839.875000	128.925735
838.702148	372.447754
837.530273	403.493347
836.357422	392.026520
835.184570	253.186493
834.011719	255.050934
832.837891	390.824097
831.664063	519.777283
830.490234	296.002960
829.315430	360.090088
828.141602	392.846954
826.966797	400.992950
825.791016	248.539444
824.616211	341.271790
823.440430	88.471649
822.264648	446.175812
821.087891	197.772018
819.911133	5.075624
818.734375	-107.463058
817.557617	0.325116
816.379883	92.401070
815.203125	128.720673
814.024414	-10.779232
812.846680	29.814947
811.667969	30.282103
810.489258	-93.818161
809.310547	-57.960781
808.130859	-93.306976
806.951172	-82.093575
805.771484	-57.662457
804.591797	-157.666977
803.411133	-40.210762
802.230469	-257.983124
801.048828	165.386871
799.868164	-227.759964
798.686523	-177.337158
797.504883	-160.297974
796.322266	-209.864258
795.139648	-170.879547
793.957031	-278.232758
792.774414	-186.310791
791.590820	-216.324692
790.408203	-71.546814
789.223633	-92.934624
788.040039	-36.977581
786.855469	-27.609600
785.670898	-22.777266
784.486328	-57.854092
783.300781	-53.228870
782.115234	167.877960
780.929688	183.283630
779.743164	149.980225
778.557617	419.156158
777.371094	116.229477
776.183594	31.885658
774.997070	139.486801
773.809570	-4.595182
772.621094	16.737646
771.433594	88.688019
770.245117	173.739960
769.056641	152.849899
767.868164	127.470909
766.678711	183.537735
765.489258	140.365738
764.299805	112.545006
763.109375	78.050430
761.919922	349.462708
760.728516	382.992798
759.538086	370.226868
758.346680	196.819443
757.155273	428.067535
755.963867	434.879303
754.772461	-48.556713
753.580078	250.519867
752.387695	189.076523
751.194336	259.400116
750.001953	94.664131
748.808594	28.755501
747.614258	296.475494
746.420898	362.134857
745.226563	203.940842
744.032227	39.207531
742.836914	32.412525
741.642578	73.830971
740.447266	121.782501
739.250977	-58.212269
738.055664	48.871124
736.859375	44.184452
735.663086	-32.769100
734.465820	50.132969
733.269531	30.126326
732.072266	80.161751
730.874023	132.372589
729.676758	-3.527882
728.478516	46.530434
727.280273	275.862488
726.081055	15.514030
724.882813	50.327129
723.683594	281.786224
722.483398	165.893997
721.284180	233.534363
720.083984	462.750580
718.883789	488.930634
717.682617	259.850006
716.481445	327.645660
715.280273	295.149170
714.079102	312.899078
712.876953	171.574280
711.674805	352.977295
710.472656	364.418030
709.270508	-136.013489
708.067383	137.092117
706.864258	70.476234
705.660156	69.308922
704.457031	166.194168
703.252930	104.299179
702.048828	284.029572
700.843750	-53.849030
699.638672	2.132968
698.433594	103.870163
697.228516	-172.494003
696.022461	146.794128
694.816406	77.200058
693.610352	-44.350197
692.403320	29.725807
691.197266	38.778786
689.990234	-101.786583
688.782227	-20.809578
687.574219	-48.196003
686.366211	-199.049728
685.158203	-323.665405
683.950195	-209.610413
682.741211	-106.295959
681.532227	-410.256104
680.322266	-187.500198
679.112305	-189.954941
677.902344	-55.848824
676.692383	-285.361023
675.482422	-272.222900
674.271484	59.130669
673.060547	57.304367
671.848633	139.959198
670.636719	95.118446
669.424805	5.014944
668.212891	-56.839775
667.000977	21.891396
665.788086	-28.934786
664.574219	17.546038
663.361328	-15.813018
662.147461	274.740173
660.933594	-24.003496
659.719727	130.583862
658.504883	93.139145
657.290039	40.640213
656.075195	-46.323627
654.860352	136.229630
653.644531	98.841690
652.428711	-5.360854
651.212891	54.163727
649.996094	249.289078
648.779297	185.838104
647.562500	283.772308
646.344727	424.584961
645.127930	251.009521
643.909180	397.898010
642.691406	368.148468
641.472656	402.703339
640.254883	318.745636
639.035156	165.773560
637.816406	-23.971140
636.596680	112.586662
635.376953	233.672897
634.157227	-8.611555
632.936523	289.789642
631.715820	115.365311
630.495117	155.092606
629.273438	239.296143
628.051758	-48.213818
626.830078	244.900986
625.608398	277.773956
624.385742	367.762543
623.163086	313.341675
621.940430	478.778717
620.717773	319.807007
619.494141	170.660004
618.270508	170.441986
617.045898	85.668602
615.822266	-199.210770
614.597656	17.625261
613.372070	-134.824722
612.147461	-247.895752
610.921875	206.394272
609.696289	32.690372
608.469727	-35.649723
607.244141	14.070320
606.017578	-17.000780
604.791016	-0.741386
