# Supplementary material for: Raman spectroscopy accurately differentiates mucosal healing from non-healing and biochemical changes following biological therapy in inflammatory bowel disease
Source: PLoS One. 2021 Jun 2;16(6):e0252210. doi: 10.1371/journal.pone.0252210 (PMC8172032; doi:10.1371/journal.pone.0252210)
Supplement: S2 Dataset — (ZIP) [file pone.0252210.s004.zip › Export UC MH/OC001 post treatment-1 proper_BL sub CR removed_55__X_-19539__Y_4421.56__Z_1223.81__Time_632.txt]

1714.846680	79.093315
1713.870117	247.251526
1712.893555	-4.061661
1711.916016	214.529922
1710.939453	291.518555
1709.961914	92.908997
1708.984375	95.942589
1708.005859	-90.712105
1707.028320	-46.306095
1706.049805	70.933372
1705.071289	-12.091874
1704.091797	103.560890
1703.113281	-98.667068
1702.133789	-123.648155
1701.154297	-295.133911
1700.174805	-177.104172
1699.195313	61.800613
1698.214844	1.787705
1697.234375	-81.636513
1696.253906	54.689930
1695.273438	71.360703
1694.291992	-7.535698
1693.310547	133.168518
1692.329102	287.771942
1691.347656	106.636772
1690.366211	182.352844
1689.383789	77.214561
1688.401367	204.771072
1687.418945	180.885178
1686.435547	218.905838
1685.453125	526.729797
1684.469727	291.388245
1683.486328	445.707062
1682.502930	544.612610
1681.518555	494.914825
1680.534180	767.962463
1679.550781	487.845673
1678.565430	620.862061
1677.581055	557.525940
1676.595703	537.320801
1675.610352	714.472717
1674.625000	666.103271
1673.639648	830.951904
1672.654297	972.347961
1671.667969	922.895508
1670.681641	1030.718140
1669.695313	1216.029785
1668.708008	1080.479248
1667.721680	1245.479858
1666.734375	1177.339111
1665.747070	1321.995605
1664.758789	1453.796387
1663.771484	1421.588379
1662.783203	1517.132813
1661.794922	1467.288940
1660.806641	1486.834717
1659.817383	1506.808350
1658.829102	1651.739258
1657.839844	1664.592896
1656.850586	1651.382202
1655.860352	1405.601563
1654.871094	1295.338379
1653.880859	1428.982300
1652.890625	1428.021484
1651.900391	1168.215088
1650.909180	1146.905884
1649.917969	943.534058
1648.926758	1044.605713
1647.935547	873.766174
1646.944336	756.188416
1645.952148	739.373169
1644.960938	598.760742
1643.968750	490.207397
1642.975586	503.442627
1641.983398	503.775787
1640.990234	306.486053
1639.997070	391.851959
1639.003906	110.821815
1638.010742	215.187714
1637.016602	230.122025
1636.022461	-115.820320
1635.028320	173.736328
1634.034180	105.072937
1633.039063	-100.315285
1632.044922	-110.514900
1631.049805	24.308769
1630.054688	106.621613
1629.058594	-37.250626
1628.062500	40.146412
1627.067383	25.607738
1626.071289	-20.321352
1625.074219	-34.518616
1624.078125	-151.091614
1623.081055	55.819061
1622.083984	-34.170273
1621.086914	-5.769112
1620.089844	67.389786
1619.091797	48.714794
1618.093750	200.808838
1617.095703	137.686340
1616.097656	106.171448
1615.098633	43.266418
1614.099609	-48.393158
1613.100586	77.732895
1612.101563	151.421173
1611.102539	10.165668
1610.102539	18.412241
1609.102539	21.452852
1608.102539	108.357445
1607.102539	-145.250732
1606.101563	130.240707
1605.101563	99.306305
1604.100586	-2.279971
1603.099609	100.299622
1602.097656	-58.807976
1601.095703	-50.447411
1600.094727	-26.419231
1599.092773	-75.635094
1598.089844	-64.733116
1597.087891	-145.347610
1596.084961	-165.868118
1595.082031	-108.054070
1594.079102	-63.376579
1593.075195	-60.554302
1592.072266	-65.629730
1591.068359	-99.479691
1590.064453	-130.778366
1589.059570	-70.823349
1588.055664	-104.881752
1587.050781	85.267105
1586.045898	181.379456
1585.041016	74.028168
1584.036133	26.565968
1583.030273	200.500031
1582.024414	298.704590
1581.018555	151.930664
1580.012695	-5.310359
1579.005859	173.232803
1577.999023	-33.640423
1576.992188	4.060652
1575.985352	33.810265
1574.978516	214.279526
1573.970703	168.284561
1572.962891	215.770004
1571.955078	231.899429
1570.947266	76.349281
1569.938477	3.863793
1568.929688	-42.763828
1567.920898	63.710049
1566.912109	63.519402
1565.903320	6.056508
1564.893555	78.232849
1563.883789	59.390739
1562.874023	-21.874592
1561.864258	26.421345
1560.853516	30.439299
1559.843750	381.712830
1558.833008	32.773251
1557.821289	246.188889
1556.810547	176.913589
1555.798828	135.983749
1554.787109	182.951569
1553.775391	190.878967
1552.763672	346.185913
1551.750977	154.411346
1550.739258	335.172394
1549.726563	313.869690
1548.712891	111.325333
1547.700195	340.558105
1546.686523	336.807770
1545.672852	157.097061
1544.659180	251.222687
1543.645508	161.668335
1542.630859	-44.287048
1541.617188	28.598650
1540.602539	183.890671
1539.586914	21.383554
1538.572266	-107.681190
1537.556641	13.426840
1536.541016	-20.501553
1535.525391	74.368584
1534.509766	-8.928985
1533.493164	70.050278
1532.477539	71.485497
1531.460938	-107.675339
1530.443359	-31.862082
1529.426758	190.580750
1528.409180	52.162804
1527.391602	268.971558
1526.374023	6.661407
1525.356445	-29.212715
1524.337891	89.141922
1523.320313	-39.709564
1522.301758	-60.656120
1521.282227	80.239227
1520.263672	84.640427
1519.244141	176.257828
1518.224609	59.494400
1517.205078	-5.998775
1516.185547	67.091530
1515.165039	83.471199
1514.144531	-159.671753
1513.124023	43.835419
1512.103516	41.756359
1511.083008	21.555910
1510.061523	-114.256340
1509.040039	-132.170593
1508.018555	39.545223
1506.996094	8.471698
1505.974609	38.795761
1504.952148	-46.381218
1503.929688	-3.549017
1502.907227	-122.269791
1501.883789	73.941353
1500.861328	-57.826733
1499.837891	15.125791
1498.813477	-88.709763
1497.790039	-51.872612
1496.765625	-148.234833
1495.742188	-42.589035
1494.717773	-1.060627
1493.692383	96.568443
1492.667969	79.013176
1491.642578	-46.005764
1490.617188	35.890064
1489.591797	235.155472
1488.566406	-81.710754
1487.540039	193.875702
1486.513672	436.050598
1485.487305	228.779587
1484.460938	345.599579
1483.433594	263.249939
1482.406250	364.505463
1481.378906	340.661987
1480.351563	393.234955
1479.324219	639.444031
1478.295898	559.219604
1477.267578	535.008850
1476.239258	709.447510
1475.210938	580.635986
1474.181641	981.473206
1473.153320	1007.825195
1472.124023	1021.360901
1471.093750	1039.904297
1470.064453	1244.132080
1469.034180	1333.729736
1468.003906	1354.568848
1466.973633	1466.885498
1465.943359	1584.190552
1464.912109	1726.802246
1463.881836	1622.839600
1462.850586	1742.435303
1461.818359	1963.528809
1460.787109	2070.233154
1459.754883	2062.594238
1458.722656	1978.779785
1457.690430	2016.790649
1456.658203	1955.808350
1455.625000	2371.727295
1454.591797	2318.251465
1453.558594	2135.465576
1452.525391	2431.885254
1451.491211	2396.123047
1450.458008	2563.108154
1449.423828	2390.513672
1448.388672	2620.719238
1447.354492	2519.094971
1446.319336	2404.844727
1445.285156	2288.133057
1444.249023	2232.191162
1443.213867	2444.506836
1442.178711	2264.640381
1441.142578	2206.253662
1440.106445	2307.216309
1439.070313	2175.573975
1438.033203	2152.682373
1436.996094	1993.368164
1435.959961	1755.846680
1434.921875	1652.304565
1433.884766	1541.278442
1432.846680	1187.937378
1431.809570	1120.048706
1430.771484	1032.025513
1429.732422	923.883911
1428.694336	757.827393
1427.655273	715.461609
1426.616211	380.657440
1425.577148	386.394592
1424.538086	298.924133
1423.498047	534.093750
1422.458008	562.627441
1421.417969	233.522232
1420.377930	335.265564
1419.336914	278.392670
1418.295898	357.545105
1417.254883	323.478668
1416.213867	297.047729
1415.172852	295.856689
1414.130859	221.789566
1413.088867	1.982584
1412.046875	-26.582106
1411.004883	48.000488
1409.961914	74.872467
1408.918945	124.429291
1407.875977	-9.320623
1406.833008	201.133026
1405.789063	-40.378998
1404.745117	-105.976334
1403.702148	69.495377
1402.657227	-3.453573
1401.613281	-33.617882
1400.568359	11.559461
1399.523438	-18.413912
1398.478516	-23.205727
1397.433594	82.392235
1396.387695	157.961258
1395.341797	-57.033535
1394.295898	23.747770
1393.250000	79.555229
1392.204102	80.358589
1391.157227	16.171108
1390.110352	27.201323
1389.063477	23.321201
1388.015625	-22.987038
1386.968750	-14.128616
1385.920898	87.348381
1384.873047	73.890038
1383.824219	88.034531
1382.776367	-2.662476
1381.727539	-13.264954
1380.678711	-28.744392
1379.629883	-176.464523
1378.580078	-209.159271
1377.530273	-94.439262
1376.480469	165.103149
1375.430664	82.801353
1374.380859	-84.166595
1373.330078	-83.844788
1372.279297	-6.101439
1371.228516	91.672081
1370.177734	-97.122688
1369.125977	-208.471893
1368.074219	-130.301025
1367.022461	22.685917
1365.970703	-65.845024
1364.918945	134.609070
1363.866211	140.919861
1362.813477	192.146469
1361.760742	-15.310807
1360.707031	118.254868
1359.654297	184.736084
1358.600586	191.620956
1357.545898	-20.164644
1356.492188	133.650955
1355.438477	93.684807
1354.383789	476.215546
1353.329102	188.024582
1352.273438	208.016663
1351.218750	243.023682
1350.163086	436.997223
1349.107422	492.021820
1348.051758	445.406525
1346.995117	515.516357
1345.939453	632.843201
1344.882813	633.682251
1343.825195	763.545837
1342.768555	732.363525
1341.710938	743.429199
1340.654297	737.265564
1339.595703	763.406433
1338.538086	982.818298
1337.479492	825.897461
1336.421875	1003.339417
1335.363281	777.404114
1334.303711	915.396545
1333.245117	808.536072
1332.185547	825.486328
1331.125977	738.679199
1330.066406	750.902649
1329.005859	867.029968
1327.946289	872.012756
1326.885742	963.560425
1325.825195	795.814270
1324.763672	808.510986
1323.703125	890.435303
1322.641602	856.399963
1321.580078	955.742920
1320.517578	694.897461
1319.456055	996.701294
1318.393555	980.310547
1317.331055	978.811646
1316.268555	1002.056824
1315.205078	934.182922
1314.141602	920.637512
1313.078125	953.992371
1312.014648	1115.498169
1310.951172	961.811584
1309.886719	983.072754
1308.822266	873.948425
1307.757813	1139.012329
1306.692383	1081.724121
1305.627930	1140.153320
1304.562500	1100.255737
1303.497070	1094.872559
1302.430664	996.147339
1301.365234	1040.086304
1300.298828	1150.417480
1299.232422	1118.281372
1298.165039	1250.783569
1297.098633	1150.014038
1296.031250	1098.449951
1294.963867	811.337097
1293.896484	838.518738
1292.828125	971.242126
1291.759766	831.692383
1290.691406	822.233948
1289.623047	883.935547
1288.554688	663.764282
1287.485352	897.127869
1286.416016	802.107544
1285.346680	763.520020
1284.276367	842.551453
1283.207031	600.825439
1282.136719	929.647766
1281.066406	817.809326
1279.995117	823.513000
1278.924805	748.519836
1277.853516	930.417114
1276.782227	740.567810
1275.709961	687.744324
1274.638672	864.742554
1273.566406	794.868835
1272.494141	1040.232056
1271.420898	862.921143
1270.348633	993.429077
1269.275391	1031.117920
1268.202148	980.930664
1267.128906	820.958374
1266.054688	829.435547
1264.981445	1147.742676
1263.906250	761.059387
1262.832031	784.216370
1261.757813	878.073181
1260.682617	801.281494
1259.607422	951.155151
1258.532227	971.845825
1257.456055	717.290344
1256.380859	889.012634
1255.304688	836.670166
1254.228516	1066.709595
1253.151367	1021.647827
1252.074219	884.144592
1250.998047	741.833008
1249.919922	906.006348
1248.842773	926.644653
1247.764648	976.432800
1246.686523	839.048035
1245.608398	857.221375
1244.530273	744.189453
1243.451172	774.487854
1242.372070	860.605469
1241.292969	742.738098
1240.213867	768.105896
1239.133789	807.999390
1238.054688	801.757324
1236.973633	696.042725
1235.893555	701.900696
1234.813477	591.353149
1233.732422	689.285156
1232.651367	714.440796
1231.569336	795.279297
1230.488281	769.467102
1229.406250	632.226746
1228.324219	758.931396
1227.242188	687.042664
1226.159180	685.332336
1225.076172	589.216553
1223.993164	628.574158
1222.910156	566.292542
1221.827148	477.396973
1220.743164	386.078064
1219.659180	488.112671
1218.574219	338.744049
1217.490234	319.855438
1216.405273	245.371994
1215.320313	260.221191
1214.235352	395.727234
1213.149414	330.778839
1212.064453	203.064423
1210.978516	263.542023
1209.891602	466.251617
1208.805664	459.008972
1207.718750	468.588318
1206.631836	511.854156
1205.544922	562.272522
1204.458008	294.561310
1203.370117	330.432312
1202.282227	315.650696
1201.194336	141.896408
1200.105469	177.592026
1199.016602	116.937569
1197.927734	111.590591
1196.838867	-107.924118
1195.750000	55.014923
1194.660156	-75.550766
1193.570313	-88.324066
1192.480469	55.073406
1191.389648	135.858871
1190.299805	-23.703396
1189.208984	52.124245
1188.118164	-85.874359
1187.026367	-240.690140
1185.934570	-97.864281
1184.842773	-139.955704
1183.750977	-158.106323
1182.659180	-85.167007
1181.566406	-165.818298
1180.473633	0.452743
1179.380859	-123.470284
1178.287109	32.983910
1177.194336	177.320602
1176.100586	26.872015
1175.005859	3.347811
1173.912109	53.992981
1172.817383	104.538857
1171.722656	61.649471
1170.627930	155.096329
1169.533203	159.915573
1168.437500	167.048309
1167.341797	33.025139
1166.246094	99.804161
1165.149414	118.675011
1164.052734	-220.971115
1162.956055	8.053471
1161.859375	88.817337
1160.762695	298.422272
1159.665039	4.110871
1158.567383	227.813797
1157.469727	217.483536
1156.371094	250.027573
1155.272461	167.993088
1154.173828	78.771072
1153.075195	-155.916367
1151.975586	186.271713
1150.876953	92.131226
1149.777344	90.880745
1148.676758	120.522552
1147.577148	-35.667526
1146.476563	-110.906738
1145.375977	-48.113964
1144.275391	47.901821
1143.173828	22.456896
1142.072266	-38.723831
1140.970703	168.802689
1139.869141	-1.887671
1138.766602	115.071053
1137.664063	236.667755
1136.561523	-52.921051
1135.458984	49.531006
1134.355469	294.372192
1133.251953	263.601440
1132.148438	396.587738
1131.044922	315.849548
1129.940430	474.744781
1128.835938	837.532410
1127.731445	690.162598
1126.626953	592.602051
1125.521484	653.863953
1124.416016	655.790405
1123.310547	631.598389
1122.204102	292.267578
1121.098633	450.447876
1119.992188	371.698456
1118.885742	406.575745
1117.778320	557.364197
1116.670898	374.374207
1115.563477	357.034637
1114.456055	131.508728
1113.348633	222.926544
1112.240234	380.453247
1111.131836	516.594849
1110.023438	321.789124
1108.914063	542.853455
1107.804688	492.137848
1106.695313	552.403259
1105.585938	345.811035
1104.475586	528.752930
1103.365234	574.702942
1102.254883	507.348907
1101.144531	437.637451
1100.033203	799.498291
1098.922852	519.853210
1097.810547	461.878326
1096.699219	670.222473
1095.586914	697.015198
1094.474609	669.594116
1093.362305	618.613953
1092.250000	715.976379
1091.136719	839.162903
1090.023438	621.022949
1088.910156	579.438782
1087.795898	674.291199
1086.682617	639.743652
1085.568359	685.139465
1084.453125	476.613800
1083.338867	507.907288
1082.223633	510.976471
1081.108398	535.182678
1079.993164	592.254822
1078.876953	433.267242
1077.760742	480.936584
1076.644531	584.912781
1075.528320	435.425842
1074.411133	377.494354
1073.293945	324.286194
1072.176758	498.560669
1071.059570	325.803650
1069.941406	136.723221
1068.823242	435.133759
1067.705078	553.031860
1066.585938	607.645203
1065.467773	425.752289
1064.348633	379.735809
1063.228516	509.292572
1062.109375	390.777161
1060.989258	417.377045
1059.869141	422.937683
1058.749023	201.697830
1057.627930	410.740845
1056.506836	269.121094
1055.385742	134.605621
1054.264648	184.743744
1053.142578	192.841568
1052.020508	72.536331
1050.898438	286.170258
1049.775391	184.636505
1048.653320	141.531982
1047.530273	170.802673
1046.407227	160.447922
1045.283203	194.441040
1044.159180	-7.006782
1043.035156	367.397797
1041.911133	54.241104
1040.786133	242.165543
1039.661133	138.901611
1038.536133	128.883270
1037.411133	165.482910
1036.285156	97.372406
1035.159180	71.234169
1034.033203	156.836090
1032.907227	98.245850
1031.780273	130.427460
1030.653320	274.248657
1029.526367	139.141296
1028.398438	76.191650
1027.271484	-30.800289
1026.143555	-81.938644
1025.014648	-160.858780
1023.886719	-190.914368
1022.757813	-114.121368
1021.628906	-162.605774
1020.499023	-211.001755
1019.370117	-296.408691
1018.240234	-212.425049
1017.109375	-204.917709
1015.979492	-229.783401
1014.848633	-94.669044
1013.717773	-31.360445
1012.586914	-42.123184
1011.455078	30.560385
1010.324219	300.087677
1009.192383	308.011597
1008.059570	177.163391
1006.927734	409.695801
1005.794922	813.364319
1004.661133	1610.049927
1003.528320	2085.094238
1002.394531	2012.196655
1001.260742	1109.817261
1000.126953	794.773376
998.993164	163.525711
997.858398	174.633606
996.723633	21.909512
995.587891	-31.402533
994.453125	79.250633
993.317383	-24.617184
992.181641	51.570671
991.044922	24.044834
989.909180	-127.863007
988.772461	56.915276
987.634766	50.437138
986.498047	-15.836432
985.360352	-137.263626
984.222656	123.730484
983.084961	-177.046021
981.946289	-104.706696
980.807617	62.049591
979.668945	-1.233777
978.530273	225.427948
977.390625	35.862892
976.250977	37.310211
975.111328	-85.257126
973.970703	74.981384
972.830078	122.677650
971.689453	44.128788
970.548828	96.613327
969.407227	43.570217
968.266602	-188.369980
967.124023	98.507858
965.982422	29.761326
964.839844	-13.618227
963.697266	177.027008
962.554688	115.507629
961.412109	148.096115
960.268555	2.040546
959.125000	341.842010
957.980469	234.960663
956.836914	130.526917
955.692383	310.126160
954.547852	91.498306
953.402344	278.101776
952.256836	-36.285667
951.111328	-39.361507
949.965820	140.602554
948.820313	5.106269
947.673828	89.195351
946.527344	81.949669
945.379883	161.625046
944.233398	-78.385750
943.085938	149.924362
941.937500	307.463470
940.790039	104.422554
939.641602	134.327728
938.493164	239.604767
937.344727	349.498291
936.195313	222.303680
935.045898	49.678799
933.896484	319.388702
932.747070	176.649612
931.596680	229.992538
930.446289	235.584641
929.295898	90.993629
928.144531	137.794647
926.993164	107.292213
925.841797	-139.257538
924.690430	-10.244996
923.538086	77.870071
922.385742	-74.979332
921.233398	-57.168026
920.081055	113.001411
918.927734	-19.009647
917.774414	-28.197327
916.621094	21.761715
915.466797	-105.310638
914.312500	-239.041641
913.158203	-104.820938
912.002930	-138.471970
910.848633	-255.951233
909.693359	-39.908566
908.537109	114.905243
907.381836	-138.294952
906.225586	-223.583374
905.069336	-9.672058
903.913086	38.862720
902.755859	-118.623352
901.598633	-67.655067
900.441406	-118.491379
899.283203	68.398338
898.125000	-72.786324
896.966797	-71.322952
895.808594	124.699356
894.649414	176.009674
893.490234	12.632426
892.331055	9.854453
891.171875	131.409821
890.011719	88.091263
888.851563	40.344772
887.691406	94.285255
886.530273	44.439919
885.369141	17.249681
884.208008	66.843071
883.046875	116.475548
881.884766	37.611973
880.722656	285.748657
879.560547	364.777802
878.397461	189.192612
877.234375	338.164093
876.071289	421.800140
874.908203	397.361023
873.744141	138.852875
872.580078	326.171021
871.416016	227.667465
870.250977	14.527137
869.085938	75.932327
867.920898	-35.793293
866.755859	99.869270
865.589844	105.152885
864.423828	272.261139
863.257813	293.305756
862.090820	130.210129
860.924805	196.258636
859.756836	239.870010
858.589844	350.818695
857.421875	253.071182
856.253906	373.001740
855.085938	286.565826
853.917969	473.753021
852.749023	255.126495
851.580078	558.825989
850.411133	268.626312
849.241211	328.048615
848.071289	499.441559
846.901367	180.412949
845.730469	24.967356
844.559570	229.929993
843.388672	119.320717
842.217773	-18.069115
841.045898	-16.722179
839.875000	-19.845943
838.702148	160.346252
837.530273	215.301819
836.357422	131.710327
835.184570	367.588348
834.011719	344.297546
832.837891	198.219482
831.664063	230.781845
830.490234	238.774033
829.315430	367.240692
828.141602	502.323090
826.966797	240.382553
825.791016	455.682159
824.616211	160.413940
823.440430	248.576004
822.264648	171.808975
821.087891	219.801010
819.911133	0.520926
818.734375	235.503281
817.557617	89.729912
816.379883	102.003128
815.203125	45.270248
814.024414	-20.351706
812.846680	-54.846134
811.667969	64.052231
810.489258	-128.316467
809.310547	21.584360
808.130859	-128.538849
806.951172	-3.210073
805.771484	-140.009918
804.591797	-108.060951
803.411133	-33.993740
802.230469	-95.366280
801.048828	22.947638
799.868164	-311.309784
798.686523	-257.401276
797.504883	-265.642487
796.322266	-262.844788
795.139648	-164.818802
793.957031	-153.291550
792.774414	-157.329803
791.590820	-79.490234
790.408203	9.318788
789.223633	9.505055
788.040039	102.560471
786.855469	118.085747
785.670898	109.211166
784.486328	193.144440
783.300781	276.974152
782.115234	155.157898
780.929688	84.150543
779.743164	229.597153
778.557617	-16.009972
777.371094	60.798241
776.183594	97.764580
774.997070	-17.645571
773.809570	131.698654
772.621094	172.807663
771.433594	141.036926
770.245117	7.779676
769.056641	44.240520
767.868164	62.970192
766.678711	127.880829
765.489258	128.795486
764.299805	116.410454
763.109375	196.420929
761.919922	298.316498
760.728516	375.872925
759.538086	662.318542
758.346680	427.219208
757.155273	390.062683
755.963867	361.627533
754.772461	306.734253
753.580078	201.230972
752.387695	155.005280
751.194336	341.542908
750.001953	68.921150
748.808594	215.679459
747.614258	322.762329
746.420898	243.163666
745.226563	216.160797
744.032227	331.647003
742.836914	383.384979
741.642578	49.130184
740.447266	21.801041
739.250977	-58.208500
738.055664	242.928879
736.859375	118.894936
735.663086	299.205811
734.465820	220.989182
733.269531	243.391541
732.072266	445.122467
730.874023	272.544922
729.676758	132.754333
728.478516	296.885651
727.280273	369.014618
726.081055	259.592773
724.882813	322.750580
723.683594	344.268066
722.483398	208.410965
721.284180	299.617981
720.083984	611.180542
718.883789	433.581573
717.682617	395.622070
716.481445	427.391724
715.280273	485.220337
714.079102	427.351776
712.876953	308.369354
711.674805	341.915009
710.472656	190.128418
709.270508	284.494049
708.067383	163.094147
706.864258	337.802795
705.660156	198.844803
704.457031	16.333050
703.252930	195.032425
702.048828	308.295197
700.843750	262.644104
699.638672	99.507973
698.433594	162.457993
697.228516	-18.128847
696.022461	161.997910
694.816406	-122.939285
693.610352	-82.026016
692.403320	63.021553
691.197266	-93.822708
689.990234	-131.291229
688.782227	-68.991699
687.574219	73.485947
686.366211	46.664307
685.158203	24.137426
683.950195	-124.167503
682.741211	7.137580
681.532227	92.832848
680.322266	-168.173859
679.112305	105.872650
677.902344	-137.761749
676.692383	-28.439892
675.482422	-53.381893
674.271484	-22.074640
673.060547	89.247849
671.848633	-63.358955
670.636719	91.152618
669.424805	111.560532
668.212891	75.771858
667.000977	72.424377
665.788086	-8.675330
664.574219	61.474312
663.361328	-153.405533
662.147461	48.505894
660.933594	-127.336700
659.719727	156.572144
658.504883	62.878677
657.290039	-2.663821
656.075195	5.217553
654.860352	-185.153229
653.644531	-28.335522
652.428711	50.942528
651.212891	182.000946
649.996094	-42.259354
648.779297	149.312149
647.562500	-22.889269
646.344727	-33.430023
645.127930	68.099014
643.909180	83.704575
642.691406	129.608673
641.472656	-146.858444
640.254883	0.542858
639.035156	59.983059
637.816406	10.048155
636.596680	76.407516
635.376953	-65.333244
634.157227	-88.612152
632.936523	-12.817883
631.715820	46.092529
630.495117	-100.691422
629.273438	121.960564
628.051758	16.712446
626.830078	49.148918
625.608398	92.702904
624.385742	250.273926
623.163086	136.071045
621.940430	245.210648
620.717773	288.393768
619.494141	177.893173
618.270508	-124.703964
617.045898	-154.749512
615.822266	130.384140
614.597656	73.685646
613.372070	-108.541519
612.147461	-52.646004
610.921875	-34.556591
609.696289	56.925346
608.469727	-19.699093
607.244141	-18.597132
606.017578	87.998993
604.791016	-54.472641
