# Supplementary material for: Raman spectroscopy accurately differentiates mucosal healing from non-healing and biochemical changes following biological therapy in inflammatory bowel disease
Source: PLoS One. 2021 Jun 2;16(6):e0252210. doi: 10.1371/journal.pone.0252210 (PMC8172032; doi:10.1371/journal.pone.0252210)
Supplement: S2 Dataset — (ZIP) [file pone.0252210.s004.zip › Export UC MH/OC031 post-1_base sub cr removed_78__X_-17046.7__Y_32924.8__Z_-381.94__Time_896.txt]

1714.837891	149.529617
1713.861328	173.786652
1712.884766	113.636322
1711.907227	35.261078
1710.930664	8.444335
1709.953125	-9.803224
1708.975586	-46.255379
1707.997070	78.572731
1707.019531	-31.799400
1706.041016	-109.479279
1705.062500	-95.558449
1704.083984	-268.485870
1703.104492	-31.383036
1702.125000	5.470909
1701.145508	-45.443192
1700.166016	-101.165115
1699.186523	-129.611237
1698.206055	139.157120
1697.225586	28.811157
1696.245117	-107.702492
1695.264648	50.188644
1694.283203	123.015648
1693.301758	145.565979
1692.320313	5.750707
1691.338867	-2.744764
1690.357422	213.376221
1689.375000	59.037395
1688.392578	25.254768
1687.410156	15.945872
1686.427734	68.411957
1685.444336	118.621292
1684.460938	113.294769
1683.477539	151.037170
1682.494141	-21.219620
1681.509766	302.315460
1680.526367	67.060257
1679.541992	61.221058
1678.557617	250.059769
1677.572266	274.253723
1676.587891	360.034607
1675.602539	448.817932
1674.617188	186.998535
1673.630859	372.237671
1672.645508	310.636719
1671.659180	446.039032
1670.672852	528.622009
1669.686523	632.777954
1668.699219	795.647339
1667.712891	637.601318
1666.725586	559.579468
1665.738281	683.592285
1664.750000	603.605774
1663.762695	781.261658
1662.774414	572.009094
1661.786133	710.455750
1660.797852	798.792786
1659.808594	685.994568
1658.820313	759.005432
1657.831055	683.940674
1656.841797	823.695557
1655.851563	839.227112
1654.862305	780.920593
1653.872070	831.403564
1652.881836	823.920654
1651.891602	681.794983
1650.900391	785.926331
1649.910156	623.218994
1648.918945	400.017944
1647.927734	438.794220
1646.935547	258.468231
1645.944336	271.294952
1644.952148	205.095016
1643.959961	202.509491
1642.966797	245.006653
1641.974609	124.050766
1640.981445	130.000427
1639.988281	99.203026
1638.995117	-55.364677
1638.001953	75.115906
1637.007813	105.522575
1636.013672	101.819290
1635.019531	-78.285583
1634.025391	-18.393217
1633.031250	-13.691633
1632.036133	33.287785
1631.041016	-27.562895
1630.045898	27.576244
1629.049805	56.500526
1628.054688	-151.270233
1627.058594	-166.791321
1626.062500	30.849415
1625.065430	-5.515925
1624.069336	-94.334091
1623.072266	74.567314
1622.075195	246.119705
1621.078125	94.539925
1620.081055	-104.165070
1619.083008	-84.737495
1618.084961	-133.502930
1617.086914	38.321110
1616.088867	202.268173
1615.089844	-1.125131
1614.091797	47.461864
1613.092773	12.157815
1612.092773	-75.520920
1611.093750	-73.981384
1610.093750	-169.375687
1609.094727	136.229904
1608.093750	106.400772
1607.093750	-17.673872
1606.093750	86.155708
1605.092773	-24.720333
1604.091797	84.343140
1603.090820	148.887283
1602.088867	-16.826437
1601.087891	-33.356415
1600.085938	-15.878037
1599.083984	-105.606285
1598.081055	-101.190567
1597.079102	-28.828712
1596.076172	-50.574749
1595.073242	-48.812370
1594.070313	-41.840683
1593.067383	-24.446028
1592.063477	-231.601746
1591.059570	-94.153130
1590.055664	-102.927361
1589.051758	10.895903
1588.046875	148.111053
1587.041992	-9.459883
1586.037109	33.762421
1585.032227	61.284115
1584.027344	26.202232
1583.021484	64.044670
1582.015625	31.484528
1581.009766	-191.240341
1580.003906	28.746635
1578.997070	-1.343983
1577.990234	-75.726349
1576.984375	29.418869
1575.976563	-63.275227
1574.969727	39.092251
1573.961914	91.935776
1572.954102	-11.311727
1571.946289	137.559814
1570.938477	42.000782
1569.929688	47.740250
1568.921875	74.186974
1567.913086	27.819431
1566.903320	43.710075
1565.894531	2.402074
1564.884766	23.318932
1563.875000	41.549030
1562.865234	72.657471
1561.855469	67.352974
1560.844727	230.523605
1559.834961	225.011688
1558.824219	53.508648
1557.813477	60.809761
1556.801758	125.016838
1555.790039	80.300415
1554.779297	216.810928
1553.766602	148.596619
1552.754883	220.118454
1551.743164	99.979286
1550.730469	36.720192
1549.717773	-11.086072
1548.705078	10.868544
1547.691406	366.310516
1546.677734	20.829624
1545.665039	60.559067
1544.650391	-21.305553
1543.636719	85.389130
1542.623047	24.022978
1541.608398	14.231354
1540.593750	79.226006
1539.579102	74.385750
1538.563477	105.576263
1537.547852	196.001923
1536.533203	-5.242858
1535.516602	103.013893
1534.500977	74.448082
1533.485352	1.960581
1532.468750	55.706821
1531.452148	104.174225
1530.435547	348.343536
1529.417969	-126.429733
1528.400391	-104.021088
1527.383789	41.882942
1526.365234	66.612274
1525.347656	32.039101
1524.329102	53.986835
1523.311523	62.968315
1522.292969	112.997078
1521.273438	24.028572
1520.254883	37.852654
1519.235352	-100.097649
1518.215820	-63.322456
1517.196289	-144.855179
1516.176758	176.875320
1515.156250	95.129967
1514.136719	-55.998333
1513.116211	180.498749
1512.094727	88.253731
1511.074219	-4.035410
1510.052734	-132.301178
1509.031250	-52.829750
1508.009766	-132.480423
1506.988281	-99.369301
1505.965820	13.101010
1504.943359	-169.294693
1503.920898	-62.149960
1502.898438	83.292236
1501.875000	-101.818176
1500.852539	-228.025528
1499.829102	-75.209900
1498.805664	-24.921082
1497.781250	-15.684149
1496.757813	-65.364067
1495.733398	48.604904
1494.708984	-44.699718
1493.684570	-135.478699
1492.659180	-11.566907
1491.633789	12.548018
1490.608398	-42.627613
1489.583008	-10.985907
1488.557617	15.469719
1487.531250	92.912987
1486.504883	65.587090
1485.478516	-56.232037
1484.452148	100.107513
1483.424805	-108.541000
1482.398438	42.527695
1481.371094	101.656258
1480.342773	193.843185
1479.315430	313.991333
1478.287109	140.928482
1477.259766	179.397507
1476.230469	431.783508
1475.202148	498.090363
1474.173828	386.068604
1473.144531	238.399338
1472.115234	403.841156
1471.085938	556.449463
1470.055664	683.501953
1469.025391	914.760254
1467.996094	662.676697
1466.964844	761.543701
1465.934570	995.082825
1464.904297	870.122620
1463.873047	923.055786
1462.841797	986.102173
1461.809570	1028.766968
1460.778320	1023.152344
1459.746094	1080.981689
1458.713867	1171.765869
1457.681641	1155.905151
1456.649414	1178.095337
1455.616211	1375.286987
1454.583008	1047.386353
1453.549805	1241.962769
1452.516602	1337.577148
1451.483398	1357.105469
1450.449219	1414.619873
1449.415039	1484.773071
1448.380859	1521.965210
1447.345703	1359.068359
1446.311523	1540.588135
1445.276367	1408.136597
1444.241211	1321.299683
1443.205078	1277.510254
1442.169922	1340.004395
1441.133789	1119.202393
1440.097656	1270.214966
1439.061523	1337.746704
1438.024414	1208.104370
1436.988281	1103.813110
1435.951172	1108.211182
1434.914063	1281.863159
1433.875977	867.032959
1432.838867	899.310791
1431.800781	701.875061
1430.762695	512.119263
1429.724609	471.341736
1428.685547	483.574982
1427.646484	493.309998
1426.607422	197.955475
1425.568359	167.471771
1424.529297	217.691360
1423.489258	308.233734
1422.449219	189.658997
1421.409180	224.825943
1420.369141	257.498627
1419.328125	131.563187
1418.288086	98.872391
1417.247070	83.846710
1416.205078	194.673096
1415.164063	21.234234
1414.122070	49.118793
1413.080078	-18.515970
1412.038086	-86.073151
1410.996094	-143.495895
1409.953125	17.778057
1408.910156	38.338291
1407.867188	-26.461514
1406.824219	-50.996216
1405.780273	298.641296
1404.737305	-52.178230
1403.693359	99.155228
1402.648438	104.938789
1401.604492	-89.905479
1400.559570	124.215195
1399.514648	162.774490
1398.469727	30.899334
1397.424805	-58.243320
1396.378906	186.006958
1395.333984	202.231506
1394.288086	-42.004570
1393.241211	39.494099
1392.195313	18.378706
1391.148438	-92.785316
1390.101563	-51.161781
1389.054688	50.570385
1388.006836	4.722392
1386.959961	-23.515356
1385.912109	-101.687172
1384.864258	-12.245419
1383.815430	-10.257595
1382.767578	-80.657990
1381.718750	-158.454285
1380.669922	61.114632
1379.621094	118.337418
1378.571289	60.751335
1377.522461	90.647781
1376.472656	-196.360153
1375.421875	232.965546
1374.372070	31.031933
1373.321289	38.770885
1372.270508	-140.434250
1371.219727	-37.758873
1370.168945	-27.270006
1369.117188	55.560364
1368.066406	-80.806137
1367.014648	4.658887
1365.961914	-24.393665
1364.910156	91.070511
1363.857422	-17.478350
1362.804688	197.651733
1361.751953	27.090828
1360.698242	137.798080
1359.645508	109.266830
1358.591797	68.394760
1357.538086	69.889946
1356.483398	86.379761
1355.429688	142.715164
1354.375000	156.870621
1353.320313	64.295929
1352.264648	257.439056
1351.209961	58.289814
1350.154297	261.454132
1349.098633	258.624542
1348.042969	226.107620
1346.986328	183.762695
1345.930664	411.873596
1344.874023	414.314545
1343.817383	501.133026
1342.759766	674.746277
1341.703125	650.128845
1340.645508	860.970825
1339.587891	489.708099
1338.529297	487.681885
1337.471680	389.185303
1336.413086	548.253845
1335.354492	234.637329
1334.295898	423.531677
1333.236328	553.052856
1332.176758	455.060760
1331.117188	470.939728
1330.057617	600.616028
1328.998047	463.379181
1327.937500	486.903137
1326.876953	577.204529
1325.816406	521.814026
1324.754883	340.579620
1323.694336	512.571289
1322.632813	696.906494
1321.571289	575.220459
1320.508789	480.803711
1319.447266	645.526489
1318.384766	427.974426
1317.322266	654.431824
1316.259766	747.743774
1315.196289	895.312256
1314.132813	582.092346
1313.069336	766.734619
1312.005859	670.578186
1310.942383	537.597778
1309.877930	710.033752
1308.813477	737.239075
1307.749023	629.150391
1306.683594	626.973999
1305.619141	617.489136
1304.553711	637.585876
1303.488281	879.032837
1302.421875	729.576355
1301.356445	757.207275
1300.290039	841.403809
1299.223633	716.812195
1298.157227	803.564331
1297.089844	659.513306
1296.022461	650.613831
1294.955078	769.412659
1293.887695	696.808228
1292.819336	592.397156
1291.751953	519.978455
1290.683594	737.025574
1289.614258	708.848083
1288.545898	462.572968
1287.476563	647.791992
1286.407227	556.106628
1285.337891	376.322479
1284.268555	395.049774
1283.198242	538.695923
1282.127930	415.486145
1281.057617	625.242676
1279.986328	333.316315
1278.916016	506.392670
1277.844727	606.059387
1276.773438	566.335449
1275.701172	502.222290
1274.629883	435.733154
1273.557617	462.175842
1272.485352	500.862000
1271.413086	678.803223
1270.339844	771.224670
1269.266602	682.959473
1268.193359	638.705627
1267.120117	653.077271
1266.045898	679.674683
1264.972656	686.774231
1263.898438	715.850098
1262.823242	808.340820
1261.749023	625.334900
1260.673828	812.913330
1259.598633	569.115845
1258.523438	625.112244
1257.448242	668.927673
1256.372070	759.013184
1255.295898	756.560913
1254.219727	571.567749
1253.142578	698.175171
1252.066406	802.844604
1250.989258	732.340820
1249.912109	705.658630
1248.833984	572.015808
1247.756836	671.812012
1246.678711	730.258545
1245.599609	616.168701
1244.521484	550.723328
1243.442383	478.028351
1242.364258	689.474609
1241.285156	541.531189
1240.205078	769.868835
1239.125977	653.524902
1238.045898	440.190277
1236.965820	462.229675
1235.884766	620.059265
1234.804688	566.886353
1233.723633	443.438843
1232.642578	555.112854
1231.561523	526.204102
1230.479492	405.252869
1229.397461	562.855347
1228.315430	461.303406
1227.233398	551.023743
1226.150391	338.168854
1225.068359	514.961792
1223.985352	776.331604
1222.901367	660.272461
1221.818359	227.483963
1220.734375	307.385437
1219.650391	365.479553
1218.566406	293.042664
1217.481445	61.168655
1216.396484	365.588776
1215.311523	-61.841530
1214.226563	259.326996
1213.141602	237.575836
1212.055664	290.619904
1210.969727	396.693512
1209.883789	283.188354
1208.796875	283.052734
1207.709961	244.311096
1206.623047	181.452805
1205.536133	337.902771
1204.449219	330.408203
1203.361328	216.892899
1202.273438	139.521179
1201.185547	45.296135
1200.096680	189.402283
1199.008789	-138.317947
1197.919922	193.380264
1196.830078	24.508778
1195.741211	161.130936
1194.651367	211.087143
1193.561523	-77.994087
1192.471680	75.267403
1191.381836	-7.075341
1190.291016	143.617111
1189.200195	-51.677891
1188.109375	36.437458
1187.017578	-65.199219
1185.926758	-106.824600
1184.834961	-124.477669
1183.742188	-12.610296
1182.650391	-18.373896
1181.557617	-127.302773
1180.464844	207.332809
1179.372070	165.426880
1178.279297	51.595173
1177.185547	91.110649
1176.091797	-82.637558
1174.998047	86.119667
1173.903320	204.468689
1172.808594	95.296852
1171.713867	203.916306
1170.619141	185.618683
1169.524414	-67.163727
1168.428711	-52.011696
1167.333008	120.898987
1166.237305	-5.150721
1165.140625	81.522026
1164.044922	129.871063
1162.948242	206.812103
1161.850586	54.368259
1160.753906	66.710487
1159.656250	236.561920
1158.558594	444.471863
1157.460938	46.103283
1156.362305	325.426880
1155.263672	137.057602
1154.165039	275.427002
1153.066406	268.243073
1151.967773	210.951065
1150.868164	105.966858
1149.768555	-127.685081
1148.667969	84.153244
1147.568359	-8.988420
1146.467773	159.759613
1145.367188	33.205273
1144.266602	-36.229469
1143.165039	-3.378926
1142.063477	10.372641
1140.961914	-163.819336
1139.860352	18.672274
1138.757813	139.217163
1137.655273	-87.337250
1136.552734	235.038589
1135.450195	276.897675
1134.346680	161.929871
1133.244141	-48.017220
1132.139648	124.280693
1131.036133	298.823608
1129.931641	373.571899
1128.827148	588.201660
1127.722656	297.487732
1126.618164	421.826935
1125.512695	527.089661
1124.407227	466.340912
1123.301758	557.226685
1122.196289	406.373352
1121.089844	340.803558
1119.983398	530.963440
1118.876953	283.000916
1117.769531	153.449326
1116.663086	298.416565
1115.555664	194.850464
1114.447266	240.298401
1113.339844	250.211334
1112.231445	373.556488
1111.123047	326.613373
1110.014648	274.920776
1108.905273	230.293045
1107.795898	275.403473
1106.686523	204.735184
1105.577148	320.578949
1104.466797	230.963898
1103.357422	188.551773
1102.247070	205.103210
1101.135742	660.354248
1100.025391	457.388733
1098.914063	301.632233
1097.802734	79.907829
1096.690430	459.208466
1095.579102	470.742218
1094.466797	538.768494
1093.353516	307.629944
1092.241211	396.789703
1091.127930	530.599854
1090.014648	398.375977
1088.901367	383.831909
1087.788086	336.331848
1086.673828	446.397980
1085.559570	269.525635
1084.445313	395.960968
1083.330078	395.396942
1082.214844	486.449219
1081.099609	528.104126
1079.984375	471.077576
1078.868164	348.305664
1077.751953	507.277222
1076.635742	325.841888
1075.519531	311.072052
1074.402344	291.597198
1073.285156	281.497986
1072.167969	470.702271
1071.050781	280.028534
1069.932617	185.521301
1068.814453	255.073807
1067.696289	444.062164
1066.578125	497.110596
1065.458984	255.080002
1064.339844	195.759171
1063.220703	309.660034
1062.100586	400.101532
1060.980469	345.451569
1059.860352	515.362671
1058.740234	413.943512
1057.619141	333.607727
1056.498047	227.601212
1055.376953	266.526703
1054.255859	233.016251
1053.133789	169.159393
1052.011719	100.667793
1050.889648	116.262390
1049.767578	57.169945
1048.644531	110.119713
1047.521484	123.395592
1046.398438	141.344482
1045.274414	152.299210
1044.150391	151.608078
1043.026367	94.992989
1041.902344	-75.760689
1040.778320	100.715431
1039.653320	295.761078
1038.528320	-105.402451
1037.402344	-166.453964
1036.277344	16.948158
1035.151367	-53.362431
1034.024414	116.012016
1032.898438	73.677574
1031.771484	277.883118
1030.644531	96.090897
1029.517578	144.526718
1028.390625	34.952477
1027.262695	-69.895363
1026.134766	-63.167908
1025.005859	-177.164764
1023.877930	-149.447357
1022.749023	-10.294723
1021.620117	-182.124725
1020.490234	-214.635284
1019.361328	-82.400856
1018.231445	-19.756834
1017.101563	63.766418
1015.970703	-119.262283
1014.839844	-109.821655
1013.708984	40.987793
1012.578125	1.841911
1011.447266	60.023949
1010.315430	108.965202
1009.183594	174.137848
1008.050781	197.675430
1006.918945	70.877380
1005.786133	339.717773
1004.653320	675.551392
1003.519531	1043.649536
1002.386719	1326.114136
1001.252930	984.565857
1000.118164	712.544922
998.984375	436.094177
997.849609	249.891357
996.714844	137.717575
995.580078	51.050220
994.444336	-58.592934
993.308594	41.827747
992.172852	20.019104
991.036133	-153.913055
989.900391	55.017330
988.763672	-91.045280
987.626953	175.517456
986.489258	-110.904305
985.351563	31.297861
984.213867	0.795520
983.076172	-124.012245
981.937500	137.997314
980.798828	50.178391
979.660156	-7.615882
978.521484	139.399231
977.381836	54.165035
976.242188	233.433807
975.102539	185.145523
973.961914	-7.815052
972.822266	95.759590
971.681641	20.205961
970.540039	142.250259
969.399414	27.851467
968.257813	239.511475
967.116211	189.554108
965.973633	-103.483162
964.832031	-93.541420
963.689453	159.545746
962.545898	107.683121
961.403320	104.060921
960.259766	36.360596
959.116211	85.612350
957.972656	199.054626
956.828125	106.438148
955.683594	-84.493279
954.539063	68.068047
953.393555	108.516548
952.249023	171.906357
951.103516	88.969666
949.957031	-0.703486
948.811523	-30.812405
947.665039	176.876434
946.518555	5.235917
945.371094	144.450851
944.224609	180.906189
943.077148	180.893570
941.929688	137.589188
940.781250	146.882126
939.632813	217.864426
938.484375	117.799461
937.335938	150.147888
936.186523	146.080215
935.038086	121.579651
933.887695	122.244507
932.738281	232.361435
931.587891	253.665588
930.437500	236.322433
929.287109	91.556099
928.135742	-41.677452
926.985352	59.647804
925.833984	-102.936531
924.681641	-6.034368
923.530273	24.945265
922.377930	49.167103
921.224609	243.948059
920.072266	31.901081
918.918945	-161.792175
917.765625	37.670437
916.612305	37.258842
915.458008	-42.547131
914.303711	-63.221970
913.149414	-52.041920
911.995117	34.078087
910.839844	-38.557758
909.684570	-22.643045
908.529297	-79.222664
907.373047	29.771343
906.216797	-76.514038
905.060547	-96.585686
903.904297	-180.009094
902.747070	-204.444687
901.589844	-40.884491
900.432617	-19.945807
899.274414	34.993240
898.117188	33.399387
896.958984	95.203079
895.799805	-8.047906
894.641602	114.894058
893.482422	138.379562
892.322266	26.320583
891.163086	169.665573
890.002930	-16.783508
888.842773	63.378040
887.682617	123.230911
886.521484	-94.526588
885.360352	109.857704
884.199219	-42.275806
883.038086	-144.670715
881.875977	-177.065170
880.713867	-4.244315
879.551758	103.169273
878.388672	52.833031
877.225586	49.866898
876.062500	193.341644
874.899414	156.634659
873.735352	232.546982
872.571289	186.910278
871.407227	67.067749
870.242188	64.296997
869.077148	135.776291
867.912109	110.553848
866.747070	-85.490097
865.581055	26.502190
864.415039	156.436386
863.249023	180.741531
862.083008	-100.401375
860.916016	184.459137
859.749023	136.951340
858.581055	275.764038
857.414063	250.716812
856.246094	270.559021
855.077148	272.459961
853.909180	247.453964
852.740234	265.059021
851.571289	296.104431
850.402344	185.973328
849.232422	360.394531
848.062500	290.611420
846.892578	279.072571
845.721680	316.783112
844.551758	177.661316
843.380859	213.122498
842.208984	194.872009
841.038086	93.865265
839.866211	26.433569
838.694336	149.022568
837.521484	240.251648
836.348633	237.575272
835.175781	290.724274
834.002930	118.265373
832.829102	213.794495
831.655273	123.979118
830.481445	125.677055
829.307617	245.593765
828.132813	414.498932
826.958008	184.108047
825.783203	225.796555
824.607422	222.852615
823.431641	219.872742
822.255859	136.649399
821.079102	102.430687
819.903320	-20.892321
818.726563	-15.067091
817.548828	79.747658
816.372070	-36.936600
815.194336	-0.099916
814.016602	-16.711777
812.837891	-269.078888
811.659180	-118.976250
810.480469	-95.690269
809.301758	100.858932
808.122070	21.780582
806.942383	-128.392426
805.762695	-165.302795
804.583008	-111.230904
803.402344	-210.389847
802.221680	-158.669266
801.041016	-40.481281
799.859375	-68.794891
798.677734	-114.896950
797.496094	27.394291
796.313477	91.981842
795.131836	-204.715286
793.949219	-47.192951
792.765625	19.381935
791.583008	90.283348
790.399414	63.677303
789.215820	43.654667
788.031250	-51.660000
786.846680	36.611488
785.662109	219.870026
784.477539	13.809559
783.291992	-2.111435
782.106445	4.003222
780.920898	186.807556
779.735352	168.427322
778.548828	28.515308
777.362305	82.899750
776.174805	88.621109
774.988281	85.436150
773.800781	252.075287
772.613281	222.235413
771.424805	48.985229
770.236328	107.254280
769.047852	108.109207
767.859375	163.985855
766.669922	221.966599
765.480469	8.904287
764.291016	201.087463
763.101563	485.581085
761.911133	261.384552
760.720703	268.298401
759.529297	72.720428
758.338867	297.303436
757.147461	249.015198
755.955078	532.676758
754.763672	281.994110
753.571289	336.830475
752.378906	323.464691
751.186523	105.761208
749.993164	0.096344
748.799805	324.741547
747.606445	78.470573
746.412109	220.681274
745.217773	138.981354
744.023438	151.581284
742.829102	161.927887
741.633789	75.748184
740.438477	132.031174
739.243164	164.132065
738.046875	-9.773822
736.850586	179.954193
735.654297	-48.712311
734.458008	-40.866112
733.260742	-37.444122
732.063477	327.007202
730.866211	-98.541260
729.667969	25.080076
728.469727	6.470550
727.271484	223.953705
726.073242	305.790649
724.874023	138.447983
723.674805	263.910126
722.474609	227.661316
721.275391	274.390839
720.075195	181.359787
718.875000	234.595779
717.673828	23.757042
716.473633	96.620056
715.272461	93.103203
714.070313	161.545181
712.869141	243.036087
711.666992	108.712204
710.463867	190.184799
709.261719	350.055786
708.058594	39.404949
706.855469	1.106984
705.652344	58.632683
704.448242	-40.556534
703.244141	-137.499954
702.040039	178.972488
700.834961	62.503994
699.630859	63.545998
698.424805	249.409698
697.219727	87.472786
696.013672	-0.465645
694.807617	-99.179314
693.601563	-47.934616
692.395508	85.853630
691.188477	-90.807770
689.981445	99.471352
688.773438	-83.500343
687.566406	-38.534882
686.358398	149.625504
685.149414	66.720367
683.941406	-107.123253
682.732422	-126.923698
681.523438	44.049500
680.313477	4.889415
679.104492	-120.800041
677.894531	-16.814186
676.683594	-94.631470
675.473633	-7.827270
674.262695	113.656876
673.051758	-100.134003
671.839844	138.312271
670.628906	-187.617752
669.416992	44.466793
668.204102	84.196358
666.992188	78.641304
665.779297	-21.849277
664.566406	59.249886
663.352539	136.113007
662.138672	66.260063
660.924805	-98.403069
659.710938	37.071369
658.497070	-75.483284
657.282227	-138.250412
656.066406	-47.758965
654.851563	25.569870
653.635742	49.425594
652.419922	-96.832047
651.204102	-20.994738
649.987305	9.710724
648.770508	-194.181030
647.553711	-53.392990
646.336914	-20.156139
645.119141	112.182144
643.901367	184.350464
642.682617	146.923050
641.464844	21.472122
640.246094	104.742638
639.027344	76.330887
637.807617	112.523239
636.587891	-72.466652
635.368164	101.440262
634.148438	37.018982
632.927734	-91.667686
631.707031	-39.892159
630.486328	-157.567978
629.264648	66.031845
628.043945	227.411499
626.822266	90.731140
625.599609	48.530910
624.376953	81.443779
623.155273	82.258316
621.931641	98.138863
620.708984	92.638557
619.485352	125.735817
618.261719	4.701638
617.037109	-69.157036
615.813477	118.111610
614.588867	-56.273735
613.364258	229.307266
612.138672	-28.445131
610.913086	-115.063141
609.687500	3.523671
608.461914	-194.285767
607.235352	159.172958
606.008789	206.924789
604.782227	-3.854039
