# Supplementary material for: Raman spectroscopy accurately differentiates mucosal healing from non-healing and biochemical changes following biological therapy in inflammatory bowel disease
Source: PLoS One. 2021 Jun 2;16(6):e0252210. doi: 10.1371/journal.pone.0252210 (PMC8172032; doi:10.1371/journal.pone.0252210)
Supplement: S2 Dataset — (ZIP) [file pone.0252210.s004.zip › Export UC MH/OC029-1 pre treatment_base sub CR removed_3__X_-2900.93__Y_35429.1__Z_229__Time_33.txt]

1714.640625	1216.732422
1713.664063	318.005371
1712.687500	-168.845367
1711.709961	61.144661
1710.733398	340.178009
1709.755859	-321.184113
1708.778320	275.128021
1707.799805	-443.872589
1706.821289	-446.929779
1705.843750	153.068039
1704.864258	-433.170197
1703.885742	43.887733
1702.907227	199.801086
1701.927734	-503.162872
1700.948242	-213.366455
1699.968750	-14.612576
1698.988281	-193.095825
1698.007813	-515.942078
1697.028320	91.303078
1696.046875	-493.798828
1695.066406	-240.051514
1694.084961	-272.614166
1693.104492	-158.602356
1692.123047	-194.679718
1691.140625	-55.197010
1690.159180	-121.687134
1689.176758	280.643402
1688.194336	-115.296120
1687.211914	261.487854
1686.228516	-429.065399
1685.246094	329.838837
1684.262695	266.756195
1683.279297	698.304871
1682.295898	300.380768
1681.311523	596.553284
1680.327148	252.617050
1679.342773	448.052399
1678.358398	567.754395
1677.374023	321.744049
1676.388672	590.558960
1675.403320	783.532593
1674.417969	714.566895
1673.432617	726.685730
1672.446289	572.587280
1671.459961	714.695923
1670.473633	1041.221191
1669.487305	617.193542
1668.500977	898.066101
1667.513672	1466.515137
1666.526367	1258.161499
1665.539063	1690.354858
1664.550781	1651.080933
1663.563477	2137.936279
1662.575195	1808.747559
1661.586914	1536.235352
1660.598633	1921.971313
1659.609375	2061.854980
1658.620117	2313.711670
1657.631836	2526.516357
1656.641602	1897.763062
1655.652344	2445.469971
1654.662109	1926.856079
1653.672852	1906.633301
1652.681641	1611.766968
1651.691406	1722.331909
1650.701172	1481.666748
1649.709961	1212.484009
1648.718750	1512.213623
1647.727539	1014.161133
1646.735352	1140.260864
1645.744141	770.134705
1644.751953	329.201721
1643.759766	432.747345
1642.766602	259.354004
1641.774414	30.962740
1640.781250	375.513306
1639.788086	2.615917
1638.794922	-137.770538
1637.801758	-204.042130
1636.807617	278.243591
1635.813477	212.260178
1634.819336	241.331726
1633.825195	-201.057053
1632.830078	73.292725
1631.834961	-281.768585
1630.839844	174.342804
1629.844727	-48.804592
1628.849609	-266.536255
1627.853516	-757.810852
1626.857422	-420.217804
1625.861328	-295.792267
1624.865234	141.470062
1623.868164	134.205963
1622.871094	-78.098244
1621.874023	109.047340
1620.876953	303.933777
1619.879883	-34.538055
1618.881836	-139.276566
1617.883789	55.222298
1616.885742	396.512848
1615.887695	44.720139
1614.888672	212.393829
1613.889648	-310.034424
1612.890625	143.186432
1611.891602	291.893799
1610.892578	83.847298
1609.892578	72.218666
1608.892578	-60.140068
1607.892578	-77.378464
1606.892578	845.432373
1605.891602	531.617126
1604.890625	228.178177
1603.889648	277.979034
1602.888672	293.484955
1601.887695	470.938934
1600.885742	347.201172
1599.883789	-80.110054
1598.881836	-125.786018
1597.879883	-362.547455
1596.876953	-184.002792
1595.874023	-282.797241
1594.871094	17.833675
1593.868164	-470.716370
1592.864258	215.616013
1591.861328	-260.336884
1590.857422	-222.271683
1589.853516	-495.072510
1588.848633	-68.941826
1587.844727	88.057617
1586.839844	116.829330
1585.834961	22.713972
1584.830078	160.291000
1583.824219	159.295105
1582.819336	-342.258026
1581.813477	247.490143
1580.807617	-348.370941
1579.800781	289.842194
1578.794922	172.527527
1577.788086	-25.817467
1576.781250	-102.136475
1575.773438	-522.238647
1574.766602	-107.539108
1573.758789	-148.507004
1572.750977	163.775406
1571.743164	379.386322
1570.735352	324.271240
1569.726563	-591.243103
1568.718750	129.858917
1567.708984	689.165283
1566.700195	188.535004
1565.691406	-436.833862
1564.681641	-317.463043
1563.671875	58.389877
1562.662109	88.695198
1561.652344	-218.561066
1560.641602	104.059586
1559.630859	91.738945
1558.620117	-156.802155
1557.609375	-633.631836
1556.597656	-131.273209
1555.586914	-647.446594
1554.575195	-78.646088
1553.563477	-113.734032
1552.550781	371.140656
1551.539063	547.533997
1550.526367	169.723526
1549.513672	-340.198486
1548.500977	254.216537
1547.487305	180.826660
1546.473633	275.194122
1545.459961	165.009995
1544.446289	279.395081
1543.432617	49.790607
1542.417969	163.483414
1541.404297	-56.268593
1540.389648	-59.395660
1539.374023	223.675827
1538.359375	493.502411
1537.343750	-124.800552
1536.328125	33.418652
1535.312500	44.273750
1534.296875	361.730103
1533.280273	108.932350
1532.263672	170.455353
1531.247070	386.319305
1530.230469	694.591370
1529.212891	185.821823
1528.196289	-150.349380
1527.178711	84.946945
1526.160156	950.543213
1525.142578	484.963470
1524.124023	-155.689667
1523.106445	268.866455
1522.087891	-37.531826
1521.068359	162.526215
1520.049805	4.988560
1519.030273	65.737411
1518.010742	44.022888
1516.991211	266.217346
1515.971680	179.872849
1514.951172	-63.352844
1513.930664	-458.138580
1512.910156	186.770905
1511.889648	-177.447235
1510.868164	-174.784134
1509.846680	-44.011768
1508.826172	-64.706291
1507.803711	493.889862
1506.782227	-155.423325
1505.759766	-271.477905
1504.737305	137.751648
1503.714844	-55.448036
1502.692383	-438.251343
1501.668945	-162.853302
1500.646484	176.394302
1499.623047	-557.333740
1498.599609	-287.527039
1497.575195	-355.771515
1496.550781	-71.025436
1495.527344	-103.582680
1494.502930	-161.855087
1493.477539	-15.696890
1492.453125	171.298828
1491.427734	-508.295685
1490.402344	319.874115
1489.376953	302.071228
1488.350586	-88.736046
1487.325195	197.328064
1486.298828	123.202759
1485.272461	54.180004
1484.245117	181.579590
1483.218750	337.035004
1482.191406	219.407257
1481.164063	43.167896
1480.136719	231.595322
1479.108398	386.735809
1478.080078	343.013947
1477.052734	803.908813
1476.023438	647.986938
1474.995117	614.464905
1473.965820	1153.859985
1472.937500	1474.164307
1471.908203	1572.864014
1470.877930	1399.190674
1469.848633	1874.479370
1468.818359	1769.583984
1467.788086	1888.576416
1466.757813	1824.508301
1465.727539	2454.508789
1464.696289	2377.687256
1463.665039	2562.693359
1462.633789	2437.750244
1461.602539	2622.807129
1460.570313	2825.575195
1459.539063	3482.856201
1458.506836	2847.895752
1457.473633	3050.690430
1456.441406	3783.822510
1455.408203	3210.311768
1454.375000	3129.150146
1453.341797	3007.560303
1452.308594	3570.592773
1451.274414	3852.107910
1450.241211	3707.982422
1449.207031	3690.651855
1448.171875	3612.596436
1447.137695	3848.778076
1446.102539	3573.515625
1445.067383	3916.119873
1444.032227	3580.500244
1442.997070	3655.050537
1441.960938	3375.506836
1440.924805	3106.350586
1439.888672	3345.694580
1438.852539	3284.268066
1437.816406	3073.909912
1436.779297	3530.841309
1435.742188	2504.761475
1434.705078	2320.391602
1433.666992	2181.672119
1432.629883	1949.824707
1431.591797	1602.086182
1430.553711	1560.037354
1429.514648	1450.001709
1428.476563	1304.941406
1427.437500	607.743164
1426.398438	783.471008
1425.359375	913.947510
1424.320313	406.893463
1423.280273	189.969223
1422.240234	258.034607
1421.200195	280.927521
1420.159180	-267.691315
1419.119141	372.565491
1418.078125	-69.701042
1417.037109	502.640930
1415.996094	146.499268
1414.954102	630.871460
1413.912109	627.333923
1412.870117	-120.283943
1411.828125	-93.058815
1410.786133	-85.739403
1409.743164	-369.749237
1408.700195	-95.677559
1407.657227	-386.656067
1406.614258	-257.902435
1405.570313	71.816719
1404.527344	163.217346
1403.483398	-352.593903
1402.438477	-240.724930
1401.394531	79.585464
1400.349609	176.726410
1399.304688	206.348175
1398.259766	-147.376877
1397.214844	286.301788
1396.168945	291.462921
1395.123047	244.247772
1394.077148	-529.109009
1393.031250	220.697525
1391.984375	534.715637
1390.937500	240.554092
1389.890625	49.361343
1388.843750	211.293671
1387.796875	-357.078705
1386.749023	-134.690903
1385.701172	-299.740417
1384.653320	-134.493088
1383.604492	-134.086624
1382.556641	-318.316681
1381.507813	477.080872
1380.458984	148.344559
1379.410156	-492.182465
1378.360352	-6.207178
1377.310547	-531.179565
1376.260742	39.915386
1375.210938	326.553436
1374.161133	-212.422455
1373.110352	-254.655853
1372.059570	25.018984
1371.008789	53.015186
1369.957031	1.416282
1368.906250	141.997696
1367.854492	335.021393
1366.802734	652.721985
1365.750000	606.886902
1364.698242	235.172211
1363.645508	204.826035
1362.592773	301.644287
1361.540039	-566.780640
1360.486328	-613.730713
1359.433594	78.267937
1358.379883	-413.456482
1357.326172	-173.867126
1356.271484	-210.104691
1355.216797	52.085854
1354.163086	706.950745
1353.107422	226.525604
1352.052734	382.294739
1350.998047	349.508331
1349.942383	383.917419
1348.886719	361.431732
1347.830078	810.544800
1346.774414	914.896606
1345.717773	577.890503
1344.661133	623.083557
1343.604492	1528.684692
1342.546875	1618.609985
1341.490234	982.677124
1340.432617	1365.400513
1339.375000	1270.093994
1338.316406	1984.744629
1337.258789	1493.582397
1336.200195	1735.451294
1335.141602	1905.625122
1334.082031	1251.943359
1333.023438	1464.548096
1331.963867	1704.394409
1330.904297	821.731506
1329.844727	1497.041382
1328.784180	1658.086182
1327.723633	1030.973999
1326.663086	1627.178833
1325.602539	1741.643555
1324.541992	1715.451294
1323.480469	1141.294678
1322.418945	1646.194946
1321.357422	1879.563354
1320.295898	1984.678711
1319.233398	2028.179199
1318.170898	2049.601074
1317.108398	2103.207275
1316.045898	2694.315186
1314.982422	2674.040283
1313.918945	1626.394775
1312.855469	2478.696045
1311.791992	2077.097656
1310.728516	1976.205933
1309.664063	2099.465088
1308.599609	2057.878662
1307.535156	2451.983154
1306.469727	2688.535156
1305.404297	2632.373779
1304.338867	3127.207031
1303.273438	2493.375977
1302.208008	3226.658936
1301.141602	2986.461670
1300.075195	2680.122559
1299.008789	2818.631348
1297.942383	2122.125000
1296.875000	2521.112061
1295.807617	2362.727051
1294.740234	2572.654785
1293.672852	2210.813965
1292.604492	2040.517456
1291.537109	2073.990479
1290.468750	1967.689575
1289.399414	2047.799927
1288.331055	2324.061279
1287.261719	2507.103027
1286.192383	1959.973389
1285.123047	2397.872559
1284.052734	1971.082764
1282.983398	2034.257324
1281.913086	1732.659302
1280.841797	2067.535889
1279.771484	1519.001099
1278.700195	1264.271240
1277.628906	1652.940918
1276.557617	1564.632202
1275.486328	1686.639282
1274.414063	2162.987305
1273.341797	2040.449951
1272.269531	1969.282715
1271.197266	2240.131104
1270.124023	2024.856201
1269.050781	2161.279053
1267.977539	1828.959473
1266.904297	1916.558716
1265.830078	2157.805176
1264.756836	2286.757568
1263.681641	1893.661499
1262.607422	1810.437744
1261.533203	1405.455566
1260.458008	1185.826538
1259.382813	1972.652832
1258.307617	1869.900635
1257.231445	2444.251953
1256.155273	2071.066406
1255.079102	1590.904541
1254.002930	1950.661987
1252.926758	1877.070923
1251.849609	1796.149170
1250.772461	2072.795898
1249.695313	1532.165161
1248.617188	2166.040527
1247.540039	1574.496216
1246.461914	1454.609863
1245.382813	1478.050903
1244.304688	1661.792236
1243.225586	1369.356689
1242.146484	1110.979614
1241.067383	1719.323120
1239.988281	1220.595947
1238.908203	1345.613159
1237.828125	1072.649414
1236.748047	1418.234131
1235.667969	1778.154297
1234.586914	1866.279785
1233.505859	1273.190063
1232.424805	1208.578735
1231.343750	836.233154
1230.261719	1277.812012
1229.179688	1108.848267
1228.097656	1516.121704
1227.015625	1325.239868
1225.932617	1782.908569
1224.850586	1439.453979
1223.767578	1512.109253
1222.683594	934.028809
1221.600586	329.563080
1220.516602	1282.046387
1219.432617	1131.926636
1218.347656	974.495239
1217.263672	925.790588
1216.178711	751.381042
1215.093750	890.863464
1214.008789	952.939819
1212.922852	672.112366
1211.836914	584.361023
1210.750977	1012.841003
1209.665039	891.082642
1208.579102	1147.881958
1207.492188	1199.498779
1206.405273	1282.319946
1205.318359	1169.797607
1204.230469	298.238708
1203.142578	1096.272461
1202.054688	737.866821
1200.966797	102.622887
1199.877930	-178.621460
1198.790039	-4.957680
1197.701172	401.884277
1196.611328	-14.322787
1195.522461	-132.185333
1194.432617	64.847633
1193.342773	-154.210785
1192.252930	-84.860779
1191.162109	-133.444397
1190.072266	-54.746815
1188.981445	-173.186310
1187.889648	-1.169387
1186.798828	-352.668121
1185.707031	133.523911
1184.615234	-40.532314
1183.523438	-164.242889
1182.430664	-266.457886
1181.337891	-210.467484
1180.245117	660.548889
1179.152344	-10.205214
1178.059570	-242.221619
1176.965820	340.329163
1175.872070	-464.412781
1174.778320	-540.868713
1173.683594	-16.474972
1172.588867	45.580864
1171.494141	514.354126
1170.399414	133.400314
1169.303711	-276.240387
1168.208984	-393.982056
1167.113281	-267.924622
1166.016602	-158.801743
1164.920898	-384.394165
1163.824219	-165.583328
1162.727539	-78.360550
1161.630859	99.478401
1160.533203	320.075195
1159.435547	-18.154902
1158.337891	82.836243
1157.240234	133.581177
1156.141602	923.729309
1155.043945	279.985840
1153.944336	172.905594
1152.845703	-132.063354
1151.747070	225.642593
1150.647461	916.688416
1149.547852	125.435654
1148.447266	175.236755
1147.347656	-282.264526
1146.247070	203.135117
1145.146484	-137.733627
1144.044922	80.684814
1142.944336	-424.316864
1141.842773	34.167610
1140.741211	361.570801
1139.638672	15.846756
1138.537109	-18.352007
1137.434570	684.091614
1136.332031	250.415161
1135.228516	748.025818
1134.125977	122.037491
1133.022461	424.629669
1131.917969	57.562351
1130.814453	590.129333
1129.709961	1278.971069
1128.605469	990.083374
1127.500977	1583.554565
1126.396484	1389.488525
1125.291016	877.761597
1124.185547	1231.314819
1123.080078	686.604004
1121.973633	821.981934
1120.868164	808.086548
1119.761719	-27.550817
1118.654297	268.744293
1117.547852	292.735046
1116.440430	252.765228
1115.333008	241.182678
1114.225586	406.974518
1113.117188	423.673553
1112.008789	402.518219
1110.900391	334.097321
1109.791992	-424.312805
1108.682617	773.758240
1107.573242	976.884949
1106.463867	752.499939
1105.354492	509.340607
1104.244141	686.400940
1103.133789	686.411743
1102.023438	681.719788
1100.913086	80.281158
1099.801758	568.605896
1098.690430	707.791809
1097.579102	462.724823
1096.467773	724.470520
1095.355469	1615.171997
1094.243164	849.559753
1093.130859	896.816589
1092.017578	1163.015625
1090.905273	885.426514
1089.791992	189.075180
1088.677734	1027.113403
1087.564453	575.802795
1086.450195	1025.443115
1085.335938	715.498657
1084.221680	993.433655
1083.106445	862.345337
1081.991211	1043.893188
1080.875977	772.064819
1079.760742	855.074463
1078.644531	924.004089
1077.528320	624.434631
1076.412109	597.338257
1075.295898	424.874420
1074.178711	707.641174
1073.061523	901.258118
1071.944336	166.369278
1070.826172	409.424530
1069.708984	727.510437
1068.590820	900.258240
1067.471680	217.968307
1066.353516	1105.320313
1065.234375	402.461700
1064.115234	915.019043
1062.996094	638.753235
1061.875977	774.529480
1060.755859	697.505005
1059.635742	810.097046
1058.515625	1317.957153
1057.394531	1136.060547
1056.273438	692.633972
1055.152344	532.297852
1054.031250	486.672455
1052.909180	-91.321320
1051.787109	426.245941
1050.665039	476.853851
1049.541992	-235.638748
1048.418945	25.407940
1047.295898	197.871902
1046.172852	519.701477
1045.048828	603.685730
1043.925781	713.497681
1042.801758	208.111191
1041.676758	418.475098
1040.552734	-328.504608
1039.427734	383.045563
1038.302734	-356.228668
1037.176758	711.564636
1036.050781	382.578461
1034.924805	256.401489
1033.798828	90.942688
1032.672852	146.743713
1031.545898	181.775513
1030.418945	579.682129
1029.291992	333.809875
1028.164063	-594.916687
1027.036133	-695.932373
1025.908203	-671.250366
1024.780273	-625.438660
1023.651367	-1034.470215
1022.522461	-470.554474
1021.393555	-716.509460
1020.264648	-630.348572
1019.134766	-1395.231567
1018.004883	-622.103333
1016.875000	-271.008667
1015.744141	-893.325500
1014.613281	-504.772888
1013.482422	159.549454
1012.351563	-47.059647
1011.219727	-130.602402
1010.088867	-324.935913
1008.956055	355.938049
1007.824219	379.610596
1006.691406	912.482849
1005.558594	1350.552002
1004.425781	1675.382202
1003.292969	2726.263916
1002.159180	2468.704346
1001.025391	1451.301270
999.891602	1199.352661
998.756836	287.194489
997.622070	142.400055
996.487305	612.048584
995.352539	36.203602
994.216797	93.162910
993.081055	-142.603195
991.945313	37.195217
990.808594	-151.760635
989.672852	-259.627411
988.536133	-699.066833
987.398438	228.430420
986.261719	612.119873
985.124023	58.489674
983.986328	412.687225
982.847656	-52.573601
981.709961	403.350952
980.571289	139.099411
979.432617	238.763077
978.292969	-330.638611
977.153320	34.109890
976.013672	120.821037
974.874023	536.463440
973.734375	-65.728752
972.593750	334.264954
971.453125	180.853714
970.311523	427.347443
969.170898	341.164276
968.029297	9.729332
966.886719	-165.238464
965.745117	-592.143127
964.602539	497.457428
963.459961	151.430939
962.317383	-239.981384
961.173828	317.930420
960.030273	376.353302
958.886719	-304.901428
957.743164	-60.249054
956.598633	-213.853821
955.454102	184.618256
954.309570	610.657898
953.165039	739.333862
952.019531	-110.884521
950.874023	297.483795
949.727539	303.510071
948.582031	-5.640786
947.435547	-314.379120
946.289063	10.243524
945.141602	-581.060303
943.995117	114.020515
942.847656	-300.664917
941.699219	346.616241
940.551758	222.470230
939.403320	491.098999
938.254883	-280.340332
937.105469	273.889465
935.957031	55.173565
934.807617	92.129662
933.658203	234.155807
932.507813	344.466370
931.357422	388.919739
930.207031	356.176910
929.056641	-122.577690
927.906250	273.262146
926.754883	266.325623
925.603516	195.922729
924.451172	50.722012
923.298828	442.532898
922.146484	215.945587
920.994141	110.175255
919.841797	629.640137
918.688477	69.845345
917.535156	328.278625
916.380859	171.211014
915.227539	189.253082
914.073242	409.505432
912.918945	430.150116
911.763672	49.396065
910.608398	-260.668915
909.453125	434.224335
908.297852	56.571552
907.141602	148.480545
905.985352	324.374084
904.829102	-636.986633
903.672852	193.964066
902.515625	-214.040527
901.358398	-259.437897
900.201172	-211.857727
899.042969	12.355287
897.884766	66.927162
896.726563	-366.959473
895.568359	-447.723541
894.409180	482.259277
893.250000	623.089294
892.090820	481.511475
890.930664	306.228455
889.771484	-510.328705
888.611328	-305.710510
887.450195	25.335907
886.289063	685.855225
885.128906	328.454315
883.966797	945.908691
882.805664	807.557068
881.643555	-86.048668
880.481445	177.346573
879.319336	28.221653
878.156250	311.865662
876.993164	798.181763
875.830078	854.140991
874.666016	385.446533
873.502930	1026.870605
872.338867	760.997070
871.173828	751.789185
870.009766	884.331360
868.844727	836.902893
867.679688	1025.601685
866.513672	935.467102
865.348633	903.802063
864.182617	708.120239
863.015625	743.900391
861.849609	835.789246
860.682617	844.534851
859.515625	1118.133545
858.347656	657.679016
857.180664	726.935486
856.012695	1960.346069
854.843750	1668.084717
853.675781	1324.337524
852.506836	1523.156982
851.337891	751.422485
850.167969	226.438385
848.999023	1401.813354
847.829102	975.294556
846.658203	1661.657715
845.488281	939.613159
844.317383	900.368958
843.146484	505.297272
841.975586	888.720703
840.803711	907.318359
839.631836	874.361145
838.459961	917.289124
837.287109	919.835754
836.114258	922.233337
834.941406	1025.008057
833.768555	931.060852
832.594727	638.296936
831.420898	640.144592
830.247070	641.817627
829.072266	977.978699
827.898438	1258.045410
826.722656	940.148315
825.547852	981.170837
824.372070	723.294373
823.196289	26.354910
822.020508	-169.183334
820.844727	345.683075
819.667969	-173.149445
818.491211	432.327881
817.313477	-62.230930
816.136719	377.822235
814.958984	570.494934
813.781250	-326.999847
812.602539	-79.133453
811.423828	-827.583069
810.245117	-391.274048
809.066406	-166.514648
807.886719	-270.901489
806.707031	-162.282379
805.527344	-31.754246
804.346680	-345.554626
803.166992	-368.717529
801.985352	-946.871887
800.804688	-735.276978
799.623047	-501.874298
798.441406	-228.946854
797.259766	-439.684387
796.078125	149.473450
794.895508	-560.367859
793.712891	-273.302429
792.529297	-274.584320
791.346680	44.922188
790.163086	441.460754
788.978516	715.779419
787.794922	713.117371
786.610352	265.521973
785.425781	903.729858
784.241211	751.990417
783.055664	177.814621
781.870117	134.010544
780.684570	1360.382813
779.498047	807.660767
778.311523	442.622681
777.125000	121.612625
775.938477	-124.486031
774.750977	379.563782
773.563477	488.143402
772.375977	936.074219
771.187500	880.679077
769.999023	551.629700
768.810547	1004.951111
767.622070	739.356140
766.432617	469.183105
765.243164	936.753784
764.053711	1236.461304
762.863281	1126.221924
761.672852	1308.507324
760.482422	726.828125
759.291992	1077.984619
758.100586	1210.939941
756.909180	958.729797
755.717773	1594.592407
754.525391	1207.795776
753.333008	484.720520
752.140625	941.511719
750.948242	514.869446
749.754883	1078.546143
748.561523	627.431824
747.368164	-98.061859
746.173828	155.247314
744.979492	138.375641
743.785156	1266.227539
742.590820	661.004578
741.395508	676.272034
740.200195	452.438324
739.003906	311.764221
737.808594	-23.969837
736.612305	54.212032
735.416016	-75.827141
734.218750	387.306580
733.021484	596.172241
731.824219	329.965515
730.626953	-39.070820
729.428711	346.504517
728.230469	143.564377
727.032227	390.961548
725.833984	638.150574
724.634766	295.128021
723.435547	603.205383
722.235352	522.285767
721.036133	327.811493
719.835938	190.126175
718.635742	-187.606094
717.434570	894.565430
716.233398	608.406860
715.032227	93.366821
713.831055	200.018997
712.628906	483.205627
711.426758	430.638855
710.224609	328.033661
709.021484	125.295403
707.818359	79.535172
706.615234	151.460617
705.412109	395.420166
704.208008	-65.812614
703.003906	219.623764
701.799805	624.710999
700.594727	98.879753
699.389648	427.976013
698.184570	259.286591
696.979492	47.379704
695.773438	281.194977
694.567383	84.992439
693.361328	134.520294
692.154297	-378.116791
690.947266	-477.807495
689.740234	-136.607956
688.533203	-391.980438
687.325195	32.040279
686.117188	599.322876
684.909180	-47.579174
683.700195	-388.191711
682.491211	-522.396729
681.282227	-482.820313
680.072266	245.989304
678.863281	-257.452209
677.653320	-591.357178
676.442383	-210.319336
675.232422	212.128021
674.021484	-258.803467
672.810547	17.290678
671.598633	27.716215
670.386719	-475.967010
669.174805	175.474121
667.962891	-422.039948
666.750000	-396.444183
665.537109	-432.938629
664.324219	-209.657837
663.110352	-689.809143
661.897461	227.579269
660.683594	-956.952087
659.468750	-14.943213
658.254883	271.496094
657.040039	60.252441
655.824219	84.808792
654.609375	-411.628357
653.393555	23.916134
652.177734	72.132828
650.960938	-152.541901
649.745117	7.006749
648.528320	240.429108
647.311523	429.310516
646.093750	720.025818
644.875977	690.791199
643.658203	380.545349
642.440430	127.164154
641.221680	188.656036
640.002930	-372.493835
638.784180	277.487274
637.564453	388.662872
636.344727	141.873962
635.125000	407.219604
633.905273	41.993607
632.684570	-184.802734
631.463867	366.330322
630.243164	59.754780
629.021484	582.292236
627.799805	174.609970
626.578125	-371.393188
625.356445	211.391632
624.133789	374.691772
622.911133	431.652740
621.688477	140.255768
620.464844	520.274353
619.241211	331.372437
618.017578	-188.424835
616.793945	-244.804321
615.569336	-246.798737
614.344727	-34.008965
613.120117	228.695038
611.894531	-232.814789
610.668945	647.183228
609.443359	191.651215
608.216797	192.295074
606.991211	-295.579041
605.764648	-274.092896
604.537109	-283.920929
