# Supplementary material for: Raman spectroscopy accurately differentiates mucosal healing from non-healing and biochemical changes following biological therapy in inflammatory bowel disease
Source: PLoS One. 2021 Jun 2;16(6):e0252210. doi: 10.1371/journal.pone.0252210 (PMC8172032; doi:10.1371/journal.pone.0252210)
Supplement: S2 Dataset — (ZIP) [file pone.0252210.s004.zip › Export UC MH/EC032-1_base sub CR removed_93__X_28955.3__Y_-63868__Z_2397.6__Time_1062.txt]

1714.858398	154.935608
1713.881836	82.139771
1712.905273	43.007320
1711.927734	101.162018
1710.950195	-145.579987
1709.972656	99.070961
1708.995117	30.829187
1708.017578	-25.912464
1707.039063	-106.025322
1706.061523	26.239071
1705.083008	54.724323
1704.103516	-41.914364
1703.125000	54.935638
1702.145508	-50.916115
1701.166016	-209.504547
1700.186523	-148.016129
1699.206055	-99.253990
1698.226563	-65.826302
1697.246094	-146.675720
1696.265625	-82.522049
1695.284180	24.991121
1694.303711	-136.590225
1693.322266	-17.102091
1692.340820	-51.845562
1691.359375	215.661865
1690.376953	83.415184
1689.395508	82.605652
1688.413086	63.726662
1687.430664	136.135544
1686.447266	51.809967
1685.464844	69.431000
1684.481445	135.582672
1683.498047	303.527802
1682.514648	205.625214
1681.530273	265.431458
1680.545898	293.826477
1679.561523	410.602631
1678.577148	477.313934
1677.592773	403.525085
1676.607422	431.362549
1675.622070	504.921112
1674.636719	451.341583
1673.651367	278.675873
1672.666016	513.195679
1671.679688	774.655823
1670.693359	996.637634
1669.707031	865.774109
1668.719727	881.458191
1667.733398	900.261230
1666.746094	906.223389
1665.758789	968.346497
1664.770508	831.900269
1663.783203	1157.444702
1662.794922	1302.936523
1661.806641	1120.039063
1660.818359	1184.119507
1659.829102	1235.304199
1658.840820	1043.122925
1657.851563	1193.078491
1656.862305	1451.909302
1655.872070	1390.624023
1654.882813	988.266174
1653.892578	1203.028076
1652.902344	931.205444
1651.912109	842.348511
1650.920898	785.579224
1649.930664	797.897705
1648.939453	969.115112
1647.947266	746.759338
1646.956055	503.655945
1645.964844	562.093811
1644.972656	433.252411
1643.980469	383.949463
1642.987305	266.280212
1641.995117	183.227951
1641.001953	308.915283
1640.008789	105.002792
1639.015625	220.560867
1638.022461	101.588753
1637.028320	59.334736
1636.034180	183.364960
1635.040039	96.713005
1634.045898	120.946686
1633.051758	195.400513
1632.056641	-32.866409
1631.061523	157.782715
1630.066406	-104.267609
1629.070313	120.842209
1628.075195	-140.784119
1627.079102	-18.073425
1626.083008	83.676071
1625.085938	-156.333405
1624.089844	-241.006775
1623.092773	10.905303
1622.095703	-99.823372
1621.098633	-71.158203
1620.101563	133.577087
1619.103516	-73.985489
1618.105469	28.437519
1617.107422	277.889832
1616.109375	57.541180
1615.110352	23.644320
1614.112305	207.550171
1613.113281	-46.554878
1612.114258	29.882223
1611.114258	98.464325
1610.114258	146.086334
1609.115234	-52.597172
1608.115234	39.632317
1607.114258	-9.596613
1606.114258	61.670536
1605.113281	151.244431
1604.112305	7.824964
1603.111328	120.930679
1602.109375	-22.421610
1601.108398	27.849926
1600.106445	119.930412
1599.104492	-23.369467
1598.102539	-64.677238
1597.099609	-116.449371
1596.096680	-110.744019
1595.093750	-154.711884
1594.090820	-34.153980
1593.087891	-166.987442
1592.083984	-28.294481
1591.080078	-226.424637
1590.076172	-158.345566
1589.072266	-145.144958
1588.067383	-181.573853
1587.063477	-12.028679
1586.058594	-30.356424
1585.052734	112.870979
1584.047852	-20.297897
1583.041992	-182.152603
1582.036133	-78.301155
1581.030273	-68.344215
1580.024414	-61.084522
1579.017578	172.573624
1578.011719	-2.606834
1577.004883	118.847725
1575.998047	-116.283958
1574.990234	77.769539
1573.982422	6.374220
1572.975586	142.905380
1571.966797	-82.060272
1570.958984	28.216412
1569.951172	8.415248
1568.942383	37.861210
1567.933594	184.049347
1566.924805	41.824459
1565.915039	16.361021
1564.906250	159.495117
1563.896484	131.170273
1562.886719	14.519233
1561.875977	162.359818
1560.866211	157.003021
1559.855469	60.766716
1558.844727	96.639862
1557.833984	13.145711
1556.822266	170.518799
1555.811523	120.447777
1554.799805	254.142120
1553.788086	196.024460
1552.775391	145.552704
1551.763672	63.905148
1550.750977	222.805115
1549.738281	244.373322
1548.725586	172.670715
1547.711914	217.221313
1546.699219	266.784149
1545.685547	-25.040474
1544.671875	44.931602
1543.658203	68.217743
1542.643555	-94.655479
1541.628906	23.912756
1540.614258	-84.948685
1539.599609	2.292456
1538.584961	24.822781
1537.569336	109.122566
1536.553711	110.679375
1535.538086	-104.582703
1534.522461	74.667702
1533.505859	62.891991
1532.489258	58.709362
1531.472656	5.414248
1530.456055	78.253273
1529.439453	-315.358917
1528.421875	14.776001
1527.404297	197.850403
1526.386719	94.939278
1525.369141	125.771919
1524.350586	-26.266216
1523.332031	-93.478065
1522.313477	-173.663467
1521.294922	36.648281
1520.275391	-15.534651
1519.256836	-75.535179
1518.237305	39.106308
1517.217773	79.048859
1516.197266	-55.857883
1515.177734	6.935436
1514.157227	-22.882917
1513.136719	129.459076
1512.116211	-34.104591
1511.094727	-56.594826
1510.074219	-130.505783
1509.052734	-117.308403
1508.031250	-68.336327
1507.008789	-250.279709
1505.987305	-63.117958
1504.964844	-86.325745
1503.942383	21.038303
1502.918945	12.947798
1501.896484	-110.502441
1500.873047	-162.322968
1499.849609	-42.702724
1498.826172	-87.059845
1497.802734	-72.647400
1496.778320	-40.450237
1495.753906	99.063934
1494.729492	10.802258
1493.705078	55.435596
1492.680664	133.182663
1491.655273	111.110054
1490.629883	157.943985
1489.604492	-2.268638
1488.578125	-111.433090
1487.552734	152.198792
1486.526367	65.846634
1485.500000	96.861183
1484.473633	102.259171
1483.446289	99.905525
1482.418945	283.687408
1481.391602	362.748566
1480.364258	487.596008
1479.336914	336.997528
1478.308594	441.248413
1477.280273	573.415955
1476.251953	687.625366
1475.223633	620.877869
1474.194336	627.932495
1473.165039	790.227844
1472.135742	766.577637
1471.106445	702.160950
1470.077148	973.573608
1469.046875	1120.157593
1468.016602	1236.108398
1466.986328	1036.662964
1465.956055	1106.728516
1464.924805	1448.663574
1463.893555	1475.314209
1462.862305	1278.343994
1461.831055	1685.944580
1460.799805	1661.625854
1459.767578	1660.121216
1458.735352	1762.660767
1457.703125	1847.362915
1456.670898	1926.928223
1455.637695	1864.363159
1454.604492	1672.454712
1453.571289	1921.817261
1452.538086	2107.677979
1451.503906	1918.309448
1450.470703	2093.926270
1449.436523	2079.429932
1448.401367	2151.039063
1447.367188	2202.363770
1446.332031	1934.631470
1445.297852	2029.006592
1444.261719	2032.205322
1443.226563	1812.754272
1442.191406	1907.087280
1441.155273	1735.808350
1440.119141	1820.003540
1439.083008	1441.530029
1438.045898	1677.415894
1437.009766	1736.336182
1435.972656	1757.337646
1434.934570	1525.739746
1433.897461	1215.988037
1432.860352	1214.424561
1431.822266	1043.742432
1430.784180	691.447937
1429.745117	836.399109
1428.707031	691.219727
1427.667969	697.451904
1426.628906	675.977905
1425.589844	536.057312
1424.550781	471.851135
1423.510742	218.698990
1422.470703	487.226898
1421.430664	397.995209
1420.390625	243.367996
1419.349609	244.948608
1418.308594	412.720215
1417.267578	192.886688
1416.226563	229.855911
1415.185547	357.428345
1414.143555	334.078644
1413.101563	107.112801
1412.059570	56.288273
1411.017578	196.575348
1409.974609	-30.047300
1408.931641	-88.174355
1407.888672	202.947601
1406.845703	87.164749
1405.801758	81.965691
1404.758789	-121.464317
1403.714844	-76.280296
1402.669922	-41.092991
1401.625977	19.252064
1400.581055	-13.168344
1399.537109	7.173916
1398.491211	203.057480
1397.446289	68.084084
1396.400391	213.909119
1395.355469	186.887161
1394.309570	-15.398390
1393.262695	-89.799706
1392.216797	126.374092
1391.169922	82.185356
1390.123047	-4.445822
1389.076172	66.689529
1388.029297	252.962479
1386.981445	286.663361
1385.933594	-99.666084
1384.885742	-65.722305
1383.837891	-21.700758
1382.789063	-202.527634
1381.740234	-140.828705
1380.691406	-59.077835
1379.642578	77.676842
1378.592773	99.603142
1377.543945	41.745461
1376.494141	-45.948906
1375.444336	-8.744165
1374.393555	-228.421448
1373.342773	-66.292099
1372.292969	-68.704987
1371.241211	-233.086136
1370.190430	41.408363
1369.139648	-15.554317
1368.087891	92.041008
1367.036133	132.435944
1365.983398	-106.019241
1364.931641	108.901703
1363.878906	122.188133
1362.826172	-23.711843
1361.773438	106.756660
1360.720703	-106.036064
1359.666992	111.648399
1358.613281	314.424622
1357.559570	52.310280
1356.504883	98.623093
1355.451172	192.245407
1354.396484	208.905457
1353.341797	14.524789
1352.287109	98.481262
1351.231445	65.803932
1350.175781	271.556519
1349.120117	316.004486
1348.064453	407.685760
1347.008789	511.836487
1345.952148	710.290710
1344.895508	494.652588
1343.838867	601.506714
1342.782227	624.145874
1341.724609	686.522461
1340.666992	778.708923
1339.609375	781.785889
1338.551758	804.777344
1337.493164	793.193787
1336.434570	930.242737
1335.375977	720.852478
1334.317383	694.756775
1333.257813	653.926392
1332.199219	590.960327
1331.139648	552.844482
1330.079102	759.588440
1329.019531	496.731781
1327.958984	841.980774
1326.898438	396.588837
1325.837891	588.763123
1324.777344	566.103577
1323.715820	713.904724
1322.654297	605.020081
1321.592773	799.830688
1320.531250	757.782898
1319.468750	656.639404
1318.406250	900.915283
1317.343750	841.887085
1316.281250	672.040100
1315.218750	815.374451
1314.155273	951.339600
1313.091797	666.054626
1312.028320	799.706055
1310.963867	731.453430
1309.899414	756.873657
1308.834961	819.288818
1307.770508	864.534790
1306.706055	808.966919
1305.640625	972.431702
1304.575195	1145.742676
1303.509766	928.107788
1302.444336	796.684937
1301.377930	827.605042
1300.311523	1150.995850
1299.245117	936.310120
1298.178711	851.967651
1297.111328	905.244934
1296.044922	985.579407
1294.977539	881.857483
1293.909180	832.236328
1292.841797	873.483826
1291.773438	900.061096
1290.705078	666.740540
1289.636719	627.281555
1288.567383	693.306885
1287.499023	631.926575
1286.429688	639.238892
1285.360352	506.974945
1284.290039	700.563232
1283.219727	602.736694
1282.150391	473.183899
1281.079102	556.677063
1280.008789	813.925598
1278.937500	738.388916
1277.866211	648.260498
1276.794922	704.943176
1275.723633	710.306641
1274.651367	654.603088
1273.580078	672.283752
1272.507813	836.593811
1271.434570	754.155884
1270.362305	1025.914185
1269.289063	701.825073
1268.215820	570.764099
1267.142578	747.309814
1266.068359	753.008667
1264.994141	661.156128
1263.919922	681.568054
1262.845703	823.923706
1261.771484	973.558350
1260.696289	813.606506
1259.621094	741.476746
1258.545898	813.144104
1257.469727	738.656189
1256.394531	722.667297
1255.318359	894.176392
1254.241211	775.962341
1253.165039	840.338562
1252.087891	790.346191
1251.010742	847.421814
1249.933594	717.219360
1248.856445	842.390564
1247.778320	777.901184
1246.700195	715.878357
1245.622070	833.699402
1244.543945	805.712646
1243.464844	581.009644
1242.385742	669.653076
1241.306641	682.999023
1240.227539	693.910156
1239.147461	525.242004
1238.067383	820.030823
1236.987305	758.125732
1235.907227	621.065430
1234.827148	692.564392
1233.746094	640.399780
1232.665039	636.716431
1231.583008	611.215454
1230.501953	588.135010
1229.419922	402.787964
1228.337891	396.682343
1227.255859	320.359802
1226.172852	268.252930
1225.089844	346.812256
1224.006836	326.130219
1222.923828	300.598175
1221.840820	-17.532246
1220.756836	305.096283
1219.672852	115.153198
1218.587891	239.404984
1217.503906	257.274017
1216.418945	246.118698
1215.333984	56.238464
1214.249023	173.026718
1213.164063	311.453003
1212.078125	321.881378
1210.992188	363.632965
1209.906250	359.498657
1208.819336	268.508484
1207.732422	319.772766
1206.645508	450.520966
1205.558594	316.069397
1204.471680	316.565460
1203.383789	413.373108
1202.295898	288.520874
1201.208008	185.348648
1200.119141	-50.228001
1199.031250	7.882680
1197.942383	-51.990116
1196.852539	-20.469469
1195.763672	-5.848099
1194.673828	61.616081
1193.583984	-380.670929
1192.494141	-68.095665
1191.404297	-44.076897
1190.313477	-92.199249
1189.222656	-73.101372
1188.131836	8.368344
1187.040039	72.935745
1185.949219	-186.625443
1184.857422	-81.362862
1183.764648	-76.976501
1182.672852	-106.233299
1181.580078	-58.796341
1180.487305	74.873024
1179.394531	-57.658360
1178.301758	83.016197
1177.208008	127.721878
1176.114258	134.015228
1175.020508	63.603786
1173.925781	17.100735
1172.831055	97.430031
1171.736328	120.217255
1170.641602	339.138824
1169.546875	242.116226
1168.451172	35.047668
1167.355469	-133.735275
1166.259766	-130.381332
1165.163086	97.571060
1164.067383	150.916794
1162.970703	65.602623
1161.873047	1.752219
1160.776367	-90.790260
1159.678711	-106.965057
1158.581055	48.654789
1157.483398	-17.796034
1156.384766	-0.784970
1155.287109	147.342407
1154.188477	281.022369
1153.088867	99.854324
1151.990234	87.942390
1150.890625	-36.044094
1149.791016	-164.809326
1148.691406	-17.267241
1147.590820	-81.819160
1146.490234	-129.744232
1145.389648	-13.467072
1144.289063	21.772310
1143.187500	-26.353313
1142.086914	137.193039
1140.984375	141.243546
1139.882813	26.341629
1138.781250	-36.276405
1137.678711	91.194862
1136.576172	30.827599
1135.472656	253.111740
1134.370117	147.476837
1133.266602	326.759735
1132.163086	334.971405
1131.058594	388.204224
1129.955078	457.963440
1128.850586	392.398071
1127.746094	452.504761
1126.640625	358.383545
1125.535156	676.751953
1124.430664	637.018005
1123.324219	597.231506
1122.218750	495.809875
1121.112305	458.321533
1120.005859	463.415985
1118.899414	456.611572
1117.792969	317.202972
1116.685547	272.453125
1115.578125	393.278351
1114.470703	227.786987
1113.362305	369.735931
1112.253906	362.616974
1111.145508	251.444717
1110.037109	404.948578
1108.928711	355.143188
1107.819336	447.031464
1106.709961	614.399475
1105.599609	495.951294
1104.490234	707.985840
1103.379883	419.558716
1102.269531	506.367340
1101.159180	472.787781
1100.047852	545.301331
1098.936523	348.949402
1097.825195	239.864914
1096.713867	460.731598
1095.601563	396.355011
1094.489258	607.580383
1093.376953	319.389313
1092.263672	645.831482
1091.151367	595.451904
1090.038086	528.581970
1088.924805	454.652161
1087.810547	615.960999
1086.696289	518.460510
1085.582031	559.705627
1084.467773	624.413574
1083.352539	630.303833
1082.238281	659.671875
1081.123047	512.807861
1080.006836	466.975830
1078.891602	522.119873
1077.775391	405.841583
1076.659180	500.831543
1075.541992	316.525024
1074.425781	280.089874
1073.308594	278.832794
1072.191406	352.600616
1071.073242	337.233948
1069.956055	237.496399
1068.837891	372.115601
1067.719727	403.588806
1066.600586	521.697083
1065.481445	281.478790
1064.362305	434.673706
1063.243164	491.836060
1062.124023	387.513275
1061.003906	393.191528
1059.883789	48.032257
1058.762695	364.796051
1057.642578	258.278778
1056.521484	401.905457
1055.400391	171.594299
1054.278320	-105.329529
1053.157227	150.433624
1052.035156	149.222000
1050.913086	274.097351
1049.790039	200.531342
1048.667969	164.363571
1047.544922	72.236145
1046.420898	136.443665
1045.297852	149.350891
1044.173828	253.196808
1043.049805	168.225601
1041.925781	115.947594
1040.800781	70.708755
1039.675781	79.096939
1038.550781	320.383209
1037.425781	126.233177
1036.299805	-9.605718
1035.173828	203.717911
1034.047852	247.146973
1032.921875	-25.733992
1031.794922	73.620461
1030.667969	212.498047
1029.541016	207.247925
1028.413086	325.205688
1027.286133	268.919464
1026.157227	122.112007
1025.029297	-129.067368
1023.901367	5.322423
1022.772461	-136.513641
1021.643555	-294.469940
1020.513672	-206.373657
1019.384766	-343.244843
1018.254883	-185.485321
1017.124023	-76.427513
1015.994141	-122.648514
1014.863281	7.332002
1013.732422	42.330132
1012.601563	-84.756310
1011.469727	-82.037323
1010.338867	115.234520
1009.207031	99.534241
1008.074219	134.822281
1006.942383	123.904228
1005.809570	413.758392
1004.675781	969.489685
1003.542969	1434.880737
1002.409180	1618.137939
1001.275391	1297.619141
1000.141602	716.264221
999.007813	454.019501
997.873047	99.607704
996.738281	94.068245
995.602539	51.684483
994.467773	110.950569
993.332031	-74.277763
992.196289	-164.758377
991.059570	-45.257462
989.923828	71.979126
988.787109	-260.213806
987.650391	-103.617943
986.512695	-126.705315
985.375000	46.101524
984.237305	-71.226860
983.099609	-13.428907
981.960938	-70.646301
980.822266	-118.530556
979.683594	-131.779175
978.544922	-13.813340
977.405273	-318.920929
976.265625	-147.881882
975.125977	-87.144760
973.985352	-109.058815
972.845703	64.427856
971.705078	-60.656235
970.563477	5.020772
969.422852	298.062836
968.281250	125.135696
967.139648	262.187958
965.997070	-25.139914
964.855469	176.326492
963.712891	-128.969116
962.569336	228.542206
961.426758	253.655273
960.283203	212.413910
959.139648	49.882996
957.996094	153.231674
956.851563	84.902756
955.707031	101.425575
954.562500	202.739700
953.416992	139.365250
952.272461	89.860840
951.126953	122.833122
949.980469	315.969879
948.834961	280.518433
947.688477	69.208015
946.541992	75.191002
945.395508	42.448643
944.248047	183.417633
943.100586	105.225487
941.953125	218.947159
940.804688	83.952118
939.657227	33.561096
938.507813	-7.565810
937.359375	480.571655
936.210938	152.276581
935.061523	227.752731
933.912109	127.810181
932.761719	244.495651
931.611328	233.664825
930.460938	84.021225
929.310547	246.505615
928.160156	117.636864
927.008789	173.289108
925.857422	172.138718
924.705078	32.332417
923.553711	65.544243
922.401367	130.681717
921.249023	-13.243377
920.095703	31.639561
918.942383	-18.824911
917.789063	42.147400
916.635742	-33.073406
915.481445	-176.271805
914.328125	75.679642
913.172852	207.333084
912.018555	-266.789673
910.863281	-107.700569
909.708008	-80.127296
908.552734	-288.276154
907.396484	-151.675385
906.241211	-246.209656
905.083984	-114.027504
903.927734	9.118526
902.770508	-112.284592
901.613281	-136.185989
900.456055	125.223442
899.298828	117.288956
898.140625	172.797089
896.982422	112.999458
895.824219	-0.964823
894.665039	45.733860
893.505859	112.831230
892.346680	112.177246
891.186523	93.527420
890.027344	47.850231
888.867188	112.923973
887.706055	202.876022
886.545898	40.044544
885.384766	116.566513
884.223633	170.554901
883.061523	215.563293
881.899414	116.287498
880.737305	118.572380
879.575195	-81.945267
878.413086	224.713150
877.250000	418.639435
876.086914	85.469505
874.922852	313.221954
873.758789	266.254272
872.595703	120.315331
871.430664	-61.503742
870.266602	-121.714066
869.101563	281.480499
867.936523	25.667673
866.770508	138.709885
865.605469	96.644653
864.439453	-68.952408
863.273438	187.906616
862.106445	217.832291
860.939453	353.306580
859.772461	203.634018
858.605469	271.761719
857.437500	306.225098
856.269531	520.155396
855.101563	393.095459
853.932617	364.774048
852.764648	623.414673
851.595703	496.459503
850.425781	544.350708
849.256836	262.916321
848.086914	176.471481
846.916992	134.849548
845.746094	402.171875
844.575195	47.192707
843.404297	193.575912
842.233398	198.953140
841.061523	177.486771
839.889648	343.833435
838.717773	335.728271
837.545898	233.748322
836.373047	75.944595
835.200195	119.236465
834.027344	164.718536
832.853516	201.228912
831.679688	143.943909
830.505859	260.726715
829.331055	196.706390
828.157227	148.292572
826.982422	88.721985
825.806641	211.972061
824.631836	196.919449
823.456055	226.409149
822.280273	382.835602
821.103516	64.703743
819.926758	89.621017
818.750000	-206.122406
817.573242	-143.411163
816.395508	155.108246
815.217773	-211.785538
814.040039	-4.695846
812.862305	77.707680
811.683594	-66.750832
810.504883	33.295418
809.326172	-86.763573
808.146484	-84.634979
806.966797	-18.159758
805.787109	32.672318
804.607422	-216.296463
803.426758	-87.892525
802.246094	-154.893921
801.064453	-159.813660
799.883789	63.639732
798.702148	-50.134537
797.520508	-250.391663
796.337891	-251.153519
795.156250	-134.557648
793.972656	-113.349045
792.790039	36.223949
791.607422	-232.858444
790.423828	-178.683640
789.239258	-53.791786
788.055664	24.485357
786.871094	155.735580
785.686523	63.455822
784.501953	-2.334095
783.316406	-70.388695
782.130859	181.965134
780.945313	180.007126
779.759766	184.586441
778.573242	-0.858164
777.386719	-75.905991
776.199219	96.231300
775.012695	173.293549
773.825195	-67.499680
772.637695	-228.858978
771.449219	66.288109
770.260742	4.011532
769.072266	111.407074
767.883789	234.087189
766.694336	191.368408
765.504883	-23.241232
764.315430	209.222458
763.125977	311.581177
761.935547	404.996155
760.745117	328.820679
759.553711	208.588058
758.363281	576.651489
757.171875	205.534058
755.979492	217.068344
754.788086	114.205894
753.595703	169.534943
752.403320	88.531845
751.210938	194.191849
750.017578	326.071655
748.824219	108.715393
747.630859	137.223022
746.436523	284.141479
745.242188	55.740910
744.047852	233.161499
742.853516	294.196777
741.658203	43.803886
740.462891	49.911713
739.267578	31.839409
738.071289	224.032394
736.875000	98.462929
735.678711	104.279449
734.482422	33.402931
733.285156	141.982956
732.087891	-16.522396
730.890625	17.517023
729.692383	114.915878
728.494141	-72.062721
727.295898	283.187134
726.097656	303.803650
724.898438	553.814453
723.699219	305.550476
722.500000	238.652008
721.299805	145.542267
720.099609	351.536774
718.899414	502.835632
717.698242	455.458771
716.498047	218.276138
715.296875	151.308334
714.094727	265.341492
712.893555	383.664703
711.691406	63.821087
710.489258	134.169678
709.286133	256.763855
708.083008	72.188347
706.879883	273.123108
705.676758	119.109413
704.472656	137.116821
703.268555	174.707703
702.064453	279.733978
700.860352	273.799500
699.655273	83.054634
698.450195	35.902573
697.244141	10.531786
696.039063	-88.679504
694.833008	-118.295189
693.626953	86.708023
692.419922	-51.433456
691.212891	-2.769658
690.005859	-125.547279
688.798828	-105.004250
687.590820	-101.775169
686.382813	44.654171
685.174805	63.138519
683.965820	-145.953735
682.756836	-75.291267
681.547852	-162.776260
680.338867	-87.671349
679.128906	-55.845428
677.918945	-52.107231
676.708984	85.929840
675.498047	-156.941986
674.287109	-51.234985
673.076172	123.737991
671.865234	24.038002
670.653320	-107.957840
669.441406	43.405502
668.229492	41.340137
667.016602	-101.079674
665.803711	-154.757095
664.590820	74.632881
663.377930	135.592865
662.164063	-163.892975
660.950195	-193.340027
659.736328	-205.401474
658.521484	-187.143127
657.306641	-47.998215
656.091797	-42.499336
654.875977	49.344963
653.661133	130.481522
652.445313	-33.957088
651.228516	-45.246273
650.012695	137.425797
648.795898	143.552826
647.579102	-33.204239
646.361328	123.847137
645.143555	192.707016
643.925781	377.815887
642.708008	145.675507
641.489258	77.174744
640.270508	77.600182
639.051758	69.524818
637.833008	336.601349
636.613281	-58.055801
635.393555	60.899662
634.172852	-60.625557
632.953125	82.045677
631.732422	25.108580
630.511719	-100.407860
629.290039	-17.700022
628.068359	-72.255569
626.846680	242.100784
625.625000	106.119995
624.402344	115.986687
623.179688	-32.711842
621.957031	197.884155
620.733398	295.574860
619.510742	104.103516
618.286133	133.228165
617.062500	65.978455
615.837891	-204.585724
614.613281	-102.807953
613.388672	26.658428
612.164063	2.001231
610.938477	52.087379
609.712891	-156.614838
608.486328	70.612335
607.260742	248.437241
606.034180	101.323906
604.807617	-154.830444
