# Supplementary material for: Raman spectroscopy accurately differentiates mucosal healing from non-healing and biochemical changes following biological therapy in inflammatory bowel disease
Source: PLoS One. 2021 Jun 2;16(6):e0252210. doi: 10.1371/journal.pone.0252210 (PMC8172032; doi:10.1371/journal.pone.0252210)
Supplement: S2 Dataset — (ZIP) [file pone.0252210.s004.zip › Export UC MH/EC032-1_base sub CR removed_25__X_28954.3__Y_-63875__Z_2398.11__Time_287.txt]

1714.858398	460.285706
1713.881836	-6.978895
1712.905273	-7.624650
1711.927734	11.512347
1710.950195	-115.753929
1709.972656	-8.710375
1708.995117	16.254385
1708.017578	-107.793388
1707.039063	-118.310448
1706.061523	-90.260330
1705.083008	-117.494980
1704.103516	311.282776
1703.125000	85.243393
1702.145508	-113.010231
1701.166016	-64.108017
1700.186523	-115.895103
1699.206055	-43.766750
1698.226563	-224.635315
1697.246094	137.984329
1696.265625	-131.892853
1695.284180	-96.254539
1694.303711	-198.573715
1693.322266	156.585114
1692.340820	34.611740
1691.359375	161.763657
1690.376953	185.604050
1689.395508	269.000305
1688.413086	83.767448
1687.430664	363.407715
1686.447266	198.481506
1685.464844	308.984131
1684.481445	380.211578
1683.498047	518.777832
1682.514648	338.414612
1681.530273	459.758240
1680.545898	139.832458
1679.561523	259.956726
1678.577148	463.233765
1677.592773	531.426453
1676.607422	754.524170
1675.622070	669.709106
1674.636719	1010.996094
1673.651367	669.630371
1672.666016	1126.326050
1671.679688	927.146118
1670.693359	1092.591797
1669.707031	923.935730
1668.719727	1162.166748
1667.733398	856.698364
1666.746094	1056.173584
1665.758789	1319.795654
1664.770508	1191.204102
1663.783203	1293.964600
1662.794922	1261.945190
1661.806641	1264.911743
1660.818359	1408.848267
1659.829102	1542.586426
1658.840820	1605.226196
1657.851563	1575.574463
1656.862305	1543.740601
1655.872070	1414.382568
1654.882813	1359.639771
1653.892578	1300.028198
1652.902344	976.270752
1651.912109	1250.865845
1650.920898	1179.260986
1649.930664	1055.195435
1648.939453	854.871094
1647.947266	802.973328
1646.956055	817.506897
1645.964844	573.475342
1644.972656	699.615906
1643.980469	591.000488
1642.987305	590.958862
1641.995117	337.833099
1641.001953	261.883850
1640.008789	418.400848
1639.015625	184.733276
1638.022461	286.322174
1637.028320	506.733917
1636.034180	305.535034
1635.040039	112.545753
1634.045898	109.553268
1633.051758	106.758934
1632.056641	-272.454834
1631.061523	-93.125618
1630.066406	-316.463837
1629.070313	65.773117
1628.075195	-186.130219
1627.079102	77.828712
1626.083008	-31.669228
1625.085938	153.508270
1624.089844	236.203674
1623.092773	32.469879
1622.095703	-23.914637
1621.098633	-67.043999
1620.101563	163.106934
1619.103516	148.999893
1618.105469	16.821617
1617.107422	-49.611370
1616.109375	-18.857422
1615.110352	-90.405266
1614.112305	-30.713654
1613.113281	288.624634
1612.114258	109.650200
1611.114258	-158.361389
1610.114258	8.831822
1609.115234	149.760941
1608.115234	-70.912086
1607.114258	-113.392921
1606.114258	3.876000
1605.113281	-59.579727
1604.112305	-60.214706
1603.111328	98.754173
1602.109375	63.998005
1601.108398	37.067390
1600.106445	-57.904320
1599.104492	-27.384642
1598.102539	-305.402344
1597.099609	148.423004
1596.096680	53.253307
1595.093750	-138.609772
1594.090820	-6.598788
1593.087891	-86.245811
1592.083984	-66.746353
1591.080078	-44.738346
1590.076172	-135.052307
1589.072266	-194.122177
1588.067383	-339.358215
1587.063477	347.282227
1586.058594	53.146832
1585.052734	108.317505
1584.047852	327.540955
1583.041992	192.168533
1582.036133	233.870895
1581.030273	82.685768
1580.024414	43.400986
1579.017578	82.084763
1578.011719	308.021179
1577.004883	174.593903
1575.998047	137.338333
1574.990234	-63.933281
1573.982422	93.607887
1572.975586	230.133163
1571.966797	106.474556
1570.958984	258.201843
1569.951172	-89.181114
1568.942383	-194.997086
1567.933594	28.912428
1566.924805	-59.044197
1565.915039	109.870621
1564.906250	81.288025
1563.896484	249.749298
1562.886719	249.326385
1561.875977	28.235069
1560.866211	-65.856613
1559.855469	176.956924
1558.844727	188.779907
1557.833984	19.002062
1556.822266	328.450165
1555.811523	306.007324
1554.799805	340.355225
1553.788086	43.058342
1552.775391	-5.779503
1551.763672	374.884705
1550.750977	377.378113
1549.738281	170.119766
1548.725586	244.705322
1547.711914	401.810394
1546.699219	-7.553078
1545.685547	242.222015
1544.671875	390.909515
1543.658203	237.035156
1542.643555	132.108063
1541.628906	76.111824
1540.614258	265.257935
1539.599609	128.853699
1538.584961	62.009155
1537.569336	28.539593
1536.553711	-165.056473
1535.538086	56.532398
1534.522461	45.744709
1533.505859	339.004700
1532.489258	299.427063
1531.472656	226.180939
1530.456055	214.628906
1529.439453	-8.337110
1528.421875	10.700778
1527.404297	251.004883
1526.386719	84.270042
1525.369141	223.728271
1524.350586	368.084167
1523.332031	-56.381535
1522.313477	-28.116323
1521.294922	-102.897751
1520.275391	81.855331
1519.256836	-72.933983
1518.237305	-1.673605
1517.217773	231.275864
1516.197266	81.174881
1515.177734	-251.352890
1514.157227	-21.554232
1513.136719	-35.900303
1512.116211	-91.455345
1511.094727	-44.508205
1510.074219	-226.048889
1509.052734	-230.682709
1508.031250	-109.792107
1507.008789	21.142334
1505.987305	-24.975657
1504.964844	5.661785
1503.942383	-79.155235
1502.918945	-287.052185
1501.896484	-128.704346
1500.873047	-11.542932
1499.849609	-124.970612
1498.826172	22.612860
1497.802734	-55.182468
1496.778320	163.708862
1495.753906	93.341743
1494.729492	20.337999
1493.705078	103.227692
1492.680664	155.302597
1491.655273	-298.817474
1490.629883	-6.707928
1489.604492	91.020737
1488.578125	106.861176
1487.552734	245.197739
1486.526367	133.165207
1485.500000	296.766815
1484.473633	291.784729
1483.446289	243.328430
1482.418945	46.864334
1481.391602	125.846458
1480.364258	406.158539
1479.336914	487.438232
1478.308594	158.253830
1477.280273	524.796631
1476.251953	740.811707
1475.223633	572.069519
1474.194336	736.917542
1473.165039	748.883118
1472.135742	961.885254
1471.106445	1251.098755
1470.077148	1074.526367
1469.046875	1190.505615
1468.016602	1011.378662
1466.986328	1419.663940
1465.956055	1710.801880
1464.924805	1767.932495
1463.893555	1403.189087
1462.862305	1815.988403
1461.831055	1685.028687
1460.799805	1775.041260
1459.767578	1925.912231
1458.735352	1840.636108
1457.703125	1940.649414
1456.670898	2035.538696
1455.637695	2006.059326
1454.604492	2123.691895
1453.571289	2188.027344
1452.538086	2226.988037
1451.503906	2250.708252
1450.470703	2568.402344
1449.436523	2429.916016
1448.401367	2415.597412
1447.367188	2386.132080
1446.332031	2655.439453
1445.297852	2550.036621
1444.261719	2637.000244
1443.226563	2496.253174
1442.191406	2105.155518
1441.155273	2331.355469
1440.119141	2228.770508
1439.083008	2338.627930
1438.045898	2016.243408
1437.009766	1908.859863
1435.972656	1993.555664
1434.934570	1626.098999
1433.897461	1665.460693
1432.860352	1429.648071
1431.822266	1092.994629
1430.784180	796.923462
1429.745117	750.818970
1428.707031	959.610107
1427.667969	860.647827
1426.628906	620.585022
1425.589844	332.790955
1424.550781	602.230591
1423.510742	478.484070
1422.470703	619.410889
1421.430664	513.495483
1420.390625	339.708496
1419.349609	239.073624
1418.308594	606.781982
1417.267578	596.901794
1416.226563	300.260986
1415.185547	310.750000
1414.143555	270.998291
1413.101563	176.034241
1412.059570	204.392700
1411.017578	335.889709
1409.974609	95.481186
1408.931641	149.232071
1407.888672	-5.432305
1406.845703	81.165291
1405.801758	72.395081
1404.758789	136.550232
1403.714844	-60.251289
1402.669922	-21.013712
1401.625977	211.504578
1400.581055	564.402588
1399.537109	89.765129
1398.491211	34.088528
1397.446289	-181.851730
1396.400391	138.680801
1395.355469	338.947662
1394.309570	68.298981
1393.262695	-49.365509
1392.216797	-14.109331
1391.169922	-78.898155
1390.123047	156.795166
1389.076172	279.906982
1388.029297	-39.716259
1386.981445	26.086182
1385.933594	-3.042022
1384.885742	-112.035767
1383.837891	-255.851471
1382.789063	-17.146435
1381.740234	-215.650681
1380.691406	-49.244560
1379.642578	-72.583878
1378.592773	14.061147
1377.543945	285.540894
1376.494141	232.564560
1375.444336	22.537849
1374.393555	-112.441917
1373.342773	-219.799438
1372.292969	-102.532227
1371.241211	146.915497
1370.190430	299.193298
1369.139648	85.207146
1368.087891	-198.333725
1367.036133	-35.737839
1365.983398	2.383884
1364.931641	376.770844
1363.878906	29.199366
1362.826172	-69.208115
1361.773438	106.268936
1360.720703	25.563894
1359.666992	181.294922
1358.613281	160.536942
1357.559570	92.682213
1356.504883	-57.053165
1355.451172	240.733566
1354.396484	389.435974
1353.341797	-70.373810
1352.287109	361.704132
1351.231445	498.243774
1350.175781	471.015991
1349.120117	235.451874
1348.064453	627.890625
1347.008789	710.188965
1345.952148	599.104980
1344.895508	728.727173
1343.838867	756.771484
1342.782227	623.817261
1341.724609	847.878845
1340.666992	1067.008789
1339.609375	1088.007202
1338.551758	1002.626831
1337.493164	1051.093384
1336.434570	844.691406
1335.375977	937.956909
1334.317383	934.801086
1333.257813	973.807251
1332.199219	978.297852
1331.139648	710.887939
1330.079102	802.168579
1329.019531	797.135254
1327.958984	861.399719
1326.898438	1088.803833
1325.837891	1269.289673
1324.777344	1094.193970
1323.715820	1082.223877
1322.654297	1040.742065
1321.592773	1056.147583
1320.531250	1076.583740
1319.468750	1023.095947
1318.406250	678.710388
1317.343750	911.564453
1316.281250	912.683960
1315.218750	1352.616455
1314.155273	1287.288330
1313.091797	1155.567261
1312.028320	1326.955688
1310.963867	991.063965
1309.899414	1199.517090
1308.834961	1107.665039
1307.770508	1515.514282
1306.706055	1345.072632
1305.640625	1216.597778
1304.575195	1230.905273
1303.509766	1237.909546
1302.444336	1562.107178
1301.377930	1601.134521
1300.311523	1264.270020
1299.245117	1219.970825
1298.178711	1148.747070
1297.111328	1215.127930
1296.044922	1018.868408
1294.977539	1311.204468
1293.909180	1142.120728
1292.841797	1174.365967
1291.773438	1226.276123
1290.705078	1040.343628
1289.636719	1116.900757
1288.567383	705.662720
1287.499023	868.148926
1286.429688	988.957642
1285.360352	840.297791
1284.290039	843.595764
1283.219727	1292.591553
1282.150391	1146.558472
1281.079102	885.585876
1280.008789	845.010376
1278.937500	1161.675049
1277.866211	1094.225830
1276.794922	655.143616
1275.723633	873.959656
1274.651367	1038.934570
1273.580078	1240.533936
1272.507813	968.075806
1271.434570	1010.870972
1270.362305	1141.601440
1269.289063	1328.452881
1268.215820	1102.695801
1267.142578	1206.541504
1266.068359	1012.666809
1264.994141	1057.969482
1263.919922	971.564880
1262.845703	1009.574219
1261.771484	969.568054
1260.696289	997.830872
1259.621094	1167.426270
1258.545898	1090.891479
1257.469727	1070.411499
1256.394531	1035.341675
1255.318359	1143.930664
1254.241211	1250.032227
1253.165039	1059.191162
1252.087891	639.716614
1251.010742	972.080444
1249.933594	618.464600
1248.856445	780.472778
1247.778320	718.745178
1246.700195	909.798523
1245.622070	685.248413
1244.543945	764.448547
1243.464844	680.865479
1242.385742	709.000183
1241.306641	1239.642212
1240.227539	1180.225586
1239.147461	846.595459
1238.067383	733.866394
1236.987305	958.318237
1235.907227	1243.269653
1234.827148	774.047485
1233.746094	797.061218
1232.665039	836.999939
1231.583008	712.124878
1230.501953	1083.862305
1229.419922	973.451111
1228.337891	620.924072
1227.255859	423.443909
1226.172852	559.994507
1225.089844	747.257263
1224.006836	769.895020
1222.923828	475.642731
1221.840820	507.915253
1220.756836	187.163208
1219.672852	647.193237
1218.587891	270.873871
1217.503906	348.870789
1216.418945	255.283539
1215.333984	123.047974
1214.249023	365.037994
1213.164063	534.453735
1212.078125	315.200745
1210.992188	486.847900
1209.906250	378.550446
1208.819336	525.868225
1207.732422	489.819519
1206.645508	333.200287
1205.558594	434.462799
1204.471680	877.760498
1203.383789	501.754578
1202.295898	251.090729
1201.208008	347.205627
1200.119141	-43.075478
1199.031250	298.424774
1197.942383	141.603668
1196.852539	307.143982
1195.763672	229.627762
1194.673828	115.998932
1193.583984	-108.234894
1192.494141	-10.363347
1191.404297	46.544693
1190.313477	-213.779556
1189.222656	61.574184
1188.131836	-364.476563
1187.040039	-259.825653
1185.949219	-232.096756
1184.857422	-206.862381
1183.764648	79.798843
1182.672852	-130.269501
1181.580078	26.596138
1180.487305	87.410271
1179.394531	-192.266769
1178.301758	237.492569
1177.208008	-44.649204
1176.114258	173.920410
1175.020508	-127.390472
1173.925781	181.928223
1172.831055	177.430649
1171.736328	-9.033561
1170.641602	220.859833
1169.546875	60.632393
1168.451172	295.028381
1167.355469	-90.077255
1166.259766	136.923065
1165.163086	-166.869064
1164.067383	76.621017
1162.970703	95.348274
1161.873047	63.822567
1160.776367	165.974442
1159.678711	191.596527
1158.581055	236.226578
1157.483398	197.241943
1156.384766	24.583824
1155.287109	4.599536
1154.188477	101.393745
1153.088867	302.964813
1151.990234	482.930023
1150.890625	78.868385
1149.791016	-89.207016
1148.691406	-23.834633
1147.590820	-39.544174
1146.490234	13.730433
1145.389648	52.632462
1144.289063	-98.944794
1143.187500	-93.492065
1142.086914	332.952881
1140.984375	-139.872879
1139.882813	-27.614937
1138.781250	105.923515
1137.678711	-98.158554
1136.576172	-31.333416
1135.472656	337.087708
1134.370117	-0.094180
1133.266602	-61.754395
1132.163086	372.717102
1131.058594	156.600830
1129.955078	597.829102
1128.850586	870.352478
1127.746094	587.691467
1126.640625	691.612854
1125.535156	743.277832
1124.430664	647.927917
1123.324219	659.181274
1122.218750	620.640930
1121.112305	300.198425
1120.005859	268.755585
1118.899414	445.622314
1117.792969	343.061615
1116.685547	507.900696
1115.578125	407.643097
1114.470703	196.219864
1113.362305	396.317596
1112.253906	400.055176
1111.145508	231.199692
1110.037109	405.051422
1108.928711	224.393036
1107.819336	459.504883
1106.709961	241.056824
1105.599609	346.130005
1104.490234	472.383148
1103.379883	527.744568
1102.269531	670.352966
1101.159180	263.254974
1100.047852	846.814819
1098.936523	913.729919
1097.825195	662.363342
1096.713867	484.156158
1095.601563	609.951111
1094.489258	643.805237
1093.376953	840.136230
1092.263672	718.488098
1091.151367	587.484863
1090.038086	654.214844
1088.924805	525.616028
1087.810547	533.502014
1086.696289	423.787170
1085.582031	492.826843
1084.467773	627.659851
1083.352539	776.523804
1082.238281	678.618774
1081.123047	613.642700
1080.006836	581.574036
1078.891602	509.626465
1077.775391	404.847687
1076.659180	264.927551
1075.541992	270.556824
1074.425781	538.960815
1073.308594	286.570313
1072.191406	214.873749
1071.073242	260.439087
1069.956055	59.923058
1068.837891	133.674561
1067.719727	373.754303
1066.600586	250.708878
1065.481445	659.302002
1064.362305	540.998413
1063.243164	507.045990
1062.124023	653.329346
1061.003906	495.442169
1059.883789	646.409668
1058.762695	317.972137
1057.642578	499.394714
1056.521484	42.683491
1055.400391	-2.493917
1054.278320	265.444702
1053.157227	45.164524
1052.035156	168.298920
1050.913086	-175.488586
1049.790039	-40.584358
1048.667969	-66.685028
1047.544922	14.597109
1046.420898	347.799103
1045.297852	95.614578
1044.173828	149.013596
1043.049805	57.946281
1041.925781	48.552986
1040.800781	211.629440
1039.675781	43.955608
1038.550781	132.591705
1037.425781	570.484680
1036.299805	70.221497
1035.173828	96.189201
1034.047852	-66.220001
1032.921875	55.300106
1031.794922	181.493042
1030.667969	170.544266
1029.541016	20.228746
1028.413086	193.077271
1027.286133	108.063965
1026.157227	-209.110123
1025.029297	-342.576782
1023.901367	-376.051300
1022.772461	-233.016144
1021.643555	-266.310150
1020.513672	29.949574
1019.384766	-369.668579
1018.254883	-506.960724
1017.124023	-307.921326
1015.994141	-361.506165
1014.863281	-197.135727
1013.732422	-62.850853
1012.601563	4.312508
1011.469727	-51.185982
1010.338867	252.317917
1009.207031	25.732687
1008.074219	208.958130
1006.942383	197.884323
1005.809570	823.010193
1004.675781	1258.333008
1003.542969	1684.334106
1002.409180	2031.659180
1001.275391	1586.315063
1000.141602	991.126587
999.007813	576.506775
997.873047	152.961166
996.738281	-0.140923
995.602539	-44.563343
994.467773	33.473808
993.332031	-22.215979
992.196289	432.001617
991.059570	145.896317
989.923828	-172.215942
988.787109	159.942047
987.650391	151.025452
986.512695	93.857109
985.375000	50.670010
984.237305	-66.053024
983.099609	91.381729
981.960938	195.934143
980.822266	-166.569656
979.683594	-158.361832
978.544922	-53.418724
977.405273	-185.248871
976.265625	140.627518
975.125977	84.939102
973.985352	243.117020
972.845703	238.246506
971.705078	169.199646
970.563477	75.058792
969.422852	302.515747
968.281250	38.812347
967.139648	48.444721
965.997070	60.498917
964.855469	244.712494
963.712891	146.919907
962.569336	14.920038
961.426758	185.670319
960.283203	182.320251
959.139648	247.837509
957.996094	251.618118
956.851563	182.254639
955.707031	-90.693932
954.562500	-56.677395
953.416992	213.145111
952.272461	192.435806
951.126953	389.150513
949.980469	50.827934
948.834961	12.277890
947.688477	-35.265865
946.541992	216.684082
945.395508	112.261620
944.248047	362.032837
943.100586	527.328430
941.953125	368.500977
940.804688	294.323761
939.657227	375.469757
938.507813	401.950775
937.359375	455.910980
936.210938	400.520172
935.061523	244.970016
933.912109	322.086121
932.761719	453.972412
931.611328	417.337036
930.460938	417.276306
929.310547	212.400146
928.160156	187.578247
927.008789	17.219515
925.857422	-48.277157
924.705078	-49.938274
923.553711	7.642086
922.401367	124.422234
921.249023	575.417725
920.095703	62.680386
918.942383	9.266566
917.789063	49.113995
916.635742	375.199432
915.481445	108.615990
914.328125	-169.097336
913.172852	84.477242
912.018555	-251.902054
910.863281	-120.740356
909.708008	-195.925613
908.552734	-94.137520
907.396484	-17.243561
906.241211	64.227585
905.083984	91.366959
903.927734	-110.213516
902.770508	-198.387253
901.613281	-39.652294
900.456055	-338.165039
899.298828	142.025467
898.140625	-56.694000
896.982422	-239.421448
895.824219	-159.666901
894.665039	-36.928261
893.505859	13.481389
892.346680	161.100815
891.186523	170.889206
890.027344	-6.754401
888.867188	-66.831192
887.706055	180.224991
886.545898	113.457420
885.384766	-48.007954
884.223633	329.855164
883.061523	150.455338
881.899414	203.449631
880.737305	592.374695
879.575195	370.321899
878.413086	378.257568
877.250000	113.615776
876.086914	193.742828
874.922852	422.479095
873.758789	477.776245
872.595703	436.281219
871.430664	754.867676
870.266602	407.399323
869.101563	285.028107
867.936523	374.098175
866.770508	341.737122
865.605469	381.315338
864.439453	225.387253
863.273438	415.496216
862.106445	252.894836
860.939453	490.058105
859.772461	491.384003
858.605469	472.499054
857.437500	408.737823
856.269531	279.934814
855.101563	447.224365
853.932617	735.503540
852.764648	875.664490
851.595703	607.839722
850.425781	665.015015
849.256836	744.536011
848.086914	647.058350
846.916992	610.051636
845.746094	646.901062
844.575195	345.752075
843.404297	111.832932
842.233398	497.619995
841.061523	254.746536
839.889648	311.551544
838.717773	587.349304
837.545898	304.253082
836.373047	304.999542
835.200195	290.054932
834.027344	163.397690
832.853516	224.293900
831.679688	195.813446
830.505859	696.188843
829.331055	576.008362
828.157227	516.043152
826.982422	545.242981
825.806641	184.190048
824.631836	465.193054
823.456055	115.328506
822.280273	249.024506
821.103516	197.705078
819.926758	-47.410461
818.750000	150.563156
817.573242	-212.555130
816.395508	-30.376535
815.217773	7.021828
814.040039	4.279341
812.862305	272.752228
811.683594	-132.627792
810.504883	-4.454951
809.326172	-220.870911
808.146484	-84.029945
806.966797	-56.182163
805.787109	0.429405
804.607422	-54.084717
803.426758	-99.785156
802.246094	-192.161682
801.064453	-375.544495
799.883789	-39.935234
798.702148	-316.593231
797.520508	-54.509655
796.337891	-107.372185
795.156250	-147.013596
793.972656	-87.045143
792.790039	-332.848175
791.607422	-87.061333
790.423828	25.686207
789.239258	142.704803
788.055664	56.000916
786.871094	15.695163
785.686523	-102.100594
784.501953	-155.813766
783.316406	-4.013010
782.130859	-119.804756
780.945313	296.870117
779.759766	-59.919395
778.573242	69.242371
777.386719	167.333603
776.199219	-105.575737
775.012695	155.638626
773.825195	310.725250
772.637695	68.578934
771.449219	104.336075
770.260742	76.046059
769.072266	100.583214
767.883789	213.177414
766.694336	424.779510
765.504883	426.931702
764.315430	122.881607
763.125977	232.824280
761.935547	230.370758
760.745117	430.307922
759.553711	460.655090
758.363281	534.910522
757.171875	186.816101
755.979492	122.438225
754.788086	385.547241
753.595703	250.695450
752.403320	164.180405
751.210938	141.344330
750.017578	344.651978
748.824219	293.125885
747.630859	-98.659096
746.436523	242.650528
745.242188	219.548325
744.047852	268.796844
742.853516	35.086426
741.658203	130.309738
740.462891	175.036926
739.267578	66.310089
738.071289	14.564941
736.875000	-70.042152
735.678711	-226.898636
734.482422	43.219410
733.285156	-2.004068
732.087891	88.456703
730.890625	119.790634
729.692383	-43.568211
728.494141	11.820161
727.295898	64.996361
726.097656	35.090874
724.898438	125.389473
723.699219	274.640900
722.500000	251.286285
721.299805	284.730682
720.099609	158.808777
718.899414	203.217682
717.698242	81.788322
716.498047	470.951996
715.296875	155.462631
714.094727	197.779160
712.893555	-54.192684
711.691406	-90.222191
710.489258	146.201019
709.286133	36.171864
708.083008	340.083405
706.879883	138.724533
705.676758	52.907482
704.472656	141.321045
703.268555	273.285767
702.064453	-25.483870
700.860352	-91.308517
699.655273	-2.632110
698.450195	257.834229
697.244141	-62.048698
696.039063	68.117012
694.833008	-194.895752
693.626953	-151.439301
692.419922	213.472229
691.212891	-55.591911
690.005859	3.314540
688.798828	-54.870041
687.590820	-28.304340
686.382813	-47.179638
685.174805	-135.311813
683.965820	15.187274
682.756836	-174.536438
681.547852	-145.187897
680.338867	-107.058128
679.128906	-244.249390
677.918945	-4.468337
676.708984	-85.061172
675.498047	74.762245
674.287109	-250.051300
673.076172	-113.782188
671.865234	148.009705
670.653320	37.899300
669.441406	247.931717
668.229492	79.774902
667.016602	-239.420395
665.803711	35.764847
664.590820	310.964600
663.377930	-91.855354
662.164063	-196.431671
660.950195	-15.921090
659.736328	74.012314
658.521484	-178.978058
657.306641	10.428267
656.091797	152.437317
654.875977	-22.401739
653.661133	134.882690
652.445313	298.674774
651.228516	184.597305
650.012695	193.448257
648.795898	-96.916222
647.579102	-92.107300
646.361328	80.673874
645.143555	251.311142
643.925781	609.113831
642.708008	289.299042
641.489258	468.583740
640.270508	460.798798
639.051758	412.226074
637.833008	385.197723
636.613281	147.668945
635.393555	500.933014
634.172852	59.502567
632.953125	275.215881
631.732422	291.194275
630.511719	15.285176
629.290039	243.631302
628.068359	83.574776
626.846680	161.545532
625.625000	192.218857
624.402344	570.005798
623.179688	53.872730
621.957031	251.271942
620.733398	332.748505
619.510742	120.610725
618.286133	79.645241
617.062500	-79.262344
615.837891	39.852310
614.613281	-339.875610
613.388672	-90.855347
612.164063	-118.149429
610.938477	309.620026
609.712891	129.741470
608.486328	-88.935310
607.260742	-102.839088
606.034180	32.318104
604.807617	47.313927
