# Supplementary material for: Raman spectroscopy accurately differentiates mucosal healing from non-healing and biochemical changes following biological therapy in inflammatory bowel disease
Source: PLoS One. 2021 Jun 2;16(6):e0252210. doi: 10.1371/journal.pone.0252210 (PMC8172032; doi:10.1371/journal.pone.0252210)
Supplement: S2 Dataset — (ZIP) [file pone.0252210.s004.zip › Export UC MH/EC032-1_base sub CR removed_95__X_28953.3__Y_-63868__Z_2397.6__Time_1085.txt]

1714.858398	226.456757
1713.881836	-44.447521
1712.905273	26.555450
1711.927734	68.461761
1710.950195	-74.176628
1709.972656	35.672924
1708.995117	97.699181
1708.017578	79.782196
1707.039063	-151.984467
1706.061523	-80.546204
1705.083008	-30.131714
1704.103516	-40.879539
1703.125000	-176.920837
1702.145508	-77.028702
1701.166016	-14.181477
1700.186523	-92.658188
1699.206055	-26.297983
1698.226563	-29.002743
1697.246094	3.450683
1696.265625	14.950333
1695.284180	-133.424545
1694.303711	7.159487
1693.322266	67.981506
1692.340820	54.454773
1691.359375	-126.786491
1690.376953	146.065247
1689.395508	248.495956
1688.413086	135.235870
1687.430664	99.765015
1686.447266	269.970459
1685.464844	283.267120
1684.481445	352.895081
1683.498047	417.559082
1682.514648	309.454193
1681.530273	228.396851
1680.545898	432.628479
1679.561523	341.695526
1678.577148	501.325165
1677.592773	533.548096
1676.607422	483.648285
1675.622070	484.661743
1674.636719	698.735291
1673.651367	721.677917
1672.666016	614.739807
1671.679688	795.134155
1670.693359	978.445801
1669.707031	922.991272
1668.719727	833.363525
1667.733398	998.958374
1666.746094	989.625000
1665.758789	1078.791016
1664.770508	1338.002686
1663.783203	1215.494995
1662.794922	1300.166260
1661.806641	1263.149902
1660.818359	1348.367798
1659.829102	1277.483521
1658.840820	1331.444824
1657.851563	1571.065186
1656.862305	1281.227295
1655.872070	1211.526733
1654.882813	1369.772095
1653.892578	1329.722168
1652.902344	1059.762573
1651.912109	1041.469238
1650.920898	1108.051147
1649.930664	1032.075195
1648.939453	713.166077
1647.947266	542.622986
1646.956055	478.081573
1645.964844	569.650818
1644.972656	465.948425
1643.980469	441.720947
1642.987305	436.186096
1641.995117	283.056427
1641.001953	349.207245
1640.008789	270.419464
1639.015625	431.880371
1638.022461	366.666016
1637.028320	248.923996
1636.034180	97.141495
1635.040039	-12.240186
1634.045898	63.021030
1633.051758	114.700447
1632.056641	116.469025
1631.061523	2.534890
1630.066406	-42.762131
1629.070313	133.172241
1628.075195	-27.634590
1627.079102	30.103777
1626.083008	24.819489
1625.085938	27.543955
1624.089844	109.255798
1623.092773	-171.677399
1622.095703	173.039413
1621.098633	42.176926
1620.101563	27.044001
1619.103516	48.773418
1618.105469	-60.694569
1617.107422	24.216551
1616.109375	17.317705
1615.110352	212.528275
1614.112305	163.765747
1613.113281	120.334412
1612.114258	197.601990
1611.114258	-5.611370
1610.114258	-229.648956
1609.115234	-31.656963
1608.115234	6.484126
1607.114258	10.599392
1606.114258	-155.461624
1605.113281	-25.573166
1604.112305	-34.441849
1603.111328	22.144167
1602.109375	-62.559681
1601.108398	-3.337708
1600.106445	-46.124229
1599.104492	-107.184364
1598.102539	43.532841
1597.099609	6.008672
1596.096680	109.602150
1595.093750	-100.344635
1594.090820	-122.155540
1593.087891	-73.462975
1592.083984	-288.491486
1591.080078	-124.972649
1590.076172	-55.491821
1589.072266	-168.698792
1588.067383	72.864601
1587.063477	3.952980
1586.058594	-54.535496
1585.052734	225.841293
1584.047852	-62.095276
1583.041992	121.668129
1582.036133	10.930943
1581.030273	111.157082
1580.024414	-10.047883
1579.017578	129.079971
1578.011719	174.389267
1577.004883	6.230000
1575.998047	43.614124
1574.990234	-49.143688
1573.982422	1.101555
1572.975586	-37.145454
1571.966797	-83.252251
1570.958984	109.685005
1569.951172	66.011391
1568.942383	74.228989
1567.933594	170.665161
1566.924805	248.797302
1565.915039	-26.263214
1564.906250	-49.525581
1563.896484	75.041641
1562.886719	-5.498128
1561.875977	-75.726044
1560.866211	245.571320
1559.855469	-107.487206
1558.844727	241.988556
1557.833984	8.094636
1556.822266	108.442070
1555.811523	50.621506
1554.799805	275.021576
1553.788086	149.645523
1552.775391	60.453770
1551.763672	-2.924873
1550.750977	143.213043
1549.738281	273.650696
1548.725586	202.160385
1547.711914	277.984528
1546.699219	146.822617
1545.685547	284.429016
1544.671875	264.207855
1543.658203	-73.938431
1542.643555	40.009632
1541.628906	298.419525
1540.614258	127.952644
1539.599609	47.791981
1538.584961	-73.756416
1537.569336	16.219156
1536.553711	18.310640
1535.538086	79.602577
1534.522461	145.898315
1533.505859	85.694206
1532.489258	35.699116
1531.472656	-42.751251
1530.456055	203.361496
1529.439453	-169.024307
1528.421875	-93.240753
1527.404297	172.932587
1526.386719	-45.135120
1525.369141	-49.603970
1524.350586	7.552045
1523.332031	-10.055350
1522.313477	118.832840
1521.294922	118.952225
1520.275391	75.225975
1519.256836	-68.855492
1518.237305	-17.688358
1517.217773	30.760023
1516.197266	50.793381
1515.177734	42.447208
1514.157227	-25.091461
1513.136719	104.954796
1512.116211	142.417679
1511.094727	56.552704
1510.074219	-11.432372
1509.052734	-123.126862
1508.031250	-170.782822
1507.008789	-172.398972
1505.987305	-197.196121
1504.964844	-42.710651
1503.942383	-144.646164
1502.918945	-51.969410
1501.896484	-146.412903
1500.873047	-33.524483
1499.849609	-74.411446
1498.826172	86.815025
1497.802734	50.809441
1496.778320	42.839954
1495.753906	-82.905258
1494.729492	-96.179810
1493.705078	82.209015
1492.680664	-133.263824
1491.655273	205.845276
1490.629883	-9.784597
1489.604492	88.802071
1488.578125	154.028198
1487.552734	285.530762
1486.526367	187.088654
1485.500000	410.208740
1484.473633	181.436523
1483.446289	235.863525
1482.418945	195.789917
1481.391602	71.480034
1480.364258	383.148407
1479.336914	483.005737
1478.308594	610.756531
1477.280273	526.868530
1476.251953	369.051392
1475.223633	679.882141
1474.194336	679.808289
1473.165039	692.385803
1472.135742	939.061829
1471.106445	974.329346
1470.077148	976.431458
1469.046875	1016.605530
1468.016602	1361.884521
1466.986328	1267.055420
1465.956055	1301.851563
1464.924805	1308.598145
1463.893555	1241.586060
1462.862305	1309.192505
1461.831055	1574.831299
1460.799805	1619.365845
1459.767578	1574.951294
1458.735352	1573.654053
1457.703125	1666.207886
1456.670898	1740.911621
1455.637695	1906.845703
1454.604492	1844.404541
1453.571289	1903.659302
1452.538086	1985.664917
1451.503906	1781.172607
1450.470703	1908.705566
1449.436523	2005.734009
1448.401367	2130.536377
1447.367188	2293.254883
1446.332031	2217.864990
1445.297852	2162.743896
1444.261719	1978.523560
1443.226563	1981.612549
1442.191406	1820.248535
1441.155273	1858.726685
1440.119141	1780.853760
1439.083008	1551.314331
1438.045898	1685.817749
1437.009766	1466.482056
1435.972656	1618.613281
1434.934570	1406.923462
1433.897461	1260.994629
1432.860352	971.208740
1431.822266	1072.804443
1430.784180	995.170227
1429.745117	839.340759
1428.707031	590.257141
1427.667969	596.014526
1426.628906	251.274063
1425.589844	448.727173
1424.550781	522.604431
1423.510742	367.132721
1422.470703	360.394867
1421.430664	328.492523
1420.390625	261.368073
1419.349609	428.445740
1418.308594	76.911804
1417.267578	364.817963
1416.226563	214.805862
1415.185547	344.134216
1414.143555	65.973473
1413.101563	122.412956
1412.059570	45.619598
1411.017578	182.552292
1409.974609	166.161850
1408.931641	232.733673
1407.888672	-213.109329
1406.845703	142.419800
1405.801758	83.543510
1404.758789	92.535202
1403.714844	-106.746964
1402.669922	30.335617
1401.625977	31.960274
1400.581055	179.102631
1399.537109	165.767838
1398.491211	17.094217
1397.446289	154.306107
1396.400391	13.345397
1395.355469	298.454895
1394.309570	80.007408
1393.262695	44.532005
1392.216797	79.264206
1391.169922	134.070297
1390.123047	-166.466919
1389.076172	63.676479
1388.029297	43.628860
1386.981445	-46.374763
1385.933594	233.835892
1384.885742	-148.518097
1383.837891	-48.208817
1382.789063	-70.320381
1381.740234	2.606143
1380.691406	-104.261978
1379.642578	48.734684
1378.592773	-50.437908
1377.543945	-181.918945
1376.494141	11.194014
1375.444336	-67.666191
1374.393555	-39.133915
1373.342773	-60.401554
1372.292969	-196.260544
1371.241211	41.985905
1370.190430	160.595139
1369.139648	-264.011475
1368.087891	118.905167
1367.036133	-31.308058
1365.983398	114.999252
1364.931641	-2.571589
1363.878906	-15.442317
1362.826172	83.795944
1361.773438	-137.889252
1360.720703	61.057491
1359.666992	125.709862
1358.613281	-137.798203
1357.559570	-132.578400
1356.504883	106.387535
1355.451172	32.253452
1354.396484	147.078735
1353.341797	281.839417
1352.287109	208.044724
1351.231445	169.148895
1350.175781	378.622620
1349.120117	359.791473
1348.064453	318.751526
1347.008789	248.076355
1345.952148	460.287903
1344.895508	394.796661
1343.838867	624.472900
1342.782227	655.875488
1341.724609	746.849915
1340.666992	557.937927
1339.609375	815.090820
1338.551758	651.246094
1337.493164	601.478210
1336.434570	712.753052
1335.375977	628.582336
1334.317383	566.835205
1333.257813	468.120483
1332.199219	530.335510
1331.139648	464.054626
1330.079102	578.385437
1329.019531	611.225464
1327.958984	579.914246
1326.898438	558.617676
1325.837891	495.457489
1324.777344	533.692200
1323.715820	554.739990
1322.654297	607.985840
1321.592773	542.864929
1320.531250	776.442200
1319.468750	699.206604
1318.406250	733.103943
1317.343750	895.323303
1316.281250	779.014404
1315.218750	591.393555
1314.155273	460.640381
1313.091797	739.019531
1312.028320	778.470703
1310.963867	537.281311
1309.899414	746.858093
1308.834961	570.002075
1307.770508	720.639160
1306.706055	967.276489
1305.640625	721.935181
1304.575195	648.963623
1303.509766	812.176453
1302.444336	894.302246
1301.377930	846.234497
1300.311523	768.805542
1299.245117	819.260559
1298.178711	746.991028
1297.111328	777.986572
1296.044922	980.926208
1294.977539	766.606506
1293.909180	643.274597
1292.841797	885.660828
1291.773438	566.317993
1290.705078	686.187683
1289.636719	580.529541
1288.567383	617.184082
1287.499023	531.379700
1286.429688	729.929688
1285.360352	318.507507
1284.290039	571.076233
1283.219727	490.608856
1282.150391	620.799805
1281.079102	459.757813
1280.008789	523.997437
1278.937500	688.595703
1277.866211	549.906128
1276.794922	426.028839
1275.723633	483.206543
1274.651367	300.889038
1273.580078	744.342346
1272.507813	611.064209
1271.434570	536.540649
1270.362305	628.192566
1269.289063	641.740662
1268.215820	718.819824
1267.142578	791.051575
1266.068359	558.309021
1264.994141	703.858582
1263.919922	839.650818
1262.845703	568.224121
1261.771484	611.465637
1260.696289	552.376465
1259.621094	661.510986
1258.545898	809.632996
1257.469727	775.060364
1256.394531	806.305908
1255.318359	560.032166
1254.241211	944.360779
1253.165039	939.187988
1252.087891	695.619995
1251.010742	766.000610
1249.933594	639.399353
1248.856445	658.781372
1247.778320	619.850403
1246.700195	602.847534
1245.622070	457.103058
1244.543945	527.666016
1243.464844	622.518616
1242.385742	622.655640
1241.306641	661.664307
1240.227539	613.302490
1239.147461	611.093628
1238.067383	793.292114
1236.987305	524.275146
1235.907227	463.949158
1234.827148	699.454956
1233.746094	551.888184
1232.665039	501.336273
1231.583008	702.801147
1230.501953	603.813660
1229.419922	454.021179
1228.337891	343.043152
1227.255859	454.827148
1226.172852	198.694412
1225.089844	225.779205
1224.006836	361.712555
1222.923828	342.792603
1221.840820	398.838867
1220.756836	135.742081
1219.672852	145.874710
1218.587891	211.572769
1217.503906	120.197258
1216.418945	94.065430
1215.333984	145.207062
1214.249023	-88.577744
1213.164063	148.409561
1212.078125	105.337959
1210.992188	412.106445
1209.906250	286.940979
1208.819336	484.964569
1207.732422	485.166168
1206.645508	188.843063
1205.558594	196.285614
1204.471680	280.797974
1203.383789	331.515839
1202.295898	11.285710
1201.208008	18.632481
1200.119141	122.232803
1199.031250	184.834320
1197.942383	-43.787254
1196.852539	-103.947914
1195.763672	-149.692749
1194.673828	28.171785
1193.583984	-97.005455
1192.494141	-15.467046
1191.404297	-42.148922
1190.313477	-37.635342
1189.222656	-93.222717
1188.131836	-122.421135
1187.040039	28.404799
1185.949219	-89.728539
1184.857422	-207.864532
1183.764648	-35.694004
1182.672852	-192.284180
1181.580078	-17.915035
1180.487305	-270.465424
1179.394531	-29.159136
1178.301758	60.991013
1177.208008	19.254896
1176.114258	-161.466751
1175.020508	-9.274580
1173.925781	6.298462
1172.831055	263.579132
1171.736328	6.105510
1170.641602	-28.792253
1169.546875	122.850746
1168.451172	109.323647
1167.355469	0.081550
1166.259766	65.331642
1165.163086	-20.100935
1164.067383	-7.596439
1162.970703	7.213004
1161.873047	95.980774
1160.776367	98.664001
1159.678711	218.250366
1158.581055	130.043381
1157.483398	394.976013
1156.384766	263.662170
1155.287109	-10.789785
1154.188477	141.665848
1153.088867	-97.039986
1151.990234	-154.562073
1150.890625	9.487716
1149.791016	187.673462
1148.691406	110.816093
1147.590820	81.535011
1146.490234	71.230530
1145.389648	210.811554
1144.289063	-6.740703
1143.187500	-57.728893
1142.086914	57.738705
1140.984375	-109.952614
1139.882813	79.008858
1138.781250	208.366425
1137.678711	178.339676
1136.576172	145.862122
1135.472656	329.487244
1134.370117	358.566040
1133.266602	266.440826
1132.163086	442.528961
1131.058594	445.185486
1129.955078	526.062927
1128.850586	604.439636
1127.746094	454.998993
1126.640625	803.504089
1125.535156	869.645447
1124.430664	727.097107
1123.324219	565.561646
1122.218750	496.413391
1121.112305	552.742493
1120.005859	360.315063
1118.899414	376.231201
1117.792969	581.413269
1116.685547	481.144531
1115.578125	340.617371
1114.470703	247.378235
1113.362305	404.764984
1112.253906	240.457581
1111.145508	343.245758
1110.037109	282.846100
1108.928711	321.625549
1107.819336	497.306549
1106.709961	597.257996
1105.599609	401.952301
1104.490234	626.832947
1103.379883	540.014709
1102.269531	519.225342
1101.159180	479.500854
1100.047852	522.256897
1098.936523	376.298553
1097.825195	390.628815
1096.713867	621.700928
1095.601563	576.919617
1094.489258	567.425293
1093.376953	687.398804
1092.263672	647.135376
1091.151367	736.303955
1090.038086	688.860107
1088.924805	610.787354
1087.810547	572.673889
1086.696289	640.352966
1085.582031	665.619019
1084.467773	853.021240
1083.352539	631.331299
1082.238281	569.474915
1081.123047	484.097473
1080.006836	765.088074
1078.891602	785.267273
1077.775391	706.785217
1076.659180	503.899689
1075.541992	493.468170
1074.425781	633.142761
1073.308594	465.458008
1072.191406	290.774597
1071.073242	212.242859
1069.956055	424.346313
1068.837891	476.968994
1067.719727	557.645569
1066.600586	432.135712
1065.481445	397.976135
1064.362305	478.517181
1063.243164	619.847595
1062.124023	342.226013
1061.003906	450.714844
1059.883789	435.168335
1058.762695	466.369629
1057.642578	441.437683
1056.521484	430.516998
1055.400391	426.597687
1054.278320	235.762726
1053.157227	388.358704
1052.035156	393.753784
1050.913086	282.408844
1049.790039	196.778976
1048.667969	230.202011
1047.544922	256.603790
1046.420898	504.570251
1045.297852	220.755646
1044.173828	408.007751
1043.049805	194.276779
1041.925781	239.316620
1040.800781	333.264160
1039.675781	310.720917
1038.550781	306.832458
1037.425781	95.758041
1036.299805	236.261520
1035.173828	269.676849
1034.047852	165.834122
1032.921875	108.584984
1031.794922	381.595795
1030.667969	370.871216
1029.541016	316.018799
1028.413086	105.523308
1027.286133	-9.577834
1026.157227	119.286957
1025.029297	-111.803413
1023.901367	-61.824100
1022.772461	101.904213
1021.643555	-84.806435
1020.513672	-322.429993
1019.384766	-365.048737
1018.254883	-120.049026
1017.124023	-132.462952
1015.994141	-33.549885
1014.863281	-22.690037
1013.732422	55.410675
1012.601563	-204.638428
1011.469727	14.847267
1010.338867	113.912445
1009.207031	150.496750
1008.074219	189.442062
1006.942383	360.319977
1005.809570	619.081238
1004.675781	1118.291260
1003.542969	1443.953857
1002.409180	1806.520264
1001.275391	1480.353760
1000.141602	842.525513
999.007813	313.639771
997.873047	186.892532
996.738281	69.527824
995.602539	58.479031
994.467773	91.376503
993.332031	-108.672363
992.196289	97.423714
991.059570	-28.553968
989.923828	202.981186
988.787109	8.085414
987.650391	126.782150
986.512695	-132.315018
985.375000	4.987039
984.237305	-44.197006
983.099609	-136.993759
981.960938	21.244825
980.822266	154.205521
979.683594	-39.477619
978.544922	-138.652969
977.405273	-138.791397
976.265625	65.800209
975.125977	123.306564
973.985352	-48.894352
972.845703	-158.863800
971.705078	151.663895
970.563477	76.377495
969.422852	70.125183
968.281250	41.043259
967.139648	-84.280777
965.997070	22.289352
964.855469	149.580292
963.712891	47.623596
962.569336	159.049194
961.426758	-87.005547
960.283203	-41.797588
959.139648	-17.100824
957.996094	142.848953
956.851563	218.128036
955.707031	117.221840
954.562500	-6.392661
953.416992	-191.601852
952.272461	115.271492
951.126953	35.597836
949.980469	207.625809
948.834961	18.499567
947.688477	99.295227
946.541992	27.088717
945.395508	-115.770309
944.248047	164.107712
943.100586	138.008209
941.953125	157.712326
940.804688	307.637177
939.657227	106.224525
938.507813	201.609085
937.359375	358.662476
936.210938	378.963806
935.061523	39.200089
933.912109	130.487457
932.761719	294.780609
931.611328	454.573273
930.460938	127.031891
929.310547	68.461464
928.160156	130.701187
927.008789	-64.134773
925.857422	78.007088
924.705078	-66.417145
923.553711	132.773621
922.401367	75.063736
921.249023	85.705238
920.095703	-105.800598
918.942383	7.379034
917.789063	131.987152
916.635742	65.887840
915.481445	-122.666451
914.328125	-72.661758
913.172852	-142.837082
912.018555	-287.740265
910.863281	-137.561142
909.708008	-66.712257
908.552734	38.226761
907.396484	-85.714905
906.241211	198.438889
905.083984	-287.775757
903.927734	96.182800
902.770508	13.547582
901.613281	-93.847870
900.456055	-214.672363
899.298828	4.122066
898.140625	12.501467
896.982422	-35.574192
895.824219	-173.990677
894.665039	-56.758385
893.505859	-27.644281
892.346680	6.065355
891.186523	100.853394
890.027344	164.055328
888.867188	-66.256462
887.706055	24.221621
886.545898	87.646820
885.384766	22.494135
884.223633	140.192993
883.061523	273.702026
881.899414	116.317688
880.737305	218.345093
879.575195	128.800339
878.413086	165.554916
877.250000	218.128128
876.086914	263.977112
874.922852	321.124115
873.758789	394.056366
872.595703	88.868362
871.430664	202.429123
870.266602	266.481415
869.101563	-15.822981
867.936523	115.797768
866.770508	445.234192
865.605469	347.500671
864.439453	312.768677
863.273438	307.285706
862.106445	115.419792
860.939453	375.005249
859.772461	198.971863
858.605469	368.676117
857.437500	392.469482
856.269531	369.152985
855.101563	464.724670
853.932617	562.504761
852.764648	572.808044
851.595703	475.534607
850.425781	322.291962
849.256836	498.413361
848.086914	367.620300
846.916992	339.875763
845.746094	457.641602
844.575195	322.437469
843.404297	388.652161
842.233398	210.982956
841.061523	257.020508
839.889648	39.171379
838.717773	248.350708
837.545898	144.517609
836.373047	212.744110
835.200195	233.988678
834.027344	107.785706
832.853516	291.951294
831.679688	326.423584
830.505859	376.450897
829.331055	256.838562
828.157227	349.130096
826.982422	269.606750
825.806641	239.115463
824.631836	119.407188
823.456055	95.520790
822.280273	-26.455521
821.103516	-8.111106
819.926758	219.480331
818.750000	264.324310
817.573242	55.318951
816.395508	93.349442
815.217773	113.479233
814.040039	53.440598
812.862305	186.808640
811.683594	-4.562803
810.504883	35.226170
809.326172	-7.317525
808.146484	-45.489529
806.966797	-79.298706
805.787109	-173.147125
804.607422	63.737991
803.426758	-185.666580
802.246094	24.279301
801.064453	-289.541382
799.883789	-166.383179
798.702148	-225.218918
797.520508	-193.242752
796.337891	-245.612793
795.156250	-253.754425
793.972656	-93.634033
792.790039	-274.787994
791.607422	42.244953
790.423828	-136.869156
789.239258	2.695958
788.055664	230.583954
786.871094	-218.683945
785.686523	-72.916306
784.501953	-35.682678
783.316406	275.535461
782.130859	124.575668
780.945313	72.999496
779.759766	293.044403
778.573242	205.881302
777.386719	6.033036
776.199219	18.081657
775.012695	-7.512473
773.825195	191.847946
772.637695	113.050842
771.449219	135.625565
770.260742	111.772934
769.072266	235.509674
767.883789	121.060593
766.694336	94.688477
765.504883	319.338135
764.315430	109.923187
763.125977	402.501892
761.935547	221.570496
760.745117	309.109772
759.553711	169.884567
758.363281	424.368073
757.171875	278.387054
755.979492	251.104675
754.788086	452.348419
753.595703	235.859955
752.403320	280.839111
751.210938	220.275894
750.017578	82.795776
748.824219	142.897964
747.630859	189.725113
746.436523	96.007301
745.242188	107.573341
744.047852	35.714630
742.853516	305.924774
741.658203	218.579544
740.462891	236.430237
739.267578	138.073288
738.071289	247.846527
736.875000	175.719437
735.678711	7.231086
734.482422	138.722382
733.285156	73.122177
732.087891	16.276369
730.890625	84.134499
729.692383	-53.667419
728.494141	154.087906
727.295898	232.742783
726.097656	-40.551861
724.898438	97.097992
723.699219	180.066162
722.500000	193.105286
721.299805	321.881989
720.099609	380.751617
718.899414	225.711075
717.698242	302.072601
716.498047	136.267822
715.296875	343.543518
714.094727	350.142792
712.893555	132.232452
711.691406	300.257721
710.489258	296.108978
709.286133	224.482468
708.083008	172.553635
706.879883	83.696167
705.676758	210.478058
704.472656	56.503807
703.268555	163.801895
702.064453	36.180355
700.860352	45.730289
699.655273	216.280762
698.450195	-21.860117
697.244141	114.047775
696.039063	-23.796240
694.833008	-183.192368
693.626953	28.999664
692.419922	13.207217
691.212891	-41.536411
690.005859	-111.325974
688.798828	88.111732
687.590820	-118.097099
686.382813	-89.839363
685.174805	-113.504677
683.965820	-191.222153
682.756836	-47.695229
681.547852	-120.787018
680.338867	-39.896103
679.128906	-56.367229
677.918945	-103.009071
676.708984	-15.269107
675.498047	-94.087578
674.287109	175.649185
673.076172	-8.909866
671.865234	-80.780251
670.653320	7.529086
669.441406	-16.490549
668.229492	69.855759
667.016602	-107.337646
665.803711	-117.984703
664.590820	104.747513
663.377930	-106.543060
662.164063	-125.495544
660.950195	-86.069641
659.736328	145.471252
658.521484	-155.875122
657.306641	-83.879433
656.091797	-111.049423
654.875977	-4.491077
653.661133	-33.733677
652.445313	120.227676
651.228516	22.076281
650.012695	5.812351
648.795898	135.971313
647.579102	35.684513
646.361328	225.965530
645.143555	218.121429
643.925781	192.985764
642.708008	98.928116
641.489258	110.157539
640.270508	110.483627
639.051758	24.661066
637.833008	258.863220
636.613281	48.020092
635.393555	84.028442
634.172852	40.287731
632.953125	-8.040583
631.732422	-20.201168
630.511719	-13.419438
629.290039	121.671486
628.068359	11.727313
626.846680	261.611206
625.625000	137.805740
624.402344	103.509216
623.179688	222.907028
621.957031	20.218494
620.733398	73.949142
619.510742	131.182007
618.286133	24.856148
617.062500	24.742413
615.837891	-297.300018
614.613281	15.267214
613.388672	-128.966415
612.164063	-124.536697
610.938477	-55.005634
609.712891	-72.247391
608.486328	95.126945
607.260742	113.630234
606.034180	-55.185570
604.807617	-58.881775
