# Supplementary material for: Raman spectroscopy accurately differentiates mucosal healing from non-healing and biochemical changes following biological therapy in inflammatory bowel disease
Source: PLoS One. 2021 Jun 2;16(6):e0252210. doi: 10.1371/journal.pone.0252210 (PMC8172032; doi:10.1371/journal.pone.0252210)
Supplement: S2 Dataset — (ZIP) [file pone.0252210.s004.zip › Export UC MH/OC018-1b pre treatment_BL sub CR removed_56__X_-16608.3__Y_-560.454__Z_-4118.81__Time_637.txt]

1714.771484	173.497467
1713.794922	116.359467
1712.818359	-49.470356
1711.841797	56.010014
1710.864258	-36.582462
1709.886719	-96.561440
1708.909180	-180.218719
1707.930664	-142.888031
1706.953125	-161.370392
1705.974609	-56.261635
1704.996094	84.037369
1704.017578	48.044792
1703.038086	-73.155884
1702.058594	132.553497
1701.079102	-81.343689
1700.099609	103.773766
1699.120117	53.972992
1698.139648	15.312647
1697.159180	76.006012
1696.178711	174.533325
1695.198242	25.041512
1694.216797	-11.781268
1693.235352	-37.451355
1692.253906	54.804256
1691.272461	11.361814
1690.291016	360.629517
1689.308594	424.732025
1688.326172	225.220642
1687.343750	380.891479
1686.360352	368.972351
1685.377930	360.193390
1684.394531	479.750458
1683.411133	280.009766
1682.427734	464.341583
1681.443359	521.193604
1680.458984	503.914459
1679.474609	351.330841
1678.490234	521.237976
1677.505859	521.224854
1676.520508	811.548096
1675.535156	886.758362
1674.549805	739.019348
1673.564453	854.912598
1672.578125	729.312927
1671.592773	1005.383118
1670.606445	750.447815
1669.619141	1024.502319
1668.632813	935.080505
1667.645508	1185.855835
1666.658203	1219.274414
1665.670898	1271.625854
1664.683594	1133.323486
1663.695313	1494.051147
1662.708008	1446.638672
1661.719727	1359.826538
1660.730469	1371.456787
1659.742188	1256.242432
1658.752930	1552.041138
1657.763672	1252.090088
1656.774414	1588.137817
1655.785156	1476.928345
1654.794922	1313.135254
1653.804688	1292.624634
1652.814453	1407.358154
1651.824219	1125.561768
1650.833984	1132.437988
1649.842773	1158.096436
1648.851563	795.439514
1647.860352	708.066467
1646.868164	753.102844
1645.876953	666.300476
1644.884766	455.652771
1643.892578	630.854065
1642.900391	320.474854
1641.907227	456.506317
1640.914063	418.548157
1639.920898	320.147461
1638.927734	322.233215
1637.934570	224.318436
1636.940430	29.096464
1635.946289	121.461830
1634.952148	13.695116
1633.958008	156.451920
1632.963867	99.129105
1631.968750	160.507919
1630.973633	11.385373
1629.978516	-48.013504
1628.982422	3.297200
1627.987305	-61.043392
1626.991211	-77.866455
1625.995117	-65.620735
1624.998047	4.593415
1624.001953	-61.806488
1623.004883	55.919868
1622.007813	-26.009632
1621.010742	15.677280
1620.013672	46.935543
1619.015625	17.868820
1618.017578	91.293411
1617.019531	222.511078
1616.021484	86.062912
1615.022461	107.165382
1614.023438	165.043869
1613.024414	220.331406
1612.025391	-122.906258
1611.026367	-54.378708
1610.026367	35.124218
1609.026367	203.233215
1608.026367	-66.202545
1607.026367	188.339066
1606.025391	152.122299
1605.025391	118.552513
1604.024414	124.267975
1603.022461	-147.409103
1602.021484	-10.820247
1601.019531	141.397644
1600.017578	32.017307
1599.015625	63.858311
1598.013672	-121.301689
1597.010742	-191.412720
1596.008789	-34.197533
1595.005859	-224.530075
1594.001953	18.741526
1592.999023	-12.314038
1591.995117	-207.876358
1590.991211	-155.443314
1589.987305	-97.869392
1588.983398	-71.685829
1587.978516	-152.522034
1586.974609	3.926147
1585.969727	74.195755
1584.963867	16.630693
1583.958984	-14.923218
1582.953125	128.029861
1581.947266	-49.581856
1580.941406	142.630997
1579.935547	89.903587
1578.928711	167.271561
1577.922852	90.947456
1576.916016	220.130692
1575.909180	164.437988
1574.901367	20.225248
1573.893555	60.605633
1572.886719	67.059998
1571.877930	81.193298
1570.870117	38.031487
1569.861328	-83.179054
1568.853516	-43.397003
1567.844727	268.946014
1566.834961	95.461823
1565.826172	72.499344
1564.816406	44.224129
1563.806641	-51.637409
1562.796875	150.762619
1561.787109	225.844421
1560.776367	-166.031708
1559.766602	-28.962170
1558.755859	61.246841
1557.744141	86.484222
1556.733398	-12.797526
1555.721680	14.750097
1554.709961	-131.382904
1553.698242	87.500694
1552.686523	39.497589
1551.673828	45.715557
1550.662109	108.716637
1549.649414	75.811989
1548.635742	218.653839
1547.623047	110.444954
1546.609375	15.052491
1545.595703	159.945908
1544.582031	162.485199
1543.568359	43.431789
1542.553711	-18.899200
1541.540039	94.273323
1540.524414	-61.312122
1539.509766	136.698608
1538.495117	27.327782
1537.479492	-12.483861
1536.463867	50.764351
1535.448242	124.148819
1534.432617	14.251887
1533.416016	-160.215546
1532.399414	18.385706
1531.382813	222.527832
1530.366211	39.939880
1529.349609	89.122459
1528.332031	176.757721
1527.314453	163.780838
1526.296875	78.576347
1525.279297	114.230049
1524.260742	100.818306
1523.242188	76.972366
1522.223633	104.434425
1521.205078	-35.419464
1520.185547	158.875397
1519.166992	18.780497
1518.147461	37.933105
1517.127930	139.156998
1516.107422	-3.856911
1515.087891	20.002583
1514.067383	-105.228714
1513.046875	98.063713
1512.025391	116.321465
1511.004883	24.103205
1509.983398	-24.603941
1508.961914	-181.154495
1507.940430	-1.817329
1506.918945	59.372131
1505.896484	30.679214
1504.874023	-5.814421
1503.851563	-142.347214
1502.829102	87.389305
1501.806641	-277.294403
1500.783203	-35.072872
1499.759766	-143.807999
1498.736328	-267.968536
1497.711914	-10.904984
1496.688477	-89.211235
1495.664063	-39.708466
1494.639648	-118.202278
1493.614258	-56.152817
1492.589844	-191.055420
1491.564453	-11.655761
1490.539063	80.691246
1489.513672	86.044456
1488.488281	58.098457
1487.461914	150.076340
1486.435547	91.297455
1485.409180	300.465271
1484.382813	251.713898
1483.355469	57.457634
1482.328125	171.856049
1481.300781	281.025757
1480.273438	550.707397
1479.246094	205.840897
1478.217773	355.476929
1477.189453	418.343903
1476.161133	746.064331
1475.132813	755.202209
1474.103516	830.468140
1473.074219	597.584045
1472.044922	873.820923
1471.015625	900.489807
1469.986328	1209.513062
1468.956055	1001.954773
1467.925781	1244.588745
1466.895508	1370.110840
1465.865234	1579.427002
1464.833984	1549.688721
1463.802734	1669.848022
1462.771484	1736.569336
1461.740234	1854.029175
1460.708008	1811.410278
1459.676758	1933.822021
1458.644531	1812.461914
1457.612305	1843.397949
1456.579102	1932.643066
1455.546875	1862.032349
1454.513672	1908.086304
1453.480469	2047.925659
1452.446289	2147.119141
1451.413086	2000.423706
1450.378906	2069.161377
1449.344727	2469.750977
1448.310547	2259.733154
1447.276367	2404.338379
1446.241211	2247.583984
1445.206055	2237.716553
1444.170898	2169.655273
1443.135742	2180.069580
1442.099609	2127.237305
1441.063477	1973.276978
1440.027344	2292.248535
1438.991211	2062.514648
1437.954102	1941.570557
1436.917969	1744.907227
1435.880859	1586.237671
1434.843750	1564.063965
1433.805664	1238.874023
1432.768555	1186.551758
1431.730469	937.379578
1430.692383	938.201477
1429.654297	833.089966
1428.615234	606.963379
1427.576172	620.580444
1426.537109	467.813385
1425.498047	287.428894
1424.458984	510.452423
1423.418945	408.345459
1422.378906	41.798050
1421.338867	282.514282
1420.298828	324.237335
1419.257813	267.795013
1418.216797	153.543045
1417.175781	306.177643
1416.134766	275.132233
1415.093750	30.337318
1414.051758	29.669817
1413.009766	200.066025
1411.967773	212.079422
1410.924805	171.366318
1409.882813	80.500977
1408.839844	-45.432156
1407.796875	165.360138
1406.753906	-5.578580
1405.709961	-85.984299
1404.666016	14.468100
1403.622070	145.081833
1402.578125	120.158150
1401.534180	-163.056427
1400.489258	12.915299
1399.444336	156.305084
1398.399414	41.501919
1397.354492	19.585220
1396.308594	-112.499786
1395.262695	68.747665
1394.216797	-83.132164
1393.170898	-31.994581
1392.124023	186.966263
1391.077148	-29.632200
1390.031250	196.959869
1388.983398	-139.455002
1387.936523	-65.336533
1386.888672	-26.169300
1385.840820	110.612686
1384.792969	-110.061966
1383.745117	24.399378
1382.696289	33.954582
1381.647461	-76.307487
1380.598633	-21.547235
1379.549805	13.322967
1378.500977	-11.630787
1377.451172	375.419861
1376.401367	63.607979
1375.351563	29.016157
1374.300781	-32.894192
1373.250000	99.882599
1372.200195	-108.894386
1371.148438	235.980865
1370.097656	-14.879458
1369.045898	130.706360
1367.995117	69.566818
1366.943359	40.947495
1365.890625	97.126343
1364.838867	63.775810
1363.786133	272.016083
1362.733398	181.635513
1361.680664	240.710388
1360.626953	158.075256
1359.574219	182.553558
1358.520508	72.858299
1357.466797	211.942093
1356.412109	67.727737
1355.358398	221.907700
1354.303711	333.899902
1353.249023	264.638763
1352.193359	193.039612
1351.138672	230.847565
1350.083008	392.870972
1349.027344	324.138458
1347.971680	461.503174
1346.915039	584.040039
1345.858398	711.605347
1344.802734	549.121216
1343.745117	815.706238
1342.688477	571.711609
1341.630859	781.421021
1340.573242	708.722168
1339.515625	836.809753
1338.458008	729.697021
1337.399414	496.473114
1336.340820	619.920837
1335.282227	758.280701
1334.223633	938.760986
1333.165039	651.735962
1332.105469	792.814880
1331.045898	983.400818
1329.986328	845.221497
1328.925781	786.301453
1327.865234	870.842163
1326.804688	767.696289
1325.744141	815.376526
1324.683594	774.243347
1323.622070	977.659485
1322.560547	870.074890
1321.499023	1006.964050
1320.437500	981.054443
1319.375000	1041.595947
1318.312500	998.632690
1317.250000	1051.954468
1316.187500	1075.772217
1315.124023	1038.060425
1314.061523	795.946533
1312.998047	1056.603760
1311.933594	1046.307495
1310.870117	1009.027222
1309.805664	880.762756
1308.741211	1144.016235
1307.676758	1028.269775
1306.612305	966.791626
1305.546875	1188.309937
1304.481445	1122.082153
1303.416016	977.291565
1302.349609	1152.216431
1301.284180	1201.809814
1300.217773	1099.120728
1299.151367	1205.370117
1298.084961	1093.062378
1297.017578	1064.370605
1295.950195	1178.159790
1294.882813	1075.981445
1293.815430	1101.528076
1292.747070	898.969238
1291.678711	978.650146
1290.610352	876.894409
1289.541992	915.005127
1288.473633	938.458252
1287.404297	854.135437
1286.334961	630.252563
1285.265625	732.333435
1284.195313	631.155212
1283.125977	782.283630
1282.055664	916.268066
1280.985352	888.714600
1279.914063	763.348938
1278.843750	735.949219
1277.772461	530.062195
1276.700195	585.969543
1275.628906	703.021301
1274.557617	722.295776
1273.485352	731.833313
1272.413086	675.441772
1271.339844	929.338379
1270.267578	826.610046
1269.194336	943.709473
1268.121094	1053.471680
1267.046875	823.985168
1265.973633	1016.753479
1264.899414	916.732483
1263.825195	1031.411499
1262.750977	931.489868
1261.675781	1148.561035
1260.601563	809.850098
1259.526367	880.693054
1258.450195	829.713196
1257.375000	900.561279
1256.298828	1107.766724
1255.222656	935.093140
1254.146484	833.098267
1253.070313	945.316589
1251.993164	806.894409
1250.916016	872.872498
1249.838867	909.645569
1248.760742	749.464539
1247.683594	798.413574
1246.605469	964.001770
1245.527344	842.800232
1244.448242	969.438782
1243.370117	877.432129
1242.291016	639.769043
1241.211914	744.508850
1240.131836	676.868347
1239.052734	783.964844
1237.972656	696.917969
1236.892578	583.217773
1235.811523	738.729431
1234.731445	700.199341
1233.650391	831.345764
1232.569336	661.916565
1231.488281	703.329163
1230.406250	529.118713
1229.324219	669.792969
1228.242188	585.204895
1227.160156	575.671387
1226.077148	466.887634
1224.994141	469.427032
1223.911133	457.420929
1222.828125	455.062225
1221.745117	522.794922
1220.661133	406.734955
1219.577148	503.381714
1218.492188	404.219330
1217.408203	273.657318
1216.323242	300.108673
1215.238281	261.309265
1214.153320	360.096680
1213.067383	388.798767
1211.982422	294.370331
1210.896484	383.299347
1209.809570	481.789551
1208.723633	481.312744
1207.636719	562.761902
1206.549805	313.885071
1205.462891	419.330597
1204.375000	488.535461
1203.288086	328.810822
1202.200195	335.276917
1201.111328	122.573227
1200.023438	232.480957
1198.934570	144.928726
1197.845703	175.259842
1196.756836	241.601303
1195.666992	-26.461676
1194.578125	-44.389381
1193.488281	45.809837
1192.397461	-78.010529
1191.307617	55.279461
1190.216797	-183.935242
1189.125977	-216.546051
1188.035156	-121.937477
1186.944336	-3.431533
1185.852539	-213.888596
1184.760742	-42.761280
1183.668945	22.653894
1182.576172	-84.737938
1181.483398	-12.292447
1180.390625	-93.398857
1179.297852	-37.909252
1178.205078	77.394615
1177.111328	127.879593
1176.017578	207.012741
1174.923828	15.409860
1173.829102	159.027527
1172.734375	185.207077
1171.639648	204.118118
1170.544922	129.625565
1169.450195	282.351196
1168.354492	47.476036
1167.258789	30.221758
1166.163086	230.443634
1165.066406	-78.591499
1163.969727	-45.862850
1162.873047	197.004471
1161.776367	227.110962
1160.679688	118.624542
1159.582031	423.123322
1158.484375	362.217499
1157.386719	227.285004
1156.288086	292.734894
1155.189453	353.305603
1154.090820	239.687607
1152.992188	371.609558
1151.892578	193.518509
1150.793945	363.362671
1149.693359	266.199341
1148.593750	178.533234
1147.494141	167.034988
1146.393555	167.364304
1145.292969	179.517273
1144.191406	193.964035
1143.090820	89.364906
1141.989258	58.473335
1140.887695	-117.552124
1139.785156	17.899158
1138.683594	108.051605
1137.581055	226.602585
1136.478516	121.674873
1135.375977	130.744644
1134.272461	115.982895
1133.168945	293.486328
1132.065430	565.792664
1130.960938	624.294556
1129.857422	521.349426
1128.752930	472.938019
1127.648438	796.846985
1126.542969	622.576050
1125.438477	664.052734
1124.333008	698.327698
1123.226563	587.968994
1122.121094	655.279419
1121.014648	516.425598
1119.908203	289.954498
1118.801758	437.580933
1117.695313	331.817596
1116.587891	644.884766
1115.480469	432.531830
1114.373047	534.799927
1113.264648	566.014648
1112.156250	568.786987
1111.047852	339.860229
1109.939453	536.347839
1108.830078	470.436676
1107.721680	465.920441
1106.611328	584.143677
1105.501953	688.100098
1104.392578	718.786316
1103.282227	631.407715
1102.171875	605.364868
1101.060547	654.765442
1099.950195	633.353943
1098.838867	708.572083
1097.726563	722.419128
1096.615234	915.332214
1095.502930	493.158112
1094.390625	799.020447
1093.278320	588.946045
1092.166016	750.948059
1091.052734	698.622314
1089.939453	686.296692
1088.826172	662.180725
1087.711914	598.048889
1086.598633	665.627197
1085.484375	639.090088
1084.369141	563.167603
1083.254883	567.168762
1082.139648	817.855957
1081.024414	530.455872
1079.909180	602.503235
1078.792969	618.139709
1077.676758	809.817688
1076.560547	743.225220
1075.444336	632.068115
1074.327148	588.976318
1073.209961	379.373871
1072.092773	709.167725
1070.974609	541.811157
1069.857422	428.438690
1068.739258	525.997253
1067.620117	459.516846
1066.501953	400.100830
1065.382813	504.618988
1064.263672	396.056915
1063.144531	587.136047
1062.024414	352.254089
1060.905273	314.007507
1059.784180	240.693451
1058.664063	494.800415
1057.543945	358.391205
1056.422852	420.721924
1055.301758	345.174713
1054.179688	279.020416
1053.057617	341.378357
1051.936523	263.630493
1050.813477	146.243362
1049.691406	306.691376
1048.568359	187.070389
1047.445313	464.135345
1046.322266	109.020790
1045.198242	311.414795
1044.075195	341.237396
1042.950195	319.794617
1041.826172	-41.809944
1040.702148	118.647964
1039.577148	-63.320164
1038.452148	106.464149
1037.326172	110.913834
1036.201172	10.674880
1035.075195	-89.473404
1033.948242	126.870186
1032.822266	331.541748
1031.695313	278.047455
1030.568359	285.080994
1029.441406	173.627426
1028.313477	69.251343
1027.186523	-62.889435
1026.058594	0.195102
1024.929688	60.988144
1023.801758	-96.409538
1022.672852	-26.205858
1021.543945	-313.329681
1020.414063	-85.214088
1019.284180	-186.495132
1018.155273	-162.429260
1017.024414	-45.574223
1015.894531	78.262474
1014.763672	46.854210
1013.632813	-12.259718
1012.501953	114.032440
1011.370117	242.660355
1010.238281	151.372055
1009.106445	173.628815
1007.974609	344.061890
1006.841797	669.506409
1005.708984	643.313538
1004.576172	1241.588013
1003.443359	1835.050903
1002.309570	1508.397949
1001.175781	1202.790283
1000.041992	560.117004
998.907227	303.568054
997.772461	-35.894737
996.637695	42.771694
995.502930	-102.387627
994.367188	-25.850311
993.231445	-99.203880
992.095703	49.006767
990.959961	3.551152
989.823242	-2.587126
988.686523	30.568392
987.549805	-53.706013
986.412109	-213.861115
985.274414	-42.156155
984.136719	76.616684
982.999023	-83.122856
981.860352	-35.525478
980.722656	-132.806046
979.583008	0.129984
978.444336	-20.983440
977.304688	70.703316
976.165039	111.887001
975.025391	-12.318533
973.884766	180.761719
972.745117	155.621216
971.604492	130.610443
970.462891	75.878609
969.322266	152.151825
968.180664	168.833878
967.039063	43.359680
965.896484	214.009247
964.753906	196.625412
963.611328	181.665482
962.468750	-149.532471
961.326172	-12.887203
960.182617	215.476364
959.039063	120.836929
957.894531	-14.860947
956.750977	9.917696
955.606445	-15.556184
954.460938	57.524342
953.316406	169.593872
952.170898	240.557678
951.025391	5.133885
949.879883	110.649467
948.733398	81.363052
947.587891	116.207985
946.440430	210.573120
945.293945	371.265289
944.146484	187.133423
942.999023	176.750092
941.851563	173.342392
940.704102	380.030975
939.555664	306.088684
938.407227	517.456726
937.257813	359.374786
936.109375	240.249451
934.959961	57.472954
933.810547	116.484924
932.660156	227.998077
931.510742	225.673798
930.360352	89.099365
929.208984	82.494957
928.058594	-49.194557
926.907227	226.676208
925.755859	131.652359
924.603516	-92.873245
923.452148	-26.076796
922.299805	99.920158
921.147461	3.195408
919.994141	88.442810
918.840820	-94.350906
917.687500	-6.632234
916.534180	13.020493
915.379883	48.667553
914.225586	48.083256
913.071289	6.752636
911.916992	56.299362
910.761719	-5.221931
909.606445	-166.398743
908.451172	-130.146545
907.294922	-184.480881
906.138672	-7.538410
904.982422	-102.468117
903.826172	-11.517642
902.668945	68.162918
901.511719	79.972580
900.354492	57.911663
899.196289	-179.033081
898.038086	-67.359421
896.879883	33.035404
895.721680	-196.701904
894.562500	181.931198
893.403320	-22.705074
892.244141	150.219498
891.084961	237.285110
889.924805	256.626282
888.764648	339.258118
887.603516	214.220535
886.443359	181.847015
885.282227	88.631302
884.121094	139.911484
882.958984	231.834930
881.797852	127.583321
880.635742	219.583313
879.472656	561.788086
878.310547	257.152313
877.147461	401.039490
875.984375	274.628021
874.820313	504.114258
873.656250	521.918701
872.492188	438.473816
871.328125	208.846695
870.164063	229.081039
868.999023	130.143860
867.833984	159.459290
866.667969	242.753159
865.502930	168.702911
864.336914	166.627609
863.169922	312.852203
862.003906	371.432922
860.836914	418.786560
859.669922	100.219887
858.501953	264.364014
857.334961	430.682220
856.166992	473.559204
854.999023	671.175659
853.830078	763.328674
852.661133	380.202942
851.492188	633.753113
850.323242	849.093079
849.153320	674.558105
847.983398	589.684326
846.813477	587.689209
845.642578	390.943054
844.472656	371.073273
843.301758	275.132477
842.129883	266.467926
840.958984	336.057739
839.787109	208.846008
838.614258	361.094116
837.442383	475.248047
836.269531	394.945160
835.096680	430.806824
833.923828	328.161896
832.750000	547.043701
831.576172	462.214264
830.402344	513.516174
829.227539	591.532532
828.053711	466.482361
826.878906	374.904083
825.703125	368.051300
824.528320	231.865067
823.352539	302.946106
822.175781	271.462189
821.000000	246.614410
819.823242	237.316772
818.646484	-16.933617
817.469727	80.554695
816.291992	-11.208724
815.114258	30.493198
813.936523	-50.224167
812.758789	-224.367493
811.580078	10.573678
810.401367	80.854836
809.221680	115.480507
808.042969	-63.263638
806.863281	-70.972313
805.683594	7.845704
804.502930	-88.830559
803.322266	100.773544
802.141602	63.869438
800.960938	-19.689791
799.779297	118.501503
798.597656	-7.329444
797.416016	30.858074
796.234375	-181.509445
795.051758	-240.971817
793.869141	-191.948761
792.685547	-134.179352
791.502930	-23.393890
790.319336	-171.759811
789.135742	-10.303797
787.951172	126.642189
786.766602	-77.247086
785.582031	21.852758
784.397461	140.705627
783.211914	310.247955
782.026367	240.920685
780.840820	111.865799
779.655273	73.337646
778.468750	178.279373
777.282227	110.844414
776.094727	89.696541
774.908203	203.072464
773.720703	-21.288704
772.533203	266.114685
771.344727	85.742226
770.156250	-68.194191
768.967773	205.474350
767.779297	210.042831
766.589844	161.625961
765.400391	190.222397
764.210938	168.046204
763.020508	427.596802
761.830078	240.075424
760.639648	338.624084
759.449219	296.210999
758.257813	280.109924
757.066406	369.470917
755.875000	311.377625
754.682617	402.680847
753.491211	285.067841
752.297852	75.134346
751.105469	100.226776
749.912109	390.925720
748.718750	240.093201
747.525391	326.291840
746.331055	72.211136
745.137695	256.942261
743.942383	329.628540
742.748047	321.047180
741.552734	375.958740
740.357422	310.198883
739.162109	132.621658
737.965820	-73.440956
736.770508	219.900513
735.573242	191.118317
734.376953	37.475014
733.179688	67.679764
731.982422	294.734161
730.785156	392.525848
729.586914	199.292892
728.388672	264.109558
727.190430	317.891876
725.992188	153.009109
724.792969	287.504028
723.593750	260.204163
722.394531	280.904694
721.194336	273.145447
719.994141	215.116531
718.793945	403.693298
717.592773	448.106934
716.391602	394.275391
715.190430	301.158051
713.989258	210.216339
712.787109	452.819092
711.584961	329.101288
710.382813	218.473663
709.180664	208.071472
707.977539	230.307480
706.774414	147.979965
705.570313	154.913757
704.367188	222.758804
703.163086	216.562561
701.958984	138.554123
700.753906	238.906891
699.548828	397.903656
698.343750	58.978645
697.138672	57.079636
695.932617	57.342819
694.726563	-20.610107
693.520508	159.923508
692.313477	-98.253265
691.106445	77.865990
689.899414	36.865654
688.692383	-138.643570
687.484375	-38.556995
686.276367	115.711700
685.068359	-181.099991
683.859375	-107.058395
682.650391	-17.867451
681.441406	19.295113
680.232422	23.962425
679.022461	-198.765091
677.812500	-38.105408
676.602539	-55.011982
675.391602	66.629059
674.180664	-67.091034
672.969727	76.183548
671.758789	42.069214
670.546875	-41.733608
669.334961	194.481003
668.123047	63.196255
666.910156	14.114200
665.697266	-8.989442
664.484375	-34.208076
663.270508	184.617950
662.057617	159.433365
660.842773	43.643284
659.628906	-24.586664
658.415039	47.469841
657.200195	-46.547890
655.984375	-11.114409
654.769531	65.293571
653.553711	-65.216064
652.337891	69.402390
651.122070	46.719261
649.905273	200.680176
648.688477	259.844635
647.471680	286.707916
646.253906	184.432648
645.037109	333.979126
643.818359	436.133606
642.600586	305.956665
641.381836	281.204071
640.163086	213.460327
638.944336	186.574951
637.725586	157.536697
636.505859	171.457581
635.286133	17.811295
634.065430	-64.936508
632.845703	-72.547737
631.625000	39.992653
630.403320	-53.580135
629.182617	13.728717
627.960938	3.716789
626.739258	130.866653
625.517578	0.597265
624.294922	48.186497
623.072266	170.641922
621.849609	192.220795
620.625977	172.954865
619.402344	204.942108
618.178711	187.508377
616.955078	32.916370
615.730469	175.658813
614.505859	301.013367
613.281250	62.458595
612.055664	31.206402
610.830078	-75.117500
609.604492	-38.451626
608.378906	53.467945
607.152344	-60.078430
605.925781	-26.515965
604.699219	-14.676779
