# Supplementary material for: Raman spectroscopy accurately differentiates mucosal healing from non-healing and biochemical changes following biological therapy in inflammatory bowel disease
Source: PLoS One. 2021 Jun 2;16(6):e0252210. doi: 10.1371/journal.pone.0252210 (PMC8172032; doi:10.1371/journal.pone.0252210)
Supplement: S2 Dataset — (ZIP) [file pone.0252210.s004.zip › Export UC MH/OC031 post-1_base sub cr removed_44__X_-17043.7__Y_32921.8__Z_-382.874__Time_506.txt]

1714.837891	15.039910
1713.861328	33.527252
1712.884766	41.327236
1711.907227	164.220383
1710.930664	-29.458719
1709.953125	-231.270538
1708.975586	65.310104
1707.997070	-26.874289
1707.019531	22.855810
1706.041016	0.141124
1705.062500	20.192060
1704.083984	40.165276
1703.104492	-57.696999
1702.125000	-0.374865
1701.145508	35.493107
1700.166016	-113.200829
1699.186523	-18.522831
1698.206055	118.867813
1697.225586	21.033031
1696.245117	40.836136
1695.264648	212.934006
1694.283203	267.471680
1693.301758	-67.792274
1692.320313	109.709991
1691.338867	30.993298
1690.357422	187.209778
1689.375000	271.401550
1688.392578	238.305573
1687.410156	173.336594
1686.427734	287.129822
1685.444336	496.928772
1684.460938	368.345520
1683.477539	242.622757
1682.494141	298.218628
1681.509766	359.246155
1680.526367	231.394791
1679.541992	582.854187
1678.557617	399.433960
1677.572266	482.302460
1676.587891	381.790192
1675.602539	616.561707
1674.617188	564.265808
1673.630859	647.728638
1672.645508	569.251038
1671.659180	730.112183
1670.672852	752.967102
1669.686523	645.876892
1668.699219	881.540771
1667.712891	1024.408569
1666.725586	1040.011597
1665.738281	745.365723
1664.750000	1018.751343
1663.762695	1265.720215
1662.774414	1141.546631
1661.786133	1168.752930
1660.797852	1068.939575
1659.808594	1107.166992
1658.820313	1291.319946
1657.831055	1266.346069
1656.841797	1154.212646
1655.851563	1058.218994
1654.862305	1171.608643
1653.872070	972.880920
1652.881836	957.017578
1651.891602	1052.476074
1650.900391	783.140503
1649.910156	775.910034
1648.918945	705.442749
1647.927734	730.362976
1646.935547	467.465637
1645.944336	329.066345
1644.952148	602.940674
1643.959961	361.999756
1642.966797	369.515442
1641.974609	218.882263
1640.981445	361.414124
1639.988281	100.438919
1638.995117	92.990585
1638.001953	312.527832
1637.007813	105.047623
1636.013672	0.651123
1635.019531	33.527206
1634.025391	-57.255432
1633.031250	94.529045
1632.036133	-38.003639
1631.041016	14.010952
1630.045898	-94.395889
1629.049805	-31.520218
1628.054688	-105.316727
1627.058594	-139.459503
1626.062500	108.000641
1625.065430	100.443848
1624.069336	-104.114441
1623.072266	-74.507355
1622.075195	34.074760
1621.078125	-133.099976
1620.081055	109.705299
1619.083008	121.446571
1618.084961	206.837036
1617.086914	224.079239
1616.088867	-49.856693
1615.089844	195.962204
1614.091797	237.195602
1613.092773	-141.095520
1612.092773	78.727165
1611.093750	167.500275
1610.093750	83.360634
1609.094727	-168.332214
1608.093750	-152.599380
1607.093750	-168.197601
1606.093750	-123.460922
1605.092773	94.139313
1604.091797	-39.009884
1603.090820	63.510647
1602.088867	9.084304
1601.087891	35.856163
1600.085938	-52.381733
1599.083984	76.510132
1598.081055	98.232849
1597.079102	117.403572
1596.076172	-30.606918
1595.073242	-196.780457
1594.070313	-146.044510
1593.067383	-124.002266
1592.063477	-41.879974
1591.059570	-35.441860
1590.055664	10.177658
1589.051758	-285.965363
1588.046875	67.554413
1587.041992	126.259811
1586.037109	216.255737
1585.032227	-24.821571
1584.027344	70.423889
1583.021484	6.698984
1582.015625	-51.774288
1581.009766	132.005646
1580.003906	-56.649086
1578.997070	-39.554871
1577.990234	-82.332428
1576.984375	44.055767
1575.976563	71.511803
1574.969727	143.170319
1573.961914	-11.466290
1572.954102	67.949249
1571.946289	196.702011
1570.938477	112.269531
1569.929688	113.590523
1568.921875	-56.563927
1567.913086	175.888733
1566.903320	3.127284
1565.894531	165.304932
1564.884766	137.897751
1563.875000	27.422472
1562.865234	-77.859825
1561.855469	-126.077667
1560.844727	-23.916285
1559.834961	142.972626
1558.824219	110.135208
1557.813477	131.680542
1556.801758	-38.584427
1555.790039	210.824570
1554.779297	102.655746
1553.766602	188.664429
1552.754883	155.486526
1551.743164	119.665436
1550.730469	174.354721
1549.717773	-68.577896
1548.705078	319.652802
1547.691406	107.669037
1546.677734	200.787155
1545.665039	-68.103889
1544.650391	182.491028
1543.636719	47.907417
1542.623047	114.791061
1541.608398	-61.222282
1540.593750	-59.080154
1539.579102	172.734558
1538.563477	110.110443
1537.547852	124.835716
1536.533203	10.466581
1535.516602	81.756126
1534.500977	-221.011093
1533.485352	125.986206
1532.468750	292.284821
1531.452148	82.141571
1530.435547	101.307472
1529.417969	104.899261
1528.400391	195.953506
1527.383789	134.945709
1526.365234	-108.939522
1525.347656	2.376394
1524.329102	74.930161
1523.311523	8.421335
1522.292969	186.188080
1521.273438	134.881927
1520.254883	3.790135
1519.235352	101.419334
1518.215820	52.403309
1517.196289	34.131416
1516.176758	-110.121193
1515.156250	277.223419
1514.136719	19.771441
1513.116211	-258.228302
1512.094727	46.419178
1511.074219	-85.419456
1510.052734	21.281542
1509.031250	-69.686440
1508.009766	-22.243172
1506.988281	-74.928513
1505.965820	-94.387665
1504.943359	-108.823746
1503.920898	-151.551865
1502.898438	-184.126358
1501.875000	-17.028563
1500.852539	-211.164688
1499.829102	-28.993040
1498.805664	-67.135765
1497.781250	117.257561
1496.757813	-123.242691
1495.733398	86.446548
1494.708984	-243.680115
1493.684570	-190.239120
1492.659180	72.680229
1491.633789	-4.537400
1490.608398	237.578583
1489.583008	40.078907
1488.557617	184.816040
1487.531250	-15.357197
1486.504883	289.959167
1485.478516	69.226143
1484.452148	185.348129
1483.424805	48.719707
1482.398438	156.947601
1481.371094	451.196777
1480.342773	268.403717
1479.315430	493.484406
1478.287109	320.767395
1477.259766	387.571411
1476.230469	459.328552
1475.202148	283.911194
1474.173828	426.797638
1473.144531	653.542114
1472.115234	625.560913
1471.085938	818.913086
1470.055664	920.492554
1469.025391	925.283386
1467.996094	1031.735596
1466.964844	1267.718994
1465.934570	1114.583740
1464.904297	1182.562744
1463.873047	1138.617798
1462.841797	1389.325439
1461.809570	1159.781372
1460.778320	1481.343872
1459.746094	1482.785034
1458.713867	1395.317993
1457.681641	1419.490479
1456.649414	1354.784790
1455.616211	1569.077759
1454.583008	1577.788940
1453.549805	1327.801147
1452.516602	1643.199219
1451.483398	1509.788696
1450.449219	1824.897339
1449.415039	1858.603516
1448.380859	2018.897217
1447.345703	1654.852417
1446.311523	1997.327148
1445.276367	1666.265015
1444.241211	1768.072510
1443.205078	1573.744385
1442.169922	1632.449341
1441.133789	1397.697388
1440.097656	1772.415771
1439.061523	1722.223511
1438.024414	1479.917969
1436.988281	1427.229736
1435.951172	1359.367920
1434.914063	1167.741943
1433.875977	1306.992188
1432.838867	991.703735
1431.800781	1032.449707
1430.762695	709.740356
1429.724609	816.107239
1428.685547	561.659912
1427.646484	592.318115
1426.607422	559.915894
1425.568359	565.340027
1424.529297	427.089508
1423.489258	608.923523
1422.449219	349.777435
1421.409180	249.438278
1420.369141	76.115112
1419.328125	74.074936
1418.288086	447.135406
1417.247070	319.200592
1416.205078	231.579163
1415.164063	330.186310
1414.122070	189.816803
1413.080078	62.100121
1412.038086	256.260834
1410.996094	113.548897
1409.953125	91.535149
1408.910156	29.357693
1407.867188	276.202972
1406.824219	146.267197
1405.780273	335.283386
1404.737305	69.902412
1403.693359	90.772087
1402.648438	66.492989
1401.604492	185.273270
1400.559570	-92.255615
1399.514648	64.195358
1398.469727	223.131836
1397.424805	-8.970822
1396.378906	94.866829
1395.333984	176.174515
1394.288086	74.628136
1393.241211	-114.485306
1392.195313	-190.776123
1391.148438	126.032478
1390.101563	189.983749
1389.054688	36.274593
1388.006836	27.781252
1386.959961	-35.657097
1385.912109	-76.509239
1384.864258	280.238373
1383.815430	39.498322
1382.767578	-21.127199
1381.718750	-124.140678
1380.669922	-102.138298
1379.621094	-32.619659
1378.571289	21.953081
1377.522461	-98.151741
1376.472656	-105.825630
1375.421875	48.764992
1374.372070	86.131073
1373.321289	-66.004211
1372.270508	-63.383373
1371.219727	54.004539
1370.168945	81.697815
1369.117188	-107.350159
1368.066406	-52.050495
1367.014648	-91.350052
1365.961914	188.223221
1364.910156	22.089596
1363.857422	-19.421907
1362.804688	118.375832
1361.751953	-114.543579
1360.698242	1.008164
1359.645508	-40.075123
1358.591797	416.282471
1357.538086	168.967651
1356.483398	85.901413
1355.429688	-41.749866
1354.375000	-25.149853
1353.320313	177.845474
1352.264648	142.436691
1351.209961	375.312683
1350.154297	340.088806
1349.098633	156.075562
1348.042969	317.149475
1346.986328	388.946106
1345.930664	316.975372
1344.874023	681.562561
1343.817383	339.541870
1342.759766	560.417297
1341.703125	553.332581
1340.645508	531.488770
1339.587891	465.178436
1338.529297	654.079773
1337.471680	471.626587
1336.413086	747.308594
1335.354492	725.999084
1334.295898	650.375916
1333.236328	589.735718
1332.176758	279.434753
1331.117188	651.855896
1330.057617	465.513855
1328.998047	380.704559
1327.937500	441.835449
1326.876953	470.936829
1325.816406	618.701965
1324.754883	534.377380
1323.694336	484.775543
1322.632813	699.426758
1321.571289	704.326416
1320.508789	716.735107
1319.447266	618.250244
1318.384766	527.315186
1317.322266	646.122925
1316.259766	570.240540
1315.196289	371.263916
1314.132813	248.875015
1313.069336	754.875183
1312.005859	603.124329
1310.942383	643.630798
1309.877930	711.307312
1308.813477	754.451294
1307.749023	709.093445
1306.683594	872.995422
1305.619141	773.734863
1304.553711	647.569092
1303.488281	632.212708
1302.421875	1015.205078
1301.356445	734.556519
1300.290039	842.368774
1299.223633	851.975098
1298.157227	743.787903
1297.089844	596.460022
1296.022461	770.912415
1294.955078	665.576782
1293.887695	557.935669
1292.819336	450.441071
1291.751953	612.915894
1290.683594	451.704529
1289.614258	359.311157
1288.545898	328.342224
1287.476563	743.518616
1286.407227	428.444641
1285.337891	422.263885
1284.268555	357.400024
1283.198242	689.332031
1282.127930	524.250793
1281.057617	706.884705
1279.986328	502.899353
1278.916016	507.044037
1277.844727	359.625885
1276.773438	581.614624
1275.701172	610.445618
1274.629883	172.483612
1273.557617	548.578369
1272.485352	435.938354
1271.413086	592.128723
1270.339844	582.260010
1269.266602	577.357788
1268.193359	443.156128
1267.120117	743.511047
1266.045898	494.799011
1264.972656	534.132202
1263.898438	661.321472
1262.823242	676.356934
1261.749023	467.168610
1260.673828	611.557068
1259.598633	441.597900
1258.523438	573.878540
1257.448242	698.857483
1256.372070	609.543335
1255.295898	629.890442
1254.219727	879.096436
1253.142578	609.891907
1252.066406	676.626648
1250.989258	775.009399
1249.912109	545.081909
1248.833984	718.930359
1247.756836	552.421753
1246.678711	726.291565
1245.599609	584.249207
1244.521484	500.619415
1243.442383	696.381042
1242.364258	569.141785
1241.285156	594.945190
1240.205078	441.165619
1239.125977	433.090332
1238.045898	769.560791
1236.965820	538.335022
1235.884766	464.872620
1234.804688	517.546448
1233.723633	465.997986
1232.642578	584.138489
1231.561523	355.782715
1230.479492	212.334732
1229.397461	347.482971
1228.315430	320.366455
1227.233398	552.301941
1226.150391	416.283325
1225.068359	319.056183
1223.985352	306.557343
1222.901367	354.543060
1221.818359	371.084930
1220.734375	506.088593
1219.650391	155.229736
1218.566406	63.092659
1217.481445	144.948822
1216.396484	308.894714
1215.311523	216.798874
1214.226563	243.045486
1213.141602	218.590973
1212.055664	370.311340
1210.969727	396.501343
1209.883789	191.108612
1208.796875	287.253357
1207.709961	436.389465
1206.623047	67.185394
1205.536133	322.324188
1204.449219	162.909866
1203.361328	104.726601
1202.273438	-93.130928
1201.185547	77.482315
1200.096680	118.007744
1199.008789	-65.335350
1197.919922	56.974033
1196.830078	-6.032349
1195.741211	10.335629
1194.651367	-67.109100
1193.561523	-12.321443
1192.471680	-20.078129
1191.381836	-208.087509
1190.291016	-76.513710
1189.200195	-146.794876
1188.109375	47.077499
1187.017578	-112.099815
1185.926758	-321.647797
1184.834961	-142.373978
1183.742188	-44.793304
1182.650391	-12.061501
1181.557617	-92.099495
1180.464844	-49.864578
1179.372070	-110.767067
1178.279297	130.279831
1177.185547	172.303223
1176.091797	77.718094
1174.998047	-52.796898
1173.903320	104.027481
1172.808594	119.493118
1171.713867	84.640060
1170.619141	-19.640081
1169.524414	-35.412685
1168.428711	211.857971
1167.333008	140.934067
1166.237305	-90.187210
1165.140625	70.716316
1164.044922	-28.972168
1162.948242	131.728653
1161.850586	39.117645
1160.753906	139.913361
1159.656250	195.241379
1158.558594	71.467049
1157.460938	172.001785
1156.362305	21.919117
1155.263672	232.014267
1154.165039	131.937042
1153.066406	122.438835
1151.967773	46.136280
1150.868164	3.166232
1149.768555	126.927841
1148.667969	-97.211639
1147.568359	-47.444172
1146.467773	-66.816048
1145.367188	-117.192429
1144.266602	-36.722099
1143.165039	200.677856
1142.063477	307.066345
1140.961914	-155.069534
1139.860352	-55.922470
1138.757813	-21.076635
1137.655273	-33.849709
1136.552734	107.758156
1135.450195	-12.081298
1134.346680	129.313217
1133.244141	44.997768
1132.139648	-41.729836
1131.036133	367.557129
1129.931641	427.770966
1128.827148	397.737274
1127.722656	652.260864
1126.618164	465.542908
1125.512695	624.960815
1124.407227	708.389343
1123.301758	343.843353
1122.196289	547.980286
1121.089844	417.980988
1119.983398	368.482391
1118.876953	432.576599
1117.769531	683.556702
1116.663086	543.898010
1115.555664	210.227356
1114.447266	181.763809
1113.339844	484.320923
1112.231445	493.499023
1111.123047	353.691498
1110.014648	402.933044
1108.905273	74.059547
1107.795898	406.658051
1106.686523	321.042603
1105.577148	459.697266
1104.466797	314.961670
1103.357422	323.628204
1102.247070	624.790527
1101.135742	371.413116
1100.025391	620.417664
1098.914063	565.088013
1097.802734	693.589050
1096.690430	385.974182
1095.579102	625.078613
1094.466797	484.752411
1093.353516	367.980621
1092.241211	656.193726
1091.127930	565.217957
1090.014648	290.657257
1088.901367	326.757751
1087.788086	447.474609
1086.673828	523.394165
1085.559570	519.283630
1084.445313	512.775024
1083.330078	487.413666
1082.214844	642.943542
1081.099609	297.983917
1079.984375	340.661102
1078.868164	549.983093
1077.751953	531.455017
1076.635742	292.274292
1075.519531	379.322144
1074.402344	208.234558
1073.285156	316.289185
1072.167969	492.257904
1071.050781	384.448639
1069.932617	386.806976
1068.814453	403.191772
1067.696289	398.454102
1066.578125	555.296509
1065.458984	278.834412
1064.339844	458.983521
1063.220703	369.861572
1062.100586	348.611267
1060.980469	474.734406
1059.860352	474.476593
1058.740234	429.770050
1057.619141	289.209625
1056.498047	307.633209
1055.376953	382.116486
1054.255859	278.998016
1053.133789	19.419533
1052.011719	205.963104
1050.889648	238.328568
1049.767578	76.944260
1048.644531	-12.038217
1047.521484	307.290375
1046.398438	341.910187
1045.274414	399.826355
1044.150391	108.012566
1043.026367	305.809357
1041.902344	207.572876
1040.778320	179.280319
1039.653320	25.225990
1038.528320	-138.062714
1037.402344	199.277863
1036.277344	119.840843
1035.151367	145.167313
1034.024414	89.065620
1032.898438	112.095619
1031.771484	186.287735
1030.644531	276.741577
1029.517578	195.173630
1028.390625	-62.942757
1027.262695	108.889053
1026.134766	-53.806633
1025.005859	-132.801682
1023.877930	-162.970245
1022.749023	-204.702408
1021.620117	150.438110
1020.490234	-81.524536
1019.361328	-2.523380
1018.231445	-366.446320
1017.101563	-97.230247
1015.970703	-8.895844
1014.839844	-85.089111
1013.708984	-128.766479
1012.578125	8.293347
1011.447266	-14.447141
1010.315430	46.216187
1009.183594	174.028656
1008.050781	61.164185
1006.918945	260.743378
1005.786133	490.351868
1004.653320	900.286438
1003.519531	1515.849243
1002.386719	1245.918945
1001.252930	1320.494873
1000.118164	801.340149
998.984375	522.715149
997.849609	410.550964
996.714844	222.320618
995.580078	198.127991
994.444336	67.863312
993.308594	145.372482
992.172852	-21.576643
991.036133	201.342850
989.900391	55.360806
988.763672	-44.378971
987.626953	127.926956
986.489258	145.871323
985.351563	34.901894
984.213867	32.299072
983.076172	211.659637
981.937500	292.045258
980.798828	169.975555
979.660156	-221.123627
978.521484	-145.030670
977.381836	-103.379967
976.242188	-89.246048
975.102539	46.791874
973.961914	212.729431
972.822266	300.573059
971.681641	298.890350
970.540039	-104.556961
969.399414	220.049484
968.257813	397.702454
967.116211	29.225918
965.973633	69.383469
964.832031	302.287567
963.689453	211.853409
962.545898	330.184326
961.403320	258.322784
960.259766	369.913940
959.116211	364.716431
957.972656	336.718964
956.828125	93.587830
955.683594	-5.097372
954.539063	15.384323
953.393555	205.291199
952.249023	196.181625
951.103516	107.127617
949.957031	77.673508
948.811523	116.920937
947.665039	-35.734390
946.518555	136.262650
945.371094	-2.407413
944.224609	235.945053
943.077148	243.665512
941.929688	390.742188
940.781250	28.890947
939.632813	36.968876
938.484375	106.741302
937.335938	103.601448
936.186523	13.919693
935.038086	6.452256
933.887695	265.749664
932.738281	256.153015
931.587891	321.841248
930.437500	23.196690
929.287109	123.266624
928.135742	-17.912251
926.985352	111.906975
925.833984	7.403850
924.681641	307.970428
923.530273	-91.992722
922.377930	101.784187
921.224609	-20.409466
920.072266	-137.907135
918.918945	-50.757999
917.765625	-33.977524
916.612305	-21.652708
915.458008	8.923533
914.303711	121.297874
913.149414	-40.898052
911.995117	-87.213333
910.839844	200.038773
909.684570	117.579269
908.529297	-32.775795
907.373047	2.903568
906.216797	-138.119965
905.060547	-297.122253
903.904297	-30.112621
902.747070	-7.732218
901.589844	139.242142
900.432617	-3.517328
899.274414	-146.133148
898.117188	-44.259624
896.958984	98.353912
895.799805	12.567246
894.641602	-5.289032
893.482422	-95.399544
892.322266	133.237961
891.163086	244.340347
890.002930	21.155880
888.842773	-27.980007
887.682617	-128.963776
886.521484	144.848846
885.360352	73.318512
884.199219	-90.628105
883.038086	203.432724
881.875977	32.867046
880.713867	-76.703087
879.551758	212.774902
878.388672	168.651459
877.225586	298.060181
876.062500	204.459839
874.899414	216.773010
873.735352	12.990824
872.571289	178.461517
871.407227	265.122284
870.242188	-23.929293
869.077148	38.049427
867.912109	75.283699
866.747070	42.827858
865.581055	109.300957
864.415039	-98.383568
863.249023	55.730942
862.083008	173.844299
860.916016	47.159523
859.749023	102.377113
858.581055	399.968628
857.414063	376.543457
856.246094	187.124191
855.077148	361.127441
853.909180	586.606934
852.740234	356.903595
851.571289	205.739441
850.402344	323.511536
849.232422	358.330078
848.062500	301.289124
846.892578	521.899109
845.721680	200.656876
844.551758	217.477753
843.380859	346.139069
842.208984	-8.468959
841.038086	176.032104
839.866211	7.143085
838.694336	309.959351
837.521484	342.180817
836.348633	213.474213
835.175781	124.992699
834.002930	259.831787
832.829102	193.618134
831.655273	245.690598
830.481445	212.883072
829.307617	41.706272
828.132813	200.687149
826.958008	343.923645
825.783203	355.488129
824.607422	300.117462
823.431641	365.046539
822.255859	60.038319
821.079102	242.917450
819.903320	214.080139
818.726563	356.620880
817.548828	96.144386
816.372070	-24.091347
815.194336	22.516769
814.016602	-31.066950
812.837891	15.366868
811.659180	-196.194778
810.480469	121.262489
809.301758	-143.721542
808.122070	-117.626991
806.942383	48.300259
805.762695	0.885363
804.583008	11.127359
803.402344	-67.503716
802.221680	-152.844009
801.041016	-238.233154
799.859375	-68.607376
798.677734	-194.070953
797.496094	-55.756241
796.313477	-17.334850
795.131836	-21.128059
793.949219	-306.359375
792.765625	-166.304657
791.583008	-99.483688
790.399414	-92.558701
789.215820	93.541115
788.031250	-125.467155
786.846680	93.546211
785.662109	117.736755
784.477539	-32.860008
783.291992	-201.161728
782.106445	-49.013588
780.920898	133.904358
779.735352	51.556686
778.548828	37.622509
777.362305	-49.259319
776.174805	254.535660
774.988281	140.981247
773.800781	-107.198906
772.613281	88.041924
771.424805	78.004082
770.236328	162.696579
769.047852	101.780151
767.859375	208.303345
766.669922	129.618347
765.480469	99.355934
764.291016	421.395966
763.101563	307.263947
761.911133	215.127670
760.720703	138.369476
759.529297	402.612305
758.338867	554.481628
757.147461	418.129272
755.955078	240.005981
754.763672	288.317810
753.571289	349.738190
752.378906	320.998108
751.186523	107.711937
749.993164	232.672928
748.799805	236.778534
747.606445	185.968567
746.412109	176.841125
745.217773	93.091919
744.023438	241.860184
742.829102	261.150513
741.633789	98.438171
740.438477	84.834366
739.243164	121.626091
738.046875	-62.888855
736.850586	-144.375427
735.654297	69.803192
734.458008	5.839593
733.260742	-101.865639
732.063477	127.489601
730.866211	-10.796480
729.667969	21.608564
728.469727	8.099737
727.271484	73.330856
726.073242	140.748749
724.874023	77.059158
723.674805	188.217728
722.474609	262.237946
721.275391	109.173836
720.075195	143.987411
718.875000	76.261192
717.673828	122.101707
716.473633	161.445404
715.272461	176.852402
714.070313	320.986603
712.869141	166.463776
711.666992	-16.232832
710.463867	178.227676
709.261719	135.230988
708.058594	3.056644
706.855469	162.839005
705.652344	-6.072927
704.448242	18.919044
703.244141	39.665627
702.040039	-61.301823
700.834961	74.979195
699.630859	24.321991
698.424805	73.827019
697.219727	136.487015
696.013672	-83.222221
694.807617	25.356096
693.601563	-85.333519
692.395508	62.580025
691.188477	-28.220306
689.981445	-201.297684
688.773438	-194.028854
687.566406	-162.740295
686.358398	-61.895229
685.149414	-62.843185
683.941406	46.936447
682.732422	-172.605469
681.523438	-149.185150
680.313477	-249.085541
679.104492	-145.179932
677.894531	82.275352
676.683594	-23.588980
675.473633	-42.663719
674.262695	-180.568817
673.051758	27.892088
671.839844	-146.398666
670.628906	-35.021126
669.416992	-77.021729
668.204102	226.970398
666.992188	137.698135
665.779297	126.391640
664.566406	184.348404
663.352539	212.188278
662.138672	82.553055
660.924805	-87.906967
659.710938	-143.804825
658.497070	124.029999
657.282227	-99.910416
656.066406	-123.113976
654.851563	-210.905655
653.635742	106.619682
652.419922	68.507607
651.204102	41.229721
649.987305	63.538345
648.770508	47.093525
647.553711	140.453094
646.336914	104.612427
645.119141	-99.082275
643.901367	170.563248
642.682617	504.543427
641.464844	53.395130
640.246094	101.114532
639.027344	279.787231
637.807617	436.735718
636.587891	71.371475
635.368164	122.652542
634.148438	92.071800
632.927734	166.439072
631.707031	15.100664
630.486328	251.910599
629.264648	-20.211153
628.043945	207.156509
626.822266	225.977066
625.599609	244.318085
624.376953	101.377777
623.155273	172.242004
621.931641	208.198929
620.708984	37.865276
619.485352	215.981140
618.261719	136.357224
617.037109	-38.204033
615.813477	190.935959
614.588867	-2.415240
613.364258	177.698837
612.138672	-34.642483
610.913086	186.064133
609.687500	-47.634705
608.461914	-87.957329
607.235352	-76.127342
606.008789	0.570495
604.782227	-30.965399
