# Supplementary material for: Raman spectroscopy accurately differentiates mucosal healing from non-healing and biochemical changes following biological therapy in inflammatory bowel disease
Source: PLoS One. 2021 Jun 2;16(6):e0252210. doi: 10.1371/journal.pone.0252210 (PMC8172032; doi:10.1371/journal.pone.0252210)
Supplement: S2 Dataset — (ZIP) [file pone.0252210.s004.zip › Export UC MH/EC032-1_base sub CR removed_68__X_28957.3__Y_-63871__Z_2397.6__Time_780.txt]

1714.858398	-110.885765
1713.881836	119.498817
1712.905273	-102.346222
1711.927734	132.539276
1710.950195	158.985001
1709.972656	60.222256
1708.995117	-59.156452
1708.017578	175.946121
1707.039063	42.020714
1706.061523	-117.824310
1705.083008	-49.303635
1704.103516	76.108536
1703.125000	49.702099
1702.145508	13.304689
1701.166016	65.927330
1700.186523	-124.116867
1699.206055	-185.053711
1698.226563	-194.429367
1697.246094	-200.458160
1696.265625	-269.915466
1695.284180	200.924606
1694.303711	47.315536
1693.322266	-177.673386
1692.340820	-1.465201
1691.359375	-24.845184
1690.376953	35.127468
1689.395508	69.069229
1688.413086	23.591911
1687.430664	154.756104
1686.447266	361.103577
1685.464844	269.481781
1684.481445	130.519104
1683.498047	437.126923
1682.514648	139.568314
1681.530273	178.232574
1680.545898	358.558411
1679.561523	345.065613
1678.577148	430.599213
1677.592773	548.573486
1676.607422	595.198730
1675.622070	461.503418
1674.636719	386.887207
1673.651367	658.384338
1672.666016	709.693298
1671.679688	679.097229
1670.693359	962.463623
1669.707031	823.917725
1668.719727	906.278137
1667.733398	1164.291138
1666.746094	1080.267456
1665.758789	986.119995
1664.770508	985.295349
1663.783203	1239.537964
1662.794922	1157.321533
1661.806641	1311.508057
1660.818359	1320.261230
1659.829102	1210.157471
1658.840820	1301.857056
1657.851563	1362.107422
1656.862305	1435.952515
1655.872070	1435.992920
1654.882813	1521.110596
1653.892578	1349.837402
1652.902344	1168.403198
1651.912109	1106.422729
1650.920898	1026.279907
1649.930664	700.608337
1648.939453	571.002625
1647.947266	880.471191
1646.956055	696.002258
1645.964844	485.488403
1644.972656	483.993195
1643.980469	271.531250
1642.987305	347.180542
1641.995117	238.306610
1641.001953	82.228836
1640.008789	367.047882
1639.015625	322.274597
1638.022461	43.053619
1637.028320	-51.273670
1636.034180	-21.455986
1635.040039	61.261852
1634.045898	-87.711586
1633.051758	45.427837
1632.056641	118.120445
1631.061523	72.474213
1630.066406	-22.994635
1629.070313	142.292618
1628.075195	52.435726
1627.079102	20.642481
1626.083008	-45.183788
1625.085938	107.406586
1624.089844	-221.038315
1623.092773	-81.362045
1622.095703	184.507401
1621.098633	-159.149460
1620.101563	101.583755
1619.103516	78.681244
1618.105469	61.132797
1617.107422	-140.067856
1616.109375	-60.292141
1615.110352	174.326370
1614.112305	-139.343246
1613.113281	-41.057884
1612.114258	36.264961
1611.114258	84.767647
1610.114258	2.246594
1609.115234	-19.929621
1608.115234	20.812105
1607.114258	-45.824631
1606.114258	128.509598
1605.113281	33.120708
1604.112305	81.749725
1603.111328	15.218630
1602.109375	-80.061714
1601.108398	88.896095
1600.106445	-92.672813
1599.104492	-198.348343
1598.102539	-220.344238
1597.099609	50.364994
1596.096680	-230.408707
1595.093750	-17.344610
1594.090820	20.596815
1593.087891	118.543098
1592.083984	-107.327705
1591.080078	-95.624954
1590.076172	-143.999191
1589.072266	-145.447571
1588.067383	-287.812408
1587.063477	-130.270279
1586.058594	-204.917892
1585.052734	59.272171
1584.047852	143.448196
1583.041992	42.506477
1582.036133	69.174866
1581.030273	9.796727
1580.024414	20.662800
1579.017578	-150.806503
1578.011719	13.469252
1577.004883	-43.618053
1575.998047	-147.613022
1574.990234	206.131287
1573.982422	114.917290
1572.975586	23.635801
1571.966797	23.256241
1570.958984	90.336388
1569.951172	-37.604576
1568.942383	101.958038
1567.933594	119.269196
1566.924805	419.483948
1565.915039	161.278244
1564.906250	123.679695
1563.896484	-23.026094
1562.886719	198.606033
1561.875977	93.177605
1560.866211	65.461693
1559.855469	68.728539
1558.844727	167.765915
1557.833984	126.671013
1556.822266	69.899536
1555.811523	139.947968
1554.799805	129.527954
1553.788086	367.548462
1552.775391	260.996155
1551.763672	273.407013
1550.750977	208.025085
1549.738281	248.594116
1548.725586	255.368210
1547.711914	223.188187
1546.699219	74.527367
1545.685547	261.813263
1544.671875	-140.380234
1543.658203	77.567581
1542.643555	375.340881
1541.628906	42.640202
1540.614258	-13.780783
1539.599609	4.532815
1538.584961	69.140450
1537.569336	244.516907
1536.553711	53.304245
1535.538086	109.640221
1534.522461	-63.726017
1533.505859	201.130188
1532.489258	-0.860206
1531.472656	-1.900006
1530.456055	56.166428
1529.439453	49.648121
1528.421875	-16.269985
1527.404297	41.282585
1526.386719	-143.343964
1525.369141	266.524841
1524.350586	-13.604114
1523.332031	117.879669
1522.313477	102.536583
1521.294922	-170.123718
1520.275391	-70.012703
1519.256836	127.596588
1518.237305	75.667366
1517.217773	203.474411
1516.197266	115.276779
1515.177734	-6.410131
1514.157227	95.202133
1513.136719	178.653748
1512.116211	79.686241
1511.094727	-111.776733
1510.074219	-51.852985
1509.052734	15.587608
1508.031250	-58.189293
1507.008789	-275.669556
1505.987305	-157.367249
1504.964844	-193.036911
1503.942383	-239.074326
1502.918945	-231.437347
1501.896484	-147.084259
1500.873047	-70.589737
1499.849609	-40.337215
1498.826172	-174.039734
1497.802734	122.116051
1496.778320	116.105392
1495.753906	-61.408665
1494.729492	-65.058952
1493.705078	-12.572041
1492.680664	16.771828
1491.655273	74.090103
1490.629883	-101.254265
1489.604492	160.222229
1488.578125	189.038208
1487.552734	238.180206
1486.526367	-65.138954
1485.500000	244.176727
1484.473633	295.513214
1483.446289	367.128052
1482.418945	226.893906
1481.391602	323.810120
1480.364258	356.850616
1479.336914	343.902466
1478.308594	366.542206
1477.280273	534.334412
1476.251953	676.498291
1475.223633	502.685577
1474.194336	608.973572
1473.165039	806.799255
1472.135742	999.377014
1471.106445	975.486572
1470.077148	1007.515015
1469.046875	1047.081543
1468.016602	954.318787
1466.986328	1118.351196
1465.956055	1353.437256
1464.924805	1679.851929
1463.893555	1599.498779
1462.862305	1488.641968
1461.831055	1550.505737
1460.799805	1817.995605
1459.767578	1628.303833
1458.735352	1852.411133
1457.703125	2056.080566
1456.670898	1632.912720
1455.637695	1922.708374
1454.604492	1963.798340
1453.571289	1804.524048
1452.538086	1987.536133
1451.503906	2094.391846
1450.470703	2165.719727
1449.436523	2026.701538
1448.401367	2135.941650
1447.367188	1867.804810
1446.332031	2090.941895
1445.297852	2184.891113
1444.261719	2215.492188
1443.226563	2104.396729
1442.191406	2043.941406
1441.155273	1803.925171
1440.119141	1918.024414
1439.083008	1865.224854
1438.045898	1675.951782
1437.009766	1739.487793
1435.972656	1762.569702
1434.934570	1517.891113
1433.897461	1250.620483
1432.860352	1286.468018
1431.822266	1034.532837
1430.784180	840.777161
1429.745117	871.683838
1428.707031	635.213745
1427.667969	671.255249
1426.628906	520.713745
1425.589844	415.650909
1424.550781	504.753571
1423.510742	533.362122
1422.470703	408.312317
1421.430664	369.002838
1420.390625	291.981598
1419.349609	502.061829
1418.308594	613.926758
1417.267578	380.997284
1416.226563	163.320389
1415.185547	6.169475
1414.143555	37.766186
1413.101563	187.597015
1412.059570	111.158958
1411.017578	49.898258
1409.974609	51.541569
1408.931641	55.764477
1407.888672	258.497498
1406.845703	21.722883
1405.801758	216.975098
1404.758789	153.670959
1403.714844	20.183359
1402.669922	-88.090286
1401.625977	107.329742
1400.581055	147.228851
1399.537109	132.040497
1398.491211	-13.451507
1397.446289	36.730881
1396.400391	104.508392
1395.355469	119.745300
1394.309570	-137.984039
1393.262695	193.011505
1392.216797	3.169777
1391.169922	-33.805489
1390.123047	54.472195
1389.076172	62.738480
1388.029297	121.136215
1386.981445	-203.081253
1385.933594	-34.432247
1384.885742	121.747467
1383.837891	257.968750
1382.789063	-190.544983
1381.740234	-184.035294
1380.691406	24.915825
1379.642578	-8.363477
1378.592773	-118.932739
1377.543945	-311.709015
1376.494141	39.782425
1375.444336	-42.940033
1374.393555	-25.733467
1373.342773	68.900673
1372.292969	48.913582
1371.241211	53.961487
1370.190430	168.808502
1369.139648	-10.335004
1368.087891	-52.261177
1367.036133	120.175110
1365.983398	-78.427483
1364.931641	-10.393456
1363.878906	224.509155
1362.826172	-254.859299
1361.773438	-42.153679
1360.720703	-43.362885
1359.666992	17.722603
1358.613281	-102.621468
1357.559570	-73.620415
1356.504883	39.994133
1355.451172	7.075875
1354.396484	-20.743902
1353.341797	78.258987
1352.287109	219.564133
1351.231445	246.709885
1350.175781	264.042023
1349.120117	184.700195
1348.064453	232.067169
1347.008789	254.730789
1345.952148	470.963226
1344.895508	392.143646
1343.838867	794.442810
1342.782227	720.796997
1341.724609	741.469055
1340.666992	787.033813
1339.609375	785.641296
1338.551758	675.409363
1337.493164	746.088501
1336.434570	846.566406
1335.375977	729.335815
1334.317383	792.907898
1333.257813	856.569702
1332.199219	541.923706
1331.139648	524.258057
1330.079102	795.965210
1329.019531	736.479858
1327.958984	583.231506
1326.898438	860.055664
1325.837891	850.352112
1324.777344	672.845703
1323.715820	527.625793
1322.654297	777.540100
1321.592773	662.211914
1320.531250	912.223267
1319.468750	940.221680
1318.406250	1027.514160
1317.343750	843.647705
1316.281250	731.466980
1315.218750	742.682983
1314.155273	761.393616
1313.091797	748.179810
1312.028320	690.746460
1310.963867	677.768982
1309.899414	948.036865
1308.834961	797.379944
1307.770508	897.912292
1306.706055	870.563416
1305.640625	1101.613525
1304.575195	1167.888672
1303.509766	833.451782
1302.444336	914.708008
1301.377930	973.904602
1300.311523	1116.717651
1299.245117	959.851807
1298.178711	719.641724
1297.111328	877.432495
1296.044922	875.671326
1294.977539	839.635925
1293.909180	749.714844
1292.841797	694.272461
1291.773438	776.302856
1290.705078	605.786865
1289.636719	656.095947
1288.567383	640.277954
1287.499023	1046.082275
1286.429688	704.465515
1285.360352	781.974426
1284.290039	940.346558
1283.219727	621.241638
1282.150391	691.598389
1281.079102	742.412476
1280.008789	761.465271
1278.937500	849.077576
1277.866211	741.042664
1276.794922	750.501282
1275.723633	525.310181
1274.651367	730.483826
1273.580078	671.697205
1272.507813	471.284637
1271.434570	603.226990
1270.362305	871.931335
1269.289063	662.005676
1268.215820	598.689880
1267.142578	886.898010
1266.068359	818.778809
1264.994141	884.909546
1263.919922	855.937012
1262.845703	929.433594
1261.771484	1041.946167
1260.696289	1027.704712
1259.621094	752.766846
1258.545898	943.318176
1257.469727	929.214661
1256.394531	927.327942
1255.318359	864.604004
1254.241211	1096.467896
1253.165039	892.640747
1252.087891	662.163452
1251.010742	872.102112
1249.933594	848.497986
1248.856445	963.517212
1247.778320	995.850647
1246.700195	1047.630005
1245.622070	815.106323
1244.543945	410.216217
1243.464844	765.726013
1242.385742	635.437134
1241.306641	558.623169
1240.227539	564.372070
1239.147461	645.348694
1238.067383	469.122894
1236.987305	707.748657
1235.907227	691.637207
1234.827148	740.991882
1233.746094	523.682556
1232.665039	611.814331
1231.583008	733.817627
1230.501953	746.751221
1229.419922	500.532318
1228.337891	796.774963
1227.255859	257.713776
1226.172852	360.229309
1225.089844	419.125092
1224.006836	248.157272
1222.923828	391.660095
1221.840820	351.301880
1220.756836	400.384064
1219.672852	289.895844
1218.587891	367.910156
1217.503906	327.480438
1216.418945	173.512924
1215.333984	331.093628
1214.249023	264.039429
1213.164063	414.216888
1212.078125	286.766266
1210.992188	226.889038
1209.906250	437.156921
1208.819336	488.121246
1207.732422	654.749268
1206.645508	577.793396
1205.558594	336.942749
1204.471680	503.352173
1203.383789	496.191986
1202.295898	154.216812
1201.208008	383.004486
1200.119141	137.391235
1199.031250	89.189903
1197.942383	122.763763
1196.852539	-67.467651
1195.763672	-19.559330
1194.673828	-84.752716
1193.583984	-104.301414
1192.494141	-3.726084
1191.404297	-73.874512
1190.313477	-21.530811
1189.222656	9.104465
1188.131836	-130.841797
1187.040039	-73.923317
1185.949219	-0.296419
1184.857422	42.027142
1183.764648	-345.208618
1182.672852	-171.040451
1181.580078	-52.184486
1180.487305	-65.326927
1179.394531	-301.469574
1178.301758	83.129929
1177.208008	50.566956
1176.114258	147.298233
1175.020508	131.343552
1173.925781	-11.589546
1172.831055	-34.844818
1171.736328	193.130829
1170.641602	138.571167
1169.546875	-81.112244
1168.451172	122.554527
1167.355469	48.667664
1166.259766	-75.474480
1165.163086	170.821640
1164.067383	211.420517
1162.970703	39.287766
1161.873047	256.470673
1160.776367	177.364563
1159.678711	124.465919
1158.581055	-2.489548
1157.483398	-50.724735
1156.384766	268.386169
1155.287109	308.192505
1154.188477	145.185287
1153.088867	203.891556
1151.990234	55.108463
1150.890625	37.371613
1149.791016	-223.469193
1148.691406	80.264793
1147.590820	59.883595
1146.490234	244.186569
1145.389648	4.601550
1144.289063	-120.728706
1143.187500	-160.437714
1142.086914	109.034035
1140.984375	78.622437
1139.882813	288.294464
1138.781250	-193.981750
1137.678711	-72.459053
1136.576172	1.399160
1135.472656	60.879036
1134.370117	217.628250
1133.266602	329.099487
1132.163086	345.476288
1131.058594	601.471375
1129.955078	506.083740
1128.850586	702.449219
1127.746094	967.425537
1126.640625	1018.778015
1125.535156	565.057068
1124.430664	777.492981
1123.324219	556.091980
1122.218750	547.938232
1121.112305	534.965698
1120.005859	540.865845
1118.899414	620.077087
1117.792969	542.955688
1116.685547	579.376038
1115.578125	528.166748
1114.470703	446.156952
1113.362305	484.709106
1112.253906	447.515381
1111.145508	514.272156
1110.037109	479.309662
1108.928711	578.965881
1107.819336	654.880554
1106.709961	586.637878
1105.599609	461.688080
1104.490234	742.742676
1103.379883	695.565186
1102.269531	615.314270
1101.159180	494.938538
1100.047852	817.919373
1098.936523	702.142212
1097.825195	664.151428
1096.713867	583.700439
1095.601563	939.120056
1094.489258	757.234558
1093.376953	598.933105
1092.263672	621.948853
1091.151367	741.427429
1090.038086	691.345276
1088.924805	624.770264
1087.810547	393.504822
1086.696289	587.991760
1085.582031	674.187805
1084.467773	953.070129
1083.352539	827.535950
1082.238281	749.024414
1081.123047	670.506897
1080.006836	519.177429
1078.891602	520.520325
1077.775391	608.685547
1076.659180	588.819519
1075.541992	313.163086
1074.425781	307.400940
1073.308594	200.759216
1072.191406	333.320923
1071.073242	463.451935
1069.956055	256.009033
1068.837891	470.423309
1067.719727	338.005463
1066.600586	301.658508
1065.481445	349.616974
1064.362305	697.205017
1063.243164	356.508606
1062.124023	359.944611
1061.003906	489.702301
1059.883789	366.795532
1058.762695	592.360840
1057.642578	146.870300
1056.521484	313.959259
1055.400391	156.168961
1054.278320	201.705322
1053.157227	242.569672
1052.035156	390.837891
1050.913086	-2.574796
1049.790039	379.115753
1048.667969	321.953674
1047.544922	292.829529
1046.420898	161.106659
1045.297852	113.427742
1044.173828	371.201996
1043.049805	62.492924
1041.925781	84.862091
1040.800781	270.331146
1039.675781	243.791656
1038.550781	133.470169
1037.425781	44.192883
1036.299805	343.702301
1035.173828	359.214996
1034.047852	125.829575
1032.921875	274.061676
1031.794922	340.876587
1030.667969	212.422348
1029.541016	488.520172
1028.413086	72.039833
1027.286133	111.182129
1026.157227	-121.409233
1025.029297	-103.024605
1023.901367	29.176483
1022.772461	-261.069763
1021.643555	-330.657867
1020.513672	3.538112
1019.384766	-251.497757
1018.254883	-98.210670
1017.124023	-250.958038
1015.994141	-178.715240
1014.863281	39.559238
1013.732422	77.101143
1012.601563	-33.533146
1011.469727	96.798393
1010.338867	34.999401
1009.207031	202.461655
1008.074219	298.193848
1006.942383	192.693787
1005.809570	464.357605
1004.675781	1038.919434
1003.542969	1622.564209
1002.409180	1873.182373
1001.275391	1432.830078
1000.141602	888.817200
999.007813	359.018250
997.873047	226.757599
996.738281	260.893463
995.602539	172.781662
994.467773	-0.560780
993.332031	-203.710678
992.196289	-238.274185
991.059570	-164.331757
989.923828	89.522385
988.787109	-43.863087
987.650391	-236.987442
986.512695	-49.767784
985.375000	-120.492706
984.237305	168.171814
983.099609	-35.862152
981.960938	-218.968430
980.822266	-174.049454
979.683594	-248.661987
978.544922	24.200651
977.405273	48.703968
976.265625	-64.620483
975.125977	256.649872
973.985352	-201.112183
972.845703	127.187790
971.705078	87.960678
970.563477	161.396851
969.422852	154.580170
968.281250	-12.773211
967.139648	109.218620
965.997070	137.219955
964.855469	96.534302
963.712891	42.239876
962.569336	189.849030
961.426758	190.832382
960.283203	146.120331
959.139648	78.652237
957.996094	100.676247
956.851563	47.257637
955.707031	0.864606
954.562500	162.913132
953.416992	304.421814
952.272461	295.011444
951.126953	75.317009
949.980469	150.838654
948.834961	208.170898
947.688477	151.330185
946.541992	74.086166
945.395508	120.373962
944.248047	217.023315
943.100586	165.334625
941.953125	417.430389
940.804688	418.478455
939.657227	-77.778473
938.507813	268.123474
937.359375	292.408508
936.210938	335.052917
935.061523	195.433853
933.912109	151.731323
932.761719	313.254211
931.611328	508.998627
930.460938	374.533844
929.310547	-80.796417
928.160156	35.601444
927.008789	350.072784
925.857422	166.211533
924.705078	-76.588005
923.553711	-87.175644
922.401367	-24.875843
921.249023	-132.981949
920.095703	111.350731
918.942383	-1.047423
917.789063	88.896317
916.635742	-36.844978
915.481445	-3.475223
914.328125	41.336483
913.172852	-188.368866
912.018555	-27.603403
910.863281	-50.547512
909.708008	-59.771324
908.552734	78.487015
907.396484	-18.965345
906.241211	-333.841003
905.083984	10.865440
903.927734	-111.133636
902.770508	-131.069504
901.613281	86.826721
900.456055	-111.792755
899.298828	-124.662468
898.140625	-164.588226
896.982422	157.505020
895.824219	-83.579262
894.665039	-120.983711
893.505859	54.179909
892.346680	-96.084839
891.186523	149.178116
890.027344	-188.379074
888.867188	393.402252
887.706055	476.019775
886.545898	84.647781
885.384766	61.358173
884.223633	96.794395
883.061523	134.526947
881.899414	88.857307
880.737305	198.819061
879.575195	333.569763
878.413086	150.563889
877.250000	231.282150
876.086914	244.428101
874.922852	212.572342
873.758789	115.476891
872.595703	333.561890
871.430664	220.796494
870.266602	261.085052
869.101563	332.870392
867.936523	474.351807
866.770508	370.742615
865.605469	244.715515
864.439453	255.834534
863.273438	496.105560
862.106445	266.859070
860.939453	320.655609
859.772461	136.464142
858.605469	455.103210
857.437500	244.039001
856.269531	436.870178
855.101563	506.244446
853.932617	732.537109
852.764648	694.176880
851.595703	433.942566
850.425781	292.571655
849.256836	406.615997
848.086914	386.209839
846.916992	406.085785
845.746094	452.791016
844.575195	383.062164
843.404297	156.704330
842.233398	127.268616
841.061523	254.359802
839.889648	83.972557
838.717773	134.920807
837.545898	161.211899
836.373047	-31.518234
835.200195	244.883560
834.027344	125.812408
832.853516	292.532135
831.679688	374.288910
830.505859	183.679169
829.331055	280.915863
828.157227	230.814514
826.982422	138.300415
825.806641	195.141815
824.631836	312.061981
823.456055	277.316986
822.280273	39.765129
821.103516	131.911316
819.926758	-87.835152
818.750000	1.905840
817.573242	153.843536
816.395508	249.993530
815.217773	-118.976570
814.040039	-147.546753
812.862305	19.495411
811.683594	104.109779
810.504883	37.445004
809.326172	10.715687
808.146484	-107.181839
806.966797	-9.673656
805.787109	-41.105507
804.607422	-43.761532
803.426758	-97.564766
802.246094	-151.444580
801.064453	-218.709763
799.883789	-228.381577
798.702148	-326.849274
797.520508	-201.466385
796.337891	-284.586609
795.156250	-363.343506
793.972656	-89.925491
792.790039	-140.109299
791.607422	-285.589203
790.423828	-145.528534
789.239258	-3.426418
788.055664	67.694611
786.871094	-5.116138
785.686523	61.338421
784.501953	-135.471451
783.316406	-148.809647
782.130859	173.691437
780.945313	188.804092
779.759766	-92.206154
778.573242	64.105896
777.386719	10.481585
776.199219	159.874908
775.012695	163.437164
773.825195	-102.285088
772.637695	-45.911102
771.449219	-110.955544
770.260742	-15.103717
769.072266	118.085640
767.883789	101.262871
766.694336	161.476883
765.504883	131.262817
764.315430	215.499832
763.125977	31.000774
761.935547	262.546143
760.745117	326.651215
759.553711	117.828018
758.363281	203.790817
757.171875	366.614899
755.979492	186.308838
754.788086	162.093369
753.595703	247.709763
752.403320	93.747612
751.210938	328.598846
750.017578	356.859833
748.824219	198.440887
747.630859	33.469509
746.436523	-1.988031
745.242188	61.265068
744.047852	413.994263
742.853516	137.152603
741.658203	327.405182
740.462891	24.366169
739.267578	115.907791
738.071289	78.129868
736.875000	-64.775024
735.678711	-45.567329
734.482422	104.992561
733.285156	137.289856
732.087891	274.619904
730.890625	105.608177
729.692383	78.866631
728.494141	-107.473381
727.295898	56.101433
726.097656	101.601440
724.898438	-117.295776
723.699219	50.644661
722.500000	131.184143
721.299805	130.938858
720.099609	60.886753
718.899414	344.517731
717.698242	523.337769
716.498047	113.099442
715.296875	283.306305
714.094727	111.154366
712.893555	152.815689
711.691406	50.690517
710.489258	142.642807
709.286133	77.789009
708.083008	93.653954
706.879883	90.018013
705.676758	-11.476197
704.472656	-60.574558
703.268555	162.467712
702.064453	-8.242292
700.860352	-78.700157
699.655273	-53.320831
698.450195	26.525261
697.244141	-2.205841
696.039063	-82.939857
694.833008	-159.153702
693.626953	-113.561722
692.419922	-100.418198
691.212891	67.000290
690.005859	84.727669
688.798828	-287.989532
687.590820	-13.897340
686.382813	-145.368576
685.174805	-302.646851
683.965820	-136.682800
682.756836	111.717758
681.547852	-281.244446
680.338867	-104.115196
679.128906	-134.840240
677.918945	-28.984192
676.708984	-291.058868
675.498047	-59.389900
674.287109	38.153702
673.076172	31.948391
671.865234	23.716805
670.653320	-83.845734
669.441406	63.864826
668.229492	133.818527
667.016602	126.065712
665.803711	10.406622
664.590820	35.289925
663.377930	142.308182
662.164063	70.180359
660.950195	-36.373474
659.736328	12.549623
658.521484	-294.452576
657.306641	-72.848038
656.091797	-146.734192
654.875977	-7.139695
653.661133	-85.301048
652.445313	-66.469063
651.228516	176.380203
650.012695	251.067123
648.795898	26.342720
647.579102	16.923100
646.361328	317.346771
645.143555	206.501617
643.925781	194.521606
642.708008	-30.559048
641.489258	329.171967
640.270508	299.387268
639.051758	101.716064
637.833008	245.530304
636.613281	139.759720
635.393555	274.262848
634.172852	49.717918
632.953125	69.614342
631.732422	119.111267
630.511719	-37.903435
629.290039	152.194946
628.068359	62.804420
626.846680	148.696457
625.625000	152.431839
624.402344	314.088318
623.179688	252.060654
621.957031	212.838699
620.733398	-37.125538
619.510742	67.619743
618.286133	85.715866
617.062500	77.112320
615.837891	-43.845654
614.613281	-170.160629
613.388672	-295.475494
612.164063	-92.660934
610.938477	-109.365692
609.712891	60.636349
608.486328	-20.971977
607.260742	68.976746
606.034180	142.279358
604.807617	-127.873177
