# Supplementary material for: Raman spectroscopy accurately differentiates mucosal healing from non-healing and biochemical changes following biological therapy in inflammatory bowel disease
Source: PLoS One. 2021 Jun 2;16(6):e0252210. doi: 10.1371/journal.pone.0252210 (PMC8172032; doi:10.1371/journal.pone.0252210)
Supplement: S2 Dataset — (ZIP) [file pone.0252210.s004.zip › Export UC MH/OC031 post-1_base sub cr removed_49__X_-17038.7__Y_32921.8__Z_-383.503__Time_563.txt]

1714.837891	95.461945
1713.861328	70.698441
1712.884766	-93.384323
1711.907227	72.790657
1710.930664	-77.063751
1709.953125	-87.126793
1708.975586	-11.056899
1707.997070	22.452621
1707.019531	-24.007006
1706.041016	-13.866211
1705.062500	-19.424004
1704.083984	36.956051
1703.104492	-155.231369
1702.125000	35.640076
1701.145508	52.920437
1700.166016	-116.645790
1699.186523	-103.956779
1698.206055	160.336166
1697.225586	-8.078439
1696.245117	-210.791382
1695.264648	14.354516
1694.283203	-94.109230
1693.301758	88.873245
1692.320313	149.328064
1691.338867	100.680672
1690.357422	284.546906
1689.375000	63.160908
1688.392578	76.924995
1687.410156	19.029034
1686.427734	1.488006
1685.444336	192.164124
1684.460938	228.536194
1683.477539	270.552643
1682.494141	113.116882
1681.509766	304.900848
1680.526367	252.011292
1679.541992	273.974884
1678.557617	189.802231
1677.572266	231.011108
1676.587891	487.988678
1675.602539	705.253235
1674.617188	438.836365
1673.630859	574.206116
1672.645508	369.668854
1671.659180	590.618225
1670.672852	705.510193
1669.686523	727.690918
1668.699219	811.203979
1667.712891	568.465820
1666.725586	771.976440
1665.738281	805.857971
1664.750000	975.279114
1663.762695	999.039612
1662.774414	877.203003
1661.786133	962.469482
1660.797852	949.892944
1659.808594	987.914551
1658.820313	1187.796265
1657.831055	1287.176392
1656.841797	1347.038696
1655.851563	1190.008057
1654.862305	1051.829468
1653.872070	950.985962
1652.881836	699.610779
1651.891602	1218.329834
1650.900391	980.674316
1649.910156	830.611450
1648.918945	791.846252
1647.927734	674.027283
1646.935547	508.900269
1645.944336	547.474670
1644.952148	448.886871
1643.959961	308.294312
1642.966797	204.909317
1641.974609	357.790466
1640.981445	326.066956
1639.988281	-16.764811
1638.995117	213.098770
1638.001953	247.897858
1637.007813	404.122345
1636.013672	-24.719460
1635.019531	-68.451813
1634.025391	6.558995
1633.031250	231.840240
1632.036133	4.195105
1631.041016	0.603806
1630.045898	10.322155
1629.049805	70.176254
1628.054688	-17.199921
1627.058594	53.430008
1626.062500	-46.797215
1625.065430	-202.081268
1624.069336	344.766449
1623.072266	39.890636
1622.075195	302.870941
1621.078125	87.691795
1620.081055	43.448029
1619.083008	109.616501
1618.084961	73.462967
1617.086914	-59.699913
1616.088867	-6.380777
1615.089844	-204.886475
1614.091797	-67.439537
1613.092773	-373.203522
1612.092773	10.845469
1611.093750	203.438614
1610.093750	-2.368375
1609.094727	137.877090
1608.093750	5.655963
1607.093750	166.913818
1606.093750	-56.783474
1605.092773	219.721085
1604.091797	-43.051720
1603.090820	63.326351
1602.088867	4.867001
1601.087891	103.427391
1600.085938	-4.625744
1599.083984	-13.240465
1598.081055	-160.371597
1597.079102	-1.622097
1596.076172	76.077309
1595.073242	-97.026138
1594.070313	-100.266594
1593.067383	0.962227
1592.063477	-30.991426
1591.059570	-138.615616
1590.055664	-40.029510
1589.051758	-84.978249
1588.046875	130.933472
1587.041992	333.710846
1586.037109	176.585419
1585.032227	-89.962166
1584.027344	146.589752
1583.021484	70.345596
1582.015625	-3.276126
1581.009766	121.058868
1580.003906	102.101906
1578.997070	-125.146004
1577.990234	-66.011276
1576.984375	99.767715
1575.976563	-38.965031
1574.969727	108.458298
1573.961914	172.559830
1572.954102	2.594557
1571.946289	-24.368486
1570.938477	68.187042
1569.929688	160.651886
1568.921875	34.824024
1567.913086	-49.449398
1566.903320	27.248392
1565.894531	-54.495159
1564.884766	42.828075
1563.875000	-31.216604
1562.865234	47.782024
1561.855469	30.712774
1560.844727	158.807129
1559.834961	58.628052
1558.824219	-85.647781
1557.813477	114.755486
1556.801758	-21.840893
1555.790039	15.114532
1554.779297	-111.179993
1553.766602	179.385757
1552.754883	104.730927
1551.743164	61.090904
1550.730469	172.648132
1549.717773	-145.392944
1548.705078	126.368820
1547.691406	216.900894
1546.677734	69.444252
1545.665039	128.768509
1544.650391	149.201050
1543.636719	30.017885
1542.623047	241.458069
1541.608398	235.762329
1540.593750	144.766083
1539.579102	66.626724
1538.563477	99.407097
1537.547852	274.009430
1536.533203	12.436929
1535.516602	-35.042515
1534.500977	87.616386
1533.485352	-42.546913
1532.468750	139.149338
1531.452148	21.715540
1530.435547	218.585846
1529.417969	-125.714432
1528.400391	-153.173477
1527.383789	-82.862083
1526.365234	98.004143
1525.347656	232.372696
1524.329102	19.174118
1523.311523	184.175949
1522.292969	-155.160324
1521.273438	-77.847740
1520.254883	-34.084885
1519.235352	194.632278
1518.215820	-13.755396
1517.196289	47.641819
1516.176758	-147.981613
1515.156250	154.635239
1514.136719	-41.127708
1513.116211	-175.302460
1512.094727	-88.789383
1511.074219	-15.235291
1510.052734	91.531502
1509.031250	-78.876083
1508.009766	35.353893
1506.988281	-68.502724
1505.965820	-44.250904
1504.943359	-79.054565
1503.920898	-16.571350
1502.898438	-61.806530
1501.875000	-219.825043
1500.852539	-16.800852
1499.829102	58.023220
1498.805664	32.895103
1497.781250	-15.358750
1496.757813	-337.434937
1495.733398	130.936874
1494.708984	-88.931488
1493.684570	-83.790100
1492.659180	-71.084244
1491.633789	-104.476326
1490.608398	-12.735882
1489.583008	50.776756
1488.557617	-64.614136
1487.531250	305.131256
1486.504883	271.251434
1485.478516	117.334473
1484.452148	167.559204
1483.424805	113.059982
1482.398438	112.085197
1481.371094	93.167046
1480.342773	46.120026
1479.315430	396.710571
1478.287109	211.836761
1477.259766	518.774109
1476.230469	219.150909
1475.202148	474.857178
1474.173828	707.466553
1473.144531	621.646118
1472.115234	487.431671
1471.085938	864.731873
1470.055664	748.190247
1469.025391	761.368164
1467.996094	904.197327
1466.964844	1051.964844
1465.934570	1095.394409
1464.904297	1166.704834
1463.873047	1121.026733
1462.841797	1316.664307
1461.809570	1148.931519
1460.778320	1217.401978
1459.746094	1270.546387
1458.713867	1465.768433
1457.681641	1658.321777
1456.649414	1579.258789
1455.616211	1457.046021
1454.583008	1532.669312
1453.549805	1600.612915
1452.516602	1795.243774
1451.483398	1769.247070
1450.449219	2016.887939
1449.415039	1810.890991
1448.380859	1820.254150
1447.345703	1854.892700
1446.311523	1871.777832
1445.276367	1445.631348
1444.241211	1751.041260
1443.205078	1937.362427
1442.169922	1693.544678
1441.133789	1733.063477
1440.097656	1661.288208
1439.061523	1437.839844
1438.024414	1778.104614
1436.988281	1681.051636
1435.951172	1273.258179
1434.914063	1284.935425
1433.875977	1180.416870
1432.838867	990.105225
1431.800781	1054.814209
1430.762695	922.639648
1429.724609	623.985657
1428.685547	449.058777
1427.646484	511.292755
1426.607422	515.509705
1425.568359	481.912567
1424.529297	332.395660
1423.489258	208.138199
1422.449219	373.683289
1421.409180	254.532639
1420.369141	324.326721
1419.328125	426.826782
1418.288086	129.066238
1417.247070	171.200760
1416.205078	180.614944
1415.164063	89.437706
1414.122070	154.248672
1413.080078	-9.768690
1412.038086	128.000565
1410.996094	-58.502441
1409.953125	-79.049393
1408.910156	144.154327
1407.867188	13.118158
1406.824219	45.416000
1405.780273	7.422770
1404.737305	127.647415
1403.693359	49.580372
1402.648438	129.656952
1401.604492	-91.282196
1400.559570	-116.459267
1399.514648	99.156166
1398.469727	43.964077
1397.424805	252.036270
1396.378906	-81.238319
1395.333984	181.999786
1394.288086	174.634369
1393.241211	-100.649307
1392.195313	295.287079
1391.148438	212.970261
1390.101563	243.375336
1389.054688	263.823975
1388.006836	326.844177
1386.959961	-92.807312
1385.912109	30.412409
1384.864258	241.149902
1383.815430	-220.521729
1382.767578	-54.658863
1381.718750	-38.714195
1380.669922	-122.619659
1379.621094	40.831024
1378.571289	-92.851265
1377.522461	170.530136
1376.472656	29.546650
1375.421875	63.363682
1374.372070	84.782814
1373.321289	-15.948323
1372.270508	-223.778091
1371.219727	14.831628
1370.168945	218.528336
1369.117188	225.344955
1368.066406	122.630737
1367.014648	-79.600189
1365.961914	44.583046
1364.910156	56.769325
1363.857422	83.967384
1362.804688	14.184914
1361.751953	-85.333145
1360.698242	19.268948
1359.645508	-177.016678
1358.591797	-94.627747
1357.538086	149.423309
1356.483398	97.672203
1355.429688	-1.165203
1354.375000	64.108810
1353.320313	392.758667
1352.264648	-16.228464
1351.209961	203.251068
1350.154297	-43.959793
1349.098633	359.281769
1348.042969	387.775085
1346.986328	205.486191
1345.930664	432.626984
1344.874023	372.121338
1343.817383	512.560730
1342.759766	375.429016
1341.703125	543.275085
1340.645508	490.646637
1339.587891	626.400146
1338.529297	786.959290
1337.471680	771.770508
1336.413086	618.067688
1335.354492	499.187286
1334.295898	321.082550
1333.236328	571.120972
1332.176758	405.654175
1331.117188	425.820923
1330.057617	488.115417
1328.998047	365.119629
1327.937500	405.371338
1326.876953	529.713806
1325.816406	409.576569
1324.754883	487.155853
1323.694336	651.232910
1322.632813	669.700195
1321.571289	532.790955
1320.508789	502.141113
1319.447266	641.831787
1318.384766	660.715149
1317.322266	608.189941
1316.259766	691.384705
1315.196289	698.238586
1314.132813	685.483887
1313.069336	606.325195
1312.005859	591.348083
1310.942383	613.421265
1309.877930	948.261475
1308.813477	576.618042
1307.749023	712.193542
1306.683594	980.673706
1305.619141	897.384705
1304.553711	819.149841
1303.488281	763.180603
1302.421875	1026.909180
1301.356445	904.766174
1300.290039	600.940979
1299.223633	717.437500
1298.157227	927.315552
1297.089844	997.230347
1296.022461	738.236267
1294.955078	732.268066
1293.887695	672.412842
1292.819336	705.908020
1291.751953	783.639465
1290.683594	557.335083
1289.614258	561.693420
1288.545898	651.941406
1287.476563	551.080933
1286.407227	541.014893
1285.337891	320.369263
1284.268555	445.240753
1283.198242	609.322510
1282.127930	354.798340
1281.057617	607.114441
1279.986328	551.079468
1278.916016	448.674561
1277.844727	759.758240
1276.773438	598.828369
1275.701172	467.385162
1274.629883	485.186371
1273.557617	583.702515
1272.485352	797.087280
1271.413086	368.019012
1270.339844	513.127258
1269.266602	692.430542
1268.193359	788.730408
1267.120117	453.078278
1266.045898	617.851868
1264.972656	753.350525
1263.898438	747.397400
1262.823242	834.171082
1261.749023	823.460632
1260.673828	881.064270
1259.598633	809.552612
1258.523438	689.410461
1257.448242	739.884583
1256.372070	554.179321
1255.295898	577.995789
1254.219727	640.805237
1253.142578	669.569946
1252.066406	622.952942
1250.989258	749.118469
1249.912109	705.038879
1248.833984	541.887573
1247.756836	877.196228
1246.678711	847.844360
1245.599609	560.984924
1244.521484	274.297699
1243.442383	568.258240
1242.364258	502.751190
1241.285156	359.625244
1240.205078	709.314575
1239.125977	539.588440
1238.045898	615.006592
1236.965820	445.443146
1235.884766	760.993713
1234.804688	300.597290
1233.723633	499.749420
1232.642578	439.536926
1231.561523	326.071564
1230.479492	515.474487
1229.397461	794.424255
1228.315430	438.899780
1227.233398	175.540207
1226.150391	529.466736
1225.068359	302.533875
1223.985352	445.843079
1222.901367	364.176086
1221.818359	287.393158
1220.734375	193.732559
1219.650391	450.583618
1218.566406	378.694855
1217.481445	408.310638
1216.396484	203.628876
1215.311523	131.857071
1214.226563	122.892174
1213.141602	413.236603
1212.055664	261.832031
1210.969727	554.425293
1209.883789	359.631989
1208.796875	157.684952
1207.709961	276.493042
1206.623047	325.334076
1205.536133	562.124634
1204.449219	386.781219
1203.361328	442.761261
1202.273438	272.311554
1201.185547	27.280294
1200.096680	208.435425
1199.008789	-77.421211
1197.919922	-105.703598
1196.830078	-83.473663
1195.741211	138.353760
1194.651367	-178.578720
1193.561523	-98.721321
1192.471680	38.760593
1191.381836	3.137237
1190.291016	-3.669240
1189.200195	-173.833542
1188.109375	37.867718
1187.017578	-264.342560
1185.926758	9.629118
1184.834961	175.450500
1183.742188	-244.254684
1182.650391	132.562408
1181.557617	72.704109
1180.464844	-78.275406
1179.372070	111.157928
1178.279297	29.655373
1177.185547	216.500244
1176.091797	55.869957
1174.998047	-40.068531
1173.903320	144.136002
1172.808594	93.610359
1171.713867	19.127031
1170.619141	107.337418
1169.524414	298.324615
1168.428711	-25.044291
1167.333008	24.703562
1166.237305	193.911057
1165.140625	114.414024
1164.044922	-98.914803
1162.948242	199.048203
1161.850586	-45.369713
1160.753906	228.454529
1159.656250	284.841614
1158.558594	109.616470
1157.460938	340.090942
1156.362305	40.751003
1155.263672	104.046837
1154.165039	-104.606140
1153.066406	356.729004
1151.967773	226.651367
1150.868164	284.830383
1149.768555	85.603310
1148.667969	284.202057
1147.568359	101.606720
1146.467773	-61.925468
1145.367188	172.083694
1144.266602	-124.793900
1143.165039	-98.013969
1142.063477	-52.283634
1140.961914	-87.499641
1139.860352	-18.148581
1138.757813	65.366432
1137.655273	53.707764
1136.552734	391.277588
1135.450195	215.501556
1134.346680	272.486206
1133.244141	255.772003
1132.139648	312.584869
1131.036133	234.019165
1129.931641	625.248779
1128.827148	783.743347
1127.722656	716.776489
1126.618164	507.494659
1125.512695	623.025635
1124.407227	636.517273
1123.301758	604.911011
1122.196289	670.384888
1121.089844	783.129089
1119.983398	542.916565
1118.876953	241.193054
1117.769531	346.650513
1116.663086	447.263245
1115.555664	441.295807
1114.447266	316.994568
1113.339844	327.480682
1112.231445	333.165009
1111.123047	490.059570
1110.014648	323.059418
1108.905273	359.256744
1107.795898	371.751740
1106.686523	518.789185
1105.577148	564.170349
1104.466797	465.475769
1103.357422	409.247650
1102.247070	600.716492
1101.135742	598.607422
1100.025391	629.461182
1098.914063	518.769714
1097.802734	483.503113
1096.690430	542.460327
1095.579102	462.323151
1094.466797	653.059814
1093.353516	916.659485
1092.241211	572.610840
1091.127930	360.489441
1090.014648	440.244324
1088.901367	362.263153
1087.788086	336.021637
1086.673828	580.201355
1085.559570	798.357178
1084.445313	581.470520
1083.330078	775.926208
1082.214844	737.624939
1081.099609	654.665405
1079.984375	458.964935
1078.868164	592.042908
1077.751953	579.470093
1076.635742	519.923645
1075.519531	634.004395
1074.402344	656.501221
1073.285156	568.719543
1072.167969	680.256470
1071.050781	472.882813
1069.932617	296.035950
1068.814453	590.230408
1067.696289	474.291870
1066.578125	477.827209
1065.458984	612.461243
1064.339844	749.349304
1063.220703	958.707825
1062.100586	589.964233
1060.980469	654.170532
1059.860352	685.584167
1058.740234	499.497589
1057.619141	322.826721
1056.498047	552.914612
1055.376953	205.702271
1054.255859	337.566315
1053.133789	555.776184
1052.011719	442.286285
1050.889648	235.457672
1049.767578	346.155212
1048.644531	335.449188
1047.521484	324.747253
1046.398438	349.039307
1045.274414	100.481590
1044.150391	392.921234
1043.026367	312.299377
1041.902344	161.813019
1040.778320	230.403275
1039.653320	189.492126
1038.528320	304.635651
1037.402344	26.279280
1036.277344	174.023605
1035.151367	244.917984
1034.024414	101.755203
1032.898438	86.614273
1031.771484	343.573975
1030.644531	340.049652
1029.517578	308.662170
1028.390625	37.965973
1027.262695	81.061050
1026.134766	-140.623688
1025.005859	-178.724533
1023.877930	-249.268417
1022.749023	-245.472961
1021.620117	-274.128143
1020.490234	-154.252945
1019.361328	144.217209
1018.231445	-90.774864
1017.101563	-98.406052
1015.970703	-36.452969
1014.839844	-88.032043
1013.708984	-215.989273
1012.578125	-70.514412
1011.447266	35.577774
1010.315430	285.215942
1009.183594	30.201315
1008.050781	393.226349
1006.918945	422.995056
1005.786133	466.685577
1004.653320	954.417297
1003.519531	1455.857422
1002.386719	1386.213257
1001.252930	1254.274902
1000.118164	919.155273
998.984375	203.151199
997.849609	214.966980
996.714844	224.543716
995.580078	114.166039
994.444336	133.144119
993.308594	96.821121
992.172852	122.876152
991.036133	107.486740
989.900391	2.280447
988.763672	26.280926
987.626953	50.358212
986.489258	79.115822
985.351563	-39.463135
984.213867	129.952637
983.076172	-52.864204
981.937500	102.848297
980.798828	191.848221
979.660156	158.968704
978.521484	204.404160
977.381836	56.750774
976.242188	-67.745552
975.102539	-28.888515
973.961914	0.855724
972.822266	-17.554161
971.681641	60.614609
970.540039	-17.300900
969.399414	86.294067
968.257813	47.638603
967.116211	289.063568
965.973633	67.056389
964.832031	-81.337929
963.689453	15.805875
962.545898	158.865662
961.403320	175.907288
960.259766	197.633804
959.116211	82.007996
957.972656	394.852600
956.828125	121.458237
955.683594	-108.199051
954.539063	106.392815
953.393555	238.622284
952.249023	87.225197
951.103516	89.257462
949.957031	-114.395668
948.811523	68.516571
947.665039	-15.951410
946.518555	237.919464
945.371094	-127.310043
944.224609	37.627399
943.077148	280.239990
941.929688	95.957176
940.781250	128.699310
939.632813	341.807648
938.484375	290.303467
937.335938	234.379852
936.186523	151.236710
935.038086	179.949982
933.887695	69.741219
932.738281	148.823593
931.587891	-24.881021
930.437500	291.278046
929.287109	31.327541
928.135742	53.891590
926.985352	-23.580555
925.833984	-203.297119
924.681641	-232.672638
923.530273	88.315689
922.377930	-150.080963
921.224609	-179.115143
920.072266	-201.210068
918.918945	38.112431
917.765625	-31.510248
916.612305	17.102488
915.458008	43.094799
914.303711	-128.312347
913.149414	38.616219
911.995117	-39.476215
910.839844	157.048828
909.684570	-120.402649
908.529297	-148.218719
907.373047	-282.461975
906.216797	-124.197472
905.060547	-387.336884
903.904297	54.214012
902.747070	-328.683411
901.589844	-47.920902
900.432617	-314.990326
899.274414	119.702232
898.117188	38.417061
896.958984	-185.246185
895.799805	63.923805
894.641602	118.614510
893.482422	98.767677
892.322266	13.477312
891.163086	366.602264
890.002930	53.301350
888.842773	40.562504
887.682617	16.612190
886.521484	157.517273
885.360352	174.306412
884.199219	82.856354
883.038086	104.287979
881.875977	-11.782953
880.713867	124.761726
879.551758	42.659981
878.388672	104.873322
877.225586	171.613434
876.062500	103.227585
874.899414	7.895032
873.735352	189.567566
872.571289	182.128479
871.407227	449.260895
870.242188	-102.587311
869.077148	126.324440
867.912109	38.099091
866.747070	141.030991
865.581055	158.538788
864.415039	414.247589
863.249023	65.543510
862.083008	130.283340
860.916016	138.875916
859.749023	190.131821
858.581055	279.532166
857.414063	431.720123
856.246094	307.918365
855.077148	235.766769
853.909180	475.318726
852.740234	210.369049
851.571289	420.673584
850.402344	326.137848
849.232422	339.168701
848.062500	432.807037
846.892578	221.868637
845.721680	340.082489
844.551758	265.744324
843.380859	155.621445
842.208984	-126.714577
841.038086	116.606285
839.866211	6.515366
838.694336	-87.911011
837.521484	282.518982
836.348633	259.496979
835.175781	316.858337
834.002930	206.655228
832.829102	-62.063183
831.655273	254.129349
830.481445	280.003815
829.307617	120.628113
828.132813	115.184120
826.958008	326.002655
825.783203	108.583382
824.607422	147.545593
823.431641	273.333649
822.255859	138.320313
821.079102	27.804543
819.903320	246.847885
818.726563	-124.277702
817.548828	-92.420181
816.372070	32.800877
815.194336	-189.184631
814.016602	-137.562363
812.837891	-128.299179
811.659180	-85.779724
810.480469	41.089943
809.301758	-129.959457
808.122070	-94.406593
806.942383	-376.584808
805.762695	-96.917480
804.583008	-192.671738
803.402344	35.576054
802.221680	-71.456108
801.041016	-236.220673
799.859375	-159.251099
798.677734	37.317566
797.496094	-167.572388
796.313477	-175.210342
795.131836	43.059586
793.949219	-188.592285
792.765625	84.733421
791.583008	47.818367
790.399414	-15.755334
789.215820	230.443069
788.031250	142.295990
786.846680	135.925919
785.662109	3.381445
784.477539	102.957336
783.291992	21.102369
782.106445	166.810883
780.920898	263.727539
779.735352	66.678680
778.548828	220.769363
777.362305	158.287643
776.174805	272.322937
774.988281	-50.788418
773.800781	146.862473
772.613281	48.716782
771.424805	-23.028622
770.236328	277.774841
769.047852	9.604844
767.859375	360.730133
766.669922	270.921906
765.480469	33.464222
764.291016	201.233612
763.101563	214.698502
761.911133	217.051971
760.720703	221.504684
759.529297	199.458771
758.338867	329.104065
757.147461	469.592621
755.955078	449.422607
754.763672	339.050140
753.571289	419.836243
752.378906	379.660797
751.186523	352.604553
749.993164	90.503555
748.799805	100.697174
747.606445	352.264557
746.412109	300.801575
745.217773	249.298523
744.023438	142.918808
742.829102	150.564209
741.633789	160.338623
740.438477	360.754395
739.243164	-52.565689
738.046875	272.587860
736.850586	229.565704
735.654297	236.891235
734.458008	117.199287
733.260742	47.875374
732.063477	26.700266
730.866211	-147.632385
729.667969	-61.615814
728.469727	243.021286
727.271484	171.474716
726.073242	377.541840
724.874023	299.434814
723.674805	234.477875
722.474609	230.715286
721.275391	52.275513
720.075195	221.060898
718.875000	140.966202
717.673828	255.147186
716.473633	266.773315
715.272461	236.987457
714.070313	102.589401
712.869141	232.092178
711.666992	326.713104
710.463867	92.306686
709.261719	112.961861
708.058594	203.372711
706.855469	19.443451
705.652344	46.846687
704.448242	150.494492
703.244141	-11.291272
702.040039	118.603249
700.834961	202.855789
699.630859	148.003067
698.424805	78.061684
697.219727	119.105469
696.013672	-172.217636
694.807617	227.545868
693.601563	49.509140
692.395508	-132.665985
691.188477	-136.610565
689.981445	-218.559601
688.773438	-285.146210
687.566406	-71.713974
686.358398	-88.141953
685.149414	-95.745651
683.941406	11.694499
682.732422	47.709553
681.523438	-72.158493
680.313477	-170.154938
679.104492	-73.027100
677.894531	-255.121063
676.683594	-170.699570
675.473633	-94.820244
674.262695	-59.934944
673.051758	-46.545849
671.839844	127.041595
670.628906	-77.711304
669.416992	-27.118387
668.204102	129.503998
666.992188	-63.857594
665.779297	-190.013824
664.566406	40.398209
663.352539	102.414223
662.138672	-109.641335
660.924805	159.831528
659.710938	-75.632248
658.497070	6.251635
657.282227	34.285797
656.066406	237.067856
654.851563	49.634945
653.635742	112.388741
652.419922	129.930710
651.204102	37.652054
649.987305	145.769119
648.770508	96.675629
647.553711	185.404709
646.336914	166.480789
645.119141	186.290405
643.901367	348.051544
642.682617	449.470856
641.464844	97.051750
640.246094	30.644842
639.027344	385.438507
637.807617	9.329980
636.587891	-76.727074
635.368164	-190.841187
634.148438	109.338814
632.927734	-33.102242
631.707031	-98.467323
630.486328	89.127701
629.264648	61.776386
628.043945	-23.827641
626.822266	156.130356
625.599609	48.295040
624.376953	47.220917
623.155273	56.358784
621.931641	358.466675
620.708984	456.364777
619.485352	217.372467
618.261719	-52.161945
617.037109	-65.443779
615.813477	61.744637
614.588867	-49.447914
613.364258	67.401062
612.138672	-58.409241
610.913086	-16.260225
609.687500	-2.986665
608.461914	192.937637
607.235352	154.677963
606.008789	-96.307709
604.782227	-154.178314
