# Supplementary material for: Raman spectroscopy accurately differentiates mucosal healing from non-healing and biochemical changes following biological therapy in inflammatory bowel disease
Source: PLoS One. 2021 Jun 2;16(6):e0252210. doi: 10.1371/journal.pone.0252210 (PMC8172032; doi:10.1371/journal.pone.0252210)
Supplement: S3 Dataset — (ZIP) [file pone.0252210.s005.zip]

Archive with 3,313 entries (3,310 files):
- Export UC active inflammation/
- Export UC active inflammation/OC035-1 post treatment_base sub CR removed_33__X_-12017.2__Y_76905.1__Z_921.989__Time_371.txt
- Export UC active inflammation/OC039-1 pre treatment_base sub CR removed_6__X_16286.8__Y_9686.86__Z_1749.56__Time_69.txt
- Export UC active inflammation/OC015-1 pre treat_base sub CR removed_94__X_-12095.6__Y_3128.82__Z_-309.721__Time_1078.txt
- Export UC active inflammation/OC034-1 pre treatment_base sub CR removed_31__X_-12266.4__Y_35521.2__Z_-0.114562__Time_356.txt
- Export UC active inflammation/OC013-1 pre treat_base sub CR removed_79__X_-33332.1__Y_11412.5__Z_-414.244__Time_904.txt
- Export UC active inflammation/EC033-1_base sub CR removed_28__X_31707.6__Y_-63986.7__Z_2389.32__Time_317.txt
- Export UC active inflammation/OC031-1 pre treatment_base sub CR removed_37__X_2357.14__Y_35195.7__Z_76.0203__Time_426.txt
- Export UC active inflammation/OC003-2 _BL sub CR removed_63__X_-20095.5__Y_1277.39__Z_-881.034__Time_707.txt
- Export UC active inflammation/OC006-1 pre-treatment BL sub CR removed_Copy_22__X_-16941.5__Y_5196.42__Z_-2672.6__Time_246.txt
- Export UC active inflammation/OC037-1 pre treatment_base sub CR removed_91__X_9102.98__Y_11129.4__Z_1760.84__Time_1043.txt
- Export UC active inflammation/OC032-1 pre treatment_base sub CR removed_68__X_-18641.6__Y_36498.6__Z_-128.792__Time_768.txt
- Export UC active inflammation/EC023-1 _BL sub CR removed_34__X_-13716.2__Y_2993.54__Z_-793.792__Time_390.txt
- Export UC active inflammation/OC007-1 post treatment_BL sub CR removed_90__X_-7809.31__Y_-1574.63__Z_-3717.07__Time_1024.txt
- Export UC active inflammation/OC009-1 post treatment_BL sub CR removed_14__X_-17938.5__Y_1123.72__Z_-5784.72__Time_160.txt
- Export UC active inflammation/OC037-1 pre treatment_base sub CR removed_15__X_9098.98__Y_11121.4__Z_1761.41__Time_171.txt
- Export UC active inflammation/OC023 post treatment-1_base sub cr removed_35__X_-20371.5__Y_49405__Z_924.384__Time_395.txt
- Export UC active inflammation/OC003-2 _BL sub CR removed_47__X_-20091.5__Y_1275.39__Z_-881.4__Time_526.txt
- Export UC active inflammation/OC034 post treatment_base sub CR removed_51__X_-4888.59__Y_10073__Z_1507.17__Time_571.txt
- Export UC active inflammation/OC007-1 post treatment_BL sub CR removed_46__X_-7812.31__Y_-1579.63__Z_-3716.69__Time_524.txt
- Export UC active inflammation/OC041-1 pre treatment_base sub CR removed_67__X_-24363.2__Y_79462.2__Z_937.179__Time_768.txt
- Export UC active inflammation/OC007-1 pre treat_base sub CR removed_50__X_-9629.47__Y_1826.94__Z_-820.009__Time_574.txt
- Export UC active inflammation/OC007-1 pre treat_base sub CR removed_65__X_-9633.47__Y_1827.94__Z_-820.592__Time_747.txt
- Export UC active inflammation/OC034-1 pre treatment_base sub CR removed_57__X_-12272.4__Y_35523.2__Z_0.0158387__Time_653.txt
- Export UC active inflammation/OC032-1 pre treatment_base sub CR removed_91__X_-18641.6__Y_36501.6__Z_-129.6__Time_1031.txt
- Export UC active inflammation/OC023-2 _base sub CR removed_60__X_25474.7__Y_6215.9__Z_810.899__Time_688.txt
- Export UC active inflammation/EC033-1_base sub CR removed_22__X_31701.6__Y_-63986.7__Z_2388.93__Time_248.txt
- Export UC active inflammation/OC023 post treatment-1_base sub cr removed_77__X_-20373.5__Y_49409__Z_923.48__Time_875.txt
- Export UC active inflammation/EC025-1_BL sub CR removed_99__X_-5293.74__Y_1724.38__Z_-2843.8__Time_1137.txt
- Export UC active inflammation/OC028-1 post treatment_CR removed base sub_43__X_2103.28__Y_699.751__Z_1188.29__Time_494.txt
- Export UC active inflammation/OC028-1 post treatment_CR removed base sub_42__X_2102.28__Y_699.751__Z_1188.83__Time_482.txt
- Export UC active inflammation/OC032-1 pre treatment_base sub CR removed_64__X_-18645.6__Y_36498.6__Z_-128.826__Time_722.txt
- Export UC active inflammation/OC035-1 post treatment_base sub CR removed_0__X_-12023.2__Y_76902.1__Z_922.6__Time_0.txt
- Export UC active inflammation/OC007-1 post treatment_BL sub CR removed_23__X_-7815.31__Y_-1581.63__Z_-3716.42__Time_263.txt
- Export UC active inflammation/OC006-1 pre-treatment BL sub CR removed_Copy_21__X_-16942.5__Y_5196.42__Z_-2672.6__Time_235.txt
- Export UC active inflammation/OC023-2 _base sub CR removed_75__X_25478.7__Y_6216.9__Z_811.064__Time_860.txt
- Export UC active inflammation/OC032-1 pre treatment_base sub CR removed_71__X_-18641.6__Y_36499.6__Z_-129.005__Time_803.txt
- Export UC active inflammation/OC034 post treatment_base sub CR removed_97__X_-4894.59__Y_10077__Z_1506.97__Time_1094.txt
- Export UC active inflammation/EC039-1_base sub CR removed_63__X_-22250.6__Y_63048.5__Z_-400.598__Time_711.txt
- Export UC active inflammation/OC041-1 pre treatment_base sub CR removed_51__X_-24362.2__Y_79461.2__Z_937.245__Time_586.txt
- Export UC active inflammation/OC041-1 pre treatment_base sub CR removed_78__X_-24369.2__Y_79463.2__Z_937.067__Time_893.txt
- Export UC active inflammation/EC039-1_base sub CR removed_23__X_-22250.6__Y_63044.5__Z_-400.4__Time_259.txt
- Export UC active inflammation/OC015-1 pre treat_base sub CR removed_67__X_-12093.6__Y_3125.82__Z_-309.394__Time_769.txt
- Export UC active inflammation/OC032-1 pre treatment_base sub CR removed_92__X_-18642.6__Y_36501.6__Z_-129.6__Time_1042.txt
- Export UC active inflammation/OC006-1 post treatment_base sub CR removed_2__X_-12422.4__Y_44060.1__Time_22.txt
- Export UC active inflammation/EC033-1_base sub CR removed_74__X_31704.6__Y_-63981.7__Z_2387.81__Time_844.txt
- Export UC active inflammation/OC006-1 pre-treatment BL sub CR removed_Copy_40__X_-16943.5__Y_5198.42__Z_-2672.66__Time_448.txt
- Export UC active inflammation/OC009-1 post treatment_BL sub CR removed_88__X_-17935.5__Y_1130.72__Z_-5784.63__Time_1008.txt
- Export UC active inflammation/OC013-1 pre treat_base sub CR removed_2__X_-33330.1__Y_11405.5__Z_-414.486__Time_23.txt
- Export UC active inflammation/OC009-1 pre treatment_CR removed base sub_75__X_-6524.92__Y_3500.58__Z_-339.234__Time_860.txt
- Export UC active inflammation/OC034-1 pre treatment_base sub CR removed_46__X_-12268.4__Y_35522.2__Z_-0.0203577__Time_528.txt
- Export UC active inflammation/OC038-1 pre treatment_base sub CR removed_12__X_6808.37__Y_10258.3__Z_1719.24__Time_138.txt
- Export UC active inflammation/OC043-1 pre treatment_base sub CR removed_20__X_-16598.3__Y_77865.8__Z_870.934__Time_224.txt
- Export UC active inflammation/EC023-1 _BL sub CR removed_19__X_-13721.2__Y_2991.54__Z_-794.399__Time_218.txt
- Export UC active inflammation/EC023-1 _BL sub CR removed_58__X_-13720.2__Y_2995.54__Z_-794.365__Time_665.txt
- Export UC active inflammation/OC038-1 pre treatment_base sub CR removed_70__X_6810.37__Y_10264.3__Z_1717.86__Time_800.txt
- Export UC active inflammation/EC039-1_base sub CR removed_10__X_-22244.6__Y_63043.5__Z_-400.4__Time_112.txt
- Export UC active inflammation/OC003-2 _BL sub CR removed_78__X_-20097.5__Y_1278.39__Z_-880.559__Time_876.txt
- Export UC active inflammation/OC037-1 pre treatment_base sub CR removed_0__X_9094.98__Y_11120.4__Z_1762.8__Time_0.txt
- Export UC active inflammation/OC028-2 pre treatment base sub cr removed_55__X_343.413__Y_32100.4__Z_109.072__Time_636.txt
- Export UC active inflammation/OC006-1 post treatment_base sub CR removed_84__X_-12420.4__Y_44068.1__Time_936.txt
- Export UC active inflammation/OC015-1 pre treat_base sub CR removed_17__X_-12098.6__Y_3120.82__Z_-309.985__Time_195.txt
- Export UC active inflammation/OC020-1 pre treatment_base sub CR removed_18__X_-9664.2__Y_46880.7__Z_36.3282__Time_204.txt
- Export UC active inflammation/OC007-1 pre treat_base sub CR removed_61__X_-9637.47__Y_1827.94__Z_-821.263__Time_701.txt
- Export UC active inflammation/OC032-1 pre treatment_base sub CR removed_2__X_-18647.6__Y_36492.6__Z_-127.2__Time_22.txt
- Export UC active inflammation/OC013 post treatment-2_BL sub CR removed_22__X_13375.3__Y_18525.8__Time_245.txt
- Export UC active inflammation/OC020-1 pre treatment_base sub CR removed_49__X_-9656.2__Y_46883.7__Z_35.6989__Time_558.txt
- Export UC active inflammation/OC006-1 post treatment_base sub CR removed_3__X_-12421.4__Y_44060.1__Time_33.txt
- Export UC active inflammation/OC007-1 pre treat_base sub CR removed_52__X_-9631.47__Y_1826.94__Z_-820.222__Time_597.txt
- Export UC active inflammation/OC041-1 pre treatment_base sub CR removed_83__X_-24367.2__Y_79464.2__Z_937.02__Time_950.txt
- Export UC active inflammation/EC023-1 _BL sub CR removed_9__X_-13712.2__Y_2990.54__Z_-791.821__Time_103.txt
- Export UC active inflammation/OC032-1 pre treatment_base sub CR removed_14__X_-18644.6__Y_36493.6__Z_-127.433__Time_158.txt
- Export UC active inflammation/OC035-1 post treatment_base sub CR removed_89__X_-12014.2__Y_76910.1__Z_922.341__Time_1009.txt
- Export UC active inflammation/OC023-2 _base sub CR removed_58__X_25475.7__Y_6214.9__Z_811.707__Time_665.txt
- Export UC active inflammation/OC009-1 post treatment_BL sub CR removed_36__X_-17940.5__Y_1125.72__Z_-5784.3__Time_413.txt
- Export UC active inflammation/OC007-1 pre treat_base sub CR removed_51__X_-9630.47__Y_1826.94__Z_-820.14__Time_585.txt
- Export UC active inflammation/OC034 post treatment_base sub CR removed_72__X_-4889.59__Y_10075__Z_1506.78__Time_809.txt
- Export UC active inflammation/OC038-1 pre treatment_base sub CR removed_26__X_6807.37__Y_10259.3__Z_1719.15__Time_298.txt
- Export UC active inflammation/OC039-1 pre treatment_base sub CR removed_61__X_16281.8__Y_9692.86__Z_1747.81__Time_695.txt
- Export UC active inflammation/OC020-1 pre treatment_base sub CR removed_57__X_-9663.2__Y_46884.7__Z_36.368__Time_649.txt
- Export UC active inflammation/OC031-1 pre treatment_base sub CR removed_7__X_2362.14__Y_35192.7__Z_75.6__Time_80.txt
- Export UC active inflammation/OC007-1 post treatment_BL sub CR removed_67__X_-7811.31__Y_-1577.63__Z_-3716.94__Time_764.txt
- Export UC active inflammation/OC043-1 pre treatment_base sub CR removed_67__X_-16591.3__Y_77869.8__Z_870.266__Time_759.txt
- Export UC active inflammation/EC033-1_base sub CR removed_97__X_31701.6__Y_-63979.7__Z_2388.02__Time_1105.txt
- Export UC active inflammation/OC032-1 pre treatment_base sub CR removed_4__X_-18645.6__Y_36492.6__Z_-127.2__Time_44.txt
- Export UC active inflammation/OC039-1 pre treatment_base sub CR removed_97__X_16282.8__Y_9695.86__Z_1747.85__Time_1107.txt
- Export UC active inflammation/OC003-2 _BL sub CR removed_22__X_-20096.5__Y_1273.39__Z_-881.4__Time_246.txt
- Export UC active inflammation/OC006-1 pre-treatment BL sub CR removed_Copy_27__X_-16936.5__Y_5196.42__Z_-2672.6__Time_302.txt
- Export UC active inflammation/OC038-1 pre treatment_base sub CR removed_48__X_6809.37__Y_10261.3__Z_1718.7__Time_549.txt
- Export UC active inflammation/OC013-1 pre treat_base sub CR removed_44__X_-33328.1__Y_11409.5__Z_-414.932__Time_505.txt
- Export UC active inflammation/EC033-1_base sub CR removed_21__X_31700.6__Y_-63986.7__Z_2388.93__Time_237.txt
- Export UC active inflammation/OC013 post treatment-2_BL sub CR removed_99__X_13373.9__Y_18530.7__Time_1104.txt
- Export UC active inflammation/OC028-1 post treatment_CR removed base sub_14__X_2105.28__Y_696.751__Z_1188.83__Time_160.txt
- Export UC active inflammation/OC039-1 pre treatment_base sub CR removed_68__X_16288.8__Y_9692.86__Z_1748.04__Time_776.txt
- Export UC active inflammation/OC023-2 _base sub CR removed_23__X_25477.7__Y_6211.9__Z_811.148__Time_264.txt
- Export UC active inflammation/OC006-1 post treatment_base sub CR removed_89__X_-12415.4__Y_44068.1__Time_992.txt
- Export UC active inflammation/OC035 pre treatment-1_base sub cr removed_9__X_-23898.9__Y_33338.7__Z_-434.669__Time_103.txt
- Export UC active inflammation/OC028-1 post treatment_CR removed base sub_95__X_2104.28__Y_704.751__Z_1186.87__Time_1091.txt
- Export UC active inflammation/OC020-1 pre treatment_base sub CR removed_21__X_-9664.2__Y_46881.7__Z_36.2615__Time_238.txt
- Export UC active inflammation/OC043-1 pre treatment_base sub CR removed_0__X_-16598.3__Y_77863.8__Z_871__Time_0.txt
- Export UC active inflammation/OC026-2_base sub CR removed_91__X_-19412.5__Y_37413.5__Z_315.453__Time_1035.txt
- Export UC active inflammation/OC035-1 post treatment_base sub CR removed_66__X_-12017.2__Y_76908.1__Z_921.73__Time_746.txt
- Export UC active inflammation/EC025-1_BL sub CR removed_38__X_-5292.74__Y_1718.38__Z_-2843.35__Time_436.txt
- Export UC active inflammation/OC033-1 pre treatment_base sub CR removed_16__X_-23763.7__Y_38898__Z_-154.568__Time_184.txt
- Export UC active inflammation/EC029_base sub CR removed_10__X_-7219.46__Y_-1194.22__Z_-7213__Time_115.txt
- Export UC active inflammation/OC009-1 pre treatment_CR removed base sub_5__X_-6523.92__Y_3493.58__Z_-337.741__Time_56.txt
- Export UC active inflammation/EC023-1 _BL sub CR removed_54__X_-13716.2__Y_2995.54__Z_-794.238__Time_619.txt
- Export UC active inflammation/OC035-1 post treatment_base sub CR removed_14__X_-12018.2__Y_76903.1__Z_922.506__Time_156.txt
- Export UC active inflammation/EC039-1_base sub CR removed_53__X_-22247.6__Y_63047.5__Z_-400.505__Time_597.txt
- Export UC active inflammation/OC043-1 pre treatment_base sub CR removed_66__X_-16592.3__Y_77869.8__Z_870.347__Time_747.txt
- Export UC active inflammation/OC028-1 post treatment_CR removed base sub_84__X_2104.28__Y_703.751__Z_1186.88__Time_965.txt
- Export UC active inflammation/OC013-1 pre treat_base sub CR removed_63__X_-33329.1__Y_11411.5__Z_-414.784__Time_722.txt
- Export UC active inflammation/EC023-1 _BL sub CR removed_30__X_-13712.2__Y_2993.54__Z_-792.228__Time_344.txt
- Export UC active inflammation/OC009-1 post treatment_BL sub CR removed_7__X_-17936.5__Y_1122.72__Z_-5784.5__Time_80.txt
- Export UC active inflammation/OC039-1 pre treatment_base sub CR removed_43__X_16283.8__Y_9690.86__Z_1748.33__Time_490.txt
- Export UC active inflammation/EC039-1_base sub CR removed_1__X_-22252.6__Y_63042.5__Z_-400.4__Time_11.txt
- Export UC active inflammation/EC025-1_BL sub CR removed_25__X_-5288.74__Y_1717.38__Z_-2843.42__Time_286.txt
- Export UC active inflammation/OC035-1 post treatment_base sub CR removed_45__X_-12018.2__Y_76906.1__Z_921.737__Time_508.txt
- Export UC active inflammation/OC035 pre treatment-1_base sub cr removed_91__X_-23899.9__Y_33347.7__Z_-436.29__Time_1040.txt
- Export UC active inflammation/OC035-1 post treatment_base sub CR removed_65__X_-12018.2__Y_76908.1__Z_921.745__Time_735.txt
- Export UC active inflammation/OC034-1 pre treatment_base sub CR removed_59__X_-12274.4__Y_35523.2__Z_0.134959__Time_675.txt
- Export UC active inflammation/OC003-2 _BL sub CR removed_69__X_-20089.5__Y_1277.39__Z_-881.052__Time_774.txt
- Export UC active inflammation/OC015-1 pre treat_base sub CR removed_52__X_-12093.6__Y_3124.82__Z_-309.28__Time_597.txt
- Export UC active inflammation/OC034-1 pre treatment_base sub CR removed_87__X_-12267.4__Y_35526.2__Z_-1.27527__Time_995.txt
- Export UC active inflammation/OC033-1 pre treatment_base sub CR removed_56__X_-23763.7__Y_38902__Z_-157.111__Time_643.txt
- Export UC active inflammation/OC023-2 _base sub CR removed_31__X_25482.7__Y_6212.9__Z_811.552__Time_356.txt
- Export UC active inflammation/OC043-1 pre treatment_base sub CR removed_58__X_-16597.3__Y_77868.8__Z_870.751__Time_656.txt
- Export UC active inflammation/OC003-2 _BL sub CR removed_26__X_-20092.5__Y_1273.39__Z_-881.4__Time_291.txt
- Export UC active inflammation/EC033-1_base sub CR removed_53__X_31705.6__Y_-63983.7__Z_2388.7__Time_603.txt
- Export UC active inflammation/OC028-1 post treatment_CR removed base sub_66__X_2106.28__Y_701.751__Z_1187.35__Time_758.txt
- Export UC active inflammation/OC028-1 post treatment_CR removed base sub_77__X_2102.28__Y_702.751__Z_1187.05__Time_885.txt
- Export UC active inflammation/EC023-1 _BL sub CR removed_65__X_-13716.2__Y_2996.54__Z_-794.237__Time_744.txt
- Export UC active inflammation/OC039-1 pre treatment_base sub CR removed_25__X_16285.8__Y_9688.86__Z_1748.8__Time_285.txt
- Export UC active inflammation/OC013 post treatment-2_BL sub CR removed_75__X_13376.7__Y_18529.3__Time_836.txt
- Export UC active inflammation/OC023 post treatment-1_base sub cr removed_56__X_-20372.5__Y_49407__Z_923.706__Time_634.txt
- Export UC active inflammation/OC031-1 pre treatment_base sub CR removed_69__X_2364.14__Y_35198.7__Z_75.5598__Time_794.txt
- Export UC active inflammation/EC029_base sub CR removed_34__X_-7223.46__Y_-1192.22__Z_-7213.4__Time_389.txt
- Export UC active inflammation/OC032-1 pre treatment_base sub CR removed_8__X_-18641.6__Y_36492.6__Z_-127.2__Time_89.txt
- Export UC active inflammation/OC013-1 pre treat_base sub CR removed_54__X_-33327.1__Y_11410.5__Z_-415.351__Time_618.txt
- Export UC active inflammation/EC025-1_BL sub CR removed_50__X_-5284.74__Y_1720.38__Z_-2844.05__Time_574.txt
- Export UC active inflammation/OC039-1 pre treatment_base sub CR removed_14__X_16285.8__Y_9687.86__Z_1748.82__Time_160.txt
- Export UC active inflammation/EC025-1_BL sub CR removed_18__X_-5292.74__Y_1716.38__Z_-2844.31__Time_206.txt
- Export UC active inflammation/OC020-1 pre treatment_base sub CR removed_92__X_-9658.2__Y_46888.7__Z_36.1693__Time_1050.txt
- Export UC active inflammation/OC041-1 pre treatment_base sub CR removed_7__X_-24363.2__Y_79456.2__Z_936.838__Time_80.txt
- Export UC active inflammation/OC043-1 pre treatment_base sub CR removed_13__X_-16592.3__Y_77864.8__Z_870.864__Time_145.txt
- Export UC active inflammation/OC034-1 pre treatment_base sub CR removed_93__X_-12268.4__Y_35527.2__Z_-1.21657__Time_1063.txt
- Export UC active inflammation/OC031-1 pre treatment_base sub CR removed_99__X_2355.14__Y_35201.7__Z_75.4__Time_1135.txt
- Export UC active inflammation/OC028-2 pre treatment base sub cr removed_51__X_347.413__Y_32100.4__Z_108.91__Time_590.txt
- Export UC active inflammation/OC026-2_base sub CR removed_70__X_-19411.5__Y_37411.5__Z_315.176__Time_795.txt
- Export UC active inflammation/OC023 post treatment-1_base sub cr removed_6__X_-20369.5__Y_49402__Z_925.4__Time_67.txt
- Export UC active inflammation/OC023 post treatment-1_base sub cr removed_76__X_-20372.5__Y_49409__Z_923.351__Time_863.txt
- Export UC active inflammation/OC028-2 pre treatment base sub cr removed_42__X_341.413__Y_32099.4__Z_107.44__Time_487.txt
- Export UC active inflammation/OC009-1 pre treatment_CR removed base sub_76__X_-6525.92__Y_3500.58__Z_-339.144__Time_871.txt
- Export UC active inflammation/OC009-1 pre treatment_CR removed base sub_43__X_-6525.92__Y_3497.58__Z_-338.265__Time_493.txt
- Export UC active inflammation/OC023 post treatment-1_base sub cr removed_25__X_-20370.5__Y_49404__Z_924.828__Time_280.txt
- Export UC active inflammation/OC023-2 _base sub CR removed_19__X_25474.7__Y_6210.9__Z_810.646__Time_218.txt
- Export UC active inflammation/OC003-2 _BL sub CR removed_71__X_-20090.5__Y_1278.39__Z_-880.814__Time_797.txt
- Export UC active inflammation/OC006-1 pre-treatment BL sub CR removed_Copy_17__X_-16941.5__Y_5195.42__Z_-2672.6__Time_190.txt
- Export UC active inflammation/OC033-1 pre treatment_base sub CR removed_10__X_-23757.7__Y_38898__Z_-155.682__Time_115.txt
- Export UC active inflammation/EC029_base sub CR removed_78__X_-7227.46__Y_-1188.22__Z_-7213.6__Time_890.txt
- Export UC active inflammation/OC009-1 post treatment_BL sub CR removed_17__X_-17941.5__Y_1123.72__Z_-5784.25__Time_195.txt
- Export UC active inflammation/OC026-2_base sub CR removed_38__X_-19419.5__Y_37407.5__Z_315.542__Time_428.txt
- Export UC active inflammation/OC035 pre treatment-1_base sub cr removed_6__X_-23901.9__Y_33338.7__Z_-434.103__Time_69.txt
- Export UC active inflammation/OC009-1 post treatment_BL sub CR removed_12__X_-17936.5__Y_1123.72__Z_-5784.67__Time_138.txt
- Export UC active inflammation/OC013 post treatment-2_BL sub CR removed_37__X_13375.3__Y_18526.5__Time_412.txt
- Export UC active inflammation/OC009-1 post treatment_BL sub CR removed_48__X_-17935.5__Y_1126.72__Z_-5784.72__Time_551.txt
- Export UC active inflammation/OC035-1 post treatment_base sub CR removed_62__X_-12021.2__Y_76908.1__Z_922.091__Time_700.txt
- Export UC active inflammation/OC039-1 pre treatment_base sub CR removed_24__X_16284.8__Y_9688.86__Z_1749.21__Time_274.txt
- Export UC active inflammation/OC006-1 post treatment_base sub CR removed_13__X_-12418.4__Y_44061.1__Time_144.txt
- Export UC active inflammation/OC032-1 pre treatment_base sub CR removed_12__X_-18642.6__Y_36493.6__Z_-127.406__Time_135.txt
- Export UC active inflammation/OC013 post treatment-2_BL sub CR removed_5__X_13377.4__Y_18524.4__Time_55.txt
- Export UC active inflammation/OC028-2 pre treatment base sub cr removed_75__X_343.413__Y_32102.4__Z_110.016__Time_869.txt
- Export UC active inflammation/OC032-1 pre treatment_base sub CR removed_82__X_-18647.6__Y_36500.6__Z_-128.929__Time_928.txt
- Export UC active inflammation/EC025-1_BL sub CR removed_26__X_-5287.74__Y_1717.38__Z_-2843.11__Time_298.txt
- Export UC active inflammation/OC035 pre treatment-1_base sub cr removed_77__X_-23905.9__Y_33345.7__Z_-435.955__Time_879.txt
- Export UC active inflammation/OC034 post treatment_base sub CR removed_99__X_-4896.59__Y_10077__Z_1507.2__Time_1117.txt
- Export UC active inflammation/OC037-1 pre treatment_base sub CR removed_71__X_9102.98__Y_11127.4__Z_1760.8__Time_814.txt
- Export UC active inflammation/OC026-2_base sub CR removed_48__X_-19412.5__Y_37408.5__Z_315__Time_543.txt
- Export UC active inflammation/OC026-2_base sub CR removed_11__X_-19412.5__Y_37405.5__Z_315__Time_123.txt
- Export UC active inflammation/OC015-1 pre treat_base sub CR removed_32__X_-12093.6__Y_3122.82__Z_-309.349__Time_367.txt
- Export UC active inflammation/OC007-1 pre treat_base sub CR removed_26__X_-9632.47__Y_1823.94__Z_-819.116__Time_299.txt
- Export UC active inflammation/OC028-1 post treatment_CR removed base sub_74__X_2105.28__Y_702.751__Z_1186.96__Time_850.txt
- Export UC active inflammation/OC020-1 pre treatment_base sub CR removed_19__X_-9665.2__Y_46880.7__Z_36.3651__Time_215.txt
- Export UC active inflammation/OC038-1 pre treatment_base sub CR removed_99__X_6801.37__Y_10266.3__Z_1718__Time_1129.txt
- Export UC active inflammation/OC007-1 post treatment_BL sub CR removed_42__X_-7816.31__Y_-1579.63__Z_-3716.78__Time_479.txt
- Export UC active inflammation/OC023-2 _base sub CR removed_68__X_25482.7__Y_6215.9__Z_810.702__Time_780.txt
- Export UC active inflammation/OC020-1 pre treatment_base sub CR removed_42__X_-9663.2__Y_46883.7__Z_36.0768__Time_478.txt
- Export UC active inflammation/OC026-2_base sub CR removed_19__X_-19420.5__Y_37405.5__Z_315.137__Time_213.txt
- Export UC active inflammation/OC007-1 post treatment_BL sub CR removed_21__X_-7817.31__Y_-1581.63__Z_-3716.35__Time_240.txt
- Export UC active inflammation/OC038-1 pre treatment_base sub CR removed_22__X_6803.37__Y_10259.3__Z_1719.74__Time_252.txt
- Export UC active inflammation/OC035 pre treatment-1_base sub cr removed_42__X_-23905.9__Y_33342.7__Z_-435.883__Time_479.txt
- Export UC active inflammation/OC020-1 pre treatment_base sub CR removed_78__X_-9664.2__Y_46886.7__Z_37.0104__Time_890.txt
- Export UC active inflammation/OC003-2 _BL sub CR removed_40__X_-20098.5__Y_1275.39__Z_-881.4__Time_448.txt
- Export UC active inflammation/OC031-1 pre treatment_base sub CR removed_86__X_2361.14__Y_35200.7__Z_75.5405__Time_987.txt
- Export UC active inflammation/OC038-1 pre treatment_base sub CR removed_82__X_6803.37__Y_10265.3__Z_1717.98__Time_936.txt
- Export UC active inflammation/OC034 post treatment_base sub CR removed_89__X_-4887.59__Y_10076__Z_1506.73__Time_1002.txt
- Export UC active inflammation/OC035 pre treatment-1_base sub cr removed_62__X_-23905.9__Y_33344.7__Z_-435.934__Time_707.txt
- Export UC active inflammation/OC007-1 post treatment_BL sub CR removed_75__X_-7814.31__Y_-1576.63__Z_-3717.06__Time_855.txt
- Export UC active inflammation/OC003-2 _BL sub CR removed_73__X_-20092.5__Y_1278.39__Z_-880.803__Time_820.txt
- Export UC active inflammation/OC032-1 pre treatment_base sub CR removed_16__X_-18646.6__Y_36493.6__Z_-127.419__Time_180.txt
- Export UC active inflammation/EC033-1_base sub CR removed_9__X_31708.6__Y_-63988.7__Z_2389.26__Time_101.txt
- Export UC active inflammation/OC020-1 pre treatment_base sub CR removed_26__X_-9659.2__Y_46881.7__Z_35.9968__Time_296.txt
- Export UC active inflammation/OC038-1 pre treatment_base sub CR removed_56__X_6804.37__Y_10262.3__Z_1718.3__Time_640.txt
- Export UC active inflammation/OC031-1 pre treatment_base sub CR removed_16__X_2358.14__Y_35193.7__Z_76.1633__Time_183.txt
- Export UC active inflammation/OC013-1 pre treat_base sub CR removed_30__X_-33323.1__Y_11408.5__Z_-415.2__Time_344.txt
- Export UC active inflammation/OC037-1 pre treatment_base sub CR removed_94__X_9099.98__Y_11129.4__Z_1760.31__Time_1078.txt
- Export UC active inflammation/OC003-2 _BL sub CR removed_50__X_-20089.5__Y_1276.39__Z_-881.282__Time_560.txt
- Export UC active inflammation/OC034 post treatment_base sub CR removed_6__X_-4890.59__Y_10068__Z_1507.2__Time_66.txt
- Export UC active inflammation/OC006-1 pre-treatment BL sub CR removed_Copy_77__X_-16941.5__Y_5201.42__Z_-2673.06__Time_868.txt
- Export UC active inflammation/OC026-2_base sub CR removed_75__X_-19416.5__Y_37411.5__Z_315.73__Time_852.txt
- Export UC active inflammation/OC015-1 pre treat_base sub CR removed_68__X_-12092.6__Y_3125.82__Z_-309.561__Time_780.txt
- Export UC active inflammation/OC009-1 pre treatment_CR removed base sub_86__X_-6522.92__Y_3501.58__Z_-339.242__Time_985.txt
- Export UC active inflammation/OC020-1 pre treatment_base sub CR removed_39__X_-9665.2__Y_46882.7__Z_36.2483__Time_443.txt
- Export UC active inflammation/OC039-1 pre treatment_base sub CR removed_19__X_16280.8__Y_9687.86__Z_1750.14__Time_217.txt
- Export UC active inflammation/OC013 post treatment-2_BL sub CR removed_7__X_13378.8__Y_18524.4__Time_77.txt
- Export UC active inflammation/OC023-2 _base sub CR removed_85__X_25479.7__Y_6217.9__Z_810.82__Time_974.txt
- Export UC active inflammation/EC025-1_BL sub CR removed_47__X_-5286.74__Y_1719.38__Z_-2843.59__Time_540.txt
- Export UC active inflammation/EC023-1 _BL sub CR removed_35__X_-13717.2__Y_2993.54__Z_-794.271__Time_402.txt
- Export UC active inflammation/OC003-2 _BL sub CR removed_38__X_-20097.5__Y_1274.39__Z_-881.4__Time_425.txt
- Export UC active inflammation/OC013-1 pre treat_base sub CR removed_35__X_-33328.1__Y_11408.5__Z_-415.026__Time_401.txt
- Export UC active inflammation/OC023 post treatment-1_base sub cr removed_74__X_-20370.5__Y_49409__Z_923.326__Time_841.txt
- Export UC active inflammation/OC013-1 pre treat_base sub CR removed_70__X_-33323.1__Y_11412.5__Z_-415.733__Time_801.txt
- Export UC active inflammation/OC026-2_base sub CR removed_64__X_-19416.5__Y_37410.5__Z_315.591__Time_726.txt
- Export UC active inflammation/OC037-1 pre treatment_base sub CR removed_67__X_9101.98__Y_11126.4__Z_1760.52__Time_768.txt
- Export UC active inflammation/OC032-1 pre treatment_base sub CR removed_37__X_-18647.6__Y_36495.6__Z_-128.179__Time_417.txt
- Export UC active inflammation/OC028-1 post treatment_CR removed base sub_60__X_2100.28__Y_701.751__Z_1188.68__Time_690.txt
- Export UC active inflammation/OC041-1 pre treatment_base sub CR removed_26__X_-24364.2__Y_79458.2__Z_937.31__Time_299.txt
- Export UC active inflammation/OC032-1 pre treatment_base sub CR removed_60__X_-18649.6__Y_36498.6__Z_-128.8__Time_677.txt
- Export UC active inflammation/OC007-1 pre treat_base sub CR removed_63__X_-9635.47__Y_1827.94__Z_-821.137__Time_724.txt
- Export UC active inflammation/OC013-1 pre treat_base sub CR removed_92__X_-33325.1__Y_11414.5__Z_-416.103__Time_1052.txt
- Export UC active inflammation/OC023 post treatment-1_base sub cr removed_33__X_-20369.5__Y_49405__Z_924.365__Time_373.txt
- Export UC active inflammation/OC026-2_base sub CR removed_57__X_-19418.5__Y_37409.5__Z_315.765__Time_645.txt
- Export UC active inflammation/OC043-1 pre treatment_base sub CR removed_31__X_-16590.3__Y_77866.8__Z_870.395__Time_349.txt
- Export UC active inflammation/OC035 pre treatment-1_base sub cr removed_34__X_-23902.9__Y_33341.7__Z_-435.547__Time_387.txt
- Export UC active inflammation/EC029_base sub CR removed_71__X_-7220.46__Y_-1188.22__Z_-7213.82__Time_810.txt
- Export UC active inflammation/OC023 post treatment-1_base sub cr removed_3__X_-20372.5__Y_49402__Z_925.4__Time_33.txt
- Export UC active inflammation/OC033-1 pre treatment_base sub CR removed_11__X_-23758.7__Y_38898__Z_-155.45__Time_126.txt
- Export UC active inflammation/OC009-1 pre treatment_CR removed base sub_25__X_-6523.92__Y_3495.58__Z_-337.229__Time_286.txt
- Export UC active inflammation/OC038-1 pre treatment_base sub CR removed_94__X_6806.37__Y_10266.3__Z_1717.48__Time_1072.txt
- Export UC active inflammation/OC035 pre treatment-1_base sub cr removed_7__X_-23900.9__Y_33338.7__Z_-434.292__Time_80.txt
- Export UC active inflammation/OC013-1 pre treat_base sub CR removed_52__X_-33325.1__Y_11410.5__Z_-415.333__Time_595.txt
- Export UC active inflammation/OC037-1 pre treatment_base sub CR removed_10__X_9103.98__Y_11121.4__Z_1760.92__Time_114.txt
- Export UC active inflammation/OC026-2_base sub CR removed_50__X_-19411.5__Y_37409.5__Z_315.032__Time_565.txt
- Export UC active inflammation/OC026-2_base sub CR removed_29__X_-19411.5__Y_37406.5__Z_315__Time_326.txt
- Export UC active inflammation/OC007-1 post treatment_BL sub CR removed_74__X_-7813.31__Y_-1576.63__Z_-3716.96__Time_843.txt
- Export UC active inflammation/OC032-1 pre treatment_base sub CR removed_50__X_-18640.6__Y_36497.6__Z_-128.456__Time_564.txt
- Export UC active inflammation/OC031-1 pre treatment_base sub CR removed_53__X_2361.14__Y_35197.7__Z_75.8973__Time_609.txt
- Export UC active inflammation/EC029_base sub CR removed_37__X_-7226.46__Y_-1192.22__Z_-7213.4__Time_423.txt
- Export UC active inflammation/OC013 post treatment-2_BL sub CR removed_84__X_13376.7__Y_18530__Time_937.txt
- Export UC active inflammation/OC034-1 pre treatment_base sub CR removed_35__X_-12270.4__Y_35521.2__Z_0.40391__Time_402.txt
- Export UC active inflammation/OC034-1 pre treatment_base sub CR removed_13__X_-12268.4__Y_35519.2__Z_0.754173__Time_149.txt
- Export UC active inflammation/EC029_base sub CR removed_26__X_-7222.46__Y_-1193.22__Z_-7213.23__Time_297.txt
- Export UC active inflammation/OC009-1 post treatment_BL sub CR removed_2__X_-17941.5__Y_1122.72__Z_-5784.32__Time_23.txt
- Export UC active inflammation/EC023-1 _BL sub CR removed_85__X_-13716.2__Y_2998.54__Z_-794.015__Time_973.txt
- Export UC active inflammation/OC007-1 post treatment_BL sub CR removed_36__X_-7815.31__Y_-1580.63__Z_-3716.43__Time_411.txt
- Export UC active inflammation/OC013 post treatment-2_BL sub CR removed_57__X_13375.3__Y_18527.9__Time_635.txt
- Export UC active inflammation/OC041-1 pre treatment_base sub CR removed_10__X_-24361.2__Y_79457.2__Z_936.568__Time_115.txt
- Export UC active inflammation/OC006-1 post treatment_base sub CR removed_65__X_-12419.4__Y_44066.1__Time_724.txt
- Export UC active inflammation/OC043-1 pre treatment_base sub CR removed_14__X_-16593.3__Y_77864.8__Z_870.917__Time_157.txt
- Export UC active inflammation/OC015-1 pre treat_base sub CR removed_97__X_-12098.6__Y_3128.82__Z_-309.77__Time_1113.txt
- Export UC active inflammation/OC033-1 pre treatment_base sub CR removed_35__X_-23762.7__Y_38900__Z_-155.862__Time_402.txt
- Export UC active inflammation/OC038-1 pre treatment_base sub CR removed_47__X_6808.37__Y_10261.3__Z_1718.66__Time_537.txt
- Export UC active inflammation/OC006-1 pre-treatment BL sub CR removed_Copy_92__X_-16936.5__Y_5203.42__Z_-2673.06__Time_1040.txt
- Export UC active inflammation/OC035 pre treatment-1_base sub cr removed_90__X_-23898.9__Y_33347.7__Z_-436.327__Time_1028.txt
- Export UC active inflammation/OC013 post treatment-2_BL sub CR removed_16__X_13376__Y_18525.1__Time_178.txt
- Export UC active inflammation/EC023-1 _BL sub CR removed_38__X_-13720.2__Y_2993.54__Z_-794.366__Time_436.txt
- Export UC active inflammation/OC033-1 pre treatment_base sub CR removed_27__X_-23759.7__Y_38899__Z_-155.217__Time_310.txt
- Export UC active inflammation/OC037-1 pre treatment_base sub CR removed_76__X_9097.98__Y_11127.4__Z_1760.51__Time_871.txt
- Export UC active inflammation/OC026-2_base sub CR removed_47__X_-19413.5__Y_37408.5__Z_315__Time_532.txt
- Export UC active inflammation/EC033-1_base sub CR removed_69__X_31708.6__Y_-63982.7__Z_2388.31__Time_787.txt
- Export UC active inflammation/OC003-2 _BL sub CR removed_95__X_-20094.5__Y_1280.39__Z_-880.148__Time_1070.txt
- Export UC active inflammation/EC039-1_base sub CR removed_76__X_-22250.6__Y_63049.5__Z_-400.438__Time_859.txt
- Export UC active inflammation/OC023-2 _base sub CR removed_51__X_25482.7__Y_6214.9__Z_810.845__Time_585.txt
- Export UC active inflammation/OC033-1 pre treatment_base sub CR removed_67__X_-23759.7__Y_38903__Z_-157.132__Time_768.txt
- Export UC active inflammation/OC007-1 post treatment_BL sub CR removed_72__X_-7811.31__Y_-1576.63__Z_-3717.06__Time_821.txt
- Export UC active inflammation/OC006-1 post treatment_base sub CR removed_30__X_-12415.4__Y_44063.1__Time_334.txt
- Export UC active inflammation/OC015-1 pre treat_base sub CR removed_10__X_-12091.6__Y_3120.82__Z_-309.766__Time_115.txt
- Export UC active inflammation/EC023-1 _BL sub CR removed_94__X_-13716.2__Y_2999.54__Z_-793.904__Time_1077.txt
- Export UC active inflammation/OC013-1 pre treat_base sub CR removed_82__X_-33330.1__Y_11413.5__Z_-414.979__Time_938.txt
- Export UC active inflammation/OC043-1 pre treatment_base sub CR removed_53__X_-16592.3__Y_77868.8__Z_870.34__Time_599.txt
- Export UC active inflammation/OC023-2 _base sub CR removed_47__X_25481.7__Y_6213.9__Z_811.22__Time_539.txt
- Export UC active inflammation/OC006-1 pre-treatment BL sub CR removed_Copy_14__X_-16938.5__Y_5195.42__Z_-2672.6__Time_156.txt
- Export UC active inflammation/OC033-1 pre treatment_base sub CR removed_15__X_-23762.7__Y_38898__Z_-154.783__Time_172.txt
- Export UC active inflammation/OC033-1 pre treatment_base sub CR removed_54__X_-23761.7__Y_38902__Z_-157.043__Time_620.txt
- Export UC active inflammation/OC013 post treatment-2_BL sub CR removed_47__X_13378.8__Y_18527.2__Time_524.txt
- Export UC active inflammation/OC043-1 pre treatment_base sub CR removed_19__X_-16598.3__Y_77864.8__Z_870.975__Time_213.txt
- Export UC active inflammation/OC038-1 pre treatment_base sub CR removed_10__X_6810.37__Y_10258.3__Z_1718.82__Time_115.txt
- Export UC active inflammation/EC029_base sub CR removed_81__X_-7227.46__Y_-1187.22__Z_-7213.6__Time_924.txt
- Export UC active inflammation/EC039-1_base sub CR removed_43__X_-22250.6__Y_63046.5__Z_-400.424__Time_484.txt
- Export UC active inflammation/OC035-1 post treatment_base sub CR removed_94__X_-12018.2__Y_76911.1__Z_922.288__Time_1067.txt
- Export UC active inflammation/OC009-1 pre treatment_CR removed base sub_0__X_-6528.92__Y_3493.58__Z_-337.925__Time_0.txt
- Export UC active inflammation/OC015-1 pre treat_base sub CR removed_83__X_-12097.6__Y_3127.82__Z_-309.633__Time_953.txt
- Export UC active inflammation/OC031-1 pre treatment_base sub CR removed_43__X_2358.14__Y_35196.7__Z_75.8356__Time_495.txt
- Export UC active inflammation/EC033-1_base sub CR removed_59__X_31699.6__Y_-63983.7__Z_2388.2__Time_672.txt
- Export UC active inflammation/OC015-1 pre treat_base sub CR removed_87__X_-12093.6__Y_3127.82__Z_-309.623__Time_998.txt
- Export UC active inflammation/OC041-1 pre treatment_base sub CR removed_97__X_-24368.2__Y_79465.2__Z_937.031__Time_1109.txt
- Export UC active inflammation/OC037-1 pre treatment_base sub CR removed_87__X_9101.98__Y_11128.4__Z_1760.5__Time_997.txt
- Export UC active inflammation/OC028-1 post treatment_CR removed base sub_93__X_2106.28__Y_704.751__Z_1187.16__Time_1068.txt
- Export UC active inflammation/OC039-1 pre treatment_base sub CR removed_65__X_16285.8__Y_9692.86__Z_1748.3__Time_741.txt
- Export UC active inflammation/OC031-1 pre treatment_base sub CR removed_98__X_2356.14__Y_35201.7__Z_75.4__Time_1124.txt
[truncated: 3,013 more entries]
