# Supplementary material for: Raman spectroscopy accurately differentiates mucosal healing from non-healing and biochemical changes following biological therapy in inflammatory bowel disease
Source: PLoS One. 2021 Jun 2;16(6):e0252210. doi: 10.1371/journal.pone.0252210 (PMC8172032; doi:10.1371/journal.pone.0252210)
Supplement: S3 Dataset — (ZIP) [file pone.0252210.s005.zip › Export UC active inflammation/OC035-1 post treatment_base sub CR removed_33__X_-12017.2__Y_76905.1__Z_921.989__Time_371.txt]

1714.774414	62.272640
1713.797852	-117.028488
1712.820313	-56.220978
1711.843750	109.224579
1710.866211	-76.612541
1709.888672	-85.365372
1708.911133	96.277267
1707.933594	-11.356996
1706.955078	92.793678
1705.976563	52.501537
1704.998047	7.118359
1704.019531	-177.163330
1703.040039	-149.710449
1702.061523	-55.002453
1701.082031	-64.372513
1700.101563	81.683533
1699.122070	209.403854
1698.141602	40.708694
1697.161133	-36.615864
1696.180664	4.109252
1695.200195	120.079803
1694.218750	540.889343
1693.238281	27.534790
1692.256836	430.511108
1691.274414	278.662811
1690.292969	266.233063
1689.310547	446.393677
1688.328125	256.325104
1687.345703	709.550720
1686.363281	518.028809
1685.379883	415.108948
1684.396484	472.736023
1683.413086	477.686432
1682.429688	573.829712
1681.445313	910.191284
1680.461914	693.344543
1679.477539	791.291199
1678.493164	602.462463
1677.507813	699.022644
1676.523438	782.961182
1675.538086	1048.333740
1674.552734	819.753906
1673.566406	948.117188
1672.581055	978.825134
1671.594727	1477.798218
1670.608398	1384.879517
1669.622070	1226.310181
1668.634766	1384.437866
1667.648438	1129.119385
1666.661133	1317.793823
1665.673828	1708.741577
1664.685547	1503.303711
1663.698242	1545.343506
1662.709961	1346.731323
1661.721680	1477.632202
1660.733398	1516.400513
1659.744141	1759.851318
1658.755859	1728.385986
1657.766602	1766.454224
1656.777344	1585.393555
1655.787109	1489.782104
1654.797852	1286.387329
1653.807617	1282.198364
1652.817383	1156.968750
1651.827148	1013.934509
1650.835938	773.740234
1649.844727	507.857178
1648.853516	890.366516
1647.862305	686.630432
1646.871094	406.985565
1645.878906	405.437653
1644.886719	309.422241
1643.894531	591.644409
1642.902344	182.682144
1641.910156	186.224442
1640.916992	148.109070
1639.923828	121.136772
1638.930664	-74.064468
1637.936523	182.289581
1636.943359	69.994781
1635.949219	63.706871
1634.955078	-200.304352
1633.960938	-318.771027
1632.965820	-196.979218
1631.970703	-14.168923
1630.975586	-144.265976
1629.980469	-92.186546
1628.985352	-297.573425
1627.989258	-194.562424
1626.993164	-56.941372
1625.997070	112.623230
1625.000977	119.521454
1624.003906	19.046682
1623.007813	74.112671
1622.010742	245.174240
1621.012695	17.212292
1620.015625	359.722015
1619.017578	30.180016
1618.020508	21.458828
1617.021484	162.704132
1616.023438	75.920837
1615.025391	15.746084
1614.026367	-133.275421
1613.027344	-250.447372
1612.028320	-8.044136
1611.028320	82.493568
1610.029297	89.408104
1609.029297	59.901207
1608.029297	4.470477
1607.028320	187.656738
1606.028320	-29.643381
1605.027344	266.516174
1604.026367	138.733643
1603.025391	317.395081
1602.023438	-100.353889
1601.022461	107.441948
1600.020508	-32.499527
1599.018555	-289.871857
1598.016602	28.121414
1597.013672	-64.195267
1596.010742	-323.562653
1595.007813	-203.894974
1594.004883	-319.223633
1593.001953	-3.538857
1591.998047	-37.722347
1590.994141	-267.560028
1589.990234	92.540146
1588.986328	63.816742
1587.981445	429.037140
1586.976563	-14.281798
1585.971680	90.163216
1584.966797	358.822113
1583.961914	147.855835
1582.956055	343.469940
1581.950195	343.630737
1580.944336	362.019012
1579.938477	325.710266
1578.931641	289.396729
1577.924805	37.041225
1576.917969	349.444183
1575.911133	125.726387
1574.904297	214.184616
1573.896484	169.919678
1572.888672	156.807297
1571.880859	393.169952
1570.873047	249.914215
1569.864258	-25.880331
1568.855469	103.592430
1567.846680	295.239502
1566.837891	481.499207
1565.829102	348.247620
1564.819336	357.677612
1563.809570	437.037903
1562.799805	246.409943
1561.790039	333.260132
1560.779297	259.138824
1559.768555	192.668793
1558.757813	190.871490
1557.747070	238.145508
1556.736328	90.897385
1555.724609	466.806213
1554.712891	218.199371
1553.701172	634.974060
1552.689453	492.191589
1551.676758	90.443085
1550.664063	444.266113
1549.651367	453.638489
1548.638672	574.014771
1547.625977	435.517578
1546.612305	656.231750
1545.598633	349.300140
1544.584961	672.851624
1543.571289	378.499725
1542.556641	177.024170
1541.541992	264.655212
1540.527344	150.592651
1539.512695	139.593033
1538.498047	138.667023
1537.482422	165.865387
1536.466797	443.043274
1535.451172	-33.339077
1534.434570	421.167267
1533.418945	310.574829
1532.402344	150.774216
1531.385742	19.120485
1530.369141	374.225006
1529.351563	180.192276
1528.334961	34.907303
1527.317383	95.389557
1526.299805	320.326202
1525.281250	372.424713
1524.263672	298.131378
1523.245117	190.128098
1522.226563	-49.298725
1521.208008	150.840393
1520.188477	-109.634476
1519.168945	30.716629
1518.150391	-142.811615
1517.129883	284.670746
1516.110352	23.224525
1515.089844	-30.377928
1514.070313	28.744041
1513.049805	-110.140045
1512.028320	-49.069717
1511.007813	75.849403
1509.986328	-222.915237
1508.964844	168.156433
1507.943359	-200.325409
1506.921875	-192.035614
1505.899414	-281.464844
1504.876953	-248.126648
1503.854492	-163.843979
1502.832031	-28.648701
1501.808594	-247.262558
1500.786133	-258.634277
1499.762695	-290.781158
1498.739258	83.777664
1497.714844	-7.863798
1496.691406	84.484947
1495.666992	7.676006
1494.642578	-94.946991
1493.617188	-282.192993
1492.592773	246.154343
1491.567383	-217.642410
1490.541992	246.033249
1489.516602	126.785484
1488.491211	86.505707
1487.464844	630.735596
1486.438477	194.114456
1485.412109	239.846420
1484.385742	412.905243
1483.358398	424.886688
1482.331055	492.737976
1481.303711	741.390076
1480.276367	658.231140
1479.249023	605.463806
1478.220703	972.995667
1477.192383	723.497986
1476.164063	858.568176
1475.135742	1064.674805
1474.106445	1657.523682
1473.077148	1236.615234
1472.047852	1553.846191
1471.018555	1959.806274
1469.989258	1798.007202
1468.958984	1572.459106
1467.928711	2219.144043
1466.898438	2333.939209
1465.868164	2550.184814
1464.836914	2656.843750
1463.805664	2740.408447
1462.774414	2833.926270
1461.743164	2815.474121
1460.710938	2586.066650
1459.679688	2968.494141
1458.647461	3142.432129
1457.615234	2978.614990
1456.582031	3121.703613
1455.549805	3444.721924
1454.516602	3427.586670
1453.483398	3283.544434
1452.449219	3456.295166
1451.416016	3248.687988
1450.381836	3438.863281
1449.347656	3811.253906
1448.313477	3575.468506
1447.279297	3129.488037
1446.244141	3443.127441
1445.208984	3455.308105
1444.173828	3181.415771
1443.138672	3198.527588
1442.102539	3005.561279
1441.066406	2949.171143
1440.030273	2781.475830
1438.994141	2828.669189
1437.958008	2726.654785
1436.920898	2333.996826
1435.883789	2211.781494
1434.846680	2112.302734
1433.808594	1823.394409
1432.771484	1574.995605
1431.733398	1571.499146
1430.695313	1224.743408
1429.657227	1223.791992
1428.618164	1079.003540
1427.579102	1004.882813
1426.540039	971.129822
1425.500977	841.587402
1424.461914	543.227173
1423.421875	396.169769
1422.381836	606.944946
1421.341797	575.832947
1420.301758	799.106079
1419.260742	584.181885
1418.219727	424.759949
1417.178711	703.352783
1416.137695	383.009949
1415.096680	407.494049
1414.054688	268.505890
1413.012695	373.545471
1411.970703	124.115379
1410.928711	420.286621
1409.885742	-82.749496
1408.842773	67.729210
1407.799805	-20.407543
1406.756836	77.413048
1405.712891	185.292633
1404.668945	152.642426
1403.625000	152.724564
1402.581055	255.783569
1401.537109	243.503372
1400.492188	459.546509
1399.447266	236.782486
1398.402344	264.934143
1397.357422	338.308319
1396.311523	148.624466
1395.265625	332.460449
1394.219727	353.529175
1393.173828	459.873596
1392.126953	173.186218
1391.081055	460.042816
1390.034180	11.092222
1388.986328	162.992859
1387.939453	92.356567
1386.891602	109.426674
1385.843750	79.140617
1384.795898	-20.968851
1383.748047	-40.880749
1382.699219	-243.059799
1381.651367	297.083984
1380.602539	-12.134070
1379.552734	81.016296
1378.503906	206.795715
1377.454102	252.807495
1376.404297	-37.936794
1375.354492	-123.750648
1374.303711	-24.744259
1373.253906	-60.241257
1372.203125	-48.160114
1371.152344	-55.820660
1370.100586	-50.826656
1369.049805	-85.474327
1367.998047	-70.079201
1366.946289	102.453835
1365.894531	120.730644
1364.841797	84.425545
1363.789063	-86.062508
1362.736328	-9.856355
1361.683594	6.827315
1360.630859	-80.747772
1359.577148	-21.324488
1358.523438	234.752502
1357.469727	-152.940796
1356.415039	-147.523712
1355.361328	-134.396744
1354.306641	480.201721
1353.251953	424.111084
1352.197266	529.715576
1351.141602	372.320587
1350.085938	545.397339
1349.030273	604.488037
1347.974609	780.427917
1346.918945	939.178955
1345.862305	1264.277832
1344.805664	915.022278
1343.749023	781.862488
1342.691406	1261.216553
1341.634766	1150.860229
1340.577148	1243.955078
1339.519531	1228.285767
1338.460938	1153.436890
1337.403320	1234.879517
1336.344727	969.985596
1335.286133	1096.493652
1334.226563	1195.985352
1333.167969	1038.436890
1332.108398	1081.544556
1331.048828	1097.697754
1329.989258	1153.665894
1328.928711	772.387085
1327.869141	932.719421
1326.808594	957.357544
1325.748047	1142.800537
1324.686523	1044.430298
1323.625977	761.206543
1322.564453	969.575317
1321.502930	1286.704468
1320.440430	1320.209229
1319.378906	1124.558350
1318.316406	1496.487061
1317.253906	1301.401978
1316.190430	1121.444580
1315.127930	1074.927002
1314.064453	1299.734619
1313.000977	1110.823730
1311.937500	1018.310120
1310.873047	1012.277527
1309.809570	994.199585
1308.745117	1210.215698
1307.679688	1234.434326
1306.615234	995.642090
1305.549805	985.963867
1304.484375	1079.830078
1303.418945	1107.516235
1302.353516	1204.268677
1301.287109	1261.897339
1300.220703	1481.915039
1299.154297	817.695129
1298.087891	1126.614380
1297.020508	880.680542
1295.954102	799.579285
1294.886719	942.101501
1293.818359	623.446899
1292.750977	771.315186
1291.682617	492.543488
1290.614258	738.919800
1289.545898	1095.744385
1288.476563	582.430542
1287.407227	662.638550
1286.338867	1250.221069
1285.268555	816.248291
1284.199219	710.861511
1283.128906	1178.697632
1282.058594	816.646179
1280.988281	995.860474
1279.917969	994.119019
1278.846680	642.734741
1277.775391	864.043518
1276.704102	750.432983
1275.632813	852.206665
1274.560547	885.684143
1273.488281	1056.180664
1272.416016	1466.220459
1271.343750	1079.942993
1270.270508	1172.672119
1269.197266	1370.521118
1268.124023	1644.127441
1267.050781	1522.411499
1265.977539	1464.350464
1264.903320	1445.509033
1263.829102	1619.507446
1262.753906	1383.930176
1261.679688	1424.086304
1260.604492	1539.929565
1259.529297	1658.300171
1258.454102	1365.030518
1257.378906	1451.999878
1256.302734	1694.916382
1255.226563	1560.484741
1254.150391	1270.453491
1253.073242	1542.833618
1251.997070	1732.482666
1250.919922	1469.721436
1249.841797	1243.669800
1248.764648	1861.530029
1247.686523	1577.362061
1246.608398	1239.949707
1245.530273	1600.144653
1244.452148	1505.995850
1243.373047	1431.411621
1242.293945	1376.370728
1241.214844	1265.599976
1240.135742	1249.612915
1239.055664	1168.195313
1237.975586	1428.958252
1236.895508	1379.204590
1235.815430	1365.911011
1234.734375	1529.671753
1233.654297	1346.790649
1232.573242	1205.243408
1231.491211	1550.803833
1230.410156	1559.548706
1229.328125	1340.688599
1228.246094	1344.714844
1227.163086	1256.788696
1226.081055	1408.523926
1224.998047	1252.927979
1223.915039	1378.037354
1222.832031	763.029968
1221.748047	948.678162
1220.664063	795.805542
1219.580078	732.435608
1218.496094	637.681946
1217.412109	663.763367
1216.327148	699.493469
1215.242188	334.344238
1214.157227	802.263245
1213.071289	866.872559
1211.985352	511.536865
1210.899414	812.578735
1209.813477	845.715271
1208.727539	615.942871
1207.640625	767.188354
1206.553711	419.353760
1205.466797	572.908203
1204.378906	608.290222
1203.291016	600.247620
1202.203125	129.753601
1201.115234	27.810574
1200.027344	-16.369938
1198.938477	461.675842
1197.849609	181.485245
1196.760742	103.429962
1195.670898	-70.866119
1194.582031	24.154015
1193.492188	-61.248917
1192.401367	-209.181763
1191.311523	-83.196342
1190.220703	-156.754929
1189.129883	-55.032318
1188.039063	32.142345
1186.947266	116.785187
1185.856445	-153.957352
1184.764648	-134.307907
1183.671875	-153.156296
1182.580078	266.851654
1181.487305	403.580719
1180.394531	329.144287
1179.301758	-59.390007
1178.208984	287.863983
1177.115234	371.285156
1176.021484	516.825317
1174.927734	542.427368
1173.833008	426.620422
1172.738281	-22.008450
1171.643555	788.306030
1170.548828	370.631958
1169.454102	290.308990
1168.358398	157.266251
1167.262695	71.962761
1166.166992	139.550797
1165.070313	-268.663757
1163.973633	181.001312
1162.876953	484.583221
1161.780273	613.515686
1160.683594	627.615417
1159.585938	295.379272
1158.488281	595.650574
1157.389648	554.382996
1156.291992	718.146790
1155.193359	729.018982
1154.094727	608.560364
1152.996094	361.629089
1151.896484	522.240967
1150.796875	699.291443
1149.697266	492.502136
1148.597656	414.260559
1147.498047	385.891876
1146.397461	366.884186
1145.296875	438.165253
1144.195313	440.220978
1143.094727	194.649277
1141.993164	289.174713
1140.891602	278.835266
1139.789063	206.499374
1138.687500	364.602295
1137.584961	425.006317
1136.482422	335.510101
1135.379883	761.367249
1134.276367	778.342102
1133.172852	861.612915
1132.069336	1046.740234
1130.964844	1136.661743
1129.861328	1295.175415
1128.756836	1818.768311
1127.652344	1609.057373
1126.546875	1541.530762
1125.442383	1578.163818
1124.336914	1375.208008
1123.230469	1380.683105
1122.125000	1208.297607
1121.018555	1244.232178
1119.912109	1218.402222
1118.805664	1249.222412
1117.699219	1246.709106
1116.591797	1149.355591
1115.484375	1269.525513
1114.376953	909.303589
1113.268555	1279.776733
1112.160156	957.184082
1111.051758	1194.757080
1109.943359	1169.737305
1108.833984	1012.240540
1107.725586	1242.030762
1106.616211	1079.522217
1105.505859	1353.694214
1104.396484	1351.405762
1103.286133	1306.466797
1102.175781	1308.567261
1101.064453	1492.125244
1099.954102	1352.358521
1098.842773	1358.665894
1097.731445	1527.458862
1096.619141	956.008850
1095.507813	1235.241943
1094.395508	1233.868286
1093.282227	1211.135986
1092.169922	1249.491455
1091.056641	1264.132813
1089.943359	1144.473022
1088.830078	1260.016357
1087.716797	1351.839478
1086.602539	1478.751953
1085.488281	1205.745483
1084.373047	1264.178589
1083.258789	1411.769775
1082.143555	992.879639
1081.028320	1382.158813
1079.913086	1348.387451
1078.796875	1220.575928
1077.680664	1111.482788
1076.564453	1140.794678
1075.448242	1221.602051
1074.331055	1262.370361
1073.213867	1014.530701
1072.096680	1031.666138
1070.979492	1083.853882
1069.861328	1046.846191
1068.743164	873.852112
1067.625000	862.487915
1066.505859	925.978455
1065.386719	1092.380737
1064.267578	1026.858032
1063.148438	1019.798584
1062.029297	1134.342407
1060.909180	722.378296
1059.789063	1028.572876
1058.667969	721.899048
1057.547852	1002.103333
1056.426758	894.121704
1055.305664	877.265930
1054.183594	703.827026
1053.062500	1039.602783
1051.940430	994.540710
1050.818359	851.405945
1049.695313	675.610535
1048.572266	1122.906006
1047.449219	643.776428
1046.326172	876.229553
1045.203125	859.040527
1044.079102	615.685913
1042.955078	668.438843
1041.830078	853.969360
1040.706055	449.995697
1039.581055	537.650940
1038.456055	445.956329
1037.331055	326.370758
1036.205078	400.023285
1035.079102	701.700745
1033.953125	956.721558
1032.826172	469.654175
1031.700195	889.754028
1030.573242	700.558594
1029.445313	374.335571
1028.318359	252.799149
1027.190430	-1.079358
1026.062500	174.904770
1024.934570	195.265152
1023.805664	-83.837570
1022.676758	-139.931244
1021.547852	22.189106
1020.418945	-179.945328
1019.289063	30.931746
1018.159180	-170.989029
1017.029297	-57.442142
1015.898438	-164.079086
1014.767578	380.579590
1013.636719	-15.544386
1012.505859	98.177673
1011.375000	292.987762
1010.243164	501.681946
1009.111328	726.580994
1007.978516	976.922607
1006.846680	1345.254028
1005.713867	2275.572510
1004.581055	3011.325195
1003.447266	3372.310791
1002.313477	3164.647705
1001.179688	2099.880859
1000.045898	1276.011475
998.912109	1055.505859
997.777344	761.334839
996.642578	402.796204
995.506836	559.274963
994.372070	628.145691
993.236328	521.784607
992.100586	401.787720
990.963867	593.302124
989.828125	321.498047
988.691406	538.615845
987.553711	555.307434
986.416992	364.820068
985.279297	418.734772
984.141602	343.845398
983.003906	329.021851
981.865234	556.056702
980.726563	210.180573
979.587891	361.583618
978.448242	623.500061
977.309570	607.246399
976.169922	841.778870
975.030273	494.885773
973.889648	598.739197
972.749023	645.308472
971.608398	1050.367310
970.467773	1032.919800
969.326172	687.388550
968.184570	417.972321
967.042969	532.104797
965.901367	593.631409
964.758789	478.733124
963.616211	439.775818
962.473633	579.874329
961.330078	536.764648
960.186523	532.850830
959.042969	646.001526
957.899414	731.839050
956.754883	391.947571
955.610352	38.710564
954.465820	207.707214
953.321289	418.043976
952.175781	161.821091
951.030273	340.510773
949.884766	464.471191
948.738281	421.724823
947.591797	285.524292
946.445313	688.887695
945.298828	671.955994
944.151367	833.414368
943.003906	369.385345
941.856445	529.033142
940.708008	10.994317
939.559570	440.380859
938.411133	625.710266
937.262695	530.663940
936.113281	476.943451
934.964844	377.895081
933.814453	80.852829
932.665039	89.514923
931.514648	376.332214
930.364258	-115.648209
929.213867	-165.432983
928.062500	-117.069801
926.912109	-29.803722
925.759766	-69.759956
924.608398	-93.542061
923.456055	169.480743
922.303711	159.763702
921.151367	-74.764923
919.999023	-343.042175
918.845703	-42.931259
917.692383	416.277771
916.539063	-148.750839
915.384766	-136.575302
914.230469	91.466621
913.076172	-97.957176
911.920898	48.730156
910.766602	-10.863730
909.611328	-514.708008
908.455078	-165.587738
907.299805	-389.921967
906.143555	167.912750
904.987305	98.090134
903.830078	-229.718567
902.673828	-235.602112
901.516602	62.108891
900.359375	-99.627655
899.201172	17.262156
898.042969	113.921272
896.884766	341.916840
895.726563	-126.531746
894.567383	4.561854
893.408203	113.167770
892.249023	174.438797
891.088867	-64.626839
889.929688	173.174759
888.769531	311.673706
887.608398	140.970154
886.448242	-6.932243
885.287109	30.437849
884.125977	-58.402283
882.963867	254.438614
881.801758	141.075119
880.639648	104.551910
879.477539	192.146057
878.315430	232.505646
877.152344	338.313202
875.989258	131.112137
874.825195	140.307678
873.661133	154.114838
872.497070	294.062286
871.333008	341.786072
870.168945	295.098083
869.003906	147.325531
867.838867	170.604675
866.672852	52.337070
865.506836	311.793427
864.340820	308.299072
863.174805	127.405769
862.008789	137.567703
860.841797	325.184570
859.674805	211.952484
858.506836	195.341461
857.339844	647.732544
856.171875	348.457550
855.003906	733.403687
853.834961	613.705078
852.666016	606.172729
851.497070	311.797699
850.328125	622.549561
849.158203	536.675842
847.988281	231.370132
846.818359	190.416519
845.647461	104.718719
844.477539	155.559738
843.306641	101.212944
842.134766	228.073685
840.963867	296.692688
839.791992	-23.779795
838.619141	337.653168
837.447266	137.929245
836.274414	548.223938
835.101563	256.877777
833.928711	316.231628
832.754883	522.868713
831.581055	374.428619
830.407227	408.984772
829.232422	300.671112
828.058594	712.047546
826.883789	579.023438
825.708008	147.230789
824.533203	337.429230
823.357422	226.609924
822.181641	200.405518
821.004883	-17.438862
819.828125	-313.229675
818.651367	163.550415
817.474609	234.889603
816.296875	-3.234673
815.119141	-3.321557
813.941406	-110.298668
812.763672	-275.175568
811.584961	-113.293221
810.406250	-158.333633
809.226563	-252.378082
808.047852	-104.373840
806.868164	-87.628441
805.688477	-173.190155
804.507813	-265.519257
803.327148	-211.476059
802.146484	-210.877762
800.965820	-148.328552
799.784180	-205.736099
798.603516	-23.816088
797.420898	117.955574
796.239258	-128.383209
795.056641	-299.438385
793.874023	-89.560303
792.691406	-23.922567
791.507813	-250.774719
790.324219	239.545486
789.140625	193.851212
787.956055	-13.528991
786.772461	57.726776
785.586914	29.246901
784.402344	31.540165
783.216797	135.332993
782.032227	378.115204
780.845703	388.597931
779.660156	27.763172
778.473633	-72.485504
777.287109	-230.287064
776.100586	20.175383
774.913086	-102.640663
773.725586	114.199097
772.538086	191.775757
771.349609	90.494141
770.161133	-17.540527
768.972656	21.979946
767.784180	200.137375
766.594727	184.139420
765.405273	645.971558
764.215820	435.720093
763.026367	480.791748
761.835938	582.902161
760.645508	658.385864
759.454102	639.058105
758.262695	678.967041
757.072266	804.458191
755.879883	606.539734
754.688477	520.660034
753.496094	478.622681
752.303711	570.479126
751.110352	609.433899
749.917969	599.917236
748.724609	849.341736
747.530273	371.979614
746.336914	632.059143
745.142578	461.883514
743.948242	475.922363
742.752930	584.140381
741.558594	549.699036
740.363281	149.133896
739.166992	265.827667
737.971680	430.581421
736.775391	358.620209
735.579102	301.952454
734.381836	302.164612
733.185547	162.236633
731.988281	350.563507
730.790039	271.849487
729.592773	77.211792
728.394531	173.469482
727.196289	304.638123
725.997070	374.529541
724.797852	66.341194
723.598633	463.948029
722.399414	96.920311
721.199219	426.662018
719.999023	378.591736
718.798828	188.703812
717.598633	455.004364
716.397461	147.469955
715.196289	304.704834
713.994141	372.527588
712.792969	137.362823
711.590820	434.198944
710.388672	316.968140
709.185547	167.211914
707.982422	167.915085
706.779297	262.365051
705.576172	350.360870
704.372070	-125.264717
703.167969	204.583801
701.963867	114.558777
700.759766	359.673767
699.554688	13.386567
698.349609	350.047638
697.143555	162.933090
695.938477	-108.657455
694.732422	78.453590
693.525391	-53.591827
692.319336	-359.087494
691.112305	-95.451225
689.905273	-37.907372
688.697266	26.343210
687.490234	45.234695
686.282227	-65.777489
685.073242	-24.711555
683.865234	-291.258575
682.656250	-195.484589
681.447266	-329.188019
680.237305	-50.967556
679.028320	-52.013683
677.818359	-57.129047
676.607422	54.924763
675.397461	-330.610077
674.186523	-202.872589
672.975586	-105.217140
671.763672	-96.016388
670.551758	12.908673
669.339844	141.497070
668.127930	272.442932
666.915039	163.736755
665.703125	137.414505
664.489258	-87.344490
663.276367	277.721497
662.062500	31.913141
660.848633	32.485092
659.634766	169.209213
658.419922	122.707413
657.205078	-22.794735
655.990234	-58.079426
654.775391	107.302391
653.559570	-147.517792
652.343750	-85.331535
651.126953	-232.017578
649.911133	118.980896
648.694336	62.925205
647.477539	398.761993
646.259766	164.118668
645.041992	319.069489
643.824219	299.669922
642.606445	400.676819
641.387695	376.847565
640.168945	116.437157
638.950195	232.136536
637.730469	285.292786
636.511719	-9.832443
635.291016	184.645813
634.071289	58.769222
632.850586	5.609601
631.629883	-170.259323
630.409180	16.166857
629.188477	26.097260
627.966797	207.077621
626.745117	16.394016
625.522461	313.955139
624.300781	263.422058
623.078125	366.422089
621.854492	260.711090
620.631836	833.121216
619.408203	333.550201
618.184570	-203.261017
616.960938	155.884430
615.736328	173.373138
614.511719	74.001274
613.287109	-127.266922
612.061523	-36.972698
610.835938	-275.438721
609.610352	10.339189
608.384766	27.052837
607.158203	-193.187836
605.931641	142.161194
604.705078	60.910568
