# Supplementary material for: Raman spectroscopy accurately differentiates mucosal healing from non-healing and biochemical changes following biological therapy in inflammatory bowel disease
Source: PLoS One. 2021 Jun 2;16(6):e0252210. doi: 10.1371/journal.pone.0252210 (PMC8172032; doi:10.1371/journal.pone.0252210)
Supplement: S3 Dataset — (ZIP) [file pone.0252210.s005.zip › Export UC active inflammation/OC039-1 pre treatment_base sub CR removed_6__X_16286.8__Y_9686.86__Z_1749.56__Time_69.txt]

1714.774414	-32.724655
1713.797852	-15.467503
1712.820313	-45.548107
1711.843750	76.670128
1710.866211	31.987263
1709.888672	-69.481018
1708.911133	-117.773735
1707.933594	-24.464714
1706.955078	-41.445248
1705.976563	-141.760117
1704.998047	-36.153618
1704.019531	224.419449
1703.040039	-74.688881
1702.061523	-106.207176
1701.082031	22.611830
1700.101563	-308.745117
1699.122070	-193.426041
1698.141602	7.314023
1697.161133	216.007584
1696.180664	293.745880
1695.200195	256.673553
1694.218750	238.379318
1693.238281	142.867096
1692.256836	354.510529
1691.274414	203.241272
1690.292969	20.308756
1689.310547	-18.286425
1688.328125	356.812714
1687.345703	465.400116
1686.363281	544.936768
1685.379883	459.482697
1684.396484	710.182678
1683.413086	191.233078
1682.429688	637.102661
1681.445313	726.310364
1680.461914	594.997009
1679.477539	591.901245
1678.493164	591.935364
1677.507813	672.214539
1676.523438	965.790344
1675.538086	847.497742
1674.552734	790.925598
1673.566406	870.420532
1672.581055	1250.765137
1671.594727	1081.453979
1670.608398	1104.027832
1669.622070	821.744141
1668.634766	837.487915
1667.648438	1143.194702
1666.661133	1414.799194
1665.673828	1161.501953
1664.685547	1017.629333
1663.698242	1221.900879
1662.709961	1066.019165
1661.721680	1361.484863
1660.733398	1124.684814
1659.744141	827.611755
1658.755859	1485.058228
1657.766602	934.982300
1656.777344	1254.338257
1655.787109	1081.689575
1654.797852	1129.458740
1653.807617	1257.171509
1652.817383	980.635254
1651.827148	884.701233
1650.835938	680.949646
1649.844727	784.596863
1648.853516	790.993042
1647.862305	359.271362
1646.871094	261.257843
1645.878906	92.520142
1644.886719	254.576584
1643.894531	-279.946960
1642.902344	-13.766658
1641.910156	99.787712
1640.916992	-116.015549
1639.923828	-217.723068
1638.930664	-52.434940
1637.936523	163.407089
1636.943359	216.262833
1635.949219	-249.658661
1634.955078	-156.169647
1633.960938	-323.033478
1632.965820	-96.852417
1631.970703	-233.690979
1630.975586	-319.941925
1629.980469	70.796753
1628.985352	-259.266479
1627.989258	-112.480400
1626.993164	-325.690094
1625.997070	-62.300789
1625.000977	88.352455
1624.003906	110.545242
1623.007813	151.580643
1622.010742	221.909668
1621.012695	237.430557
1620.015625	770.820496
1619.017578	829.036560
1618.020508	170.877380
1617.021484	455.694305
1616.023438	74.190910
1615.025391	351.779297
1614.026367	348.900330
1613.027344	230.969391
1612.028320	401.845795
1611.028320	-32.604912
1610.029297	-99.611702
1609.029297	-150.579895
1608.029297	120.999832
1607.028320	81.046883
1606.028320	-8.353737
1605.027344	-89.608932
1604.026367	292.719147
1603.025391	39.218334
1602.023438	-263.661346
1601.022461	-63.938873
1600.020508	-201.461960
1599.018555	-294.268463
1598.016602	60.169060
1597.013672	-58.414928
1596.010742	-255.156479
1595.007813	-143.381485
1594.004883	-133.357224
1593.001953	-5.678974
1591.998047	-81.556557
1590.994141	-125.948814
1589.990234	114.242485
1588.986328	62.240692
1587.981445	-10.512849
1586.976563	-7.508471
1585.971680	-100.887833
1584.966797	241.176239
1583.961914	426.792267
1582.956055	341.402466
1581.950195	399.375854
1580.944336	181.297806
1579.938477	531.003784
1578.931641	227.139694
1577.924805	261.785675
1576.917969	525.429871
1575.911133	190.580032
1574.904297	92.576126
1573.896484	584.916199
1572.888672	39.633923
1571.880859	-21.945995
1570.873047	-65.340591
1569.864258	127.680954
1568.855469	323.170471
1567.846680	344.509766
1566.837891	72.365898
1565.829102	506.398254
1564.819336	249.755951
1563.809570	366.815918
1562.799805	421.478149
1561.790039	642.025635
1560.779297	540.804932
1559.768555	592.492615
1558.757813	408.161041
1557.747070	260.078125
1556.736328	718.238403
1555.724609	844.480835
1554.712891	491.404938
1553.701172	614.786987
1552.689453	341.883759
1551.676758	625.413147
1550.664063	608.495239
1549.651367	870.840515
1548.638672	1205.335083
1547.625977	735.267944
1546.612305	534.106628
1545.598633	614.617371
1544.584961	702.667419
1543.571289	325.409424
1542.556641	276.193787
1541.541992	95.088631
1540.527344	533.586792
1539.512695	357.282837
1538.498047	436.376892
1537.482422	481.676208
1536.466797	547.387207
1535.451172	543.226013
1534.434570	567.202881
1533.418945	258.379913
1532.402344	452.111969
1531.385742	707.396179
1530.369141	544.941528
1529.351563	104.105591
1528.334961	289.101532
1527.317383	422.275085
1526.299805	346.640625
1525.281250	386.617798
1524.263672	143.300934
1523.245117	337.214264
1522.226563	589.967285
1521.208008	510.641174
1520.188477	235.694321
1519.168945	55.741035
1518.150391	279.138885
1517.129883	458.489594
1516.110352	154.593338
1515.089844	-13.305463
1514.070313	270.584442
1513.049805	279.405212
1512.028320	103.160469
1511.007813	524.693848
1509.986328	-18.876888
1508.964844	137.808167
1507.943359	-52.011955
1506.921875	-129.172363
1505.899414	270.240845
1504.876953	77.233337
1503.854492	-318.349976
1502.832031	-268.242188
1501.808594	-264.510345
1500.786133	-51.008610
1499.762695	-191.141937
1498.739258	-126.676216
1497.714844	-474.487518
1496.691406	-162.256134
1495.666992	-277.579651
1494.642578	-137.328293
1493.617188	-322.097290
1492.592773	-414.951721
1491.567383	-9.631021
1490.541992	-389.141022
1489.516602	-109.592567
1488.491211	-50.022221
1487.464844	165.063995
1486.438477	-49.049599
1485.412109	20.053785
1484.385742	-247.919937
1483.358398	-202.180298
1482.331055	333.116577
1481.303711	419.145599
1480.276367	339.218414
1479.249023	162.275665
1478.220703	255.361191
1477.192383	62.843498
1476.164063	451.085266
1475.135742	584.289063
1474.106445	470.236755
1473.077148	875.442078
1472.047852	1305.771973
1471.018555	1356.577515
1469.989258	1353.780396
1468.958984	1656.060425
1467.928711	1543.522095
1466.898438	1713.126465
1465.868164	1737.623047
1464.836914	1957.648682
1463.805664	2225.730469
1462.774414	1868.606567
1461.743164	1704.546753
1460.710938	1934.026855
1459.679688	1891.661377
1458.647461	1752.714844
1457.615234	2349.687988
1456.582031	2730.607422
1455.549805	2314.763916
1454.516602	2639.539063
1453.483398	2152.679688
1452.449219	2319.966309
1451.416016	2791.276123
1450.381836	2709.865479
1449.347656	2785.489258
1448.313477	2526.659668
1447.279297	2622.416016
1446.244141	2664.866699
1445.208984	2456.645996
1444.173828	2329.442139
1443.138672	1906.212036
1442.102539	1966.255615
1441.066406	1927.598022
1440.030273	2139.251465
1438.994141	2307.802002
1437.958008	1675.031616
1436.920898	1815.735596
1435.883789	1456.122925
1434.846680	1225.471558
1433.808594	1181.756470
1432.771484	1415.809570
1431.733398	1036.334839
1430.695313	1252.623291
1429.657227	860.733887
1428.618164	852.438721
1427.579102	692.837280
1426.540039	503.058746
1425.500977	426.833801
1424.461914	368.311066
1423.421875	435.813568
1422.381836	170.757004
1421.341797	210.637573
1420.301758	237.951492
1419.260742	-67.075775
1418.219727	378.225098
1417.178711	299.908783
1416.137695	163.815125
1415.096680	-60.208244
1414.054688	-2.404384
1413.012695	462.809570
1411.970703	-82.750092
1410.928711	-9.673407
1409.885742	68.453041
1408.842773	121.508537
1407.799805	-202.155640
1406.756836	14.350818
1405.712891	34.992348
1404.668945	-443.817139
1403.625000	13.812515
1402.581055	-248.787125
1401.537109	452.160736
1400.492188	-40.968899
1399.447266	-94.942627
1398.402344	-25.925159
1397.357422	-64.596909
1396.311523	325.370575
1395.265625	161.604538
1394.219727	388.803406
1393.173828	252.907608
1392.126953	-123.179810
1391.081055	362.189362
1390.034180	274.345581
1388.986328	161.639755
1387.939453	184.246384
1386.891602	196.973267
1385.843750	-152.737671
1384.795898	-324.633850
1383.748047	26.103682
1382.699219	176.917908
1381.651367	80.508408
1380.602539	-238.026337
1379.552734	118.015709
1378.503906	-409.776459
1377.454102	-238.221481
1376.404297	237.917480
1375.354492	277.372955
1374.303711	-67.211868
1373.253906	7.578037
1372.203125	-89.558807
1371.152344	217.414001
1370.100586	-73.785606
1369.049805	-0.806861
1367.998047	2.550050
1366.946289	-173.245895
1365.894531	136.861526
1364.841797	382.278381
1363.789063	344.008057
1362.736328	94.411255
1361.683594	317.895477
1360.630859	-5.807582
1359.577148	217.994003
1358.523438	352.388245
1357.469727	163.743332
1356.415039	365.607117
1355.361328	418.511902
1354.306641	74.068138
1353.251953	119.967949
1352.197266	603.145630
1351.141602	783.403687
1350.085938	358.105347
1349.030273	419.641663
1347.974609	677.392029
1346.918945	595.384155
1345.862305	900.530701
1344.805664	1056.982544
1343.749023	1312.751587
1342.691406	1444.680542
1341.634766	1130.744629
1340.577148	1099.582642
1339.519531	1232.136719
1338.460938	1283.113770
1337.403320	1321.928345
1336.344727	1274.290894
1335.286133	1083.357544
1334.226563	1137.663818
1333.167969	1142.712158
1332.108398	826.437134
1331.048828	1136.114868
1329.989258	976.166870
1328.928711	1162.519775
1327.869141	723.841614
1326.808594	1177.424316
1325.748047	1028.343628
1324.686523	990.655701
1323.625977	1192.702515
1322.564453	701.242310
1321.502930	1014.736328
1320.440430	1032.210205
1319.378906	665.082214
1318.316406	993.803284
1317.253906	1453.271240
1316.190430	1338.348267
1315.127930	967.368774
1314.064453	1365.554565
1313.000977	1167.583740
1311.937500	898.474243
1310.873047	1329.026611
1309.809570	1166.268311
1308.745117	1114.536133
1307.679688	834.149353
1306.615234	1075.688843
1305.549805	822.882996
1304.484375	781.880676
1303.418945	822.226929
1302.353516	1111.029175
1301.287109	873.936707
1300.220703	1005.706787
1299.154297	1063.907837
1298.087891	766.131287
1297.020508	969.589661
1295.954102	613.402832
1294.886719	1065.064087
1293.818359	738.794373
1292.750977	837.286560
1291.682617	634.195190
1290.614258	473.052856
1289.545898	657.849365
1288.476563	918.712280
1287.407227	1118.353271
1286.338867	404.147491
1285.268555	572.279907
1284.199219	730.701233
1283.128906	786.357178
1282.058594	648.743774
1280.988281	503.991211
1279.917969	868.421082
1278.846680	821.825928
1277.775391	802.294861
1276.704102	814.700195
1275.632813	660.984436
1274.560547	1120.983643
1273.488281	923.536255
1272.416016	1061.022217
1271.343750	827.282593
1270.270508	686.563782
1269.197266	951.336548
1268.124023	1216.105835
1267.050781	1083.060181
1265.977539	986.786499
1264.903320	1063.859985
1263.829102	1204.414673
1262.753906	932.916443
1261.679688	1251.604614
1260.604492	919.472412
1259.529297	1169.977905
1258.454102	1444.821167
1257.378906	1215.440552
1256.302734	1378.302612
1255.226563	920.341370
1254.150391	1207.495117
1253.073242	968.945496
1251.997070	1805.976807
1250.919922	1248.884766
1249.841797	1579.768066
1248.764648	1616.367920
1247.686523	1772.120850
1246.608398	1325.136108
1245.530273	1303.621704
1244.452148	1257.879395
1243.373047	1170.911377
1242.293945	863.057129
1241.214844	817.575500
1240.135742	1000.303345
1239.055664	1391.672852
1237.975586	1273.433472
1236.895508	1264.422241
1235.815430	993.542358
1234.734375	1307.105103
1233.654297	1164.854492
1232.573242	1141.427490
1231.491211	1304.590820
1230.410156	1220.615601
1229.328125	969.588501
1228.246094	1309.461914
1227.163086	1339.340332
1226.081055	1260.303345
1224.998047	1232.109619
1223.915039	1116.836670
1222.832031	1141.887939
1221.748047	1128.231323
1220.664063	708.428772
1219.580078	682.766785
1218.496094	823.828613
1217.412109	638.670227
1216.327148	753.068176
1215.242188	382.018219
1214.157227	607.431824
1213.071289	721.683167
1211.985352	645.209595
1210.899414	641.114075
1209.813477	774.480164
1208.727539	661.762573
1207.640625	409.214386
1206.553711	887.116882
1205.466797	839.389648
1204.378906	772.356140
1203.291016	618.582947
1202.203125	354.044495
1201.115234	465.187897
1200.027344	352.347015
1198.938477	10.853025
1197.849609	174.757309
1196.760742	-24.727219
1195.670898	-91.910095
1194.582031	-65.349937
1193.492188	-36.464615
1192.401367	-375.408447
1191.311523	-207.235687
1190.220703	-116.094887
1189.129883	145.464554
1188.039063	-210.324600
1186.947266	-376.365784
1185.856445	-290.384308
1184.764648	-79.736122
1183.671875	-399.497162
1182.580078	-637.638245
1181.487305	52.316395
1180.394531	221.591660
1179.301758	-297.255127
1178.208984	212.153748
1177.115234	143.801331
1176.021484	144.854477
1174.927734	399.679260
1173.833008	-40.085075
1172.738281	353.310699
1171.643555	377.861755
1170.548828	237.203949
1169.454102	464.914551
1168.358398	-149.457230
1167.262695	-338.028656
1166.166992	49.519886
1165.070313	166.710175
1163.973633	240.733902
1162.876953	68.551491
1161.780273	168.627304
1160.683594	161.097656
1159.585938	174.945068
1158.488281	720.951782
1157.389648	522.068970
1156.291992	771.702026
1155.193359	548.831787
1154.094727	612.119934
1152.996094	386.792908
1151.896484	266.329163
1150.796875	267.351746
1149.697266	189.642014
1148.597656	123.774307
1147.498047	31.631681
1146.397461	-91.538155
1145.296875	137.544830
1144.195313	85.585304
1143.094727	-37.828945
1141.993164	302.562683
1140.891602	-184.931915
1139.789063	428.559814
1138.687500	-334.701599
1137.584961	204.665054
1136.482422	296.976044
1135.379883	237.111084
1134.276367	692.540161
1133.172852	413.951111
1132.069336	717.001038
1130.964844	585.480286
1129.861328	643.752563
1128.756836	742.225647
1127.652344	921.197266
1126.546875	948.227112
1125.442383	690.675964
1124.336914	940.353333
1123.230469	791.725220
1122.125000	903.680359
1121.018555	1221.551270
1119.912109	909.297058
1118.805664	975.899536
1117.699219	810.426697
1116.591797	431.961487
1115.484375	910.029541
1114.376953	685.300598
1113.268555	418.021515
1112.160156	573.983948
1111.051758	495.799133
1109.943359	443.570465
1108.833984	365.298767
1107.725586	485.413940
1106.616211	310.208679
1105.505859	656.794189
1104.396484	634.932922
1103.286133	379.378265
1102.175781	595.758667
1101.064453	245.852173
1099.954102	18.695198
1098.842773	583.786987
1097.731445	563.982971
1096.619141	836.354065
1095.507813	243.862885
1094.395508	148.625824
1093.282227	368.957703
1092.169922	172.411224
1091.056641	58.297989
1089.943359	419.602692
1088.830078	479.538818
1087.716797	522.952759
1086.602539	535.735840
1085.488281	388.603546
1084.373047	540.056641
1083.258789	484.613220
1082.143555	560.756714
1081.028320	383.140137
1079.913086	-36.304047
1078.796875	178.401672
1077.680664	411.785370
1076.564453	208.525696
1075.448242	-119.003433
1074.331055	470.863129
1073.213867	263.044189
1072.096680	217.124619
1070.979492	257.978485
1069.861328	652.728088
1068.743164	292.799957
1067.625000	1.001839
1066.505859	313.620178
1065.386719	288.937012
1064.267578	407.099854
1063.148438	57.142975
1062.029297	-121.797829
1060.909180	1.161872
1059.789063	362.675018
1058.667969	137.137894
1057.547852	105.798370
1056.426758	60.496750
1055.305664	365.780365
1054.183594	142.994888
1053.062500	-308.510620
1051.940430	129.928787
1050.818359	19.610212
1049.695313	-25.241472
1048.572266	319.698029
1047.449219	-317.619049
1046.326172	169.665741
1045.203125	-26.432829
1044.079102	-96.466911
1042.955078	-157.057922
1041.830078	-131.312515
1040.706055	69.253296
1039.581055	-79.557129
1038.456055	27.950775
1037.331055	-188.087265
1036.205078	-68.757957
1035.079102	-333.327972
1033.953125	46.771908
1032.826172	401.224823
1031.700195	332.415344
1030.573242	198.656158
1029.445313	-69.729355
1028.318359	-175.189362
1027.190430	-189.867615
1026.062500	-534.231079
1024.934570	-611.245911
1023.805664	-446.638275
1022.676758	-414.270233
1021.547852	-374.807129
1020.418945	-588.094055
1019.289063	112.732872
1018.159180	-28.380274
1017.029297	-53.356869
1015.898438	-372.531830
1014.767578	82.587166
1013.636719	222.576675
1012.505859	-56.568817
1011.375000	-45.956444
1010.243164	300.516937
1009.111328	170.190338
1007.978516	616.303894
1006.846680	969.848694
1005.713867	1230.888916
1004.581055	2248.161133
1003.447266	2895.238037
1002.313477	2936.613525
1001.179688	2127.766113
1000.045898	1497.381104
998.912109	946.015137
997.777344	764.577148
996.642578	447.204712
995.506836	289.440033
994.372070	238.102020
993.236328	25.492275
992.100586	200.684906
990.963867	90.054619
989.828125	76.512459
988.691406	130.025284
987.553711	218.286224
986.416992	417.306641
985.279297	-321.004272
984.141602	221.582108
983.003906	167.855835
981.865234	381.360565
980.726563	162.367172
979.587891	274.981903
978.448242	84.155045
977.309570	199.472549
976.169922	413.814850
975.030273	389.236725
973.889648	36.290569
972.749023	255.776688
971.608398	137.750076
970.467773	173.851563
969.326172	-69.920685
968.184570	423.412323
967.042969	164.077179
965.901367	51.917538
964.758789	164.807068
963.616211	48.563549
962.473633	200.823410
961.330078	163.003662
960.186523	338.530670
959.042969	271.357025
957.899414	83.052467
956.754883	105.725899
955.610352	-130.080200
954.465820	14.383353
953.321289	-37.790543
952.175781	-149.191772
951.030273	78.174225
949.884766	141.013382
948.738281	-88.568542
947.591797	45.574574
946.445313	-82.906258
945.298828	44.745407
944.151367	10.401390
943.003906	17.382540
941.856445	280.253662
940.708008	312.699371
939.559570	142.258545
938.411133	83.886345
937.262695	634.694153
936.113281	129.730347
934.964844	400.275177
933.814453	335.876434
932.665039	153.212540
931.514648	36.898258
930.364258	137.193146
929.213867	465.329163
928.062500	-199.015823
926.912109	-252.931458
925.759766	-101.843674
924.608398	-260.027161
923.456055	-361.095825
922.303711	-89.045685
921.151367	-162.477264
919.999023	-367.522430
918.845703	-126.955772
917.692383	20.526636
916.539063	52.277134
915.384766	72.825996
914.230469	29.960949
913.076172	114.354439
911.920898	-273.064606
910.766602	-353.933685
909.611328	-176.079056
908.455078	-109.261749
907.299805	-486.635742
906.143555	-111.296303
904.987305	-84.929848
903.830078	233.767929
902.673828	83.645889
901.516602	112.585930
900.359375	-320.138000
899.201172	-73.635551
898.042969	168.335709
896.884766	-128.056427
895.726563	150.191727
894.567383	376.416046
893.408203	134.725555
892.249023	-36.712063
891.088867	-192.162476
889.929688	83.951393
888.769531	-297.127930
887.608398	98.696899
886.448242	273.190002
885.287109	-100.691025
884.125977	-79.525398
882.963867	-132.738800
881.801758	170.409744
880.639648	-6.748400
879.477539	578.047852
878.315430	-0.159241
877.152344	147.372681
875.989258	42.595234
874.825195	458.067139
873.661133	186.716522
872.497070	142.827805
871.333008	197.974442
870.168945	-109.102127
869.003906	-96.647903
867.838867	192.370651
866.672852	-47.050323
865.506836	378.900085
864.340820	-58.232006
863.174805	252.900330
862.008789	491.976044
860.841797	598.436462
859.674805	94.194275
858.506836	267.952454
857.339844	502.150543
856.171875	554.484314
855.003906	494.597168
853.834961	580.430176
852.666016	619.076050
851.497070	715.897644
850.328125	729.695129
849.158203	523.886108
847.988281	1005.634033
846.818359	360.821289
845.647461	81.107536
844.477539	179.637268
843.306641	67.706688
842.134766	259.952026
840.963867	170.198181
839.791992	169.811234
838.619141	73.201027
837.447266	-32.443531
836.274414	420.419037
835.101563	91.117722
833.928711	480.934052
832.754883	276.542755
831.581055	668.089844
830.407227	429.982056
829.232422	542.132202
828.058594	495.692657
826.883789	770.254333
825.708008	716.798096
824.533203	727.832764
823.357422	484.659668
822.181641	176.821014
821.004883	229.803589
819.828125	206.872726
818.651367	-67.806145
817.474609	-122.176857
816.296875	145.973709
815.119141	226.927536
813.941406	-228.387772
812.763672	-101.064072
811.584961	-54.021248
810.406250	-720.667603
809.226563	41.647205
808.047852	-163.003571
806.868164	-172.298004
805.688477	-266.166687
804.507813	-417.908630
803.327148	-150.297638
802.146484	-240.268143
800.965820	-241.668533
799.784180	-236.610519
798.603516	-320.466278
797.420898	-364.569916
796.239258	-575.095642
795.056641	138.276459
793.874023	35.872795
792.691406	66.193626
791.507813	-140.622925
790.324219	-272.284637
789.140625	-14.568140
787.956055	83.516220
786.772461	148.159775
785.586914	232.481796
784.402344	-348.985992
783.216797	-143.409943
782.032227	39.770443
780.845703	375.126221
779.660156	177.754227
778.473633	108.374184
777.287109	275.086609
776.100586	55.229897
774.913086	199.434341
773.725586	38.899059
772.538086	-53.357307
771.349609	229.166626
770.161133	96.870186
768.972656	136.397491
767.784180	248.467056
766.594727	538.787415
765.405273	553.458313
764.215820	521.722229
763.026367	597.731873
761.835938	435.824860
760.645508	788.813110
759.454102	776.268677
758.262695	781.191528
757.072266	1016.890869
755.879883	876.393372
754.688477	784.202576
753.496094	916.090698
752.303711	790.754272
751.110352	650.000244
749.917969	726.623169
748.724609	664.801392
747.530273	486.591827
746.336914	508.082947
745.142578	562.406189
743.948242	932.490173
742.752930	754.114990
741.558594	389.416870
740.363281	132.250092
739.166992	219.215500
737.971680	152.750671
736.775391	106.006935
735.579102	19.851484
734.381836	67.279839
733.185547	121.253555
731.988281	-166.157822
730.790039	226.975494
729.592773	154.064453
728.394531	-211.801544
727.196289	32.499149
725.997070	370.716675
724.797852	267.429718
723.598633	46.283264
722.399414	109.254242
721.199219	111.136101
719.999023	416.566101
718.798828	468.763397
717.598633	366.119080
716.397461	335.626160
715.196289	348.898071
713.994141	368.834259
712.792969	354.023712
711.590820	125.772789
710.388672	215.924759
709.185547	12.098070
707.982422	-182.743286
706.779297	310.775635
705.576172	188.166321
704.372070	163.750488
703.167969	-215.130005
701.963867	-62.811737
700.759766	170.130280
699.554688	196.619339
698.349609	492.894379
697.143555	119.859138
695.938477	-209.305984
694.732422	126.703751
693.525391	-214.824142
692.319336	-256.273804
691.112305	-295.261932
689.905273	-177.693542
688.697266	-261.692688
687.490234	-204.365341
686.282227	-127.253632
685.073242	-138.787216
683.865234	-32.961319
682.656250	55.775764
681.447266	16.928768
680.237305	-101.752716
679.028320	-354.361481
677.818359	-117.181816
676.607422	189.470398
675.397461	282.007080
674.186523	43.745178
672.975586	426.765839
671.763672	405.460754
670.551758	86.065544
669.339844	119.482346
668.127930	-78.090523
666.915039	282.201477
665.703125	-24.942287
664.489258	-68.159027
663.276367	85.388000
662.062500	159.246948
660.848633	-239.354980
659.634766	-376.448242
658.419922	-58.062195
657.205078	161.171295
655.990234	-456.148529
654.775391	-186.974304
653.559570	-109.573570
652.343750	-187.212265
651.126953	-165.578171
649.911133	151.205612
648.694336	517.467224
647.477539	76.317963
646.259766	274.654785
645.041992	85.586014
643.824219	666.760498
642.606445	109.841263
641.387695	239.066696
640.168945	320.831940
638.950195	125.158394
637.730469	185.122849
636.511719	-92.449203
635.291016	-50.097527
634.071289	28.443310
632.850586	65.833878
631.629883	-43.120609
630.409180	-27.993851
629.188477	-6.904559
627.966797	43.686520
626.745117	-41.422596
625.522461	31.536196
624.300781	138.054123
623.078125	29.490578
621.854492	685.015869
620.631836	673.211304
619.408203	86.561455
618.184570	310.585419
616.960938	308.671600
615.736328	31.671097
614.511719	-73.152992
613.287109	150.153412
612.061523	183.749710
610.835938	29.822580
609.610352	-25.167456
608.384766	87.010414
607.158203	20.005386
605.931641	-224.015732
604.705078	-320.429871
