# Supplementary material for: Raman spectroscopy accurately differentiates mucosal healing from non-healing and biochemical changes following biological therapy in inflammatory bowel disease
Source: PLoS One. 2021 Jun 2;16(6):e0252210. doi: 10.1371/journal.pone.0252210 (PMC8172032; doi:10.1371/journal.pone.0252210)
Supplement: S3 Dataset — (ZIP) [file pone.0252210.s005.zip › Export UC active inflammation/OC015-1 pre treat_base sub CR removed_94__X_-12095.6__Y_3128.82__Z_-309.721__Time_1078.txt]

1714.799805	-19.128012
1713.823242	23.620392
1712.846680	27.783632
1711.869141	145.046692
1710.892578	42.964252
1709.915039	75.427475
1708.937500	60.158100
1707.958984	96.285866
1706.981445	-89.367508
1706.002930	-255.701218
1705.024414	4.262995
1704.044922	-80.697121
1703.066406	-49.987370
1702.086914	-56.254192
1701.107422	87.803169
1700.127930	-77.898964
1699.147461	-90.629211
1698.167969	-3.894210
1697.187500	-31.620861
1696.207031	93.485809
1695.226563	-72.113571
1694.245117	29.923820
1693.263672	4.270130
1692.282227	-79.584343
1691.300781	104.001900
1690.318359	90.539497
1689.336914	69.614998
1688.354492	35.846848
1687.372070	-72.063339
1686.388672	220.436508
1685.406250	100.206490
1684.422852	7.150227
1683.439453	82.464729
1682.456055	78.328606
1681.471680	261.061279
1680.487305	185.949661
1679.502930	55.453194
1678.518555	393.841766
1677.534180	394.662476
1676.548828	409.227753
1675.563477	333.829315
1674.578125	431.736542
1673.592773	522.076721
1672.606445	424.119751
1671.621094	502.021606
1670.634766	622.809937
1669.647461	701.468872
1668.661133	597.325439
1667.673828	631.673218
1666.686523	674.382568
1665.699219	606.040466
1664.711914	975.846252
1663.723633	1040.867798
1662.736328	971.033203
1661.748047	1015.599487
1660.758789	1132.079468
1659.770508	899.113525
1658.781250	1056.052734
1657.791992	1094.097290
1656.802734	1053.040894
1655.813477	969.994385
1654.823242	969.377136
1653.833008	916.174072
1652.842773	932.119934
1651.852539	760.579529
1650.862305	761.335571
1649.871094	656.640076
1648.879883	504.721039
1647.888672	535.528198
1646.896484	492.630707
1645.905273	339.099762
1644.913086	175.352905
1643.920898	294.491699
1642.928711	155.138626
1641.935547	108.486351
1640.943359	162.394241
1639.950195	0.197174
1638.956055	65.149773
1637.962891	64.395546
1636.968750	40.145889
1635.975586	-113.016655
1634.981445	58.248711
1633.986328	-75.971382
1632.992188	-157.235321
1631.997070	-111.850380
1631.001953	-0.461242
1630.006836	29.469332
1629.010742	-108.864365
1628.015625	-107.497650
1627.019531	-158.570679
1626.023438	-135.809525
1625.027344	-81.339859
1624.030273	-208.133881
1623.033203	-35.086521
1622.036133	-9.125085
1621.039063	66.884193
1620.041992	242.806076
1619.043945	190.312851
1618.045898	38.197506
1617.047852	-11.361053
1616.049805	73.056320
1615.050781	91.949677
1614.052734	110.936104
1613.053711	-8.989280
1612.053711	99.348061
1611.054688	21.598011
1610.054688	90.733925
1609.055664	-41.851830
1608.054688	53.611248
1607.054688	83.616707
1606.054688	37.728573
1605.053711	80.930618
1604.052734	171.278015
1603.051758	164.804932
1602.049805	-168.668655
1601.048828	29.042690
1600.046875	88.092758
1599.044922	3.338567
1598.041992	-76.129494
1597.040039	9.104979
1596.037109	-62.460506
1595.034180	35.817856
1594.031250	-61.828411
1593.027344	-68.038048
1592.024414	-97.745941
1591.020508	47.428589
1590.016602	25.516888
1589.011719	32.296940
1588.007813	-62.675552
1587.002930	191.823044
1585.998047	8.156913
1584.993164	93.032814
1583.987305	245.597107
1582.982422	257.352905
1581.976563	-124.299820
1580.970703	46.316574
1579.964844	229.828659
1578.958008	217.958115
1577.951172	42.059711
1576.944336	110.788559
1575.937500	286.094727
1574.930664	162.131500
1573.922852	204.589371
1572.915039	270.356964
1571.907227	167.060425
1570.899414	180.679504
1569.890625	181.223038
1568.881836	7.634909
1567.873047	174.268112
1566.864258	301.793121
1565.855469	102.069908
1564.845703	302.048676
1563.835938	299.441589
1562.826172	203.340363
1561.816406	273.188232
1560.805664	166.563202
1559.794922	210.257263
1558.784180	131.998062
1557.773438	232.486984
1556.762695	76.311211
1555.750977	10.759520
1554.739258	48.720428
1553.727539	205.664139
1552.715820	248.518936
1551.703125	231.707199
1550.690430	67.286140
1549.677734	239.147110
1548.665039	245.272369
1547.652344	233.171600
1546.638672	290.760101
1545.625000	169.841080
1544.611328	203.912674
1543.597656	281.768982
1542.583008	75.304634
1541.568359	186.474884
1540.553711	225.169739
1539.539063	279.209900
1538.524414	-10.180495
1537.508789	157.167252
1536.493164	130.818710
1535.477539	225.582153
1534.460938	21.025507
1533.445313	136.137054
1532.428711	173.731613
1531.412109	198.293655
1530.395508	176.334854
1529.377930	218.650345
1528.361328	-17.334530
1527.343750	204.989029
1526.326172	277.770416
1525.307617	280.889496
1524.290039	214.401672
1523.271484	369.063416
1522.252930	106.830513
1521.234375	302.335236
1520.214844	52.818382
1519.196289	201.721649
1518.176758	340.146240
1517.156250	244.556259
1516.136719	123.196075
1515.117188	130.178528
1514.096680	411.781097
1513.076172	-10.292819
1512.054688	245.294632
1511.034180	77.237442
1510.012695	39.968262
1508.991211	-38.448517
1507.969727	-6.678856
1506.948242	27.520515
1505.925781	-38.394794
1504.903320	-12.138105
1503.880859	29.365017
1502.858398	78.418541
1501.835938	-108.297554
1500.812500	-33.865112
1499.789063	-133.667633
1498.765625	-92.760376
1497.741211	-3.367969
1496.717773	-131.585831
1495.693359	-4.070725
1494.668945	-14.814824
1493.643555	56.151314
1492.619141	-215.553940
1491.593750	-149.890701
1490.568359	40.848541
1489.542969	32.143970
1488.517578	199.581238
1487.491211	297.895996
1486.464844	202.043381
1485.438477	195.477234
1484.412109	-89.338745
1483.384766	194.831879
1482.358398	254.328217
1481.331055	234.644730
1480.302734	204.677582
1479.275391	353.097473
1478.247070	422.355469
1477.218750	302.942780
1476.190430	438.265564
1475.162109	514.873718
1474.132813	466.588043
1473.104492	565.928833
1472.075195	708.420776
1471.044922	888.948425
1470.015625	842.899658
1468.985352	1020.650391
1467.955078	971.916016
1466.924805	1312.177124
1465.894531	1270.912354
1464.863281	1155.894531
1463.832031	1315.308960
1462.800781	1454.279785
1461.769531	1575.363892
1460.738281	1536.364136
1459.706055	1504.943726
1458.673828	1727.329224
1457.641602	1941.967285
1456.608398	1702.292358
1455.576172	1627.582275
1454.542969	1841.985352
1453.509766	1716.488281
1452.476563	1629.042236
1451.442383	1812.792725
1450.408203	1928.020508
1449.374023	2068.510742
1448.339844	1839.111450
1447.305664	1860.497559
1446.270508	1775.508667
1445.235352	1731.042725
1444.200195	1696.705444
1443.165039	1513.088745
1442.128906	1590.088745
1441.093750	1601.303223
1440.057617	1511.352539
1439.020508	1325.359985
1437.984375	1356.825317
1436.947266	1332.674805
1435.910156	1204.953613
1434.873047	1130.337891
1433.835938	919.391113
1432.797852	870.122803
1431.759766	1045.549927
1430.721680	809.544556
1429.683594	667.014099
1428.644531	458.963165
1427.606445	606.653015
1426.567383	529.869263
1425.528320	102.714767
1424.488281	157.177612
1423.449219	88.176979
1422.409180	135.118851
1421.369141	214.817703
1420.328125	231.545959
1419.288086	185.368896
1418.247070	232.377335
1417.206055	105.748802
1416.165039	135.220459
1415.123047	293.011108
1414.081055	249.568634
1413.040039	289.182526
1411.997070	95.001030
1410.955078	137.232819
1409.912109	224.720230
1408.870117	181.587997
1407.826172	15.425356
1406.783203	-55.167164
1405.740234	-20.216721
1404.696289	117.689178
1403.652344	24.701797
1402.608398	175.210358
1401.563477	122.506378
1400.519531	4.690033
1399.474609	-10.206900
1398.429688	-15.000381
1397.383789	65.489967
1396.338867	60.825584
1395.292969	21.150034
1394.247070	-13.424307
1393.200195	-35.394600
1392.154297	87.953217
1391.107422	66.126495
1390.060547	179.537979
1389.013672	2.725001
1387.966797	-21.327896
1386.918945	197.316055
1385.871094	25.856274
1384.823242	54.561432
1383.775391	-4.142624
1382.726563	49.713326
1381.677734	-31.281109
1380.628906	-22.224567
1379.580078	96.802834
1378.530273	-21.335899
1377.481445	-76.914780
1376.431641	-154.846344
1375.380859	-72.961548
1374.331055	51.401497
1373.280273	155.847321
1372.229492	15.970311
1371.178711	-158.650681
1370.127930	38.291656
1369.076172	125.593544
1368.024414	-41.171619
1366.972656	-120.580391
1365.920898	-57.900757
1364.869141	-57.391964
1363.816406	107.508179
1362.763672	-163.097275
1361.710938	-30.383688
1360.657227	159.587341
1359.604492	3.870036
1358.550781	164.123993
1357.496094	23.588118
1356.442383	84.558144
1355.387695	230.093582
1354.333984	102.384239
1353.279297	218.259521
1352.223633	175.248230
1351.168945	149.748428
1350.113281	64.786362
1349.057617	176.033676
1348.001953	317.115417
1346.945313	331.722870
1345.888672	455.560547
1344.832031	552.178162
1343.775391	480.281738
1342.718750	621.683655
1341.661133	668.962402
1340.603516	594.931030
1339.545898	592.872620
1338.488281	702.365112
1337.429688	648.501831
1336.371094	666.557312
1335.312500	528.797852
1334.253906	722.763306
1333.195313	770.799866
1332.135742	771.927124
1331.076172	508.581085
1330.016602	658.309143
1328.956055	434.857635
1327.895508	599.572266
1326.834961	460.440887
1325.774414	430.157318
1324.713867	387.642853
1323.652344	547.703674
1322.590820	535.008301
1321.529297	485.403656
1320.467773	554.355957
1319.405273	460.568176
1318.343750	682.608948
1317.280273	778.896423
1316.217773	626.258118
1315.155273	680.817871
1314.091797	617.172546
1313.028320	716.250305
1311.964844	480.405701
1310.900391	685.550293
1309.835938	489.397003
1308.771484	581.414612
1307.707031	543.057312
1306.642578	617.988220
1305.577148	611.801880
1304.511719	578.656799
1303.446289	530.864563
1302.380859	716.716187
1301.314453	538.832642
1300.248047	545.403503
1299.181641	743.674744
1298.115234	463.005615
1297.047852	496.855377
1295.980469	606.879822
1294.913086	604.032043
1293.845703	314.153473
1292.778320	463.644440
1291.709961	524.845276
1290.641602	664.571594
1289.573242	426.735168
1288.503906	735.712708
1287.434570	331.465088
1286.365234	317.048584
1285.295898	373.751953
1284.226563	425.602234
1283.156250	543.612122
1282.085938	392.352386
1281.015625	478.635132
1279.945313	716.659180
1278.874023	455.568359
1277.802734	316.949646
1276.731445	718.883728
1275.660156	729.526428
1274.587891	569.122253
1273.515625	523.704285
1272.443359	517.453735
1271.371094	474.620056
1270.297852	671.193176
1269.224609	547.877686
1268.151367	607.749390
1267.078125	587.106506
1266.003906	512.840454
1264.930664	626.493286
1263.856445	574.293457
1262.781250	756.249451
1261.707031	584.673584
1260.631836	744.693970
1259.556641	726.797058
1258.481445	367.868042
1257.405273	720.367859
1256.330078	860.884888
1255.253906	572.874695
1254.177734	706.126221
1253.100586	754.174805
1252.023438	629.486145
1250.947266	704.343079
1249.869141	742.716980
1248.791992	936.709656
1247.713867	719.818176
1246.635742	583.245361
1245.557617	745.622559
1244.479492	611.573181
1243.400391	577.180542
1242.321289	644.803772
1241.242188	654.146362
1240.163086	656.216614
1239.083008	660.725769
1238.002930	614.293640
1236.922852	563.039734
1235.842773	565.165833
1234.761719	596.390991
1233.681641	630.028381
1232.600586	636.998291
1231.518555	631.852905
1230.437500	619.439636
1229.355469	575.549805
1228.273438	543.781738
1227.190430	545.914124
1226.108398	320.541473
1225.025391	637.261719
1223.942383	542.584412
1222.859375	527.752258
1221.775391	404.104523
1220.692383	360.273956
1219.607422	309.201080
1218.523438	246.051056
1217.439453	269.882935
1216.354492	235.719574
1215.269531	286.069641
1214.184570	317.060730
1213.098633	150.091660
1212.012695	265.517853
1210.926758	168.551941
1209.840820	438.246368
1208.754883	425.637024
1207.667969	326.208588
1206.581055	340.087219
1205.494141	452.738495
1204.406250	550.851196
1203.318359	275.506622
1202.230469	310.929230
1201.142578	437.796600
1200.054688	340.692627
1198.965820	118.443642
1197.876953	93.563843
1196.788086	-63.656811
1195.698242	94.225189
1194.609375	-82.247688
1193.519531	101.926880
1192.428711	-14.466066
1191.338867	78.206062
1190.248047	-59.843655
1189.157227	-29.746119
1188.066406	-28.526642
1186.975586	47.068775
1185.883789	-33.438423
1184.791992	-27.569521
1183.700195	-168.108536
1182.607422	-54.375904
1181.514648	-115.813606
1180.421875	-93.360878
1179.329102	22.511818
1178.236328	-41.463806
1177.142578	40.688553
1176.048828	-37.750084
1174.955078	34.668858
1173.860352	106.996788
1172.766602	131.355545
1171.671875	246.588791
1170.576172	29.113787
1169.481445	101.134789
1168.385742	132.403412
1167.290039	29.689571
1166.194336	201.881454
1165.097656	-20.432640
1164.001953	-39.599575
1162.905273	263.694336
1161.807617	43.711281
1160.710938	208.219055
1159.613281	341.550629
1158.515625	419.857391
1157.417969	268.976959
1156.319336	425.861603
1155.220703	410.871948
1154.122070	469.747040
1153.023438	423.624420
1151.924805	263.041016
1150.825195	316.939178
1149.725586	308.799072
1148.625000	224.368622
1147.525391	285.178101
1146.424805	233.987061
1145.324219	61.350277
1144.223633	200.485519
1143.122070	244.314362
1142.020508	247.615433
1140.918945	96.259911
1139.817383	282.539917
1138.714844	214.307541
1137.612305	169.804657
1136.509766	360.486511
1135.407227	315.834747
1134.303711	304.384003
1133.200195	176.520966
1132.096680	475.956848
1130.993164	378.832581
1129.888672	447.784210
1128.784180	654.231934
1127.679688	537.957458
1126.575195	784.469910
1125.469727	580.369141
1124.364258	539.837280
1123.258789	494.519440
1122.152344	548.657837
1121.046875	432.173798
1119.940430	398.558105
1118.833008	445.386353
1117.726563	615.215027
1116.619141	496.200623
1115.511719	438.692139
1114.404297	383.514435
1113.295898	283.368469
1112.188477	471.649261
1111.080078	501.415283
1109.970703	495.658325
1108.862305	685.948608
1107.752930	519.417542
1106.643555	513.492859
1105.534180	578.345276
1104.423828	598.262390
1103.313477	556.759033
1102.203125	515.221802
1101.092773	570.365540
1099.981445	564.114441
1098.870117	555.458130
1097.758789	603.330322
1096.647461	486.164459
1095.535156	628.179749
1094.422852	518.032043
1093.310547	478.542725
1092.197266	811.041199
1091.084961	644.300415
1089.971680	604.677490
1088.857422	433.264252
1087.744141	635.922729
1086.629883	638.539124
1085.515625	817.465088
1084.401367	591.940918
1083.286133	867.079285
1082.171875	639.228943
1081.056641	801.404663
1079.940430	545.418335
1078.825195	662.865845
1077.708984	547.820618
1076.592773	287.287933
1075.475586	460.936859
1074.359375	714.245483
1073.242188	488.955048
1072.125000	594.364868
1071.006836	521.535645
1069.888672	406.532257
1068.770508	336.083679
1067.652344	385.125824
1066.534180	523.130676
1065.415039	82.679512
1064.295898	522.653748
1063.176758	543.462036
1062.056641	370.027283
1060.936523	386.156891
1059.816406	378.882507
1058.696289	257.025818
1057.575195	338.605560
1056.454102	81.238647
1055.333008	324.050537
1054.211914	202.302383
1053.089844	370.228760
1051.967773	297.561829
1050.845703	168.901657
1049.723633	259.706726
1048.600586	387.807281
1047.477539	284.892578
1046.354492	345.304810
1045.230469	324.080383
1044.106445	176.983673
1042.982422	76.585442
1041.858398	237.238693
1040.734375	414.142120
1039.609375	204.332153
1038.484375	292.704956
1037.358398	262.321350
1036.232422	108.611694
1035.107422	322.672150
1033.980469	178.370163
1032.854492	36.492470
1031.727539	238.865631
1030.600586	255.183441
1029.473633	201.794968
1028.345703	41.565933
1027.218750	-113.905785
1026.090820	-113.652763
1024.961914	2.742472
1023.833984	-157.149780
1022.705078	-177.665619
1021.576172	-142.438705
1020.446289	-190.710510
1019.317383	-185.565384
1018.187500	-182.700485
1017.056641	-96.332184
1015.926758	-12.270686
1014.795898	-113.588921
1013.665039	51.619156
1012.534180	98.673119
1011.402344	43.863960
1010.270508	26.175667
1009.138672	105.765671
1008.006836	183.059937
1006.874023	399.185547
1005.741211	525.061768
1004.608398	655.562744
1003.475586	1095.863403
1002.341797	1584.556885
1001.208008	1439.911621
1000.074219	1233.018677
998.939453	605.906555
997.805664	427.147064
996.669922	329.337097
995.535156	197.022354
994.400391	78.684608
993.264648	108.122299
992.127930	257.556244
990.992188	47.258476
989.855469	187.560394
988.718750	254.113495
987.582031	85.662766
986.445313	-78.025406
985.307617	147.697327
984.169922	64.820015
983.031250	235.304565
981.893555	76.647324
980.754883	30.899330
979.616211	-69.960503
978.476563	61.613895
977.337891	98.928749
976.198242	-54.510319
975.057617	164.556229
973.917969	326.157745
972.777344	184.511108
971.636719	247.434418
970.496094	129.006195
969.354492	134.689880
968.212891	188.656754
967.071289	65.994064
965.929688	232.540009
964.787109	22.940830
963.644531	72.646675
962.501953	232.458542
961.358398	57.651741
960.214844	208.403625
959.071289	187.353958
957.927734	303.826111
956.783203	173.029160
955.638672	19.490608
954.494141	46.926292
953.349609	220.886002
952.204102	122.618050
951.058594	102.248169
949.912109	152.864609
948.766602	105.243683
947.620117	32.594273
946.473633	298.250641
945.327148	248.613922
944.179688	43.781387
943.032227	197.628983
941.884766	255.611435
940.736328	151.611328
939.587891	193.782578
938.439453	299.897247
937.291016	298.855225
936.141602	348.065643
934.993164	78.187408
933.842773	309.928406
932.693359	318.345245
931.542969	178.771439
930.392578	66.678505
929.242188	334.973938
928.090820	264.041718
926.940430	332.051270
925.788086	265.869995
924.636719	156.576172
923.484375	170.228760
922.333008	145.297256
921.179688	-52.302372
920.027344	218.436905
918.874023	30.157492
917.720703	41.942043
916.567383	240.024918
915.413086	247.365692
914.258789	275.206940
913.104492	225.945999
911.950195	-45.575466
910.794922	-62.836201
909.639648	124.086647
908.483398	50.250519
907.328125	19.582897
906.171875	-42.729832
905.015625	-86.822762
903.859375	-137.626862
902.702148	-118.138260
901.544922	-60.109470
900.387695	-49.581890
899.229492	-20.895321
898.071289	-105.288818
896.913086	77.323105
895.754883	-90.617630
894.595703	96.536568
893.436523	-32.796402
892.277344	-150.719604
891.118164	-29.053883
889.958008	-11.298052
888.797852	103.598366
887.636719	33.357304
886.476563	42.187420
885.315430	-97.877945
884.154297	-28.022903
882.992188	50.862251
881.831055	161.312988
880.668945	-66.423256
879.505859	-30.303167
878.343750	100.470261
877.180664	-61.660126
876.017578	66.868340
874.853516	17.471125
873.690430	-36.385067
872.526367	121.381424
871.361328	15.823607
870.197266	-17.680796
869.032227	-28.655519
867.867188	-19.371080
866.701172	-64.028168
865.536133	-9.762838
864.370117	87.184456
863.203125	51.556129
862.037109	101.294205
860.870117	20.783278
859.703125	108.681465
858.536133	355.889404
857.368164	183.388046
856.200195	473.086548
855.032227	349.975342
853.863281	567.741516
852.694336	520.876282
851.525391	610.737244
850.356445	577.309082
849.186523	626.774048
848.016602	456.722900
846.846680	615.877686
845.676758	575.712341
844.505859	734.733276
843.334961	580.414307
842.163086	694.582153
840.992188	757.232910
839.820313	708.038208
838.648438	826.492554
837.475586	900.170593
836.302734	759.292542
835.129883	794.918396
833.957031	654.070313
832.783203	441.812134
831.609375	571.142578
830.435547	341.081848
829.261719	528.309204
828.086914	416.515717
826.912109	342.646484
825.737305	331.197388
824.561523	132.478485
823.385742	163.343399
822.209961	171.869156
821.033203	102.389236
819.857422	-82.906136
818.680664	-47.749275
817.502930	11.830444
816.326172	71.329262
815.148438	10.613369
813.969727	118.922073
812.791992	-70.855415
811.613281	-33.826664
810.434570	-47.990692
809.255859	342.228058
808.076172	101.270493
806.896484	126.901566
805.716797	199.097351
804.537109	300.062531
803.356445	167.876678
802.175781	120.018051
800.994141	289.535950
799.813477	17.543861
798.631836	193.542114
797.450195	32.431240
796.267578	-93.196442
795.084961	-81.441177
793.902344	-21.012844
792.719727	-202.083176
791.536133	-35.484612
790.352539	-1.847238
789.168945	14.010909
787.985352	-107.382446
786.800781	34.475281
785.616211	76.685875
784.431641	67.963783
783.246094	-15.967664
782.060547	15.010255
780.875000	103.368034
779.688477	-57.988331
778.501953	-31.597002
777.315430	171.369141
776.128906	-23.154305
774.941406	7.474099
773.753906	20.388489
772.566406	-114.545662
771.378906	1.952210
770.190430	-49.218525
769.001953	-111.429176
767.812500	-10.569387
766.624023	-55.215794
765.434570	237.146851
764.245117	9.600742
763.054688	4.504435
761.864258	164.467667
760.673828	148.266693
759.483398	37.437599
758.291992	282.976746
757.100586	123.733482
755.909180	278.944275
754.716797	93.354607
753.524414	255.051392
752.332031	109.065193
751.139648	35.618988
749.946289	245.482864
748.752930	35.894382
747.559570	94.187035
746.365234	64.667160
745.171875	250.166107
743.976563	174.558929
742.782227	134.076340
741.586914	128.695877
740.391602	-19.146299
739.196289	111.395294
738.000000	62.239609
736.803711	-2.209361
735.607422	34.121506
734.411133	90.161804
733.213867	-52.979904
732.016602	-130.378098
730.819336	67.948624
729.621094	119.670471
728.422852	156.096725
727.224609	107.282059
726.026367	14.819225
724.827148	180.298492
723.627930	131.648163
722.428711	69.967819
721.228516	126.288239
720.028320	58.200661
718.828125	53.499901
717.626953	240.892624
716.426758	207.918259
715.225586	85.603500
714.023438	155.310593
712.822266	279.558960
711.620117	166.254425
710.416992	98.844009
709.214844	16.294851
708.011719	5.744370
706.808594	8.351002
705.605469	76.354256
704.401367	-116.760887
703.197266	-109.502480
701.993164	-139.136215
700.788086	218.487854
699.583008	-19.759039
698.377930	90.037743
697.172852	102.079773
695.966797	-40.056473
694.760742	-56.022110
693.554688	-21.920713
692.347656	-72.412376
691.141602	-103.238235
689.934570	-105.724396
688.726563	-90.739586
687.518555	17.628876
686.310547	108.702995
685.102539	4.688336
683.894531	-34.136555
682.685547	-81.503159
681.476563	-133.077591
680.266602	-37.208897
679.056641	-45.245590
677.846680	22.608055
676.636719	-78.331078
675.426758	-92.556007
674.215820	-69.894531
673.003906	119.424507
671.792969	-78.410492
670.581055	106.660942
669.369141	92.834778
668.157227	31.535660
666.944336	270.686707
665.731445	69.083000
664.518555	-69.740822
663.305664	54.980862
662.091797	76.064941
660.877930	200.768250
659.664063	-26.285767
658.449219	158.828613
657.234375	31.123312
656.019531	-23.213486
654.803711	-101.252007
653.588867	72.884087
652.373047	-7.363996
651.156250	37.326958
649.940430	-14.994659
648.723633	42.450851
647.505859	168.669067
646.289063	178.488831
645.071289	140.841415
643.853516	391.345856
642.635742	174.841736
641.416992	244.254776
640.198242	156.497681
638.979492	223.311768
637.759766	-21.727201
636.541016	-47.789063
635.320313	-76.269478
634.100586	77.472664
632.879883	108.436180
631.659180	-19.812481
630.438477	-101.186470
629.217773	68.066971
627.996094	7.287385
626.774414	79.005699
625.551758	-21.337273
624.330078	90.014488
623.107422	273.589844
621.883789	175.799759
620.661133	366.560303
619.437500	308.123810
618.213867	163.337372
616.990234	37.102058
615.765625	113.395203
614.541016	64.694000
613.316406	49.323685
612.090820	13.742994
610.865234	-134.013077
609.639648	-19.848776
608.414063	-39.352654
607.187500	-104.898491
605.960938	-56.297703
604.734375	37.973961
