# Supplementary material for: Raman spectroscopy accurately differentiates mucosal healing from non-healing and biochemical changes following biological therapy in inflammatory bowel disease
Source: PLoS One. 2021 Jun 2;16(6):e0252210. doi: 10.1371/journal.pone.0252210 (PMC8172032; doi:10.1371/journal.pone.0252210)
Supplement: S3 Dataset — (ZIP) [file pone.0252210.s005.zip › Export UC active inflammation/OC034-1 pre treatment_base sub CR removed_31__X_-12266.4__Y_35521.2__Z_-0.114562__Time_356.txt]

1714.640625	3.208984
1713.664063	63.206963
1712.687500	72.110237
1711.709961	-36.383694
1710.733398	3.270835
1709.755859	-12.794022
1708.778320	-28.241777
1707.799805	-64.538155
1706.821289	-60.040024
1705.843750	-57.601170
1704.864258	33.723927
1703.885742	-53.718407
1702.907227	41.428406
1701.927734	-26.120831
1700.948242	-10.151671
1699.968750	89.273071
1698.988281	103.631416
1698.007813	67.746681
1697.028320	61.840534
1696.046875	112.542511
1695.066406	16.858360
1694.084961	172.761429
1693.104492	246.363785
1692.123047	181.619568
1691.140625	229.484573
1690.159180	336.548340
1689.176758	313.329987
1688.194336	338.617828
1687.211914	385.708801
1686.228516	475.891907
1685.246094	390.617279
1684.262695	452.382355
1683.279297	549.209045
1682.295898	502.618652
1681.311523	560.329590
1680.327148	706.305237
1679.342773	703.596130
1678.358398	666.719177
1677.374023	622.294800
1676.388672	966.624512
1675.403320	917.638062
1674.417969	1079.103882
1673.432617	1022.928040
1672.446289	1065.477417
1671.459961	1103.072021
1670.473633	1154.301758
1669.487305	1155.415039
1668.500977	1186.090454
1667.513672	1405.563599
1666.526367	1397.047729
1665.539063	1563.991699
1664.550781	1617.117798
1663.563477	1747.462524
1662.575195	1729.573853
1661.586914	1998.306641
1660.598633	2190.363037
1659.609375	2035.505615
1658.620117	2254.544189
1657.631836	2121.509277
1656.641602	2176.812012
1655.652344	2131.762451
1654.662109	1962.592529
1653.672852	1931.364624
1652.681641	1691.386963
1651.691406	1666.016357
1650.701172	1619.739380
1649.709961	1280.238159
1648.718750	1287.389404
1647.727539	1236.617310
1646.735352	842.597717
1645.744141	858.406494
1644.751953	758.204041
1643.759766	589.590332
1642.766602	677.303223
1641.774414	580.413208
1640.781250	328.060547
1639.788086	418.942108
1638.794922	454.561127
1637.801758	255.636703
1636.807617	381.225006
1635.813477	272.321838
1634.819336	221.582428
1633.825195	126.213425
1632.830078	38.919701
1631.834961	38.693726
1630.839844	41.220806
1629.844727	-66.696518
1628.849609	41.344463
1627.853516	117.868782
1626.857422	-58.077663
1625.861328	-97.094444
1624.865234	-41.346478
1623.868164	-17.085493
1622.871094	93.975471
1621.874023	144.623825
1620.876953	-6.971629
1619.879883	80.578224
1618.881836	18.469072
1617.883789	85.084503
1616.885742	125.471519
1615.887695	76.659134
1614.888672	111.867867
1613.889648	34.301201
1612.890625	-16.975536
1611.891602	-26.252411
1610.892578	40.516029
1609.892578	62.721165
1608.892578	8.941652
1607.892578	112.375977
1606.892578	118.862823
1605.891602	146.297775
1604.890625	152.773361
1603.889648	143.535233
1602.888672	142.140121
1601.887695	-45.024132
1600.885742	-25.483055
1599.883789	-29.508465
1598.881836	-54.474266
1597.879883	-8.880756
1596.876953	-117.529686
1595.874023	11.603391
1594.871094	20.475409
1593.868164	13.630783
1592.864258	-32.422325
1591.861328	-78.505981
1590.857422	102.453545
1589.853516	-6.371183
1588.848633	-60.417747
1587.844727	36.780552
1586.839844	0.878836
1585.834961	95.286957
1584.830078	197.405655
1583.824219	103.954338
1582.819336	182.432434
1581.813477	125.344345
1580.807617	141.125473
1579.800781	138.592880
1578.794922	229.695068
1577.788086	224.373108
1576.781250	164.321289
1575.773438	247.293579
1574.766602	223.496277
1573.758789	264.627808
1572.750977	115.853302
1571.743164	146.400513
1570.735352	226.212601
1569.726563	173.380768
1568.718750	123.066910
1567.708984	64.880142
1566.700195	149.422348
1565.691406	218.246277
1564.681641	58.534737
1563.671875	-15.586764
1562.662109	86.625732
1561.652344	100.494843
1560.641602	39.042046
1559.630859	29.353970
1558.620117	66.211914
1557.609375	7.052513
1556.597656	20.347208
1555.586914	15.386462
1554.575195	18.077843
1553.563477	80.201874
1552.550781	134.411407
1551.539063	22.835443
1550.526367	177.708984
1549.513672	50.405018
1548.500977	85.982758
1547.487305	5.052750
1546.473633	-37.185085
1545.459961	-27.831301
1544.446289	-13.436097
1543.432617	-40.511059
1542.417969	-21.203777
1541.404297	-9.773988
1540.389648	-96.594719
1539.374023	23.015154
1538.359375	-25.309443
1537.343750	39.797153
1536.328125	14.457191
1535.312500	-60.002392
1534.296875	22.749788
1533.280273	95.026443
1532.263672	143.950470
1531.247070	94.801147
1530.230469	48.127312
1529.212891	-11.532538
1528.196289	60.063545
1527.178711	-20.414267
1526.160156	189.916687
1525.142578	155.533524
1524.124023	90.162498
1523.106445	-16.457005
1522.087891	92.905769
1521.068359	101.808006
1520.049805	236.575775
1519.030273	204.084335
1518.010742	145.793671
1516.991211	28.318581
1515.971680	183.077087
1514.951172	237.488998
1513.930664	227.573990
1512.910156	274.031891
1511.889648	184.329758
1510.868164	194.630234
1509.846680	102.198166
1508.826172	112.307098
1507.803711	-16.184702
1506.782227	52.702061
1505.759766	67.620659
1504.737305	56.805302
1503.714844	-20.722116
1502.692383	-34.271690
1501.668945	5.866058
1500.646484	-71.888588
1499.623047	-37.068359
1498.599609	-158.484253
1497.575195	65.513893
1496.550781	25.810585
1495.527344	-111.154121
1494.502930	114.985741
1493.477539	-24.681522
1492.453125	63.140366
1491.427734	212.171951
1490.402344	243.524429
1489.376953	106.182884
1488.350586	188.463486
1487.325195	301.284393
1486.298828	339.940765
1485.272461	378.509491
1484.245117	396.569305
1483.218750	452.831848
1482.191406	547.257385
1481.164063	557.420715
1480.136719	615.961304
1479.108398	651.465454
1478.080078	666.507263
1477.052734	684.041748
1476.023438	780.468811
1474.995117	757.102722
1473.965820	896.657410
1472.937500	1018.290039
1471.908203	992.184998
1470.877930	1133.991455
1469.848633	1179.021606
1468.818359	1292.660522
1467.788086	1390.951294
1466.757813	1534.928589
1465.727539	1836.416748
1464.696289	1881.036987
1463.665039	1790.932495
1462.633789	1868.505615
1461.602539	2019.672852
1460.570313	2107.255127
1459.539063	2141.468506
1458.506836	2312.701416
1457.473633	2316.339355
1456.441406	2284.445557
1455.408203	2364.150146
1454.375000	2651.765137
1453.341797	2515.803711
1452.308594	2516.779785
1451.274414	2560.821777
1450.241211	2741.678711
1449.207031	2684.302490
1448.171875	2743.448486
1447.137695	2876.012695
1446.102539	2679.378662
1445.067383	2847.327881
1444.032227	2671.033203
1442.997070	2666.869141
1441.960938	2766.417236
1440.924805	2656.018555
1439.888672	2672.103760
1438.852539	2392.418701
1437.816406	2385.831299
1436.779297	2326.187744
1435.742188	2274.166016
1434.705078	1946.869751
1433.666992	1695.484009
1432.629883	1535.128052
1431.591797	1223.403442
1430.553711	868.935425
1429.514648	948.615906
1428.476563	796.222473
1427.437500	754.886719
1426.398438	774.117065
1425.359375	659.762329
1424.320313	522.809021
1423.280273	514.457092
1422.240234	528.822266
1421.200195	538.184021
1420.159180	424.180328
1419.119141	337.973297
1418.078125	347.493347
1417.037109	384.739716
1415.996094	258.470612
1414.954102	180.093430
1413.912109	194.857605
1412.870117	121.660545
1411.828125	123.968964
1410.786133	153.979065
1409.743164	176.487000
1408.700195	-44.654133
1407.657227	-32.042133
1406.614258	25.828672
1405.570313	-26.743450
1404.527344	51.309429
1403.483398	79.192955
1402.438477	36.867027
1401.394531	94.978691
1400.349609	32.739799
1399.304688	3.195575
1398.259766	-58.855022
1397.214844	137.355194
1396.168945	77.946205
1395.123047	18.637175
1394.077148	-25.542068
1393.031250	-67.121307
1391.984375	-188.731827
1390.937500	-52.380917
1389.890625	-71.174599
1388.843750	37.728840
1387.796875	36.597343
1386.749023	-29.485743
1385.701172	84.580177
1384.653320	31.183102
1383.604492	37.873825
1382.556641	-25.315556
1381.507813	-83.400879
1380.458984	3.500648
1379.410156	-9.438451
1378.360352	20.155188
1377.310547	39.840771
1376.260742	-5.280045
1375.210938	57.001308
1374.161133	64.465637
1373.110352	54.554470
1372.059570	34.765919
1371.008789	52.474453
1369.957031	15.428932
1368.906250	110.570976
1367.854492	-58.325729
1366.802734	-17.823219
1365.750000	89.990707
1364.698242	200.348816
1363.645508	21.998104
1362.592773	130.022034
1361.540039	225.655701
1360.486328	37.749622
1359.433594	170.862671
1358.379883	236.873962
1357.326172	158.764832
1356.271484	155.347488
1355.216797	179.364273
1354.163086	168.691345
1353.107422	277.339417
1352.052734	386.042450
1350.998047	318.517944
1349.942383	387.642059
1348.886719	491.578705
1347.830078	580.678284
1346.774414	463.945801
1345.717773	679.695984
1344.661133	759.073242
1343.604492	689.771179
1342.546875	808.960815
1341.490234	923.243408
1340.432617	797.258545
1339.375000	891.870789
1338.316406	939.484863
1337.258789	1031.743164
1336.200195	970.586060
1335.141602	842.732422
1334.082031	861.007385
1333.023438	852.161560
1331.963867	855.777588
1330.904297	847.123596
1329.844727	811.374695
1328.784180	882.008972
1327.723633	947.764221
1326.663086	1043.229248
1325.602539	980.668152
1324.541992	1086.145630
1323.480469	892.932983
1322.418945	976.348694
1321.357422	1047.478271
1320.295898	941.022949
1319.233398	1108.507935
1318.170898	1056.516846
1317.108398	1076.139404
1316.045898	1219.095825
1314.982422	1110.686646
1313.918945	1295.631470
1312.855469	1108.589478
1311.791992	1313.325439
1310.728516	1306.284302
1309.664063	1412.574951
1308.599609	1358.911011
1307.535156	1357.027344
1306.469727	1333.080444
1305.404297	1530.601074
1304.338867	1612.529053
1303.273438	1426.499146
1302.208008	1547.895508
1301.141602	1430.923828
1300.075195	1419.730957
1299.008789	1501.963745
1297.942383	1454.062622
1296.875000	1325.222656
1295.807617	1240.696167
1294.740234	1350.172729
1293.672852	1155.388672
1292.604492	1058.888672
1291.537109	1033.626343
1290.468750	836.780884
1289.399414	926.936401
1288.331055	914.162720
1287.261719	962.722046
1286.192383	918.213928
1285.123047	925.224548
1284.052734	932.289307
1282.983398	946.751038
1281.913086	1066.523682
1280.841797	1081.058472
1279.771484	987.973022
1278.700195	995.280823
1277.628906	887.680054
1276.557617	909.774780
1275.486328	1002.804443
1274.414063	1042.066528
1273.341797	976.276611
1272.269531	1235.497192
1271.197266	1216.186401
1270.124023	1128.547241
1269.050781	1248.516602
1267.977539	1280.593628
1266.904297	1324.894043
1265.830078	1313.093140
1264.756836	1318.403687
1263.681641	1255.459229
1262.607422	1390.075562
1261.533203	1300.384033
1260.458008	1271.692627
1259.382813	1398.989868
1258.307617	1231.477539
1257.231445	1195.588623
1256.155273	1213.310181
1255.079102	1233.478516
1254.002930	1256.091431
1252.926758	1332.248779
1251.849609	1065.342041
1250.772461	1268.026978
1249.695313	1200.695557
1248.617188	1289.015015
1247.540039	1158.529541
1246.461914	989.228271
1245.382813	948.788513
1244.304688	1229.026855
1243.225586	1142.417969
1242.146484	1165.117188
1241.067383	1034.869019
1239.988281	894.971191
1238.908203	1000.215942
1237.828125	1105.412354
1236.748047	984.991089
1235.667969	1085.285767
1234.586914	802.478699
1233.505859	885.790527
1232.424805	712.185303
1231.343750	817.265991
1230.261719	701.866455
1229.179688	671.264465
1228.097656	691.506042
1227.015625	733.508301
1225.932617	581.869568
1224.850586	563.353088
1223.767578	619.816528
1222.683594	494.849335
1221.600586	485.975128
1220.516602	315.116425
1219.432617	436.749969
1218.347656	270.761627
1217.263672	348.812927
1216.178711	240.827209
1215.093750	374.332153
1214.008789	401.522369
1212.922852	373.155670
1211.836914	438.878998
1210.750977	439.398743
1209.665039	514.655090
1208.579102	329.398346
1207.492188	363.585541
1206.405273	535.111816
1205.318359	581.206543
1204.230469	362.211426
1203.142578	299.843567
1202.054688	393.998383
1200.966797	153.388672
1199.877930	74.124580
1198.790039	129.620941
1197.701172	180.233261
1196.611328	76.815880
1195.522461	-38.631546
1194.432617	7.025072
1193.342773	-21.914583
1192.252930	-10.035901
1191.162109	-144.793961
1190.072266	-92.162186
1188.981445	-61.226128
1187.889648	-90.392540
1186.798828	-42.780003
1185.707031	19.154593
1184.615234	-70.178665
1183.523438	53.991909
1182.430664	96.493195
1181.337891	112.534813
1180.245117	-0.960616
1179.152344	48.527218
1178.059570	119.496666
1176.965820	243.080078
1175.872070	124.608070
1174.778320	113.891541
1173.683594	167.759033
1172.588867	317.285004
1171.494141	134.016815
1170.399414	48.862095
1169.303711	164.617981
1168.208984	-76.099899
1167.113281	20.362753
1166.016602	97.585876
1164.920898	16.963371
1163.824219	39.051571
1162.727539	182.892990
1161.630859	11.329081
1160.533203	164.516983
1159.435547	202.970657
1158.337891	351.125366
1157.240234	379.826599
1156.141602	475.239532
1155.043945	384.492920
1153.944336	277.017426
1152.845703	171.900040
1151.747070	209.768005
1150.647461	152.220917
1149.547852	228.043091
1148.447266	77.469307
1147.347656	36.433514
1146.247070	192.949310
1145.146484	-43.434494
1144.044922	22.442997
1142.944336	59.664783
1141.842773	30.188358
1140.741211	-23.133394
1139.638672	4.330464
1138.537109	-3.948747
1137.434570	49.487988
1136.332031	29.167732
1135.228516	144.180740
1134.125977	145.071198
1133.022461	134.011566
1131.917969	384.003387
1130.814453	462.929718
1129.709961	605.808350
1128.605469	511.323303
1127.500977	495.072510
1126.396484	554.632629
1125.291016	635.424927
1124.185547	654.484924
1123.080078	652.137268
1121.973633	597.597107
1120.868164	507.485229
1119.761719	526.264832
1118.654297	509.450897
1117.547852	407.370209
1116.440430	468.538330
1115.333008	425.514771
1114.225586	448.668823
1113.117188	374.788177
1112.008789	527.832458
1110.900391	602.740295
1109.791992	438.876312
1108.682617	475.833618
1107.573242	621.361267
1106.463867	653.408264
1105.354492	664.128296
1104.244141	639.371216
1103.133789	812.790649
1102.023438	844.511047
1100.913086	923.332092
1099.801758	787.454102
1098.690430	880.276245
1097.579102	859.854492
1096.467773	919.510254
1095.355469	1047.404663
1094.243164	946.698608
1093.130859	1034.384033
1092.017578	903.007751
1090.905273	1077.653931
1089.791992	1016.825867
1088.677734	1130.082153
1087.564453	1012.716187
1086.450195	1123.473022
1085.335938	1041.331787
1084.221680	961.533447
1083.106445	1095.586182
1081.991211	1046.264526
1080.875977	797.253052
1079.760742	839.532166
1078.644531	1149.417969
1077.528320	780.710510
1076.412109	846.313416
1075.295898	731.179565
1074.178711	665.321472
1073.061523	662.783386
1071.944336	798.554443
1070.826172	507.581146
1069.708984	640.921326
1068.590820	741.363525
1067.471680	733.968140
1066.353516	597.743347
1065.234375	597.359558
1064.115234	622.704102
1062.996094	718.228577
1061.875977	727.107910
1060.755859	537.119751
1059.635742	604.471619
1058.515625	550.186890
1057.394531	411.749054
1056.273438	390.222473
1055.152344	431.784424
1054.031250	379.872925
1052.909180	384.025604
1051.787109	551.622375
1050.665039	413.317017
1049.541992	293.738617
1048.418945	283.883698
1047.295898	344.019409
1046.172852	320.163910
1045.048828	256.675690
1043.925781	328.439941
1042.801758	216.043350
1041.676758	210.889313
1040.552734	263.992828
1039.427734	188.975830
1038.302734	155.919281
1037.176758	306.800537
1036.050781	336.597015
1034.924805	233.760040
1033.798828	340.365845
1032.672852	423.683044
1031.545898	293.046936
1030.418945	336.853424
1029.291992	278.396973
1028.164063	310.612610
1027.036133	124.462944
1025.908203	66.173203
1024.780273	170.487564
1023.651367	-92.025093
1022.522461	-27.119005
1021.393555	65.638496
1020.264648	0.633190
1019.134766	-80.544441
1018.004883	-31.787947
1016.875000	33.215683
1015.744141	17.104385
1014.613281	202.645126
1013.482422	124.041519
1012.351563	163.646103
1011.219727	189.382599
1010.088867	43.845936
1008.956055	282.634583
1007.824219	567.650024
1006.691406	720.715454
1005.558594	1084.242432
1004.425781	1579.463867
1003.292969	1658.379517
1002.159180	1376.750488
1001.025391	989.018311
999.891602	555.325928
998.756836	211.974960
997.622070	81.292473
996.487305	-28.483877
995.352539	25.733128
994.216797	135.372726
993.081055	125.067886
991.945313	200.180191
990.808594	81.630241
989.672852	55.430138
988.536133	86.936501
987.398438	21.721510
986.261719	-98.670982
985.124023	-57.704292
983.986328	-58.123577
982.847656	-79.182671
981.709961	-159.986786
980.571289	46.963146
979.432617	-35.965584
978.292969	-1.470933
977.153320	131.972397
976.013672	288.431763
974.874023	125.432526
973.734375	8.557632
972.593750	89.396042
971.453125	165.696167
970.311523	237.459686
969.170898	153.179504
968.029297	75.918701
966.886719	212.187592
965.745117	162.672348
964.602539	62.818798
963.459961	96.105583
962.317383	-42.458321
961.173828	128.552078
960.030273	185.014511
958.886719	163.663452
957.743164	53.103455
956.598633	183.123566
955.454102	180.411072
954.309570	152.628601
953.165039	95.218468
952.019531	170.622330
950.874023	248.384415
949.727539	-23.626278
948.582031	230.381287
947.435547	114.130119
946.289063	196.830490
945.141602	103.701729
943.995117	207.138031
942.847656	217.017807
941.699219	318.313660
940.551758	182.317551
939.403320	128.636414
938.254883	259.866364
937.105469	400.267242
935.957031	399.345459
934.807617	407.652893
933.658203	254.255890
932.507813	281.043457
931.357422	235.033798
930.207031	385.014404
929.056641	277.746338
927.906250	298.114655
926.754883	227.552582
925.603516	27.442497
924.451172	-113.318367
923.298828	187.291275
922.146484	155.913147
920.994141	131.478516
919.841797	113.981575
918.688477	139.772507
917.535156	238.347092
916.380859	14.505791
915.227539	81.491867
914.073242	44.139259
912.918945	-108.827271
911.763672	-9.773011
910.608398	7.681341
909.453125	-51.873112
908.297852	-41.010826
907.141602	22.086239
905.985352	17.271038
904.829102	-57.674530
903.672852	-87.181969
902.515625	14.772047
901.358398	53.384747
900.201172	6.065353
899.042969	56.176224
897.884766	278.304382
896.726563	-3.976967
895.568359	64.479073
894.409180	117.174713
893.250000	301.034912
892.090820	258.925293
890.930664	189.819321
889.771484	55.330509
888.611328	112.940308
887.450195	159.325928
886.289063	68.094833
885.128906	288.390289
883.966797	228.928680
882.805664	117.698013
881.643555	223.079391
880.481445	285.657837
879.319336	210.798645
878.156250	241.964111
876.993164	478.196014
875.830078	367.540741
874.666016	178.204865
873.502930	205.140930
872.338867	220.886139
871.173828	297.451782
870.009766	131.085464
868.844727	144.794830
867.679688	212.527298
866.513672	410.680115
865.348633	368.314270
864.182617	332.773773
863.015625	328.763641
861.849609	338.281067
860.682617	341.118500
859.515625	366.455322
858.347656	342.462372
857.180664	473.344055
856.012695	359.705566
854.843750	578.091614
853.675781	646.187744
852.506836	629.117493
851.337891	509.006073
850.167969	514.468384
848.999023	582.680420
847.829102	397.836700
846.658203	289.245972
845.488281	283.701233
844.317383	327.429321
843.146484	248.108536
841.975586	334.379578
840.803711	181.353622
839.631836	196.107254
838.459961	105.817848
837.287109	160.854401
836.114258	300.782227
834.941406	199.422287
833.768555	232.113052
832.594727	331.784607
831.420898	261.780548
830.247070	352.490662
829.072266	213.373383
827.898438	225.995224
826.722656	151.657410
825.547852	191.051682
824.372070	147.962448
823.196289	173.971649
822.020508	150.951050
820.844727	245.984848
819.667969	80.434814
818.491211	108.640785
817.313477	41.120785
816.136719	20.343412
814.958984	21.814707
813.781250	63.304298
812.602539	-37.551132
811.423828	203.982468
810.245117	11.974785
809.066406	-22.197334
807.886719	39.154060
806.707031	40.483398
805.527344	75.092392
804.346680	-32.415974
803.166992	55.401207
801.985352	-134.207169
800.804688	-46.466957
799.623047	-91.868492
798.441406	-101.807083
797.259766	-60.791367
796.078125	-79.673706
794.895508	-63.129467
793.712891	28.684101
792.529297	177.999817
791.346680	17.209305
790.163086	24.694473
788.978516	167.136734
787.794922	189.978348
786.610352	237.099121
785.425781	323.957062
784.241211	359.869629
783.055664	397.929901
781.870117	343.100067
780.684570	191.026764
779.498047	317.305054
778.311523	235.876846
777.125000	255.995850
775.938477	172.302017
774.750977	110.664833
773.563477	121.809258
772.375977	90.980392
771.187500	104.218567
769.999023	51.248066
768.810547	126.090477
767.622070	50.984226
766.432617	103.644936
765.243164	220.098541
764.053711	186.688583
762.863281	263.321106
761.672852	220.995453
760.482422	321.669128
759.291992	303.428497
758.100586	436.911041
756.909180	312.979828
755.717773	136.280960
754.525391	344.262421
753.333008	297.175293
752.140625	254.443619
750.948242	330.281128
749.754883	386.263763
748.561523	297.262024
747.368164	197.268600
746.173828	283.791046
744.979492	142.051239
743.785156	296.424347
742.590820	284.012024
741.395508	280.321869
740.200195	230.549744
739.003906	202.662186
737.808594	181.302704
736.612305	227.801514
735.416016	160.359314
734.218750	309.633972
733.021484	257.425964
731.824219	327.731903
730.626953	247.005417
729.428711	190.331177
728.230469	389.476227
727.032227	420.148773
725.833984	409.235168
724.634766	289.030487
723.435547	313.024261
722.235352	336.968536
721.036133	376.143616
719.835938	271.182831
718.635742	253.535812
717.434570	368.968262
716.233398	392.688293
715.032227	270.235321
713.831055	313.525696
712.628906	199.808960
711.426758	129.705429
710.224609	153.302414
709.021484	46.156456
707.818359	161.186310
706.615234	110.652603
705.412109	192.912613
704.208008	13.944637
703.003906	209.296860
701.799805	69.526711
700.594727	60.300350
699.389648	227.186447
698.184570	111.375633
696.979492	-17.435154
695.773438	29.804817
694.567383	3.150435
693.361328	0.387359
692.154297	-56.665306
690.947266	16.548649
689.740234	-101.268311
688.533203	-169.132538
687.325195	53.717609
686.117188	11.862995
684.909180	104.455948
683.700195	-41.454571
682.491211	14.254512
681.282227	-94.742813
680.072266	-97.544891
678.863281	-70.032639
677.653320	70.057396
676.442383	127.817162
675.232422	57.850697
674.021484	59.315533
672.810547	23.996796
671.598633	10.315113
670.386719	189.069931
669.174805	52.115894
667.962891	139.981293
666.750000	0.916519
665.537109	153.531799
664.324219	-20.062193
663.110352	-25.174370
661.897461	62.515713
660.683594	68.127945
659.468750	-25.545429
658.254883	44.739700
657.040039	33.001198
655.824219	29.854660
654.609375	69.777885
653.393555	-17.523890
652.177734	-68.209282
650.960938	115.882744
649.745117	-10.315405
648.528320	65.880211
647.311523	-36.715157
646.093750	121.076363
644.875977	162.508789
643.658203	197.369049
642.440430	189.091599
641.221680	118.345947
640.002930	34.609741
638.784180	-12.683933
637.564453	-64.396637
636.344727	51.326538
635.125000	-54.390965
633.905273	-59.313908
632.684570	-88.037498
631.463867	44.023422
630.243164	-8.730646
629.021484	-29.509512
627.799805	101.760368
626.578125	80.464424
625.356445	114.644180
624.133789	172.093185
622.911133	231.350845
621.688477	80.303726
620.464844	177.437225
619.241211	27.902029
618.017578	111.408569
616.793945	-15.288568
615.569336	-105.979462
614.344727	-30.204506
613.120117	66.450897
611.894531	-51.286121
610.668945	3.680557
609.443359	-97.965271
608.216797	37.056446
606.991211	23.996321
605.764648	-70.870026
604.537109	136.876831
