# Supplementary material for: Raman spectroscopy accurately differentiates mucosal healing from non-healing and biochemical changes following biological therapy in inflammatory bowel disease
Source: PLoS One. 2021 Jun 2;16(6):e0252210. doi: 10.1371/journal.pone.0252210 (PMC8172032; doi:10.1371/journal.pone.0252210)
Supplement: S3 Dataset — (ZIP) [file pone.0252210.s005.zip › Export UC active inflammation/OC013-1 pre treat_base sub CR removed_79__X_-33332.1__Y_11412.5__Z_-414.244__Time_904.txt]

1714.715820	63.813568
1713.739258	105.953049
1712.762695	92.406693
1711.785156	-71.105530
1710.808594	165.169281
1709.831055	-19.270952
1708.853516	86.021172
1707.875000	-92.503235
1706.897461	-29.610106
1705.918945	-103.090782
1704.940430	123.574165
1703.960938	-182.289261
1702.982422	39.459930
1702.002930	-158.698090
1701.023438	130.329163
1700.043945	18.356731
1699.063477	-10.427981
1698.083984	-52.267914
1697.103516	-120.555359
1696.123047	-78.986565
1695.141602	-45.187374
1694.161133	-0.418578
1693.179688	-46.186275
1692.198242	-273.170166
1691.216797	68.697639
1690.234375	29.121819
1689.251953	77.883125
1688.269531	28.229565
1687.287109	45.546650
1686.304688	209.764648
1685.321289	14.371038
1684.337891	-28.762987
1683.354492	122.882202
1682.371094	8.401269
1681.387695	112.608467
1680.403320	67.950951
1679.418945	204.587753
1678.434570	139.202835
1677.449219	302.912750
1676.464844	208.833862
1675.479492	266.636597
1674.494141	82.748474
1673.507813	335.126495
1672.522461	369.761322
1671.536133	123.003883
1670.549805	376.007660
1669.563477	246.739792
1668.576172	372.668915
1667.589844	557.213196
1666.602539	473.870209
1665.615234	377.550598
1664.626953	536.177673
1663.639648	498.732758
1662.651367	432.369446
1661.663086	443.157166
1660.674805	488.632690
1659.685547	462.769104
1658.696289	503.379028
1657.707031	613.065552
1656.717773	495.195160
1655.728516	560.275208
1654.738281	479.957306
1653.748047	344.318420
1652.757813	571.414368
1651.767578	346.301117
1650.777344	327.765930
1649.786133	388.752411
1648.794922	235.795212
1647.803711	104.242050
1646.811523	202.802689
1645.820313	0.368618
1644.828125	233.971695
1643.835938	174.559509
1642.843750	331.819611
1641.850586	246.360947
1640.857422	166.384506
1639.864258	25.931273
1638.871094	-3.522182
1637.877930	-48.628204
1636.883789	-143.657898
1635.889648	-51.354492
1634.895508	59.501717
1633.901367	-174.690811
1632.906250	-42.509224
1631.912109	-307.906433
1630.916992	72.006348
1629.920898	96.505928
1628.925781	60.592758
1627.929688	-130.430481
1626.934570	-60.818684
1625.937500	-17.435789
1624.941406	18.153702
1623.945313	-164.366714
1622.948242	-36.568954
1621.951172	164.847031
1620.954102	116.687164
1619.956055	281.389618
1618.958984	54.833832
1617.960938	93.625526
1616.962891	221.725586
1615.963867	50.673218
1614.965820	-96.615578
1613.966797	139.206909
1612.967773	55.037884
1611.968750	2.431574
1610.968750	-60.581097
1609.969727	12.777697
1608.969727	204.068390
1607.969727	301.014221
1606.968750	172.714798
1605.968750	86.414536
1604.967773	-112.385193
1603.966797	78.939217
1602.965820	-25.494165
1601.963867	89.917603
1600.962891	137.300583
1599.960938	-14.066923
1598.958984	-115.668678
1597.956055	-112.647568
1596.954102	-39.044544
1595.951172	-36.009644
1594.948242	-56.475780
1593.945313	-32.523697
1592.941406	-11.189544
1591.938477	-151.717285
1590.934570	274.201385
1589.930664	26.680601
1588.925781	94.944191
1587.921875	189.259109
1586.916992	4.485585
1585.912109	23.148134
1584.907227	41.789486
1583.901367	177.682465
1582.896484	6.045547
1581.890625	170.505707
1580.884766	116.102386
1579.877930	238.760895
1578.872070	103.616028
1577.865234	-47.115326
1576.858398	114.452248
1575.851563	57.383404
1574.843750	15.911174
1573.836914	156.460922
1572.829102	-215.275894
1571.821289	10.968342
1570.812500	-225.515656
1569.804688	-124.161423
1568.795898	-22.894802
1567.787109	195.156677
1566.778320	291.031738
1565.768555	288.167633
1564.758789	82.813057
1563.750000	-18.701052
1562.739258	139.206955
1561.729492	164.716934
1560.718750	-63.974213
1559.708984	13.319490
1558.698242	207.168869
1557.686523	115.806305
1556.675781	200.619354
1555.664063	-25.515648
1554.652344	28.098204
1553.640625	221.454346
1552.628906	111.783585
1551.616211	-49.666382
1550.603516	244.321274
1549.590820	232.845657
1548.578125	231.660156
1547.565430	119.216530
1546.551758	148.955750
1545.538086	204.469162
1544.524414	99.668571
1543.510742	214.470688
1542.496094	88.919006
1541.481445	-57.303947
1540.466797	173.459885
1539.452148	-91.596237
1538.437500	-44.300518
1537.421875	2.906036
1536.406250	400.894928
1535.390625	109.966042
1534.374023	38.289600
1533.358398	118.702049
1532.341797	191.278229
1531.325195	165.829575
1530.308594	-9.113421
1529.291016	119.922119
1528.274414	194.759720
1527.256836	310.696442
1526.238281	84.125084
1525.220703	40.335381
1524.202148	143.173996
1523.184570	-96.259445
1522.166016	47.597355
1521.146484	129.608017
1520.127930	57.265179
1519.108398	113.414093
1518.088867	251.719879
1517.069336	194.632385
1516.049805	45.032116
1515.029297	-68.609367
1514.008789	-12.786784
1512.988281	132.809189
1511.967773	219.255447
1510.946289	79.784187
1509.925781	-152.034470
1508.904297	-76.009377
1507.882813	-94.955109
1506.860352	-85.747002
1505.838867	-148.361343
1504.816406	-5.977393
1503.793945	-278.794220
1502.770508	-3.335683
1501.748047	69.630356
1500.724609	-46.975040
1499.701172	-104.692482
1498.677734	-159.869614
1497.654297	-161.327667
1496.629883	-198.652161
1495.605469	93.969048
1494.581055	105.115150
1493.556641	108.546989
1492.531250	-69.561264
1491.505859	-273.188263
1490.480469	-80.711838
1489.455078	119.312546
1488.429688	-214.586655
1487.403320	56.807644
1486.376953	1.270861
1485.350586	132.056137
1484.324219	35.638275
1483.296875	66.793854
1482.270508	-185.222992
1481.243164	83.089867
1480.214844	157.477722
1479.187500	211.424362
1478.159180	107.303871
1477.130859	250.372467
1476.102539	179.366714
1475.074219	65.073029
1474.044922	414.261047
1473.015625	111.529793
1471.986328	272.170593
1470.957031	514.163208
1469.927734	471.082092
1468.897461	590.800415
1467.867188	725.717102
1466.836914	708.009155
1465.806641	433.547974
1464.775391	659.880493
1463.744141	817.503296
1462.712891	1038.568970
1461.681641	809.967590
1460.649414	797.305542
1459.618164	1033.464355
1458.585938	726.318054
1457.552734	706.066040
1456.520508	703.595642
1455.487305	919.279907
1454.455078	782.360596
1453.420898	967.516235
1452.387695	975.153748
1451.354492	1243.854248
1450.320313	1259.047607
1449.286133	1167.841675
1448.251953	1008.300964
1447.216797	1117.266602
1446.182617	1092.022949
1445.147461	876.954041
1444.112305	910.009277
1443.076172	1001.256287
1442.041016	991.307434
1441.004883	799.282227
1439.968750	698.390625
1438.932617	860.481506
1437.895508	832.961365
1436.858398	1015.215942
1435.821289	740.139954
1434.784180	682.436523
1433.747070	263.664398
1432.708984	718.673584
1431.670898	557.604492
1430.632813	474.871277
1429.594727	359.407532
1428.556641	493.768951
1427.517578	428.857422
1426.478516	124.463570
1425.439453	175.700623
1424.399414	133.692215
1423.359375	84.181946
1422.320313	34.741302
1421.279297	161.670166
1420.239258	160.160706
1419.199219	-148.472031
1418.158203	174.891846
1417.117188	35.091282
1416.075195	119.329247
1415.034180	-85.711754
1413.992188	-79.356056
1412.950195	-201.194687
1411.908203	81.823921
1410.866211	158.668289
1409.823242	52.080647
1408.780273	73.724625
1407.737305	-50.276039
1406.694336	142.256104
1405.650391	-182.464859
1404.606445	-50.128159
1403.562500	-45.786854
1402.518555	-13.788963
1401.474609	-39.447361
1400.429688	7.693430
1399.384766	-80.534668
1398.339844	72.006577
1397.294922	21.517908
1396.249023	-43.929810
1395.203125	141.251877
1394.157227	-16.750990
1393.111328	-177.127426
1392.064453	120.813751
1391.018555	203.416183
1389.971680	208.458252
1388.923828	166.015762
1387.876953	-73.969467
1386.829102	-38.669857
1385.781250	-5.821901
1384.733398	-240.424301
1383.685547	-62.445503
1382.636719	-119.382423
1381.587891	83.606277
1380.539063	86.744461
1379.490234	-89.860214
1378.440430	-86.556030
1377.391602	-13.286377
1376.341797	17.587938
1375.291016	213.195206
1374.241211	119.411880
1373.190430	93.073807
1372.139648	-22.954018
1371.088867	-11.717416
1370.038086	109.253410
1368.986328	-28.927481
1367.934570	22.369232
1366.882813	-60.795895
1365.831055	40.429672
1364.778320	64.494186
1363.726563	-33.355305
1362.673828	127.733795
1361.620117	5.162992
1360.567383	-2.849442
1359.513672	71.282845
1358.459961	237.456970
1357.406250	237.061462
1356.352539	-9.332541
1355.297852	32.705105
1354.243164	156.780167
1353.188477	44.897324
1352.133789	169.052460
1351.078125	99.557747
1350.023438	124.491310
1348.966797	310.792267
1347.911133	353.170349
1346.855469	388.155548
1345.798828	311.582733
1344.742188	371.489594
1343.685547	426.478271
1342.627930	409.629913
1341.571289	266.476624
1340.513672	628.856750
1339.456055	728.587891
1338.397461	489.070709
1337.339844	482.454803
1336.281250	339.760742
1335.222656	531.291077
1334.163086	465.476929
1333.104492	384.911804
1332.044922	316.808990
1330.985352	377.376068
1329.925781	601.138855
1328.865234	347.848114
1327.805664	485.154236
1326.745117	553.285706
1325.684570	389.269104
1324.623047	637.779114
1323.561523	740.574585
1322.500977	645.913147
1321.438477	709.291016
1320.376953	387.799713
1319.314453	813.933899
1318.252930	601.184875
1317.189453	788.025940
1316.126953	772.697266
1315.064453	651.450012
1314.000977	599.302063
1312.937500	719.679565
1311.874023	581.439270
1310.809570	664.933167
1309.745117	731.208435
1308.680664	369.219391
1307.616211	502.073761
1306.551758	361.819611
1305.486328	580.807251
1304.420898	524.309021
1303.355469	485.092773
1302.289063	736.006958
1301.223633	652.614258
1300.157227	593.874939
1299.090820	427.114899
1298.023438	262.926788
1296.957031	364.047882
1295.889648	693.480652
1294.822266	686.551819
1293.754883	564.331909
1292.686523	432.391296
1291.618164	563.001831
1290.549805	563.620728
1289.481445	439.235474
1288.413086	278.172455
1287.343750	418.652588
1286.274414	191.582306
1285.205078	422.724487
1284.134766	399.094086
1283.064453	493.037872
1281.995117	349.512878
1280.923828	458.175110
1279.853516	461.599335
1278.782227	633.855530
1277.710938	424.508148
1276.639648	384.008453
1275.568359	473.127167
1274.496094	474.241760
1273.423828	543.805237
1272.351563	432.566742
1271.279297	296.973724
1270.206055	486.267059
1269.132813	648.642822
1268.059570	603.479065
1266.986328	565.676392
1265.913086	808.508362
1264.838867	495.061737
1263.764648	567.118347
1262.689453	473.352844
1261.615234	530.788635
1260.540039	463.915405
1259.464844	535.982727
1258.389648	695.735962
1257.313477	468.160370
1256.238281	554.830933
1255.162109	568.438782
1254.085938	370.286102
1253.008789	439.923676
1251.931641	365.993622
1250.854492	535.351624
1249.777344	308.238190
1248.700195	375.432831
1247.622070	581.165100
1246.543945	587.526245
1245.465820	501.557648
1244.387695	296.599365
1243.308594	361.325317
1242.229492	455.163696
1241.150391	485.845337
1240.071289	288.367523
1238.991211	350.623016
1237.911133	466.224609
1236.831055	181.568130
1235.750977	493.578705
1234.669922	613.921570
1233.588867	484.548340
1232.507813	389.157684
1231.426758	388.296844
1230.344727	508.548004
1229.262695	386.567017
1228.180664	346.956818
1227.098633	314.621124
1226.015625	403.301331
1224.933594	368.535431
1223.849609	348.295776
1222.766602	195.036682
1221.683594	203.843292
1220.599609	493.063477
1219.515625	347.101257
1218.430664	162.533981
1217.346680	272.768951
1216.261719	124.509239
1215.176758	348.178467
1214.091797	236.158997
1213.005859	300.377808
1211.920898	251.135864
1210.834961	131.939926
1209.748047	157.509262
1208.662109	-17.106003
1207.575195	220.626205
1206.488281	332.893372
1205.401367	423.407043
1204.313477	121.134239
1203.225586	185.127731
1202.137695	-90.496582
1201.049805	91.465073
1199.961914	121.672554
1198.873047	-148.988205
1197.784180	-227.050232
1196.695313	-141.512802
1195.605469	-48.813244
1194.515625	-13.882930
1193.425781	-7.835370
1192.335938	-119.578987
1191.246094	-72.696991
1190.155273	-85.913834
1189.064453	18.549215
1187.973633	31.693939
1186.881836	-154.450211
1185.790039	-45.299744
1184.698242	-13.008101
1183.606445	-115.104698
1182.514648	-94.845505
1181.421875	105.245193
1180.329102	24.709055
1179.236328	-101.354378
1178.142578	158.455399
1177.049805	37.169228
1175.956055	62.039364
1174.861328	15.032531
1173.767578	-130.143524
1172.672852	-134.038376
1171.578125	22.396708
1170.483398	-211.273788
1169.387695	-133.874023
1168.291992	65.445618
1167.196289	25.543598
1166.100586	26.278406
1165.004883	-27.977800
1163.908203	61.141239
1162.811523	-50.473709
1161.714844	220.091553
1160.617188	32.040165
1159.519531	80.401672
1158.421875	174.071747
1157.324219	134.049591
1156.225586	334.985596
1155.127930	-146.356018
1154.028320	92.669899
1152.929688	221.900070
1151.831055	131.763260
1150.731445	115.523140
1149.631836	101.656738
1148.531250	-159.947281
1147.431641	-83.286125
1146.331055	-16.199942
1145.230469	-11.050439
1144.129883	79.754486
1143.028320	-186.390656
1141.926758	35.212059
1140.825195	-4.903829
1139.723633	-220.964523
1138.621094	-28.074556
1137.518555	-39.673603
1136.416016	46.136181
1135.313477	146.147186
1134.209961	148.725571
1133.106445	101.426865
1132.002930	-59.810036
1130.898438	66.190613
1129.794922	120.938004
1128.690430	391.527344
1127.585938	424.808136
1126.480469	268.368317
1125.375977	261.340179
1124.270508	313.560089
1123.164063	379.966034
1122.058594	263.915039
1120.952148	384.761047
1119.845703	228.491379
1118.739258	62.816574
1117.631836	174.137939
1116.525391	167.084091
1115.417969	134.005020
1114.309570	70.188393
1113.202148	-55.087749
1112.093750	8.826419
1110.985352	63.254292
1109.876953	98.749184
1108.767578	164.940002
1107.658203	129.531998
1106.548828	146.091217
1105.439453	181.531311
1104.329102	384.546661
1103.218750	98.973419
1102.108398	-7.157557
1100.998047	120.285217
1099.886719	195.790085
1098.775391	301.914886
1097.664063	245.349655
1096.552734	113.401718
1095.440430	419.756683
1094.328125	436.242889
1093.215820	141.862930
1092.102539	116.037827
1090.990234	320.920624
1089.876953	156.231689
1088.762695	19.863234
1087.649414	292.873566
1086.535156	262.387390
1085.420898	161.389206
1084.306641	126.268372
1083.191406	159.333679
1082.076172	326.325531
1080.960938	227.807037
1079.845703	284.353088
1078.729492	354.977661
1077.613281	188.489426
1076.497070	409.341156
1075.380859	233.564804
1074.263672	76.655785
1073.146484	325.578979
1072.029297	192.207123
1070.912109	105.800613
1069.793945	-67.261223
1068.675781	-80.886650
1067.557617	6.250174
1066.438477	133.184875
1065.319336	98.517906
1064.200195	223.080002
1063.081055	125.264359
1061.961914	331.710297
1060.841797	196.536499
1059.721680	7.657813
1058.600586	101.830673
1057.480469	188.974701
1056.359375	205.989929
1055.238281	82.825188
1054.116211	148.977295
1052.995117	238.483780
1051.873047	178.535889
1050.750000	188.685059
1049.627930	23.811432
1048.504883	-131.619186
1047.381836	-130.637665
1046.258789	12.652083
1045.134766	-60.949276
1044.011719	135.948822
1042.886719	-70.428383
1041.762695	-25.010132
1040.638672	55.368519
1039.513672	72.862862
1038.388672	109.015968
1037.262695	-94.598839
1036.136719	37.083874
1035.010742	-31.374849
1033.884766	-11.357346
1032.758789	57.536270
1031.631836	-64.239685
1030.504883	-51.077019
1029.377930	-72.742867
1028.250000	-3.727157
1027.122070	-236.718719
1025.994141	-137.416336
1024.866211	-193.697556
1023.737305	-177.937912
1022.608398	-203.919220
1021.479492	-157.906708
1020.350586	-269.628540
1019.220703	-158.584152
1018.090820	-112.474518
1016.960938	-286.582458
1015.830078	-242.684753
1014.700195	-242.791367
1013.569336	-159.443375
1012.437500	-45.974335
1011.306641	53.595680
1010.174805	86.031502
1009.042969	74.524361
1007.910156	-48.000103
1006.778320	63.245285
1005.645508	290.138916
1004.512695	493.854248
1003.378906	868.606079
1002.245117	995.920288
1001.111328	647.199402
999.977539	582.855652
998.843750	271.451721
997.708984	108.035538
996.574219	30.167900
995.438477	132.425156
994.303711	38.539661
993.167969	-73.703102
992.032227	65.566948
990.895508	-67.274872
989.758789	205.751755
988.622070	142.190811
987.485352	108.668274
986.348633	33.745655
985.210938	-52.601948
984.073242	-28.326151
982.934570	23.621441
981.796875	-85.521103
980.658203	51.662399
979.519531	-38.922478
978.379883	194.896805
977.240234	28.546230
976.100586	14.057876
974.960938	40.999966
973.821289	31.216097
972.680664	16.897512
971.540039	89.917152
970.398438	142.291519
969.257813	59.241940
968.116211	194.328964
966.974609	138.948730
965.832031	49.237999
964.689453	16.959976
963.546875	53.538212
962.404297	-111.589104
961.261719	97.000565
960.118164	200.141357
958.974609	174.993698
957.830078	172.815598
956.686523	175.261871
955.541992	40.404594
954.396484	-34.828762
953.251953	-0.150866
952.106445	132.933426
950.960938	-26.748886
949.815430	12.623066
948.668945	209.765518
947.522461	160.025848
946.375977	124.065689
945.229492	-35.191628
944.082031	-16.181116
942.934570	82.783257
941.787109	-44.255089
940.638672	-4.577782
939.491211	41.963768
938.342773	24.656460
937.193359	100.912910
936.044922	133.846313
934.895508	66.508377
933.745117	154.222824
932.595703	80.155342
931.445313	-41.670502
930.294922	119.004059
929.144531	140.748688
927.993164	-49.177956
926.842773	9.082808
925.690430	-144.240540
924.539063	-33.587784
923.386719	-100.337379
922.234375	85.359024
921.082031	82.328827
919.929688	2.062530
918.776367	-41.773853
917.623047	-49.213966
916.468750	31.955116
915.315430	115.380524
914.161133	71.684174
913.006836	-219.328842
911.851563	-17.824457
910.696289	-38.686100
909.541016	-86.726082
908.385742	-100.708870
907.229492	-80.652878
906.074219	-96.847885
904.916992	-65.421707
903.760742	-99.682724
902.603516	-84.079979
901.446289	-161.289108
900.289063	-95.841209
899.131836	62.378117
897.973633	-114.296921
896.815430	-109.917030
895.656250	131.928192
894.498047	7.411516
893.338867	-78.600487
892.178711	11.710693
891.019531	-22.271301
889.859375	81.562340
888.699219	65.674477
887.539063	61.093559
886.377930	117.472221
885.216797	9.103380
884.055664	-63.109524
882.893555	18.099443
881.732422	-56.322716
880.570313	40.639149
879.407227	290.832825
878.245117	184.871307
877.082031	166.830338
875.918945	292.948090
874.754883	191.583313
873.590820	-74.073654
872.426758	56.520306
871.262695	70.042076
870.098633	187.039658
868.933594	196.026062
867.768555	13.876254
866.602539	283.671600
865.436523	222.949203
864.270508	252.128159
863.104492	65.627586
861.938477	115.028717
860.771484	150.932434
859.604492	121.707947
858.436523	184.510803
857.269531	132.833191
856.101563	36.309288
854.932617	269.506683
853.764648	307.502563
852.595703	193.038559
851.426758	166.018127
850.256836	112.114380
849.087891	322.543365
847.917969	246.198944
846.748047	196.741531
845.577148	84.617638
844.406250	267.937958
843.235352	70.789726
842.064453	14.638104
840.892578	128.462799
839.720703	137.126556
838.548828	121.176620
837.375977	-24.400501
836.204102	37.847130
835.031250	-83.117607
833.857422	218.027893
832.684570	3.256266
831.510742	174.724625
830.335938	281.373779
829.162109	238.458771
827.987305	200.003799
826.812500	67.878868
825.637695	330.406738
824.461914	51.149986
823.286133	90.662323
822.110352	203.646469
820.933594	-22.007896
819.757813	-169.652618
818.580078	-101.293671
817.403320	-28.551760
816.225586	-102.738968
815.048828	199.052902
813.870117	-75.389420
812.692383	126.127251
811.513672	118.544579
810.334961	82.038818
809.156250	18.851950
807.976563	-177.628418
806.796875	-238.565704
805.617188	-33.044060
804.436523	-165.088989
803.255859	31.376465
802.075195	21.352194
800.894531	-186.141373
799.712891	109.896606
798.531250	-243.930374
797.349609	-152.037369
796.167969	-228.663620
794.985352	11.575432
793.802734	-162.589539
792.619141	-135.160721
791.436523	64.926979
790.252930	-95.944130
789.069336	-161.606644
787.884766	86.928436
786.700195	-166.840332
785.515625	85.933907
784.331055	-17.429296
783.145508	153.336365
781.959961	45.523594
780.774414	176.356293
779.587891	70.736473
778.402344	-3.952527
777.215820	42.804008
776.028320	18.872549
774.840820	19.196486
773.654297	94.502533
772.465820	15.339646
771.278320	-200.550247
770.089844	86.332695
768.901367	93.105934
767.711914	216.650909
766.523438	214.518677
765.333984	152.890625
764.143555	243.219345
762.954102	115.507271
761.763672	181.536285
760.573242	111.067688
759.382813	16.405798
758.191406	218.716217
757.000000	354.933197
755.808594	251.417816
754.616211	119.357079
753.423828	169.733246
752.231445	176.123230
751.039063	30.930075
749.845703	-160.325165
748.652344	45.869175
747.458984	-15.835725
746.264648	205.556747
745.070313	-0.986551
743.875977	145.689484
742.680664	114.660583
741.486328	41.974079
740.291016	120.549133
739.094727	113.616058
737.899414	122.006500
736.703125	1.157157
735.506836	-128.404373
734.309570	-91.525215
733.112305	-6.520508
731.915039	-0.338549
730.717773	-88.239159
729.519531	-86.423958
728.322266	29.090248
727.123047	190.463303
725.924805	-63.523281
724.725586	161.160858
723.526367	-31.527813
722.327148	-90.894981
721.126953	26.643867
719.926758	290.397736
718.726563	76.043388
717.525391	215.293243
716.325195	18.518280
715.123047	98.843170
713.921875	-71.629257
712.719727	165.655792
711.518555	80.265526
710.315430	201.937958
709.113281	112.247490
707.910156	50.926704
706.707031	-117.048477
705.502930	87.333237
704.299805	117.513931
703.095703	56.310173
701.891602	-61.410572
700.686523	31.911818
699.481445	125.210182
698.276367	98.917992
697.071289	16.149349
695.865234	87.719254
694.659180	-55.789165
693.453125	93.994980
692.246094	72.198212
691.039063	-10.348400
689.832031	-66.788681
688.625000	-38.552586
687.416992	-25.485296
686.208984	-144.696335
685.000977	100.454567
683.791992	96.222816
682.583008	-122.542267
681.374023	-100.660469
680.164063	-78.755295
678.955078	-76.326233
677.745117	-212.443146
676.534180	-41.059643
675.324219	-10.408844
674.113281	-48.976589
672.902344	-72.351494
671.690430	-26.469646
670.478516	-58.418819
669.266602	93.431061
668.054688	85.308678
666.841797	113.961456
665.628906	-97.155647
664.416016	-36.010403
663.203125	-15.886991
661.989258	125.157249
660.775391	76.241051
659.561523	-56.771503
658.346680	-10.632139
657.131836	-9.773143
655.916992	-228.821777
654.701172	97.677162
653.485352	8.090978
652.269531	13.385985
651.053711	-106.237175
649.836914	77.911942
648.620117	-203.102448
647.403320	-38.331802
646.186523	-50.096241
644.968750	-100.556061
643.750977	-47.703022
642.532227	112.695061
641.314453	-25.851522
640.095703	132.366562
638.875977	114.296463
637.657227	29.637627
636.437500	28.827803
635.217773	163.349274
633.997070	134.634033
632.777344	-74.389351
631.556641	-12.859468
630.335938	20.759329
629.114258	-3.546508
627.892578	-17.106718
626.670898	-41.375290
625.449219	161.624390
624.226563	6.594295
623.003906	121.640907
621.781250	258.058960
620.557617	383.707458
619.333984	44.603741
618.110352	91.016960
616.886719	36.798191
615.662109	209.432053
614.437500	131.654373
613.212891	-40.220097
611.987305	-23.844736
610.761719	13.880376
609.536133	-222.038864
608.310547	-34.748978
607.083984	30.645094
605.857422	-17.236441
604.630859	-5.338183
