# Supplementary material for: Raman spectroscopy accurately differentiates mucosal healing from non-healing and biochemical changes following biological therapy in inflammatory bowel disease
Source: PLoS One. 2021 Jun 2;16(6):e0252210. doi: 10.1371/journal.pone.0252210 (PMC8172032; doi:10.1371/journal.pone.0252210)
Supplement: S3 Dataset — (ZIP) [file pone.0252210.s005.zip › Export UC active inflammation/EC033-1_base sub CR removed_28__X_31707.6__Y_-63986.7__Z_2389.32__Time_317.txt]

1714.858398	173.361725
1713.881836	298.642731
1712.905273	-141.048584
1711.927734	40.080635
1710.950195	53.408810
1709.972656	102.738182
1708.995117	-26.364956
1708.017578	-33.730389
1707.039063	-74.866249
1706.061523	-34.532158
1705.083008	-38.725681
1704.103516	33.017017
1703.125000	-33.388382
1702.145508	101.847107
1701.166016	21.313828
1700.186523	-117.077957
1699.206055	-209.065918
1698.226563	-206.516876
1697.246094	80.169144
1696.265625	-148.095535
1695.284180	84.024544
1694.303711	-0.919472
1693.322266	32.435432
1692.340820	-112.293671
1691.359375	-56.016983
1690.376953	22.305607
1689.395508	128.033203
1688.413086	-173.664093
1687.430664	-21.214674
1686.447266	-57.454365
1685.464844	5.633408
1684.481445	247.857285
1683.498047	152.266586
1682.514648	121.265137
1681.530273	101.514763
1680.545898	-32.116085
1679.561523	23.872850
1678.577148	93.704742
1677.592773	126.805161
1676.607422	112.526520
1675.622070	136.004105
1674.636719	284.939575
1673.651367	256.203766
1672.666016	318.317230
1671.679688	569.498230
1670.693359	212.706833
1669.707031	374.395844
1668.719727	347.906586
1667.733398	345.752045
1666.746094	389.106049
1665.758789	326.696045
1664.770508	275.291626
1663.783203	351.601501
1662.794922	438.828979
1661.806641	465.390076
1660.818359	402.159393
1659.829102	227.974670
1658.840820	427.746246
1657.851563	429.067474
1656.862305	465.109467
1655.872070	549.065430
1654.882813	260.047241
1653.892578	124.902138
1652.902344	80.029419
1651.912109	53.939091
1650.920898	260.814728
1649.930664	253.669800
1648.939453	59.053185
1647.947266	81.440109
1646.956055	27.401794
1645.964844	137.367218
1644.972656	271.231140
1643.980469	127.957611
1642.987305	412.582672
1641.995117	90.195992
1641.001953	140.168167
1640.008789	253.582306
1639.015625	45.295185
1638.022461	-12.456328
1637.028320	51.215118
1636.034180	-132.797821
1635.040039	-211.205139
1634.045898	84.659248
1633.051758	-114.728828
1632.056641	-234.936859
1631.061523	-210.190247
1630.066406	-280.141724
1629.070313	-131.552444
1628.075195	-219.767670
1627.079102	-239.490952
1626.083008	11.753731
1625.085938	-31.576355
1624.089844	-80.093033
1623.092773	79.088974
1622.095703	196.191025
1621.098633	-75.560570
1620.101563	10.058700
1619.103516	211.203293
1618.105469	238.990387
1617.107422	188.027588
1616.109375	5.874804
1615.110352	78.306114
1614.112305	53.648792
1613.113281	-144.105881
1612.114258	-3.535495
1611.114258	-46.554070
1610.114258	-31.911846
1609.115234	-9.432137
1608.115234	73.260506
1607.114258	278.985596
1606.114258	-7.717622
1605.113281	51.250034
1604.112305	123.238640
1603.111328	119.260536
1602.109375	15.806568
1601.108398	-14.403523
1600.106445	185.482437
1599.104492	168.205765
1598.102539	80.295876
1597.099609	-195.820709
1596.096680	-249.779205
1595.093750	-228.021652
1594.090820	-164.553513
1593.087891	29.377695
1592.083984	-87.532890
1591.080078	-40.030121
1590.076172	150.899429
1589.072266	114.679405
1588.067383	-80.733307
1587.063477	68.102707
1586.058594	248.066193
1585.052734	159.357239
1584.047852	414.621063
1583.041992	291.855255
1582.036133	-70.619209
1581.030273	87.866989
1580.024414	129.009628
1579.017578	227.300552
1578.011719	-148.259995
1577.004883	197.058304
1575.998047	92.028488
1574.990234	-70.295242
1573.982422	381.081207
1572.975586	124.958015
1571.966797	16.988039
1570.958984	111.676643
1569.951172	91.886734
1568.942383	240.840225
1567.933594	236.379791
1566.924805	-14.874172
1565.915039	53.176056
1564.906250	82.158157
1563.896484	35.747768
1562.886719	98.206329
1561.875977	43.787598
1560.866211	-18.495882
1559.855469	383.221283
1558.844727	245.471664
1557.833984	-29.694193
1556.822266	107.109955
1555.811523	243.745667
1554.799805	206.666306
1553.788086	52.958973
1552.775391	85.583878
1551.763672	260.441711
1550.750977	352.285919
1549.738281	371.529419
1548.725586	279.419403
1547.711914	357.898163
1546.699219	296.616760
1545.685547	333.459534
1544.671875	85.882156
1543.658203	249.123230
1542.643555	270.082703
1541.628906	32.640499
1540.614258	203.167175
1539.599609	35.307735
1538.584961	-68.069122
1537.569336	135.550415
1536.553711	39.689590
1535.538086	108.836304
1534.522461	213.941406
1533.505859	244.103409
1532.489258	-42.927372
1531.472656	-154.699005
1530.456055	-212.425583
1529.439453	-17.782064
1528.421875	1.515228
1527.404297	247.294449
1526.386719	-109.563652
1525.369141	61.269981
1524.350586	64.642220
1523.332031	-16.998163
1522.313477	101.925995
1521.294922	-105.913391
1520.275391	-48.953907
1519.256836	-35.809528
1518.237305	-33.067440
1517.217773	154.575363
1516.197266	-63.870735
1515.177734	97.813148
1514.157227	28.208132
1513.136719	89.468262
1512.116211	-47.035137
1511.094727	273.194336
1510.074219	-148.266083
1509.052734	-133.586990
1508.031250	4.093221
1507.008789	13.408369
1505.987305	163.635666
1504.964844	-255.271072
1503.942383	45.937824
1502.918945	108.669403
1501.896484	-41.280884
1500.873047	-47.865040
1499.849609	-82.689461
1498.826172	-240.441193
1497.802734	-239.541641
1496.778320	129.692230
1495.753906	-28.251867
1494.729492	-53.216213
1493.705078	-1.537213
1492.680664	101.175301
1491.655273	-13.485707
1490.629883	181.019592
1489.604492	27.933918
1488.578125	122.584488
1487.552734	-196.538895
1486.526367	17.986134
1485.500000	370.194855
1484.473633	-48.504959
1483.446289	198.824081
1482.418945	-13.170304
1481.391602	103.865051
1480.364258	131.553818
1479.336914	194.867294
1478.308594	237.697723
1477.280273	188.725342
1476.251953	249.274994
1475.223633	111.079750
1474.194336	337.037567
1473.165039	206.416718
1472.135742	325.264740
1471.106445	408.392853
1470.077148	583.044861
1469.046875	368.364594
1468.016602	725.978088
1466.986328	513.832153
1465.956055	522.916748
1464.924805	585.325928
1463.893555	782.355591
1462.862305	745.544373
1461.831055	647.763184
1460.799805	791.247986
1459.767578	1028.575073
1458.735352	994.171326
1457.703125	774.501282
1456.670898	1011.621216
1455.637695	928.976624
1454.604492	912.293152
1453.571289	986.888855
1452.538086	1104.538696
1451.503906	1148.610107
1450.470703	911.390747
1449.436523	1034.006226
1448.401367	1100.825317
1447.367188	992.889526
1446.332031	925.492554
1445.297852	987.240417
1444.261719	1059.052124
1443.226563	862.644592
1442.191406	813.049133
1441.155273	864.631042
1440.119141	989.529968
1439.083008	601.179199
1438.045898	650.258484
1437.009766	752.410645
1435.972656	687.769409
1434.934570	610.523682
1433.897461	465.158020
1432.860352	478.940186
1431.822266	257.956299
1430.784180	461.084076
1429.745117	131.724197
1428.707031	337.360840
1427.667969	285.657196
1426.628906	211.307236
1425.589844	31.130672
1424.550781	163.609329
1423.510742	66.726067
1422.470703	80.770325
1421.430664	145.223892
1420.390625	93.836136
1419.349609	67.670082
1418.308594	162.382156
1417.267578	-24.784163
1416.226563	122.826660
1415.185547	-89.327095
1414.143555	-193.213486
1413.101563	215.972046
1412.059570	114.670181
1411.017578	161.755142
1409.974609	-37.422649
1408.931641	112.767326
1407.888672	64.500031
1406.845703	184.567596
1405.801758	156.478836
1404.758789	12.996819
1403.714844	2.634186
1402.669922	162.944901
1401.625977	-138.343506
1400.581055	-25.612633
1399.537109	19.437038
1398.491211	-103.477905
1397.446289	59.482597
1396.400391	84.589722
1395.355469	-125.750168
1394.309570	-238.259811
1393.262695	50.032616
1392.216797	20.292759
1391.169922	381.134186
1390.123047	26.092262
1389.076172	-138.558762
1388.029297	-25.378624
1386.981445	-12.240451
1385.933594	90.988411
1384.885742	-53.267464
1383.837891	-97.405777
1382.789063	-211.438095
1381.740234	56.920185
1380.691406	95.427567
1379.642578	-150.710205
1378.592773	-122.025986
1377.543945	9.086944
1376.494141	132.720520
1375.444336	231.426361
1374.393555	185.460968
1373.342773	2.414803
1372.292969	-108.145416
1371.241211	-173.726334
1370.190430	-211.765640
1369.139648	89.210014
1368.087891	203.262161
1367.036133	-71.243927
1365.983398	-133.875488
1364.931641	-198.871780
1363.878906	-116.896919
1362.826172	-174.248169
1361.773438	-32.425209
1360.720703	29.812506
1359.666992	-231.240540
1358.613281	-208.614456
1357.559570	-183.426178
1356.504883	-138.289230
1355.451172	-1.124275
1354.396484	-95.006180
1353.341797	-91.883545
1352.287109	-111.027710
1351.231445	-164.846786
1350.175781	-5.070933
1349.120117	-63.678589
1348.064453	262.431885
1347.008789	268.469482
1345.952148	-67.694244
1344.895508	17.928761
1343.838867	269.705658
1342.782227	142.232101
1341.724609	94.188515
1340.666992	455.054688
1339.609375	196.594208
1338.551758	327.144836
1337.493164	244.783722
1336.434570	427.416046
1335.375977	226.451782
1334.317383	282.994263
1333.257813	186.212692
1332.199219	116.777847
1331.139648	141.415146
1330.079102	57.341396
1329.019531	143.947464
1327.958984	265.189697
1326.898438	324.698883
1325.837891	97.744225
1324.777344	303.137848
1323.715820	24.600357
1322.654297	286.857819
1321.592773	598.446960
1320.531250	275.867279
1319.468750	459.206940
1318.406250	267.671967
1317.343750	276.033417
1316.281250	291.868927
1315.218750	292.990448
1314.155273	190.691467
1313.091797	278.218628
1312.028320	346.085052
1310.963867	330.265991
1309.899414	427.789063
1308.834961	402.274780
1307.770508	66.769356
1306.706055	413.026062
1305.640625	572.249023
1304.575195	325.690002
1303.509766	160.455719
1302.444336	278.070831
1301.377930	442.397980
1300.311523	505.985321
1299.245117	434.502106
1298.178711	61.019791
1297.111328	421.987152
1296.044922	537.371643
1294.977539	370.501221
1293.909180	485.972961
1292.841797	540.136658
1291.773438	-11.532807
1290.705078	317.513947
1289.636719	158.565155
1288.567383	129.665695
1287.499023	282.209564
1286.429688	57.406578
1285.360352	119.383911
1284.290039	267.108551
1283.219727	368.309021
1282.150391	183.106262
1281.079102	42.088905
1280.008789	419.967163
1278.937500	413.633331
1277.866211	72.266785
1276.794922	146.827469
1275.723633	128.505814
1274.651367	291.120758
1273.580078	109.150574
1272.507813	203.394379
1271.434570	341.613037
1270.362305	457.848846
1269.289063	332.354431
1268.215820	348.548798
1267.142578	411.153564
1266.068359	417.654053
1264.994141	219.275787
1263.919922	264.929810
1262.845703	127.724380
1261.771484	95.451424
1260.696289	480.020264
1259.621094	442.886658
1258.545898	259.633484
1257.469727	232.383072
1256.394531	251.455826
1255.318359	477.499908
1254.241211	250.723312
1253.165039	666.561401
1252.087891	537.232910
1251.010742	257.175568
1249.933594	415.034851
1248.856445	368.612274
1247.778320	543.448425
1246.700195	375.547485
1245.622070	224.757828
1244.543945	389.873291
1243.464844	91.036133
1242.385742	144.449524
1241.306641	472.196320
1240.227539	324.089813
1239.147461	231.877884
1238.067383	282.865143
1236.987305	411.466461
1235.907227	469.702240
1234.827148	481.862305
1233.746094	273.444641
1232.665039	491.656128
1231.583008	336.654877
1230.501953	353.724823
1229.419922	128.609146
1228.337891	351.540039
1227.255859	114.440254
1226.172852	150.928925
1225.089844	109.978470
1224.006836	187.587830
1222.923828	296.609406
1221.840820	154.106583
1220.756836	118.032547
1219.672852	19.135099
1218.587891	58.013927
1217.503906	227.337585
1216.418945	27.025267
1215.333984	-4.163491
1214.249023	34.672623
1213.164063	131.415390
1212.078125	300.500488
1210.992188	199.281219
1209.906250	230.766357
1208.819336	370.745087
1207.732422	221.320770
1206.645508	194.888916
1205.558594	260.036438
1204.471680	151.658890
1203.383789	130.031769
1202.295898	-12.020762
1201.208008	226.414429
1200.119141	57.882385
1199.031250	-192.416748
1197.942383	134.869751
1196.852539	-218.831284
1195.763672	-19.200474
1194.673828	117.792603
1193.583984	-16.961309
1192.494141	-33.904449
1191.404297	-26.832558
1190.313477	-65.442802
1189.222656	-197.738861
1188.131836	-80.254707
1187.040039	-152.525436
1185.949219	-620.844482
1184.857422	-95.468773
1183.764648	-112.598289
1182.672852	-2.614203
1181.580078	-96.560623
1180.487305	-3.481954
1179.394531	-18.345654
1178.301758	5.107400
1177.208008	-69.728271
1176.114258	-65.512161
1175.020508	17.698513
1173.925781	98.436890
1172.831055	-98.587234
1171.736328	-142.388092
1170.641602	-131.171265
1169.546875	171.857635
1168.451172	87.247322
1167.355469	-205.399597
1166.259766	-89.151947
1165.163086	-94.900513
1164.067383	-179.536942
1162.970703	-1.387278
1161.873047	-241.354355
1160.776367	-216.185043
1159.678711	4.694875
1158.581055	98.925484
1157.483398	243.184219
1156.384766	287.125092
1155.287109	25.691095
1154.188477	50.493324
1153.088867	-89.275215
1151.990234	-26.407574
1150.890625	17.314583
1149.791016	-255.911575
1148.691406	-69.324486
1147.590820	-30.528078
1146.490234	8.206229
1145.389648	25.452551
1144.289063	-26.373180
1143.187500	90.707069
1142.086914	-30.186813
1140.984375	-143.950729
1139.882813	117.981110
1138.781250	30.297714
1137.678711	82.824707
1136.576172	106.769691
1135.472656	-0.008553
1134.370117	-227.905121
1133.266602	102.258415
1132.163086	69.008255
1131.058594	-61.589859
1129.955078	294.276367
1128.850586	90.050812
1127.746094	516.777466
1126.640625	371.777802
1125.535156	184.127258
1124.430664	157.698196
1123.324219	510.366730
1122.218750	263.448761
1121.112305	-253.424698
1120.005859	373.657867
1118.899414	24.999592
1117.792969	-20.571016
1116.685547	182.302628
1115.578125	176.844772
1114.470703	-112.494881
1113.362305	-366.279724
1112.253906	-50.199417
1111.145508	145.145004
1110.037109	-23.572104
1108.928711	282.641968
1107.819336	321.751160
1106.709961	-290.990601
1105.599609	194.384521
1104.490234	28.009098
1103.379883	-32.134987
1102.269531	230.950562
1101.159180	248.559402
1100.047852	131.690506
1098.936523	222.328644
1097.825195	308.175720
1096.713867	195.988327
1095.601563	251.099411
1094.489258	68.234138
1093.376953	170.391357
1092.263672	255.982132
1091.151367	148.481628
1090.038086	10.398731
1088.924805	206.470490
1087.810547	155.414597
1086.696289	80.839302
1085.582031	224.946655
1084.467773	298.438751
1083.352539	143.894623
1082.238281	316.016388
1081.123047	264.857697
1080.006836	194.905792
1078.891602	373.872711
1077.775391	55.050301
1076.659180	250.351776
1075.541992	159.270218
1074.425781	79.953339
1073.308594	155.446899
1072.191406	162.892670
1071.073242	146.871658
1069.956055	-0.398002
1068.837891	-51.544395
1067.719727	65.998154
1066.600586	110.865379
1065.481445	111.212830
1064.362305	214.563110
1063.243164	226.581406
1062.124023	252.630203
1061.003906	157.003494
1059.883789	227.483795
1058.762695	368.078033
1057.642578	113.518074
1056.521484	102.150581
1055.400391	90.793251
1054.278320	-165.867233
1053.157227	2.701698
1052.035156	61.440586
1050.913086	-225.362198
1049.790039	197.526978
1048.667969	123.197250
1047.544922	9.247474
1046.420898	86.614464
1045.297852	68.361900
1044.173828	66.446159
1043.049805	199.735641
1041.925781	32.374123
1040.800781	123.704781
1039.675781	-52.845459
1038.550781	8.234385
1037.425781	6.447498
1036.299805	121.060966
1035.173828	-45.928066
1034.047852	89.635910
1032.921875	85.605690
1031.794922	195.547287
1030.667969	68.328835
1029.541016	-47.175434
1028.413086	-11.553682
1027.286133	-15.399343
1026.157227	57.426987
1025.029297	-229.678497
1023.901367	-300.696533
1022.772461	-114.002266
1021.643555	-298.649750
1020.513672	10.995712
1019.384766	23.648705
1018.254883	-450.649048
1017.124023	-154.968552
1015.994141	-139.837677
1014.863281	2.783571
1013.732422	-204.452209
1012.601563	10.020538
1011.469727	143.387604
1010.338867	52.179161
1009.207031	-48.199123
1008.074219	43.589909
1006.942383	15.091700
1005.809570	137.005173
1004.675781	612.727966
1003.542969	831.664612
1002.409180	879.510376
1001.275391	714.792114
1000.141602	402.350616
999.007813	277.212280
997.873047	226.088760
996.738281	235.080856
995.602539	140.259750
994.467773	137.862778
993.332031	68.623184
992.196289	96.360222
991.059570	-85.698532
989.923828	9.062612
988.787109	-122.040649
987.650391	175.611389
986.512695	-35.964470
985.375000	-166.750244
984.237305	34.202015
983.099609	-160.851166
981.960938	-47.312679
980.822266	43.239353
979.683594	-112.342903
978.544922	72.642303
977.405273	-98.819077
976.265625	125.313622
975.125977	89.693245
973.985352	21.991430
972.845703	161.176926
971.705078	77.576920
970.563477	106.613930
969.422852	16.344053
968.281250	86.862442
967.139648	221.683563
965.997070	65.161057
964.855469	-72.852821
963.712891	-22.684305
962.569336	57.344780
961.426758	162.638885
960.283203	54.854591
959.139648	-105.486565
957.996094	-82.431358
956.851563	119.305847
955.707031	-4.052544
954.562500	-154.731140
953.416992	10.524591
952.272461	72.842247
951.126953	80.322731
949.980469	-143.069000
948.834961	70.380020
947.688477	162.677338
946.541992	81.355011
945.395508	59.551479
944.248047	163.461075
943.100586	100.715179
941.953125	191.039993
940.804688	187.825302
939.657227	337.583405
938.507813	243.250168
937.359375	55.539185
936.210938	264.754242
935.061523	-36.693226
933.912109	227.307800
932.761719	-19.141712
931.611328	445.362000
930.460938	-3.562623
929.310547	105.669655
928.160156	196.716278
927.008789	39.721394
925.857422	-135.323883
924.705078	-116.847588
923.553711	6.314394
922.401367	240.906433
921.249023	89.012978
920.095703	214.532303
918.942383	-39.384956
917.789063	-43.232010
916.635742	89.259590
915.481445	-0.757876
914.328125	131.798370
913.172852	-78.333214
912.018555	-222.500885
910.863281	-155.570679
909.708008	-122.629013
908.552734	-21.618589
907.396484	-296.883026
906.241211	37.667217
905.083984	-35.712788
903.927734	33.707390
902.770508	19.357178
901.613281	-239.455887
900.456055	-117.811440
899.298828	98.876900
898.140625	-87.214821
896.982422	-198.525467
895.824219	81.496094
894.665039	-20.665447
893.505859	148.511780
892.346680	-102.680946
891.186523	161.412979
890.027344	91.117844
888.867188	212.848129
887.706055	196.832626
886.545898	207.948105
885.384766	-24.629114
884.223633	-135.237000
883.061523	-216.439606
881.899414	-141.977356
880.737305	-259.160736
879.575195	279.643127
878.413086	216.541672
877.250000	187.285294
876.086914	97.244720
874.922852	59.055119
873.758789	410.374237
872.595703	144.824661
871.430664	367.714294
870.266602	289.043640
869.101563	131.694458
867.936523	307.222778
866.770508	109.482506
865.605469	-7.252020
864.439453	361.430176
863.273438	-155.198044
862.106445	303.172241
860.939453	40.524780
859.772461	20.443441
858.605469	319.060883
857.437500	65.531723
856.269531	280.962769
855.101563	440.201538
853.932617	706.972900
852.764648	778.561157
851.595703	457.878906
850.425781	338.982697
849.256836	338.840515
848.086914	96.786819
846.916992	208.590744
845.746094	322.543427
844.575195	373.740204
843.404297	348.796295
842.233398	355.139404
841.061523	336.833954
839.889648	459.354431
838.717773	192.812210
837.545898	109.603767
836.373047	354.826691
835.200195	182.162750
834.027344	311.012390
832.853516	198.607925
831.679688	396.473083
830.505859	150.082626
829.331055	276.342621
828.157227	199.494278
826.982422	247.497925
825.806641	391.283386
824.631836	138.160675
823.456055	549.179688
822.280273	246.980133
821.103516	140.862381
819.926758	-116.711456
818.750000	113.335289
817.573242	147.319595
816.395508	-1.270712
815.217773	181.620636
814.040039	-104.980293
812.862305	-6.820780
811.683594	140.114243
810.504883	204.653000
809.326172	-99.807144
808.146484	-39.864437
806.966797	-128.856323
805.787109	13.044450
804.607422	-11.719610
803.426758	-225.229248
802.246094	-212.391693
801.064453	-170.817017
799.883789	-158.189377
798.702148	-116.837616
797.520508	26.374590
796.337891	-14.539862
795.156250	-164.109940
793.972656	-229.526672
792.790039	114.732552
791.607422	64.585152
790.423828	58.635784
789.239258	-2.742710
788.055664	320.826385
786.871094	285.763367
785.686523	164.364243
784.501953	332.584442
783.316406	372.409485
782.130859	144.694443
780.945313	91.547333
779.759766	-231.177689
778.573242	347.237335
777.386719	101.693077
776.199219	23.934830
775.012695	-47.251839
773.825195	86.697098
772.637695	169.755203
771.449219	111.535034
770.260742	154.680405
769.072266	217.556030
767.883789	4.835308
766.694336	212.960953
765.504883	282.130127
764.315430	337.971619
763.125977	199.954071
761.935547	255.627747
760.745117	260.584961
759.553711	289.665100
758.363281	323.063080
757.171875	382.762299
755.979492	492.932922
754.788086	277.667023
753.595703	115.182274
752.403320	348.191162
751.210938	249.350769
750.017578	-31.772633
748.824219	222.897141
747.630859	378.624847
746.436523	308.197601
745.242188	288.223206
744.047852	230.931564
742.853516	140.738098
741.658203	254.447784
740.462891	87.512596
739.267578	190.174438
738.071289	10.138829
736.875000	130.250626
735.678711	342.269531
734.482422	199.508057
733.285156	76.502022
732.087891	286.176727
730.890625	115.081169
729.692383	193.417450
728.494141	-93.459297
727.295898	2.408321
726.097656	67.651588
724.898438	10.511933
723.699219	126.020432
722.500000	-31.515722
721.299805	228.141220
720.099609	131.860275
718.899414	5.116691
717.698242	127.244164
716.498047	70.483681
715.296875	-158.501892
714.094727	64.067657
712.893555	214.665466
711.691406	-22.701506
710.489258	47.372623
709.286133	-135.219391
708.083008	-108.540604
706.879883	-46.937954
705.676758	97.462273
704.472656	170.068695
703.268555	-148.932159
702.064453	-45.621769
700.860352	92.558960
699.655273	30.739534
698.450195	-37.444889
697.244141	-131.552231
696.039063	-210.264603
694.833008	-117.180595
693.626953	-217.298676
692.419922	23.688574
691.212891	-132.563461
690.005859	-52.012157
688.798828	-207.861160
687.590820	33.525024
686.382813	34.214779
685.174805	-69.009689
683.965820	-154.673157
682.756836	28.633617
681.547852	27.844580
680.338867	18.571217
679.128906	182.751373
677.918945	-146.666199
676.708984	-129.369583
675.498047	91.555290
674.287109	-22.834696
673.076172	88.005875
671.865234	19.463913
670.653320	-85.617462
669.441406	25.721022
668.229492	1.031234
667.016602	114.831444
665.803711	-149.295685
664.590820	94.442703
663.377930	-106.575005
662.164063	53.205437
660.950195	-136.565353
659.736328	45.069649
658.521484	-60.139095
657.306641	-35.726528
656.091797	152.712006
654.875977	17.839745
653.661133	59.909203
652.445313	9.437340
651.228516	198.252487
650.012695	-9.207890
648.795898	39.788570
647.579102	-1.556871
646.361328	178.901321
645.143555	83.917412
643.925781	242.906830
642.708008	184.637756
641.489258	335.024139
640.270508	115.588142
639.051758	220.817963
637.833008	-82.295227
636.613281	123.877594
635.393555	76.460197
634.172852	65.509163
632.953125	30.863045
631.732422	2.566459
630.511719	72.867943
629.290039	102.221573
628.068359	195.733047
626.846680	-34.815529
625.625000	133.284409
624.402344	331.053467
623.179688	134.135742
621.957031	110.522896
620.733398	-106.214760
619.510742	216.409302
618.286133	-78.153831
617.062500	-13.444788
615.837891	-163.274231
614.613281	-114.608223
613.388672	-64.417152
612.164063	102.733154
610.938477	38.211056
609.712891	-20.601252
608.486328	-116.506416
607.260742	19.692970
606.034180	101.532539
604.807617	-127.276955
