# Supplementary material for: Raman spectroscopy accurately differentiates mucosal healing from non-healing and biochemical changes following biological therapy in inflammatory bowel disease
Source: PLoS One. 2021 Jun 2;16(6):e0252210. doi: 10.1371/journal.pone.0252210 (PMC8172032; doi:10.1371/journal.pone.0252210)
Supplement: S3 Dataset — (ZIP) [file pone.0252210.s005.zip › Export UC active inflammation/OC031-1 pre treatment_base sub CR removed_37__X_2357.14__Y_35195.7__Z_76.0203__Time_426.txt]

1714.793945	46.722633
1713.817383	3.410890
1712.840820	-10.663456
1711.864258	158.229294
1710.886719	46.114254
1709.909180	124.948166
1708.931641	43.538605
1707.953125	-64.079979
1706.975586	29.824684
1705.997070	27.805889
1705.018555	-24.541918
1704.040039	-54.923794
1703.060547	-9.861106
1702.081055	-39.223034
1701.101563	-142.968597
1700.122070	-91.064957
1699.142578	57.550659
1698.162109	96.957222
1697.181641	-114.404274
1696.201172	35.492210
1695.220703	44.189972
1694.239258	-18.802423
1693.257813	153.632370
1692.276367	88.828552
1691.294922	37.812325
1690.313477	157.996246
1689.331055	195.812012
1688.348633	159.323654
1687.366211	152.566162
1686.383789	202.171783
1685.400391	222.791977
1684.416992	297.058502
1683.433594	347.668854
1682.450195	196.178146
1681.465820	186.217148
1680.482422	360.303040
1679.498047	366.939178
1678.512695	238.164886
1677.528320	373.162201
1676.542969	452.537231
1675.558594	455.065674
1674.572266	425.963196
1673.586914	391.853943
1672.601563	347.410126
1671.615234	595.516968
1670.628906	625.961182
1669.642578	630.096558
1668.655273	666.341980
1667.668945	678.938660
1666.681641	614.802551
1665.694336	691.564575
1664.706055	874.632813
1663.718750	633.500366
1662.730469	790.436279
1661.742188	841.479187
1660.753906	768.141235
1659.764648	824.881226
1658.775391	937.433716
1657.787109	907.109497
1656.796875	1072.941040
1655.807617	833.822083
1654.818359	753.807129
1653.828125	594.610535
1652.837891	755.795044
1651.846680	557.328918
1650.856445	692.336670
1649.865234	512.803833
1648.874023	574.056946
1647.882813	389.649597
1646.891602	300.591370
1645.899414	256.618958
1644.907227	226.009689
1643.915039	293.245575
1642.922852	196.906342
1641.930664	261.734436
1640.937500	163.049896
1639.944336	151.585770
1638.951172	32.098774
1637.957031	36.711246
1636.963867	1.883636
1635.969727	-6.470681
1634.975586	98.594398
1633.981445	21.913530
1632.986328	63.891537
1631.991211	61.168224
1630.996094	24.301550
1630.000977	16.488188
1629.005859	48.232483
1628.009766	-22.583035
1627.013672	-56.467651
1626.017578	-45.558468
1625.021484	-8.294792
1624.024414	-76.145210
1623.028320	19.051311
1622.031250	-17.129276
1621.033203	46.590874
1620.036133	-84.039017
1619.038086	-4.481125
1618.041016	-48.312485
1617.041992	-42.212978
1616.043945	76.768883
1615.045898	195.733078
1614.046875	15.631355
1613.047852	-17.495390
1612.048828	-97.778244
1611.048828	0.258168
1610.049805	-66.844223
1609.049805	83.589241
1608.049805	-9.665582
1607.048828	127.623741
1606.048828	136.551422
1605.047852	32.907639
1604.046875	128.244705
1603.045898	137.186310
1602.044922	17.924534
1601.042969	-88.207329
1600.041016	-100.147064
1599.039063	16.031412
1598.037109	100.784508
1597.034180	33.907063
1596.031250	-59.081017
1595.028320	-253.924881
1594.025391	8.369623
1593.022461	134.748337
1592.018555	31.313353
1591.014648	-100.808731
1590.010742	-162.437103
1589.006836	73.361534
1588.001953	-43.105103
1586.997070	-18.724846
1585.992188	-59.565758
1584.987305	102.904716
1583.982422	43.748974
1582.976563	21.062346
1581.970703	185.912872
1580.964844	40.722420
1579.958984	103.869919
1578.952148	83.641602
1577.945313	164.889984
1576.938477	37.882256
1575.931641	158.043884
1574.924805	72.620651
1573.916992	112.013023
1572.909180	94.140762
1571.901367	24.239006
1570.893555	14.090801
1569.884766	58.458355
1568.876953	-84.281319
1567.868164	30.106306
1566.858398	-138.643112
1565.849609	40.498203
1564.839844	74.155701
1563.830078	55.842628
1562.820313	-48.136734
1561.810547	-84.690964
1560.799805	-121.291451
1559.790039	20.961542
1558.779297	59.402916
1557.767578	-29.225086
1556.756836	-32.372860
1555.745117	13.634062
1554.733398	199.411758
1553.721680	113.159821
1552.709961	70.888382
1551.697266	31.154079
1550.685547	105.230583
1549.672852	31.737089
1548.659180	157.371170
1547.646484	104.448456
1546.632813	54.061493
1545.619141	60.494167
1544.605469	118.540550
1543.591797	-68.971588
1542.577148	-70.482529
1541.562500	-118.553215
1540.547852	-1.418289
1539.533203	-207.105331
1538.518555	-41.106731
1537.502930	21.525177
1536.487305	94.376411
1535.471680	-13.433526
1534.456055	-110.956024
1533.439453	-113.117111
1532.422852	54.778496
1531.406250	-125.390335
1530.389648	80.937416
1529.373047	34.647511
1528.355469	104.198448
1527.337891	70.646339
1526.320313	96.246140
1525.302734	70.283600
1524.284180	-79.264877
1523.265625	23.307558
1522.247070	112.900986
1521.228516	24.937971
1520.208984	-140.198547
1519.190430	-27.712807
1518.170898	-2.733207
1517.151367	204.594635
1516.130859	106.055809
1515.111328	58.858822
1514.090820	70.664856
1513.070313	15.645049
1512.049805	-80.489761
1511.028320	-12.425401
1510.006836	-62.479244
1508.986328	41.327026
1507.963867	101.412323
1506.942383	-56.530476
1505.919922	-19.659920
1504.898438	-80.257706
1503.875977	-71.719902
1502.852539	-4.338139
1501.830078	-29.251587
1500.806641	-36.301468
1499.783203	-140.699341
1498.759766	59.472893
1497.736328	-80.857841
1496.711914	-113.742256
1495.687500	55.402351
1494.663086	30.048834
1493.638672	45.553375
1492.613281	58.427120
1491.587891	94.235962
1490.563477	45.653942
1489.537109	183.511108
1488.511719	183.334427
1487.485352	126.914223
1486.458984	80.673164
1485.432617	77.787384
1484.406250	233.068268
1483.379883	199.423874
1482.352539	249.911392
1481.325195	320.726746
1480.297852	353.212646
1479.269531	334.641968
1478.241211	305.833405
1477.213867	299.928070
1476.184570	416.246033
1475.156250	491.721069
1474.127930	414.326263
1473.098633	512.582764
1472.069336	440.209106
1471.040039	523.059265
1470.009766	524.404785
1468.979492	645.265137
1467.950195	623.618286
1466.918945	729.060669
1465.888672	714.944641
1464.857422	716.038391
1463.827148	928.010498
1462.795898	827.363403
1461.763672	952.775269
1460.732422	1004.462708
1459.700195	1053.548096
1458.667969	1089.888672
1457.635742	956.149048
1456.603516	1083.775635
1455.570313	873.925476
1454.537109	1062.319214
1453.503906	1083.252319
1452.470703	1251.187256
1451.436523	1287.220215
1450.403320	1074.887939
1449.369141	1224.903809
1448.333984	1273.509155
1447.299805	1165.072144
1446.264648	1274.394165
1445.230469	1317.845215
1444.194336	1267.606323
1443.159180	1222.441040
1442.124023	1108.978882
1441.087891	1162.467896
1440.051758	1109.719971
1439.015625	1051.927002
1437.978516	956.227844
1436.941406	951.532410
1435.904297	896.301819
1434.867188	798.147461
1433.830078	748.011475
1432.791992	609.515503
1431.754883	534.190552
1430.715820	360.453735
1429.677734	376.038666
1428.639648	384.049500
1427.600586	394.571777
1426.561523	344.573944
1425.522461	269.390167
1424.482422	151.386765
1423.443359	172.045868
1422.403320	225.448135
1421.363281	311.581055
1420.322266	155.915924
1419.282227	237.010010
1418.241211	262.693054
1417.200195	139.889969
1416.159180	248.643326
1415.117188	12.710673
1414.076172	96.323845
1413.034180	89.385010
1411.992188	90.008904
1410.949219	40.373516
1409.907227	129.000549
1408.864258	-53.739914
1407.821289	27.369287
1406.777344	-14.597301
1405.734375	-13.830606
1404.690430	-73.292892
1403.646484	-7.216834
1402.602539	-21.436405
1401.557617	112.382813
1400.513672	138.331299
1399.468750	-81.452362
1398.423828	-12.799684
1397.377930	-76.996758
1396.333008	26.774628
1395.287109	-12.281298
1394.241211	-88.859489
1393.195313	14.945255
1392.148438	21.086229
1391.101563	104.864433
1390.054688	43.485828
1389.007813	-92.893463
1387.960938	-36.544556
1386.913086	72.338524
1385.865234	-56.339962
1384.817383	-119.918549
1383.769531	-138.434525
1382.720703	60.508064
1381.671875	-45.401096
1380.623047	56.108776
1379.574219	-231.968887
1378.524414	69.373322
1377.475586	31.143816
1376.425781	80.325462
1375.375977	-2.711258
1374.325195	19.109577
1373.274414	-121.147339
1372.224609	-66.783264
1371.172852	10.035900
1370.122070	2.135041
1369.070313	64.062096
1368.019531	-130.598419
1366.967773	68.442818
1365.915039	23.389191
1364.863281	-9.132697
1363.810547	20.643833
1362.757813	55.443436
1361.705078	-73.938942
1360.651367	110.241096
1359.598633	38.226727
1358.544922	40.897408
1357.491211	-80.677834
1356.436523	88.666969
1355.382813	11.986943
1354.328125	62.106304
1353.273438	-11.932101
1352.217773	187.296173
1351.163086	125.803703
1350.107422	99.148544
1349.051758	268.632965
1347.996094	227.199692
1346.939453	225.535568
1345.883789	251.224258
1344.827148	279.442017
1343.769531	434.144836
1342.712891	331.076111
1341.655273	537.871887
1340.598633	536.536438
1339.540039	441.133423
1338.482422	467.189362
1337.423828	451.205536
1336.366211	457.578735
1335.307617	538.257690
1334.248047	562.055176
1333.189453	410.276276
1332.129883	439.172760
1331.070313	381.579773
1330.010742	566.352295
1328.950195	288.912872
1327.890625	461.405701
1326.830078	446.124603
1325.768555	517.365173
1324.708008	312.063110
1323.646484	420.472137
1322.585938	558.525696
1321.523438	476.939240
1320.461914	385.588898
1319.400391	511.425720
1318.337891	516.424011
1317.275391	548.610718
1316.211914	425.539276
1315.149414	386.390228
1314.085938	472.992493
1313.022461	500.497192
1311.958984	431.996796
1310.894531	526.115784
1309.831055	561.175232
1308.766602	608.588867
1307.701172	417.335632
1306.636719	482.113007
1305.571289	640.398132
1304.505859	592.096497
1303.440430	497.163147
1302.375000	508.039124
1301.308594	654.144775
1300.242188	463.617554
1299.175781	457.482910
1298.109375	598.778870
1297.041992	474.871826
1295.975586	468.923187
1294.908203	426.218323
1293.839844	437.577667
1292.772461	473.527039
1291.704102	352.533752
1290.635742	572.527588
1289.567383	358.513397
1288.498047	311.334778
1287.428711	310.797821
1286.360352	435.278717
1285.290039	449.523346
1284.220703	387.895325
1283.150391	355.729889
1282.080078	235.502716
1281.009766	286.707214
1279.939453	381.987732
1278.868164	369.633087
1277.796875	305.971191
1276.725586	518.714722
1275.654297	259.560211
1274.582031	276.774109
1273.509766	279.365295
1272.437500	394.392059
1271.365234	384.837494
1270.291992	385.100555
1269.218750	302.393036
1268.145508	319.850800
1267.072266	303.176605
1265.999023	486.633728
1264.924805	335.842529
1263.850586	304.666870
1262.776367	471.056030
1261.701172	413.126953
1260.625977	369.885040
1259.550781	360.815155
1258.475586	473.598999
1257.400391	379.331879
1256.324219	533.530273
1255.248047	400.405304
1254.171875	401.248077
1253.094727	518.934998
1252.018555	451.688904
1250.941406	420.990631
1249.864258	412.222565
1248.786133	466.703644
1247.708008	351.025085
1246.630859	388.536926
1245.551758	535.400085
1244.473633	490.308014
1243.394531	420.971497
1242.316406	383.254852
1241.236328	343.148895
1240.157227	264.246216
1239.077148	452.325562
1237.998047	315.245270
1236.917969	301.945770
1235.836914	247.443649
1234.756836	166.310974
1233.675781	419.731934
1232.594727	367.705658
1231.512695	463.509308
1230.431641	152.331055
1229.349609	277.222839
1228.267578	242.265762
1227.185547	141.972473
1226.102539	160.319839
1225.019531	224.638474
1223.936523	187.330658
1222.853516	176.647766
1221.769531	221.587219
1220.686523	145.633499
1219.602539	122.887939
1218.517578	42.158108
1217.433594	55.682350
1216.348633	105.428253
1215.263672	246.911453
1214.178711	57.571827
1213.092773	83.134346
1212.007813	164.181656
1210.921875	100.425934
1209.834961	186.242126
1208.749023	218.955582
1207.662109	241.999664
1206.575195	197.527771
1205.488281	261.512024
1204.400391	226.667145
1203.313477	220.729721
1202.225586	140.120331
1201.136719	-3.072679
1200.048828	72.843460
1198.959961	206.469925
1197.871094	36.833778
1196.782227	175.179214
1195.692383	-20.871962
1194.603516	-41.323040
1193.513672	39.183346
1192.423828	-31.792875
1191.333008	91.879341
1190.242188	-144.897247
1189.151367	-76.551750
1188.060547	-104.319901
1186.969727	115.182190
1185.877930	-71.095154
1184.786133	83.447266
1183.694336	-145.987274
1182.601563	-82.711220
1181.509766	2.087281
1180.416992	-13.886735
1179.323242	6.068005
1178.230469	6.806030
1177.136719	-9.264632
1176.042969	70.453102
1174.949219	85.434555
1173.854492	205.723099
1172.760742	55.412922
1171.666016	0.862938
1170.570313	176.002533
1169.475586	-34.128067
1168.379883	61.930485
1167.284180	45.518318
1166.188477	-85.680138
1165.091797	-90.190063
1163.996094	77.305588
1162.899414	36.835663
1161.801758	115.760811
1160.705078	-25.086029
1159.607422	39.399006
1158.509766	79.938316
1157.412109	158.591934
1156.313477	377.920898
1155.215820	201.152222
1154.117188	184.187759
1153.017578	38.434143
1151.918945	88.153854
1150.819336	-138.639648
1149.719727	32.503071
1148.620117	-13.246491
1147.519531	-94.752327
1146.418945	-102.464706
1145.318359	8.792787
1144.217773	-151.358078
1143.116211	-66.422020
1142.014648	-129.063431
1140.913086	0.906402
1139.811523	-42.810120
1138.708984	-10.494208
1137.606445	-25.781664
1136.503906	-5.476380
1135.401367	-30.371487
1134.297852	51.561749
1133.194336	273.495880
1132.090820	127.312180
1130.987305	206.611130
1129.882813	226.493591
1128.778320	281.894623
1127.673828	370.419189
1126.569336	392.451080
1125.463867	454.716003
1124.358398	497.933472
1123.252930	297.002960
1122.146484	370.918213
1121.041016	328.686554
1119.934570	267.470673
1118.828125	225.165192
1117.720703	116.545486
1116.613281	204.329071
1115.505859	102.747597
1114.398438	235.322250
1113.291016	57.994175
1112.182617	218.774918
1111.074219	270.695801
1109.964844	197.286911
1108.856445	194.737473
1107.747070	366.925659
1106.637695	316.994904
1105.528320	356.750702
1104.417969	469.605347
1103.307617	388.840607
1102.197266	385.919312
1101.086914	477.299896
1099.975586	372.842743
1098.864258	280.170227
1097.752930	472.713531
1096.641602	504.861816
1095.529297	478.037354
1094.416992	524.198303
1093.304688	593.839783
1092.191406	439.714569
1091.079102	523.369202
1089.965820	395.122040
1088.852539	426.884674
1087.738281	380.953217
1086.624023	459.643585
1085.509766	474.767548
1084.395508	377.002533
1083.280273	345.040619
1082.166016	428.187805
1081.050781	443.124847
1079.934570	535.512573
1078.819336	270.914612
1077.703125	407.820099
1076.586914	316.965424
1075.469727	334.045410
1074.353516	287.743652
1073.236328	443.123810
1072.119141	377.981049
1071.000977	357.370514
1069.882813	294.546417
1068.765625	280.929047
1067.646484	377.381775
1066.528320	291.075836
1065.409180	312.487305
1064.290039	347.904724
1063.170898	277.953613
1062.050781	306.280334
1060.930664	273.741974
1059.810547	264.580719
1058.690430	229.676086
1057.569336	374.771057
1056.449219	269.691345
1055.327148	225.384079
1054.206055	143.701614
1053.083984	332.968292
1051.961914	372.681061
1050.839844	279.286285
1049.717773	197.587906
1048.594727	122.907471
1047.471680	218.553085
1046.348633	129.879868
1045.224609	129.842270
1044.101563	157.774139
1042.976563	73.794754
1041.852539	159.960022
1040.728516	271.704376
1039.603516	215.684402
1038.478516	273.788361
1037.352539	208.467316
1036.227539	-36.044445
1035.101563	103.510437
1033.974609	203.445175
1032.848633	284.730927
1031.721680	135.760803
1030.594727	349.543213
1029.467773	149.499268
1028.340820	30.886557
1027.212891	100.514595
1026.084961	65.596352
1024.956055	86.431107
1023.828125	-25.061357
1022.699219	-94.715820
1021.570313	-71.502457
1020.440430	-13.489595
1019.311523	19.001701
1018.181641	-83.007767
1017.050781	39.928097
1015.920898	9.851412
1014.790039	-43.368290
1013.659180	-8.503542
1012.528320	-10.692303
1011.396484	107.556801
1010.265625	98.446289
1009.132813	235.178894
1008.000977	249.233963
1006.868164	265.619965
1005.736328	443.944031
1004.602539	760.955994
1003.469727	971.507996
1002.335938	1151.943115
1001.202148	1008.809753
1000.068359	588.541687
998.933594	320.947998
997.799805	155.127823
996.665039	-33.666622
995.529297	93.881767
994.394531	50.652279
993.258789	102.072540
992.123047	-70.221504
990.986328	-136.318115
989.849609	88.150970
988.712891	-0.906995
987.576172	80.649628
986.439453	58.544003
985.301758	-124.735817
984.164063	-91.418533
983.025391	-28.138577
981.887695	141.046677
980.749023	-0.452387
979.610352	-111.921852
978.470703	-71.481377
977.332031	12.692554
976.192383	142.861252
975.051758	63.865036
973.912109	-58.691677
972.771484	-144.375458
971.630859	6.617936
970.490234	215.010452
969.348633	23.900961
968.207031	181.821045
967.065430	-96.260849
965.923828	-23.140924
964.781250	47.714417
963.638672	81.914063
962.496094	191.818954
961.352539	28.989191
960.208984	177.944046
959.065430	61.150349
957.921875	24.645233
956.777344	66.080238
955.632813	173.956726
954.488281	25.510977
953.343750	218.154022
952.198242	97.362274
951.052734	-101.063934
949.907227	-98.100365
948.760742	94.678246
947.614258	-43.964188
946.467773	23.183523
945.321289	44.685074
944.173828	171.310593
943.026367	149.530167
941.878906	34.237499
940.730469	197.517273
939.582031	242.142548
938.433594	191.009857
937.285156	110.327705
936.135742	102.723900
934.987305	42.768539
933.836914	-62.667027
932.687500	55.324005
931.537109	127.773338
930.386719	-38.872906
929.236328	40.546711
928.084961	35.775967
926.934570	44.738811
925.783203	12.815106
924.630859	94.722023
923.478516	-66.683258
922.327148	15.353118
921.173828	1.948945
920.021484	-45.465069
918.868164	27.639469
917.714844	-28.698605
916.561523	5.904962
915.407227	42.833954
914.252930	-113.131859
913.098633	-268.953033
911.944336	-61.603855
910.789063	-151.440155
909.633789	33.243763
908.478516	59.197639
907.322266	92.007629
906.166016	-97.222427
905.009766	-82.383476
903.853516	-44.834267
902.696289	-36.677509
901.539063	73.423210
900.381836	13.768229
899.223633	-45.796356
898.065430	84.778511
896.907227	-101.322632
895.749023	45.153088
894.589844	67.269623
893.430664	-10.022423
892.271484	25.768995
891.112305	-21.994955
889.952148	-29.023184
888.791992	-115.033363
887.630859	-74.519516
886.470703	155.625351
885.309570	15.626776
884.148438	-43.038834
882.986328	8.893833
881.825195	65.355576
880.663086	178.198624
879.500000	103.954933
878.337891	54.574043
877.174805	48.062653
876.011719	-14.715086
874.847656	152.260635
873.684570	199.874084
872.520508	89.948036
871.355469	-67.145378
870.191406	-3.665668
869.026367	26.078224
867.861328	10.864187
866.695313	-2.065260
865.530273	34.480816
864.364258	89.010979
863.197266	-54.151134
862.031250	74.533897
860.864258	-12.381832
859.697266	253.209900
858.530273	69.818176
857.362305	83.986824
856.194336	185.650162
855.026367	139.253296
853.857422	344.020233
852.688477	219.166977
851.519531	143.684021
850.350586	357.284515
849.180664	198.928818
848.010742	166.065781
846.840820	238.452988
845.670898	194.399811
844.500000	38.465160
843.329102	207.031052
842.157227	82.472847
840.986328	72.019142
839.814453	-59.176296
838.642578	46.624519
837.469727	-24.187948
836.296875	119.508614
835.124023	21.873703
833.951172	221.284592
832.777344	49.953968
831.603516	206.810913
830.429688	156.026672
829.255859	114.165100
828.081055	288.663971
826.906250	130.773300
825.731445	-62.745274
824.555664	133.871704
823.379883	69.631172
822.204102	123.466766
821.027344	-36.589577
819.851563	-2.871212
818.674805	-2.601342
817.497070	104.469063
816.320313	-66.718185
815.142578	35.781082
813.963867	9.182277
812.786133	-44.136440
811.607422	-59.681236
810.428711	31.420769
809.250000	-97.562515
808.070313	124.481354
806.890625	-46.764458
805.710938	-31.455263
804.531250	-9.547122
803.350586	-185.240112
802.169922	-165.634888
800.988281	-101.725517
799.807617	-4.635848
798.625977	-149.348175
797.444336	69.518654
796.261719	-148.401001
795.079102	-193.442596
793.896484	20.666737
792.713867	2.060752
791.530273	-96.312202
790.346680	-17.602127
789.163086	87.566109
787.979492	31.094063
786.794922	202.438873
785.610352	201.130173
784.425781	193.124374
783.240234	56.842991
782.054688	271.963440
780.869141	310.153748
779.682617	76.550797
778.496094	46.176083
777.309570	108.487373
776.123047	36.049908
774.935547	7.721302
773.748047	-55.959366
772.560547	138.417099
771.373047	19.475750
770.184570	24.000553
768.996094	19.644817
767.806641	112.197899
766.618164	19.571188
765.428711	-33.420460
764.239258	-13.771211
763.048828	102.687767
761.858398	89.164207
760.667969	260.450806
759.477539	196.184509
758.286133	140.693451
757.094727	115.966110
755.903320	260.494629
754.710938	231.255692
753.518555	155.835220
752.326172	126.543953
751.133789	110.402184
749.940430	10.776809
748.747070	31.911432
747.553711	261.522827
746.359375	153.039993
745.166016	31.412159
743.970703	45.800892
742.776367	86.469315
741.581055	186.284851
740.385742	152.323761
739.190430	-24.083941
737.994141	40.564270
736.797852	76.690125
735.601563	7.671624
734.405273	54.706158
733.208008	5.400436
732.010742	-2.312814
730.813477	193.435318
729.615234	80.685287
728.416992	123.247383
727.218750	159.234314
726.020508	101.225090
724.821289	82.585045
723.622070	131.690521
722.422852	161.131393
721.222656	203.676407
720.022461	43.191219
718.822266	264.765259
717.621094	67.294838
716.420898	131.741531
715.218750	102.401596
714.017578	99.280739
712.815430	161.601318
711.614258	16.878370
710.411133	103.245445
709.208984	228.835724
708.005859	-55.051086
706.802734	37.960098
705.599609	-86.715248
704.395508	76.024498
703.191406	-11.486861
701.987305	-120.646011
700.782227	-210.111084
699.577148	46.275585
698.372070	161.310486
697.166992	32.942352
695.960938	24.224409
694.754883	-103.891335
693.548828	-138.471069
692.341797	-114.321075
691.135742	-85.752441
689.927734	-70.130447
688.720703	-156.408661
687.512695	-36.462536
686.304688	42.313786
685.096680	82.118248
683.888672	39.621758
682.679688	-41.769211
681.470703	-177.195435
680.260742	-89.325386
679.050781	-88.030434
677.840820	38.952030
676.630859	-50.508690
675.419922	96.083298
674.209961	4.682450
672.998047	170.857895
671.787109	34.255665
670.575195	196.211578
669.363281	-35.267258
668.151367	154.906540
666.938477	278.094849
665.725586	157.194061
664.512695	-11.086979
663.299805	-43.177582
662.085938	95.365288
660.872070	-109.259705
659.658203	48.782444
658.443359	45.010662
657.228516	67.171822
656.013672	-57.263371
654.797852	83.559937
653.583008	43.298073
652.366211	0.922318
651.150391	77.061447
649.934570	-94.523338
648.717773	3.127275
647.500000	-67.206306
646.283203	273.550751
645.065430	112.731506
643.847656	74.553299
642.629883	204.084702
641.411133	228.104080
640.192383	258.458344
638.973633	86.640419
637.753906	47.994617
636.534180	15.656034
635.314453	-8.251387
634.094727	-77.437157
632.874023	50.705765
631.653320	62.646973
630.432617	136.550827
629.211914	23.485918
627.990234	176.128326
626.768555	8.845393
625.545898	14.928910
624.324219	18.471533
623.101563	90.158371
621.877930	242.765533
620.655273	189.186081
619.431641	-31.930862
618.208008	33.381084
616.983398	-36.789845
615.759766	85.036057
614.535156	-82.709648
613.310547	-54.310406
612.084961	-60.911568
610.859375	-34.111801
609.633789	-27.420059
608.408203	-21.637533
607.181641	57.956161
605.955078	1.929238
604.728516	-14.560689
