# Supplementary material for: Raman spectroscopy accurately differentiates mucosal healing from non-healing and biochemical changes following biological therapy in inflammatory bowel disease
Source: PLoS One. 2021 Jun 2;16(6):e0252210. doi: 10.1371/journal.pone.0252210 (PMC8172032; doi:10.1371/journal.pone.0252210)
Supplement: S3 Dataset — (ZIP) [file pone.0252210.s005.zip › Export UC active inflammation/OC003-2 _BL sub CR removed_63__X_-20095.5__Y_1277.39__Z_-881.034__Time_707.txt]

1714.767578	156.621429
1713.791016	12.153304
1712.814453	17.316444
1711.837891	-137.397736
1710.860352	78.894669
1709.882813	183.531998
1708.905273	-115.504539
1707.926758	-121.418686
1706.949219	-24.475258
1705.970703	43.920757
1704.992188	-100.892143
1704.013672	-73.324821
1703.034180	-92.991310
1702.054688	-1.954963
1701.075195	-129.308090
1700.095703	-132.596344
1699.116211	-33.298771
1698.135742	77.578407
1697.155273	-101.918716
1696.174805	112.400536
1695.194336	28.405870
1694.212891	22.812830
1693.231445	52.887276
1692.250000	185.336166
1691.268555	126.506882
1690.287109	410.176331
1689.304688	390.493011
1688.322266	377.074493
1687.339844	433.904144
1686.356445	470.252808
1685.374023	550.163940
1684.390625	644.220093
1683.407227	837.689636
1682.423828	339.446655
1681.439453	571.890808
1680.455078	634.707275
1679.470703	693.024597
1678.486328	792.076843
1677.501953	846.691711
1676.516602	830.263489
1675.531250	798.705872
1674.545898	829.122498
1673.560547	847.034912
1672.574219	1033.130371
1671.588867	1156.181519
1670.602539	979.762512
1669.615234	1194.558105
1668.628906	1330.378906
1667.641602	1135.042969
1666.654297	985.647095
1665.666992	1168.715210
1664.679688	1142.847168
1663.691406	1080.546753
1662.703125	1323.905884
1661.714844	1270.928589
1660.726563	1329.968262
1659.738281	1307.501831
1658.749023	1283.036987
1657.759766	981.117920
1656.770508	1114.253418
1655.781250	1134.112427
1654.791016	1022.219666
1653.800781	842.176331
1652.810547	739.532959
1651.820313	788.292480
1650.829102	874.617554
1649.838867	702.365234
1648.847656	628.537720
1647.856445	563.213989
1646.864258	424.459320
1645.873047	312.711365
1644.880859	291.311493
1643.888672	228.173508
1642.895508	107.470192
1641.903320	190.530731
1640.910156	136.804962
1639.916992	104.665672
1638.923828	88.813972
1637.930664	36.488091
1636.936523	211.341202
1635.942383	78.139900
1634.948242	61.355942
1633.954102	95.033340
1632.958984	5.278145
1631.964844	-120.932426
1630.969727	13.940187
1629.973633	-203.630035
1628.978516	39.803780
1627.982422	-95.428505
1626.987305	-219.756226
1625.991211	24.496620
1624.994141	-36.072834
1623.998047	87.701088
1623.000977	-16.957762
1622.003906	-108.156227
1621.006836	103.078171
1620.008789	9.790704
1619.011719	-33.318199
1618.013672	41.978245
1617.015625	180.465790
1616.016602	75.053192
1615.018555	211.276291
1614.019531	-158.630264
1613.020508	-192.492584
1612.021484	-273.355133
1611.022461	-160.022003
1610.022461	-256.243073
1609.022461	-11.625122
1608.022461	-2.746464
1607.022461	-242.558304
1606.021484	-39.586014
1605.020508	84.875862
1604.019531	102.077538
1603.018555	67.036896
1602.017578	147.223114
1601.015625	-26.262270
1600.013672	-113.293945
1599.011719	-17.192514
1598.009766	-226.918106
1597.006836	-122.871475
1596.003906	-13.598118
1595.000977	-71.525650
1593.998047	-359.234894
1592.995117	-223.776306
1591.991211	-205.834167
1590.987305	-70.436081
1589.983398	-130.809906
1588.979492	-47.670727
1587.974609	92.813187
1586.969727	147.156647
1585.964844	55.443714
1584.959961	73.220512
1583.955078	195.195358
1582.949219	163.348770
1581.943359	32.473576
1580.937500	70.886818
1579.931641	28.497463
1578.924805	35.525459
1577.917969	55.488895
1576.911133	51.940617
1575.904297	66.517578
1574.897461	99.203522
1573.889648	-91.864510
1572.881836	26.441914
1571.874023	253.763123
1570.866211	62.457321
1569.857422	78.981873
1568.848633	173.306885
1567.839844	31.119047
1566.831055	184.870758
1565.822266	104.773354
1564.812500	424.277222
1563.802734	535.900574
1562.792969	421.613861
1561.783203	457.661041
1560.772461	244.583191
1559.761719	116.992310
1558.750977	295.160065
1557.740234	94.707878
1556.729492	430.508209
1555.717773	237.533478
1554.706055	347.478088
1553.694336	353.615295
1552.682617	214.587479
1551.669922	352.371735
1550.657227	259.598114
1549.644531	337.415314
1548.631836	272.736725
1547.619141	153.576431
1546.605469	212.660034
1545.591797	323.207062
1544.578125	100.113747
1543.564453	137.866302
1542.549805	172.805161
1541.535156	230.754578
1540.520508	236.817291
1539.505859	87.762131
1538.490234	98.569717
1537.475586	31.734972
1536.459961	98.857391
1535.444336	-35.467346
1534.427734	100.810226
1533.412109	74.370789
1532.395508	-14.156290
1531.378906	-35.871323
1530.362305	81.325516
1529.344727	46.248707
1528.328125	95.944893
1527.310547	253.529999
1526.292969	140.499054
1525.274414	114.787079
1524.256836	230.383362
1523.238281	260.788086
1522.219727	80.022003
1521.200195	37.960011
1520.181641	-66.024612
1519.162109	73.994621
1518.142578	20.966442
1517.123047	193.833649
1516.103516	94.087959
1515.083008	-118.865280
1514.062500	-85.455994
1513.041992	-116.478348
1512.021484	-14.253785
1511.000977	0.442251
1509.979492	-82.599861
1508.958008	-11.937447
1507.936523	-80.019547
1506.914063	-79.084526
1505.892578	-183.472443
1504.870117	-134.280487
1503.847656	-113.522476
1502.825195	-269.761383
1501.801758	-106.014565
1500.778320	-155.096817
1499.754883	-176.218307
1498.731445	-123.323570
1497.708008	-165.354095
1496.683594	-107.812347
1495.659180	-157.943359
1494.634766	-164.790009
1493.610352	-100.254509
1492.585938	-53.849335
1491.560547	38.321781
1490.535156	-56.281765
1489.509766	48.215405
1488.483398	-97.846497
1487.458008	294.768311
1486.431641	33.435040
1485.405273	137.023514
1484.377930	449.623413
1483.351563	328.176300
1482.324219	372.387177
1481.296875	457.200073
1480.269531	720.278809
1479.241211	717.936218
1478.213867	677.200623
1477.185547	837.598938
1476.157227	653.835876
1475.127930	969.187683
1474.099609	955.757263
1473.070313	1033.811768
1472.041016	1228.761719
1471.011719	1461.646484
1469.981445	1541.606812
1468.952148	1598.502319
1467.921875	1700.991211
1466.891602	1864.318237
1465.860352	2057.925293
1464.830078	2020.043579
1463.798828	2243.757080
1462.767578	2368.164307
1461.735352	2515.236572
1460.704102	2634.203857
1459.671875	2615.883789
1458.639648	2445.154785
1457.607422	2581.458252
1456.575195	2580.581299
1455.541992	2861.157959
1454.508789	2750.940186
1453.475586	2625.455322
1452.442383	2636.822510
1451.408203	2782.407227
1450.375000	2915.185303
1449.340820	3139.010010
1448.305664	3025.761719
1447.271484	3132.815186
1446.236328	2801.723877
1445.202148	2906.101074
1444.166016	2777.503906
1443.130859	2471.797607
1442.095703	2555.731689
1441.059570	2338.588379
1440.023438	2429.972168
1438.986328	2043.447876
1437.950195	2033.657959
1436.913086	1801.439697
1435.875977	1743.604126
1434.838867	1375.072754
1433.801758	1286.981079
1432.763672	1413.490967
1431.725586	1166.329590
1430.687500	1282.669556
1429.649414	1118.866821
1428.611328	1043.413452
1427.572266	824.203491
1426.533203	615.167358
1425.494141	779.330017
1424.454102	807.298584
1423.415039	908.353760
1422.375000	722.141785
1421.334961	631.738403
1420.293945	425.526093
1419.253906	690.265747
1418.212891	645.271790
1417.171875	469.452667
1416.130859	437.158478
1415.088867	407.408508
1414.046875	324.887482
1413.004883	340.508881
1411.962891	421.527954
1410.920898	437.206696
1409.877930	141.303848
1408.834961	134.505722
1407.791992	255.870178
1406.749023	236.605453
1405.706055	132.040817
1404.662109	67.733955
1403.618164	535.581726
1402.574219	446.259979
1401.529297	296.826508
1400.484375	408.376160
1399.440430	427.190765
1398.394531	365.824005
1397.349609	490.063904
1396.303711	438.906342
1395.258789	478.070831
1394.212891	329.430511
1393.166016	258.569366
1392.120117	167.821518
1391.073242	380.095673
1390.026367	216.972656
1388.979492	199.153290
1387.931641	291.509613
1386.884766	141.344162
1385.836914	126.374146
1384.789063	214.030273
1383.740234	129.287399
1382.692383	282.118896
1381.643555	0.267117
1380.594727	173.280304
1379.544922	-45.750156
1378.496094	-74.784683
1377.446289	-43.776363
1376.396484	137.099686
1375.346680	93.465553
1374.296875	79.926697
1373.246094	-125.527496
1372.195313	-29.024023
1371.144531	-74.521057
1370.092773	-89.953720
1369.041992	14.397299
1367.990234	-224.979584
1366.938477	103.829674
1365.886719	-20.599161
1364.833984	-114.951698
1363.781250	-114.511734
1362.728516	-203.509338
1361.675781	-108.179466
1360.623047	-0.290378
1359.569336	-78.831833
1358.515625	76.567604
1357.461914	-9.085083
1356.408203	-47.308319
1355.353516	227.754257
1354.298828	241.998627
1353.244141	263.857391
1352.189453	117.007179
1351.133789	221.153473
1350.078125	350.250946
1349.022461	539.030823
1347.966797	549.252563
1346.911133	539.800598
1345.854492	565.242188
1344.797852	732.190308
1343.741211	683.561279
1342.683594	838.367188
1341.626953	869.390991
1340.569336	942.689697
1339.511719	966.597534
1338.453125	960.950317
1337.395508	509.830261
1336.336914	680.396912
1335.278320	734.752380
1334.218750	747.196777
1333.160156	834.036194
1332.100586	718.208801
1331.041016	679.265015
1329.981445	820.987854
1328.920898	760.150574
1327.861328	650.105347
1326.800781	876.278015
1325.740234	638.170105
1324.678711	716.433289
1323.618164	839.289185
1322.556641	624.094604
1321.495117	776.885193
1320.432617	799.014404
1319.371094	863.252136
1318.308594	890.641785
1317.246094	757.923279
1316.182617	682.135071
1315.120117	759.367798
1314.056641	787.455200
1312.993164	911.783630
1311.929688	841.650085
1310.865234	816.042664
1309.801758	790.618591
1308.737305	829.371155
1307.671875	710.776184
1306.607422	653.911560
1305.541992	734.987183
1304.476563	774.386047
1303.411133	781.967041
1302.345703	708.587158
1301.279297	709.129272
1300.212891	808.118042
1299.146484	708.237488
1298.080078	537.331787
1297.012695	698.153259
1295.945313	515.359619
1294.877930	423.613342
1293.810547	530.827637
1292.743164	593.984192
1291.674805	608.203064
1290.606445	701.036621
1289.537109	585.572876
1288.468750	735.037415
1287.399414	644.408142
1286.330078	678.917358
1285.260742	764.990784
1284.191406	880.551208
1283.121094	817.449890
1282.050781	793.676331
1280.980469	924.235229
1279.909180	927.622681
1278.838867	1085.259033
1277.767578	991.023560
1276.696289	865.159729
1275.624023	1054.854492
1274.552734	1039.261597
1273.480469	1143.535278
1272.408203	1233.215576
1271.335938	1171.520874
1270.262695	1385.925415
1269.189453	1116.901367
1268.116211	1172.761841
1267.042969	1538.646851
1265.968750	1467.711670
1264.894531	1179.790405
1263.820313	1509.138184
1262.746094	1475.112061
1261.671875	1314.420166
1260.596680	1402.493652
1259.521484	1463.807617
1258.446289	1476.450073
1257.370117	1584.161011
1256.293945	1489.780396
1255.218750	1451.508423
1254.141602	1491.220215
1253.065430	1642.923950
1251.988281	1519.696777
1250.911133	1518.211426
1249.833984	1519.217163
1248.756836	1457.063721
1247.678711	1446.043091
1246.600586	1617.356079
1245.522461	1562.669678
1244.444336	1627.088623
1243.365234	1895.540771
1242.286133	1687.986328
1241.207031	1628.649292
1240.127930	1498.987549
1239.047852	1638.770996
1237.967773	1749.410889
1236.887695	1636.880127
1235.807617	1577.772583
1234.726563	1455.682129
1233.645508	1513.033813
1232.564453	1502.521118
1231.483398	1477.489868
1230.401367	1360.437500
1229.319336	1400.859131
1228.237305	1235.463135
1227.155273	1326.736694
1226.072266	1178.377563
1224.990234	1143.798828
1223.907227	1034.243042
1222.823242	1031.147095
1221.740234	742.711914
1220.656250	626.035828
1219.572266	683.414734
1218.488281	385.537445
1217.403320	474.313446
1216.318359	538.871887
1215.233398	637.181763
1214.148438	498.820618
1213.063477	553.586609
1211.977539	490.051361
1210.891602	479.585327
1209.805664	662.051208
1208.718750	366.907318
1207.631836	529.945129
1206.544922	586.800964
1205.458008	506.213440
1204.371094	256.949768
1203.283203	366.669220
1202.195313	240.265228
1201.107422	152.381943
1200.018555	25.962715
1198.929688	236.477417
1197.840820	218.243118
1196.751953	-52.646729
1195.663086	10.825183
1194.573242	4.464347
1193.483398	-30.817528
1192.393555	169.381729
1191.302734	-188.074921
1190.211914	-209.114304
1189.121094	-124.545135
1188.030273	-174.576447
1186.939453	-231.877182
1185.847656	-200.429321
1184.755859	-229.082047
1183.664063	-130.659485
1182.571289	-46.765842
1181.479492	-20.566431
1180.386719	39.088612
1179.292969	5.131867
1178.200195	-26.518332
1177.106445	104.667328
1176.012695	70.402184
1174.918945	115.074303
1173.824219	422.998962
1172.730469	261.479462
1171.635742	188.472046
1170.540039	246.984787
1169.445313	355.590240
1168.349609	265.519562
1167.253906	91.679634
1166.158203	61.234203
1165.061523	68.920906
1163.965820	212.683701
1162.869141	210.528305
1161.771484	158.091980
1160.674805	322.850708
1159.577148	289.256012
1158.479492	401.143616
1157.381836	484.214813
1156.283203	185.395142
1155.184570	225.280624
1154.085938	198.242584
1152.987305	-41.105408
1151.887695	-32.585163
1150.789063	237.935135
1149.689453	-56.464844
1148.588867	80.271660
1147.489258	-126.119164
1146.388672	-23.036736
1145.288086	-186.740967
1144.186523	-29.232857
1143.085938	-188.381531
1141.984375	-78.798080
1140.882813	-43.129463
1139.781250	32.804886
1138.678711	-24.558920
1137.576172	172.260635
1136.473633	197.774323
1135.371094	137.615997
1134.267578	267.341644
1133.164063	394.492981
1132.060547	191.472610
1130.957031	491.561096
1129.852539	497.137299
1128.748047	687.610901
1127.643555	633.566345
1126.538086	686.109741
1125.433594	622.330872
1124.328125	707.758118
1123.221680	667.415100
1122.116211	612.743042
1121.009766	484.530426
1119.903320	510.159943
1118.796875	507.233978
1117.690430	418.965363
1116.583008	571.968445
1115.475586	384.089478
1114.368164	489.461304
1113.259766	618.296814
1112.151367	508.156525
1111.042969	305.754547
1109.934570	549.950500
1108.825195	715.938354
1107.716797	569.936340
1106.606445	775.733765
1105.497070	752.304749
1104.387695	679.195007
1103.277344	473.836548
1102.166992	702.578491
1101.055664	806.073425
1099.945313	885.829407
1098.833984	616.480164
1097.721680	665.359192
1096.610352	690.544434
1095.498047	713.245483
1094.385742	594.493958
1093.273438	605.217651
1092.161133	552.261169
1091.047852	527.468140
1089.934570	676.739990
1088.821289	454.087433
1087.707031	461.964417
1086.593750	695.526062
1085.479492	428.057800
1084.364258	275.800934
1083.250000	398.506866
1082.134766	410.629669
1081.019531	648.180054
1079.903320	507.409515
1078.788086	526.298706
1077.671875	401.897919
1076.555664	284.520111
1075.439453	490.932373
1074.322266	511.846985
1073.205078	431.834900
1072.087891	297.864532
1070.969727	93.557228
1069.852539	388.508087
1068.734375	380.986572
1067.615234	286.727631
1066.497070	468.838440
1065.377930	374.502350
1064.258789	467.447205
1063.139648	300.509766
1062.019531	479.914825
1060.900391	156.232910
1059.779297	312.118103
1058.659180	56.359543
1057.538086	92.906883
1056.417969	293.028198
1055.295898	189.242630
1054.174805	291.076935
1053.052734	166.279556
1051.930664	387.121826
1050.808594	175.955353
1049.686523	368.664978
1048.563477	337.255798
1047.440430	331.520752
1046.317383	290.802704
1045.193359	194.134155
1044.069336	169.787537
1042.945313	159.446579
1041.821289	272.626038
1040.696289	115.513817
1039.572266	207.722870
1038.447266	57.725529
1037.321289	101.045464
1036.195313	156.011673
1035.070313	199.356323
1033.943359	170.577820
1032.817383	467.489594
1031.690430	406.185486
1030.563477	393.774567
1029.436523	269.849731
1028.308594	222.708664
1027.181641	-14.854821
1026.052734	-57.160797
1024.924805	-122.601860
1023.796875	-489.761200
1022.667969	-297.311615
1021.538086	-336.945221
1020.409180	-420.560394
1019.279297	-239.652039
1018.149414	-170.057083
1017.019531	-183.876083
1015.889648	-329.722321
1014.758789	-174.171524
1013.627930	-74.206436
1012.497070	-34.416004
1011.365234	-54.764412
1010.233398	151.880493
1009.101563	240.484436
1007.969727	558.245483
1006.836914	454.896027
1005.704102	1297.718140
1004.571289	2043.136353
1003.438477	2524.764893
1002.304688	2532.449219
1001.170898	1756.877808
1000.037109	771.553711
998.902344	500.525482
997.767578	248.226593
996.632813	70.054031
995.498047	-142.522949
994.362305	-22.574842
993.226563	-91.722443
992.090820	67.649849
990.955078	38.001343
989.818359	-3.019335
988.681641	20.664593
987.544922	-238.947647
986.407227	-60.562641
985.269531	-262.148071
984.131836	-76.619888
982.994141	-231.745651
981.855469	-151.869247
980.716797	-216.839020
979.578125	-366.734161
978.439453	-208.182816
977.299805	-28.843901
976.160156	17.241098
975.020508	118.641182
973.879883	61.610790
972.739258	71.406662
971.598633	147.985336
970.458008	158.114792
969.316406	186.785233
968.175781	197.265488
967.033203	173.500397
965.891602	-61.125359
964.749023	-89.033524
963.606445	-31.895838
962.463867	135.444916
961.320313	165.377136
960.177734	266.523346
959.033203	65.411530
957.889648	173.788666
956.745117	87.673363
955.600586	244.457718
954.456055	94.671539
953.311523	73.291855
952.166016	15.515474
951.020508	170.669098
949.875000	172.745163
948.728516	177.304062
947.582031	214.057526
946.435547	166.447021
945.289063	381.771332
944.141602	357.382294
942.994141	328.637146
941.846680	610.571777
940.698242	598.156494
939.550781	640.706726
938.402344	505.500305
937.252930	578.100708
936.104492	616.660950
934.955078	297.500763
933.805664	518.832764
932.655273	238.976669
931.504883	389.994263
930.354492	477.365082
929.204102	148.208237
928.052734	183.626862
926.902344	141.838226
925.750977	195.828064
924.598633	197.665833
923.446289	126.914726
922.294922	115.497528
921.141602	140.650665
919.989258	315.966644
918.835938	134.666000
917.682617	148.988525
916.529297	215.717545
915.375000	51.006950
914.220703	129.436630
913.066406	-157.374329
911.911133	-251.015976
910.756836	-142.563446
909.601563	-120.165398
908.445313	-86.269028
907.290039	-138.367508
906.133789	-231.065918
904.977539	-72.068268
903.820313	-173.474854
902.664063	-213.540909
901.506836	-391.538696
900.348633	-84.895363
899.191406	-88.289955
898.033203	-134.519562
896.875000	4.895055
895.716797	-97.589134
894.557617	10.379224
893.398438	-71.437973
892.239258	115.829178
891.079102	169.845657
889.919922	122.309074
888.759766	-103.474762
887.598633	-44.559689
886.438477	23.462101
885.277344	-118.294571
884.115234	132.688553
882.954102	135.538330
881.791992	282.816254
880.629883	218.200546
879.467773	119.900452
878.304688	240.324524
877.141602	482.432892
875.978516	233.500046
874.815430	252.727280
873.651367	326.059387
872.487305	172.103577
871.323242	382.820709
870.158203	294.304169
868.993164	329.591431
867.828125	196.272339
866.663086	395.781342
865.497070	377.242035
864.331055	545.256226
863.165039	520.033752
861.998047	449.949158
860.832031	597.724365
859.664063	765.679077
858.497070	657.513672
857.329102	719.958252
856.161133	894.552612
854.993164	829.099426
853.825195	949.788879
852.656250	651.236816
851.487305	812.263428
850.317383	814.132141
849.148438	567.329285
847.978516	495.326080
846.808594	611.418457
845.637695	521.500488
844.466797	357.746124
843.295898	194.037994
842.125000	139.983459
840.953125	132.889771
839.781250	342.635071
838.609375	109.641197
837.437500	73.369164
836.264648	-128.265457
835.091797	-126.592239
833.917969	259.139343
832.745117	189.147430
831.571289	49.931973
830.397461	-147.311798
829.222656	70.453659
828.047852	383.950195
826.873047	170.926285
825.698242	134.048477
824.522461	90.418709
823.346680	318.586456
822.170898	105.421608
820.995117	141.724716
819.818359	151.194321
818.641602	129.383499
817.463867	49.610851
816.287109	14.261658
815.109375	181.274963
813.931641	47.819756
812.752930	243.423569
811.574219	16.407125
810.395508	-70.600121
809.216797	-157.694199
808.037109	-136.011703
806.857422	-212.198853
805.677734	-204.104324
804.498047	-318.251465
803.317383	-281.550354
802.136719	-96.335793
800.955078	-177.557877
799.774414	-199.007568
798.592773	-380.238678
797.411133	-244.517746
796.228516	-133.382736
795.045898	-170.908279
793.863281	-268.378387
792.680664	-217.564224
791.497070	-124.848579
790.313477	-125.304024
789.129883	-99.353699
787.946289	-24.889364
786.761719	22.846895
785.577148	-22.480127
784.391602	257.098450
783.207031	30.280447
782.021484	-76.707626
780.835938	98.861794
779.649414	265.858704
778.462891	182.095978
777.276367	135.758759
776.089844	7.621759
774.902344	31.679443
773.714844	-103.279564
772.527344	-86.111916
771.338867	116.160339
770.151367	99.915176
768.962891	138.650726
767.773438	115.530167
766.584961	361.084930
765.395508	196.684082
764.205078	256.864288
763.015625	246.433502
761.825195	312.930511
760.634766	289.050232
759.443359	414.679291
758.252930	650.117310
757.061523	471.904816
755.869141	667.435120
754.677734	458.325195
753.485352	519.519836
752.292969	494.909027
751.100586	391.147614
749.907227	425.702850
748.713867	291.110840
747.520508	347.471252
746.326172	267.682159
745.131836	269.044037
743.937500	415.111908
742.743164	203.615799
741.547852	323.223724
740.352539	113.953552
739.156250	55.950016
737.960938	129.393112
736.764648	42.885109
735.568359	61.510849
734.371094	88.874382
733.174805	249.733353
731.977539	84.467644
730.779297	98.682259
729.582031	167.584305
728.383789	-36.865067
727.185547	241.959579
725.986328	153.490982
724.787109	320.770630
723.587891	-79.994553
722.388672	117.938400
721.188477	280.901947
719.988281	-29.881828
718.788086	155.006882
717.587891	169.685104
716.386719	140.813614
715.185547	142.584900
713.983398	164.082657
712.782227	190.036209
711.580078	170.322128
710.377930	50.502476
709.174805	68.115120
707.971680	-88.388626
706.768555	86.299011
705.565430	165.263031
704.361328	-1.599408
703.157227	86.362190
701.953125	54.793835
700.748047	134.333740
699.543945	9.608581
698.338867	239.472336
697.132813	-106.541794
695.926758	-221.879196
694.720703	-180.558441
693.514648	-119.516365
692.308594	-84.361053
691.101563	-7.770755
689.894531	-67.747017
688.686523	-105.784943
687.478516	6.088378
686.270508	-200.702927
685.062500	-146.986206
683.854492	-80.075577
682.645508	-99.674698
681.436523	-30.214334
680.226563	-237.860840
679.016602	-248.113861
677.806641	-52.450573
676.596680	-174.905441
675.386719	-145.602448
674.175781	-64.182137
672.963867	32.539078
671.752930	25.576708
670.541016	-97.963799
669.329102	-50.496479
668.117188	-82.859138
666.904297	-30.778530
665.691406	25.739264
664.478516	285.377991
663.265625	171.456085
662.051758	161.318329
660.837891	121.057480
659.623047	-137.041504
658.409180	12.753079
657.194336	-59.626698
655.979492	-71.580505
654.763672	-94.303024
653.547852	-99.800209
652.332031	2.395318
651.116211	39.837383
649.899414	34.092831
648.682617	54.058975
647.465820	166.424530
646.249023	-44.300179
645.031250	274.197357
643.813477	310.464325
642.594727	288.349091
641.376953	252.996536
640.158203	77.549446
638.939453	50.061760
637.719727	26.422323
636.500000	-10.614516
635.280273	138.662491
634.060547	-114.302315
632.839844	108.780045
631.619141	-33.851509
630.398438	7.336747
629.176758	-81.068085
627.955078	125.643448
626.733398	63.224628
625.511719	124.125237
624.289063	271.746124
623.066406	208.087143
621.843750	355.269867
620.620117	190.431824
619.397461	319.737885
618.172852	92.028366
616.949219	-25.904478
615.724609	49.210030
614.500000	120.315109
613.275391	-11.616384
612.050781	-132.703186
610.825195	56.242283
609.599609	-52.152737
608.373047	-212.065125
607.146484	37.930202
605.919922	-9.614524
604.693359	-134.664017
