# Supplementary material for: Raman spectroscopy accurately differentiates mucosal healing from non-healing and biochemical changes following biological therapy in inflammatory bowel disease
Source: PLoS One. 2021 Jun 2;16(6):e0252210. doi: 10.1371/journal.pone.0252210 (PMC8172032; doi:10.1371/journal.pone.0252210)
Supplement: S3 Dataset — (ZIP) [file pone.0252210.s005.zip › Export UC active inflammation/OC006-1 pre-treatment BL sub CR removed_Copy_22__X_-16941.5__Y_5196.42__Z_-2672.6__Time_246.txt]

1714.780273	221.962479
1713.803711	303.544678
1712.827148	61.304695
1711.849609	43.435741
1710.873047	182.885315
1709.895508	55.863285
1708.917969	-47.986122
1707.939453	-5.535719
1706.961914	-92.666855
1705.983398	-178.234833
1705.004883	18.918608
1704.025391	-226.886124
1703.046875	-323.819214
1702.067383	-130.337296
1701.087891	-170.880920
1700.108398	62.799274
1699.127930	-135.424393
1698.148438	15.376079
1697.167969	-134.593369
1696.187500	66.846031
1695.206055	-203.377960
1694.225586	-4.786398
1693.244141	-90.786461
1692.262695	14.009351
1691.281250	103.944984
1690.298828	240.326981
1689.317383	209.783585
1688.334961	183.005249
1687.352539	197.341629
1686.369141	12.772900
1685.386719	194.530746
1684.403320	243.969925
1683.419922	78.616486
1682.435547	201.948013
1681.452148	528.616760
1680.467773	541.904785
1679.483398	162.188522
1678.499023	555.270874
1677.514648	656.411865
1676.529297	601.412720
1675.543945	488.784058
1674.558594	666.835632
1673.573242	654.236694
1672.586914	724.791016
1671.600586	1064.438354
1670.614258	1141.710083
1669.627930	1031.128418
1668.641602	1038.141235
1667.654297	1236.953613
1666.666992	1327.549805
1665.679688	1108.325684
1664.692383	1375.308594
1663.704102	1579.129028
1662.715820	1226.636353
1661.727539	1421.009277
1660.739258	1682.140747
1659.750977	1570.092651
1658.761719	1734.147827
1657.772461	1244.443237
1656.783203	1518.123291
1655.793945	1199.148682
1654.803711	1005.190430
1653.813477	1113.475830
1652.823242	1142.800537
1651.833008	1304.815918
1650.841797	975.285217
1649.851563	836.701599
1648.860352	637.769104
1647.869141	819.883606
1646.876953	584.807007
1645.885742	585.319214
1644.893555	348.471924
1643.901367	500.222839
1642.908203	245.673828
1641.916016	163.118622
1640.922852	257.688507
1639.929688	207.407104
1638.936523	17.635534
1637.943359	263.319122
1636.949219	-81.419739
1635.955078	6.518372
1634.960938	-66.100334
1633.966797	77.580414
1632.971680	65.989342
1631.977539	1.944222
1630.982422	14.464220
1629.986328	-207.128250
1628.991211	-36.305061
1627.995117	-107.473167
1627.000000	-86.378174
1626.003906	-125.648674
1625.006836	-269.953644
1624.010742	-88.076141
1623.013672	46.518677
1622.016602	265.254364
1621.019531	21.604797
1620.021484	-82.641647
1619.024414	338.458313
1618.026367	42.687489
1617.028320	111.973679
1616.029297	-94.272705
1615.031250	-53.735264
1614.032227	13.055559
1613.033203	-80.126389
1612.034180	-181.102615
1611.035156	82.373856
1610.035156	-173.193573
1609.035156	341.738953
1608.035156	115.059486
1607.035156	145.156281
1606.034180	-18.552608
1605.033203	124.106117
1604.032227	99.165665
1603.031250	48.040241
1602.030273	-97.283524
1601.028320	113.157951
1600.026367	-13.896800
1599.024414	-143.558380
1598.022461	152.877167
1597.019531	-42.219933
1596.016602	-101.421021
1595.013672	-199.849823
1594.010742	-394.944427
1593.007813	-365.463043
1592.003906	-82.845749
1591.000000	-369.440216
1589.996094	-61.023876
1588.992188	-110.262642
1587.987305	41.264919
1586.983398	276.085693
1585.978516	59.632320
1584.972656	-242.866394
1583.967773	121.843925
1582.961914	100.644913
1581.956055	227.825485
1580.950195	-181.689484
1579.944336	268.140167
1578.937500	264.659821
1577.931641	318.323059
1576.924805	179.258926
1575.916992	172.796722
1574.910156	176.617706
1573.902344	190.690277
1572.894531	1.819048
1571.886719	156.011856
1570.878906	0.729760
1569.870117	79.204575
1568.862305	108.152954
1567.853516	175.887985
1566.843750	134.372650
1565.834961	300.420410
1564.825195	37.972683
1563.815430	45.359623
1562.805664	91.500053
1561.795898	189.342194
1560.785156	-11.253686
1559.775391	231.442200
1558.764648	20.235292
1557.752930	363.548309
1556.742188	351.590698
1555.730469	-5.069051
1554.718750	24.160999
1553.707031	353.579346
1552.695313	434.168152
1551.682617	232.425674
1550.670898	312.676971
1549.658203	190.920761
1548.644531	195.781601
1547.631836	371.165741
1546.618164	378.239136
1545.604492	206.787201
1544.590820	159.294647
1543.577148	47.062572
1542.562500	244.690109
1541.547852	93.404930
1540.533203	187.324783
1539.518555	17.721764
1538.503906	-108.094856
1537.488281	238.194275
1536.472656	-14.369585
1535.457031	344.327667
1534.441406	70.898293
1533.424805	24.301893
1532.408203	183.783646
1531.391602	247.684464
1530.375000	159.382416
1529.358398	194.614960
1528.340820	-40.766109
1527.323242	161.543915
1526.305664	510.354950
1525.287109	426.444244
1524.269531	231.784653
1523.250977	55.052372
1522.232422	294.945618
1521.213867	287.713989
1520.194336	370.312012
1519.175781	612.126160
1518.156250	483.597198
1517.136719	370.400726
1516.116211	280.217499
1515.096680	177.114899
1514.076172	17.409691
1513.055664	63.022312
1512.034180	-158.470322
1511.013672	392.433807
1509.992188	270.765533
1508.970703	72.074776
1507.949219	247.763901
1506.927734	13.020447
1505.905273	-111.532280
1504.882813	-61.875057
1503.860352	54.263721
1502.837891	-83.373611
1501.815430	-244.116974
1500.791992	-271.763336
1499.768555	-171.501862
1498.745117	-89.303017
1497.720703	-153.130005
1496.697266	77.217720
1495.672852	-296.327209
1494.648438	-258.070526
1493.623047	-365.684753
1492.598633	-230.476349
1491.573242	-141.439072
1490.547852	-292.718170
1489.522461	-180.887421
1488.497070	-301.614441
1487.470703	4.054877
1486.444336	-137.262589
1485.417969	318.681641
1484.391602	248.659439
1483.364258	209.189209
1482.336914	151.811920
1481.309570	339.219421
1480.282227	174.615311
1479.254883	282.785156
1478.226563	375.536255
1477.198242	376.456665
1476.169922	326.369171
1475.141602	319.547668
1474.112305	506.191833
1473.083008	489.032532
1472.053711	835.826111
1471.024414	925.399231
1469.995117	966.549194
1468.964844	969.463867
1467.934570	1259.725830
1466.904297	1585.427246
1465.874023	1491.504272
1464.842773	1791.519653
1463.811523	1639.069458
1462.780273	2223.410400
1461.749023	1954.048462
1460.717773	2126.642334
1459.685547	2352.440186
1458.653320	2006.997681
1457.621094	1877.402710
1456.587891	2181.702393
1455.555664	2003.909668
1454.522461	2480.498535
1453.489258	2054.194580
1452.455078	2553.358887
1451.421875	2476.988770
1450.387695	2567.876953
1449.353516	2681.533691
1448.319336	2356.953369
1447.285156	2549.126709
1446.250000	2429.793701
1445.214844	2576.312500
1444.179688	2479.832031
1443.144531	2327.744629
1442.108398	2324.974365
1441.072266	2342.463135
1440.036133	2195.609375
1439.000000	2056.429199
1437.963867	1854.150879
1436.926758	2046.177124
1435.889648	1715.183838
1434.852539	1798.614380
1433.814453	1301.193726
1432.777344	1218.116821
1431.739258	928.104858
1430.701172	880.540405
1429.663086	626.138367
1428.624023	576.209595
1427.584961	523.828003
1426.545898	746.374268
1425.506836	104.160843
1424.467773	89.882851
1423.427734	93.289024
1422.387695	172.333557
1421.347656	344.604156
1420.307617	176.887665
1419.266602	172.944702
1418.226563	-49.914612
1417.184570	140.094147
1416.143555	257.142944
1415.102539	167.927856
1414.060547	20.955889
1413.018555	57.684269
1411.976563	172.409439
1410.934570	88.597740
1409.891602	-85.587425
1408.848633	-106.359123
1407.805664	46.282085
1406.762695	75.882507
1405.718750	138.178070
1404.674805	-45.472492
1403.630859	-389.581573
1402.586914	-101.136169
1401.542969	177.241898
1400.498047	-36.019703
1399.453125	54.321915
1398.408203	67.000328
1397.363281	9.586969
1396.317383	180.318375
1395.271484	248.350983
1394.225586	28.390932
1393.179688	134.191162
1392.132813	-32.886505
1391.086914	230.790817
1390.040039	-123.735825
1388.992188	-32.633163
1387.945313	361.254364
1386.897461	224.821915
1385.849609	151.068481
1384.801758	-212.550095
1383.753906	-185.980331
1382.705078	-91.857765
1381.657227	17.340858
1380.608398	-20.788979
1379.558594	-81.283432
1378.509766	-9.291906
1377.459961	-37.087460
1376.410156	-336.795410
1375.360352	-17.446493
1374.309570	-57.368938
1373.259766	-154.510315
1372.208984	-281.433716
1371.158203	60.512207
1370.106445	1.112832
1369.055664	6.661738
1368.003906	69.614227
1366.952148	-21.779354
1365.900391	83.725349
1364.847656	273.941528
1363.794922	110.710884
1362.742188	111.930023
1361.689453	-13.635318
1360.636719	209.253204
1359.583008	263.022522
1358.529297	-284.878998
1357.475586	169.474442
1356.420898	196.218964
1355.367188	136.109543
1354.312500	344.457703
1353.257813	90.818504
1352.203125	453.295288
1351.147461	254.591110
1350.091797	465.678528
1349.036133	560.149109
1347.980469	786.203735
1346.923828	707.135681
1345.868164	1005.224854
1344.811523	1189.224121
1343.754883	1355.909790
1342.697266	1096.307861
1341.640625	804.734497
1340.583008	1003.939331
1339.524414	1200.685913
1338.466797	1258.795288
1337.409180	898.565063
1336.350586	1075.750366
1335.291992	1215.848999
1334.232422	1031.858521
1333.173828	1216.661133
1332.114258	1131.904785
1331.054688	1052.243042
1329.995117	1074.085327
1328.934570	1214.656006
1327.875000	979.682068
1326.814453	1001.845398
1325.753906	811.687683
1324.692383	932.865234
1323.630859	962.745667
1322.570313	1180.328857
1321.507813	1267.105713
1320.446289	1163.976196
1319.383789	1162.123413
1318.322266	1347.821167
1317.259766	1528.598633
1316.196289	1265.654663
1315.133789	1308.552734
1314.070313	1186.426636
1313.006836	1177.777344
1311.943359	1134.746338
1310.878906	1111.522217
1309.814453	1076.092163
1308.750977	1050.628296
1307.685547	1086.773560
1306.621094	1115.622925
1305.555664	1297.051514
1304.490234	1276.828979
1303.424805	1237.036255
1302.359375	1207.179688
1301.292969	1069.275024
1300.226563	1386.091309
1299.160156	1400.687988
1298.093750	1069.055908
1297.026367	943.906006
1295.958984	1169.958618
1294.891602	1197.178955
1293.824219	986.434814
1292.756836	1013.838318
1291.688477	1102.620239
1290.620117	924.131042
1289.551758	789.925964
1288.482422	788.212769
1287.413086	713.046631
1286.343750	1282.385132
1285.274414	790.838135
1284.205078	657.146484
1283.134766	526.018005
1282.064453	769.560364
1280.994141	844.180298
1279.923828	493.054047
1278.852539	658.333130
1277.781250	808.919800
1276.709961	717.406311
1275.637695	1041.602539
1274.566406	1055.290527
1273.494141	780.653992
1272.421875	1173.186768
1271.349609	1172.324707
1270.276367	1022.530396
1269.203125	1263.508179
1268.129883	1453.159058
1267.056641	1325.500732
1265.982422	1146.691406
1264.909180	1019.236633
1263.834961	1135.762451
1262.759766	988.919861
1261.685547	1198.110718
1260.610352	1197.627441
1259.535156	1021.726624
1258.459961	1357.547485
1257.383789	1091.621216
1256.308594	1305.576050
1255.232422	1115.306030
1254.155273	1005.462219
1253.079102	1216.926392
1252.001953	1158.247314
1250.924805	1177.452881
1249.847656	1128.572876
1248.770508	1286.404663
1247.692383	904.514771
1246.614258	1215.460571
1245.536133	1186.105713
1244.458008	870.118591
1243.378906	753.431213
1242.299805	697.509033
1241.220703	1071.315308
1240.141602	947.397522
1239.061523	988.543030
1237.981445	801.619690
1236.901367	677.842712
1235.821289	903.318176
1234.740234	818.356995
1233.659180	983.090637
1232.578125	951.453186
1231.497070	825.330017
1230.415039	718.627747
1229.333984	582.907715
1228.251953	636.088257
1227.168945	740.060486
1226.086914	587.440491
1225.003906	710.705261
1223.920898	833.898376
1222.837891	736.930664
1221.753906	610.962769
1220.669922	323.059937
1219.585938	376.052856
1218.501953	288.846588
1217.416992	605.097778
1216.333008	293.204071
1215.248047	425.738007
1214.162109	437.463959
1213.077148	591.572632
1211.991211	357.052490
1210.905273	305.965210
1209.819336	643.217773
1208.732422	440.088013
1207.646484	649.306030
1206.559570	547.434387
1205.471680	534.731628
1204.384766	618.379333
1203.296875	444.193756
1202.208984	665.012329
1201.121094	478.771545
1200.032227	232.381836
1198.944336	89.556419
1197.855469	-26.790956
1196.765625	123.891418
1195.676758	-93.518936
1194.586914	244.575165
1193.497070	-107.494331
1192.407227	-17.208757
1191.316406	-184.140167
1190.226563	160.679291
1189.135742	-18.329262
1188.044922	-14.806242
1186.953125	-309.050354
1185.861328	-219.166763
1184.769531	-126.980362
1183.677734	-195.638275
1182.585938	-249.930206
1181.493164	-64.447945
1180.400391	39.375587
1179.307617	181.448029
1178.213867	-141.537338
1177.120117	-88.265160
1176.026367	-243.482040
1174.932617	37.184620
1173.838867	207.523438
1172.744141	140.725647
1171.649414	272.542480
1170.554688	272.633728
1169.458984	143.473755
1168.364258	234.353043
1167.268555	172.087830
1166.171875	-45.613293
1165.076172	-2.752456
1163.979492	87.806686
1162.882813	371.769073
1161.786133	290.105316
1160.688477	129.603943
1159.590820	527.757324
1158.493164	624.924683
1157.395508	784.026001
1156.297852	849.943970
1155.199219	572.285522
1154.100586	573.697571
1153.000977	427.216644
1151.902344	612.066772
1150.802734	377.338470
1149.703125	13.993487
1148.603516	160.494873
1147.502930	123.484459
1146.402344	-51.667549
1145.301758	-31.613256
1144.201172	-104.446144
1143.099609	-86.905327
1141.999023	180.343781
1140.896484	-180.463760
1139.794922	260.121307
1138.692383	167.950394
1137.590820	-116.737137
1136.487305	52.453468
1135.384766	152.626465
1134.281250	340.558746
1133.178711	393.007751
1132.074219	134.369705
1130.970703	637.657776
1129.866211	981.668091
1128.761719	938.775940
1127.657227	637.321899
1126.552734	478.220673
1125.447266	570.420349
1124.341797	662.521057
1123.236328	718.982605
1122.130859	365.510895
1121.024414	601.903503
1119.917969	530.296021
1118.811523	465.771362
1117.704102	261.566559
1116.596680	462.055725
1115.489258	641.110840
1114.381836	318.590363
1113.274414	329.602661
1112.166016	673.910095
1111.057617	44.174145
1109.949219	315.040436
1108.839844	399.083771
1107.730469	400.374054
1106.621094	378.006165
1105.511719	379.219482
1104.401367	462.997070
1103.291016	513.660950
1102.180664	571.343201
1101.070313	381.283295
1099.958984	665.286499
1098.847656	593.102844
1097.736328	525.635925
1096.625000	510.015961
1095.512695	489.649750
1094.400391	568.201538
1093.288086	484.192200
1092.174805	527.329346
1091.062500	579.848389
1089.949219	371.079254
1088.835938	322.381592
1087.721680	819.425903
1086.607422	356.677429
1085.493164	322.061493
1084.378906	564.833496
1083.263672	657.056641
1082.149414	392.083740
1081.034180	496.027924
1079.917969	496.566528
1078.802734	569.898254
1077.686523	211.235764
1076.570313	462.948761
1075.453125	313.291931
1074.336914	625.854614
1073.219727	398.831940
1072.101563	282.112396
1070.984375	383.480591
1069.866211	301.983398
1068.748047	321.291321
1067.629883	136.786942
1066.511719	397.380157
1065.392578	519.704712
1064.273438	695.829590
1063.154297	249.317047
1062.034180	268.670074
1060.914063	285.695892
1059.793945	468.794647
1058.673828	488.147797
1057.552734	138.135452
1056.431641	342.242432
1055.310547	139.693176
1054.189453	236.300018
1053.067383	330.550629
1051.945313	392.099609
1050.823242	600.733948
1049.701172	46.080460
1048.578125	182.427704
1047.455078	64.461456
1046.332031	102.865150
1045.208008	199.583801
1044.083984	-25.419645
1042.959961	148.294128
1041.835938	-39.208660
1040.710938	202.083618
1039.585938	54.348560
1038.460938	332.877014
1037.335938	182.965683
1036.209961	112.311928
1035.083984	6.845075
1033.958008	259.770020
1032.832031	173.057251
1031.705078	186.433670
1030.578125	355.638885
1029.451172	73.916817
1028.323242	-93.745689
1027.195313	-59.132702
1026.067383	-10.521795
1024.939453	-112.798004
1023.810547	-495.872681
1022.682617	-493.376984
1021.552734	-258.763000
1020.423828	-404.645630
1019.293945	-385.700531
1018.164063	-420.009308
1017.034180	-187.597656
1015.904297	-156.856583
1014.773438	17.629278
1013.642578	-148.434952
1012.511719	-173.036026
1011.379883	272.550262
1010.248047	326.768951
1009.116211	244.500427
1007.984375	583.537170
1006.851563	718.920044
1005.718750	1215.173828
1004.585938	1984.174805
1003.452148	2782.975830
1002.319336	2280.211914
1001.185547	1946.479492
1000.050781	1571.424805
998.916992	771.668274
997.782227	625.906616
996.647461	55.532764
995.512695	-66.674789
994.376953	76.661720
993.241211	35.489399
992.105469	195.125809
990.969727	297.163849
989.833008	355.469910
988.696289	257.140900
987.559570	264.986511
986.421875	21.832304
985.284180	55.319752
984.146484	-26.216223
983.008789	85.805382
981.870117	-32.266045
980.731445	109.882240
979.592773	26.639732
978.454102	-95.529892
977.314453	115.922348
976.174805	-5.941432
975.035156	-210.352951
973.894531	-138.782501
972.754883	84.523094
971.613281	-55.041393
970.472656	235.013229
969.331055	38.367298
968.190430	110.503326
967.047852	191.919006
965.906250	108.265945
964.763672	8.739012
963.621094	163.933731
962.478516	268.766418
961.334961	272.843964
960.192383	309.148743
959.048828	31.726379
957.904297	240.137924
956.759766	-20.818953
955.616211	256.484863
954.470703	371.296936
953.326172	-85.850975
952.180664	-57.648346
951.035156	345.781708
949.889648	65.472267
948.743164	267.802643
947.596680	15.364090
946.450195	144.787170
945.303711	43.565712
944.156250	273.706390
943.008789	330.350464
941.861328	318.626465
940.713867	174.680359
939.565430	215.773056
938.416992	359.646729
937.267578	337.107361
936.119141	576.941711
934.969727	306.170471
933.820313	220.275482
932.669922	385.205597
931.520508	258.613525
930.370117	184.604904
929.218750	299.761169
928.068359	287.521362
926.916992	248.116653
925.765625	8.638955
924.613281	-144.143967
923.461914	292.315155
922.309570	155.722855
921.156250	117.080261
920.003906	89.949394
918.850586	49.332314
917.697266	70.198730
916.543945	57.117584
915.389648	-123.843971
914.235352	128.972778
913.081055	-56.207123
911.926758	28.823784
910.771484	30.009867
909.616211	-367.822815
908.460938	16.870983
907.304688	75.090477
906.148438	-197.471512
904.992188	-259.080414
903.835938	-245.796661
902.678711	-320.726257
901.521484	-153.251129
900.364258	-243.795090
899.206055	-35.465950
898.047852	-39.806190
896.889648	21.553228
895.731445	-66.268677
894.572266	-40.902954
893.413086	25.232412
892.253906	123.066879
891.094727	15.354077
889.934570	-26.712639
888.774414	-134.159134
887.613281	-42.790043
886.453125	123.100487
885.291992	261.919220
884.130859	-68.514473
882.968750	126.828957
881.807617	26.744528
880.645508	330.332733
879.482422	9.509229
878.320313	213.941620
877.157227	355.267792
875.994141	368.203033
874.830078	77.202812
873.666016	268.167786
872.501953	128.235931
871.337891	168.439667
870.173828	129.932556
869.008789	305.162323
867.843750	250.994202
866.677734	124.957970
865.512695	149.600937
864.346680	16.977678
863.179688	154.034683
862.013672	230.406906
860.846680	223.695938
859.679688	264.153351
858.511719	371.947662
857.344727	288.977325
856.176758	329.449524
855.008789	533.633240
853.839844	636.835693
852.670898	722.062256
851.501953	562.962341
850.333008	406.179535
849.163086	433.161591
847.993164	321.271301
846.823242	290.033081
845.652344	312.525574
844.482422	91.049492
843.311523	305.968201
842.139648	51.015068
840.968750	330.654999
839.796875	180.854721
838.624023	200.986328
837.452148	75.809799
836.279297	261.227295
835.106445	390.676056
833.933594	305.633698
832.759766	399.207947
831.585938	398.941681
830.412109	322.750031
829.238281	340.249390
828.063477	301.928314
826.888672	78.472420
825.712891	-66.899368
824.538086	197.865051
823.362305	317.592926
822.186523	336.938995
821.009766	376.256805
819.833008	56.955120
818.656250	151.830261
817.479492	164.225479
816.301758	-68.242104
815.124023	-136.050064
813.946289	-201.689026
812.768555	-78.368332
811.589844	82.601273
810.411133	-89.997551
809.232422	-151.502930
808.052734	77.959854
806.873047	102.873024
805.693359	-163.218567
804.512695	-251.682510
803.332031	-25.040070
802.151367	-328.949371
800.970703	-182.476700
799.789063	-155.950699
798.608398	-165.031860
797.425781	-165.349319
796.244141	-136.974426
795.061523	-292.641113
793.878906	-308.789337
792.696289	-165.588501
791.512695	-221.855759
790.329102	-136.544281
789.145508	-53.610306
787.960938	73.414017
786.777344	-49.726788
785.591797	-15.906385
784.407227	130.532211
783.221680	95.504105
782.037109	133.294052
780.850586	281.412170
779.665039	157.616653
778.478516	543.911926
777.291992	97.481583
776.105469	242.727676
774.917969	365.701721
773.730469	126.630913
772.542969	255.921417
771.354492	-9.744436
770.166016	359.575958
768.977539	181.914093
767.789063	182.709686
766.599609	-149.325714
765.410156	210.327484
764.220703	-27.128954
763.030273	140.510590
761.840820	503.844696
760.650391	684.219543
759.458984	576.157288
758.267578	745.169006
757.076172	575.308533
755.884766	390.008789
754.693359	569.552368
753.500977	619.228821
752.308594	580.876404
751.115234	419.411621
749.922852	538.994629
748.729492	476.175690
747.535156	314.493561
746.341797	936.195251
745.147461	638.227112
743.953125	566.212097
742.757813	726.570557
741.563477	461.421783
740.368164	134.920776
739.171875	229.212555
737.976563	172.192474
736.780273	178.622864
735.583984	-7.747190
734.386719	46.700127
733.189453	225.796295
731.992188	185.897980
730.794922	89.053383
729.596680	530.237854
728.399414	463.821259
727.200195	344.890961
726.001953	383.321808
724.802734	251.223328
723.603516	355.072693
722.404297	408.580750
721.204102	400.867615
720.003906	428.039734
718.803711	570.833557
717.603516	418.934814
716.402344	352.151245
715.201172	403.144409
713.999023	331.972137
712.797852	130.008209
711.595703	-145.985535
710.393555	342.976959
709.190430	178.139221
707.987305	111.381920
706.784180	-57.684906
705.581055	239.206985
704.376953	65.844223
703.172852	319.066620
701.968750	34.849487
700.763672	105.299889
699.559570	-93.881897
698.353516	454.889465
697.148438	-22.415192
695.942383	239.335571
694.736328	-202.854477
693.530273	121.898125
692.324219	40.500305
691.117188	-66.852837
689.910156	-315.165649
688.702148	-307.252808
687.494141	45.662407
686.286133	-69.986015
685.078125	-64.070793
683.870117	69.832130
682.661133	-112.673950
681.452148	125.368568
680.242188	177.090271
679.032227	-28.842619
677.822266	-54.852291
676.612305	-292.892303
675.401367	-19.931881
674.191406	162.139374
672.979492	-211.731445
671.768555	-115.971985
670.556641	53.384056
669.344727	-45.276478
668.132813	193.404068
666.919922	28.034004
665.707031	173.958145
664.494141	-75.294678
663.281250	27.671257
662.067383	122.092567
660.853516	-154.619095
659.639648	-236.861847
658.424805	-21.221939
657.209961	97.402390
655.995117	-27.550116
654.779297	117.165596
653.563477	-175.572815
652.347656	10.322607
651.131836	-38.554695
649.915039	-54.970680
648.698242	107.471626
647.481445	237.668961
646.264648	66.603500
645.046875	360.523346
643.829102	327.416809
642.610352	369.708832
641.392578	326.064972
640.173828	226.638550
638.955078	178.924973
637.735352	90.483673
636.515625	62.300774
635.295898	-107.568832
634.076172	74.852882
632.855469	250.788757
631.634766	-43.387615
630.414063	-60.598907
629.192383	93.826508
627.971680	-73.567802
626.749023	-180.870911
625.527344	-56.630249
624.304688	376.141907
623.082031	135.758347
621.859375	334.581146
620.636719	83.385429
619.413086	153.381607
618.189453	66.892387
616.964844	55.174545
615.741211	111.728027
614.516602	262.159210
613.291016	-36.934055
612.066406	-141.575836
610.840820	-36.965523
609.615234	417.804016
608.388672	-34.130283
607.163086	-146.559265
605.936523	82.382065
604.708984	-30.966509
