# Supplementary material for: Raman spectroscopy accurately differentiates mucosal healing from non-healing and biochemical changes following biological therapy in inflammatory bowel disease
Source: PLoS One. 2021 Jun 2;16(6):e0252210. doi: 10.1371/journal.pone.0252210 (PMC8172032; doi:10.1371/journal.pone.0252210)
Supplement: S3 Dataset — (ZIP) [file pone.0252210.s005.zip › Export UC active inflammation/OC037-1 pre treatment_base sub CR removed_91__X_9102.98__Y_11129.4__Z_1760.84__Time_1043.txt]

1714.774414	131.337357
1713.797852	-8.880480
1712.820313	-52.639599
1711.843750	20.044273
1710.866211	-85.924576
1709.888672	10.224752
1708.911133	-5.193789
1707.933594	47.387241
1706.955078	28.582167
1705.976563	-69.564758
1704.998047	-147.950760
1704.019531	-104.886566
1703.040039	-68.959747
1702.061523	-37.427090
1701.082031	-34.446438
1700.101563	20.220425
1699.122070	123.921623
1698.141602	11.906901
1697.161133	71.855423
1696.180664	108.589806
1695.200195	103.414169
1694.218750	275.311584
1693.238281	170.294403
1692.256836	309.028900
1691.274414	419.114410
1690.292969	316.501434
1689.310547	417.426270
1688.328125	500.397919
1687.345703	514.754333
1686.363281	495.185028
1685.379883	614.922852
1684.396484	801.938538
1683.413086	792.430481
1682.429688	780.954285
1681.445313	818.075073
1680.461914	877.164368
1679.477539	968.804199
1678.493164	912.026917
1677.507813	1193.775024
1676.523438	1255.263672
1675.538086	1373.164917
1674.552734	1406.534668
1673.566406	1490.968018
1672.581055	1451.052124
1671.594727	1613.634521
1670.608398	1670.446167
1669.622070	1812.762573
1668.634766	1772.331177
1667.648438	1875.800537
1666.661133	1950.531372
1665.673828	2190.241943
1664.685547	2228.715576
1663.698242	2193.401855
1662.709961	2275.237793
1661.721680	2535.117920
1660.733398	2421.621582
1659.744141	2576.244629
1658.755859	2556.385254
1657.766602	2489.272949
1656.777344	2247.827881
1655.787109	2171.031738
1654.797852	1980.848877
1653.807617	1883.748901
1652.817383	1988.142090
1651.827148	1770.141602
1650.835938	1433.582520
1649.844727	1610.452026
1648.853516	1462.438721
1647.862305	1124.533936
1646.871094	1024.897949
1645.878906	727.486694
1644.886719	763.282227
1643.894531	765.026306
1642.902344	666.734985
1641.910156	484.301208
1640.916992	481.646393
1639.923828	429.123627
1638.930664	271.368347
1637.936523	166.661880
1636.943359	212.509628
1635.949219	242.745300
1634.955078	173.042526
1633.960938	143.097733
1632.965820	15.903162
1631.970703	-34.670666
1630.975586	-82.406067
1629.980469	-0.957321
1628.985352	22.724520
1627.989258	-32.378708
1626.993164	75.796402
1625.997070	-60.526623
1625.000977	-46.769180
1624.003906	-14.481235
1623.007813	65.225708
1622.010742	-31.042990
1621.012695	156.582001
1620.015625	141.976578
1619.017578	103.843178
1618.020508	126.201042
1617.021484	188.012909
1616.023438	79.290718
1615.025391	80.886345
1614.026367	30.085604
1613.027344	16.082933
1612.028320	44.092896
1611.028320	-37.961555
1610.029297	-25.589344
1609.029297	-2.702461
1608.029297	164.291183
1607.028320	226.471741
1606.028320	162.946625
1605.027344	136.117889
1604.026367	33.401596
1603.025391	142.702103
1602.023438	199.629333
1601.022461	-52.142490
1600.020508	-60.599537
1599.018555	56.431534
1598.016602	-108.931091
1597.013672	-114.822739
1596.010742	-165.164474
1595.007813	-275.605927
1594.004883	-132.695541
1593.001953	-214.460678
1591.998047	-254.466614
1590.994141	-127.462914
1589.990234	-84.078720
1588.986328	144.461197
1587.981445	23.309435
1586.976563	126.414764
1585.971680	75.570251
1584.966797	108.084190
1583.961914	96.197098
1582.956055	196.271545
1581.950195	264.952942
1580.944336	80.877991
1579.938477	219.670380
1578.931641	261.981262
1577.924805	283.348724
1576.917969	28.765388
1575.911133	138.414795
1574.904297	156.866318
1573.896484	45.169434
1572.888672	167.401276
1571.880859	198.479630
1570.873047	104.676376
1569.864258	96.532478
1568.855469	241.530182
1567.846680	85.061714
1566.837891	159.626785
1565.829102	75.665161
1564.819336	149.927521
1563.809570	104.651031
1562.799805	-10.795614
1561.790039	34.480270
1560.779297	22.539190
1559.768555	67.495132
1558.757813	-69.167671
1557.747070	32.503826
1556.736328	87.340683
1555.724609	149.770721
1554.712891	173.169769
1553.701172	297.386658
1552.689453	232.409485
1551.676758	123.299538
1550.664063	148.635193
1549.651367	153.102005
1548.638672	235.001312
1547.625977	202.916794
1546.612305	232.730591
1545.598633	40.063679
1544.584961	-44.143639
1543.571289	34.298035
1542.556641	-83.791054
1541.541992	138.918503
1540.527344	103.149483
1539.512695	-95.412842
1538.498047	69.866554
1537.482422	-10.243841
1536.466797	77.205643
1535.451172	43.216431
1534.434570	65.801834
1533.418945	-32.967159
1532.402344	-15.870621
1531.385742	124.751694
1530.369141	87.357559
1529.351563	-158.856628
1528.334961	-18.802826
1527.317383	-12.882081
1526.299805	62.376522
1525.281250	91.098648
1524.263672	83.620407
1523.245117	-29.512039
1522.226563	140.179901
1521.208008	106.471886
1520.188477	206.303497
1519.168945	218.528000
1518.150391	140.639450
1517.129883	88.301414
1516.110352	79.501198
1515.089844	-39.903175
1514.070313	40.878223
1513.049805	95.785912
1512.028320	88.902168
1511.007813	143.459366
1509.986328	-120.306839
1508.964844	-104.524597
1507.943359	-1.709162
1506.921875	-65.748772
1505.899414	-150.428421
1504.876953	-135.270050
1503.854492	-2.401039
1502.832031	-128.474625
1501.808594	-75.363564
1500.786133	-158.126709
1499.762695	-43.876503
1498.739258	18.991652
1497.714844	-138.393448
1496.691406	-83.484940
1495.666992	-46.651554
1494.642578	48.851131
1493.617188	29.111996
1492.592773	-179.905945
1491.567383	83.840836
1490.541992	163.372269
1489.516602	181.432022
1488.491211	245.335144
1487.464844	242.685120
1486.438477	357.355988
1485.412109	328.921112
1484.385742	389.700500
1483.358398	457.982941
1482.331055	602.650269
1481.303711	747.146545
1480.276367	498.810486
1479.249023	648.153076
1478.220703	725.954407
1477.192383	818.909973
1476.164063	776.705627
1475.135742	976.391541
1474.106445	1208.991211
1473.077148	1293.733154
1472.047852	1495.438232
1471.018555	1409.400757
1469.989258	1654.077271
1468.958984	1784.083618
1467.928711	1735.927734
1466.898438	2214.051514
1465.868164	2043.647095
1464.836914	2162.973389
1463.805664	2322.835449
1462.774414	2403.803467
1461.743164	2459.272461
1460.710938	2588.284424
1459.679688	2648.642578
1458.647461	2696.212646
1457.615234	2553.369873
1456.582031	2786.036865
1455.549805	2927.244629
1454.516602	2708.191895
1453.483398	2937.995117
1452.449219	2959.765137
1451.416016	3138.641113
1450.381836	3226.162842
1449.347656	3290.810059
1448.313477	3238.881592
1447.279297	3052.727295
1446.244141	3155.240723
1445.208984	3148.838135
1444.173828	2942.484131
1443.138672	2827.285400
1442.102539	2891.710693
1441.066406	2872.631592
1440.030273	2476.783691
1438.994141	2632.212646
1437.958008	2279.534180
1436.920898	2361.627930
1435.883789	2132.930908
1434.846680	1813.397705
1433.808594	1430.854004
1432.771484	1323.697632
1431.733398	1226.676514
1430.695313	1243.275146
1429.657227	1042.881836
1428.618164	948.525635
1427.579102	849.182373
1426.540039	691.903137
1425.500977	481.769562
1424.461914	543.964600
1423.421875	626.304443
1422.381836	484.408295
1421.341797	546.632996
1420.301758	490.501312
1419.260742	416.791443
1418.219727	232.389023
1417.178711	488.534576
1416.137695	354.600891
1415.096680	266.050690
1414.054688	94.572884
1413.012695	224.966400
1411.970703	413.177704
1410.928711	179.092697
1409.885742	123.570923
1408.842773	226.412430
1407.799805	256.424469
1406.756836	160.917145
1405.712891	233.726273
1404.668945	-32.317207
1403.625000	70.752060
1402.581055	55.914055
1401.537109	58.714142
1400.492188	176.947800
1399.447266	59.493874
1398.402344	155.265823
1397.357422	5.438329
1396.311523	-41.511292
1395.265625	-3.173347
1394.219727	82.825966
1393.173828	153.848221
1392.126953	69.680061
1391.081055	50.734730
1390.034180	-48.210064
1388.986328	265.833862
1387.939453	29.481314
1386.891602	-1.591634
1385.843750	-152.581299
1384.795898	59.101677
1383.748047	-24.148680
1382.699219	82.651649
1381.651367	19.626818
1380.602539	-95.732574
1379.552734	88.739639
1378.503906	-23.873608
1377.454102	55.877785
1376.404297	-73.939049
1375.354492	-201.092453
1374.303711	-56.166157
1373.253906	-217.958878
1372.203125	-60.393089
1371.152344	37.388630
1370.100586	72.923965
1369.049805	6.399495
1367.998047	-97.356483
1366.946289	58.110531
1365.894531	86.622719
1364.841797	107.767975
1363.789063	-22.820930
1362.736328	147.915375
1361.683594	204.244263
1360.630859	320.381256
1359.577148	292.330750
1358.523438	227.121201
1357.469727	343.554993
1356.415039	492.373047
1355.361328	223.779861
1354.306641	350.459961
1353.251953	387.795502
1352.197266	613.986145
1351.141602	569.571106
1350.085938	696.589417
1349.030273	714.487610
1347.974609	779.656555
1346.918945	961.526306
1345.862305	905.345581
1344.805664	968.348633
1343.749023	1038.897095
1342.691406	1134.330688
1341.634766	1125.786743
1340.577148	1332.920288
1339.519531	1161.121216
1338.460938	1247.078369
1337.403320	1419.796875
1336.344727	1236.116455
1335.286133	1292.712402
1334.226563	1270.236694
1333.167969	1116.801880
1332.108398	1205.941772
1331.048828	1253.142700
1329.989258	1119.991089
1328.928711	1118.025269
1327.869141	1155.737183
1326.808594	1166.386353
1325.748047	1127.765869
1324.686523	1131.273682
1323.625977	1320.088989
1322.564453	1153.500610
1321.502930	1300.538208
1320.440430	1390.892090
1319.378906	1180.391724
1318.316406	1367.180420
1317.253906	1287.719604
1316.190430	1341.541992
1315.127930	1259.917236
1314.064453	1385.440552
1313.000977	1345.977295
1311.937500	1481.535278
1310.873047	1567.908447
1309.809570	1398.327026
1308.745117	1472.624390
1307.679688	1396.896851
1306.615234	1291.803467
1305.549805	1317.247681
1304.484375	1283.779297
1303.418945	1461.901001
1302.353516	1458.154785
1301.287109	1287.404419
1300.220703	1333.076050
1299.154297	1381.300171
1298.087891	1112.783813
1297.020508	1180.909424
1295.954102	1060.081909
1294.886719	1160.322021
1293.818359	1142.838379
1292.750977	1017.522705
1291.682617	946.332397
1290.614258	978.279480
1289.545898	1096.130005
1288.476563	941.942993
1287.407227	778.122620
1286.338867	977.104675
1285.268555	891.939880
1284.199219	855.892822
1283.128906	993.809265
1282.058594	1053.422729
1280.988281	990.728577
1279.917969	886.555359
1278.846680	912.180603
1277.775391	989.249451
1276.704102	1310.908691
1275.632813	1026.193726
1274.560547	1066.781616
1273.488281	1075.665894
1272.416016	1077.297852
1271.343750	1103.434692
1270.270508	1110.103149
1269.197266	1202.300293
1268.124023	1455.644409
1267.050781	1464.893555
1265.977539	1415.650269
1264.903320	1471.396851
1263.829102	1419.872070
1262.753906	1261.148071
1261.679688	1326.838623
1260.604492	1158.581299
1259.529297	1331.608643
1258.454102	1190.340454
1257.378906	1331.734985
1256.302734	1314.835327
1255.226563	1451.379761
1254.150391	1298.253784
1253.073242	1454.311523
1251.997070	1376.772827
1250.919922	1406.344482
1249.841797	1260.847900
1248.764648	1285.653320
1247.686523	1186.512451
1246.608398	1196.819458
1245.530273	1207.157227
1244.452148	1130.067627
1243.373047	1334.781860
1242.293945	1379.172241
1241.214844	1175.945679
1240.135742	1101.473267
1239.055664	1184.788940
1237.975586	1168.619263
1236.895508	1210.687866
1235.815430	1087.856201
1234.734375	1115.411865
1233.654297	1123.574951
1232.573242	1051.775635
1231.491211	977.597046
1230.410156	1092.395752
1229.328125	964.973267
1228.246094	844.874451
1227.163086	930.591370
1226.081055	837.175110
1224.998047	722.022644
1223.915039	727.870483
1222.832031	603.106323
1221.748047	696.013184
1220.664063	590.634094
1219.580078	463.536438
1218.496094	628.864746
1217.412109	598.417908
1216.327148	454.447662
1215.242188	455.408264
1214.157227	528.772461
1213.071289	676.909119
1211.985352	503.997253
1210.899414	734.047729
1209.813477	734.814514
1208.727539	569.149231
1207.640625	782.059448
1206.553711	618.800476
1205.466797	735.132263
1204.378906	624.888428
1203.291016	519.469971
1202.203125	493.530365
1201.115234	373.652893
1200.027344	212.858276
1198.938477	88.189903
1197.849609	93.461235
1196.760742	91.462585
1195.670898	22.068338
1194.582031	-93.039734
1193.492188	-18.230345
1192.401367	-15.617558
1191.311523	-10.664740
1190.220703	49.481792
1189.129883	-147.466522
1188.039063	42.229057
1186.947266	-111.545654
1185.856445	-44.492592
1184.764648	-222.314209
1183.671875	12.540609
1182.580078	60.118427
1181.487305	261.083679
1180.394531	68.675789
1179.301758	221.454987
1178.208984	96.089897
1177.115234	193.530426
1176.021484	305.217590
1174.927734	138.962646
1173.833008	214.532761
1172.738281	270.832123
1171.643555	183.423096
1170.548828	282.601440
1169.454102	132.855316
1168.358398	301.182129
1167.262695	79.585205
1166.166992	185.510849
1165.070313	54.677937
1163.973633	12.223940
1162.876953	122.590347
1161.780273	273.415955
1160.683594	278.413757
1159.585938	421.779999
1158.488281	457.574524
1157.389648	481.322540
1156.291992	528.819092
1155.193359	459.315399
1154.094727	303.892395
1152.996094	174.663696
1151.896484	178.872940
1150.796875	185.360199
1149.697266	322.781189
1148.597656	-4.457323
1147.498047	73.197945
1146.397461	-54.047749
1145.296875	-21.856667
1144.195313	7.832776
1143.094727	-10.183719
1141.993164	-161.511185
1140.891602	-53.649273
1139.789063	-71.964355
1138.687500	-21.439144
1137.584961	143.030685
1136.482422	205.146194
1135.379883	207.736435
1134.276367	350.339996
1133.172852	350.301941
1132.069336	637.401550
1130.964844	800.843384
1129.861328	914.274292
1128.756836	977.723328
1127.652344	929.562378
1126.546875	966.676392
1125.442383	1138.798218
1124.336914	1035.792114
1123.230469	589.125916
1122.125000	682.710876
1121.018555	745.351135
1119.912109	516.590637
1118.805664	590.864380
1117.699219	433.040100
1116.591797	585.174988
1115.484375	625.940430
1114.376953	458.435669
1113.268555	789.867126
1112.160156	624.554016
1111.051758	605.763672
1109.943359	721.579834
1108.833984	841.962769
1107.725586	789.763977
1106.616211	678.446045
1105.505859	1001.498779
1104.396484	923.033264
1103.286133	922.379700
1102.175781	765.910095
1101.064453	887.756165
1099.954102	990.591248
1098.842773	1060.272339
1097.731445	912.965027
1096.619141	1147.412109
1095.507813	901.014099
1094.395508	1024.464600
1093.282227	834.542114
1092.169922	868.306885
1091.056641	1022.018494
1089.943359	850.800232
1088.830078	1044.280396
1087.716797	938.839417
1086.602539	760.455139
1085.488281	1129.927002
1084.373047	925.561829
1083.258789	902.188965
1082.143555	1078.469482
1081.028320	890.480591
1079.913086	822.287292
1078.796875	878.498169
1077.680664	908.793213
1076.564453	885.027588
1075.448242	640.645569
1074.331055	790.418579
1073.213867	616.402893
1072.096680	866.822937
1070.979492	650.557678
1069.861328	762.456604
1068.743164	825.043091
1067.625000	646.256470
1066.505859	638.471802
1065.386719	548.688110
1064.267578	735.144714
1063.148438	687.421814
1062.029297	677.120056
1060.909180	594.255981
1059.789063	466.953949
1058.667969	594.548767
1057.547852	591.142761
1056.426758	438.115417
1055.305664	250.079559
1054.183594	428.880768
1053.062500	257.233948
1051.940430	239.755707
1050.818359	397.359894
1049.695313	249.107834
1048.572266	322.592102
1047.449219	496.347260
1046.326172	418.110870
1045.203125	260.618744
1044.079102	313.007446
1042.955078	360.707550
1041.830078	373.424042
1040.706055	302.272552
1039.581055	298.697876
1038.456055	327.732117
1037.331055	123.950974
1036.205078	439.315369
1035.079102	293.795929
1033.953125	632.269043
1032.826172	461.215363
1031.700195	532.110657
1030.573242	519.293518
1029.445313	367.041901
1028.318359	259.048248
1027.190430	95.370117
1026.062500	108.327606
1024.934570	-59.815140
1023.805664	-148.912247
1022.676758	-91.699402
1021.547852	-83.201508
1020.418945	71.498878
1019.289063	-80.002007
1018.159180	-55.143127
1017.029297	90.313263
1015.898438	45.687172
1014.767578	320.929108
1013.636719	267.120575
1012.505859	373.220978
1011.375000	391.340118
1010.243164	432.663452
1009.111328	372.193939
1007.978516	763.064392
1006.846680	860.014282
1005.713867	1680.959229
1004.581055	2552.475342
1003.447266	3093.055908
1002.313477	2456.972900
1001.179688	1869.800903
1000.045898	1042.718872
998.912109	507.145020
997.777344	221.305588
996.642578	88.068741
995.506836	165.028976
994.372070	154.368088
993.236328	21.535650
992.100586	31.875023
990.963867	76.900902
989.828125	85.132141
988.691406	174.138123
987.553711	136.468994
986.416992	204.915405
985.279297	3.955450
984.141602	-7.964851
983.003906	-130.264511
981.865234	-29.124525
980.726563	-132.708633
979.587891	51.458561
978.448242	-12.743102
977.309570	58.893028
976.169922	178.903198
975.030273	317.378784
973.889648	265.195068
972.749023	96.008530
971.608398	221.035583
970.467773	75.181061
969.326172	147.633087
968.184570	201.834625
967.042969	-81.164078
965.901367	214.244781
964.758789	156.444031
963.616211	236.406219
962.473633	165.174622
961.330078	231.647919
960.186523	311.992554
959.042969	236.672485
957.899414	243.999374
956.754883	297.275574
955.610352	183.566238
954.465820	271.482635
953.321289	-8.886456
952.175781	239.496094
951.030273	112.830429
949.884766	322.521576
948.738281	260.234894
947.591797	17.584984
946.445313	181.947433
945.298828	225.322800
944.151367	184.340668
943.003906	198.347305
941.856445	244.476883
940.708008	377.483307
939.559570	396.508118
938.411133	256.006653
937.262695	428.199829
936.113281	386.147522
934.964844	419.513611
933.814453	357.315826
932.665039	359.117493
931.514648	326.920685
930.364258	233.419067
929.213867	115.087059
928.062500	313.406158
926.912109	149.936188
925.759766	357.600891
924.608398	48.955280
923.456055	177.288208
922.303711	142.022430
921.151367	281.979614
919.999023	28.869112
918.845703	75.971909
917.692383	93.689438
916.539063	-108.725197
915.384766	-70.198746
914.230469	18.415716
913.076172	-119.790993
911.920898	-171.544205
910.766602	-288.897217
909.611328	-113.476463
908.455078	-15.060028
907.299805	-61.607513
906.143555	-173.689957
904.987305	126.796989
903.830078	-84.623413
902.673828	-114.623947
901.516602	-42.565834
900.359375	-65.458748
899.201172	-183.230331
898.042969	-85.860336
896.884766	93.042053
895.726563	20.988701
894.567383	-41.836426
893.408203	42.433849
892.249023	104.207718
891.088867	53.134174
889.929688	56.424847
888.769531	28.241093
887.608398	124.382828
886.448242	96.460266
885.287109	23.555201
884.125977	88.431915
882.963867	218.820862
881.801758	173.379578
880.639648	306.182770
879.477539	49.108719
878.315430	346.610992
877.152344	319.677063
875.989258	193.763596
874.825195	162.600372
873.661133	25.747255
872.497070	132.140930
871.333008	-58.443100
870.168945	219.091919
869.003906	143.481827
867.838867	126.462662
866.672852	98.307426
865.506836	99.469688
864.340820	-47.590706
863.174805	153.704224
862.008789	274.124817
860.841797	311.490112
859.674805	353.397736
858.506836	402.093536
857.339844	500.185577
856.171875	537.732300
855.003906	606.716675
853.834961	682.457886
852.666016	720.105774
851.497070	627.794739
850.328125	645.363159
849.158203	425.521912
847.988281	369.311218
846.818359	389.289154
845.647461	344.380493
844.477539	339.794800
843.306641	272.595886
842.134766	-13.760695
840.963867	247.943329
839.791992	44.485680
838.619141	104.913658
837.447266	149.666168
836.274414	82.696732
835.101563	299.443726
833.928711	274.896881
832.754883	373.161469
831.581055	375.385925
830.407227	277.170258
829.232422	353.019226
828.058594	520.255676
826.883789	500.072266
825.708008	437.518158
824.533203	310.312927
823.357422	319.077789
822.181641	178.527771
821.004883	254.069855
819.828125	207.051987
818.651367	188.950333
817.474609	-56.228638
816.296875	21.330160
815.119141	72.095070
813.941406	42.701561
812.763672	48.836891
811.584961	121.604126
810.406250	92.023727
809.226563	40.169411
808.047852	63.786884
806.868164	-23.732134
805.688477	64.130310
804.507813	-19.070726
803.327148	-49.053394
802.146484	-132.371246
800.965820	-60.451817
799.784180	-139.476501
798.603516	-194.181351
797.420898	-217.912003
796.239258	-219.580795
795.056641	-112.774628
793.874023	-77.021042
792.691406	-8.174879
791.507813	64.958237
790.324219	162.289719
789.140625	46.986416
787.956055	-8.635303
786.772461	256.401062
785.586914	189.454636
784.402344	281.604065
783.216797	254.214355
782.032227	427.815857
780.845703	380.259949
779.660156	217.715775
778.473633	264.925690
777.287109	179.496536
776.100586	327.959381
774.913086	70.141022
773.725586	74.866722
772.538086	2.241078
771.349609	17.726568
770.161133	169.762375
768.972656	92.330360
767.784180	237.374420
766.594727	296.280762
765.405273	405.675995
764.215820	391.548279
763.026367	447.735474
761.835938	444.321014
760.645508	491.377716
759.454102	795.689270
758.262695	578.393372
757.072266	523.786621
755.879883	383.322357
754.688477	504.348480
753.496094	471.347626
752.303711	367.912842
751.110352	352.249573
749.917969	406.722748
748.724609	384.190491
747.530273	363.728180
746.336914	248.774002
745.142578	324.614471
743.948242	246.745697
742.752930	352.989349
741.558594	246.387573
740.363281	240.537018
739.166992	372.621338
737.971680	379.639618
736.775391	342.729340
735.579102	345.135193
734.381836	321.153625
733.185547	106.644386
731.988281	102.201614
730.790039	340.496094
729.592773	313.916840
728.394531	503.736420
727.196289	433.209808
725.997070	570.265442
724.797852	615.388184
723.598633	581.754456
722.399414	657.260803
721.199219	509.921600
719.999023	554.692139
718.798828	699.770813
717.598633	633.049438
716.397461	393.950958
715.196289	639.106873
713.994141	450.158752
712.792969	494.516388
711.590820	373.162781
710.388672	304.121613
709.185547	424.608795
707.982422	124.650169
706.779297	249.420410
705.576172	271.790527
704.372070	137.425858
703.167969	70.568253
701.963867	147.314407
700.759766	328.421234
699.554688	70.206421
698.349609	81.688332
697.143555	95.351715
695.938477	19.935259
694.732422	31.473839
693.525391	112.535889
692.319336	-103.891045
691.112305	-135.652924
689.905273	-97.905487
688.697266	-157.773392
687.490234	-46.182182
686.282227	-108.095924
685.073242	55.589603
683.865234	-56.054089
682.656250	-39.702530
681.447266	39.554050
680.237305	-102.115387
679.028320	-83.365883
677.818359	-38.555161
676.607422	-49.960217
675.397461	-43.954796
674.186523	-53.001232
672.975586	41.894543
671.763672	119.545753
670.551758	4.819880
669.339844	56.713303
668.127930	160.562958
666.915039	-20.750263
665.703125	104.894157
664.489258	-6.981063
663.276367	-79.825073
662.062500	-27.308344
660.848633	8.032516
659.634766	8.945640
658.419922	-0.811536
657.205078	-55.744911
655.990234	-48.009518
654.775391	-74.661240
653.559570	-30.067696
652.343750	16.763874
651.126953	104.607521
649.911133	26.659767
648.694336	9.133964
647.477539	15.382047
646.259766	168.066055
645.041992	66.838196
643.824219	256.149475
642.606445	193.783569
641.387695	103.543449
640.168945	114.423859
638.950195	17.859997
637.730469	91.118225
636.511719	-76.272179
635.291016	33.484520
634.071289	-67.278038
632.850586	-84.301689
631.629883	40.287617
630.409180	-39.111256
629.188477	-75.656677
627.966797	-26.496813
626.745117	93.275330
625.522461	-87.304977
624.300781	212.144882
623.078125	254.109467
621.854492	143.718582
620.631836	485.073059
619.408203	350.589844
618.184570	168.756104
616.960938	20.910810
615.736328	13.997876
614.511719	85.839447
613.287109	24.583780
612.061523	91.183426
610.835938	-75.816475
609.610352	-3.900771
608.384766	-56.575615
607.158203	28.996017
605.931641	-22.882273
604.705078	-49.859634
