# Supplementary material for: Raman spectroscopy accurately differentiates mucosal healing from non-healing and biochemical changes following biological therapy in inflammatory bowel disease
Source: PLoS One. 2021 Jun 2;16(6):e0252210. doi: 10.1371/journal.pone.0252210 (PMC8172032; doi:10.1371/journal.pone.0252210)
Supplement: S3 Dataset — (ZIP) [file pone.0252210.s005.zip › Export UC active inflammation/OC032-1 pre treatment_base sub CR removed_68__X_-18641.6__Y_36498.6__Z_-128.792__Time_768.txt]

1714.640625	-40.121544
1713.664063	-55.305779
1712.687500	6.263864
1711.709961	65.130737
1710.733398	188.351807
1709.755859	-2.056760
1708.778320	54.194515
1707.799805	62.232418
1706.821289	-7.354916
1705.843750	-122.361221
1704.864258	-60.573368
1703.885742	-36.202805
1702.907227	6.966798
1701.927734	26.108868
1700.948242	23.931101
1699.968750	69.982979
1698.988281	-52.338898
1698.007813	-129.063660
1697.028320	-106.757713
1696.046875	14.480827
1695.066406	52.980705
1694.084961	51.508533
1693.104492	7.445704
1692.123047	43.595997
1691.140625	122.543411
1690.159180	110.874046
1689.176758	61.981724
1688.194336	197.265213
1687.211914	33.984161
1686.228516	-9.138227
1685.246094	3.874491
1684.262695	139.580673
1683.279297	171.468414
1682.295898	-6.926636
1681.311523	59.868160
1680.327148	174.694504
1679.342773	2.157915
1678.358398	71.994179
1677.374023	67.450638
1676.388672	52.405247
1675.403320	159.835022
1674.417969	168.991333
1673.432617	151.706482
1672.446289	323.244751
1671.459961	239.791107
1670.473633	302.612579
1669.487305	169.028320
1668.500977	234.776382
1667.513672	438.663239
1666.526367	172.858459
1665.539063	254.895187
1664.550781	71.755363
1663.563477	162.010437
1662.575195	239.097015
1661.586914	226.151825
1660.598633	255.752533
1659.609375	380.857422
1658.620117	153.696381
1657.631836	400.870697
1656.641602	303.809601
1655.652344	164.564316
1654.662109	202.838196
1653.672852	204.175964
1652.681641	165.938309
1651.691406	254.806091
1650.701172	116.324287
1649.709961	274.133057
1648.718750	165.008759
1647.727539	16.402433
1646.735352	60.845047
1645.744141	-5.567173
1644.751953	68.123466
1643.759766	-45.585194
1642.766602	41.480686
1641.774414	9.844123
1640.781250	-40.157078
1639.788086	-55.747272
1638.794922	87.012596
1637.801758	-73.449196
1636.807617	-41.302589
1635.813477	-140.873947
1634.819336	-76.937172
1633.825195	8.128860
1632.830078	-33.201984
1631.834961	-24.403894
1630.839844	-57.662418
1629.844727	64.470192
1628.849609	5.028119
1627.853516	-164.833282
1626.857422	-39.932327
1625.861328	-72.825172
1624.865234	-110.903908
1623.868164	-143.654510
1622.871094	-94.860405
1621.874023	30.167416
1620.876953	68.494415
1619.879883	4.416039
1618.881836	-9.698921
1617.883789	-2.762004
1616.885742	14.710759
1615.887695	32.213608
1614.888672	178.302048
1613.889648	4.339843
1612.890625	-101.329613
1611.891602	-31.252535
1610.892578	-84.385765
1609.892578	4.051052
1608.892578	19.103729
1607.892578	39.408752
1606.892578	54.483967
1605.891602	80.040070
1604.890625	27.059406
1603.889648	204.444656
1602.888672	159.330002
1601.887695	166.567871
1600.885742	257.507813
1599.883789	120.894951
1598.881836	-36.574455
1597.879883	-29.294420
1596.876953	25.019766
1595.874023	45.338413
1594.871094	13.396003
1593.868164	-13.318061
1592.864258	35.691959
1591.861328	53.343338
1590.857422	-96.071304
1589.853516	5.073344
1588.848633	30.496725
1587.844727	66.325821
1586.839844	130.802490
1585.834961	140.478485
1584.830078	1.548098
1583.824219	-12.257448
1582.819336	44.267811
1581.813477	-21.693890
1580.807617	-14.733578
1579.800781	111.967400
1578.794922	77.181770
1577.788086	182.921265
1576.781250	38.775291
1575.773438	-24.697756
1574.766602	57.479351
1573.758789	58.966167
1572.750977	57.813305
1571.743164	98.210121
1570.735352	63.183414
1569.726563	95.680733
1568.718750	120.329865
1567.708984	15.064261
1566.700195	42.224522
1565.691406	51.155262
1564.681641	-28.212114
1563.671875	105.185379
1562.662109	30.932447
1561.652344	44.849648
1560.641602	-45.019852
1559.630859	28.433645
1558.620117	-51.127880
1557.609375	-94.426208
1556.597656	92.832748
1555.586914	33.873600
1554.575195	109.554123
1553.563477	71.219368
1552.550781	-75.883530
1551.539063	28.077524
1550.526367	25.842337
1549.513672	85.641068
1548.500977	31.552029
1547.487305	44.660145
1546.473633	124.926292
1545.459961	-37.874348
1544.446289	3.495858
1543.432617	88.714020
1542.417969	-68.984680
1541.404297	-58.799480
1540.389648	54.602417
1539.374023	-17.975462
1538.359375	-20.890638
1537.343750	105.153313
1536.328125	37.596127
1535.312500	80.919823
1534.296875	175.741714
1533.280273	77.096085
1532.263672	202.689575
1531.247070	196.740173
1530.230469	167.546906
1529.212891	176.944275
1528.196289	150.228394
1527.178711	108.013763
1526.160156	-1.177000
1525.142578	46.627937
1524.124023	68.619461
1523.106445	69.969864
1522.087891	66.114494
1521.068359	23.627865
1520.049805	-34.316399
1519.030273	-97.436005
1518.010742	47.581741
1516.991211	71.724182
1515.971680	-96.858727
1514.951172	-29.144926
1513.930664	-20.569977
1512.910156	-107.034645
1511.889648	-178.113510
1510.868164	-131.177200
1509.846680	-102.268936
1508.826172	-140.106033
1507.803711	-57.457138
1506.782227	-80.004372
1505.759766	40.952049
1504.737305	41.360428
1503.714844	-91.513840
1502.692383	-188.511780
1501.668945	-62.698116
1500.646484	45.100876
1499.623047	-59.679089
1498.599609	30.067348
1497.575195	48.077145
1496.550781	91.624222
1495.527344	117.214096
1494.502930	199.010208
1493.477539	-54.209808
1492.453125	24.957909
1491.427734	83.604858
1490.402344	32.320660
1489.376953	1.461207
1488.350586	-67.734787
1487.325195	-6.698562
1486.298828	36.403320
1485.272461	30.960470
1484.245117	-66.382713
1483.218750	101.631264
1482.191406	103.738953
1481.164063	-90.548302
1480.136719	10.984819
1479.108398	132.837128
1478.080078	71.114265
1477.052734	103.679771
1476.023438	90.341515
1474.995117	178.873184
1473.965820	239.329941
1472.937500	144.450653
1471.908203	324.482788
1470.877930	275.383820
1469.848633	350.964508
1468.818359	350.180267
1467.788086	412.961639
1466.757813	307.890625
1465.727539	398.592316
1464.696289	522.277283
1463.665039	399.423401
1462.633789	408.716766
1461.602539	331.641327
1460.570313	371.395844
1459.539063	682.787354
1458.506836	384.848206
1457.473633	561.581421
1456.441406	514.970154
1455.408203	440.467255
1454.375000	538.450073
1453.341797	517.219421
1452.308594	521.348450
1451.274414	502.661102
1450.241211	565.077454
1449.207031	652.797485
1448.171875	553.047241
1447.137695	534.385986
1446.102539	586.622009
1445.067383	676.811890
1444.032227	443.042908
1442.997070	525.651917
1441.960938	496.926666
1440.924805	382.236542
1439.888672	376.334351
1438.852539	350.223450
1437.816406	286.226471
1436.779297	401.675140
1435.742188	365.508057
1434.705078	213.184586
1433.666992	172.050095
1432.629883	186.502289
1431.591797	188.339508
1430.553711	159.912354
1429.514648	139.080414
1428.476563	22.427696
1427.437500	135.346924
1426.398438	8.697339
1425.359375	73.719460
1424.320313	-15.007842
1423.280273	55.075325
1422.240234	42.016052
1421.200195	74.327751
1420.159180	36.135803
1419.119141	40.795582
1418.078125	42.959488
1417.037109	-55.514057
1415.996094	105.244736
1414.954102	52.135757
1413.912109	31.776571
1412.870117	-18.715014
1411.828125	-11.331070
1410.786133	-64.238968
1409.743164	-74.376617
1408.700195	-97.037315
1407.657227	-76.951477
1406.614258	28.545033
1405.570313	-41.724869
1404.527344	-11.513350
1403.483398	-106.765877
1402.438477	38.930260
1401.394531	-98.861465
1400.349609	89.484955
1399.304688	-30.632820
1398.259766	87.503410
1397.214844	72.788101
1396.168945	-114.791992
1395.123047	63.532139
1394.077148	33.921516
1393.031250	41.929722
1391.984375	102.550941
1390.937500	-62.099358
1389.890625	-91.492043
1388.843750	14.286764
1387.796875	-35.034618
1386.749023	75.772026
1385.701172	66.550888
1384.653320	39.878880
1383.604492	158.225998
1382.556641	-20.797215
1381.507813	45.137695
1380.458984	-21.294802
1379.410156	-10.236617
1378.360352	-69.051086
1377.310547	59.423382
1376.260742	58.113197
1375.210938	-13.013259
1374.161133	-41.654118
1373.110352	116.816216
1372.059570	50.846638
1371.008789	-64.907028
1369.957031	-110.778564
1368.906250	-7.063100
1367.854492	-55.323742
1366.802734	103.225021
1365.750000	119.800812
1364.698242	74.176903
1363.645508	1.234862
1362.592773	62.761902
1361.540039	-114.554039
1360.486328	83.883247
1359.433594	98.240547
1358.379883	-188.237869
1357.326172	-106.613716
1356.271484	86.866089
1355.216797	49.209538
1354.163086	1.681754
1353.107422	-18.462435
1352.052734	-83.247215
1350.998047	35.769970
1349.942383	110.098747
1348.886719	67.799995
1347.830078	85.111908
1346.774414	57.813335
1345.717773	288.502991
1344.661133	122.404121
1343.604492	370.424652
1342.546875	254.037857
1341.490234	254.214905
1340.432617	343.621826
1339.375000	376.065521
1338.316406	282.241608
1337.258789	275.159393
1336.200195	171.584351
1335.141602	226.482391
1334.082031	85.932953
1333.023438	153.280502
1331.963867	178.594482
1330.904297	43.219509
1329.844727	172.457916
1328.784180	143.500137
1327.723633	161.544678
1326.663086	243.855240
1325.602539	205.142365
1324.541992	240.568680
1323.480469	238.983475
1322.418945	109.084518
1321.357422	211.253647
1320.295898	323.285797
1319.233398	218.232559
1318.170898	258.767029
1317.108398	232.748642
1316.045898	155.009857
1314.982422	168.528122
1313.918945	236.285522
1312.855469	195.653107
1311.791992	265.907227
1310.728516	358.326111
1309.664063	204.546097
1308.599609	265.004547
1307.535156	320.547668
1306.469727	162.050476
1305.404297	257.009460
1304.338867	258.506989
1303.273438	289.538177
1302.208008	244.382675
1301.141602	221.392776
1300.075195	316.381592
1299.008789	67.439880
1297.942383	292.645142
1296.875000	215.753586
1295.807617	232.209549
1294.740234	229.049026
1293.672852	257.814911
1292.604492	222.804962
1291.537109	182.929657
1290.468750	182.330063
1289.399414	255.304001
1288.331055	335.623138
1287.261719	67.934517
1286.192383	209.553360
1285.123047	160.063522
1284.052734	306.537811
1282.983398	291.366333
1281.913086	325.178314
1280.841797	319.833496
1279.771484	189.716995
1278.700195	250.489883
1277.628906	228.094116
1276.557617	232.621368
1275.486328	237.162338
1274.414063	295.486725
1273.341797	378.236725
1272.269531	341.248535
1271.197266	472.829712
1270.124023	372.366241
1269.050781	296.373260
1267.977539	332.710938
1266.904297	225.054489
1265.830078	468.805084
1264.756836	346.547668
1263.681641	509.698029
1262.607422	424.075012
1261.533203	399.442108
1260.458008	365.075562
1259.382813	301.489960
1258.307617	328.075806
1257.231445	249.921356
1256.155273	269.209167
1255.079102	232.497223
1254.002930	295.599396
1252.926758	344.075653
1251.849609	404.695465
1250.772461	312.047089
1249.695313	153.778412
1248.617188	360.282928
1247.540039	284.721191
1246.461914	299.111206
1245.382813	274.616028
1244.304688	376.449890
1243.225586	400.517090
1242.146484	322.588562
1241.067383	210.704300
1239.988281	302.738770
1238.908203	321.930725
1237.828125	411.462769
1236.748047	127.428093
1235.667969	343.047424
1234.586914	301.578064
1233.505859	228.609848
1232.424805	267.138397
1231.343750	136.047043
1230.261719	319.895294
1229.179688	302.651031
1228.097656	113.502205
1227.015625	149.545105
1225.932617	224.282623
1224.850586	47.342377
1223.767578	56.732586
1222.683594	104.801437
1221.600586	-6.747188
1220.516602	26.784822
1219.432617	135.211624
1218.347656	-0.474143
1217.263672	-39.481091
1216.178711	233.083191
1215.093750	44.298534
1214.008789	109.072807
1212.922852	118.287285
1211.836914	-5.239344
1210.750977	78.754303
1209.665039	15.559902
1208.579102	15.075568
1207.492188	21.806097
1206.405273	124.933075
1205.318359	126.780922
1204.230469	32.234287
1203.142578	-103.238541
1202.054688	6.974954
1200.966797	112.305191
1199.877930	27.398514
1198.790039	-45.455505
1197.701172	35.694767
1196.611328	-63.632385
1195.522461	12.635451
1194.432617	28.734503
1193.342773	32.785614
1192.252930	-23.271942
1191.162109	23.998646
1190.072266	-77.719162
1188.981445	-104.957321
1187.889648	-108.193565
1186.798828	34.998367
1185.707031	-4.314436
1184.615234	61.954411
1183.523438	-1.382212
1182.430664	40.824841
1181.337891	-159.215408
1180.245117	29.212797
1179.152344	-48.532722
1178.059570	22.314585
1176.965820	23.624025
1175.872070	48.864048
1174.778320	-124.702202
1173.683594	-73.150261
1172.588867	38.200310
1171.494141	-41.981060
1170.399414	117.120087
1169.303711	-82.698296
1168.208984	-110.251335
1167.113281	-49.346447
1166.016602	-177.346939
1164.920898	26.899994
1163.824219	51.820229
1162.727539	14.594463
1161.630859	-96.677620
1160.533203	49.964458
1159.435547	218.003235
1158.337891	-67.543625
1157.240234	112.332306
1156.141602	41.604630
1155.043945	-227.080276
1153.944336	31.331968
1152.845703	-58.469093
1151.747070	-95.813042
1150.647461	78.924088
1149.547852	-8.511268
1148.447266	125.588829
1147.347656	66.716751
1146.247070	-85.005760
1145.146484	-17.691055
1144.044922	-83.697639
1142.944336	0.200434
1141.842773	41.220493
1140.741211	32.261040
1139.638672	13.772611
1138.537109	83.227890
1137.434570	133.617554
1136.332031	100.805031
1135.228516	60.859486
1134.125977	165.786469
1133.022461	61.698620
1131.917969	140.424820
1130.814453	-32.472179
1129.709961	31.967405
1128.605469	44.171116
1127.500977	125.131454
1126.396484	118.305779
1125.291016	258.443359
1124.185547	208.893677
1123.080078	114.329941
1121.973633	-3.898988
1120.868164	46.074646
1119.761719	86.537079
1118.654297	153.005249
1117.547852	-95.360046
1116.440430	42.081402
1115.333008	153.423370
1114.225586	153.535385
1113.117188	40.127102
1112.008789	-33.051399
1110.900391	141.972443
1109.791992	137.310349
1108.682617	94.836533
1107.573242	125.593102
1106.463867	94.928123
1105.354492	0.521699
1104.244141	102.059052
1103.133789	78.469063
1102.023438	61.959194
1100.913086	234.149979
1099.801758	94.965904
1098.690430	151.526306
1097.579102	222.196869
1096.467773	130.222641
1095.355469	250.328400
1094.243164	82.998268
1093.130859	87.654060
1092.017578	-67.802200
1090.905273	-81.953453
1089.791992	99.225533
1088.677734	209.730331
1087.564453	235.501434
1086.450195	63.707676
1085.335938	138.869308
1084.221680	80.005867
1083.106445	-58.738968
1081.991211	91.580894
1080.875977	192.501068
1079.760742	25.643595
1078.644531	105.398781
1077.528320	65.399704
1076.412109	112.255707
1075.295898	48.813454
1074.178711	-31.020630
1073.061523	58.046192
1071.944336	39.217506
1070.826172	93.068703
1069.708984	-24.184885
1068.590820	104.646149
1067.471680	10.874768
1066.353516	60.019981
1065.234375	36.559803
1064.115234	251.896271
1062.996094	57.565018
1061.875977	29.460800
1060.755859	73.898247
1059.635742	48.159050
1058.515625	-38.354492
1057.394531	-21.960466
1056.273438	-82.691460
1055.152344	-77.957687
1054.031250	92.649490
1052.909180	99.696289
1051.787109	60.050457
1050.665039	125.487808
1049.541992	200.240616
1048.418945	-16.705740
1047.295898	67.403534
1046.172852	-67.752449
1045.048828	-11.625939
1043.925781	156.392395
1042.801758	-27.593563
1041.676758	79.791618
1040.552734	133.563416
1039.427734	-24.624392
1038.302734	124.648941
1037.176758	204.026947
1036.050781	41.326317
1034.924805	-2.605886
1033.798828	-23.236118
1032.672852	-129.895081
1031.545898	-50.461178
1030.418945	82.425179
1029.291992	124.623680
1028.164063	-181.736679
1027.036133	-4.713910
1025.908203	42.179626
1024.780273	-10.777940
1023.651367	-5.652400
1022.522461	-33.002327
1021.393555	-243.635056
1020.264648	-166.475098
1019.134766	-38.304028
1018.004883	24.902493
1016.875000	-173.867966
1015.744141	181.425827
1014.613281	1.294443
1013.482422	8.924166
1012.351563	-131.659882
1011.219727	75.187630
1010.088867	1.839844
1008.956055	-66.823372
1007.824219	-31.297188
1006.691406	115.282600
1005.558594	148.485901
1004.425781	332.005280
1003.292969	436.861877
1002.159180	465.420441
1001.025391	292.955261
999.891602	85.943077
998.756836	-14.701571
997.622070	101.788750
996.487305	142.067001
995.352539	-4.600601
994.216797	-42.719364
993.081055	-25.424818
991.945313	-51.934155
990.808594	62.257118
989.672852	28.879547
988.536133	-2.151216
987.398438	-127.617752
986.261719	-142.415176
985.124023	45.505596
983.986328	-91.313011
982.847656	15.987610
981.709961	35.806553
980.571289	23.427923
979.432617	47.892551
978.292969	10.272507
977.153320	126.762360
976.013672	-41.840061
974.874023	26.398813
973.734375	142.888611
972.593750	110.026199
971.453125	54.239868
970.311523	177.613022
969.170898	154.033371
968.029297	-20.988451
966.886719	3.731151
965.745117	35.350193
964.602539	94.504463
963.459961	18.371527
962.317383	150.916595
961.173828	67.985435
960.030273	145.518219
958.886719	81.009415
957.743164	103.590240
956.598633	52.914619
955.454102	157.957748
954.309570	70.727760
953.165039	22.464714
952.019531	102.357269
950.874023	143.358521
949.727539	17.448673
948.582031	42.501209
947.435547	3.574403
946.289063	1.250616
945.141602	81.191757
943.995117	138.282333
942.847656	-30.678034
941.699219	97.227974
940.551758	81.317307
939.403320	47.184650
938.254883	147.681686
937.105469	115.878143
935.957031	166.197235
934.807617	214.236710
933.658203	150.604019
932.507813	130.315704
931.357422	105.504074
930.207031	76.171249
929.056641	53.705593
927.906250	-41.570953
926.754883	95.350922
925.603516	-109.060684
924.451172	50.602489
923.298828	55.565338
922.146484	162.861206
920.994141	-43.564957
919.841797	118.285538
918.688477	9.704299
917.535156	23.855566
916.380859	-16.485126
915.227539	49.922539
914.073242	-42.577026
912.918945	-180.402679
911.763672	-59.498062
910.608398	74.976212
909.453125	-85.407005
908.297852	-55.250156
907.141602	-167.894302
905.985352	36.793327
904.829102	-139.226227
903.672852	-47.867439
902.515625	-4.092430
901.358398	-16.925705
900.201172	51.746582
899.042969	41.196228
897.884766	87.223877
896.726563	-25.090322
895.568359	-83.066605
894.409180	-75.440468
893.250000	-6.779481
892.090820	-60.166580
890.930664	8.479657
889.771484	-31.313946
888.611328	26.021151
887.450195	11.095389
886.289063	59.383141
885.128906	64.781113
883.966797	-87.735023
882.805664	39.506165
881.643555	76.497131
880.481445	68.388977
879.319336	157.207153
878.156250	-73.984909
876.993164	-32.472660
875.830078	47.313808
874.666016	5.472600
873.502930	152.756943
872.338867	144.678909
871.173828	145.608704
870.009766	29.560768
868.844727	201.452484
867.679688	116.930984
866.513672	16.715038
865.348633	123.316147
864.182617	77.075043
863.015625	125.206184
861.849609	195.773315
860.682617	252.834976
859.515625	125.793701
858.347656	176.110931
857.180664	349.808929
856.012695	209.371552
854.843750	237.201233
853.675781	99.094666
852.506836	286.087952
851.337891	266.807770
850.167969	260.977325
848.999023	205.864014
847.829102	244.832565
846.658203	189.741501
845.488281	217.493561
844.317383	198.231750
843.146484	107.376755
841.975586	186.560104
840.803711	46.540634
839.631836	-10.695007
838.459961	63.970558
837.287109	20.153101
836.114258	61.248966
834.941406	171.562088
833.768555	109.862198
832.594727	-21.027397
831.420898	-78.204453
830.247070	58.782940
829.072266	19.445074
827.898438	127.329956
826.722656	103.586159
825.547852	68.696495
824.372070	76.163246
823.196289	-23.346588
822.020508	99.967079
820.844727	-6.203551
819.667969	-145.736374
818.491211	-18.060535
817.313477	-75.193069
816.136719	148.068054
814.958984	70.878387
813.781250	-75.235596
812.602539	29.980043
811.423828	6.192957
810.245117	44.637882
809.066406	-32.494873
807.886719	57.012974
806.707031	15.425818
805.527344	-117.193932
804.346680	-107.685623
803.166992	46.068619
801.985352	-48.780125
800.804688	-37.114029
799.623047	-29.902235
798.441406	43.813622
797.259766	-141.885452
796.078125	-34.959431
794.895508	118.433945
793.712891	-14.023728
792.529297	15.242233
791.346680	28.981829
790.163086	-28.135035
788.978516	1.074245
787.794922	25.831913
786.610352	81.533913
785.425781	-41.940777
784.241211	11.514330
783.055664	-16.858616
781.870117	-12.080484
780.684570	-11.736663
779.498047	65.907669
778.311523	13.205221
777.125000	66.494461
775.938477	80.013283
774.750977	-21.243753
773.563477	131.264618
772.375977	18.989677
771.187500	52.305389
769.999023	-79.764519
768.810547	-99.367378
767.622070	44.104382
766.432617	-6.386435
765.243164	306.580444
764.053711	112.887047
762.863281	62.381405
761.672852	115.342728
760.482422	42.832726
759.291992	146.354507
758.100586	80.448990
756.909180	117.919853
755.717773	157.562241
754.525391	151.016647
753.333008	-79.680290
752.140625	-2.700217
750.948242	197.236862
749.754883	83.049301
748.561523	58.919773
747.368164	118.200073
746.173828	164.276810
744.979492	30.426453
743.785156	133.513992
742.590820	243.124146
741.395508	4.094686
740.200195	17.228985
739.003906	10.628964
737.808594	-70.461166
736.612305	98.170486
735.416016	1.757499
734.218750	100.225525
733.021484	-81.514099
731.824219	71.621437
730.626953	27.788673
729.428711	40.838070
728.230469	-42.336094
727.032227	90.953491
725.833984	12.171010
724.634766	-3.210030
723.435547	300.365326
722.235352	201.922333
721.036133	153.745895
719.835938	57.562508
718.635742	-49.490326
717.434570	144.627319
716.233398	236.120804
715.032227	146.546646
713.831055	-52.011311
712.628906	-150.196228
711.426758	2.305190
710.224609	-39.191742
709.021484	-19.671957
707.818359	-19.761108
706.615234	86.846359
705.412109	54.082474
704.208008	56.159595
703.003906	-4.862849
701.799805	-31.046471
700.594727	199.422684
699.389648	-129.027771
698.184570	66.584015
696.979492	68.679871
695.773438	-133.468201
694.567383	-35.731392
693.361328	-48.797256
692.154297	-96.591972
690.947266	-146.527252
689.740234	14.090236
688.533203	-22.812233
687.325195	31.422720
686.117188	-9.785071
684.909180	-22.775890
683.700195	59.633102
682.491211	22.813906
681.282227	20.692884
680.072266	9.919745
678.863281	-80.968163
677.653320	-76.528404
676.442383	-15.792527
675.232422	107.693794
674.021484	92.658279
672.810547	-2.394189
671.598633	-32.502159
670.386719	80.129807
669.174805	-45.062943
667.962891	71.881340
666.750000	59.147430
665.537109	-57.250446
664.324219	63.999161
663.110352	55.662216
661.897461	25.766260
660.683594	75.763786
659.468750	130.080688
658.254883	89.481316
657.040039	51.086864
655.824219	-34.697147
654.609375	-16.935007
653.393555	-3.458849
652.177734	89.770180
650.960938	2.035307
649.745117	-27.470926
648.528320	-67.692047
647.311523	176.307877
646.093750	34.984299
644.875977	89.577911
643.658203	-6.396408
642.440430	-93.676636
641.221680	-2.396244
640.002930	37.298374
638.784180	34.041531
637.564453	-121.721764
636.344727	-6.672936
635.125000	28.913891
633.905273	176.204620
632.684570	33.674568
631.463867	-1.407769
630.243164	-60.008537
629.021484	-58.440990
627.799805	13.980007
626.578125	-29.348074
625.356445	92.500191
624.133789	-38.536770
622.911133	94.145363
621.688477	158.301987
620.464844	151.843796
619.241211	-94.347809
618.017578	57.882381
616.793945	-78.805382
615.569336	-59.103939
614.344727	-22.180456
613.120117	16.985176
611.894531	-33.555450
610.668945	-77.529305
609.443359	43.237087
608.216797	40.145798
606.991211	154.706940
605.764648	32.271717
604.537109	48.862434
