# Supplementary material for: Raman spectroscopy accurately differentiates mucosal healing from non-healing and biochemical changes following biological therapy in inflammatory bowel disease
Source: PLoS One. 2021 Jun 2;16(6):e0252210. doi: 10.1371/journal.pone.0252210 (PMC8172032; doi:10.1371/journal.pone.0252210)
Supplement: S3 Dataset — (ZIP) [file pone.0252210.s005.zip › Export UC active inflammation/EC023-1 _BL sub CR removed_34__X_-13716.2__Y_2993.54__Z_-793.792__Time_390.txt]

1714.767578	-38.033669
1713.791016	204.543106
1712.814453	23.095312
1711.837891	-201.233017
1710.860352	107.978188
1709.882813	71.292068
1708.905273	-64.485329
1707.926758	-210.896576
1706.949219	-78.515732
1705.970703	29.784540
1704.992188	-17.087626
1704.013672	-47.691730
1703.034180	-70.091034
1702.054688	92.366707
1701.075195	-175.646988
1700.095703	-293.494904
1699.116211	161.183716
1698.135742	193.583511
1697.155273	162.174301
1696.174805	-26.500595
1695.194336	9.675388
1694.212891	51.523502
1693.231445	64.393120
1692.250000	344.630493
1691.268555	190.155243
1690.287109	537.835266
1689.304688	309.560181
1688.322266	735.295959
1687.339844	390.718628
1686.356445	595.916199
1685.374023	844.213196
1684.390625	408.050537
1683.407227	936.997437
1682.423828	845.646301
1681.439453	504.515869
1680.455078	619.329895
1679.470703	750.608459
1678.486328	688.117310
1677.501953	929.502197
1676.516602	1144.697632
1675.531250	841.792847
1674.545898	1095.254150
1673.560547	1266.762451
1672.574219	1305.846069
1671.588867	1465.075073
1670.602539	1491.942627
1669.615234	1641.492798
1668.628906	1326.923462
1667.641602	1599.681152
1666.654297	1713.638428
1665.666992	1737.888550
1664.679688	1858.182495
1663.691406	1811.858276
1662.703125	2137.329590
1661.714844	1991.319214
1660.726563	2182.523682
1659.738281	2199.289795
1658.749023	1954.277344
1657.759766	1858.227417
1656.770508	1911.034912
1655.781250	2057.000732
1654.791016	1343.142334
1653.800781	1723.038086
1652.810547	1703.759277
1651.820313	1510.402710
1650.829102	1301.725464
1649.838867	1191.473389
1648.847656	1126.656372
1647.856445	903.766052
1646.864258	979.980713
1645.873047	726.430237
1644.880859	428.512360
1643.888672	236.780670
1642.895508	512.803223
1641.903320	501.457794
1640.910156	435.092224
1639.916992	184.488373
1638.923828	279.908691
1637.930664	-193.919495
1636.936523	387.386078
1635.942383	48.892330
1634.948242	-170.505768
1633.954102	-334.132019
1632.958984	113.748573
1631.964844	148.315811
1630.969727	85.754372
1629.973633	68.264641
1628.978516	51.102528
1627.982422	-247.317001
1626.987305	-276.979523
1625.991211	-245.879074
1624.994141	-25.217836
1623.998047	-9.440073
1623.000977	-208.960114
1622.003906	85.864090
1621.006836	10.353045
1620.008789	5.997027
1619.011719	175.183472
1618.013672	-143.855026
1617.015625	471.899536
1616.016602	-69.774513
1615.018555	197.086945
1614.019531	94.114677
1613.020508	-68.980530
1612.021484	124.737427
1611.022461	200.538696
1610.022461	242.349289
1609.022461	-87.825432
1608.022461	61.663799
1607.022461	127.376488
1606.021484	-55.629776
1605.020508	324.404114
1604.019531	398.102386
1603.018555	-101.268097
1602.017578	-24.770428
1601.015625	200.829559
1600.013672	185.773468
1599.011719	-145.614777
1598.009766	111.330643
1597.006836	-47.378231
1596.003906	23.930143
1595.000977	-241.787064
1593.998047	-24.213202
1592.995117	-96.595924
1591.991211	-215.969528
1590.987305	-364.033020
1589.983398	-308.523956
1588.979492	-273.953186
1587.974609	91.809425
1586.969727	397.375977
1585.964844	-191.547195
1584.959961	-115.573975
1583.955078	33.262001
1582.949219	127.222031
1581.943359	-57.682396
1580.937500	-55.082191
1579.931641	-62.996807
1578.924805	270.009064
1577.917969	378.922363
1576.911133	292.505310
1575.904297	-38.552025
1574.897461	324.897644
1573.889648	173.139297
1572.881836	164.307632
1571.874023	165.735840
1570.866211	419.102997
1569.857422	308.436310
1568.848633	265.203522
1567.839844	84.179840
1566.831055	401.617157
1565.822266	-34.105595
1564.812500	342.564148
1563.802734	124.654175
1562.792969	246.522385
1561.783203	121.743637
1560.772461	518.061707
1559.761719	188.064240
1558.750977	91.308884
1557.740234	136.937439
1556.729492	280.806702
1555.717773	289.693420
1554.706055	308.731750
1553.694336	306.843262
1552.682617	107.998573
1551.669922	281.720337
1550.657227	473.268921
1549.644531	116.050880
1548.631836	374.373260
1547.619141	893.556946
1546.605469	328.973816
1545.591797	77.184738
1544.578125	267.208191
1543.564453	229.555008
1542.549805	57.346771
1541.535156	151.004990
1540.520508	-86.113411
1539.505859	9.666930
1538.490234	-57.442932
1537.475586	-29.252764
1536.459961	19.318052
1535.444336	21.214497
1534.427734	162.117950
1533.412109	68.132881
1532.395508	141.492996
1531.378906	-110.124992
1530.362305	153.459229
1529.344727	231.209778
1528.328125	468.403625
1527.310547	331.884277
1526.292969	79.351509
1525.274414	163.858856
1524.256836	376.794739
1523.238281	18.249456
1522.219727	17.174000
1521.200195	-87.007416
1520.181641	-145.056732
1519.162109	33.171787
1518.142578	113.450592
1517.123047	203.762039
1516.103516	-124.903625
1515.083008	-45.290768
1514.062500	62.325348
1513.041992	156.857101
1512.021484	-375.124847
1511.000977	-257.844727
1509.979492	-305.033722
1508.958008	-234.405212
1507.936523	-194.771072
1506.914063	49.746552
1505.892578	-457.078705
1504.870117	4.861687
1503.847656	-169.029236
1502.825195	-27.926283
1501.801758	-117.596588
1500.778320	-373.843475
1499.754883	-23.404049
1498.731445	-59.775173
1497.708008	-60.469246
1496.683594	-115.080032
1495.659180	29.695658
1494.634766	184.484238
1493.610352	-54.697212
1492.585938	58.842274
1491.560547	49.487034
1490.535156	6.777490
1489.509766	-87.146049
1488.483398	293.873962
1487.458008	84.755875
1486.431641	184.486908
1485.405273	700.106323
1484.377930	488.056549
1483.351563	510.737396
1482.324219	505.207642
1481.296875	428.165253
1480.269531	687.618042
1479.241211	531.308899
1478.213867	871.986328
1477.185547	656.907593
1476.157227	701.683289
1475.127930	883.866638
1474.099609	930.954956
1473.070313	807.337708
1472.041016	1330.229492
1471.011719	1611.069702
1469.981445	1553.300293
1468.952148	1274.213745
1467.921875	1788.646606
1466.891602	2094.305664
1465.860352	1965.050781
1464.830078	2158.614258
1463.798828	2191.939453
1462.767578	2370.020996
1461.735352	2652.100830
1460.704102	2304.284912
1459.671875	2111.432373
1458.639648	2350.158936
1457.607422	2609.065918
1456.575195	2581.140137
1455.541992	2804.322754
1454.508789	2745.889160
1453.475586	2507.445313
1452.442383	2793.870117
1451.408203	2684.762695
1450.375000	3029.322998
1449.340820	3383.859131
1448.305664	3077.136963
1447.271484	2993.445313
1446.236328	3026.249268
1445.202148	3276.794678
1444.166016	2694.583496
1443.130859	2588.367432
1442.095703	2451.882568
1441.059570	2674.607666
1440.023438	2555.926758
1438.986328	2166.815186
1437.950195	2258.185547
1436.913086	1750.651611
1435.875977	1978.589722
1434.838867	2150.925293
1433.801758	1651.515259
1432.763672	1637.125732
1431.725586	1196.218140
1430.687500	1436.985596
1429.649414	1102.446777
1428.611328	639.482117
1427.572266	597.969177
1426.533203	380.058411
1425.494141	686.713928
1424.454102	501.811646
1423.415039	281.839539
1422.375000	218.245621
1421.334961	656.042847
1420.293945	98.996124
1419.253906	18.191887
1418.212891	184.205917
1417.171875	624.591492
1416.130859	423.286865
1415.088867	556.748779
1414.046875	230.018311
1413.004883	54.431969
1411.962891	225.994263
1410.920898	95.998665
1409.877930	109.412125
1408.834961	-130.791672
1407.791992	134.139587
1406.749023	178.106598
1405.706055	124.281487
1404.662109	-132.725739
1403.618164	-0.459993
1402.574219	96.776093
1401.529297	-337.731415
1400.484375	-132.322922
1399.440430	-222.708771
1398.394531	-360.574829
1397.349609	228.692154
1396.303711	354.249237
1395.258789	116.659180
1394.212891	370.274872
1393.166016	37.914764
1392.120117	-31.203321
1391.073242	-247.833038
1390.026367	18.835232
1388.979492	-14.695255
1387.931641	272.157990
1386.884766	196.431076
1385.836914	-14.134083
1384.789063	-19.420412
1383.740234	302.893372
1382.692383	18.027163
1381.643555	120.708557
1380.594727	-388.452240
1379.544922	-120.545517
1378.496094	-57.284760
1377.446289	-61.279007
1376.396484	-82.547935
1375.346680	36.114056
1374.296875	-9.730068
1373.246094	-429.501862
1372.195313	121.113930
1371.144531	-153.517166
1370.092773	-260.855347
1369.041992	120.497185
1367.990234	163.024155
1366.938477	-68.272919
1365.886719	19.496582
1364.833984	87.484451
1363.781250	207.918030
1362.728516	-184.193085
1361.675781	401.937988
1360.623047	279.016052
1359.569336	457.275604
1358.515625	61.241558
1357.461914	287.097107
1356.408203	1.025294
1355.353516	105.403786
1354.298828	125.459633
1353.244141	269.895325
1352.189453	225.721848
1351.133789	221.473633
1350.078125	279.474426
1349.022461	541.153076
1347.966797	924.489136
1346.911133	767.048096
1345.854492	1029.001709
1344.797852	1154.652954
1343.741211	1277.953979
1342.683594	1170.865967
1341.626953	1200.314697
1340.569336	1195.239502
1339.511719	1217.590820
1338.453125	1215.338135
1337.395508	1483.151611
1336.336914	1486.151733
1335.278320	1449.733154
1334.218750	1292.248779
1333.160156	1278.504150
1332.100586	1104.159546
1331.041016	1014.140442
1329.981445	973.769165
1328.920898	1111.528320
1327.861328	1029.483032
1326.800781	989.627319
1325.740234	1172.248657
1324.678711	1246.287109
1323.618164	1137.767334
1322.556641	1214.567261
1321.495117	1276.684570
1320.432617	1173.606567
1319.371094	1734.305786
1318.308594	1439.110596
1317.246094	1760.623291
1316.182617	1483.093262
1315.120117	1301.960693
1314.056641	1441.371216
1312.993164	1644.918579
1311.929688	1540.631958
1310.865234	1503.007446
1309.801758	1170.108521
1308.737305	1472.523560
1307.671875	1646.961426
1306.607422	1713.207642
1305.541992	1194.097168
1304.476563	1314.753906
1303.411133	1760.034790
1302.345703	1703.761597
1301.279297	1441.177368
1300.212891	1375.389771
1299.146484	1400.638428
1298.080078	1236.866211
1297.012695	1480.886841
1295.945313	1774.002686
1294.877930	1139.301025
1293.810547	1079.193359
1292.743164	1370.048218
1291.674805	1327.269653
1290.606445	1242.913330
1289.537109	1180.739014
1288.468750	1417.742798
1287.399414	1225.837524
1286.330078	874.840210
1285.260742	1151.181763
1284.191406	1033.171997
1283.121094	1304.602295
1282.050781	1314.043335
1280.980469	1370.050903
1279.909180	1235.229004
1278.838867	1237.537476
1277.767578	1450.245728
1276.696289	1252.092041
1275.624023	1198.324951
1274.552734	1276.626709
1273.480469	1398.923218
1272.408203	1364.850830
1271.335938	1296.637695
1270.262695	1313.966064
1269.189453	1428.988159
1268.116211	1617.228516
1267.042969	1619.938354
1265.968750	2113.113281
1264.894531	1762.045288
1263.820313	1467.251587
1262.746094	1389.623901
1261.671875	1280.363037
1260.596680	1704.932983
1259.521484	1534.758911
1258.446289	1418.268066
1257.370117	1443.104248
1256.293945	1460.630371
1255.218750	1687.540894
1254.141602	2031.175537
1253.065430	1722.470825
1251.988281	1207.088501
1250.911133	1450.864136
1249.833984	1638.592041
1248.756836	1804.339966
1247.678711	1002.510193
1246.600586	1085.664551
1245.522461	1632.859131
1244.444336	1407.283325
1243.365234	1492.655396
1242.286133	1444.420166
1241.207031	1328.200562
1240.127930	1292.103638
1239.047852	1277.820557
1237.967773	1088.839233
1236.887695	1416.540405
1235.807617	1266.336060
1234.726563	1436.182861
1233.645508	1237.479370
1232.564453	1322.352173
1231.483398	1341.725342
1230.401367	1443.395142
1229.319336	1702.385498
1228.237305	1527.811401
1227.155273	1321.788452
1226.072266	1185.980225
1224.990234	960.659119
1223.907227	829.713135
1222.823242	969.636353
1221.740234	1140.873657
1220.656250	954.179871
1219.572266	917.352722
1218.488281	786.234375
1217.403320	1039.222778
1216.318359	895.908997
1215.233398	535.260193
1214.148438	589.946838
1213.063477	803.838562
1211.977539	771.411316
1210.891602	763.041809
1209.805664	687.056763
1208.718750	620.666504
1207.631836	1007.494080
1206.544922	721.542114
1205.458008	999.559509
1204.371094	1031.607666
1203.283203	764.841980
1202.195313	293.401703
1201.107422	89.344406
1200.018555	-54.533989
1198.929688	227.550629
1197.840820	504.605194
1196.751953	435.027344
1195.663086	-120.449371
1194.573242	-12.115086
1193.483398	-26.528883
1192.393555	163.261703
1191.302734	-175.791412
1190.211914	-363.434448
1189.121094	-173.996063
1188.030273	392.273285
1186.939453	38.673912
1185.847656	-346.080719
1184.755859	-68.431557
1183.664063	237.785202
1182.571289	-314.974976
1181.479492	300.313629
1180.386719	-113.351845
1179.292969	-181.768631
1178.200195	118.820068
1177.106445	239.457932
1176.012695	302.451172
1174.918945	128.221695
1173.824219	49.728611
1172.730469	57.354729
1171.635742	115.127510
1170.540039	14.839891
1169.445313	77.176117
1168.349609	93.932800
1167.253906	-130.930496
1166.158203	115.160843
1165.061523	-59.627388
1163.965820	-308.496643
1162.869141	-48.514156
1161.771484	216.023468
1160.674805	236.782623
1159.577148	-88.745758
1158.479492	387.750458
1157.381836	267.361877
1156.283203	225.648453
1155.184570	160.004730
1154.085938	91.912033
1152.987305	281.246216
1151.887695	205.805481
1150.789063	-10.281142
1149.689453	-0.031516
1148.588867	2.961431
1147.489258	-315.621887
1146.388672	-84.166893
1145.288086	-145.692062
1144.186523	-304.860413
1143.085938	111.763069
1141.984375	-97.515991
1140.882813	133.190552
1139.781250	-137.983139
1138.678711	-0.254903
1137.576172	-31.412069
1136.473633	-157.671951
1135.371094	127.017723
1134.267578	290.364807
1133.164063	-284.894257
1132.060547	402.964844
1130.957031	300.103790
1129.852539	180.597580
1128.748047	732.444763
1127.643555	804.873596
1126.538086	585.537170
1125.433594	785.857117
1124.328125	858.028503
1123.221680	614.939697
1122.116211	381.387878
1121.009766	702.114624
1119.903320	504.052765
1118.796875	225.532288
1117.690430	328.164551
1116.583008	336.036072
1115.475586	407.736084
1114.368164	476.993195
1113.259766	215.097031
1112.151367	326.828400
1111.042969	355.744110
1109.934570	134.115768
1108.825195	377.979095
1107.716797	255.589340
1106.606445	444.920532
1105.497070	534.995178
1104.387695	641.524780
1103.277344	582.775696
1102.166992	616.048462
1101.055664	505.386810
1099.945313	941.897766
1098.833984	451.584229
1097.721680	1029.288330
1096.610352	772.468811
1095.498047	701.882507
1094.385742	749.107544
1093.273438	716.232239
1092.161133	881.153503
1091.047852	688.184570
1089.934570	650.634094
1088.821289	526.055237
1087.707031	547.374634
1086.593750	514.617188
1085.479492	385.473785
1084.364258	632.513184
1083.250000	895.924377
1082.134766	750.378662
1081.019531	426.391754
1079.903320	849.421631
1078.788086	861.387512
1077.671875	441.425873
1076.555664	214.141983
1075.439453	484.444519
1074.322266	597.471436
1073.205078	300.054504
1072.087891	849.293701
1070.969727	519.210022
1069.852539	510.436768
1068.734375	283.782928
1067.615234	209.551819
1066.497070	203.341263
1065.377930	836.429382
1064.258789	912.123962
1063.139648	667.192993
1062.019531	377.974213
1060.900391	301.853821
1059.779297	525.192139
1058.659180	234.074829
1057.538086	504.230011
1056.417969	472.844055
1055.295898	506.953918
1054.174805	113.620819
1053.052734	40.526611
1051.930664	341.165710
1050.808594	347.602814
1049.686523	200.082199
1048.563477	141.379883
1047.440430	24.482075
1046.317383	168.961166
1045.193359	82.608994
1044.069336	-10.592479
1042.945313	148.073608
1041.821289	404.644379
1040.696289	-170.509903
1039.572266	2.384005
1038.447266	9.967068
1037.321289	-87.113976
1036.195313	274.493042
1035.070313	119.467957
1033.943359	176.317581
1032.817383	96.046486
1031.690430	211.261627
1030.563477	226.576218
1029.436523	109.527069
1028.308594	-170.014603
1027.181641	-416.758881
1026.052734	-149.958405
1024.924805	-238.431625
1023.796875	-459.057373
1022.667969	-612.139771
1021.538086	-335.723907
1020.409180	-393.365265
1019.279297	-237.454559
1018.149414	-160.317810
1017.019531	197.452545
1015.889648	-209.685272
1014.758789	-95.101097
1013.627930	-270.016174
1012.497070	-312.675507
1011.365234	57.024017
1010.233398	336.411407
1009.101563	465.370483
1007.969727	885.999817
1006.836914	855.445923
1005.704102	1380.177734
1004.571289	2018.133423
1003.438477	2921.821777
1002.304688	2563.233398
1001.170898	1932.289307
1000.037109	1040.740479
998.902344	290.659668
997.767578	305.444244
996.632813	271.899445
995.498047	245.463196
994.362305	378.419769
993.226563	8.544647
992.090820	294.056885
990.955078	189.894287
989.818359	95.161850
988.681641	311.806091
987.544922	415.600647
986.407227	148.592194
985.269531	-191.824112
984.131836	-209.531036
982.994141	3.162765
981.855469	-34.965111
980.716797	97.382065
979.578125	41.184570
978.439453	-189.620300
977.299805	359.386047
976.160156	-183.715286
975.020508	569.930786
973.879883	277.836975
972.739258	532.825928
971.598633	305.526031
970.458008	294.354736
969.316406	150.196167
968.175781	102.670921
967.033203	248.085373
965.891602	200.885620
964.749023	75.891876
963.606445	-147.480957
962.463867	466.184204
961.320313	376.084656
960.177734	451.170746
959.033203	608.856934
957.889648	63.480484
956.745117	-92.206955
955.600586	313.212067
954.456055	455.388672
953.311523	259.001312
952.166016	373.982422
951.020508	161.998749
949.875000	194.935623
948.728516	67.983559
947.582031	345.781433
946.435547	141.460541
945.289063	165.824005
944.141602	373.039276
942.994141	226.377304
941.846680	490.836456
940.698242	335.369507
939.550781	332.991577
938.402344	109.473305
937.252930	153.035873
936.104492	509.095856
934.955078	176.674545
933.805664	489.522095
932.655273	348.920013
931.504883	388.473663
930.354492	302.872375
929.204102	436.020325
928.052734	400.773468
926.902344	69.796402
925.750977	139.553207
924.598633	-156.848633
923.446289	-23.164116
922.294922	40.077911
921.141602	89.767334
919.989258	137.263535
918.835938	62.148785
917.682617	-244.531723
916.529297	352.911011
915.375000	-80.642937
914.220703	339.613037
913.066406	-27.733755
911.911133	138.376678
910.756836	-35.761189
909.601563	112.303230
908.445313	51.794147
907.290039	-493.701477
906.133789	-195.818634
904.977539	79.338310
903.820313	32.790600
902.664063	-140.492569
901.506836	-66.833260
900.348633	-300.983948
899.191406	-86.889923
898.033203	86.439590
896.875000	-36.569035
895.716797	473.726013
894.557617	-185.036514
893.398438	92.343018
892.239258	-5.489678
891.079102	432.217499
889.919922	-85.692345
888.759766	-65.864601
887.598633	504.866058
886.438477	113.815186
885.277344	20.853218
884.115234	149.059525
882.954102	-54.336441
881.791992	-59.167206
880.629883	357.602478
879.467773	52.938633
878.304688	280.234283
877.141602	104.173080
875.978516	-121.349220
874.815430	493.160797
873.651367	312.690002
872.487305	807.527466
871.323242	44.264378
870.158203	131.735229
868.993164	178.674530
867.828125	562.872681
866.663086	389.354492
865.497070	573.266968
864.331055	314.411224
863.165039	179.214432
861.998047	342.776764
860.832031	443.359253
859.664063	638.161926
858.497070	774.480042
857.329102	558.430420
856.161133	699.130920
854.993164	660.305725
853.825195	834.472229
852.656250	815.734558
851.487305	877.644226
850.317383	1078.403076
849.148438	830.991882
847.978516	599.331848
846.808594	902.857788
845.637695	411.521423
844.466797	645.464722
843.295898	384.767792
842.125000	-3.375844
840.953125	201.255081
839.781250	-66.040878
838.609375	390.968964
837.437500	230.892365
836.264648	191.477905
835.091797	239.130035
833.917969	380.484039
832.745117	300.659424
831.571289	2.053297
830.397461	645.254150
829.222656	409.030090
828.047852	456.118225
826.873047	485.267426
825.698242	320.351624
824.522461	291.404510
823.346680	298.046509
822.170898	349.159576
820.995117	322.203827
819.818359	-12.130897
818.641602	105.553780
817.463867	-141.931168
816.287109	-120.131508
815.109375	137.399628
813.931641	-72.372452
812.752930	24.742090
811.574219	-262.888824
810.395508	-125.945137
809.216797	39.729252
808.037109	-152.437546
806.857422	-120.276283
805.677734	2.818568
804.498047	-344.875549
803.317383	-48.840675
802.136719	-254.520264
800.955078	-149.611221
799.774414	-379.746094
798.592773	201.704453
797.411133	-323.425049
796.228516	-132.511230
795.045898	24.987740
793.863281	-296.181305
792.680664	-152.181580
791.497070	-218.682663
790.313477	-52.798431
789.129883	-28.723139
787.946289	220.954483
786.761719	67.822678
785.577148	261.912689
784.391602	205.972946
783.207031	-150.653503
782.021484	339.263336
780.835938	455.466156
779.649414	467.715149
778.462891	574.854858
777.276367	390.418213
776.089844	459.864075
774.902344	-13.695755
773.714844	93.189201
772.527344	228.638123
771.338867	136.813614
770.151367	225.767731
768.962891	-126.238808
767.773438	13.315659
766.584961	53.604694
765.395508	109.248337
764.205078	387.241058
763.015625	429.475616
761.825195	557.497742
760.634766	383.927002
759.443359	540.422363
758.252930	595.630798
757.061523	327.508301
755.869141	488.209808
754.677734	308.109253
753.485352	213.775787
752.292969	321.595154
751.100586	326.109253
749.907227	383.313141
748.713867	389.979370
747.520508	10.321890
746.326172	243.089661
745.131836	247.574936
743.937500	390.245575
742.743164	219.268768
741.547852	291.733398
740.352539	88.002106
739.156250	-17.011953
737.960938	-29.946079
736.764648	-38.473083
735.568359	104.125092
734.371094	-72.953117
733.174805	-223.657684
731.977539	-6.626121
730.779297	-120.015388
729.582031	-388.603790
728.383789	44.912731
727.185547	412.685547
725.986328	362.866333
724.787109	66.196213
723.587891	529.982788
722.388672	314.334503
721.188477	240.789719
719.988281	239.382202
718.788086	196.571732
717.587891	474.618835
716.386719	427.550201
715.185547	140.660889
713.983398	-167.823227
712.782227	27.509005
711.580078	96.415413
710.377930	222.030304
709.174805	247.462341
707.971680	179.314285
706.768555	239.759964
705.565430	178.359833
704.361328	243.320099
703.157227	369.274017
701.953125	27.543446
700.748047	-87.735901
699.543945	-33.253323
698.338867	356.093140
697.132813	-206.601532
695.926758	137.181320
694.720703	46.422802
693.514648	18.799171
692.308594	-143.337708
691.101563	31.202009
689.894531	-245.673645
688.686523	-433.349274
687.478516	-87.171265
686.270508	-79.386429
685.062500	-25.968283
683.854492	-54.851524
682.645508	-207.155762
681.436523	-231.443817
680.226563	-218.792633
679.016602	-32.781322
677.806641	-154.240311
676.596680	-288.539368
675.386719	-80.728241
674.175781	-71.990318
672.963867	27.682892
671.752930	118.737984
670.541016	188.209015
669.329102	-226.528946
668.117188	240.800705
666.904297	327.680969
665.691406	-190.303238
664.478516	374.057190
663.265625	-109.056252
662.051758	94.592094
660.837891	188.105011
659.623047	-115.431000
658.409180	148.554840
657.194336	-189.312790
655.979492	184.551590
654.763672	-454.981964
653.547852	-46.766357
652.332031	139.290329
651.116211	43.010048
649.899414	63.038273
648.682617	-69.885857
647.465820	290.171478
646.249023	312.065491
645.031250	772.834045
643.813477	291.003540
642.594727	704.016846
641.376953	583.423706
640.158203	363.844879
638.939453	447.258087
637.719727	141.517563
636.500000	304.057281
635.280273	210.712006
634.060547	115.034683
632.839844	203.782745
631.619141	-81.248299
630.398438	-81.034660
629.176758	208.498825
627.955078	-203.806702
626.733398	151.418289
625.511719	480.378632
624.289063	641.610535
623.066406	523.770020
621.843750	519.091003
620.620117	235.493378
619.397461	274.895172
618.172852	500.015961
616.949219	195.794586
615.724609	38.797058
614.500000	110.188576
613.275391	-178.430817
612.050781	2.885840
610.825195	35.903992
609.599609	-2.360738
608.373047	-321.321503
607.146484	-89.697617
605.919922	-64.065681
604.693359	14.078895
