# Supplementary material for: Raman spectroscopy accurately differentiates mucosal healing from non-healing and biochemical changes following biological therapy in inflammatory bowel disease
Source: PLoS One. 2021 Jun 2;16(6):e0252210. doi: 10.1371/journal.pone.0252210 (PMC8172032; doi:10.1371/journal.pone.0252210)
Supplement: S3 Dataset — (ZIP) [file pone.0252210.s005.zip › Export UC active inflammation/OC007-1 post treatment_BL sub CR removed_90__X_-7809.31__Y_-1574.63__Z_-3717.07__Time_1024.txt]

1714.771484	101.787781
1713.794922	225.744202
1712.818359	11.086661
1711.841797	205.347321
1710.864258	81.629387
1709.886719	18.113832
1708.909180	-52.252480
1707.930664	-118.814316
1706.953125	40.818424
1705.974609	96.996506
1704.996094	-22.471634
1704.017578	-17.691248
1703.038086	-19.935133
1702.058594	-80.009377
1701.079102	-152.419022
1700.099609	-31.252865
1699.120117	7.950294
1698.139648	-42.827278
1697.159180	14.261415
1696.178711	-53.329643
1695.198242	16.254139
1694.216797	22.569798
1693.235352	13.739614
1692.253906	27.128506
1691.272461	-36.041958
1690.291016	269.865021
1689.308594	117.579651
1688.326172	160.857468
1687.343750	396.881744
1686.360352	313.638489
1685.377930	425.774292
1684.394531	378.692139
1683.411133	417.604492
1682.427734	422.581238
1681.443359	369.646088
1680.458984	477.151367
1679.474609	569.305237
1678.490234	446.520996
1677.505859	627.725891
1676.520508	665.822754
1675.535156	571.549011
1674.549805	815.572754
1673.564453	998.935974
1672.578125	893.104126
1671.592773	872.917603
1670.606445	956.868286
1669.619141	1046.614746
1668.632813	1192.616821
1667.645508	1110.758667
1666.658203	1289.525024
1665.670898	1471.352661
1664.683594	1284.836182
1663.695313	1366.727051
1662.708008	1319.116699
1661.719727	1380.649048
1660.730469	1482.331299
1659.742188	1491.652222
1658.752930	1583.495972
1657.763672	1516.775146
1656.774414	1498.136719
1655.785156	1360.746094
1654.794922	1239.655396
1653.804688	1304.217651
1652.814453	1112.460693
1651.824219	889.381958
1650.833984	960.276184
1649.842773	978.569153
1648.851563	767.185120
1647.860352	905.044983
1646.868164	662.644226
1645.876953	558.001831
1644.884766	369.154968
1643.892578	413.017181
1642.900391	472.951538
1641.907227	451.279663
1640.914063	363.885437
1639.920898	297.860809
1638.927734	179.332031
1637.934570	76.888382
1636.940430	132.873749
1635.946289	54.602108
1634.952148	23.985376
1633.958008	-11.708931
1632.963867	73.952835
1631.968750	49.130478
1630.973633	11.310497
1629.978516	-102.683449
1628.982422	28.271116
1627.987305	30.374435
1626.991211	129.937714
1625.995117	-36.059551
1624.998047	-86.172646
1624.001953	-96.721382
1623.004883	108.358765
1622.007813	161.033600
1621.010742	45.633678
1620.013672	-56.500599
1619.015625	-37.716286
1618.017578	15.261083
1617.019531	170.650177
1616.021484	116.084793
1615.022461	64.218552
1614.023438	33.409058
1613.024414	36.747475
1612.025391	-143.421021
1611.026367	158.869934
1610.026367	-44.779106
1609.026367	-62.273872
1608.026367	-69.266838
1607.026367	2.329850
1606.025391	79.138687
1605.025391	237.075195
1604.024414	-52.648758
1603.022461	173.276764
1602.021484	140.073227
1601.019531	44.090466
1600.017578	-75.409492
1599.015625	-108.598747
1598.013672	56.866310
1597.010742	-78.325722
1596.008789	26.894167
1595.005859	-189.294876
1594.001953	-191.265793
1592.999023	-107.113159
1591.995117	-268.451752
1590.991211	-168.765503
1589.987305	-87.447403
1588.983398	163.356735
1587.978516	-133.778442
1586.974609	174.167007
1585.969727	109.065384
1584.963867	-16.035629
1583.958984	46.482182
1582.953125	153.189209
1581.947266	231.110611
1580.941406	95.347359
1579.935547	113.185974
1578.928711	47.618164
1577.922852	93.905205
1576.916016	119.259544
1575.909180	-74.033897
1574.901367	5.770426
1573.893555	64.632576
1572.886719	-157.428314
1571.877930	51.999119
1570.870117	-14.248258
1569.861328	-18.219597
1568.853516	214.094910
1567.844727	-96.614922
1566.834961	236.651962
1565.826172	97.179680
1564.816406	-63.115849
1563.806641	46.409809
1562.796875	77.938011
1561.787109	140.454849
1560.776367	-9.826902
1559.766602	-175.721954
1558.755859	67.882851
1557.744141	72.829002
1556.733398	163.151337
1555.721680	100.466393
1554.709961	211.202469
1553.698242	-102.894058
1552.686523	93.008217
1551.673828	11.747465
1550.662109	39.077179
1549.649414	-32.053249
1548.635742	-28.279364
1547.623047	319.302673
1546.609375	118.479515
1545.595703	116.645996
1544.582031	73.328285
1543.568359	120.327042
1542.553711	-114.408867
1541.540039	-152.888794
1540.524414	131.267899
1539.509766	190.575241
1538.495117	125.832733
1537.479492	-42.243549
1536.463867	8.911742
1535.448242	36.694397
1534.432617	-20.770260
1533.416016	14.466919
1532.399414	-14.889348
1531.382813	-16.018280
1530.366211	75.478096
1529.349609	-77.923103
1528.332031	108.567688
1527.314453	9.027126
1526.296875	133.369965
1525.279297	188.035400
1524.260742	62.407413
1523.242188	93.642410
1522.223633	-29.597622
1521.205078	104.252655
1520.185547	42.505592
1519.166992	129.758896
1518.147461	11.241770
1517.127930	-19.988991
1516.107422	-35.924088
1515.087891	-118.745018
1514.067383	39.713173
1513.046875	-2.262642
1512.025391	12.118761
1511.004883	406.173981
1509.983398	-21.057796
1508.961914	-19.859419
1507.940430	-67.502029
1506.918945	7.832134
1505.896484	-88.736084
1504.874023	-36.727291
1503.851563	79.206635
1502.829102	-143.171112
1501.806641	-99.193047
1500.783203	-242.277740
1499.759766	-252.279129
1498.736328	-1.303087
1497.711914	-116.485191
1496.688477	-134.486099
1495.664063	-173.051285
1494.639648	-12.219625
1493.614258	102.415001
1492.589844	32.864605
1491.564453	93.584290
1490.539063	62.201599
1489.513672	-86.770981
1488.488281	129.472031
1487.461914	210.187012
1486.435547	181.005783
1485.409180	284.482910
1484.382813	502.673920
1483.355469	276.741241
1482.328125	81.439125
1481.300781	416.608307
1480.273438	430.292664
1479.246094	415.859314
1478.217773	444.678467
1477.189453	532.026245
1476.161133	517.368408
1475.132813	716.603394
1474.103516	930.960571
1473.074219	1038.236938
1472.044922	967.231140
1471.015625	939.462952
1469.986328	1008.337524
1468.956055	1130.538208
1467.925781	1145.821045
1466.895508	1204.275146
1465.865234	1463.488403
1464.833984	1582.746460
1463.802734	1562.154297
1462.771484	1574.557617
1461.740234	1632.636230
1460.708008	1698.261719
1459.676758	1591.192261
1458.644531	1730.344360
1457.612305	1828.800903
1456.579102	1810.462769
1455.546875	2055.936523
1454.513672	2040.043457
1453.480469	2097.668945
1452.446289	1980.314941
1451.413086	1913.697388
1450.378906	2123.287109
1449.344727	2140.229736
1448.310547	2177.415527
1447.276367	2379.181885
1446.241211	2196.000488
1445.206055	2086.299072
1444.170898	2098.117432
1443.135742	2026.431396
1442.099609	2119.192139
1441.063477	1873.010132
1440.027344	1894.969116
1438.991211	1836.027222
1437.954102	1627.981567
1436.917969	1508.490601
1435.880859	1437.053101
1434.843750	1456.591553
1433.805664	1016.509460
1432.768555	940.219299
1431.730469	881.638550
1430.692383	749.915344
1429.654297	774.709717
1428.615234	708.689880
1427.576172	612.460876
1426.537109	561.688477
1425.498047	450.463470
1424.458984	220.854935
1423.418945	349.201202
1422.378906	99.614807
1421.338867	197.778152
1420.298828	308.530853
1419.257813	222.876358
1418.216797	394.061737
1417.175781	311.029144
1416.134766	230.594620
1415.093750	59.678776
1414.051758	112.718819
1413.009766	203.504486
1411.967773	191.229736
1410.924805	-4.482572
1409.882813	106.537682
1408.839844	59.272984
1407.796875	82.420898
1406.753906	-9.902832
1405.709961	-11.747007
1404.666016	-101.385971
1403.622070	-25.279251
1402.578125	-107.218407
1401.534180	-36.027267
1400.489258	35.192875
1399.444336	86.391846
1398.399414	230.401031
1397.354492	173.902390
1396.308594	-15.324325
1395.262695	-79.121643
1394.216797	50.060482
1393.170898	59.058205
1392.124023	195.815582
1391.077148	-100.471283
1390.031250	91.494965
1388.983398	53.238895
1387.936523	90.144356
1386.888672	-15.453987
1385.840820	-108.417191
1384.792969	-61.250107
1383.745117	50.972065
1382.696289	55.771076
1381.647461	-141.714569
1380.598633	208.017014
1379.549805	-46.671009
1378.500977	-31.498482
1377.451172	43.663113
1376.401367	-33.352005
1375.351563	206.654205
1374.300781	-62.268642
1373.250000	-39.163624
1372.200195	28.924768
1371.148438	-10.136810
1370.097656	-24.146324
1369.045898	-95.373856
1367.995117	-106.666489
1366.943359	19.141588
1365.890625	-146.385330
1364.838867	-32.865494
1363.786133	259.930878
1362.733398	156.990723
1361.680664	138.799789
1360.626953	125.690887
1359.574219	80.367851
1358.520508	25.216623
1357.466797	99.472504
1356.412109	153.912933
1355.358398	268.083588
1354.303711	310.256866
1353.249023	153.804260
1352.193359	362.582642
1351.138672	288.337891
1350.083008	400.403687
1349.027344	373.548462
1347.971680	388.995941
1346.915039	645.170715
1345.858398	474.751038
1344.802734	545.048340
1343.745117	781.512817
1342.688477	782.526245
1341.630859	699.388611
1340.573242	817.075317
1339.515625	801.063782
1338.458008	834.697571
1337.399414	1036.782837
1336.340820	887.386292
1335.282227	790.136536
1334.223633	826.649597
1333.165039	811.305908
1332.105469	697.143555
1331.045898	536.158264
1329.986328	763.478516
1328.925781	849.921936
1327.865234	642.376282
1326.804688	810.550232
1325.744141	645.306458
1324.683594	779.046875
1323.622070	569.648987
1322.560547	646.782288
1321.499023	817.765503
1320.437500	761.784546
1319.375000	930.406738
1318.312500	847.499268
1317.250000	979.249939
1316.187500	1081.461792
1315.124023	730.231689
1314.061523	1074.140259
1312.998047	925.279297
1311.933594	907.121033
1310.870117	849.671326
1309.805664	802.190430
1308.741211	998.510376
1307.676758	860.157654
1306.612305	953.235901
1305.546875	903.695007
1304.481445	957.560974
1303.416016	886.099426
1302.349609	822.133606
1301.284180	748.458496
1300.217773	918.162048
1299.151367	920.831177
1298.084961	837.623962
1297.017578	737.351379
1295.950195	956.359619
1294.882813	753.187683
1293.815430	650.801270
1292.747070	671.210754
1291.678711	789.808899
1290.610352	744.130676
1289.541992	553.896545
1288.473633	623.657166
1287.404297	517.012939
1286.334961	704.513489
1285.265625	798.922180
1284.195313	690.085754
1283.125977	640.136169
1282.055664	595.176331
1280.985352	670.234924
1279.914063	870.124695
1278.843750	761.744568
1277.772461	748.867920
1276.700195	728.726929
1275.628906	671.986755
1274.557617	783.990479
1273.485352	754.268860
1272.413086	976.271973
1271.339844	878.244446
1270.267578	841.372314
1269.194336	875.377991
1268.121094	753.195496
1267.046875	923.984802
1265.973633	1043.511597
1264.899414	1099.608887
1263.825195	1002.078735
1262.750977	987.545593
1261.675781	1031.572998
1260.601563	846.516846
1259.526367	958.874817
1258.450195	961.593628
1257.375000	910.765442
1256.298828	1098.647705
1255.222656	904.245300
1254.146484	863.312378
1253.070313	1039.020386
1251.993164	1163.591187
1250.916016	1025.428833
1249.838867	1128.121704
1248.760742	953.615295
1247.683594	915.342834
1246.605469	1071.541016
1245.527344	1055.177124
1244.448242	912.522156
1243.370117	922.960144
1242.291016	741.586365
1241.211914	1045.843628
1240.131836	680.095703
1239.052734	979.411194
1237.972656	720.614014
1236.892578	791.814758
1235.811523	661.721069
1234.731445	892.935608
1233.650391	704.719910
1232.569336	778.317383
1231.488281	880.960876
1230.406250	775.244812
1229.324219	756.760254
1228.242188	622.064331
1227.160156	622.984619
1226.077148	686.827454
1224.994141	583.683899
1223.911133	180.612106
1222.828125	234.817642
1221.745117	525.955261
1220.661133	449.498322
1219.577148	336.809479
1218.492188	166.163727
1217.408203	374.869019
1216.323242	354.011078
1215.238281	492.520020
1214.153320	411.251862
1213.067383	214.140854
1211.982422	325.982361
1210.896484	362.959656
1209.809570	397.485443
1208.723633	448.849396
1207.636719	524.274719
1206.549805	524.911560
1205.462891	376.101349
1204.375000	314.066315
1203.288086	235.162857
1202.200195	218.878677
1201.111328	347.036682
1200.023438	-11.169592
1198.934570	15.825542
1197.845703	18.707657
1196.756836	26.359367
1195.666992	-88.693550
1194.578125	19.888407
1193.488281	-160.107697
1192.397461	6.039599
1191.307617	-121.097527
1190.216797	-108.882561
1189.125977	-46.281841
1188.035156	-26.981951
1186.944336	-7.740728
1185.852539	-118.174210
1184.760742	13.763225
1183.668945	-46.347340
1182.576172	-164.053665
1181.483398	-130.680038
1180.390625	17.707212
1179.297852	-37.778522
1178.205078	124.786713
1177.111328	100.332558
1176.017578	78.225502
1174.923828	123.124908
1173.829102	124.844116
1172.734375	241.405106
1171.639648	-77.729950
1170.544922	103.302513
1169.450195	23.436398
1168.354492	132.484879
1167.258789	21.432238
1166.163086	-70.512169
1165.066406	76.525284
1163.969727	-89.600769
1162.873047	162.354263
1161.776367	17.643782
1160.679688	326.633545
1159.582031	105.414734
1158.484375	230.318008
1157.386719	285.890839
1156.288086	463.040710
1155.189453	160.607330
1154.090820	256.482941
1152.992188	230.650650
1151.892578	204.756104
1150.793945	123.991539
1149.693359	157.548203
1148.593750	-13.833924
1147.494141	-104.242554
1146.393555	110.072273
1145.292969	-9.038220
1144.191406	-92.472588
1143.090820	33.437084
1141.989258	-116.723427
1140.887695	120.760742
1139.785156	82.248703
1138.683594	86.469536
1137.581055	26.444159
1136.478516	-26.500868
1135.375977	20.276188
1134.272461	280.705536
1133.168945	317.743896
1132.065430	475.759644
1130.960938	401.036407
1129.857422	421.190247
1128.752930	737.795959
1127.648438	648.612427
1126.542969	571.250366
1125.438477	581.568542
1124.333008	731.646301
1123.226563	507.181152
1122.121094	351.452301
1121.014648	247.827820
1119.908203	229.428589
1118.801758	525.838135
1117.695313	426.768036
1116.587891	365.532623
1115.480469	308.987518
1114.373047	328.090393
1113.264648	259.616516
1112.156250	462.993073
1111.047852	491.297852
1109.939453	335.198639
1108.830078	469.702972
1107.721680	379.688660
1106.611328	407.721619
1105.501953	508.873291
1104.392578	541.463806
1103.282227	498.456665
1102.171875	523.831421
1101.060547	683.584778
1099.950195	541.349243
1098.838867	679.690430
1097.726563	747.190308
1096.615234	807.538330
1095.502930	834.814575
1094.390625	751.310669
1093.278320	606.561890
1092.166016	657.252991
1091.052734	597.229065
1089.939453	730.166748
1088.826172	726.526184
1087.711914	685.197327
1086.598633	563.885376
1085.484375	541.333862
1084.369141	826.693359
1083.254883	759.352844
1082.139648	417.087036
1081.024414	789.073975
1079.909180	611.281860
1078.792969	353.696167
1077.676758	441.277466
1076.560547	338.680450
1075.444336	383.923126
1074.327148	382.190247
1073.209961	396.846771
1072.092773	139.469345
1070.974609	400.263245
1069.857422	403.106537
1068.739258	150.510864
1067.620117	298.597748
1066.501953	406.785553
1065.382813	189.418732
1064.263672	449.707275
1063.144531	459.425262
1062.024414	562.718323
1060.905273	368.848663
1059.784180	212.468948
1058.664063	434.968872
1057.543945	276.294891
1056.422852	318.687439
1055.301758	85.322502
1054.179688	251.544022
1053.057617	303.240845
1051.936523	315.222717
1050.813477	65.718483
1049.691406	241.130615
1048.568359	178.447220
1047.445313	129.796432
1046.322266	237.448502
1045.198242	221.467255
1044.075195	170.539764
1042.950195	166.256485
1041.826172	259.865356
1040.702148	248.611908
1039.577148	58.030739
1038.452148	102.750870
1037.326172	56.672218
1036.201172	43.229668
1035.075195	192.705719
1033.948242	360.747681
1032.822266	393.841034
1031.695313	271.144470
1030.568359	141.563156
1029.441406	137.590057
1028.313477	-35.985062
1027.186523	67.029037
1026.058594	-261.991913
1024.929688	-235.531433
1023.801758	-123.135849
1022.672852	-238.217300
1021.543945	-329.993927
1020.414063	-233.761597
1019.284180	27.157887
1018.155273	-175.773254
1017.024414	-181.501434
1015.894531	-27.235149
1014.763672	80.665833
1013.632813	-45.417423
1012.501953	48.660248
1011.370117	281.693115
1010.238281	229.918533
1009.106445	245.356598
1007.974609	635.734436
1006.841797	438.358246
1005.708984	775.445496
1004.576172	1605.001709
1003.443359	1858.576050
1002.309570	2052.008301
1001.175781	1542.931396
1000.041992	786.968140
998.907227	366.347748
997.772461	160.763763
996.637695	75.408974
995.502930	241.765167
994.367188	45.832504
993.231445	25.415388
992.095703	194.229965
990.959961	120.927872
989.823242	70.801476
988.686523	-18.393064
987.549805	-42.929939
986.412109	31.702122
985.274414	46.508976
984.136719	-164.264130
982.999023	-287.355347
981.860352	-138.694565
980.722656	-102.755699
979.583008	36.789806
978.444336	-55.930496
977.304688	127.436745
976.165039	-27.127939
975.025391	-105.665657
973.884766	158.327728
972.745117	160.406143
971.604492	70.716698
970.462891	-131.340164
969.322266	114.481239
968.180664	142.251297
967.039063	32.439793
965.896484	83.381371
964.753906	70.192024
963.611328	270.377197
962.468750	264.255768
961.326172	49.681740
960.182617	181.332886
959.039063	113.728821
957.894531	89.790573
956.750977	219.399933
955.606445	7.960157
954.460938	-13.294770
953.316406	6.767173
952.170898	88.706009
951.025391	42.644863
949.879883	83.616089
948.733398	21.814684
947.587891	47.012089
946.440430	31.188889
945.293945	6.353721
944.146484	182.637100
942.999023	128.335007
941.851563	49.067387
940.704102	264.375061
939.555664	249.242615
938.407227	250.205673
937.257813	326.552612
936.109375	389.299530
934.959961	208.217896
933.810547	218.783157
932.660156	238.577957
931.510742	242.532379
930.360352	94.013275
929.208984	116.454926
928.058594	252.819931
926.907227	-68.212883
925.755859	9.206001
924.603516	66.231827
923.452148	132.438568
922.299805	37.295708
921.147461	-116.794090
919.994141	65.657646
918.840820	-35.882236
917.687500	49.005169
916.534180	122.606895
915.379883	-8.062008
914.225586	13.526292
913.071289	19.323750
911.916992	-11.079050
910.761719	22.153448
909.606445	-209.864517
908.451172	-353.246582
907.294922	33.964989
906.138672	-242.912781
904.982422	-154.786621
903.826172	-46.219540
902.668945	-159.538757
901.511719	141.617172
900.354492	164.304260
899.196289	-154.640533
898.038086	-34.424484
896.879883	-67.990677
895.721680	68.149399
894.562500	197.530090
893.403320	8.223028
892.244141	6.649217
891.084961	34.525562
889.924805	71.503746
888.764648	104.023148
887.603516	161.439590
886.443359	90.236778
885.282227	-50.813080
884.121094	-38.316864
882.958984	172.730789
881.797852	22.936054
880.635742	211.448441
879.472656	34.797188
878.310547	101.648682
877.147461	209.080353
875.984375	75.514084
874.820313	23.130182
873.656250	85.634575
872.492188	37.868759
871.328125	91.429077
870.164063	252.988052
868.999023	-48.806175
867.833984	180.249146
866.667969	247.375427
865.502930	80.751717
864.336914	318.704071
863.169922	66.845390
862.003906	210.411194
860.836914	230.439560
859.669922	407.620239
858.501953	512.921753
857.334961	360.144012
856.166992	431.786011
854.999023	507.889984
853.830078	525.674561
852.661133	218.411377
851.492188	413.316803
850.323242	263.072937
849.153320	168.908157
847.983398	276.346100
846.813477	166.538635
845.642578	76.927963
844.472656	67.909615
843.301758	139.435791
842.129883	114.731628
840.958984	-117.970345
839.787109	85.415825
838.614258	181.393600
837.442383	-93.682228
836.269531	-120.646706
835.096680	386.237000
833.923828	108.991058
832.750000	209.170837
831.576172	329.356110
830.402344	313.315186
829.227539	254.856339
828.053711	89.308685
826.878906	407.718689
825.703125	409.345917
824.528320	377.480682
823.352539	209.649826
822.175781	-53.950527
821.000000	41.123676
819.823242	60.386379
818.646484	28.375164
817.469727	-5.907876
816.291992	39.877655
815.114258	34.407307
813.936523	-62.320591
812.758789	-101.255898
811.580078	-66.871750
810.401367	94.116226
809.221680	-65.027824
808.042969	-22.009459
806.863281	-7.957072
805.683594	83.730576
804.502930	-80.001732
803.322266	-121.663834
802.141602	-165.607452
800.960938	-209.610977
799.779297	-404.492371
798.597656	-240.147629
797.416016	-180.158722
796.234375	-44.928761
795.051758	-131.428070
793.869141	-0.874372
792.685547	-142.884491
791.502930	33.932632
790.319336	31.267851
789.135742	46.219456
787.951172	165.073959
786.766602	36.019794
785.582031	214.352722
784.397461	231.100052
783.211914	181.434036
782.026367	286.404114
780.840820	271.919617
779.655273	301.531616
778.468750	32.894867
777.282227	84.451958
776.094727	-117.959732
774.908203	39.362656
773.720703	24.425449
772.533203	-17.063438
771.344727	60.472668
770.156250	-42.910332
768.967773	21.198780
767.779297	226.236710
766.589844	-31.591885
765.400391	1.384796
764.210938	93.726761
763.020508	293.832123
761.830078	304.462952
760.639648	264.398315
759.449219	325.484711
758.257813	254.494370
757.066406	326.410706
755.875000	541.134216
754.682617	311.678436
753.491211	110.834221
752.297852	294.510040
751.105469	91.448601
749.912109	101.440582
748.718750	135.524109
747.525391	184.904922
746.331055	321.993347
745.137695	7.017004
743.942383	-31.480234
742.748047	83.501663
741.552734	141.392044
740.357422	133.464233
739.162109	77.298546
737.965820	71.521400
736.770508	-133.597626
735.573242	160.636642
734.376953	-13.796231
733.179688	72.304733
731.982422	46.752525
730.785156	82.460876
729.586914	83.155174
728.388672	300.333160
727.190430	204.785645
725.992188	201.089630
724.792969	282.628876
723.593750	58.291882
722.394531	166.069794
721.194336	276.004669
719.994141	230.911850
718.793945	133.488525
717.592773	232.535690
716.391602	124.322693
715.190430	249.578995
713.989258	254.891464
712.787109	-25.335297
711.584961	232.971573
710.382813	129.494583
709.180664	187.339020
707.977539	134.143936
706.774414	-90.980087
705.570313	91.173393
704.367188	99.198364
703.163086	28.964935
701.958984	19.760931
700.753906	265.118896
699.548828	-0.541878
698.343750	44.887161
697.138672	-107.391861
695.932617	-133.468643
694.726563	77.361458
693.520508	-165.732056
692.313477	14.820078
691.106445	-30.374891
689.899414	-309.840393
688.692383	-131.218216
687.484375	-169.500076
686.276367	-38.476353
685.068359	-46.171368
683.859375	-14.720803
682.650391	-43.851639
681.441406	-66.349724
680.232422	-64.887909
679.022461	-35.148548
677.812500	70.481583
676.602539	-59.785614
675.391602	-25.383224
674.180664	2.625812
672.969727	-55.797722
671.758789	58.941322
670.546875	-87.900986
669.334961	195.627975
668.123047	61.995029
666.910156	-23.937466
665.697266	188.381958
664.484375	102.637398
663.270508	75.318695
662.057617	-51.222496
660.842773	182.806702
659.628906	-111.877937
658.415039	-71.993980
657.200195	67.130127
655.984375	-166.811111
654.769531	-79.413795
653.553711	-61.010559
652.337891	-72.783112
651.122070	-41.478508
649.905273	91.018517
648.688477	87.754250
647.471680	-33.969162
646.253906	119.790840
645.037109	228.197433
643.818359	375.177673
642.600586	109.001831
641.381836	244.916290
640.163086	51.675770
638.944336	118.401619
637.725586	34.464039
636.505859	81.379097
635.286133	224.659195
634.065430	77.692482
632.845703	-153.259644
631.625000	27.650066
630.403320	128.698380
629.182617	-0.271665
627.960938	99.873093
626.739258	133.011307
625.517578	311.397247
624.294922	302.665527
623.072266	209.761520
621.849609	300.506927
620.625977	270.572754
619.402344	259.193634
618.178711	-202.563110
616.955078	77.804657
615.730469	-4.496090
614.505859	164.765091
613.281250	22.804134
612.055664	-45.297600
610.830078	-165.788315
609.604492	-95.015083
608.378906	115.538109
607.152344	-0.071790
605.925781	30.391773
604.699219	-21.750729
