# Supplementary material for: Raman spectroscopy accurately differentiates mucosal healing from non-healing and biochemical changes following biological therapy in inflammatory bowel disease
Source: PLoS One. 2021 Jun 2;16(6):e0252210. doi: 10.1371/journal.pone.0252210 (PMC8172032; doi:10.1371/journal.pone.0252210)
Supplement: S3 Dataset — (ZIP) [file pone.0252210.s005.zip › Export UC active inflammation/OC009-1 post treatment_BL sub CR removed_14__X_-17938.5__Y_1123.72__Z_-5784.72__Time_160.txt]

1714.715820	156.781433
1713.739258	195.290924
1712.762695	178.706635
1711.785156	83.108170
1710.808594	141.907623
1709.831055	-141.018188
1708.853516	-49.895615
1707.875000	-0.328469
1706.897461	-182.355698
1705.918945	-97.871864
1704.940430	-285.152893
1703.960938	-160.569321
1702.982422	-109.595757
1702.002930	-250.034515
1701.023438	121.774651
1700.043945	-109.705841
1699.063477	-131.341629
1698.083984	-127.633644
1697.103516	-37.250862
1696.123047	-116.718788
1695.141602	125.523994
1694.161133	-234.710602
1693.179688	239.359818
1692.198242	156.419144
1691.216797	85.289001
1690.234375	188.664795
1689.251953	146.335724
1688.269531	62.397099
1687.287109	419.484436
1686.304688	217.591812
1685.321289	301.926117
1684.337891	158.036438
1683.354492	281.570435
1682.371094	366.034302
1681.387695	209.061325
1680.403320	412.436005
1679.418945	350.440399
1678.434570	656.567566
1677.449219	604.220154
1676.464844	730.970703
1675.479492	629.759338
1674.494141	686.258118
1673.507813	767.416260
1672.522461	950.317932
1671.536133	1253.428833
1670.549805	1185.259888
1669.563477	1372.791626
1668.576172	1221.069702
1667.589844	1319.652710
1666.602539	1405.576904
1665.615234	1425.788818
1664.626953	1436.007935
1663.639648	1518.477905
1662.651367	1551.129272
1661.663086	1499.532349
1660.674805	1782.495239
1659.685547	1869.800659
1658.696289	1592.029419
1657.707031	1781.086670
1656.717773	1830.236816
1655.728516	1620.428467
1654.738281	1442.961426
1653.748047	1636.539307
1652.757813	1626.785034
1651.767578	1308.011475
1650.777344	1243.701172
1649.786133	1021.201965
1648.794922	897.024536
1647.803711	842.020752
1646.811523	890.470764
1645.820313	870.605591
1644.828125	874.878052
1643.835938	301.242981
1642.843750	200.741592
1641.850586	620.550049
1640.857422	335.955505
1639.864258	149.403870
1638.871094	50.269989
1637.877930	122.866310
1636.883789	193.060699
1635.889648	197.590729
1634.895508	318.319122
1633.901367	22.958384
1632.906250	228.426773
1631.912109	-84.773643
1630.916992	23.634809
1629.920898	-157.369492
1628.925781	114.561417
1627.929688	-79.174988
1626.934570	-335.791687
1625.937500	-195.007568
1624.941406	-4.175122
1623.945313	-215.509308
1622.948242	-234.756638
1621.951172	-106.723213
1620.954102	171.114075
1619.956055	41.807362
1618.958984	59.709171
1617.960938	253.590317
1616.962891	-90.635384
1615.963867	-153.845566
1614.965820	-83.156479
1613.966797	53.130627
1612.967773	42.537277
1611.968750	-44.053654
1610.968750	-75.530571
1609.969727	-143.661743
1608.969727	-33.572529
1607.969727	-23.073853
1606.968750	-96.395302
1605.968750	39.796906
1604.967773	123.553810
1603.966797	128.730072
1602.965820	141.727463
1601.963867	102.357040
1600.962891	230.374390
1599.960938	-10.452190
1598.958984	-225.078735
1597.956055	-89.391090
1596.954102	-131.538986
1595.951172	-77.062569
1594.948242	-132.401520
1593.945313	-433.302246
1592.941406	-170.138535
1591.938477	-92.531387
1590.934570	-302.163635
1589.930664	-70.796158
1588.925781	-225.759659
1587.921875	107.005844
1586.916992	-212.442520
1585.912109	161.660660
1584.907227	196.611176
1583.901367	111.536423
1582.896484	237.423904
1581.890625	378.751129
1580.884766	103.171440
1579.877930	142.636383
1578.872070	124.672119
1577.865234	278.346405
1576.858398	215.824310
1575.851563	134.964233
1574.843750	233.453003
1573.836914	295.339264
1572.829102	76.238777
1571.821289	-10.361829
1570.812500	162.785629
1569.804688	94.057663
1568.795898	-164.449356
1567.787109	80.827492
1566.778320	115.500587
1565.768555	126.612724
1564.758789	80.440529
1563.750000	65.252640
1562.739258	182.189087
1561.729492	327.429260
1560.718750	231.245392
1559.708984	137.515503
1558.698242	-57.460384
1557.686523	76.578926
1556.675781	282.925903
1555.664063	372.416901
1554.652344	29.166275
1553.640625	84.628471
1552.628906	132.106705
1551.616211	132.774475
1550.603516	102.196426
1549.590820	252.533432
1548.578125	92.226761
1547.565430	-88.894577
1546.551758	140.941071
1545.538086	148.183487
1544.524414	346.467590
1543.510742	48.387386
1542.496094	207.459244
1541.481445	-147.682434
1540.466797	-45.832088
1539.452148	146.133896
1538.437500	-69.973282
1537.421875	82.812370
1536.406250	90.864830
1535.390625	-156.631439
1534.374023	47.062668
1533.358398	-265.156372
1532.341797	185.552002
1531.325195	-29.020973
1530.308594	-135.472748
1529.291016	-28.268852
1528.274414	264.152344
1527.256836	180.312592
1526.238281	307.411041
1525.220703	-13.557824
1524.202148	-41.230324
1523.184570	-117.937386
1522.166016	286.193909
1521.146484	180.781921
1520.127930	75.254707
1519.108398	303.753876
1518.088867	675.902710
1517.069336	-0.597684
1516.049805	101.390388
1515.029297	123.536613
1514.008789	37.664291
1512.988281	246.898560
1511.967773	-65.151054
1510.946289	-12.850428
1509.925781	-88.990692
1508.904297	227.181458
1507.882813	99.413300
1506.860352	156.138367
1505.838867	-25.686172
1504.816406	-5.130200
1503.793945	-97.464310
1502.770508	-100.255348
1501.748047	-203.051819
1500.724609	-213.773117
1499.701172	-101.737076
1498.677734	-197.202820
1497.654297	-326.023254
1496.629883	-158.148544
1495.605469	-282.070740
1494.581055	-229.601624
1493.556641	-100.567604
1492.531250	-96.978790
1491.505859	-234.067886
1490.480469	24.844610
1489.455078	-10.243420
1488.429688	3.107331
1487.403320	516.825867
1486.376953	325.600861
1485.350586	162.439148
1484.324219	410.109131
1483.296875	287.616699
1482.270508	438.046478
1481.243164	195.565506
1480.214844	310.049500
1479.187500	437.171448
1478.159180	770.580383
1477.130859	558.483521
1476.102539	766.752808
1475.074219	811.856018
1474.044922	663.323975
1473.015625	807.574890
1471.986328	987.338379
1470.957031	1200.052856
1469.927734	1081.865601
1468.897461	1210.401123
1467.867188	1496.513550
1466.836914	1612.098145
1465.806641	1468.298584
1464.775391	1642.196045
1463.744141	2085.332275
1462.712891	1697.506958
1461.681641	1794.945801
1460.649414	2034.503174
1459.618164	2088.613281
1458.585938	2338.111572
1457.552734	1968.246582
1456.520508	2080.614746
1455.487305	2304.518311
1454.455078	2114.941650
1453.420898	2457.874756
1452.387695	2656.179199
1451.354492	2420.990723
1450.320313	2469.691162
1449.286133	2523.437500
1448.251953	2529.044678
1447.216797	2701.771484
1446.182617	2479.491699
1445.147461	2644.586914
1444.112305	2460.384033
1443.076172	2511.569336
1442.041016	2206.092529
1441.004883	2199.186768
1439.968750	2412.296143
1438.932617	2418.044189
1437.895508	2155.888672
1436.858398	2318.406250
1435.821289	1942.767334
1434.784180	1653.206787
1433.747070	1760.287476
1432.708984	1445.709717
1431.670898	1093.447998
1430.632813	998.805603
1429.594727	1108.630371
1428.556641	645.825012
1427.517578	601.922058
1426.478516	646.350647
1425.439453	668.132507
1424.399414	493.350983
1423.359375	391.788513
1422.320313	333.182281
1421.279297	186.475662
1420.239258	145.690323
1419.199219	89.890121
1418.158203	137.377441
1417.117188	169.820786
1416.075195	192.247253
1415.034180	-11.641537
1413.992188	-175.137024
1412.950195	-54.332878
1411.908203	94.161362
1410.866211	159.736130
1409.823242	363.565338
1408.780273	102.609528
1407.737305	118.163315
1406.694336	151.384583
1405.650391	-342.589630
1404.606445	-108.283638
1403.562500	-207.768234
1402.518555	197.233459
1401.474609	-87.704857
1400.429688	151.755402
1399.384766	7.567714
1398.339844	299.768555
1397.294922	7.947088
1396.249023	132.328949
1395.203125	-236.791214
1394.157227	88.204987
1393.111328	217.840179
1392.064453	69.600037
1391.018555	6.666994
1389.971680	-176.267944
1388.923828	251.511398
1387.876953	118.876099
1386.829102	108.959167
1385.781250	161.682800
1384.733398	17.004877
1383.685547	-104.991768
1382.636719	-79.387115
1381.587891	-163.595520
1380.539063	-52.807720
1379.490234	98.016014
1378.440430	-183.055496
1377.391602	62.847893
1376.341797	131.564438
1375.291016	120.522758
1374.241211	12.338227
1373.190430	83.894669
1372.139648	45.834816
1371.088867	-109.247223
1370.038086	-224.251526
1368.986328	-74.938522
1367.934570	-70.056778
1366.882813	-234.424438
1365.831055	14.810223
1364.778320	-104.431221
1363.726563	-270.772705
1362.673828	-33.742195
1361.620117	-120.157677
1360.567383	-94.444756
1359.513672	55.738400
1358.459961	-114.782104
1357.406250	77.874458
1356.352539	91.623955
1355.297852	150.220856
1354.243164	87.189804
1353.188477	337.292267
1352.133789	224.850220
1351.078125	286.378265
1350.023438	127.098213
1348.966797	362.601807
1347.911133	409.573761
1346.855469	516.196777
1345.798828	818.827637
1344.742188	813.985657
1343.685547	734.904602
1342.627930	876.572632
1341.571289	973.714966
1340.513672	942.105225
1339.456055	1185.580322
1338.397461	1260.675537
1337.339844	1061.050537
1336.281250	1094.313965
1335.222656	1058.395508
1334.163086	945.907288
1333.104492	1066.134766
1332.044922	991.040771
1330.985352	1007.593811
1329.925781	1004.484253
1328.865234	1058.336182
1327.805664	862.718872
1326.745117	1060.109985
1325.684570	906.797668
1324.623047	887.011475
1323.561523	1087.086182
1322.500977	894.724976
1321.438477	1117.143555
1320.376953	1235.961670
1319.314453	940.416199
1318.252930	1061.910278
1317.189453	1198.244629
1316.126953	1070.862061
1315.064453	810.553345
1314.000977	1072.843994
1312.937500	1152.825073
1311.874023	1030.905396
1310.809570	1145.536621
1309.745117	1302.071045
1308.680664	1116.501465
1307.616211	1307.627197
1306.551758	1173.999390
1305.486328	964.269226
1304.420898	1204.769165
1303.355469	1241.182983
1302.289063	1324.373291
1301.223633	1267.534424
1300.157227	1225.549072
1299.090820	1154.188354
1298.023438	1274.512207
1296.957031	1127.220337
1295.889648	1534.896973
1294.822266	1068.691895
1293.754883	1294.775269
1292.686523	1049.783447
1291.618164	974.219421
1290.549805	879.146057
1289.481445	1056.330933
1288.413086	743.264771
1287.343750	815.160217
1286.274414	676.375305
1285.205078	1083.986450
1284.134766	1013.905823
1283.064453	811.696350
1281.995117	1008.666748
1280.923828	865.403198
1279.853516	629.278748
1278.782227	1075.856323
1277.710938	903.487610
1276.639648	1156.735107
1275.568359	1118.989746
1274.496094	1252.406128
1273.423828	1246.515503
1272.351563	1233.345215
1271.279297	1071.219604
1270.206055	1307.268311
1269.132813	1299.096558
1268.059570	1034.653320
1266.986328	1324.359009
1265.913086	1247.975220
1264.838867	1337.536133
1263.764648	1366.115356
1262.689453	1587.338745
1261.615234	1462.322144
1260.540039	1037.594604
1259.464844	1256.380005
1258.389648	1321.610107
1257.313477	1299.143555
1256.238281	1259.660034
1255.162109	1432.019165
1254.085938	1348.739502
1253.008789	1430.984497
1251.931641	1284.501343
1250.854492	1247.553833
1249.777344	1225.220337
1248.700195	1514.119995
1247.622070	1486.881104
1246.543945	1289.534180
1245.465820	1276.936646
1244.387695	1135.592773
1243.308594	1232.318237
1242.229492	1188.162964
1241.150391	1330.947510
1240.071289	927.560913
1238.991211	1283.855957
1237.911133	1276.078003
1236.831055	1047.567139
1235.750977	823.993652
1234.669922	1124.173218
1233.588867	1050.923584
1232.507813	895.290100
1231.426758	1023.175354
1230.344727	1085.574829
1229.262695	1036.521118
1228.180664	1132.735474
1227.098633	979.550232
1226.015625	947.406128
1224.933594	903.149719
1223.849609	684.701721
1222.766602	809.749756
1221.683594	896.019775
1220.599609	609.923096
1219.515625	507.600159
1218.430664	779.819824
1217.346680	711.245422
1216.261719	575.027161
1215.176758	344.647614
1214.091797	510.261627
1213.005859	654.026611
1211.920898	290.920898
1210.834961	576.918701
1209.748047	795.198303
1208.662109	779.410278
1207.575195	647.845032
1206.488281	663.323425
1205.401367	657.049377
1204.313477	441.101990
1203.225586	509.437042
1202.137695	163.453918
1201.049805	323.198456
1199.961914	542.991943
1198.873047	334.227814
1197.784180	89.401230
1196.695313	133.298431
1195.605469	-106.697044
1194.515625	-156.689331
1193.425781	-283.653870
1192.335938	-54.913715
1191.246094	274.581116
1190.155273	-20.772284
1189.064453	-244.007339
1187.973633	-1.353265
1186.881836	20.243168
1185.790039	-164.665253
1184.698242	-16.001009
1183.606445	-93.001007
1182.514648	-40.511494
1181.421875	210.917053
1180.329102	-12.560547
1179.236328	42.043510
1178.142578	53.403271
1177.049805	289.907623
1175.956055	73.489014
1174.861328	43.885223
1173.767578	148.307861
1172.672852	104.183250
1171.578125	495.575165
1170.483398	319.633728
1169.387695	320.710449
1168.291992	185.383072
1167.196289	-74.299744
1166.100586	165.683395
1165.004883	78.045296
1163.908203	78.772049
1162.811523	86.586372
1161.714844	192.242203
1160.617188	240.455948
1159.519531	-59.986839
1158.421875	274.519409
1157.324219	420.279480
1156.225586	296.298798
1155.127930	551.547546
1154.028320	506.121460
1152.929688	322.364716
1151.831055	348.366791
1150.731445	88.306694
1149.631836	102.273499
1148.531250	-14.858508
1147.431641	196.628113
1146.331055	19.850622
1145.230469	-80.753822
1144.129883	-114.753082
1143.028320	-203.544540
1141.926758	-261.446655
1140.825195	-250.431458
1139.723633	-229.982712
1138.621094	-157.329987
1137.518555	-65.769836
1136.416016	-76.492989
1135.313477	29.116543
1134.209961	-36.399429
1133.106445	76.127708
1132.002930	501.886261
1130.898438	521.533264
1129.794922	348.911469
1128.690430	489.433685
1127.585938	848.024780
1126.480469	649.148193
1125.375977	649.440369
1124.270508	509.823486
1123.164063	808.573730
1122.058594	479.335785
1120.952148	550.457275
1119.845703	410.736694
1118.739258	455.681091
1117.631836	429.533051
1116.525391	10.533463
1115.417969	90.848053
1114.309570	211.274811
1113.202148	116.410408
1112.093750	352.518036
1110.985352	449.010071
1109.876953	68.059631
1108.767578	344.026459
1107.658203	506.440216
1106.548828	621.507385
1105.439453	580.653198
1104.329102	605.858398
1103.218750	704.168579
1102.108398	658.473755
1100.998047	718.908325
1099.886719	713.240051
1098.775391	698.106506
1097.664063	402.442810
1096.552734	820.945862
1095.440430	699.670532
1094.328125	580.776062
1093.215820	676.219116
1092.102539	510.232300
1090.990234	414.927551
1089.876953	434.952087
1088.762695	600.815430
1087.649414	406.686157
1086.535156	586.555298
1085.420898	688.736572
1084.306641	628.655518
1083.191406	502.777252
1082.076172	405.142120
1080.960938	659.908203
1079.845703	569.313477
1078.729492	694.762695
1077.613281	392.909454
1076.497070	530.073914
1075.380859	617.900513
1074.263672	534.430664
1073.146484	258.689056
1072.029297	327.761627
1070.912109	284.288818
1069.793945	294.739899
1068.675781	288.797821
1067.557617	210.249573
1066.438477	426.847687
1065.319336	446.673523
1064.200195	468.850037
1063.081055	598.699463
1061.961914	363.483429
1060.841797	479.300232
1059.721680	274.668701
1058.600586	530.798523
1057.480469	293.578674
1056.359375	402.403351
1055.238281	326.613434
1054.116211	194.819183
1052.995117	168.237442
1051.873047	-31.098719
1050.750000	-29.538836
1049.627930	364.186371
1048.504883	67.063416
1047.381836	-61.903042
1046.258789	315.365021
1045.134766	95.550484
1044.011719	134.676010
1042.886719	183.144028
1041.762695	56.889778
1040.638672	-62.257412
1039.513672	177.391418
1038.388672	235.360001
1037.262695	272.407745
1036.136719	344.417572
1035.010742	288.479218
1033.884766	146.557251
1032.758789	283.883911
1031.631836	204.953201
1030.504883	428.362579
1029.377930	261.266052
1028.250000	59.462513
1027.122070	-209.540680
1025.994141	-345.943085
1024.866211	-224.440292
1023.737305	-337.395325
1022.608398	2.396051
1021.479492	-335.472778
1020.350586	8.980213
1019.220703	-110.527634
1018.090820	-433.948730
1016.960938	-390.822601
1015.830078	-319.812561
1014.700195	-190.796509
1013.569336	-13.094639
1012.437500	25.648224
1011.306641	154.793793
1010.174805	337.225464
1009.042969	214.153992
1007.910156	250.912674
1006.778320	306.276367
1005.645508	687.846008
1004.512695	1356.093506
1003.378906	2239.141602
1002.245117	2735.897461
1001.111328	2208.848633
999.977539	1670.609375
998.843750	1001.085205
997.708984	435.901031
996.574219	32.709625
995.438477	96.059906
994.303711	-68.939888
993.167969	-16.882210
992.032227	157.519852
990.895508	145.180801
989.758789	112.225174
988.622070	330.643982
987.485352	182.699707
986.348633	-18.034655
985.210938	-179.392212
984.073242	-114.876152
982.934570	-179.184662
981.796875	161.764191
980.658203	-79.496880
979.519531	-65.149384
978.379883	22.925219
977.240234	124.890800
976.100586	102.800499
974.960938	-8.780855
973.821289	61.358002
972.680664	154.572357
971.540039	266.255768
970.398438	166.765625
969.257813	-93.239075
968.116211	0.473866
966.974609	259.496582
965.832031	-213.287796
964.689453	32.179325
963.546875	-112.146980
962.404297	-65.987473
961.261719	294.286652
960.118164	331.439789
958.974609	-107.788635
957.830078	355.723358
956.686523	411.573059
955.541992	2.809371
954.396484	264.977203
953.251953	209.100723
952.106445	322.676727
950.960938	402.027435
949.815430	33.310623
948.668945	202.123474
947.522461	149.299500
946.375977	252.015854
945.229492	94.392914
944.082031	455.424713
942.934570	202.196106
941.787109	134.130112
940.638672	467.910431
939.491211	313.372345
938.342773	352.942657
937.193359	301.400085
936.044922	414.178741
934.895508	481.442322
933.745117	318.619751
932.595703	322.331848
931.445313	301.110077
930.294922	355.180176
929.144531	183.935425
927.993164	415.814178
926.842773	406.463379
925.690430	342.634430
924.539063	267.577057
923.386719	-34.746357
922.234375	95.191620
921.082031	216.090668
919.929688	-117.480392
918.776367	162.686798
917.623047	90.742210
916.468750	236.960770
915.315430	224.281967
914.161133	173.128372
913.006836	-84.413078
911.851563	-46.774273
910.696289	-315.276703
909.541016	-73.297173
908.385742	-98.870773
907.229492	256.477051
906.074219	-274.335358
904.916992	-197.601120
903.760742	-48.331821
902.603516	3.583928
901.446289	-308.955536
900.289063	-12.372197
899.131836	-73.400566
897.973633	-5.354794
896.815430	-25.477575
895.656250	-301.047852
894.498047	128.970215
893.338867	-55.947857
892.178711	62.108013
891.019531	-43.494781
889.859375	-51.850700
888.699219	158.902451
887.539063	245.445969
886.377930	27.301970
885.216797	34.976971
884.055664	114.894394
882.893555	341.439728
881.732422	249.971664
880.570313	183.396347
879.407227	491.053284
878.245117	404.259857
877.082031	349.092346
875.918945	131.822479
874.754883	119.609314
873.590820	512.658081
872.426758	327.116699
871.262695	319.457336
870.098633	161.099396
868.933594	497.651276
867.768555	280.913788
866.602539	253.137863
865.436523	106.272720
864.270508	119.026833
863.104492	309.255157
861.938477	499.402496
860.771484	429.007050
859.604492	535.992493
858.436523	494.807281
857.269531	498.510254
856.101563	679.432190
854.932617	532.830505
853.764648	623.955505
852.595703	623.124329
851.426758	705.202209
850.256836	527.321106
849.087891	609.350708
847.917969	702.524170
846.748047	636.661804
845.577148	463.362488
844.406250	475.870544
843.235352	302.636871
842.064453	250.245239
840.892578	260.468231
839.720703	199.105072
838.548828	184.675186
837.375977	152.337830
836.204102	166.889359
835.031250	114.382835
833.857422	182.452896
832.684570	-86.693611
831.510742	-38.794773
830.335938	198.719696
829.162109	360.207397
827.987305	416.732849
826.812500	515.545349
825.637695	471.565063
824.461914	115.494209
823.286133	200.760071
822.110352	-121.785355
820.933594	-132.404755
819.757813	-151.999130
818.580078	-265.148499
817.403320	20.099432
816.225586	-24.195272
815.048828	89.412781
813.870117	38.309834
812.692383	69.427689
811.513672	2.642514
810.334961	-39.740196
809.156250	-157.733093
807.976563	-18.040302
806.796875	-118.367699
805.617188	-269.799988
804.436523	-14.976872
803.255859	-321.885071
802.075195	-224.880554
800.894531	-174.590759
799.712891	-308.491333
798.531250	-151.935623
797.349609	-290.378937
796.167969	-196.128098
794.985352	-161.828690
793.802734	-446.630341
792.619141	-627.284058
791.436523	-225.600204
790.252930	-52.197937
789.069336	-80.363052
787.884766	-84.254745
786.700195	137.407913
785.515625	135.510178
784.331055	84.886620
783.145508	253.053864
781.959961	45.353977
780.774414	158.049484
779.587891	38.672688
778.402344	334.460541
777.215820	-58.845463
776.028320	79.949005
774.840820	-35.190079
773.654297	105.586426
772.465820	124.906319
771.278320	234.562607
770.089844	207.400040
768.901367	151.524002
767.711914	-54.245930
766.523438	59.485481
765.333984	181.912460
764.143555	-85.570618
762.954102	179.822617
761.763672	211.708206
760.573242	206.112381
759.382813	110.260002
758.191406	394.937714
757.000000	169.242371
755.808594	521.830750
754.616211	151.050079
753.423828	250.677292
752.231445	240.367371
751.039063	280.544922
749.845703	125.229187
748.652344	51.189686
747.458984	49.589458
746.264648	56.744778
745.070313	296.431244
743.875977	149.946808
742.680664	360.955536
741.486328	249.576218
740.291016	208.379990
739.094727	29.143520
737.899414	106.313889
736.703125	-9.297427
735.506836	-201.492523
734.309570	129.646820
733.112305	-69.036911
731.915039	-18.153555
730.717773	78.665565
729.519531	-126.372139
728.322266	127.916809
727.123047	231.268906
725.924805	81.065933
724.725586	11.820964
723.526367	276.895966
722.327148	203.351028
721.126953	239.067596
719.926758	215.874268
718.726563	280.047882
717.525391	455.534363
716.325195	373.572998
715.123047	167.395325
713.921875	286.280182
712.719727	19.313391
711.518555	212.423065
710.315430	100.458359
709.113281	-44.052864
707.910156	-70.801941
706.707031	31.019012
705.502930	-86.995743
704.299805	-193.981934
703.095703	49.502029
701.891602	205.948837
700.686523	438.546326
699.481445	216.679291
698.276367	197.189453
697.071289	-56.913696
695.865234	245.467499
694.659180	-223.382751
693.453125	-25.139082
692.246094	5.926692
691.039063	-347.155975
689.832031	-248.531158
688.625000	-206.257217
687.416992	57.381752
686.208984	-127.941620
685.000977	-13.839218
683.791992	-209.675812
682.583008	-39.037678
681.374023	-119.723183
680.164063	-126.609489
678.955078	-200.531906
677.745117	-157.390091
676.534180	-16.753084
675.324219	-174.762466
674.113281	-144.353775
672.902344	-59.792656
671.690430	44.283665
670.478516	-33.245022
669.266602	248.190048
668.054688	88.659111
666.841797	-18.873241
665.628906	78.921730
664.416016	228.550171
663.203125	56.416145
661.989258	134.812225
660.775391	5.998284
659.561523	-163.744522
658.346680	22.544439
657.131836	94.425804
655.916992	-92.500961
654.701172	145.312485
653.485352	-93.348763
652.269531	-51.844475
651.053711	-3.974628
649.836914	-89.750832
648.620117	-89.467163
647.403320	-164.660446
646.186523	61.356213
644.968750	164.452042
643.750977	379.181366
642.532227	455.958008
641.314453	461.507416
640.095703	266.873322
638.875977	325.671692
637.657227	203.637756
636.437500	72.742332
635.217773	-43.415535
633.997070	91.334335
632.777344	167.640793
631.556641	103.955872
630.335938	159.990128
629.114258	43.854515
627.892578	21.601419
626.670898	-41.971344
625.449219	103.961960
624.226563	-100.206169
623.003906	147.166489
621.781250	218.002808
620.557617	422.952576
619.333984	68.063164
618.110352	18.604229
616.886719	-170.894516
615.662109	-40.300640
614.437500	27.149851
613.212891	-77.637733
611.987305	-166.425781
610.761719	-31.892843
609.536133	39.327477
608.310547	40.800838
607.083984	-76.643623
605.857422	88.602379
604.630859	-200.497437
