# Supplementary material for: Raman spectroscopy accurately differentiates mucosal healing from non-healing and biochemical changes following biological therapy in inflammatory bowel disease
Source: PLoS One. 2021 Jun 2;16(6):e0252210. doi: 10.1371/journal.pone.0252210 (PMC8172032; doi:10.1371/journal.pone.0252210)
Supplement: S3 Dataset — (ZIP) [file pone.0252210.s005.zip › Export UC active inflammation/OC037-1 pre treatment_base sub CR removed_15__X_9098.98__Y_11121.4__Z_1761.41__Time_171.txt]

1714.774414	34.669319
1713.797852	10.352678
1712.820313	-101.029678
1711.843750	126.333458
1710.866211	-77.330360
1709.888672	-44.271946
1708.911133	94.029671
1707.933594	-88.489502
1706.955078	-149.698120
1705.976563	-36.082626
1704.998047	102.297806
1704.019531	-58.464664
1703.040039	-20.450708
1702.061523	82.496910
1701.082031	-108.187134
1700.101563	41.505428
1699.122070	66.181625
1698.141602	241.177734
1697.161133	280.465485
1696.180664	144.049026
1695.200195	64.444160
1694.218750	327.336029
1693.238281	310.419128
1692.256836	326.145142
1691.274414	395.835510
1690.292969	338.063690
1689.310547	491.646393
1688.328125	595.088440
1687.345703	544.424072
1686.363281	675.650513
1685.379883	892.661438
1684.396484	862.335144
1683.413086	837.917786
1682.429688	806.081360
1681.445313	985.155396
1680.461914	1127.445679
1679.477539	1027.973877
1678.493164	1147.287720
1677.507813	1189.896484
1676.523438	1217.064697
1675.538086	1090.468628
1674.552734	1501.492798
1673.566406	1553.962891
1672.581055	1652.093506
1671.594727	1596.540527
1670.608398	1647.740112
1669.622070	2081.810547
1668.634766	2030.235596
1667.648438	1907.478638
1666.661133	1899.325439
1665.673828	2056.123047
1664.685547	2213.265869
1663.698242	2317.733643
1662.709961	2449.071289
1661.721680	2509.182129
1660.733398	2450.396973
1659.744141	2299.273926
1658.755859	2546.009277
1657.766602	2488.404053
1656.777344	2171.683594
1655.787109	2215.518799
1654.797852	2047.951294
1653.807617	1912.555054
1652.817383	1854.290161
1651.827148	1772.582031
1650.835938	1752.056030
1649.844727	1327.331665
1648.853516	1265.260010
1647.862305	1388.523315
1646.871094	1083.991333
1645.878906	859.130371
1644.886719	576.555237
1643.894531	827.767639
1642.902344	738.595581
1641.910156	554.715576
1640.916992	592.826843
1639.923828	538.840881
1638.930664	194.991974
1637.936523	247.081772
1636.943359	291.481903
1635.949219	307.090790
1634.955078	-72.375458
1633.960938	-198.529007
1632.965820	-63.645100
1631.970703	-36.591198
1630.975586	6.444485
1629.980469	-89.864868
1628.985352	124.605141
1627.989258	62.876328
1626.993164	-27.592398
1625.997070	-36.322006
1625.000977	62.919506
1624.003906	72.885254
1623.007813	-98.360580
1622.010742	-3.987945
1621.012695	185.055130
1620.015625	22.179771
1619.017578	43.320530
1618.020508	271.983856
1617.021484	309.036957
1616.023438	57.505264
1615.025391	126.281784
1614.026367	-48.834724
1613.027344	-61.183464
1612.028320	49.792484
1611.028320	103.124687
1610.029297	111.952309
1609.029297	68.435020
1608.029297	148.128021
1607.028320	99.500862
1606.028320	208.066452
1605.027344	300.920715
1604.026367	207.935226
1603.025391	91.474106
1602.023438	197.482971
1601.022461	-10.419912
1600.020508	-100.526611
1599.018555	-78.148033
1598.016602	74.936668
1597.013672	-93.500313
1596.010742	46.465607
1595.007813	-69.643768
1594.004883	-86.459869
1593.001953	-147.669754
1591.998047	-5.237244
1590.994141	-405.789215
1589.990234	-221.652161
1588.986328	-113.283363
1587.981445	-25.861355
1586.976563	-45.435516
1585.971680	-7.680712
1584.966797	100.395264
1583.961914	-54.845215
1582.956055	-98.030754
1581.950195	25.469471
1580.944336	-15.225118
1579.938477	-105.438393
1578.931641	4.777237
1577.924805	117.478859
1576.917969	66.118195
1575.911133	272.268127
1574.904297	7.449866
1573.896484	52.125603
1572.888672	109.694916
1571.880859	34.581539
1570.873047	63.361641
1569.864258	-9.301488
1568.855469	89.419083
1567.846680	125.664177
1566.837891	-129.030807
1565.829102	34.242680
1564.819336	-67.406921
1563.809570	103.345215
1562.799805	-174.919342
1561.790039	5.926988
1560.779297	-26.073938
1559.768555	99.971756
1558.757813	70.311951
1557.747070	157.160400
1556.736328	274.936035
1555.724609	216.375732
1554.712891	131.809891
1553.701172	-103.036751
1552.689453	275.630005
1551.676758	43.164974
1550.664063	139.298706
1549.651367	121.416382
1548.638672	30.974567
1547.625977	214.548035
1546.612305	183.297928
1545.598633	100.216499
1544.584961	-21.742365
1543.571289	-14.607135
1542.556641	87.949036
1541.541992	50.844997
1540.527344	202.100327
1539.512695	-80.570038
1538.498047	-105.168854
1537.482422	-93.792534
1536.466797	-113.536812
1535.451172	57.445347
1534.434570	34.776989
1533.418945	-137.571014
1532.402344	94.689987
1531.385742	102.478958
1530.369141	107.528000
1529.351563	-73.068588
1528.334961	-24.520758
1527.317383	157.736267
1526.299805	156.971146
1525.281250	53.083454
1524.263672	103.484810
1523.245117	-0.670177
1522.226563	147.135056
1521.208008	178.990570
1520.188477	213.233932
1519.168945	-71.447746
1518.150391	142.423325
1517.129883	-39.673576
1516.110352	-57.432652
1515.089844	27.380791
1514.070313	-57.466541
1513.049805	-37.187706
1512.028320	160.015396
1511.007813	-176.773087
1509.986328	89.332664
1508.964844	-398.958710
1507.943359	-323.003754
1506.921875	55.310760
1505.899414	-38.369320
1504.876953	-132.161743
1503.854492	-164.570343
1502.832031	-107.454330
1501.808594	3.260466
1500.786133	-60.333618
1499.762695	-52.377518
1498.739258	-1.057221
1497.714844	-72.751060
1496.691406	144.563278
1495.666992	110.950966
1494.642578	113.015800
1493.617188	-145.872849
1492.592773	-18.774517
1491.567383	-47.781109
1490.541992	250.155182
1489.516602	151.857300
1488.491211	283.339630
1487.464844	238.425125
1486.438477	211.270630
1485.412109	204.419937
1484.385742	419.465698
1483.358398	430.169983
1482.331055	601.450012
1481.303711	328.783356
1480.276367	507.421875
1479.249023	1001.971130
1478.220703	889.595093
1477.192383	1001.388611
1476.164063	893.931702
1475.135742	855.181580
1474.106445	1065.883179
1473.077148	1189.826904
1472.047852	1331.432861
1471.018555	1531.408325
1469.989258	1481.857300
1468.958984	1628.086548
1467.928711	1746.183105
1466.898438	1838.709717
1465.868164	2208.202148
1464.836914	2305.480713
1463.805664	2212.052490
1462.774414	2314.201660
1461.743164	2253.668213
1460.710938	2706.030762
1459.679688	2688.445557
1458.647461	2683.469971
1457.615234	2820.541260
1456.582031	2762.099609
1455.549805	2871.057373
1454.516602	2893.656494
1453.483398	2842.651123
1452.449219	3240.303955
1451.416016	2887.518311
1450.381836	3120.168945
1449.347656	3428.673340
1448.313477	2992.313477
1447.279297	3141.076172
1446.244141	3269.459229
1445.208984	2883.889404
1444.173828	3171.629639
1443.138672	2892.438232
1442.102539	2699.325195
1441.066406	2936.218262
1440.030273	2573.699707
1438.994141	2628.441650
1437.958008	2425.327881
1436.920898	2366.300537
1435.883789	2072.320557
1434.846680	1758.241577
1433.808594	1934.187256
1432.771484	1400.588623
1431.733398	1218.066528
1430.695313	1086.091797
1429.657227	898.660034
1428.618164	872.740295
1427.579102	745.948792
1426.540039	513.308472
1425.500977	548.004578
1424.461914	633.105957
1423.421875	544.287781
1422.381836	624.323242
1421.341797	417.187622
1420.301758	444.366730
1419.260742	390.968323
1418.219727	511.309540
1417.178711	435.320557
1416.137695	417.264587
1415.096680	215.605927
1414.054688	310.834259
1413.012695	152.084854
1411.970703	285.072021
1410.928711	128.989532
1409.885742	96.136726
1408.842773	246.751221
1407.799805	123.553085
1406.756836	246.569977
1405.712891	48.187370
1404.668945	-64.706062
1403.625000	176.379211
1402.581055	194.101639
1401.537109	98.988792
1400.492188	-56.229923
1399.447266	87.086708
1398.402344	217.874390
1397.357422	353.688934
1396.311523	103.584137
1395.265625	252.024124
1394.219727	59.811653
1393.173828	10.509277
1392.126953	134.056793
1391.081055	-2.691935
1390.034180	68.415192
1388.986328	-48.102116
1387.939453	-84.411102
1386.891602	149.492355
1385.843750	-36.711868
1384.795898	77.265114
1383.748047	-238.627701
1382.699219	-149.466522
1381.651367	-57.731445
1380.602539	-118.320694
1379.552734	-213.758728
1378.503906	-129.264603
1377.454102	-39.721390
1376.404297	-89.872208
1375.354492	-57.548595
1374.303711	-40.109364
1373.253906	-52.481850
1372.203125	-87.189789
1371.152344	-119.274879
1370.100586	3.295007
1369.049805	-178.081360
1367.998047	86.701004
1366.946289	52.578316
1365.894531	185.448242
1364.841797	79.346275
1363.789063	199.943512
1362.736328	131.466644
1361.683594	97.982117
1360.630859	161.660858
1359.577148	227.915756
1358.523438	0.850718
1357.469727	241.401215
1356.415039	312.950104
1355.361328	250.421844
1354.306641	245.185822
1353.251953	242.571732
1352.197266	436.284363
1351.141602	558.036194
1350.085938	444.048920
1349.030273	618.139587
1347.974609	477.171997
1346.918945	572.074463
1345.862305	910.125244
1344.805664	851.424194
1343.749023	991.219727
1342.691406	1026.984863
1341.634766	1132.272949
1340.577148	1111.294189
1339.519531	1305.964844
1338.460938	1384.292603
1337.403320	1160.677124
1336.344727	979.373474
1335.286133	1157.145142
1334.226563	1322.603394
1333.167969	1201.185791
1332.108398	1079.956177
1331.048828	887.215088
1329.989258	1018.555298
1328.928711	883.039856
1327.869141	1054.149658
1326.808594	1032.619629
1325.748047	1191.553101
1324.686523	1024.583130
1323.625977	1080.041748
1322.564453	1434.290771
1321.502930	1349.247437
1320.440430	1286.582153
1319.378906	1295.631714
1318.316406	1467.586792
1317.253906	1284.542847
1316.190430	1197.856201
1315.127930	1380.002808
1314.064453	1475.959839
1313.000977	1330.583496
1311.937500	1279.004761
1310.873047	1222.656860
1309.809570	1287.114014
1308.745117	1058.762329
1307.679688	1231.770508
1306.615234	1326.111084
1305.549805	1226.214355
1304.484375	1239.622437
1303.418945	1260.533813
1302.353516	1461.019531
1301.287109	951.270386
1300.220703	1311.708984
1299.154297	1377.324463
1298.087891	1342.340210
1297.020508	1098.771606
1295.954102	1081.301270
1294.886719	1213.682861
1293.818359	1233.245483
1292.750977	1044.385864
1291.682617	1118.183350
1290.614258	939.479126
1289.545898	957.114563
1288.476563	930.734497
1287.407227	1019.667053
1286.338867	1035.172485
1285.268555	825.409363
1284.199219	1108.127197
1283.128906	727.261230
1282.058594	757.943542
1280.988281	852.356201
1279.917969	912.575562
1278.846680	745.350769
1277.775391	759.298767
1276.704102	917.619934
1275.632813	963.507935
1274.560547	1053.469849
1273.488281	891.780273
1272.416016	1099.182739
1271.343750	935.298218
1270.270508	1103.708496
1269.197266	1196.443604
1268.124023	1252.609131
1267.050781	1369.849609
1265.977539	1318.760742
1264.903320	1494.646240
1263.829102	1412.006226
1262.753906	1051.501953
1261.679688	1061.788818
1260.604492	1186.699585
1259.529297	1238.523438
1258.454102	1390.280640
1257.378906	1222.960571
1256.302734	1289.556641
1255.226563	1397.577026
1254.150391	1116.153687
1253.073242	1411.672607
1251.997070	1271.604492
1250.919922	1289.767334
1249.841797	1332.294312
1248.764648	1489.132813
1247.686523	1113.584961
1246.608398	952.121582
1245.530273	1019.178955
1244.452148	1149.412109
1243.373047	997.893066
1242.293945	1298.128540
1241.214844	1037.473755
1240.135742	980.848450
1239.055664	1159.662598
1237.975586	1081.264404
1236.895508	1044.162598
1235.815430	968.304077
1234.734375	950.689819
1233.654297	1272.453857
1232.573242	990.671692
1231.491211	927.088135
1230.410156	718.209290
1229.328125	836.375244
1228.246094	661.529907
1227.163086	799.041382
1226.081055	798.548523
1224.998047	660.141541
1223.915039	545.988831
1222.832031	651.974854
1221.748047	479.839081
1220.664063	467.328918
1219.580078	454.818176
1218.496094	280.404358
1217.412109	379.050110
1216.327148	525.945923
1215.242188	431.281830
1214.157227	561.167908
1213.071289	456.844513
1211.985352	494.925476
1210.899414	417.156738
1209.813477	517.893677
1208.727539	712.609741
1207.640625	668.515015
1206.553711	672.617920
1205.466797	679.094177
1204.378906	502.415527
1203.291016	612.434326
1202.203125	344.252106
1201.115234	59.292660
1200.027344	96.991592
1198.938477	276.625122
1197.849609	145.728546
1196.760742	17.247219
1195.670898	107.637009
1194.582031	-23.289906
1193.492188	155.909317
1192.401367	-18.347347
1191.311523	119.802444
1190.220703	84.852081
1189.129883	-163.915543
1188.039063	-162.893738
1186.947266	-41.898399
1185.856445	-69.842865
1184.764648	74.936707
1183.671875	-29.940384
1182.580078	4.280922
1181.487305	-268.552246
1180.394531	-52.227570
1179.301758	60.848137
1178.208984	-75.445724
1177.115234	284.210358
1176.021484	56.734108
1174.927734	-22.238153
1173.833008	23.244785
1172.738281	257.734741
1171.643555	109.101540
1170.548828	187.758942
1169.454102	199.307281
1168.358398	-6.888381
1167.262695	124.069038
1166.166992	99.482124
1165.070313	122.609314
1163.973633	-176.958572
1162.876953	335.771545
1161.780273	200.897354
1160.683594	197.319244
1159.585938	250.937012
1158.488281	235.209229
1157.389648	407.900818
1156.291992	604.271362
1155.193359	356.790955
1154.094727	347.786865
1152.996094	97.879463
1151.896484	164.996506
1150.796875	77.074020
1149.697266	27.204191
1148.597656	-79.922112
1147.498047	165.348892
1146.397461	-99.124664
1145.296875	5.370267
1144.195313	47.827438
1143.094727	-252.464523
1141.993164	-326.754059
1140.891602	-134.759247
1139.789063	-11.922084
1138.687500	146.408325
1137.584961	-156.517120
1136.482422	279.544067
1135.379883	214.053757
1134.276367	404.973907
1133.172852	327.378479
1132.069336	546.446228
1130.964844	679.851868
1129.861328	872.409363
1128.756836	753.987488
1127.652344	751.721436
1126.546875	803.875488
1125.442383	870.123047
1124.336914	843.783386
1123.230469	893.166199
1122.125000	705.509949
1121.018555	728.621826
1119.912109	557.434814
1118.805664	738.966187
1117.699219	586.567078
1116.591797	322.899719
1115.484375	475.633118
1114.376953	495.729889
1113.268555	560.632446
1112.160156	431.530609
1111.051758	557.659607
1109.943359	596.187378
1108.833984	542.443787
1107.725586	627.989502
1106.616211	760.615295
1105.505859	659.332703
1104.396484	494.268463
1103.286133	661.920898
1102.175781	975.679321
1101.064453	963.667236
1099.954102	942.137207
1098.842773	871.001160
1097.731445	1056.739746
1096.619141	740.316956
1095.507813	984.718811
1094.395508	701.253113
1093.282227	985.390869
1092.169922	699.521729
1091.056641	964.523621
1089.943359	730.386719
1088.830078	877.444702
1087.716797	697.373962
1086.602539	912.404968
1085.488281	715.782349
1084.373047	888.232544
1083.258789	691.553833
1082.143555	821.487671
1081.028320	822.087402
1079.913086	777.993713
1078.796875	858.290344
1077.680664	666.172729
1076.564453	556.222900
1075.448242	450.953674
1074.331055	462.959473
1073.213867	505.391144
1072.096680	486.782013
1070.979492	350.913513
1069.861328	397.858643
1068.743164	716.543884
1067.625000	547.761414
1066.505859	477.370361
1065.386719	594.296448
1064.267578	661.965698
1063.148438	537.643188
1062.029297	574.800049
1060.909180	576.806152
1059.789063	384.650757
1058.667969	524.591492
1057.547852	475.088318
1056.426758	208.208618
1055.305664	439.153809
1054.183594	338.224487
1053.062500	391.488190
1051.940430	538.107971
1050.818359	285.435883
1049.695313	532.345703
1048.572266	363.773407
1047.449219	218.604477
1046.326172	232.105194
1045.203125	422.825043
1044.079102	77.242462
1042.955078	-14.115667
1041.830078	183.520142
1040.706055	308.865051
1039.581055	110.401649
1038.456055	47.108036
1037.331055	370.329681
1036.205078	113.851807
1035.079102	425.312622
1033.953125	643.597656
1032.826172	473.371185
1031.700195	554.410522
1030.573242	233.237762
1029.445313	188.840195
1028.318359	221.198975
1027.190430	72.364822
1026.062500	-90.288002
1024.934570	-322.479431
1023.805664	-111.087799
1022.676758	-29.718506
1021.547852	-191.986984
1020.418945	-235.796814
1019.289063	-358.393280
1018.159180	-21.715981
1017.029297	20.438902
1015.898438	39.459057
1014.767578	121.113640
1013.636719	-19.601536
1012.505859	187.264404
1011.375000	271.385956
1010.243164	411.110107
1009.111328	381.891113
1007.978516	628.144409
1006.846680	1098.798950
1005.713867	1567.010986
1004.581055	2259.412354
1003.447266	3069.492188
1002.313477	2647.332764
1001.179688	1964.350708
1000.045898	1064.626587
998.912109	223.180450
997.777344	213.556259
996.642578	222.522537
995.506836	118.498535
994.372070	49.267094
993.236328	116.302109
992.100586	107.317825
990.963867	45.421322
989.828125	94.354370
988.691406	-96.319466
987.553711	68.100533
986.416992	-142.938614
985.279297	-75.044594
984.141602	179.484055
983.003906	263.673737
981.865234	-45.623665
980.726563	-253.377045
979.587891	174.086334
978.448242	79.381393
977.309570	-5.922240
976.169922	-19.764452
975.030273	155.031418
973.889648	-10.191775
972.749023	109.700264
971.608398	158.497177
970.467773	150.029572
969.326172	164.686569
968.184570	140.485535
967.042969	132.529358
965.901367	-84.019493
964.758789	124.021469
963.616211	-7.236468
962.473633	-46.555828
961.330078	97.676865
960.186523	269.518555
959.042969	-2.980917
957.899414	430.266296
956.754883	103.260780
955.610352	58.175846
954.465820	86.535706
953.321289	85.320564
952.175781	139.193542
951.030273	65.145416
949.884766	-111.578133
948.738281	292.632599
947.591797	141.453293
946.445313	184.758316
945.298828	118.578278
944.151367	121.136536
943.003906	103.331535
941.856445	186.171204
940.708008	104.835274
939.559570	388.812317
938.411133	353.472412
937.262695	245.357330
936.113281	274.293762
934.964844	312.525360
933.814453	209.626541
932.665039	195.828766
931.514648	97.941353
930.364258	45.839699
929.213867	64.536888
928.062500	26.504747
926.912109	-52.289219
925.759766	-126.303802
924.608398	-138.679550
923.456055	-62.163967
922.303711	16.773993
921.151367	-106.455605
919.999023	20.548443
918.845703	-231.767670
917.692383	-45.365986
916.539063	-170.007599
915.384766	-128.660126
914.230469	-41.755005
913.076172	-183.929520
911.920898	9.940732
910.766602	-27.485687
909.611328	-218.931961
908.455078	-131.235413
907.299805	-118.219994
906.143555	76.258965
904.987305	-177.797104
903.830078	-80.466400
902.673828	-71.345718
901.516602	-0.935063
900.359375	-125.067795
899.201172	-90.569862
898.042969	39.088264
896.884766	76.095558
895.726563	-4.362000
894.567383	127.893784
893.408203	7.069442
892.249023	130.503113
891.088867	80.056763
889.929688	-96.726273
888.769531	-90.372276
887.608398	67.379852
886.448242	121.348015
885.287109	112.235909
884.125977	-239.675140
882.963867	211.679337
881.801758	6.725861
880.639648	478.325500
879.477539	124.865585
878.315430	100.676834
877.152344	-24.769873
875.989258	199.053848
874.825195	447.644348
873.661133	232.446762
872.497070	-83.844223
871.333008	257.161407
870.168945	357.371155
869.003906	-55.186230
867.838867	-51.479282
866.672852	210.833252
865.506836	25.826607
864.340820	124.094658
863.174805	193.172653
862.008789	264.518707
860.841797	439.181152
859.674805	456.666473
858.506836	281.181244
857.339844	444.629730
856.171875	560.936768
855.003906	701.890808
853.834961	620.834290
852.666016	672.101379
851.497070	472.354187
850.328125	389.231201
849.158203	532.420471
847.988281	364.248383
846.818359	440.216766
845.647461	321.408142
844.477539	408.537872
843.306641	274.119812
842.134766	128.577621
840.963867	273.812256
839.791992	101.473267
838.619141	320.384705
837.447266	98.899796
836.274414	268.495148
835.101563	241.404495
833.928711	435.375824
832.754883	227.335297
831.581055	354.170135
830.407227	547.843201
829.232422	562.888062
828.058594	430.641144
826.883789	528.096130
825.708008	440.395599
824.533203	305.850037
823.357422	242.611160
822.181641	328.597107
821.004883	225.138077
819.828125	48.155361
818.651367	200.666931
817.474609	219.465256
816.296875	60.142136
815.119141	89.899635
813.941406	48.365341
812.763672	155.733307
811.584961	171.797348
810.406250	87.721100
809.226563	228.012177
808.047852	3.766363
806.868164	-233.814438
805.688477	-251.571777
804.507813	-85.179787
803.327148	-176.459183
802.146484	-70.338272
800.965820	-235.055862
799.784180	-138.111389
798.603516	144.903870
797.420898	-42.325123
796.239258	-298.323547
795.056641	-66.858627
793.874023	26.997635
792.691406	-89.744820
791.507813	-36.082680
790.324219	-4.737627
789.140625	-79.797066
787.956055	212.331116
786.772461	121.453705
785.586914	138.837875
784.402344	100.769997
783.216797	219.514542
782.032227	309.304657
780.845703	312.722778
779.660156	271.790771
778.473633	-5.594665
777.287109	308.725525
776.100586	15.678907
774.913086	141.925842
773.725586	102.465981
772.538086	47.416809
771.349609	16.490389
770.161133	247.789764
768.972656	143.756058
767.784180	229.135208
766.594727	162.286758
765.405273	247.297287
764.215820	321.094818
763.026367	313.233459
761.835938	384.462433
760.645508	477.508179
759.454102	484.548615
758.262695	456.236450
757.072266	335.422333
755.879883	465.158752
754.688477	524.347046
753.496094	357.013214
752.303711	393.942108
751.110352	483.431030
749.917969	230.161545
748.724609	293.030273
747.530273	375.494293
746.336914	317.345520
745.142578	217.416016
743.948242	244.632065
742.752930	339.698517
741.558594	436.800293
740.363281	60.300392
739.166992	218.567047
737.971680	370.085907
736.775391	361.543121
735.579102	285.028687
734.381836	144.972412
733.185547	158.116867
731.988281	420.640289
730.790039	249.790756
729.592773	199.254913
728.394531	303.937531
727.196289	474.100769
725.997070	318.462921
724.797852	425.075439
723.598633	468.242889
722.399414	404.332306
721.199219	460.523041
719.999023	442.438446
718.798828	330.492584
717.598633	700.836060
716.397461	632.497986
715.196289	734.318726
713.994141	461.040527
712.792969	397.190491
711.590820	237.490112
710.388672	80.069847
709.185547	288.747192
707.982422	549.638916
706.779297	-156.361160
705.576172	185.157364
704.372070	-52.373672
703.167969	184.632904
701.963867	299.771912
700.759766	116.963303
699.554688	143.066620
698.349609	140.984909
697.143555	119.434113
695.938477	-114.954056
694.732422	133.147873
693.525391	-331.145264
692.319336	-91.571907
691.112305	-30.004702
689.905273	-72.521713
688.697266	-95.361626
687.490234	66.339066
686.282227	89.292572
685.073242	125.386673
683.865234	-85.527328
682.656250	-59.955177
681.447266	15.593744
680.237305	-25.721989
679.028320	-198.981110
677.818359	-99.169289
676.607422	-124.805428
675.397461	-137.284683
674.186523	161.991699
672.975586	-53.580231
671.763672	-74.238556
670.551758	15.549189
669.339844	-9.123971
668.127930	-57.405830
666.915039	127.856308
665.703125	241.887878
664.489258	131.395966
663.276367	-19.934248
662.062500	-114.929443
660.848633	202.483521
659.634766	38.680271
658.419922	-83.942810
657.205078	-107.192337
655.990234	3.354560
654.775391	34.168644
653.559570	-124.621735
652.343750	5.463706
651.126953	-30.342220
649.911133	91.123657
648.694336	-0.625419
647.477539	-100.944801
646.259766	65.653511
645.041992	389.217926
643.824219	346.847748
642.606445	525.949524
641.387695	360.813416
640.168945	316.013702
638.950195	41.097233
637.730469	-18.991631
636.511719	105.488556
635.291016	51.396713
634.071289	181.720016
632.850586	92.691727
631.629883	-69.625275
630.409180	-21.960632
629.188477	108.921860
627.966797	101.998016
626.745117	-14.803799
625.522461	-5.626126
624.300781	75.810440
623.078125	357.979004
621.854492	395.060272
620.631836	200.023361
619.408203	154.142334
618.184570	184.462692
616.960938	-135.084198
615.736328	43.103252
614.511719	98.164261
613.287109	17.279842
612.061523	-0.660870
610.835938	110.509415
609.610352	89.840767
608.384766	-84.030945
607.158203	-107.709145
605.931641	-49.730278
604.705078	-190.007416
