# Supplementary material for: Raman spectroscopy accurately differentiates mucosal healing from non-healing and biochemical changes following biological therapy in inflammatory bowel disease
Source: PLoS One. 2021 Jun 2;16(6):e0252210. doi: 10.1371/journal.pone.0252210 (PMC8172032; doi:10.1371/journal.pone.0252210)
Supplement: S3 Dataset — (ZIP) [file pone.0252210.s005.zip › Export UC active inflammation/OC023 post treatment-1_base sub cr removed_35__X_-20371.5__Y_49405__Z_924.384__Time_395.txt]

1714.774414	168.343338
1713.797852	-2.088528
1712.820313	25.273039
1711.843750	-2.904901
1710.866211	55.421715
1709.888672	-67.797127
1708.911133	-58.901474
1707.933594	-167.141022
1706.955078	-65.693413
1705.976563	-126.891434
1704.998047	59.008991
1704.019531	-67.598076
1703.040039	-16.806898
1702.061523	-40.160744
1701.082031	-3.940517
1700.101563	-31.203588
1699.122070	-20.236273
1698.141602	-29.944883
1697.161133	11.874253
1696.180664	49.074135
1695.200195	-78.622932
1694.218750	117.595261
1693.238281	138.263901
1692.256836	234.366104
1691.274414	178.994858
1690.292969	153.748871
1689.310547	137.204254
1688.328125	230.728134
1687.345703	351.579193
1686.363281	441.084686
1685.379883	299.338287
1684.396484	422.147217
1683.413086	417.706757
1682.429688	568.424377
1681.445313	429.465912
1680.461914	640.012512
1679.477539	675.426025
1678.493164	607.687500
1677.507813	734.815857
1676.523438	1000.854004
1675.538086	764.769287
1674.552734	936.190186
1673.566406	903.450317
1672.581055	1107.863037
1671.594727	956.730652
1670.608398	1268.453979
1669.622070	1285.825806
1668.634766	1202.845337
1667.648438	1274.440430
1666.661133	1298.767578
1665.673828	1360.771973
1664.685547	1500.199707
1663.698242	1656.013184
1662.709961	1560.356079
1661.721680	1589.845093
1660.733398	1611.864258
1659.744141	1385.264404
1658.755859	1426.827759
1657.766602	1381.423462
1656.777344	1582.771118
1655.787109	1493.244629
1654.797852	1459.790649
1653.807617	1297.102905
1652.817383	1089.930420
1651.827148	1126.615723
1650.835938	1192.771484
1649.844727	957.873474
1648.853516	702.315369
1647.862305	648.098022
1646.871094	594.268250
1645.878906	535.528320
1644.886719	614.496033
1643.894531	347.857849
1642.902344	393.173462
1641.910156	290.983002
1640.916992	431.906464
1639.923828	45.431683
1638.930664	123.631653
1637.936523	117.689827
1636.943359	114.658875
1635.949219	125.067909
1634.955078	59.301071
1633.960938	-37.810589
1632.965820	-100.402916
1631.970703	-183.811584
1630.975586	80.583229
1629.980469	-186.672806
1628.985352	-153.587173
1627.989258	-62.438866
1626.993164	-31.655121
1625.997070	-105.915535
1625.000977	-111.612526
1624.003906	-93.489983
1623.007813	-119.911659
1622.010742	11.485299
1621.012695	77.276993
1620.015625	66.988274
1619.017578	33.186150
1618.020508	23.133001
1617.021484	215.305481
1616.023438	5.959267
1615.025391	-24.796406
1614.026367	101.931801
1613.027344	66.070549
1612.028320	1.443493
1611.028320	-173.200577
1610.029297	48.032112
1609.029297	185.360062
1608.029297	60.684772
1607.028320	14.668157
1606.028320	68.195374
1605.027344	82.444069
1604.026367	277.299438
1603.025391	27.193516
1602.023438	4.814692
1601.022461	84.445107
1600.020508	-194.259521
1599.018555	-177.413422
1598.016602	-95.253410
1597.013672	2.517686
1596.010742	-72.250084
1595.007813	-113.072502
1594.004883	-36.399796
1593.001953	-218.331497
1591.998047	-131.346466
1590.994141	-172.363892
1589.990234	-90.789101
1588.986328	-105.860809
1587.981445	6.805056
1586.976563	197.568863
1585.971680	28.351408
1584.966797	135.422272
1583.961914	-7.846815
1582.956055	182.358978
1581.950195	140.523590
1580.944336	161.099655
1579.938477	-29.367752
1578.931641	-113.136581
1577.924805	183.011887
1576.917969	15.707524
1575.911133	56.476284
1574.904297	107.495621
1573.896484	192.161331
1572.888672	19.250938
1571.880859	150.401215
1570.873047	273.550781
1569.864258	-107.573631
1568.855469	64.630707
1567.846680	41.816147
1566.837891	104.541382
1565.829102	86.600578
1564.819336	71.099617
1563.809570	58.034119
1562.799805	125.232742
1561.790039	-147.557281
1560.779297	64.537247
1559.768555	131.176117
1558.757813	-40.866291
1557.747070	118.712814
1556.736328	-19.923304
1555.724609	227.300385
1554.712891	-98.135201
1553.701172	-35.207615
1552.689453	154.361526
1551.676758	43.426247
1550.664063	157.483185
1549.651367	136.774887
1548.638672	126.235893
1547.625977	213.784210
1546.612305	143.390106
1545.598633	116.782562
1544.584961	141.685989
1543.571289	52.703346
1542.556641	20.397802
1541.541992	-9.499658
1540.527344	-42.154392
1539.512695	-93.054428
1538.498047	15.903591
1537.482422	78.173470
1536.466797	-1.667283
1535.451172	-19.755802
1534.434570	119.279396
1533.418945	-51.317467
1532.402344	17.695408
1531.385742	-32.055851
1530.369141	-12.400869
1529.351563	143.586975
1528.334961	77.839584
1527.317383	63.430836
1526.299805	66.869438
1525.281250	44.381413
1524.263672	-45.172977
1523.245117	184.148224
1522.226563	-3.500837
1521.208008	29.918968
1520.188477	137.705917
1519.168945	31.919601
1518.150391	206.148666
1517.129883	2.408003
1516.110352	-227.091553
1515.089844	-107.370132
1514.070313	66.070587
1513.049805	-158.657196
1512.028320	-178.121277
1511.007813	-95.077660
1509.986328	8.290673
1508.964844	-111.698761
1507.943359	-188.190735
1506.921875	-275.054596
1505.899414	-18.540348
1504.876953	42.941296
1503.854492	-26.423725
1502.832031	-98.460655
1501.808594	-9.258220
1500.786133	-219.817337
1499.762695	-143.695862
1498.739258	6.490429
1497.714844	-171.083389
1496.691406	-154.250641
1495.666992	-140.116867
1494.642578	-282.111725
1493.617188	-122.466675
1492.592773	-62.689377
1491.567383	32.718376
1490.541992	97.312805
1489.516602	151.552750
1488.491211	162.245651
1487.464844	310.712830
1486.438477	221.584702
1485.412109	147.713730
1484.385742	180.962143
1483.358398	129.896072
1482.331055	226.712799
1481.303711	152.533371
1480.276367	511.761078
1479.249023	506.219147
1478.220703	475.102356
1477.192383	650.323242
1476.164063	606.305542
1475.135742	664.120728
1474.106445	821.145813
1473.077148	832.922607
1472.047852	1020.267517
1471.018555	1064.962769
1469.989258	1203.726196
1468.958984	1383.065552
1467.928711	1475.811035
1466.898438	1502.361938
1465.868164	1490.727051
1464.836914	1766.246216
1463.805664	2016.200562
1462.774414	1991.638306
1461.743164	1941.656738
1460.710938	2033.863281
1459.679688	2014.307983
1458.647461	2126.719971
1457.615234	2023.351318
1456.582031	1922.533691
1455.549805	2301.201416
1454.516602	2375.340820
1453.483398	2401.263672
1452.449219	2462.648438
1451.416016	2524.018799
1450.381836	2557.476074
1449.347656	2540.252197
1448.313477	2459.719482
1447.279297	2333.647217
1446.244141	2316.496582
1445.208984	2215.834473
1444.173828	2196.217041
1443.138672	2113.371338
1442.102539	2177.292480
1441.066406	2299.382324
1440.030273	2138.243164
1438.994141	2047.989868
1437.958008	1876.926758
1436.920898	2036.992920
1435.883789	1482.045288
1434.846680	1558.852051
1433.808594	1254.324829
1432.771484	1270.639771
1431.733398	857.854065
1430.695313	982.851868
1429.657227	810.111084
1428.618164	680.370728
1427.579102	613.796753
1426.540039	370.798676
1425.500977	417.887390
1424.461914	449.897125
1423.421875	527.305359
1422.381836	514.049072
1421.341797	281.726044
1420.301758	132.680099
1419.260742	295.967987
1418.219727	298.157104
1417.178711	121.735748
1416.137695	237.349319
1415.096680	212.118805
1414.054688	-89.692757
1413.012695	111.627022
1411.970703	-36.502178
1410.928711	169.924271
1409.885742	160.227234
1408.842773	115.453575
1407.799805	80.841164
1406.756836	-59.136761
1405.712891	112.372162
1404.668945	-95.144371
1403.625000	56.421520
1402.581055	54.963795
1401.537109	-16.632418
1400.492188	-68.037880
1399.447266	-129.345657
1398.402344	80.241379
1397.357422	254.756638
1396.311523	45.884109
1395.265625	-45.032345
1394.219727	77.118690
1393.173828	51.574562
1392.126953	-43.960911
1391.081055	95.978745
1390.034180	113.331467
1388.986328	-111.928894
1387.939453	20.773689
1386.891602	-104.086143
1385.843750	36.291107
1384.795898	-118.277443
1383.748047	-150.180801
1382.699219	-166.963486
1381.651367	56.245762
1380.602539	49.664906
1379.552734	-69.177841
1378.503906	21.899443
1377.454102	-96.635628
1376.404297	-135.128525
1375.354492	-33.744930
1374.303711	20.315018
1373.253906	-115.068947
1372.203125	78.882355
1371.152344	41.022831
1370.100586	-61.506489
1369.049805	-138.935425
1367.998047	142.561951
1366.946289	45.445309
1365.894531	-34.067574
1364.841797	202.787781
1363.789063	180.780167
1362.736328	151.444611
1361.683594	142.156891
1360.630859	299.678528
1359.577148	203.562515
1358.523438	90.210625
1357.469727	340.005341
1356.415039	266.692322
1355.361328	186.087845
1354.306641	254.709991
1353.251953	236.490982
1352.197266	434.464508
1351.141602	436.324860
1350.085938	550.015503
1349.030273	696.046631
1347.974609	646.117676
1346.918945	832.004456
1345.862305	831.915283
1344.805664	824.508728
1343.749023	946.142395
1342.691406	854.681152
1341.634766	961.630249
1340.577148	1029.007446
1339.519531	1257.478149
1338.460938	1067.444946
1337.403320	1008.838623
1336.344727	1009.778259
1335.286133	1186.548096
1334.226563	858.592773
1333.167969	1067.705444
1332.108398	891.011841
1331.048828	1058.211670
1329.989258	849.680603
1328.928711	1093.653809
1327.869141	1090.523804
1326.808594	971.382080
1325.748047	825.228455
1324.686523	913.841187
1323.625977	876.605225
1322.564453	1041.894897
1321.502930	913.535583
1320.440430	1071.541382
1319.378906	1088.971069
1318.316406	933.849060
1317.253906	1202.996460
1316.190430	1020.988037
1315.127930	1117.659180
1314.064453	1187.273071
1313.000977	1101.740479
1311.937500	1082.835083
1310.873047	1100.962158
1309.809570	1136.401245
1308.745117	1031.604004
1307.679688	1054.902222
1306.615234	1036.445068
1305.549805	1173.042969
1304.484375	1240.798950
1303.418945	1173.369629
1302.353516	1150.291382
1301.287109	1205.940552
1300.220703	1148.608276
1299.154297	1228.940308
1298.087891	1215.973022
1297.020508	1279.199341
1295.954102	947.204285
1294.886719	936.953064
1293.818359	929.221313
1292.750977	1014.780396
1291.682617	923.752991
1290.614258	906.390442
1289.545898	815.534668
1288.476563	739.477783
1287.407227	957.592041
1286.338867	688.070007
1285.268555	707.771118
1284.199219	1026.302856
1283.128906	837.879395
1282.058594	904.176514
1280.988281	598.460876
1279.917969	870.404480
1278.846680	895.172668
1277.775391	712.061218
1276.704102	895.868103
1275.632813	825.360901
1274.560547	984.677856
1273.488281	950.892883
1272.416016	963.567627
1271.343750	1042.212891
1270.270508	1167.245117
1269.197266	1104.236450
1268.124023	1124.268921
1267.050781	1205.322021
1265.977539	1100.910645
1264.903320	1077.059692
1263.829102	1294.683960
1262.753906	1112.322021
1261.679688	1159.205566
1260.604492	1189.011353
1259.529297	1255.358276
1258.454102	1092.668335
1257.378906	1117.598877
1256.302734	1140.080200
1255.226563	1133.330811
1254.150391	1070.592163
1253.073242	1212.294556
1251.997070	925.708557
1250.919922	1035.734985
1249.841797	1070.308472
1248.764648	1114.576782
1247.686523	1098.036255
1246.608398	993.991272
1245.530273	1154.822021
1244.452148	1177.089478
1243.373047	939.447449
1242.293945	1046.691895
1241.214844	918.375793
1240.135742	763.389160
1239.055664	1001.552002
1237.975586	861.109497
1236.895508	1094.228027
1235.815430	1101.682495
1234.734375	978.176636
1233.654297	1060.721313
1232.573242	1060.793701
1231.491211	995.407898
1230.410156	888.829102
1229.328125	913.029419
1228.246094	665.993835
1227.163086	632.042114
1226.081055	656.141846
1224.998047	583.395935
1223.915039	776.730835
1222.832031	517.657104
1221.748047	572.987488
1220.664063	253.527679
1219.580078	461.047943
1218.496094	521.016785
1217.412109	361.056091
1216.327148	488.531342
1215.242188	309.208435
1214.157227	327.873444
1213.071289	305.431732
1211.985352	418.074310
1210.899414	586.092163
1209.813477	717.786011
1208.727539	516.556274
1207.640625	575.738831
1206.553711	521.531006
1205.466797	604.644714
1204.378906	665.964661
1203.291016	493.521301
1202.203125	313.855896
1201.115234	297.928558
1200.027344	180.827423
1198.938477	46.853878
1197.849609	-46.231564
1196.760742	7.393671
1195.670898	12.813088
1194.582031	34.983677
1193.492188	-166.512848
1192.401367	-245.422379
1191.311523	-112.912430
1190.220703	-33.399654
1189.129883	194.915314
1188.039063	108.465630
1186.947266	-186.903824
1185.856445	-196.585266
1184.764648	-91.160995
1183.671875	64.513969
1182.580078	-209.328079
1181.487305	42.060337
1180.394531	-63.993271
1179.301758	16.886871
1178.208984	-19.785738
1177.115234	118.378319
1176.021484	47.989216
1174.927734	133.214828
1173.833008	127.326294
1172.738281	-5.520023
1171.643555	110.510849
1170.548828	49.338867
1169.454102	7.244366
1168.358398	240.124222
1167.262695	114.140221
1166.166992	14.422396
1165.070313	84.354797
1163.973633	156.559479
1162.876953	27.969309
1161.780273	104.759354
1160.683594	121.730705
1159.585938	374.956635
1158.488281	121.970848
1157.389648	308.091644
1156.291992	470.191376
1155.193359	374.523407
1154.094727	264.506653
1152.996094	361.877930
1151.896484	192.152573
1150.796875	51.018353
1149.697266	36.140884
1148.597656	64.065704
1147.498047	-46.228027
1146.397461	-47.034725
1145.296875	-64.582184
1144.195313	-236.897308
1143.094727	-135.585281
1141.993164	-93.870575
1140.891602	-73.656403
1139.789063	-22.622162
1138.687500	-142.837250
1137.584961	107.676575
1136.482422	63.369003
1135.379883	168.668701
1134.276367	247.717392
1133.172852	210.310715
1132.069336	528.940918
1130.964844	503.210510
1129.861328	617.427246
1128.756836	724.403564
1127.652344	688.958069
1126.546875	705.624695
1125.442383	672.442261
1124.336914	693.718994
1123.230469	473.217560
1122.125000	579.695862
1121.018555	356.833038
1119.912109	401.597473
1118.805664	469.960175
1117.699219	348.882416
1116.591797	438.407806
1115.484375	610.643738
1114.376953	411.396240
1113.268555	342.244995
1112.160156	289.625732
1111.051758	459.170715
1109.943359	458.445801
1108.833984	417.504242
1107.725586	539.529053
1106.616211	737.017761
1105.505859	643.966980
1104.396484	513.159546
1103.286133	472.044067
1102.175781	636.177856
1101.064453	566.669617
1099.954102	608.007690
1098.842773	552.620911
1097.731445	553.802124
1096.619141	592.655212
1095.507813	728.072937
1094.395508	618.413757
1093.282227	318.013306
1092.169922	535.732239
1091.056641	647.395691
1089.943359	356.548798
1088.830078	430.519287
1087.716797	523.261047
1086.602539	488.940399
1085.488281	525.161987
1084.373047	655.381226
1083.258789	386.001984
1082.143555	715.901184
1081.028320	505.342682
1079.913086	506.251038
1078.796875	584.636414
1077.680664	458.751953
1076.564453	269.559326
1075.448242	293.984131
1074.331055	416.924255
1073.213867	324.042023
1072.096680	282.797180
1070.979492	286.125092
1069.861328	69.144371
1068.743164	252.966537
1067.625000	417.979095
1066.505859	238.634720
1065.386719	459.803650
1064.267578	266.527649
1063.148438	253.582932
1062.029297	331.929260
1060.909180	24.252800
1059.789063	149.442230
1058.667969	73.500221
1057.547852	135.562439
1056.426758	239.694992
1055.305664	114.815689
1054.183594	132.533768
1053.062500	19.492399
1051.940430	39.638832
1050.818359	174.213943
1049.695313	154.718689
1048.572266	25.604797
1047.449219	157.890549
1046.326172	101.238754
1045.203125	149.599304
1044.079102	95.404999
1042.955078	62.269382
1041.830078	101.436874
1040.706055	91.726303
1039.581055	-41.371197
1038.456055	212.208832
1037.331055	79.268753
1036.205078	55.846161
1035.079102	74.386169
1033.953125	202.331726
1032.826172	218.635590
1031.700195	176.874344
1030.573242	253.768478
1029.445313	226.099930
1028.318359	-210.460464
1027.190430	-223.914505
1026.062500	-0.367540
1024.934570	-294.688293
1023.805664	-235.906921
1022.676758	-348.830231
1021.547852	-480.181519
1020.418945	-52.262173
1019.289063	-67.479111
1018.159180	-282.027191
1017.029297	-243.681549
1015.898438	-184.405548
1014.767578	-217.756638
1013.636719	64.082756
1012.505859	352.835480
1011.375000	97.361038
1010.243164	237.991333
1009.111328	156.451538
1007.978516	440.670319
1006.846680	745.684204
1005.713867	1238.006836
1004.581055	2077.073730
1003.447266	2243.079590
1002.313477	2145.614990
1001.179688	1274.169312
1000.045898	893.022583
998.912109	387.434509
997.777344	161.604843
996.642578	95.290703
995.506836	-102.449585
994.372070	129.234543
993.236328	58.693390
992.100586	126.690392
990.963867	104.833961
989.828125	110.770622
988.691406	-88.320518
987.553711	-245.724716
986.416992	-38.928963
985.279297	112.606720
984.141602	-214.785797
983.003906	-92.972305
981.865234	-67.768608
980.726563	-97.685043
979.587891	58.883221
978.448242	84.393059
977.309570	27.230564
976.169922	184.021133
975.030273	19.076963
973.889648	35.865978
972.749023	156.152267
971.608398	260.426147
970.467773	112.181915
969.326172	44.480492
968.184570	158.257309
967.042969	-81.277702
965.901367	96.957466
964.758789	105.505524
963.616211	176.086472
962.473633	-23.761745
961.330078	-67.537201
960.186523	234.841980
959.042969	67.563080
957.899414	328.787903
956.754883	113.724754
955.610352	201.075043
954.465820	235.863815
953.321289	-8.405455
952.175781	70.127174
951.030273	-54.812023
949.884766	177.140717
948.738281	41.046677
947.591797	62.839764
946.445313	16.192211
945.298828	113.607292
944.151367	-24.148331
943.003906	114.569618
941.856445	246.490875
940.708008	173.059067
939.559570	323.393646
938.411133	366.554352
937.262695	79.105751
936.113281	170.417496
934.964844	207.085541
933.814453	-84.336716
932.665039	203.241882
931.514648	203.765991
930.364258	19.923426
929.213867	52.586136
928.062500	287.945526
926.912109	8.947590
925.759766	119.277321
924.608398	-4.650078
923.456055	137.677536
922.303711	-56.471848
921.151367	-102.671761
919.999023	-7.844401
918.845703	-60.648499
917.692383	-163.305771
916.539063	-120.470909
915.384766	-13.983147
914.230469	-193.470779
913.076172	-157.184280
911.920898	-163.928543
910.766602	-70.776871
909.611328	-174.879547
908.455078	-13.567992
907.299805	-87.996078
906.143555	-150.969986
904.987305	-116.407852
903.830078	-18.352528
902.673828	131.815887
901.516602	-193.463226
900.359375	40.584049
899.201172	12.089809
898.042969	-18.582363
896.884766	131.787460
895.726563	-7.307394
894.567383	-10.611587
893.408203	90.126816
892.249023	-68.997330
891.088867	214.839752
889.929688	114.610046
888.769531	138.692444
887.608398	-42.623775
886.448242	26.737528
885.287109	64.532448
884.125977	163.273148
882.963867	79.322701
881.801758	144.289841
880.639648	193.490005
879.477539	184.106781
878.315430	260.398956
877.152344	248.838104
875.989258	304.889191
874.825195	333.934021
873.661133	216.664963
872.497070	76.975571
871.333008	171.403870
870.168945	47.596313
869.003906	133.049011
867.838867	25.103668
866.672852	-1.831459
865.506836	112.860680
864.340820	229.764023
863.174805	119.732002
862.008789	182.703079
860.841797	106.446869
859.674805	344.520813
858.506836	279.507050
857.339844	481.539001
856.171875	326.801544
855.003906	394.172424
853.834961	533.267944
852.666016	629.703247
851.497070	416.807343
850.328125	502.010956
849.158203	593.892334
847.988281	296.033356
846.818359	287.141113
845.647461	117.071228
844.477539	199.953430
843.306641	296.208862
842.134766	123.974304
840.963867	141.887421
839.791992	215.671066
838.619141	186.575317
837.447266	278.140381
836.274414	161.850723
835.101563	41.118679
833.928711	221.895630
832.754883	315.484406
831.581055	478.189026
830.407227	381.910187
829.232422	334.727966
828.058594	412.433289
826.883789	264.830536
825.708008	222.046997
824.533203	411.046631
823.357422	314.672821
822.181641	294.044556
821.004883	99.643234
819.828125	83.433662
818.651367	62.724987
817.474609	55.326359
816.296875	-132.368820
815.119141	20.357542
813.941406	-62.817158
812.763672	-94.866829
811.584961	15.325487
810.406250	-1.288408
809.226563	-146.836716
808.047852	-39.123177
806.868164	-109.208679
805.688477	-88.285599
804.507813	-69.656052
803.327148	-199.812027
802.146484	-161.333588
800.965820	-96.324142
799.784180	-237.680649
798.603516	-248.220245
797.420898	-345.279572
796.239258	-67.807701
795.056641	-193.819473
793.874023	-206.868576
792.691406	-56.093338
791.507813	-211.031464
790.324219	-18.418940
789.140625	100.987869
787.956055	21.120892
786.772461	-127.368507
785.586914	47.037941
784.402344	26.699211
783.216797	-0.338903
782.032227	94.103996
780.845703	-3.802120
779.660156	132.408188
778.473633	-0.960853
777.287109	-63.694794
776.100586	10.382145
774.913086	-28.209496
773.725586	-38.181675
772.538086	68.680588
771.349609	21.037415
770.161133	121.059029
768.972656	-1.684968
767.784180	148.819427
766.594727	177.993942
765.405273	118.962410
764.215820	169.990906
763.026367	386.044769
761.835938	128.658951
760.645508	186.014343
759.454102	234.466202
758.262695	518.179016
757.072266	370.649658
755.879883	489.148315
754.688477	260.215973
753.496094	160.974304
752.303711	252.850113
751.110352	261.141815
749.917969	157.358902
748.724609	301.646149
747.530273	248.248611
746.336914	67.526772
745.142578	62.339108
743.948242	236.947083
742.752930	172.381485
741.558594	109.973122
740.363281	-13.841684
739.166992	261.169708
737.971680	110.965469
736.775391	-100.556335
735.579102	66.801941
734.381836	126.749687
733.185547	-16.942839
731.988281	49.452217
730.790039	19.504677
729.592773	131.690216
728.394531	204.413315
727.196289	202.724686
725.997070	270.934235
724.797852	205.770599
723.598633	260.753082
722.399414	217.382507
721.199219	217.666977
719.999023	342.352905
718.798828	294.517334
717.598633	349.231445
716.397461	301.352936
715.196289	238.200684
713.994141	249.189957
712.792969	159.865036
711.590820	96.712791
710.388672	292.874481
709.185547	114.217552
707.982422	-12.101071
706.779297	251.397125
705.576172	133.783432
704.372070	-12.082620
703.167969	92.348587
701.963867	116.228394
700.759766	148.792145
699.554688	53.042877
698.349609	150.816345
697.143555	-10.094391
695.938477	26.807362
694.732422	-66.650040
693.525391	-71.010628
692.319336	-97.076630
691.112305	-10.234556
689.905273	-44.964252
688.697266	-94.854591
687.490234	-181.587830
686.282227	-116.443146
685.073242	-231.286026
683.865234	-163.957123
682.656250	-187.666290
681.447266	-107.335114
680.237305	-115.836807
679.028320	-135.139297
677.818359	-219.365570
676.607422	-32.921474
675.397461	-30.502789
674.186523	-54.020622
672.975586	52.303116
671.763672	2.887931
670.551758	5.424814
669.339844	81.495735
668.127930	-30.466835
666.915039	145.047241
665.703125	-111.545532
664.489258	156.852020
663.276367	-95.229240
662.062500	116.986816
660.848633	76.622902
659.634766	-101.782715
658.419922	-36.290642
657.205078	-48.433872
655.990234	49.437866
654.775391	-46.718639
653.559570	33.943859
652.343750	-83.634575
651.126953	31.545454
649.911133	-81.596855
648.694336	-211.874832
647.477539	60.517159
646.259766	119.740173
645.041992	146.690323
643.824219	81.153282
642.606445	114.613754
641.387695	137.336807
640.168945	123.528374
638.950195	-45.002113
637.730469	16.494331
636.511719	58.645638
635.291016	-154.798019
634.071289	-61.058022
632.850586	11.182579
631.629883	-103.335526
630.409180	7.520048
629.188477	-12.542329
627.966797	121.835220
626.745117	54.571281
625.522461	-68.413239
624.300781	5.836676
623.078125	129.321838
621.854492	156.316666
620.631836	249.669144
619.408203	103.101936
618.184570	-7.042062
616.960938	13.387622
615.736328	-64.683319
614.511719	-22.965395
613.287109	-90.421165
612.061523	4.609477
610.835938	146.555038
609.610352	-66.482407
608.384766	-72.223312
607.158203	-48.150547
605.931641	-71.192879
604.705078	-15.326491
