# Supplementary material for: Raman spectroscopy accurately differentiates mucosal healing from non-healing and biochemical changes following biological therapy in inflammatory bowel disease
Source: PLoS One. 2021 Jun 2;16(6):e0252210. doi: 10.1371/journal.pone.0252210 (PMC8172032; doi:10.1371/journal.pone.0252210)
Supplement: S3 Dataset — (ZIP) [file pone.0252210.s005.zip › Export UC active inflammation/OC003-2 _BL sub CR removed_47__X_-20091.5__Y_1275.39__Z_-881.4__Time_526.txt]

1714.767578	124.218605
1713.791016	-1.331907
1712.814453	69.819397
1711.837891	-100.208595
1710.860352	6.157006
1709.882813	64.473228
1708.905273	31.920586
1707.926758	47.853279
1706.949219	-34.967319
1705.970703	-45.156368
1704.992188	-116.564102
1704.013672	-40.346474
1703.034180	-113.677086
1702.054688	-28.708567
1701.075195	-178.743835
1700.095703	11.368469
1699.116211	121.641258
1698.135742	216.255783
1697.155273	-9.382157
1696.174805	147.659027
1695.194336	401.308289
1694.212891	345.528351
1693.231445	343.710480
1692.250000	385.149719
1691.268555	325.709839
1690.287109	488.326263
1689.304688	576.710388
1688.322266	329.585358
1687.339844	411.134796
1686.356445	573.184387
1685.374023	826.416016
1684.390625	691.065125
1683.407227	660.285645
1682.423828	654.108032
1681.439453	792.316467
1680.455078	1016.282043
1679.470703	743.040710
1678.486328	819.153992
1677.501953	973.019165
1676.516602	1185.939697
1675.531250	989.868347
1674.545898	1190.668579
1673.560547	1057.094238
1672.574219	1027.833618
1671.588867	1078.956299
1670.602539	1194.419312
1669.615234	1275.916992
1668.628906	1366.002441
1667.641602	1204.472290
1666.654297	1178.997314
1665.666992	1464.606812
1664.679688	1323.614746
1663.691406	1268.156494
1662.703125	1253.115723
1661.714844	1437.523560
1660.726563	1267.302124
1659.738281	1219.654663
1658.749023	1209.702271
1657.759766	1152.676147
1656.770508	1191.598145
1655.781250	1381.996460
1654.791016	1165.252441
1653.800781	1150.302002
1652.810547	945.434509
1651.820313	881.413818
1650.829102	820.610962
1649.838867	818.566589
1648.847656	579.147888
1647.856445	557.083862
1646.864258	303.032166
1645.873047	366.624176
1644.880859	367.307770
1643.888672	368.499725
1642.895508	420.340546
1641.903320	322.219666
1640.910156	92.680275
1639.916992	396.628815
1638.923828	4.589931
1637.930664	87.844017
1636.936523	332.328613
1635.942383	197.588470
1634.948242	158.212357
1633.954102	21.796717
1632.958984	-119.413879
1631.964844	-60.001820
1630.969727	-87.107315
1629.973633	117.835777
1628.978516	-71.693993
1627.982422	-34.486027
1626.987305	124.082176
1625.991211	35.706974
1624.994141	-186.388580
1623.998047	-95.208191
1623.000977	140.817566
1622.003906	61.726334
1621.006836	64.422699
1620.008789	-3.500977
1619.011719	-39.592560
1618.013672	42.760422
1617.015625	59.726902
1616.016602	13.966750
1615.018555	-34.145210
1614.019531	125.241959
1613.020508	35.646809
1612.021484	-30.084560
1611.022461	4.045359
1610.022461	38.370777
1609.022461	-94.821007
1608.022461	-62.719875
1607.022461	137.175751
1606.021484	62.204872
1605.020508	212.581940
1604.019531	119.622147
1603.018555	128.907379
1602.017578	-55.284126
1601.015625	30.160061
1600.013672	-46.455242
1599.011719	18.262650
1598.009766	-110.385292
1597.006836	-58.548664
1596.003906	-27.553661
1595.000977	-210.707489
1593.998047	-456.397339
1592.995117	-195.341400
1591.991211	-245.009796
1590.987305	-200.649597
1589.983398	-218.900589
1588.979492	-109.274498
1587.974609	-98.790840
1586.969727	39.487137
1585.964844	99.491325
1584.959961	182.929108
1583.955078	-22.960770
1582.949219	195.937439
1581.943359	107.324600
1580.937500	253.121429
1579.931641	190.505539
1578.924805	81.016785
1577.917969	67.827278
1576.911133	96.220444
1575.904297	-127.822899
1574.897461	241.208435
1573.889648	287.542023
1572.881836	240.173065
1571.874023	114.753746
1570.866211	20.478333
1569.857422	113.222900
1568.848633	-113.699142
1567.839844	137.240814
1566.831055	149.067581
1565.822266	210.090302
1564.812500	226.837387
1563.802734	404.328461
1562.792969	262.496063
1561.783203	102.424187
1560.772461	248.278900
1559.761719	207.241959
1558.750977	194.577408
1557.740234	264.686188
1556.729492	262.048431
1555.717773	168.576080
1554.706055	481.584106
1553.694336	302.300049
1552.682617	252.349121
1551.669922	186.703552
1550.657227	296.858185
1549.644531	406.769592
1548.631836	229.326157
1547.619141	437.073517
1546.605469	466.131073
1545.591797	409.666107
1544.578125	259.978546
1543.564453	135.978867
1542.549805	233.974518
1541.535156	316.212219
1540.520508	232.936752
1539.505859	-23.492754
1538.490234	34.846035
1537.475586	224.535736
1536.459961	117.221954
1535.444336	94.841827
1534.427734	283.697144
1533.412109	186.050537
1532.395508	160.382141
1531.378906	425.703735
1530.362305	121.242683
1529.344727	22.751364
1528.328125	91.470795
1527.310547	203.688019
1526.292969	1.535638
1525.274414	56.604397
1524.256836	-53.282326
1523.238281	73.318321
1522.219727	109.591057
1521.200195	-39.562359
1520.181641	11.650547
1519.162109	29.171156
1518.142578	123.535141
1517.123047	96.846245
1516.103516	-32.833694
1515.083008	-121.619331
1514.062500	-89.928749
1513.041992	13.384184
1512.021484	-73.529442
1511.000977	39.507923
1509.979492	-45.307549
1508.958008	-222.672577
1507.936523	-92.465958
1506.914063	-142.042740
1505.892578	-199.522522
1504.870117	-113.706444
1503.847656	-87.099190
1502.825195	-53.056686
1501.801758	-206.243271
1500.778320	34.741596
1499.754883	-198.231216
1498.731445	-180.499756
1497.708008	-47.849201
1496.683594	-115.055923
1495.659180	-18.754057
1494.634766	-137.538162
1493.610352	-90.299606
1492.585938	10.379874
1491.560547	16.223255
1490.535156	-3.704933
1489.509766	-26.393444
1488.483398	-92.715401
1487.458008	356.612152
1486.431641	116.214424
1485.405273	123.303726
1484.377930	278.187103
1483.351563	236.362152
1482.324219	472.385437
1481.296875	463.286621
1480.269531	504.995514
1479.241211	569.426880
1478.213867	564.846069
1477.185547	904.065796
1476.157227	868.468628
1475.127930	995.705200
1474.099609	995.404541
1473.070313	1119.671387
1472.041016	1154.628296
1471.011719	1199.586182
1469.981445	1572.566406
1468.952148	1525.522949
1467.921875	1669.073730
1466.891602	1710.704834
1465.860352	1940.273682
1464.830078	2276.364502
1463.798828	2180.176758
1462.767578	2205.837891
1461.735352	2416.757568
1460.704102	2119.589355
1459.671875	2266.709961
1458.639648	2588.792236
1457.607422	2560.402344
1456.575195	2605.490234
1455.541992	2607.306641
1454.508789	2715.535156
1453.475586	2866.720947
1452.442383	2888.451416
1451.408203	2864.438721
1450.375000	2959.460205
1449.340820	3219.010742
1448.305664	2986.962402
1447.271484	2990.460693
1446.236328	2710.298584
1445.202148	2556.765381
1444.166016	2463.931885
1443.130859	2740.503662
1442.095703	2637.444336
1441.059570	2567.233154
1440.023438	2302.297363
1438.986328	2386.279053
1437.950195	2189.642822
1436.913086	1740.335327
1435.875977	1839.417480
1434.838867	1776.767090
1433.801758	1484.306274
1432.763672	1262.622192
1431.725586	1227.807373
1430.687500	1177.846924
1429.649414	1102.661865
1428.611328	1042.635010
1427.572266	876.680542
1426.533203	778.876404
1425.494141	837.420593
1424.454102	749.737244
1423.415039	1057.752319
1422.375000	760.970276
1421.334961	726.294922
1420.293945	570.755859
1419.253906	523.591187
1418.212891	473.938385
1417.171875	313.603363
1416.130859	279.180603
1415.088867	378.122620
1414.046875	212.979218
1413.004883	311.980591
1411.962891	320.484680
1410.920898	112.878799
1409.877930	159.207367
1408.834961	172.915375
1407.791992	111.324570
1406.749023	69.917801
1405.706055	254.570450
1404.662109	170.601563
1403.618164	136.940964
1402.574219	163.594803
1401.529297	160.200623
1400.484375	302.363678
1399.440430	311.671295
1398.394531	338.583862
1397.349609	398.182220
1396.303711	144.592239
1395.258789	262.031616
1394.212891	174.108032
1393.166016	354.279724
1392.120117	266.593689
1391.073242	3.814361
1390.026367	286.859100
1388.979492	344.704224
1387.931641	104.933395
1386.884766	258.082489
1385.836914	98.703987
1384.789063	-55.476002
1383.740234	5.485908
1382.692383	164.030609
1381.643555	127.752480
1380.594727	-73.232498
1379.544922	18.188377
1378.496094	39.817993
1377.446289	196.369781
1376.396484	-61.291985
1375.346680	137.933350
1374.296875	42.853443
1373.246094	10.309084
1372.195313	-104.351868
1371.144531	20.529642
1370.092773	-186.002151
1369.041992	-210.352600
1367.990234	-164.779663
1366.938477	-156.424805
1365.886719	-254.990570
1364.833984	-176.578659
1363.781250	-152.793106
1362.728516	-163.688187
1361.675781	24.654436
1360.623047	-204.841125
1359.569336	-51.049461
1358.515625	-158.241699
1357.461914	-24.057343
1356.408203	-138.304932
1355.353516	107.994942
1354.298828	16.483326
1353.244141	-47.482452
1352.189453	164.423630
1351.133789	289.513489
1350.078125	154.091309
1349.022461	339.066925
1347.966797	397.607941
1346.911133	513.368225
1345.854492	495.329224
1344.797852	532.041077
1343.741211	886.256104
1342.683594	913.327209
1341.626953	415.240082
1340.569336	564.183716
1339.511719	636.468750
1338.453125	817.871521
1337.395508	826.083008
1336.336914	794.871582
1335.278320	961.852600
1334.218750	505.424957
1333.160156	561.464478
1332.100586	659.710571
1331.041016	656.727783
1329.981445	480.887848
1328.920898	925.687012
1327.861328	690.944275
1326.800781	686.251282
1325.740234	511.320740
1324.678711	712.012695
1323.618164	621.478516
1322.556641	856.998474
1321.495117	766.847961
1320.432617	738.603333
1319.371094	646.428894
1318.308594	658.060364
1317.246094	743.845337
1316.182617	731.167358
1315.120117	728.542664
1314.056641	578.254028
1312.993164	699.206848
1311.929688	665.118652
1310.865234	771.585449
1309.801758	636.916565
1308.737305	758.471313
1307.671875	668.511597
1306.607422	699.327942
1305.541992	469.560822
1304.476563	540.103210
1303.411133	549.317810
1302.345703	575.907104
1301.279297	656.721191
1300.212891	651.668762
1299.146484	715.570374
1298.080078	558.562012
1297.012695	571.216797
1295.945313	591.391785
1294.877930	729.533508
1293.810547	450.604858
1292.743164	723.968140
1291.674805	602.454834
1290.606445	758.261047
1289.537109	730.265381
1288.468750	685.271973
1287.399414	542.417053
1286.330078	632.535706
1285.260742	943.227234
1284.191406	570.620361
1283.121094	854.534668
1282.050781	901.001770
1280.980469	905.974426
1279.909180	820.540161
1278.838867	894.290588
1277.767578	877.639343
1276.696289	939.372131
1275.624023	1106.329712
1274.552734	1109.565674
1273.480469	995.620239
1272.408203	1192.128418
1271.335938	1185.922485
1270.262695	1262.864258
1269.189453	1251.982544
1268.116211	928.755310
1267.042969	1372.100830
1265.968750	1346.876099
1264.894531	1253.454346
1263.820313	1369.917847
1262.746094	1586.397827
1261.671875	1337.243042
1260.596680	1473.384155
1259.521484	1258.653931
1258.446289	1372.994751
1257.370117	1411.860107
1256.293945	1287.630005
1255.218750	1652.887573
1254.141602	1592.095337
1253.065430	1670.108398
1251.988281	1502.420654
1250.911133	1585.418457
1249.833984	1408.219482
1248.756836	1406.220093
1247.678711	1445.604614
1246.600586	1584.669434
1245.522461	1495.320068
1244.444336	1768.019531
1243.365234	1819.630859
1242.286133	1572.591064
1241.207031	1752.969482
1240.127930	1409.042725
1239.047852	1472.972656
1237.967773	1665.486328
1236.887695	1513.517212
1235.807617	1478.040283
1234.726563	1452.301514
1233.645508	1450.832397
1232.564453	1291.860596
1231.483398	1300.148926
1230.401367	1245.468018
1229.319336	1343.390381
1228.237305	1516.332031
1227.155273	1226.847900
1226.072266	1014.940063
1224.990234	1054.759155
1223.907227	876.841553
1222.823242	773.972473
1221.740234	927.443298
1220.656250	771.399597
1219.572266	409.968689
1218.488281	541.624451
1217.403320	405.041840
1216.318359	427.907745
1215.233398	351.729370
1214.148438	516.980652
1213.063477	269.379730
1211.977539	284.894501
1210.891602	285.888855
1209.805664	653.482361
1208.718750	454.154541
1207.631836	575.538025
1206.544922	817.343262
1205.458008	545.670349
1204.371094	534.283569
1203.283203	368.680878
1202.195313	453.563568
1201.107422	136.243820
1200.018555	139.173645
1198.929688	45.769405
1197.840820	200.177322
1196.751953	77.797562
1195.663086	-99.916977
1194.573242	-142.965591
1193.483398	-162.030106
1192.393555	47.169655
1191.302734	-17.739767
1190.211914	-229.250427
1189.121094	-63.653366
1188.030273	101.784843
1186.939453	-196.298050
1185.847656	-249.505203
1184.755859	-86.803711
1183.664063	49.340759
1182.571289	31.815153
1181.479492	83.744583
1180.386719	118.770874
1179.292969	180.049347
1178.200195	126.163780
1177.106445	340.550476
1176.012695	25.340996
1174.918945	124.485016
1173.824219	450.942291
1172.730469	590.422729
1171.635742	361.162720
1170.540039	167.784607
1169.445313	366.702179
1168.349609	254.496078
1167.253906	68.098694
1166.158203	49.008915
1165.061523	232.964325
1163.965820	254.227585
1162.869141	115.297424
1161.771484	329.798523
1160.674805	357.820496
1159.577148	421.516846
1158.479492	430.160034
1157.381836	438.673157
1156.283203	435.125305
1155.184570	233.476929
1154.085938	394.262573
1152.987305	120.929840
1151.887695	26.361076
1150.789063	-118.340958
1149.689453	165.747116
1148.588867	-119.725098
1147.489258	2.030597
1146.388672	-112.115723
1145.288086	-62.096668
1144.186523	54.399284
1143.085938	-119.566101
1141.984375	-272.179169
1140.882813	-27.694090
1139.781250	-21.224222
1138.678711	106.341423
1137.576172	-120.402237
1136.473633	90.019516
1135.371094	160.055084
1134.267578	301.169647
1133.164063	313.865997
1132.060547	364.403259
1130.957031	557.187073
1129.852539	308.397095
1128.748047	512.695068
1127.643555	752.344177
1126.538086	652.662659
1125.433594	659.577087
1124.328125	739.827881
1123.221680	758.297180
1122.116211	752.939819
1121.009766	569.811035
1119.903320	505.034698
1118.796875	229.455475
1117.690430	507.732483
1116.583008	601.173584
1115.475586	495.715759
1114.368164	529.732178
1113.259766	495.026611
1112.151367	618.615662
1111.042969	456.019989
1109.934570	770.733093
1108.825195	655.183411
1107.716797	603.347778
1106.606445	834.791199
1105.497070	811.031494
1104.387695	657.341919
1103.277344	855.230896
1102.166992	540.933044
1101.055664	828.164673
1099.945313	789.716675
1098.833984	722.880249
1097.721680	665.390259
1096.610352	770.438660
1095.498047	729.249878
1094.385742	534.864258
1093.273438	594.814819
1092.161133	668.768555
1091.047852	620.177551
1089.934570	642.118774
1088.821289	539.254395
1087.707031	650.404541
1086.593750	789.644775
1085.479492	507.847961
1084.364258	628.066711
1083.250000	576.590027
1082.134766	642.533447
1081.019531	459.361603
1079.903320	496.958862
1078.788086	464.029846
1077.671875	332.443756
1076.555664	461.361694
1075.439453	463.447205
1074.322266	507.685181
1073.205078	469.754547
1072.087891	265.299438
1070.969727	438.302673
1069.852539	386.179901
1068.734375	355.110229
1067.615234	230.291428
1066.497070	332.676544
1065.377930	624.629089
1064.258789	342.851074
1063.139648	330.320709
1062.019531	511.968018
1060.900391	543.782654
1059.779297	500.690033
1058.659180	555.807190
1057.538086	377.085297
1056.417969	518.634338
1055.295898	417.062164
1054.174805	133.305496
1053.052734	270.071228
1051.930664	460.469055
1050.808594	186.191208
1049.686523	388.173096
1048.563477	158.355545
1047.440430	287.916626
1046.317383	214.499756
1045.193359	143.444290
1044.069336	207.647034
1042.945313	183.259293
1041.821289	408.232117
1040.696289	327.917572
1039.572266	229.032196
1038.447266	342.112244
1037.321289	171.129425
1036.195313	253.955078
1035.070313	441.496552
1033.943359	363.750183
1032.817383	525.654968
1031.690430	468.928314
1030.563477	354.147400
1029.436523	297.572876
1028.308594	382.813995
1027.181641	163.730011
1026.052734	-66.829399
1024.924805	-188.075516
1023.796875	-295.277985
1022.667969	-230.616364
1021.538086	-423.508667
1020.409180	-129.035767
1019.279297	-161.681534
1018.149414	-231.342026
1017.019531	-298.577087
1015.889648	-187.227798
1014.758789	139.651611
1013.627930	-198.448563
1012.497070	105.288742
1011.365234	103.296776
1010.233398	152.330185
1009.101563	206.063385
1007.969727	699.542786
1006.836914	788.016418
1005.704102	1184.177979
1004.571289	1950.252441
1003.438477	2549.617188
1002.304688	2552.471680
1001.170898	1617.238770
1000.037109	1119.200684
998.902344	524.495789
997.767578	311.207428
996.632813	3.485245
995.498047	169.198608
994.362305	85.733994
993.226563	85.490623
992.090820	16.181517
990.955078	-87.552643
989.818359	16.381956
988.681641	-144.660965
987.544922	24.035326
986.407227	-26.074751
985.269531	-202.700470
984.131836	10.067186
982.994141	-136.265182
981.855469	-153.490875
980.716797	-200.473145
979.578125	178.329620
978.439453	32.693409
977.299805	103.432678
976.160156	-2.725733
975.020508	344.116058
973.879883	127.965202
972.739258	247.493271
971.598633	125.960297
970.458008	392.721008
969.316406	301.382507
968.175781	168.941177
967.033203	139.985855
965.891602	141.038101
964.749023	135.377914
963.606445	219.319839
962.463867	424.898865
961.320313	325.718872
960.177734	107.603806
959.033203	155.509567
957.889648	324.960022
956.745117	377.723206
955.600586	238.337799
954.456055	520.326660
953.311523	395.057404
952.166016	308.914825
951.020508	307.616486
949.875000	493.999481
948.728516	280.411865
947.582031	268.231628
946.435547	194.541824
945.289063	221.582581
944.141602	472.615417
942.994141	431.436432
941.846680	582.216248
940.698242	557.368042
939.550781	836.184814
938.402344	544.742126
937.252930	636.774414
936.104492	872.591064
934.955078	789.328003
933.805664	512.559998
932.655273	662.189941
931.504883	379.102631
930.354492	488.051117
929.204102	230.535446
928.052734	257.868134
926.902344	374.116486
925.750977	269.778687
924.598633	258.930115
923.446289	57.219749
922.294922	21.750910
921.141602	420.652527
919.989258	428.632721
918.835938	518.574768
917.682617	251.999634
916.529297	117.432060
915.375000	126.135658
914.220703	46.464764
913.066406	-116.979889
911.911133	62.417080
910.756836	-114.255402
909.601563	208.235306
908.445313	-65.568504
907.290039	-189.494858
906.133789	-152.309570
904.977539	-135.388321
903.820313	-308.599609
902.664063	5.296652
901.506836	-144.947983
900.348633	-2.982072
899.191406	-121.204041
898.033203	68.464348
896.875000	-60.761990
895.716797	18.247149
894.557617	169.696945
893.398438	65.777428
892.239258	25.299326
891.079102	158.925980
889.919922	410.049896
888.759766	-52.420357
887.598633	29.540882
886.438477	43.845001
885.277344	171.081635
884.115234	147.206940
882.954102	351.240112
881.791992	248.596313
880.629883	310.666290
879.467773	433.650024
878.304688	308.791290
877.141602	398.092834
875.978516	573.018188
874.815430	198.494690
873.651367	362.278961
872.487305	327.987671
871.323242	359.031464
870.158203	495.863342
868.993164	419.018646
867.828125	371.495850
866.663086	548.852051
865.497070	429.503235
864.331055	474.286224
863.165039	312.411377
861.998047	478.564240
860.832031	707.533997
859.664063	438.078827
858.497070	821.871887
857.329102	1234.684448
856.161133	799.355896
854.993164	720.847656
853.825195	886.788940
852.656250	974.209045
851.487305	718.693604
850.317383	974.171387
849.148438	750.135437
847.978516	445.582733
846.808594	398.654449
845.637695	580.069458
844.466797	284.692688
843.295898	295.964966
842.125000	322.867279
840.953125	121.625191
839.781250	123.909492
838.609375	9.921880
837.437500	351.849396
836.264648	199.808304
835.091797	172.883636
833.917969	215.161331
832.745117	96.607170
831.571289	87.437332
830.397461	151.858276
829.222656	82.329933
828.047852	521.340149
826.873047	155.030518
825.698242	410.857941
824.522461	218.474701
823.346680	-27.377968
822.170898	176.848892
820.995117	351.939606
819.818359	126.035645
818.641602	111.653152
817.463867	77.162056
816.287109	-41.973312
815.109375	161.450455
813.931641	62.184479
812.752930	-66.035187
811.574219	270.348541
810.395508	121.929230
809.216797	-59.857708
808.037109	-115.030159
806.857422	-125.865334
805.677734	-159.012527
804.498047	-216.679520
803.317383	-176.770981
802.136719	-476.502838
800.955078	-272.617676
799.774414	-202.032227
798.592773	-220.291595
797.411133	-149.991821
796.228516	-130.819824
795.045898	-377.681793
793.863281	-418.531708
792.680664	-111.770737
791.497070	35.295982
790.313477	-30.353077
789.129883	83.167366
787.946289	147.825729
786.761719	-55.343281
785.577148	33.387745
784.391602	-37.249203
783.207031	64.437134
782.021484	-10.856696
780.835938	229.718704
779.649414	260.198090
778.462891	111.645180
777.276367	258.900513
776.089844	218.324310
774.902344	-5.531047
773.714844	275.859039
772.527344	111.402016
771.338867	167.437454
770.151367	139.536270
768.962891	241.583481
767.773438	153.939850
766.584961	238.071823
765.395508	401.348541
764.205078	62.326473
763.015625	537.984741
761.825195	60.192352
760.634766	387.965607
759.443359	425.059418
758.252930	455.431702
757.061523	386.731445
755.869141	476.268005
754.677734	519.505981
753.485352	369.248627
752.292969	260.717773
751.100586	292.730377
749.907227	447.625671
748.713867	420.144714
747.520508	583.565674
746.326172	446.199677
745.131836	376.844910
743.937500	298.687103
742.743164	292.873077
741.547852	245.354736
740.352539	132.054016
739.156250	246.662231
737.960938	43.504604
736.764648	265.329590
735.568359	-10.066403
734.371094	316.697693
733.174805	-13.347260
731.977539	127.223076
730.779297	339.913757
729.582031	-140.855438
728.383789	65.231628
727.185547	277.783539
725.986328	107.752098
724.787109	25.221573
723.587891	305.405365
722.388672	-117.813148
721.188477	40.046349
719.988281	180.405136
718.788086	128.670059
717.587891	260.303680
716.386719	132.321640
715.185547	174.582642
713.983398	11.916900
712.782227	-21.980726
711.580078	61.909992
710.377930	56.502102
709.174805	125.255836
707.971680	170.110367
706.768555	-129.003296
705.565430	31.469753
704.361328	63.564980
703.157227	52.238518
701.953125	162.860428
700.748047	108.260056
699.543945	92.949013
698.338867	110.388756
697.132813	-6.794068
695.926758	-208.524612
694.720703	-88.500137
693.514648	-31.369276
692.308594	78.000366
691.101563	57.223759
689.894531	-35.006748
688.686523	-189.955322
687.478516	-218.845444
686.270508	-134.773529
685.062500	-72.257233
683.854492	-130.999054
682.645508	-165.697662
681.436523	12.142911
680.226563	-69.881531
679.016602	-177.684296
677.806641	-116.368271
676.596680	40.344120
675.386719	-92.862793
674.175781	-76.529457
672.963867	4.867731
671.752930	-34.728439
670.541016	-43.867085
669.329102	9.849846
668.117188	-55.174854
666.904297	208.426910
665.691406	-18.335787
664.478516	68.312927
663.265625	34.133560
662.051758	-19.330385
660.837891	-72.655144
659.623047	-151.736084
658.409180	-4.176387
657.194336	141.249725
655.979492	172.397919
654.763672	-5.513204
653.547852	-21.648497
652.332031	-74.375145
651.116211	-8.575978
649.899414	3.355345
648.682617	-49.336182
647.465820	-61.137177
646.249023	129.327896
645.031250	250.774979
643.813477	311.829254
642.594727	303.910950
641.376953	123.815353
640.158203	36.076645
638.939453	356.546570
637.719727	8.355130
636.500000	59.651241
635.280273	65.523003
634.060547	176.283539
632.839844	-222.171860
631.619141	53.111839
630.398438	143.282654
629.176758	121.375206
627.955078	-49.043583
626.733398	-63.412125
625.511719	-61.237080
624.289063	381.818268
623.066406	403.944733
621.843750	262.472443
620.620117	323.728088
619.397461	474.019958
618.172852	-59.658756
616.949219	142.229431
615.724609	120.405197
614.500000	-80.113876
613.275391	49.806629
612.050781	43.675606
610.825195	-196.845093
609.599609	-88.118523
608.373047	164.370651
607.146484	-116.838852
605.919922	38.307686
604.693359	-60.369354
