# Supplementary material for: Raman spectroscopy accurately differentiates mucosal healing from non-healing and biochemical changes following biological therapy in inflammatory bowel disease
Source: PLoS One. 2021 Jun 2;16(6):e0252210. doi: 10.1371/journal.pone.0252210 (PMC8172032; doi:10.1371/journal.pone.0252210)
Supplement: S3 Dataset — (ZIP) [file pone.0252210.s005.zip › Export UC active inflammation/OC034 post treatment_base sub CR removed_51__X_-4888.59__Y_10073__Z_1507.17__Time_571.txt]

1714.774414	164.682602
1713.797852	-26.685711
1712.820313	-10.284236
1711.843750	16.606733
1710.866211	-106.906937
1709.888672	-80.462311
1708.911133	-292.700592
1707.933594	1.376287
1706.955078	-2.146839
1705.976563	21.019491
1704.998047	-38.889862
1704.019531	-7.805898
1703.040039	1.806472
1702.061523	-34.037758
1701.082031	13.052043
1700.101563	-62.881001
1699.122070	144.727417
1698.141602	226.663559
1697.161133	150.989975
1696.180664	62.114002
1695.200195	96.297234
1694.218750	157.301651
1693.238281	202.459320
1692.256836	311.825623
1691.274414	370.610413
1690.292969	245.503967
1689.310547	454.119232
1688.328125	473.523743
1687.345703	423.850067
1686.363281	649.054871
1685.379883	458.630859
1684.396484	500.413147
1683.413086	473.214264
1682.429688	611.477966
1681.445313	808.560791
1680.461914	662.477234
1679.477539	756.327942
1678.493164	850.485229
1677.507813	984.840637
1676.523438	795.013855
1675.538086	961.966919
1674.552734	895.254272
1673.566406	1033.607178
1672.581055	1050.061401
1671.594727	1167.842529
1670.608398	1328.469604
1669.622070	1199.948364
1668.634766	1435.626709
1667.648438	1361.042725
1666.661133	1523.088013
1665.673828	1422.789185
1664.685547	1532.504028
1663.698242	1597.518188
1662.709961	1482.595215
1661.721680	1805.564941
1660.733398	1953.883667
1659.744141	1649.417480
1658.755859	1671.384399
1657.766602	1860.616699
1656.777344	1666.213867
1655.787109	1673.516357
1654.797852	1615.077148
1653.807617	1480.327881
1652.817383	1327.536499
1651.827148	1283.682495
1650.835938	1187.360107
1649.844727	988.378723
1648.853516	964.362244
1647.862305	869.409424
1646.871094	759.052002
1645.878906	524.978210
1644.886719	518.541809
1643.894531	438.571777
1642.902344	327.352386
1641.910156	206.014465
1640.916992	338.428986
1639.923828	244.285217
1638.930664	60.883408
1637.936523	4.506305
1636.943359	111.989891
1635.949219	-35.892532
1634.955078	-70.032928
1633.960938	-51.107834
1632.965820	12.934197
1631.970703	-20.146938
1630.975586	-21.276659
1629.980469	-158.954224
1628.985352	88.001701
1627.989258	16.791594
1626.993164	-59.329277
1625.997070	-206.115921
1625.000977	-15.954748
1624.003906	148.133438
1623.007813	-100.203903
1622.010742	214.199570
1621.012695	134.666504
1620.015625	199.912262
1619.017578	257.521667
1618.020508	165.718735
1617.021484	92.587662
1616.023438	9.244485
1615.025391	-2.975456
1614.026367	66.368607
1613.027344	91.330864
1612.028320	19.492514
1611.028320	-138.602081
1610.029297	-89.363853
1609.029297	-66.142509
1608.029297	-53.209751
1607.028320	85.633804
1606.028320	36.061050
1605.027344	-55.196609
1604.026367	-36.306206
1603.025391	95.270905
1602.023438	38.576267
1601.022461	-20.558235
1600.020508	-191.970810
1599.018555	-203.674973
1598.016602	-42.710606
1597.013672	-4.520258
1596.010742	18.096563
1595.007813	-275.278870
1594.004883	-210.601334
1593.001953	-51.844696
1591.998047	-195.897614
1590.994141	-141.430084
1589.990234	-154.751755
1588.986328	-204.517441
1587.981445	-126.375130
1586.976563	147.386368
1585.971680	76.924377
1584.966797	1.331368
1583.961914	35.274548
1582.956055	178.682114
1581.950195	85.002541
1580.944336	51.293839
1579.938477	173.855789
1578.931641	67.289734
1577.924805	116.947128
1576.917969	124.952148
1575.911133	125.146820
1574.904297	91.520226
1573.896484	-40.920204
1572.888672	141.275436
1571.880859	193.398666
1570.873047	63.551182
1569.864258	-24.697409
1568.855469	9.146632
1567.846680	45.529438
1566.837891	42.898209
1565.829102	110.308128
1564.819336	120.533081
1563.809570	172.209000
1562.799805	216.011917
1561.790039	210.440231
1560.779297	305.934387
1559.768555	142.035172
1558.757813	156.978561
1557.747070	127.768158
1556.736328	204.708466
1555.724609	149.405411
1554.712891	210.570099
1553.701172	160.259262
1552.689453	104.682007
1551.676758	38.663937
1550.664063	223.562439
1549.651367	190.940903
1548.638672	215.112869
1547.625977	45.194164
1546.612305	102.740685
1545.598633	92.918961
1544.584961	217.350494
1543.571289	165.888779
1542.556641	129.806351
1541.541992	49.686157
1540.527344	5.600251
1539.512695	33.666187
1538.498047	9.943518
1537.482422	-37.149532
1536.466797	42.034164
1535.451172	-82.749283
1534.434570	-91.596489
1533.418945	-54.198032
1532.402344	-89.160057
1531.385742	141.170197
1530.369141	-35.876499
1529.351563	44.584820
1528.334961	-34.845753
1527.317383	73.551094
1526.299805	71.023132
1525.281250	24.558510
1524.263672	122.037857
1523.245117	16.043718
1522.226563	25.659386
1521.208008	114.806297
1520.188477	-53.383324
1519.168945	-124.008003
1518.150391	49.362339
1517.129883	145.380646
1516.110352	12.538394
1515.089844	72.186012
1514.070313	-32.718708
1513.049805	41.934830
1512.028320	34.226479
1511.007813	-66.048195
1509.986328	15.682951
1508.964844	-95.193077
1507.943359	-72.859222
1506.921875	-7.138994
1505.899414	-56.997242
1504.876953	8.303198
1503.854492	-134.163483
1502.832031	-215.278091
1501.808594	-209.471725
1500.786133	-144.956619
1499.762695	-318.756775
1498.739258	-113.852219
1497.714844	-234.227707
1496.691406	-68.181175
1495.666992	-142.845169
1494.642578	-148.613281
1493.617188	65.319824
1492.592773	-45.665848
1491.567383	-44.340176
1490.541992	-55.971802
1489.516602	-11.575409
1488.491211	99.031158
1487.464844	293.673645
1486.438477	133.186371
1485.412109	194.659882
1484.385742	360.564148
1483.358398	232.808533
1482.331055	428.896179
1481.303711	333.997955
1480.276367	353.714417
1479.249023	480.325897
1478.220703	573.579651
1477.192383	676.826477
1476.164063	670.324951
1475.135742	821.587524
1474.106445	926.785767
1473.077148	947.770447
1472.047852	1128.958496
1471.018555	1215.761353
1469.989258	1159.901733
1468.958984	1396.447266
1467.928711	1469.985474
1466.898438	1660.318115
1465.868164	1784.338501
1464.836914	1900.538208
1463.805664	1803.108521
1462.774414	1954.564575
1461.743164	2309.029297
1460.710938	2213.728516
1459.679688	2260.539063
1458.647461	2231.051514
1457.615234	2244.605225
1456.582031	2275.790527
1455.549805	2375.356934
1454.516602	2586.356934
1453.483398	2482.743408
1452.449219	2541.308838
1451.416016	2688.474609
1450.381836	2716.372314
1449.347656	2779.635254
1448.313477	2624.951904
1447.279297	2726.020264
1446.244141	2799.101563
1445.208984	2588.565430
1444.173828	2441.312256
1443.138672	2569.844238
1442.102539	2574.284180
1441.066406	2340.916016
1440.030273	2411.017334
1438.994141	2273.725586
1437.958008	2290.615723
1436.920898	2100.217773
1435.883789	1803.739990
1434.846680	1663.946777
1433.808594	1488.801514
1432.771484	1391.971558
1431.733398	1148.723755
1430.695313	824.784424
1429.657227	922.327698
1428.618164	956.720276
1427.579102	859.922241
1426.540039	619.413269
1425.500977	520.166260
1424.461914	501.602417
1423.421875	530.899963
1422.381836	439.242493
1421.341797	435.779175
1420.301758	397.057098
1419.260742	378.481049
1418.219727	380.053925
1417.178711	366.532288
1416.137695	252.377747
1415.096680	115.643196
1414.054688	351.207550
1413.012695	113.948563
1411.970703	55.309753
1410.928711	72.126183
1409.885742	63.819748
1408.842773	37.961452
1407.799805	132.718338
1406.756836	229.983002
1405.712891	51.043148
1404.668945	68.024246
1403.625000	-115.734871
1402.581055	-60.993065
1401.537109	119.210030
1400.492188	178.987457
1399.447266	173.599075
1398.402344	198.357712
1397.357422	168.024887
1396.311523	182.866119
1395.265625	67.486664
1394.219727	-85.346214
1393.173828	275.353516
1392.126953	40.054203
1391.081055	215.484161
1390.034180	55.541401
1388.986328	-61.723492
1387.939453	-1.220963
1386.891602	41.824833
1385.843750	-40.085861
1384.795898	-64.366226
1383.748047	-16.053495
1382.699219	64.812386
1381.651367	3.345041
1380.602539	-97.970764
1379.552734	-26.830309
1378.503906	6.946683
1377.454102	-51.555386
1376.404297	104.715729
1375.354492	-148.183258
1374.303711	25.724346
1373.253906	-102.107063
1372.203125	-87.637100
1371.152344	141.353210
1370.100586	38.852119
1369.049805	-85.898033
1367.998047	-140.714966
1366.946289	-143.068832
1365.894531	16.585472
1364.841797	128.986603
1363.789063	-12.436175
1362.736328	-11.801492
1361.683594	135.777847
1360.630859	183.924332
1359.577148	97.874657
1358.523438	41.844280
1357.469727	-63.740707
1356.415039	278.258972
1355.361328	130.714996
1354.306641	179.648895
1353.251953	-19.685690
1352.197266	270.449585
1351.141602	374.386871
1350.085938	470.984680
1349.030273	508.130676
1347.974609	336.986816
1346.918945	523.299011
1345.862305	503.822723
1344.805664	777.111877
1343.749023	770.298950
1342.691406	944.578247
1341.634766	950.440002
1340.577148	1038.209839
1339.519531	962.621155
1338.460938	1020.948853
1337.403320	1052.182861
1336.344727	1073.658325
1335.286133	800.779968
1334.226563	899.323059
1333.167969	802.564026
1332.108398	1029.998535
1331.048828	881.647522
1329.989258	886.798096
1328.928711	775.938965
1327.869141	956.885925
1326.808594	903.209961
1325.748047	946.053223
1324.686523	803.824646
1323.625977	948.224304
1322.564453	900.184814
1321.502930	770.889282
1320.440430	740.503052
1319.378906	991.511902
1318.316406	1094.594482
1317.253906	815.606140
1316.190430	877.095337
1315.127930	815.488892
1314.064453	985.693970
1313.000977	1000.780029
1311.937500	924.884949
1310.873047	1033.869263
1309.809570	704.733276
1308.745117	890.338623
1307.679688	738.873230
1306.615234	831.208557
1305.549805	896.598450
1304.484375	876.039490
1303.418945	941.698669
1302.353516	977.981995
1301.287109	933.296814
1300.220703	785.580505
1299.154297	660.187134
1298.087891	950.074585
1297.020508	901.116272
1295.954102	734.483215
1294.886719	781.607483
1293.818359	728.242859
1292.750977	832.060425
1291.682617	575.401123
1290.614258	620.630310
1289.545898	710.108765
1288.476563	598.681458
1287.407227	632.030640
1286.338867	618.942688
1285.268555	740.725891
1284.199219	686.247131
1283.128906	717.621582
1282.058594	604.673401
1280.988281	496.795166
1279.917969	626.443115
1278.846680	614.263794
1277.775391	658.464478
1276.704102	582.940674
1275.632813	676.258850
1274.560547	556.997437
1273.488281	655.395447
1272.416016	885.794556
1271.343750	703.385071
1270.270508	992.499756
1269.197266	873.841858
1268.124023	1153.233521
1267.050781	900.563110
1265.977539	1082.422241
1264.903320	947.169373
1263.829102	970.598999
1262.753906	1057.512085
1261.679688	1010.388977
1260.604492	1119.366943
1259.529297	987.137695
1258.454102	1032.895996
1257.378906	1044.614258
1256.302734	1005.269592
1255.226563	939.236694
1254.150391	1080.204590
1253.073242	1101.940552
1251.997070	1118.864868
1250.919922	1026.389526
1249.841797	985.093262
1248.764648	980.344177
1247.686523	1187.148315
1246.608398	1094.983398
1245.530273	947.026611
1244.452148	961.949341
1243.373047	862.767212
1242.293945	972.502625
1241.214844	931.717651
1240.135742	830.313965
1239.055664	840.622864
1237.975586	957.710449
1236.895508	955.929749
1235.815430	796.557495
1234.734375	758.512024
1233.654297	996.833008
1232.573242	949.118286
1231.491211	695.509033
1230.410156	848.975464
1229.328125	941.850952
1228.246094	882.161377
1227.163086	778.943176
1226.081055	641.892273
1224.998047	836.403564
1223.915039	793.761597
1222.832031	780.163269
1221.748047	812.518066
1220.664063	591.018921
1219.580078	594.389954
1218.496094	218.373779
1217.412109	518.960205
1216.327148	454.689606
1215.242188	349.380035
1214.157227	473.454865
1213.071289	520.220093
1211.985352	530.744812
1210.899414	579.842041
1209.813477	476.927429
1208.727539	511.488892
1207.640625	608.694702
1206.553711	397.279144
1205.466797	501.626648
1204.378906	504.697449
1203.291016	411.370514
1202.203125	248.199280
1201.115234	150.066269
1200.027344	167.479111
1198.938477	160.771957
1197.849609	14.454905
1196.760742	43.763134
1195.670898	60.980934
1194.582031	-119.049065
1193.492188	-150.003296
1192.401367	-27.176899
1191.311523	-63.070107
1190.220703	-207.121323
1189.129883	-62.947304
1188.039063	-288.718903
1186.947266	-120.721909
1185.856445	-281.718994
1184.764648	-214.739395
1183.671875	-159.860306
1182.580078	-49.920036
1181.487305	-21.643959
1180.394531	6.535043
1179.301758	34.617264
1178.208984	81.770988
1177.115234	157.570862
1176.021484	67.958443
1174.927734	16.613855
1173.833008	151.964127
1172.738281	148.314438
1171.643555	209.188782
1170.548828	229.261520
1169.454102	124.829185
1168.358398	216.464020
1167.262695	133.401535
1166.166992	-19.055801
1165.070313	-18.581982
1163.973633	98.873329
1162.876953	211.390076
1161.780273	158.942719
1160.683594	127.901344
1159.585938	256.719574
1158.488281	461.747253
1157.389648	248.965256
1156.291992	503.777161
1155.193359	395.803802
1154.094727	356.919067
1152.996094	360.850647
1151.896484	307.456055
1150.796875	268.266846
1149.697266	195.620224
1148.597656	-36.708511
1147.498047	71.498344
1146.397461	24.775223
1145.296875	-95.841232
1144.195313	54.778500
1143.094727	38.655277
1141.993164	-3.750273
1140.891602	-24.855505
1139.789063	-74.608307
1138.687500	-119.707962
1137.584961	258.127228
1136.482422	58.277905
1135.379883	221.851883
1134.276367	150.101151
1133.172852	417.806702
1132.069336	592.682434
1130.964844	584.601257
1129.861328	714.024658
1128.756836	724.647522
1127.652344	782.576782
1126.546875	994.482971
1125.442383	817.375427
1124.336914	998.116272
1123.230469	908.512390
1122.125000	577.181274
1121.018555	679.318604
1119.912109	577.637817
1118.805664	632.133667
1117.699219	544.467896
1116.591797	563.205017
1115.484375	664.617615
1114.376953	406.337433
1113.268555	429.459869
1112.160156	573.029602
1111.051758	494.228180
1109.943359	498.056488
1108.833984	676.598145
1107.725586	812.428162
1106.616211	919.739990
1105.505859	783.703369
1104.396484	768.003418
1103.286133	877.272583
1102.175781	776.395691
1101.064453	651.864014
1099.954102	694.725037
1098.842773	756.318542
1097.731445	744.704651
1096.619141	831.969299
1095.507813	707.042542
1094.395508	911.852539
1093.282227	727.878174
1092.169922	760.511047
1091.056641	978.993408
1089.943359	738.357910
1088.830078	733.030090
1087.716797	814.651367
1086.602539	665.659668
1085.488281	608.348938
1084.373047	708.473572
1083.258789	648.658142
1082.143555	621.677124
1081.028320	803.700928
1079.913086	722.518433
1078.796875	756.345947
1077.680664	677.400757
1076.564453	635.971191
1075.448242	350.458649
1074.331055	559.988342
1073.213867	375.332764
1072.096680	568.213867
1070.979492	364.759735
1069.861328	308.988098
1068.743164	379.716675
1067.625000	448.013214
1066.505859	422.533936
1065.386719	523.460144
1064.267578	589.174072
1063.148438	533.103821
1062.029297	505.094604
1060.909180	285.216644
1059.789063	367.116394
1058.667969	327.340698
1057.547852	252.486755
1056.426758	338.899750
1055.305664	256.998749
1054.183594	415.727997
1053.062500	158.619598
1051.940430	263.542999
1050.818359	347.387115
1049.695313	251.446838
1048.572266	402.887543
1047.449219	194.969589
1046.326172	327.671234
1045.203125	276.084930
1044.079102	252.488937
1042.955078	121.683525
1041.830078	107.446983
1040.706055	128.172043
1039.581055	102.304329
1038.456055	130.015152
1037.331055	148.412674
1036.205078	101.636612
1035.079102	287.602417
1033.953125	352.523712
1032.826172	349.977814
1031.700195	224.218506
1030.573242	398.446625
1029.445313	375.049683
1028.318359	86.791092
1027.190430	-38.677006
1026.062500	-115.271393
1024.934570	-215.010895
1023.805664	-84.825783
1022.676758	-263.359528
1021.547852	-214.346786
1020.418945	-316.105255
1019.289063	-267.003571
1018.159180	-101.919708
1017.029297	-184.921448
1015.898438	-175.114532
1014.767578	-158.294205
1013.636719	-78.861259
1012.505859	39.980789
1011.375000	283.887756
1010.243164	291.604736
1009.111328	283.193512
1007.978516	411.392395
1006.846680	454.018250
1005.713867	1003.252380
1004.581055	1963.936401
1003.447266	2545.102051
1002.313477	2557.489014
1001.179688	2089.308838
1000.045898	1277.208130
998.912109	721.971375
997.777344	284.861023
996.642578	201.288239
995.506836	55.536953
994.372070	251.494125
993.236328	78.334846
992.100586	170.621231
990.963867	177.654099
989.828125	124.863396
988.691406	23.810646
987.553711	88.836975
986.416992	-64.902809
985.279297	-77.948219
984.141602	-17.170738
983.003906	140.401138
981.865234	-63.337440
980.726563	122.046257
979.587891	98.124214
978.448242	138.748825
977.309570	312.867645
976.169922	197.370468
975.030273	252.154037
973.889648	114.028107
972.749023	180.578583
971.608398	189.823425
970.467773	146.396713
969.326172	259.249176
968.184570	255.143692
967.042969	111.215263
965.901367	196.922958
964.758789	250.631866
963.616211	38.475285
962.473633	186.503006
961.330078	148.965103
960.186523	233.050980
959.042969	85.874695
957.899414	0.767053
956.754883	263.916962
955.610352	211.181000
954.465820	241.028488
953.321289	101.695267
952.175781	227.964340
951.030273	125.622177
949.884766	236.149567
948.738281	15.308278
947.591797	110.141991
946.445313	211.952621
945.298828	206.510757
944.151367	-70.548454
943.003906	136.769043
941.856445	159.244400
940.708008	286.863586
939.559570	136.211838
938.411133	257.266449
937.262695	266.674530
936.113281	175.919418
934.964844	361.207153
933.814453	63.407845
932.665039	185.166870
931.514648	181.744766
930.364258	228.592361
929.213867	204.995972
928.062500	145.154358
926.912109	60.464512
925.759766	126.155441
924.608398	41.834061
923.456055	-65.025696
922.303711	-76.180466
921.151367	-153.096283
919.999023	-84.368164
918.845703	-204.099518
917.692383	-41.944256
916.539063	-13.703609
915.384766	-216.914398
914.230469	-245.091446
913.076172	-264.027374
911.920898	-237.425797
910.766602	-276.479156
909.611328	-31.885057
908.455078	-159.097092
907.299805	-190.910187
906.143555	-63.927605
904.987305	-167.971252
903.830078	-79.285378
902.673828	-119.599602
901.516602	-48.817287
900.359375	6.214555
899.201172	-26.904343
898.042969	48.715027
896.884766	-49.750050
895.726563	-14.626233
894.567383	88.431511
893.408203	135.045959
892.249023	89.098312
891.088867	97.510864
889.929688	146.677231
888.769531	89.795242
887.608398	33.048908
886.448242	66.707153
885.287109	-143.262283
884.125977	-111.638084
882.963867	-25.797493
881.801758	64.599701
880.639648	40.060246
879.477539	83.231476
878.315430	158.009735
877.152344	140.467117
875.989258	46.425770
874.825195	110.133621
873.661133	34.297367
872.497070	8.076859
871.333008	71.936592
870.168945	-57.649181
869.003906	-36.419731
867.838867	41.065643
866.672852	154.537430
865.506836	121.908852
864.340820	93.829819
863.174805	81.525452
862.008789	201.771591
860.841797	277.090790
859.674805	233.421448
858.506836	248.157166
857.339844	287.579407
856.171875	340.467224
855.003906	397.828156
853.834961	475.358673
852.666016	454.223541
851.497070	531.712219
850.328125	329.083069
849.158203	337.123169
847.988281	244.370422
846.818359	328.535278
845.647461	255.956635
844.477539	203.527374
843.306641	83.985435
842.134766	58.433796
840.963867	46.275269
839.791992	-21.798189
838.619141	77.783234
837.447266	170.567139
836.274414	142.620346
835.101563	199.525146
833.928711	82.162094
832.754883	226.035049
831.581055	302.820251
830.407227	250.076141
829.232422	47.818203
828.058594	302.852875
826.883789	200.898865
825.708008	275.061462
824.533203	431.581146
823.357422	360.653992
822.181641	106.991211
821.004883	15.973449
819.828125	-57.270824
818.651367	14.145439
817.474609	9.758760
816.296875	67.597183
815.119141	-48.219059
813.941406	-43.969162
812.763672	-8.689078
811.584961	-49.110107
810.406250	-136.292053
809.226563	36.457088
808.047852	9.063576
806.868164	-91.716339
805.688477	-130.385635
804.507813	39.537701
803.327148	78.313744
802.146484	-198.141556
800.965820	-212.807632
799.784180	-209.838303
798.603516	-171.519852
797.420898	-244.175308
796.239258	-6.637148
795.056641	-17.504694
793.874023	-97.168121
792.691406	-48.463615
791.507813	-179.260300
790.324219	-75.468246
789.140625	-31.611275
787.956055	36.439522
786.772461	60.080231
785.586914	-130.940598
784.402344	82.628487
783.216797	-35.618546
782.032227	-34.599697
780.845703	222.604630
779.660156	245.397079
778.473633	228.300934
777.287109	217.708450
776.100586	-62.316502
774.913086	30.640797
773.725586	32.965477
772.538086	96.929825
771.349609	-70.819458
770.161133	-55.608940
768.972656	131.412674
767.784180	291.781342
766.594727	150.110718
765.405273	246.290970
764.215820	62.628468
763.026367	189.385803
761.835938	371.008789
760.645508	246.544235
759.454102	469.664612
758.262695	514.408875
757.072266	477.664185
755.879883	618.934998
754.688477	234.701096
753.496094	281.287750
752.303711	224.506409
751.110352	402.702728
749.917969	233.764587
748.724609	275.602509
747.530273	337.107513
746.336914	383.154938
745.142578	189.980530
743.948242	398.237427
742.752930	424.333191
741.558594	294.706573
740.363281	213.319946
739.166992	256.840973
737.971680	114.083824
736.775391	126.878685
735.579102	38.911366
734.381836	161.140228
733.185547	272.351685
731.988281	118.721298
730.790039	157.682983
729.592773	113.510727
728.394531	99.981316
727.196289	237.319214
725.997070	129.812393
724.797852	142.564789
723.598633	194.663544
722.399414	342.875427
721.199219	222.470139
719.999023	375.058441
718.798828	158.763702
717.598633	280.853729
716.397461	287.326385
715.196289	374.564270
713.994141	254.682587
712.792969	195.976593
711.590820	204.951248
710.388672	115.955109
709.185547	166.525269
707.982422	-57.257553
706.779297	-23.881783
705.576172	118.439957
704.372070	130.225220
703.167969	246.574020
701.963867	295.556549
700.759766	68.428436
699.554688	124.224197
698.349609	71.437355
697.143555	-57.246315
695.938477	-59.693386
694.732422	-135.845337
693.525391	-64.111870
692.319336	-116.025070
691.112305	-104.790535
689.905273	-67.350784
688.697266	-81.833366
687.490234	-54.923431
686.282227	-199.190033
685.073242	-278.159668
683.865234	-133.631210
682.656250	-93.022591
681.447266	-43.588837
680.237305	-249.624649
679.028320	-54.712952
677.818359	-91.402229
676.607422	-67.280632
675.397461	132.307327
674.186523	-70.493752
672.975586	-11.272959
671.763672	-10.307706
670.551758	-71.891701
669.339844	91.534843
668.127930	62.676048
666.915039	59.907574
665.703125	-26.983536
664.489258	160.598602
663.276367	-68.539825
662.062500	43.632275
660.848633	84.625793
659.634766	-70.673210
658.419922	108.561249
657.205078	48.368786
655.990234	59.408470
654.775391	23.045855
653.559570	-140.440964
652.343750	-79.755005
651.126953	-21.265991
649.911133	-10.236355
648.694336	-100.472366
647.477539	104.183907
646.259766	-37.878822
645.041992	235.291687
643.824219	297.346863
642.606445	189.270660
641.387695	124.039803
640.168945	243.477127
638.950195	78.865730
637.730469	234.198853
636.511719	92.632401
635.291016	-19.177608
634.071289	-24.000271
632.850586	-104.426399
631.629883	7.845710
630.409180	-60.745304
629.188477	50.303143
627.966797	104.881660
626.745117	-6.389772
625.522461	93.878311
624.300781	154.702911
623.078125	210.339996
621.854492	449.265015
620.631836	239.417877
619.408203	360.526154
618.184570	174.288544
616.960938	85.395287
615.736328	44.480358
614.511719	12.926933
613.287109	56.959362
612.061523	60.952999
610.835938	103.965057
609.610352	-168.952209
608.384766	-182.806259
607.158203	-36.166073
605.931641	-66.729149
604.705078	-26.746801
