# Supplementary material for: Raman spectroscopy accurately differentiates mucosal healing from non-healing and biochemical changes following biological therapy in inflammatory bowel disease
Source: PLoS One. 2021 Jun 2;16(6):e0252210. doi: 10.1371/journal.pone.0252210 (PMC8172032; doi:10.1371/journal.pone.0252210)
Supplement: S3 Dataset — (ZIP) [file pone.0252210.s005.zip › Export UC active inflammation/OC007-1 post treatment_BL sub CR removed_46__X_-7812.31__Y_-1579.63__Z_-3716.69__Time_524.txt]

1714.771484	110.332161
1713.794922	287.921356
1712.818359	68.281784
1711.841797	48.850204
1710.864258	-84.277321
1709.886719	68.382477
1708.909180	88.559654
1707.930664	-101.435623
1706.953125	-3.172633
1705.974609	29.529835
1704.996094	-121.064667
1704.017578	-5.169178
1703.038086	-144.883011
1702.058594	-141.362823
1701.079102	-56.254978
1700.099609	-231.954453
1699.120117	-29.298164
1698.139648	-50.054516
1697.159180	-171.121307
1696.178711	-26.411449
1695.198242	135.441864
1694.216797	-56.856632
1693.235352	5.719531
1692.253906	128.103714
1691.272461	104.725746
1690.291016	101.093979
1689.308594	117.143051
1688.326172	222.209137
1687.343750	141.564331
1686.360352	152.533981
1685.377930	265.749969
1684.394531	150.649750
1683.411133	254.955872
1682.427734	282.852325
1681.443359	324.887451
1680.458984	439.623810
1679.474609	523.185852
1678.490234	386.637695
1677.505859	439.822235
1676.520508	618.738708
1675.535156	811.610229
1674.549805	784.442566
1673.564453	906.843628
1672.578125	655.146667
1671.592773	824.037598
1670.606445	1038.644531
1669.619141	929.770691
1668.632813	866.709412
1667.645508	1104.226196
1666.658203	1278.520996
1665.670898	1158.776245
1664.683594	867.199890
1663.695313	1289.717163
1662.708008	1426.197021
1661.719727	1356.327637
1660.730469	1639.473633
1659.742188	1504.296997
1658.752930	1457.053711
1657.763672	1457.949219
1656.774414	1340.107666
1655.785156	1278.329224
1654.794922	1299.025757
1653.804688	1328.038818
1652.814453	1201.312622
1651.824219	1268.099609
1650.833984	1179.174805
1649.842773	834.152344
1648.851563	825.317139
1647.860352	668.798462
1646.868164	589.269592
1645.876953	562.898804
1644.884766	481.348206
1643.892578	151.892609
1642.900391	237.300980
1641.907227	235.814423
1640.914063	255.669388
1639.920898	27.749758
1638.927734	-23.141455
1637.934570	-57.987148
1636.940430	-147.992432
1635.946289	49.530224
1634.952148	38.952015
1633.958008	-32.057816
1632.963867	99.943604
1631.968750	-105.061546
1630.973633	-170.293854
1629.978516	-90.591148
1628.982422	36.568710
1627.987305	-30.928814
1626.991211	-135.123215
1625.995117	-39.291485
1624.998047	-124.850838
1624.001953	-44.672722
1623.004883	-98.503258
1622.007813	2.792009
1621.010742	-106.076317
1620.013672	108.228493
1619.015625	-5.772930
1618.017578	192.742737
1617.019531	39.465260
1616.021484	80.479050
1615.022461	-96.279518
1614.023438	-47.354809
1613.024414	77.608566
1612.025391	181.541336
1611.026367	-10.804318
1610.026367	100.948120
1609.026367	154.987396
1608.026367	106.810249
1607.026367	97.914513
1606.025391	23.525785
1605.025391	-56.105083
1604.024414	157.414810
1603.022461	88.170601
1602.021484	-145.925079
1601.019531	-71.313225
1600.017578	115.661209
1599.015625	176.987335
1598.013672	-117.293854
1597.010742	-53.468830
1596.008789	172.254425
1595.005859	-25.402050
1594.001953	-126.419472
1592.999023	-141.307785
1591.995117	-179.775711
1590.991211	-145.235916
1589.987305	6.622090
1588.983398	-21.703644
1587.978516	-115.329437
1586.974609	135.216995
1585.969727	190.001816
1584.963867	129.956772
1583.958984	62.008202
1582.953125	90.380135
1581.947266	-76.754272
1580.941406	26.928059
1579.935547	174.711258
1578.928711	116.642937
1577.922852	94.914070
1576.916016	348.901184
1575.909180	287.849945
1574.901367	294.320526
1573.893555	43.204582
1572.886719	-181.935791
1571.877930	-89.989731
1570.870117	-24.206362
1569.861328	-26.145912
1568.853516	10.744045
1567.844727	-105.757248
1566.834961	-32.799541
1565.826172	97.100319
1564.816406	21.755165
1563.806641	107.184692
1562.796875	70.497673
1561.787109	44.055859
1560.776367	214.564133
1559.766602	-35.160221
1558.755859	67.603561
1557.744141	281.609680
1556.733398	-100.555016
1555.721680	221.899933
1554.709961	114.143539
1553.698242	39.946289
1552.686523	89.896118
1551.673828	-20.799835
1550.662109	137.528381
1549.649414	140.407211
1548.635742	104.333565
1547.623047	-99.959076
1546.609375	-4.401977
1545.595703	80.626816
1544.582031	113.786003
1543.568359	108.027306
1542.553711	179.616653
1541.540039	34.090267
1540.524414	79.547195
1539.509766	57.724800
1538.495117	-28.756451
1537.479492	39.478313
1536.463867	-80.792969
1535.448242	-268.216827
1534.432617	-53.405621
1533.416016	68.350151
1532.399414	-39.502903
1531.382813	285.516754
1530.366211	110.398544
1529.349609	125.847710
1528.332031	53.581097
1527.314453	-65.137451
1526.296875	171.330063
1525.279297	65.242737
1524.260742	80.008469
1523.242188	86.921051
1522.223633	85.985779
1521.205078	105.499008
1520.185547	63.164185
1519.166992	120.983971
1518.147461	-132.320816
1517.127930	-31.054153
1516.107422	57.196079
1515.087891	37.430603
1514.067383	225.539383
1513.046875	38.635021
1512.025391	-48.210552
1511.004883	142.023865
1509.983398	54.972626
1508.961914	-6.499220
1507.940430	-24.454370
1506.918945	-198.907654
1505.896484	-127.312981
1504.874023	164.556519
1503.851563	-38.324692
1502.829102	-292.451813
1501.806641	-218.731216
1500.783203	-288.543915
1499.759766	-135.687866
1498.736328	-29.060633
1497.711914	-78.679153
1496.688477	-102.767487
1495.664063	-91.130081
1494.639648	38.058582
1493.614258	-83.470657
1492.589844	30.163273
1491.564453	220.333130
1490.539063	346.465332
1489.513672	194.013077
1488.488281	44.108253
1487.461914	387.024323
1486.435547	298.266144
1485.409180	257.977325
1484.382813	406.484192
1483.355469	391.565796
1482.328125	496.484100
1481.300781	195.801743
1480.273438	425.541260
1479.246094	351.774017
1478.217773	489.512299
1477.189453	344.300629
1476.161133	667.857788
1475.132813	606.629211
1474.103516	598.846741
1473.074219	766.696655
1472.044922	898.799133
1471.015625	992.635742
1469.986328	1155.092285
1468.956055	1172.437622
1467.925781	1024.435181
1466.895508	1184.130981
1465.865234	1315.767334
1464.833984	1302.438232
1463.802734	1426.308472
1462.771484	1608.535400
1461.740234	1574.767456
1460.708008	1502.892578
1459.676758	1657.005371
1458.644531	1767.874390
1457.612305	1878.685303
1456.579102	1925.993652
1455.546875	1920.016235
1454.513672	1830.328491
1453.480469	1900.419312
1452.446289	2117.501953
1451.413086	2015.150146
1450.378906	2287.865234
1449.344727	2256.450439
1448.310547	2088.277344
1447.276367	2353.220459
1446.241211	2035.723999
1445.206055	2128.444336
1444.170898	1995.899902
1443.135742	1886.199829
1442.099609	2011.809937
1441.063477	1801.009277
1440.027344	1635.833740
1438.991211	1640.130859
1437.954102	1811.254150
1436.917969	1481.999756
1435.880859	1370.173706
1434.843750	1301.366333
1433.805664	1235.130371
1432.768555	1045.251953
1431.730469	815.087952
1430.692383	890.430725
1429.654297	451.045441
1428.615234	395.319183
1427.576172	432.975555
1426.537109	362.229034
1425.498047	97.437569
1424.458984	505.777496
1423.418945	432.665253
1422.378906	271.453064
1421.338867	382.398254
1420.298828	125.669266
1419.257813	392.794952
1418.216797	146.337234
1417.175781	234.766251
1416.134766	403.731781
1415.093750	104.772270
1414.051758	120.377701
1413.009766	37.968998
1411.967773	-9.144957
1410.924805	-18.484785
1409.882813	7.437871
1408.839844	58.527824
1407.796875	-36.025875
1406.753906	-110.379311
1405.709961	73.969604
1404.666016	90.123695
1403.622070	-19.143492
1402.578125	-103.199059
1401.534180	-89.307602
1400.489258	52.557625
1399.444336	109.179642
1398.399414	-7.130033
1397.354492	59.662735
1396.308594	116.472610
1395.262695	110.702324
1394.216797	47.403526
1393.170898	71.866127
1392.124023	-1.257683
1391.077148	-16.689606
1390.031250	40.558258
1388.983398	-27.261843
1387.936523	232.760437
1386.888672	-39.990776
1385.840820	-29.971130
1384.792969	-114.867477
1383.745117	-7.177249
1382.696289	-1.909797
1381.647461	-26.534885
1380.598633	-98.517792
1379.549805	-92.960526
1378.500977	-187.185837
1377.451172	35.741592
1376.401367	11.587737
1375.351563	-57.375488
1374.300781	-76.328781
1373.250000	27.033529
1372.200195	-41.604351
1371.148438	-187.417664
1370.097656	-133.662186
1369.045898	52.235367
1367.995117	198.293839
1366.943359	-19.295954
1365.890625	109.461578
1364.838867	56.510414
1363.786133	165.477402
1362.733398	212.275452
1361.680664	264.129272
1360.626953	134.448898
1359.574219	231.262207
1358.520508	176.441025
1357.466797	228.644714
1356.412109	211.322662
1355.358398	569.351501
1354.303711	321.103699
1353.249023	264.326050
1352.193359	451.039551
1351.138672	439.148224
1350.083008	278.413940
1349.027344	487.635742
1347.971680	466.108337
1346.915039	541.431213
1345.858398	554.815063
1344.802734	888.172546
1343.745117	720.689636
1342.688477	1031.750000
1341.630859	750.512390
1340.573242	1212.749390
1339.515625	1050.683350
1338.458008	1151.286377
1337.399414	764.183228
1336.340820	1028.366699
1335.282227	985.650696
1334.223633	1029.648193
1333.165039	962.402527
1332.105469	687.522888
1331.045898	867.831848
1329.986328	768.802368
1328.925781	951.667969
1327.865234	687.280029
1326.804688	689.918274
1325.744141	690.174744
1324.683594	897.957947
1323.622070	898.345459
1322.560547	960.531921
1321.499023	1007.972717
1320.437500	818.615234
1319.375000	952.575378
1318.312500	990.378479
1317.250000	1072.633057
1316.187500	928.140198
1315.124023	907.022705
1314.061523	979.636780
1312.998047	904.484009
1311.933594	1110.229858
1310.870117	926.893005
1309.805664	807.724548
1308.741211	1023.442200
1307.676758	1066.880127
1306.612305	977.517700
1305.546875	1033.397461
1304.481445	961.443848
1303.416016	997.782715
1302.349609	1245.582764
1301.284180	881.385620
1300.217773	1070.275513
1299.151367	885.747925
1298.084961	767.684509
1297.017578	995.970886
1295.950195	1113.749756
1294.882813	932.096924
1293.815430	976.351257
1292.747070	721.333130
1291.678711	819.702393
1290.610352	783.212708
1289.541992	839.967529
1288.473633	859.987976
1287.404297	720.759888
1286.334961	811.968018
1285.265625	905.641479
1284.195313	813.195801
1283.125977	811.441772
1282.055664	770.572144
1280.985352	830.119995
1279.914063	698.826294
1278.843750	902.802185
1277.772461	715.391052
1276.700195	1102.768555
1275.628906	737.015259
1274.557617	620.784302
1273.485352	773.459351
1272.413086	762.412964
1271.339844	941.940918
1270.267578	1016.416565
1269.194336	1144.612549
1268.121094	1055.533081
1267.046875	995.812988
1265.973633	982.513672
1264.899414	1159.531128
1263.825195	1258.456543
1262.750977	1101.336182
1261.675781	1124.714355
1260.601563	987.246765
1259.526367	1066.739868
1258.450195	1041.463013
1257.375000	755.598999
1256.298828	861.946716
1255.222656	973.137939
1254.146484	1089.167358
1253.070313	905.834595
1251.993164	992.666260
1250.916016	1086.772583
1249.838867	969.270569
1248.760742	1126.583252
1247.683594	972.685547
1246.605469	1064.330444
1245.527344	1034.453369
1244.448242	968.157410
1243.370117	1091.338989
1242.291016	1039.639893
1241.211914	980.684265
1240.131836	839.234131
1239.052734	785.205505
1237.972656	789.425903
1236.892578	652.961609
1235.811523	923.953735
1234.731445	833.577087
1233.650391	886.247131
1232.569336	880.725342
1231.488281	802.513489
1230.406250	891.465576
1229.324219	839.904724
1228.242188	679.400085
1227.160156	758.602722
1226.077148	726.428162
1224.994141	573.270996
1223.911133	611.273560
1222.828125	504.127930
1221.745117	259.184601
1220.661133	389.038757
1219.577148	344.793030
1218.492188	331.958618
1217.408203	377.086792
1216.323242	504.290985
1215.238281	452.718872
1214.153320	323.885956
1213.067383	257.838531
1211.982422	358.301025
1210.896484	367.006836
1209.809570	575.883484
1208.723633	543.476929
1207.636719	547.216675
1206.549805	705.192078
1205.462891	328.049652
1204.375000	254.625610
1203.288086	390.770905
1202.200195	216.139435
1201.111328	311.220428
1200.023438	64.386559
1198.934570	34.226154
1197.845703	215.783051
1196.756836	45.989010
1195.666992	-258.460510
1194.578125	31.114231
1193.488281	-1.629361
1192.397461	-53.634590
1191.307617	-23.961653
1190.216797	84.929466
1189.125977	-29.654253
1188.035156	-110.616867
1186.944336	-13.933691
1185.852539	-39.760063
1184.760742	97.555962
1183.668945	-41.151318
1182.576172	36.028118
1181.483398	-16.379583
1180.390625	137.375961
1179.297852	163.962158
1178.205078	-30.000465
1177.111328	147.444839
1176.017578	-99.241844
1174.923828	-5.797340
1173.829102	338.954742
1172.734375	140.091858
1171.639648	106.396812
1170.544922	146.834015
1169.450195	31.697025
1168.354492	-47.574245
1167.258789	-81.439079
1166.163086	95.023109
1165.066406	182.910324
1163.969727	-39.944504
1162.873047	-76.418571
1161.776367	68.584549
1160.679688	127.493370
1159.582031	143.337372
1158.484375	285.614899
1157.386719	296.517242
1156.288086	276.332581
1155.189453	365.815308
1154.090820	281.109955
1152.992188	-25.347097
1151.892578	185.511566
1150.793945	350.935822
1149.693359	135.008575
1148.593750	64.419434
1147.494141	-65.738823
1146.393555	-172.096252
1145.292969	-142.787384
1144.191406	-223.032181
1143.090820	129.732681
1141.989258	-138.589111
1140.887695	-135.734329
1139.785156	-14.062696
1138.683594	-77.925415
1137.581055	-279.669159
1136.478516	-48.938541
1135.375977	148.368271
1134.272461	108.018356
1133.168945	238.585052
1132.065430	295.439850
1130.960938	373.563568
1129.857422	423.120667
1128.752930	650.512878
1127.648438	562.296326
1126.542969	507.252563
1125.438477	485.368774
1124.333008	591.419434
1123.226563	514.899048
1122.121094	618.408508
1121.014648	376.003265
1119.908203	275.730255
1118.801758	345.904480
1117.695313	444.393860
1116.587891	194.920074
1115.480469	163.164047
1114.373047	424.665588
1113.264648	369.111145
1112.156250	145.670151
1111.047852	187.012344
1109.939453	400.793793
1108.830078	314.371796
1107.721680	539.738281
1106.611328	507.535675
1105.501953	494.193634
1104.392578	471.369263
1103.282227	616.057495
1102.171875	531.774902
1101.060547	612.600403
1099.950195	554.211121
1098.838867	778.732605
1097.726563	741.452820
1096.615234	567.467224
1095.502930	664.473389
1094.390625	855.621155
1093.278320	674.543457
1092.166016	849.046021
1091.052734	820.984924
1089.939453	571.678223
1088.826172	576.567383
1087.711914	703.739929
1086.598633	487.462891
1085.484375	534.592651
1084.369141	708.608826
1083.254883	640.451416
1082.139648	400.767883
1081.024414	443.064880
1079.909180	619.188477
1078.792969	468.824677
1077.676758	341.984283
1076.560547	367.735016
1075.444336	323.062531
1074.327148	362.840393
1073.209961	587.866638
1072.092773	264.088806
1070.974609	428.050476
1069.857422	317.712585
1068.739258	401.895233
1067.620117	270.500092
1066.501953	584.165039
1065.382813	281.838989
1064.263672	267.594482
1063.144531	449.955383
1062.024414	325.689880
1060.905273	435.428955
1059.784180	325.251678
1058.664063	367.124786
1057.543945	191.567520
1056.422852	268.514069
1055.301758	132.790939
1054.179688	312.516968
1053.057617	218.898499
1051.936523	195.393814
1050.813477	452.049011
1049.691406	80.752533
1048.568359	211.336472
1047.445313	187.902618
1046.322266	185.489563
1045.198242	-40.767101
1044.075195	-66.398788
1042.950195	183.027740
1041.826172	89.821449
1040.702148	-31.272667
1039.577148	73.640892
1038.452148	117.990906
1037.326172	141.392654
1036.201172	153.182495
1035.075195	90.529984
1033.948242	155.892731
1032.822266	263.134216
1031.695313	223.857819
1030.568359	428.748871
1029.441406	112.938705
1028.313477	164.468628
1027.186523	95.215416
1026.058594	-4.160603
1024.929688	-166.146179
1023.801758	-230.496674
1022.672852	-234.424545
1021.543945	-291.671539
1020.414063	-116.844582
1019.284180	-285.325134
1018.155273	-182.353348
1017.024414	52.765308
1015.894531	-122.420799
1014.763672	-102.816879
1013.632813	171.682526
1012.501953	66.254501
1011.370117	255.027878
1010.238281	140.492676
1009.106445	299.200928
1007.974609	356.083557
1006.841797	417.631866
1005.708984	1015.835632
1004.576172	1484.333740
1003.443359	1885.639893
1002.309570	1940.122803
1001.175781	1301.402588
1000.041992	718.503784
998.907227	579.424011
997.772461	149.525467
996.637695	195.494690
995.502930	-67.766869
994.367188	-130.066147
993.231445	19.995792
992.095703	306.157227
990.959961	41.138863
989.823242	149.808746
988.686523	-36.512688
987.549805	-31.396805
986.412109	-40.021271
985.274414	-136.076691
984.136719	21.306900
982.999023	-231.086517
981.860352	-149.529099
980.722656	203.620544
979.583008	2.248713
978.444336	-28.726761
977.304688	36.985291
976.165039	56.783260
975.025391	108.847443
973.884766	-20.552912
972.745117	36.295486
971.604492	120.775322
970.462891	248.943008
969.322266	-100.364738
968.180664	-13.318513
967.039063	-27.178061
965.896484	-63.872929
964.753906	94.508781
963.611328	23.610941
962.468750	108.741455
961.326172	310.826355
960.182617	91.291855
959.039063	96.474068
957.894531	289.567871
956.750977	205.604935
955.606445	149.257126
954.460938	109.060905
953.316406	34.665485
952.170898	-28.151363
951.025391	46.394825
949.879883	164.456329
948.733398	92.823242
947.587891	156.174911
946.440430	121.346848
945.293945	93.493423
944.146484	177.670807
942.999023	70.107918
941.851563	54.014412
940.704102	172.688782
939.555664	305.102234
938.407227	305.244904
937.257813	232.509979
936.109375	301.279755
934.959961	212.827408
933.810547	322.799774
932.660156	68.253365
931.510742	119.181969
930.360352	67.701073
929.208984	180.285843
928.058594	272.428528
926.907227	116.557487
925.755859	1.813895
924.603516	76.031921
923.452148	72.984238
922.299805	76.857574
921.147461	-96.484711
919.994141	-53.747318
918.840820	-304.039795
917.687500	-161.137512
916.534180	29.479940
915.379883	124.739906
914.225586	97.465034
913.071289	-47.718861
911.916992	-111.066826
910.761719	-94.903320
909.606445	-99.072151
908.451172	-141.698578
907.294922	-197.819824
906.138672	-294.625702
904.982422	-6.137101
903.826172	-14.441275
902.668945	133.598511
901.511719	-10.422783
900.354492	-66.022217
899.196289	23.314985
898.038086	-38.904369
896.879883	-21.854658
895.721680	-178.873352
894.562500	188.778091
893.403320	117.815102
892.244141	232.255615
891.084961	199.851913
889.924805	-4.135894
888.764648	-106.347137
887.603516	148.264511
886.443359	-37.334248
885.282227	-155.087112
884.121094	-29.075136
882.958984	31.521551
881.797852	60.565723
880.635742	85.139320
879.472656	-14.214449
878.310547	-117.987587
877.147461	102.748711
875.984375	300.897369
874.820313	312.096771
873.656250	102.703827
872.492188	-212.339996
871.328125	37.600090
870.164063	82.734077
868.999023	114.384987
867.833984	-24.845327
866.667969	121.527306
865.502930	218.402725
864.336914	301.777588
863.169922	178.461533
862.003906	266.335693
860.836914	464.214233
859.669922	237.731033
858.501953	251.516846
857.334961	112.722275
856.166992	480.989655
854.999023	488.005615
853.830078	548.839355
852.661133	322.710754
851.492188	441.828735
850.323242	162.055649
849.153320	267.714630
847.983398	225.505966
846.813477	225.852600
845.642578	181.423370
844.472656	51.956860
843.301758	184.324951
842.129883	115.297218
840.958984	-70.011635
839.787109	84.604195
838.614258	62.540310
837.442383	111.974068
836.269531	190.410049
835.096680	134.758835
833.923828	126.003105
832.750000	365.055817
831.576172	255.747650
830.402344	137.533005
829.227539	175.520172
828.053711	229.063873
826.878906	113.065941
825.703125	206.663437
824.528320	132.996506
823.352539	16.986425
822.175781	68.087715
821.000000	18.881292
819.823242	-63.745872
818.646484	-10.574716
817.469727	22.490170
816.291992	-71.349190
815.114258	-223.038528
813.936523	54.568474
812.758789	49.580097
811.580078	-155.543823
810.401367	32.782585
809.221680	-130.128311
808.042969	-44.204880
806.863281	-96.083107
805.683594	-65.836868
804.502930	-222.143066
803.322266	-160.925964
802.141602	-283.974274
800.960938	-3.269053
799.779297	-206.264526
798.597656	-152.008545
797.416016	-244.155807
796.234375	-201.126587
795.051758	-56.251053
793.869141	-135.255325
792.685547	7.193524
791.502930	60.936985
790.319336	37.110867
789.135742	-46.525112
787.951172	-30.613575
786.766602	179.894501
785.582031	38.588219
784.397461	36.584084
783.211914	156.100861
782.026367	370.528870
780.840820	330.694794
779.655273	100.841423
778.468750	195.684616
777.282227	67.416000
776.094727	234.946823
774.908203	-8.152407
773.720703	-207.065750
772.533203	-99.326668
771.344727	-124.015060
770.156250	-45.121185
768.967773	152.713593
767.779297	2.199564
766.589844	65.424904
765.400391	108.743584
764.210938	110.149292
763.020508	93.894371
761.830078	-98.495972
760.639648	56.866688
759.449219	110.905037
758.257813	314.453583
757.066406	201.192245
755.875000	301.211884
754.682617	154.964310
753.491211	112.036446
752.297852	117.434952
751.105469	48.118526
749.912109	-16.799221
748.718750	-33.409191
747.525391	-17.110342
746.331055	148.386322
745.137695	96.586449
743.942383	88.666595
742.748047	179.418289
741.552734	22.379108
740.357422	7.878578
739.162109	175.263214
737.965820	73.096695
736.770508	-7.118803
735.573242	149.210480
734.376953	-18.543455
733.179688	-85.522469
731.982422	22.605165
730.785156	-22.444664
729.586914	138.147873
728.388672	-14.013988
727.190430	218.693893
725.992188	197.781418
724.792969	72.022621
723.593750	173.563690
722.394531	178.991638
721.194336	212.848190
719.994141	91.729607
718.793945	5.637912
717.592773	185.854141
716.391602	134.791748
715.190430	127.430222
713.989258	-113.188515
712.787109	106.360176
711.584961	123.173950
710.382813	96.466476
709.180664	130.840958
707.977539	86.865570
706.774414	-33.226795
705.570313	-22.562353
704.367188	127.470078
703.163086	59.920174
701.958984	94.733116
700.753906	216.617447
699.548828	5.844143
698.343750	-72.130051
697.138672	-21.744007
695.932617	-188.576569
694.726563	57.522198
693.520508	19.082634
692.313477	-182.093552
691.106445	-228.944107
689.899414	-208.393417
688.692383	-150.865112
687.484375	-258.134155
686.276367	48.998096
685.068359	-164.320404
683.859375	-71.771454
682.650391	-146.053909
681.441406	-46.859558
680.232422	-183.748703
679.022461	95.360596
677.812500	-156.074860
676.602539	-15.474771
675.391602	-6.875262
674.180664	-9.018117
672.969727	110.062515
671.758789	-97.424759
670.546875	-90.674713
669.334961	-116.292427
668.123047	152.095367
666.910156	204.334595
665.697266	-97.695122
664.484375	77.767601
663.270508	-8.091994
662.057617	152.207870
660.842773	176.482330
659.628906	66.960381
658.415039	-55.461266
657.200195	1.173015
655.984375	18.944477
654.769531	73.308632
653.553711	65.095421
652.337891	-106.947601
651.122070	194.952301
649.905273	-119.368294
648.688477	37.916027
647.471680	-69.798508
646.253906	91.430199
645.037109	284.690094
643.818359	303.424622
642.600586	266.017456
641.381836	234.852173
640.163086	119.605919
638.944336	195.426941
637.725586	0.157781
636.505859	60.307003
635.286133	21.272738
634.065430	-31.008741
632.845703	-27.863081
631.625000	127.231598
630.403320	127.276474
629.182617	-59.836102
627.960938	22.847939
626.739258	199.265854
625.517578	91.988625
624.294922	134.140442
623.072266	248.431824
621.849609	85.555176
620.625977	191.847885
619.402344	149.498734
618.178711	-2.899578
616.955078	-81.240379
615.730469	17.086168
614.505859	255.538879
613.281250	-76.179527
612.055664	80.818634
610.830078	-69.198700
609.604492	-96.436104
608.378906	-139.948807
607.152344	65.127747
605.925781	-115.844406
604.699219	11.393261
