# Supplementary material for: Raman spectroscopy accurately differentiates mucosal healing from non-healing and biochemical changes following biological therapy in inflammatory bowel disease
Source: PLoS One. 2021 Jun 2;16(6):e0252210. doi: 10.1371/journal.pone.0252210 (PMC8172032; doi:10.1371/journal.pone.0252210)
Supplement: S3 Dataset — (ZIP) [file pone.0252210.s005.zip › Export UC active inflammation/OC041-1 pre treatment_base sub CR removed_67__X_-24363.2__Y_79462.2__Z_937.179__Time_768.txt]

1714.774414	26.305300
1713.797852	47.128292
1712.820313	-109.958611
1711.843750	14.826336
1710.866211	11.048028
1709.888672	69.155807
1708.911133	-94.931137
1707.933594	-30.943789
1706.955078	-79.231476
1705.976563	49.550560
1704.998047	200.010986
1704.019531	214.222580
1703.040039	-44.223015
1702.061523	18.902271
1701.082031	-11.282063
1700.101563	17.734774
1699.122070	57.860718
1698.141602	87.651344
1697.161133	181.984848
1696.180664	236.623322
1695.200195	278.315552
1694.218750	285.684692
1693.238281	336.251587
1692.256836	320.488739
1691.274414	411.926453
1690.292969	482.476227
1689.310547	497.423889
1688.328125	542.185730
1687.345703	608.747070
1686.363281	558.472290
1685.379883	711.253540
1684.396484	803.178467
1683.413086	679.774719
1682.429688	703.423401
1681.445313	807.434509
1680.461914	784.140564
1679.477539	899.755127
1678.493164	808.265137
1677.507813	1095.100708
1676.523438	1081.772461
1675.538086	933.319336
1674.552734	1027.390381
1673.566406	1321.274292
1672.581055	1118.598389
1671.594727	1219.398438
1670.608398	1299.412598
1669.622070	1257.734253
1668.634766	1367.909180
1667.648438	1313.970459
1666.661133	1568.403564
1665.673828	1804.647827
1664.685547	1561.112061
1663.698242	1615.237061
1662.709961	1728.149048
1661.721680	1791.126099
1660.733398	1737.935669
1659.744141	1825.676514
1658.755859	1866.174194
1657.766602	1737.594727
1656.777344	1681.033203
1655.787109	1683.189819
1654.797852	1526.991821
1653.807617	1283.971924
1652.817383	1366.928101
1651.827148	1302.154419
1650.835938	1155.849976
1649.844727	951.866821
1648.853516	988.942261
1647.862305	894.271301
1646.871094	720.780457
1645.878906	671.918030
1644.886719	467.646698
1643.894531	475.090759
1642.902344	374.673798
1641.910156	332.738800
1640.916992	409.927887
1639.923828	381.914673
1638.930664	290.962769
1637.936523	200.393356
1636.943359	104.929253
1635.949219	-13.886998
1634.955078	120.657211
1633.960938	-52.802219
1632.965820	95.483940
1631.970703	-58.851406
1630.975586	-83.811630
1629.980469	-61.092999
1628.985352	-61.793171
1627.989258	3.558050
1626.993164	40.206276
1625.997070	66.572350
1625.000977	-80.373062
1624.003906	25.364107
1623.007813	89.230370
1622.010742	337.240021
1621.012695	207.042130
1620.015625	119.133652
1619.017578	34.093662
1618.020508	83.180595
1617.021484	140.312637
1616.023438	69.002853
1615.025391	-49.333405
1614.026367	55.520226
1613.027344	8.371428
1612.028320	-93.671692
1611.028320	-82.801926
1610.029297	38.270035
1609.029297	91.290909
1608.029297	50.095203
1607.028320	132.135803
1606.028320	75.452736
1605.027344	254.521332
1604.026367	179.705200
1603.025391	78.835037
1602.023438	-14.061825
1601.022461	21.318253
1600.020508	7.061088
1599.018555	-98.648048
1598.016602	-175.507858
1597.013672	29.970964
1596.010742	-130.416382
1595.007813	-100.002686
1594.004883	-129.652359
1593.001953	-182.775162
1591.998047	-53.113247
1590.994141	-30.519596
1589.990234	18.156332
1588.986328	-3.641370
1587.981445	125.848373
1586.976563	59.671349
1585.971680	134.288986
1584.966797	167.133057
1583.961914	291.139771
1582.956055	334.279968
1581.950195	260.124420
1580.944336	256.266388
1579.938477	445.037994
1578.931641	482.672882
1577.924805	374.464081
1576.917969	279.236694
1575.911133	358.280243
1574.904297	353.968353
1573.896484	333.968842
1572.888672	248.882233
1571.880859	322.296844
1570.873047	364.388916
1569.864258	245.263245
1568.855469	468.976257
1567.846680	276.927185
1566.837891	380.853210
1565.829102	276.924316
1564.819336	185.891693
1563.809570	279.005188
1562.799805	239.627945
1561.790039	135.281860
1560.779297	38.618881
1559.768555	141.487946
1558.757813	101.593910
1557.747070	201.508408
1556.736328	275.312469
1555.724609	247.898468
1554.712891	160.765091
1553.701172	200.381332
1552.689453	257.934082
1551.676758	291.997681
1550.664063	152.498016
1549.651367	341.448029
1548.638672	276.653625
1547.625977	229.808105
1546.612305	61.284206
1545.598633	166.648880
1544.584961	77.954102
1543.571289	159.640594
1542.556641	34.441113
1541.541992	82.144928
1540.527344	62.498714
1539.512695	63.318596
1538.498047	74.266495
1537.482422	51.465355
1536.466797	15.575445
1535.451172	41.406437
1534.434570	-54.180744
1533.418945	-5.543230
1532.402344	249.087021
1531.385742	237.957138
1530.369141	-15.573408
1529.351563	-75.997269
1528.334961	-23.274632
1527.317383	26.643259
1526.299805	-24.067303
1525.281250	192.716843
1524.263672	146.728790
1523.245117	95.406242
1522.226563	-64.132484
1521.208008	133.652496
1520.188477	110.028336
1519.168945	81.069260
1518.150391	108.462662
1517.129883	14.867532
1516.110352	57.265938
1515.089844	58.345047
1514.070313	97.744499
1513.049805	129.219193
1512.028320	147.641190
1511.007813	-41.996475
1509.986328	-36.770855
1508.964844	-47.134838
1507.943359	-106.416199
1506.921875	26.430876
1505.899414	-7.601040
1504.876953	-105.881790
1503.854492	-178.688110
1502.832031	-77.451462
1501.808594	-165.983917
1500.786133	-47.241768
1499.762695	-54.188824
1498.739258	33.389523
1497.714844	130.977615
1496.691406	39.025074
1495.666992	13.433169
1494.642578	89.973068
1493.617188	237.889908
1492.592773	150.401947
1491.567383	244.232590
1490.541992	161.546432
1489.516602	410.838043
1488.491211	284.405212
1487.464844	451.517853
1486.438477	592.871704
1485.412109	460.893982
1484.385742	627.396973
1483.358398	714.575378
1482.331055	569.441101
1481.303711	551.739502
1480.276367	633.343506
1479.249023	610.254761
1478.220703	808.762451
1477.192383	889.837280
1476.164063	833.176392
1475.135742	1043.850098
1474.106445	956.356201
1473.077148	1021.533569
1472.047852	1005.109863
1471.018555	1245.606567
1469.989258	1417.190430
1468.958984	1540.244995
1467.928711	1665.682007
1466.898438	1689.252441
1465.868164	1819.480591
1464.836914	1807.211304
1463.805664	1807.556274
1462.774414	2018.670898
1461.743164	1980.687256
1460.710938	2211.800537
1459.679688	1993.359741
1458.647461	2112.520020
1457.615234	2274.693848
1456.582031	2152.537842
1455.549805	2329.708740
1454.516602	2250.568848
1453.483398	2419.891113
1452.449219	2606.812012
1451.416016	2573.101563
1450.381836	2552.007080
1449.347656	2589.139893
1448.313477	2400.776611
1447.279297	2354.263428
1446.244141	2398.861328
1445.208984	2499.089355
1444.173828	2313.262939
1443.138672	2071.818359
1442.102539	2126.408203
1441.066406	2299.818848
1440.030273	2048.326904
1438.994141	1903.101929
1437.958008	1861.552246
1436.920898	1660.793335
1435.883789	1422.214844
1434.846680	1315.078735
1433.808594	1346.866699
1432.771484	1080.725830
1431.733398	857.601013
1430.695313	876.858032
1429.657227	815.373657
1428.618164	703.462097
1427.579102	420.109283
1426.540039	658.865295
1425.500977	526.947998
1424.461914	407.714417
1423.421875	462.424774
1422.381836	499.507111
1421.341797	506.381439
1420.301758	387.373016
1419.260742	590.722046
1418.219727	237.710312
1417.178711	58.550785
1416.137695	126.104691
1415.096680	-22.665161
1414.054688	188.332611
1413.012695	1.994268
1411.970703	-3.192557
1410.928711	29.388630
1409.885742	124.833260
1408.842773	-46.010609
1407.799805	-101.163292
1406.756836	-8.048445
1405.712891	-2.787271
1404.668945	-2.469618
1403.625000	-122.536827
1402.581055	26.015518
1401.537109	54.176182
1400.492188	-22.938953
1399.447266	12.912190
1398.402344	-149.213852
1397.357422	-45.484245
1396.311523	-4.360495
1395.265625	-73.392540
1394.219727	75.635178
1393.173828	79.451836
1392.126953	103.394516
1391.081055	-12.735361
1390.034180	53.985775
1388.986328	-29.349924
1387.939453	-122.529716
1386.891602	122.091225
1385.843750	-13.363053
1384.795898	-103.635376
1383.748047	-171.249359
1382.699219	28.672770
1381.651367	-16.200373
1380.602539	26.491562
1379.552734	-55.581974
1378.503906	17.326321
1377.454102	57.876263
1376.404297	31.159166
1375.354492	239.142761
1374.303711	220.149841
1373.253906	109.031677
1372.203125	140.229935
1371.152344	141.641190
1370.100586	165.620361
1369.049805	-96.836082
1367.998047	-5.252847
1366.946289	21.675106
1365.894531	31.308155
1364.841797	100.836182
1363.789063	80.870789
1362.736328	133.240952
1361.683594	61.329838
1360.630859	138.866730
1359.577148	32.466801
1358.523438	115.253891
1357.469727	240.425903
1356.415039	189.219894
1355.361328	66.134789
1354.306641	87.355644
1353.251953	227.956955
1352.197266	266.837067
1351.141602	397.721893
1350.085938	245.723404
1349.030273	416.587982
1347.974609	766.192322
1346.918945	718.888611
1345.862305	768.490234
1344.805664	845.509521
1343.749023	895.387878
1342.691406	1029.674438
1341.634766	1017.865967
1340.577148	974.012573
1339.519531	1034.374878
1338.460938	837.318481
1337.403320	863.346802
1336.344727	1161.813721
1335.286133	957.921387
1334.226563	791.390442
1333.167969	973.898560
1332.108398	862.171814
1331.048828	864.398743
1329.989258	963.200012
1328.928711	1059.643555
1327.869141	1067.249878
1326.808594	830.424316
1325.748047	729.711792
1324.686523	829.226624
1323.625977	647.399170
1322.564453	937.271362
1321.502930	1002.597473
1320.440430	971.823242
1319.378906	923.950012
1318.316406	893.514893
1317.253906	1114.750732
1316.190430	1069.800171
1315.127930	1054.596680
1314.064453	1039.548584
1313.000977	1039.438843
1311.937500	1027.160767
1310.873047	891.909058
1309.809570	953.821045
1308.745117	1134.000244
1307.679688	935.263184
1306.615234	1172.241211
1305.549805	951.727234
1304.484375	898.681580
1303.418945	1076.921143
1302.353516	1043.811523
1301.287109	1214.841431
1300.220703	1095.986206
1299.154297	815.176758
1298.087891	1013.559021
1297.020508	870.662903
1295.954102	742.685364
1294.886719	757.251465
1293.818359	830.832520
1292.750977	693.508423
1291.682617	799.202698
1290.614258	841.208740
1289.545898	652.845032
1288.476563	717.161743
1287.407227	600.211548
1286.338867	608.380737
1285.268555	675.454895
1284.199219	637.293030
1283.128906	694.751709
1282.058594	732.705383
1280.988281	778.088501
1279.917969	564.172424
1278.846680	668.489502
1277.775391	711.710449
1276.704102	938.410278
1275.632813	932.843750
1274.560547	780.715271
1273.488281	1085.727417
1272.416016	801.873108
1271.343750	960.355225
1270.270508	1204.329712
1269.197266	1072.267090
1268.124023	1106.334229
1267.050781	1047.721313
1265.977539	1196.608643
1264.903320	1133.272339
1263.829102	1201.734619
1262.753906	1316.568726
1261.679688	1236.381958
1260.604492	1248.916992
1259.529297	1300.494507
1258.454102	1225.422485
1257.378906	1274.659668
1256.302734	1221.656494
1255.226563	1217.419922
1254.150391	1084.225830
1253.073242	1223.702393
1251.997070	1260.969116
1250.919922	1089.069946
1249.841797	1172.648071
1248.764648	1066.569702
1247.686523	1121.016724
1246.608398	1296.990967
1245.530273	1222.645142
1244.452148	1221.237671
1243.373047	1304.868896
1242.293945	1337.493286
1241.214844	1175.909546
1240.135742	1053.248779
1239.055664	1153.912354
1237.975586	1174.484619
1236.895508	1178.080444
1235.815430	914.933899
1234.734375	1168.325928
1233.654297	1084.679688
1232.573242	1122.247070
1231.491211	1062.889160
1230.410156	979.326843
1229.328125	951.501648
1228.246094	930.946228
1227.163086	782.098816
1226.081055	802.711914
1224.998047	736.200928
1223.915039	701.151428
1222.832031	612.890747
1221.748047	568.178467
1220.664063	525.881042
1219.580078	517.414673
1218.496094	356.691284
1217.412109	319.219574
1216.327148	390.428833
1215.242188	377.054382
1214.157227	530.235229
1213.071289	437.114624
1211.985352	515.332275
1210.899414	554.870483
1209.813477	707.717529
1208.727539	503.536469
1207.640625	513.985962
1206.553711	526.791565
1205.466797	426.271088
1204.378906	383.572510
1203.291016	290.250549
1202.203125	273.980133
1201.115234	125.227219
1200.027344	-54.814701
1198.938477	297.054840
1197.849609	184.304611
1196.760742	57.104252
1195.670898	-9.975766
1194.582031	93.626488
1193.492188	163.457947
1192.401367	2.449903
1191.311523	62.509968
1190.220703	-62.518852
1189.129883	43.013081
1188.039063	-77.310783
1186.947266	-92.022339
1185.856445	-133.217026
1184.764648	3.107731
1183.671875	40.920063
1182.580078	-53.302166
1181.487305	1.117084
1180.394531	-47.675621
1179.301758	150.360458
1178.208984	180.457489
1177.115234	186.489883
1176.021484	259.496735
1174.927734	353.928589
1173.833008	189.629395
1172.738281	317.353973
1171.643555	260.636902
1170.548828	91.383980
1169.454102	158.935547
1168.358398	97.204628
1167.262695	21.050627
1166.166992	28.497122
1165.070313	-179.271072
1163.973633	26.338259
1162.876953	107.518723
1161.780273	97.793060
1160.683594	176.315872
1159.585938	32.667191
1158.488281	67.986763
1157.389648	203.405273
1156.291992	140.630341
1155.193359	237.583527
1154.094727	83.986168
1152.996094	-74.423828
1151.896484	50.775867
1150.796875	104.311432
1149.697266	-35.277882
1148.597656	-58.200821
1147.498047	-55.032299
1146.397461	-71.029007
1145.296875	-218.055374
1144.195313	-67.650459
1143.094727	32.605251
1141.993164	-5.270531
1140.891602	-17.085543
1139.789063	-5.235033
1138.687500	118.221001
1137.584961	56.126747
1136.482422	134.133041
1135.379883	292.756714
1134.276367	225.564545
1133.172852	336.372375
1132.069336	663.041382
1130.964844	547.994141
1129.861328	608.476257
1128.756836	652.208130
1127.652344	923.495911
1126.546875	883.911926
1125.442383	927.208618
1124.336914	764.166138
1123.230469	650.844421
1122.125000	703.300354
1121.018555	722.458130
1119.912109	485.751984
1118.805664	561.548340
1117.699219	637.200012
1116.591797	580.188477
1115.484375	594.069397
1114.376953	659.873596
1113.268555	552.909790
1112.160156	535.729797
1111.051758	471.178833
1109.943359	668.863464
1108.833984	852.176208
1107.725586	851.064636
1106.616211	925.418213
1105.505859	1075.186646
1104.396484	906.129456
1103.286133	977.759949
1102.175781	957.245605
1101.064453	948.435303
1099.954102	1069.245728
1098.842773	1171.042847
1097.731445	1058.193115
1096.619141	1034.855713
1095.507813	994.951843
1094.395508	1075.109863
1093.282227	1084.489380
1092.169922	1049.048096
1091.056641	909.960754
1089.943359	775.561890
1088.830078	961.140869
1087.716797	880.738831
1086.602539	882.606384
1085.488281	893.803284
1084.373047	1038.909668
1083.258789	892.455444
1082.143555	959.814453
1081.028320	919.013184
1079.913086	814.753174
1078.796875	846.657715
1077.680664	709.463501
1076.564453	748.295044
1075.448242	561.790833
1074.331055	701.390198
1073.213867	641.514038
1072.096680	581.611694
1070.979492	514.652344
1069.861328	335.169373
1068.743164	528.290588
1067.625000	686.137207
1066.505859	633.070557
1065.386719	516.763611
1064.267578	613.505981
1063.148438	653.994690
1062.029297	556.370422
1060.909180	351.138641
1059.789063	468.736572
1058.667969	459.974792
1057.547852	423.141937
1056.426758	318.514709
1055.305664	361.126678
1054.183594	434.063324
1053.062500	432.213043
1051.940430	406.990631
1050.818359	365.423431
1049.695313	321.523651
1048.572266	363.974426
1047.449219	247.756516
1046.326172	264.535736
1045.203125	153.051147
1044.079102	258.425293
1042.955078	63.080116
1041.830078	249.984909
1040.706055	222.481827
1039.581055	183.347961
1038.456055	379.435425
1037.331055	221.573654
1036.205078	175.517090
1035.079102	224.907394
1033.953125	192.867401
1032.826172	412.060822
1031.700195	407.943298
1030.573242	382.924561
1029.445313	350.967804
1028.318359	177.311264
1027.190430	61.843754
1026.062500	44.019196
1024.934570	49.462334
1023.805664	45.651047
1022.676758	-85.776787
1021.547852	-98.751144
1020.418945	-178.953476
1019.289063	-34.085941
1018.159180	-232.437637
1017.029297	-52.745232
1015.898438	-26.065760
1014.767578	-80.446793
1013.636719	99.250931
1012.505859	100.576340
1011.375000	210.802948
1010.243164	311.777710
1009.111328	290.098206
1007.978516	534.612488
1006.846680	735.132874
1005.713867	1196.998047
1004.581055	1876.094727
1003.447266	2083.315674
1002.313477	1770.457520
1001.179688	1261.404175
1000.045898	687.983459
998.912109	519.125916
997.777344	167.999405
996.642578	54.921646
995.506836	133.559616
994.372070	27.648569
993.236328	166.426987
992.100586	125.327438
990.963867	77.422394
989.828125	45.781769
988.691406	5.033267
987.553711	24.316860
986.416992	20.660828
985.279297	42.445274
984.141602	170.254318
983.003906	-56.430695
981.865234	62.350895
980.726563	-138.671204
979.587891	53.917873
978.448242	28.022314
977.309570	-25.337263
976.169922	-46.371758
975.030273	79.823662
973.889648	54.414207
972.749023	192.251205
971.608398	86.680397
970.467773	293.579254
969.326172	316.842255
968.184570	131.353821
967.042969	76.875099
965.901367	66.138367
964.758789	89.936821
963.616211	120.731941
962.473633	341.922882
961.330078	214.755676
960.186523	387.960419
959.042969	364.196350
957.899414	136.732132
956.754883	78.955643
955.610352	188.459641
954.465820	18.815826
953.321289	57.616352
952.175781	-70.468811
951.030273	96.685623
949.884766	131.273270
948.738281	90.539970
947.591797	166.525589
946.445313	87.231689
945.298828	142.896118
944.151367	150.708878
943.003906	160.939163
941.856445	75.421333
940.708008	270.807556
939.559570	279.133118
938.411133	298.997864
937.262695	271.095428
936.113281	209.141190
934.964844	341.120941
933.814453	163.219894
932.665039	135.922409
931.514648	213.564285
930.364258	-41.208149
929.213867	48.093765
928.062500	189.847534
926.912109	165.526794
925.759766	93.572708
924.608398	117.325325
923.456055	54.777992
922.303711	42.414268
921.151367	-94.839989
919.999023	95.363892
918.845703	1.593393
917.692383	30.661055
916.539063	48.486214
915.384766	-60.716976
914.230469	-221.953323
913.076172	-201.433975
911.920898	-217.100876
910.766602	-137.371216
909.611328	-161.875626
908.455078	-27.534597
907.299805	-33.682594
906.143555	-12.513217
904.987305	-143.040237
903.830078	12.022375
902.673828	1.801636
901.516602	-58.109810
900.359375	-97.511421
899.201172	-123.204857
898.042969	-76.380455
896.884766	-36.259705
895.726563	26.557955
894.567383	103.017639
893.408203	12.273742
892.249023	12.062640
891.088867	170.101578
889.929688	72.915672
888.769531	-21.869686
887.608398	48.295940
886.448242	21.453266
885.287109	-84.267601
884.125977	144.045166
882.963867	34.005554
881.801758	99.988091
880.639648	143.472519
879.477539	-67.684494
878.315430	201.307816
877.152344	-29.889027
875.989258	128.747513
874.825195	-7.605347
873.661133	-49.275822
872.497070	-68.357071
871.333008	-49.116093
870.168945	1.668373
869.003906	52.490120
867.838867	58.368244
866.672852	37.323441
865.506836	77.020195
864.340820	150.449234
863.174805	71.125198
862.008789	88.455803
860.841797	47.441826
859.674805	174.850082
858.506836	282.038818
857.339844	467.734802
856.171875	393.156067
855.003906	361.250916
853.834961	387.689178
852.666016	315.501221
851.497070	474.206940
850.328125	229.538315
849.158203	267.259918
847.988281	224.350266
846.818359	114.298607
845.647461	120.714806
844.477539	77.889381
843.306641	26.143160
842.134766	-72.548248
840.963867	191.093506
839.791992	78.985970
838.619141	0.460234
837.447266	15.816723
836.274414	127.233711
835.101563	15.207939
833.928711	86.342590
832.754883	170.826202
831.581055	208.372940
830.407227	145.454208
829.232422	254.340607
828.058594	213.691422
826.883789	233.249313
825.708008	248.312851
824.533203	167.481064
823.357422	17.574644
822.181641	77.127007
821.004883	-30.439394
819.828125	-120.182281
818.651367	6.028320
817.474609	87.616364
816.296875	46.732826
815.119141	23.616203
813.941406	36.046543
812.763672	12.838127
811.584961	-1.515784
810.406250	-120.384720
809.226563	89.626427
808.047852	-29.326344
806.868164	-106.076752
805.688477	-71.825943
804.507813	24.511141
803.327148	-94.554520
802.146484	-36.111961
800.965820	24.453936
799.784180	0.646697
798.603516	-125.224953
797.420898	-93.698257
796.239258	-26.802156
795.056641	90.959648
793.874023	33.583012
792.691406	35.958893
791.507813	208.762238
790.324219	131.256851
789.140625	257.327606
787.956055	157.573715
786.772461	236.970917
785.586914	216.740067
784.402344	413.126251
783.216797	410.394318
782.032227	425.262482
780.845703	510.761108
779.660156	368.608154
778.473633	389.879700
777.287109	265.338165
776.100586	233.492798
774.913086	82.416100
773.725586	26.211761
772.538086	208.195877
771.349609	120.968872
770.161133	49.144138
768.972656	14.753824
767.784180	13.366285
766.594727	152.922852
765.405273	-5.029404
764.215820	191.586899
763.026367	203.097778
761.835938	280.577942
760.645508	181.901703
759.454102	279.028076
758.262695	314.457123
757.072266	222.257065
755.879883	402.676910
754.688477	347.756409
753.496094	319.181702
752.303711	235.641937
751.110352	316.835175
749.917969	406.722656
748.724609	386.749725
747.530273	307.481079
746.336914	397.179169
745.142578	267.404144
743.948242	212.230164
742.752930	18.897505
741.558594	358.374725
740.363281	167.230255
739.166992	153.653244
737.971680	177.301056
736.775391	97.974541
735.579102	93.121086
734.381836	278.727295
733.185547	168.745270
731.988281	251.377335
730.790039	338.342804
729.592773	333.397675
728.394531	258.482635
727.196289	430.648865
725.997070	388.545380
724.797852	383.619904
723.598633	448.619324
722.399414	410.949219
721.199219	259.769897
719.999023	385.942200
718.798828	271.993805
717.598633	260.687744
716.397461	402.134064
715.196289	273.095367
713.994141	216.118851
712.792969	72.006523
711.590820	67.501282
710.388672	-8.861525
709.185547	56.471584
707.982422	95.692528
706.779297	58.740292
705.576172	-119.638100
704.372070	-64.981979
703.167969	0.594946
701.963867	-31.684944
700.759766	84.019287
699.554688	-100.326950
698.349609	26.363701
697.143555	-16.449791
695.938477	-85.240738
694.732422	4.674420
693.525391	-142.101212
692.319336	-78.099396
691.112305	-11.863668
689.905273	-12.850614
688.697266	-78.838676
687.490234	-92.642151
686.282227	-26.093340
685.073242	-128.610428
683.865234	-103.085464
682.656250	-94.812904
681.447266	-40.945675
680.237305	25.993021
679.028320	-67.283051
677.818359	-30.498041
676.607422	-17.447977
675.397461	90.911583
674.186523	17.552258
672.975586	63.295029
671.763672	42.056866
670.551758	129.024567
669.339844	116.585335
668.127930	73.965767
666.915039	241.038498
665.703125	92.687668
664.489258	138.857773
663.276367	213.124756
662.062500	39.148121
660.848633	70.331337
659.634766	28.168213
658.419922	22.730314
657.205078	64.761665
655.990234	-80.815948
654.775391	138.003632
653.559570	91.614288
652.343750	129.262405
651.126953	26.835102
649.911133	-34.673126
648.694336	52.372993
647.477539	83.333817
646.259766	8.736394
645.041992	317.095367
643.824219	240.107727
642.606445	206.038437
641.387695	176.138351
640.168945	100.934708
638.950195	124.445686
637.730469	126.250450
636.511719	71.960999
635.291016	-109.273033
634.071289	50.723656
632.850586	81.535736
631.629883	-74.729942
630.409180	-192.653702
629.188477	-57.751060
627.966797	-45.580006
626.745117	-36.002121
625.522461	13.831520
624.300781	65.275719
623.078125	313.304230
621.854492	324.972687
620.631836	201.076813
619.408203	145.109314
618.184570	90.613586
616.960938	138.149628
615.736328	97.142296
614.511719	23.236460
613.287109	-51.506721
612.061523	-137.831985
610.835938	-90.391930
609.610352	-33.307262
608.384766	135.941666
607.158203	36.904419
605.931641	15.759228
604.705078	63.852177
