# Supplementary material for: Raman spectroscopy accurately differentiates mucosal healing from non-healing and biochemical changes following biological therapy in inflammatory bowel disease
Source: PLoS One. 2021 Jun 2;16(6):e0252210. doi: 10.1371/journal.pone.0252210 (PMC8172032; doi:10.1371/journal.pone.0252210)
Supplement: S3 Dataset — (ZIP) [file pone.0252210.s005.zip › Export UC active inflammation/OC007-1 pre treat_base sub CR removed_50__X_-9629.47__Y_1826.94__Z_-820.009__Time_574.txt]

1714.715820	59.706974
1713.739258	-51.633759
1712.762695	-51.751881
1711.785156	90.466080
1710.808594	-8.430004
1709.831055	56.424259
1708.853516	102.704216
1707.875000	197.383026
1706.897461	-50.613789
1705.918945	138.188202
1704.940430	-71.817856
1703.960938	-21.909536
1702.982422	-57.458473
1702.002930	-47.337368
1701.023438	16.456848
1700.043945	-58.663784
1699.063477	-26.643435
1698.083984	45.638512
1697.103516	-47.650806
1696.123047	35.605938
1695.141602	-25.275171
1694.161133	47.569118
1693.179688	13.719185
1692.198242	38.761230
1691.216797	157.346298
1690.234375	-70.860756
1689.251953	-42.732964
1688.269531	-27.816351
1687.287109	3.224958
1686.304688	175.673187
1685.321289	129.611710
1684.337891	-22.889091
1683.354492	32.596283
1682.371094	-71.629684
1681.387695	149.175491
1680.403320	149.020859
1679.418945	-5.397052
1678.434570	151.708344
1677.449219	93.344635
1676.464844	61.720493
1675.479492	59.456741
1674.494141	174.277420
1673.507813	228.001251
1672.522461	252.574066
1671.536133	160.318832
1670.549805	243.513565
1669.563477	79.780716
1668.576172	253.402557
1667.589844	336.788055
1666.602539	234.437592
1665.615234	352.443817
1664.626953	250.292679
1663.639648	302.100555
1662.651367	194.859833
1661.663086	328.984314
1660.674805	248.440964
1659.685547	183.896927
1658.696289	270.460144
1657.707031	404.729553
1656.717773	268.906647
1655.728516	313.237854
1654.738281	249.085175
1653.748047	282.938141
1652.757813	388.272766
1651.767578	274.074860
1650.777344	228.745331
1649.786133	294.533264
1648.794922	318.054962
1647.803711	209.481888
1646.811523	151.205963
1645.820313	77.164879
1644.828125	90.355858
1643.835938	74.546394
1642.843750	69.351410
1641.850586	-67.765038
1640.857422	117.149498
1639.864258	-48.845188
1638.871094	-103.945137
1637.877930	-37.677921
1636.883789	123.506279
1635.889648	-7.914847
1634.895508	-99.711006
1633.901367	-141.370636
1632.906250	48.819374
1631.912109	38.820580
1630.916992	192.097534
1629.920898	282.158997
1628.925781	1.139732
1627.929688	-53.447651
1626.934570	18.295135
1625.937500	-41.477371
1624.941406	-88.041382
1623.945313	207.198395
1622.948242	-70.643105
1621.951172	48.452522
1620.954102	62.434502
1619.956055	68.548759
1618.958984	98.323074
1617.960938	114.973923
1616.962891	228.759369
1615.963867	132.566086
1614.965820	233.218613
1613.966797	47.917011
1612.967773	12.201538
1611.968750	7.982449
1610.968750	-1.466716
1609.969727	177.811234
1608.969727	16.380884
1607.969727	240.134964
1606.968750	63.067802
1605.968750	82.489059
1604.967773	122.852135
1603.966797	181.530197
1602.965820	224.490234
1601.963867	-33.440296
1600.962891	33.106754
1599.960938	-2.365236
1598.958984	-194.691116
1597.956055	28.699778
1596.954102	-121.723824
1595.951172	54.530796
1594.948242	139.280151
1593.945313	7.218843
1592.941406	-75.175156
1591.938477	48.713341
1590.934570	96.851753
1589.930664	6.665001
1588.925781	88.703377
1587.921875	134.191452
1586.916992	36.222660
1585.912109	-202.497772
1584.907227	77.613518
1583.901367	237.712296
1582.896484	-89.497330
1581.890625	-46.666023
1580.884766	225.331406
1579.877930	85.787491
1578.872070	-19.854349
1577.865234	-0.531899
1576.858398	-33.269329
1575.851563	-50.391422
1574.843750	-41.510929
1573.836914	81.783455
1572.829102	80.212128
1571.821289	180.006851
1570.812500	30.255068
1569.804688	-127.235329
1568.795898	-71.662926
1567.787109	-21.322268
1566.778320	-209.902328
1565.768555	89.631615
1564.758789	51.612007
1563.750000	-77.223335
1562.739258	113.076317
1561.729492	23.153065
1560.718750	-30.447659
1559.708984	107.820633
1558.698242	20.493572
1557.686523	-82.368767
1556.675781	19.488237
1555.664063	-111.861771
1554.652344	0.275221
1553.640625	47.609779
1552.628906	30.186445
1551.616211	136.978317
1550.603516	285.106262
1549.590820	179.613892
1548.578125	327.626831
1547.565430	291.948456
1546.551758	204.549896
1545.538086	166.279678
1544.524414	-89.081245
1543.510742	61.296909
1542.496094	208.998474
1541.481445	-87.605415
1540.466797	96.166603
1539.452148	3.609218
1538.437500	45.278812
1537.421875	-34.380962
1536.406250	43.341995
1535.390625	247.394730
1534.374023	126.400551
1533.358398	206.541916
1532.341797	21.114441
1531.325195	230.042313
1530.308594	-32.660000
1529.291016	-55.711056
1528.274414	39.698841
1527.256836	106.710838
1526.238281	145.343292
1525.220703	34.656052
1524.202148	26.914194
1523.184570	96.335892
1522.166016	-171.260147
1521.146484	36.974541
1520.127930	160.253433
1519.108398	144.637314
1518.088867	85.310524
1517.069336	108.203705
1516.049805	218.398865
1515.029297	123.048332
1514.008789	63.659847
1512.988281	94.121109
1511.967773	250.307129
1510.946289	-42.678635
1509.925781	36.447186
1508.904297	-61.481575
1507.882813	68.841858
1506.860352	145.232803
1505.838867	49.822506
1504.816406	-94.275063
1503.793945	2.516528
1502.770508	-41.663246
1501.748047	14.040742
1500.724609	79.929794
1499.701172	-169.128510
1498.677734	-44.414280
1497.654297	-40.053368
1496.629883	-99.689590
1495.605469	116.927597
1494.581055	11.196809
1493.556641	0.086972
1492.531250	-26.388556
1491.505859	100.464256
1490.480469	79.036240
1489.455078	-85.467308
1488.429688	130.631577
1487.403320	121.895020
1486.376953	120.795525
1485.350586	140.091156
1484.324219	241.014603
1483.296875	94.381836
1482.270508	169.714066
1481.243164	298.539429
1480.214844	-24.021667
1479.187500	-22.715508
1478.159180	98.345375
1477.130859	117.408157
1476.102539	57.465359
1475.074219	155.441147
1474.044922	474.887726
1473.015625	129.692062
1471.986328	339.514648
1470.957031	294.742554
1469.927734	377.183807
1468.897461	301.850525
1467.867188	315.541901
1466.836914	397.859863
1465.806641	581.806763
1464.775391	287.836151
1463.744141	296.353699
1462.712891	414.091309
1461.681641	526.680237
1460.649414	334.470459
1459.618164	380.985046
1458.585938	381.767242
1457.552734	481.499146
1456.520508	507.600342
1455.487305	630.063293
1454.455078	569.863281
1453.420898	476.698669
1452.387695	500.180725
1451.354492	543.915222
1450.320313	336.748260
1449.286133	770.616943
1448.251953	543.203491
1447.216797	510.859741
1446.182617	496.249725
1445.147461	555.035645
1444.112305	393.613800
1443.076172	591.532288
1442.041016	576.874146
1441.004883	301.707794
1439.968750	496.967651
1438.932617	436.804626
1437.895508	333.687775
1436.858398	612.178467
1435.821289	329.682556
1434.784180	287.260132
1433.747070	391.320984
1432.708984	477.653473
1431.670898	473.072906
1430.632813	198.455841
1429.594727	352.892700
1428.556641	93.552010
1427.517578	331.165588
1426.478516	167.751831
1425.439453	39.701962
1424.399414	-60.573509
1423.359375	154.187973
1422.320313	152.199112
1421.279297	208.132721
1420.239258	90.290833
1419.199219	131.123016
1418.158203	30.969568
1417.117188	-18.800577
1416.075195	-35.841274
1415.034180	-37.766830
1413.992188	81.032425
1412.950195	91.663689
1411.908203	14.309200
1410.866211	-171.083176
1409.823242	-9.608624
1408.780273	53.823399
1407.737305	44.396111
1406.694336	52.563229
1405.650391	53.199345
1404.606445	-28.989811
1403.562500	132.310806
1402.518555	-55.217545
1401.474609	-59.521549
1400.429688	151.879913
1399.384766	9.642662
1398.339844	110.661835
1397.294922	-94.134270
1396.249023	-45.733219
1395.203125	-17.376715
1394.157227	-1.538793
1393.111328	-103.391739
1392.064453	170.379684
1391.018555	153.684814
1389.971680	-95.740974
1388.923828	-17.260323
1387.876953	181.293762
1386.829102	-20.396908
1385.781250	-99.449265
1384.733398	76.557159
1383.685547	-17.431793
1382.636719	58.567276
1381.587891	-60.317562
1380.539063	-54.231293
1379.490234	-33.137264
1378.440430	-96.922112
1377.391602	-25.848112
1376.341797	-49.620667
1375.291016	88.827217
1374.241211	-161.914398
1373.190430	58.862347
1372.139648	-52.071232
1371.088867	11.587105
1370.038086	20.413017
1368.986328	-130.224030
1367.934570	73.018417
1366.882813	-2.774224
1365.831055	-133.289001
1364.778320	-12.247189
1363.726563	21.656404
1362.673828	-131.081696
1361.620117	184.058563
1360.567383	23.959284
1359.513672	92.774399
1358.459961	99.431953
1357.406250	14.138386
1356.352539	-158.074677
1355.297852	-19.557117
1354.243164	-64.911362
1353.188477	-10.850924
1352.133789	68.058151
1351.078125	-64.074936
1350.023438	64.536354
1348.966797	76.477882
1347.911133	125.677124
1346.855469	-16.117054
1345.798828	174.526993
1344.742188	-73.765060
1343.685547	79.705307
1342.627930	91.867889
1341.571289	71.858101
1340.513672	227.796005
1339.456055	185.553131
1338.397461	252.327957
1337.339844	227.514297
1336.281250	259.683716
1335.222656	257.234863
1334.163086	190.495239
1333.104492	52.094643
1332.044922	240.256302
1330.985352	3.082752
1329.925781	225.872009
1328.865234	236.048447
1327.805664	177.081207
1326.745117	194.765198
1325.684570	128.508347
1324.623047	116.649239
1323.561523	154.218750
1322.500977	135.050308
1321.438477	101.119606
1320.376953	373.201111
1319.314453	250.521927
1318.252930	436.227081
1317.189453	150.940186
1316.126953	3.877559
1315.064453	258.659180
1314.000977	353.207001
1312.937500	139.815994
1311.874023	94.049644
1310.809570	225.645401
1309.745117	266.138336
1308.680664	90.055763
1307.616211	138.037277
1306.551758	264.774231
1305.486328	305.406647
1304.420898	284.586456
1303.355469	285.950287
1302.289063	164.447845
1301.223633	239.660004
1300.157227	339.454010
1299.090820	402.402405
1298.023438	271.337860
1296.957031	312.265625
1295.889648	240.289627
1294.822266	70.213654
1293.754883	337.053162
1292.686523	287.334290
1291.618164	259.757202
1290.549805	-8.087498
1289.481445	96.898621
1288.413086	172.469238
1287.343750	61.796207
1286.274414	-95.337608
1285.205078	171.427887
1284.134766	217.699219
1283.064453	114.633110
1281.995117	170.779694
1280.923828	224.493362
1279.853516	124.070518
1278.782227	72.661179
1277.710938	253.674774
1276.639648	371.072876
1275.568359	195.085648
1274.496094	231.865784
1273.423828	-112.549568
1272.351563	139.365585
1271.279297	339.916565
1270.206055	242.478867
1269.132813	203.722229
1268.059570	1.471456
1266.986328	80.009384
1265.913086	156.110992
1264.838867	71.213432
1263.764648	208.331940
1262.689453	152.795303
1261.615234	185.085342
1260.540039	156.463577
1259.464844	84.029091
1258.389648	43.335129
1257.313477	199.983093
1256.238281	74.122353
1255.162109	186.942520
1254.085938	309.483826
1253.008789	93.742332
1251.931641	264.976929
1250.854492	134.543594
1249.777344	169.571671
1248.700195	97.635880
1247.622070	132.719666
1246.543945	209.134506
1245.465820	105.743149
1244.387695	82.592911
1243.308594	151.772827
1242.229492	-29.151876
1241.150391	-30.321394
1240.071289	-174.661087
1238.991211	88.753136
1237.911133	141.013702
1236.831055	-88.080147
1235.750977	124.296219
1234.669922	118.405838
1233.588867	37.401554
1232.507813	157.596268
1231.426758	178.426910
1230.344727	51.511066
1229.262695	72.400909
1228.180664	-66.495956
1227.098633	29.495659
1226.015625	-48.784897
1224.933594	202.055130
1223.849609	145.581940
1222.766602	193.150970
1221.683594	59.369160
1220.599609	61.039825
1219.515625	53.060619
1218.430664	-116.796379
1217.346680	114.468735
1216.261719	159.668335
1215.176758	62.390434
1214.091797	-39.656609
1213.005859	39.381393
1211.920898	-4.673547
1210.834961	-31.807747
1209.748047	1.384458
1208.662109	118.976959
1207.575195	-33.504765
1206.488281	11.749837
1205.401367	167.850494
1204.313477	102.225693
1203.225586	-4.311108
1202.137695	-74.667755
1201.049805	-84.792137
1199.961914	-97.311821
1198.873047	126.036682
1197.784180	-233.002533
1196.695313	19.153889
1195.605469	-142.474670
1194.515625	102.343170
1193.425781	20.107761
1192.335938	7.612462
1191.246094	69.615456
1190.155273	-89.430267
1189.064453	56.633427
1187.973633	-179.180389
1186.881836	-143.599365
1185.790039	-187.243698
1184.698242	-151.679413
1183.606445	-101.739090
1182.514648	24.934105
1181.421875	-83.469498
1180.329102	62.314690
1179.236328	-98.792015
1178.142578	90.056976
1177.049805	-75.785316
1175.956055	-90.649590
1174.861328	-100.723877
1173.767578	-144.322113
1172.672852	89.772835
1171.578125	-20.876495
1170.483398	122.145378
1169.387695	-38.717300
1168.291992	75.523796
1167.196289	-13.541996
1166.100586	-28.470821
1165.004883	-134.226059
1163.908203	-36.838097
1162.811523	120.217606
1161.714844	-16.587738
1160.617188	44.850239
1159.519531	65.661598
1158.421875	136.572449
1157.324219	23.693691
1156.225586	77.850380
1155.127930	108.116714
1154.028320	205.122971
1152.929688	49.351345
1151.831055	258.323181
1150.731445	93.043221
1149.631836	89.831123
1148.531250	38.962128
1147.431641	40.490150
1146.331055	-3.239084
1145.230469	107.755333
1144.129883	-12.162661
1143.028320	70.192261
1141.926758	138.218079
1140.825195	-122.000549
1139.723633	43.480419
1138.621094	16.316994
1137.518555	260.075226
1136.416016	78.389626
1135.313477	115.310707
1134.209961	71.442696
1133.106445	200.905472
1132.002930	24.055237
1130.898438	312.438599
1129.794922	204.408005
1128.690430	53.701393
1127.585938	5.024704
1126.480469	193.465500
1125.375977	263.265106
1124.270508	209.759995
1123.164063	172.841537
1122.058594	242.524689
1120.952148	205.566666
1119.845703	180.440247
1118.739258	164.770355
1117.631836	243.757721
1116.525391	-37.001366
1115.417969	-66.881676
1114.309570	21.487782
1113.202148	95.605759
1112.093750	41.996826
1110.985352	-68.341568
1109.876953	-8.510026
1108.767578	131.595474
1107.658203	11.786910
1106.548828	147.050644
1105.439453	5.993167
1104.329102	171.829773
1103.218750	174.732941
1102.108398	135.141205
1100.998047	71.954079
1099.886719	169.131943
1098.775391	155.426498
1097.664063	210.061478
1096.552734	248.150330
1095.440430	203.731491
1094.328125	314.776550
1093.215820	305.639160
1092.102539	13.940777
1090.990234	171.958557
1089.876953	252.216476
1088.762695	243.002792
1087.649414	47.936565
1086.535156	264.499725
1085.420898	255.219742
1084.306641	116.632011
1083.191406	196.649933
1082.076172	147.378189
1080.960938	246.100266
1079.845703	325.967834
1078.729492	314.201904
1077.613281	72.366211
1076.497070	257.764832
1075.380859	311.659821
1074.263672	255.251602
1073.146484	166.015244
1072.029297	-9.957113
1070.912109	-82.720749
1069.793945	163.273407
1068.675781	310.722137
1067.557617	221.479416
1066.438477	214.231949
1065.319336	178.870956
1064.200195	96.689865
1063.081055	199.428345
1061.961914	285.723602
1060.841797	264.348267
1059.721680	161.109726
1058.600586	237.951508
1057.480469	202.531860
1056.359375	297.999176
1055.238281	-27.196545
1054.116211	117.311089
1052.995117	359.838654
1051.873047	315.025665
1050.750000	328.582611
1049.627930	153.071259
1048.504883	234.309814
1047.381836	-29.770159
1046.258789	65.449074
1045.134766	272.541931
1044.011719	-63.659206
1042.886719	150.343140
1041.762695	135.880768
1040.638672	128.407974
1039.513672	-70.059387
1038.388672	-12.291826
1037.262695	145.547791
1036.136719	28.663567
1035.010742	177.106903
1033.884766	144.017105
1032.758789	38.836185
1031.631836	161.587830
1030.504883	16.926359
1029.377930	172.165894
1028.250000	-53.763615
1027.122070	-82.113106
1025.994141	54.461803
1024.866211	-108.579247
1023.737305	118.485710
1022.608398	34.426231
1021.479492	-33.344913
1020.350586	-12.919854
1019.220703	-78.320724
1018.090820	-2.231107
1016.960938	-113.956009
1015.830078	-42.515583
1014.700195	84.517212
1013.569336	-182.348785
1012.437500	123.019943
1011.306641	127.223221
1010.174805	4.101989
1009.042969	98.621033
1007.910156	114.428246
1006.778320	208.903641
1005.645508	287.155823
1004.512695	450.946381
1003.378906	519.886169
1002.245117	688.197693
1001.111328	528.312195
999.977539	250.694290
998.843750	178.789825
997.708984	-8.523689
996.574219	102.085541
995.438477	97.255783
994.303711	53.221146
993.167969	92.280022
992.032227	163.634216
990.895508	-74.024239
989.758789	172.589447
988.622070	36.501225
987.485352	153.979248
986.348633	338.237000
985.210938	206.884521
984.073242	29.564867
982.934570	-136.136261
981.796875	87.248085
980.658203	71.237427
979.519531	50.662155
978.379883	-13.577501
977.240234	92.404449
976.100586	-36.126842
974.960938	161.808594
973.821289	88.531525
972.680664	56.669842
971.540039	174.148407
970.398438	-52.837517
969.257813	184.053345
968.116211	60.520679
966.974609	72.463806
965.832031	-55.506870
964.689453	220.287186
963.546875	-79.566750
962.404297	-0.982369
961.261719	77.601227
960.118164	218.050385
958.974609	209.562943
957.830078	-11.887259
956.686523	149.203278
955.541992	97.352196
954.396484	274.434845
953.251953	197.483841
952.106445	154.921234
950.960938	151.298080
949.815430	53.965183
948.668945	-38.711903
947.522461	5.825538
946.375977	-45.588352
945.229492	12.714553
944.082031	-107.113968
942.934570	200.141815
941.787109	144.323807
940.638672	-11.848767
939.491211	135.565796
938.342773	164.328140
937.193359	183.994064
936.044922	41.800911
934.895508	173.268280
933.745117	97.319115
932.595703	185.501038
931.445313	91.441216
930.294922	43.016926
929.144531	-78.206490
927.993164	114.808746
926.842773	157.567856
925.690430	-122.746223
924.539063	-66.221992
923.386719	-87.009270
922.234375	-57.724323
921.082031	-82.968918
919.929688	-135.433716
918.776367	28.013939
917.623047	255.027100
916.468750	20.956213
915.315430	261.565369
914.161133	-8.639531
913.006836	20.883972
911.851563	-47.129803
910.696289	23.295118
909.541016	64.243317
908.385742	32.654812
907.229492	30.586239
906.074219	-107.417725
904.916992	-66.331818
903.760742	63.108780
902.603516	63.441654
901.446289	-74.299019
900.289063	41.574715
899.131836	46.539848
897.973633	-183.759979
896.815430	-40.700939
895.656250	27.697550
894.498047	37.310463
893.338867	187.090744
892.178711	106.332733
891.019531	0.790120
889.859375	-106.932678
888.699219	-81.342995
887.539063	0.702020
886.377930	-215.202728
885.216797	-49.617428
884.055664	-57.800636
882.893555	98.697052
881.732422	214.554626
880.570313	-61.892822
879.407227	-67.716331
878.245117	77.458214
877.082031	10.819525
875.918945	185.229034
874.754883	136.649841
873.590820	214.181595
872.426758	35.112473
871.262695	162.168152
870.098633	-39.268478
868.933594	148.502029
867.768555	3.408288
866.602539	119.169289
865.436523	104.531975
864.270508	74.183853
863.104492	3.423784
861.938477	45.001774
860.771484	100.041100
859.604492	220.162643
858.436523	234.751389
857.269531	67.590050
856.101563	196.623444
854.932617	130.482376
853.764648	127.154640
852.595703	148.489319
851.426758	185.502716
850.256836	27.565174
849.087891	165.389038
847.917969	70.233543
846.748047	152.001724
845.577148	218.057068
844.406250	147.560394
843.235352	-28.068415
842.064453	13.356163
840.892578	54.752258
839.720703	-6.729020
838.548828	45.808781
837.375977	223.457611
836.204102	253.547165
835.031250	317.115845
833.857422	170.720261
832.684570	71.263412
831.510742	65.586418
830.335938	48.737087
829.162109	221.516998
827.987305	284.899017
826.812500	-24.181391
825.637695	126.136215
824.461914	91.356789
823.286133	116.738174
822.110352	289.124207
820.933594	136.207336
819.757813	234.969208
818.580078	160.006424
817.403320	-115.271461
816.225586	12.325945
815.048828	59.741482
813.870117	269.472900
812.692383	-14.583555
811.513672	-40.651676
810.334961	-88.966347
809.156250	-10.631760
807.976563	-5.680157
806.796875	128.056076
805.617188	206.179840
804.436523	155.471390
803.255859	15.970577
802.075195	-79.120995
800.894531	125.281136
799.712891	30.132013
798.531250	-9.576143
797.349609	-239.953125
796.167969	194.635468
794.985352	-104.450073
793.802734	-95.511223
792.619141	-95.475754
791.436523	-166.336624
790.252930	50.575352
789.069336	105.782204
787.884766	12.673535
786.700195	67.779343
785.515625	80.796822
784.331055	146.833359
783.145508	0.582272
781.959961	6.850223
780.774414	-22.277746
779.587891	94.359474
778.402344	43.056252
777.215820	82.261688
776.028320	13.242526
774.840820	105.319550
773.654297	237.027573
772.465820	-76.952293
771.278320	-82.074783
770.089844	42.849319
768.901367	53.051331
767.711914	208.659256
766.523438	174.675598
765.333984	54.764084
764.143555	152.891129
762.954102	74.800758
761.763672	38.533615
760.573242	321.344025
759.382813	139.759216
758.191406	28.614386
757.000000	128.603531
755.808594	120.784302
754.616211	93.156029
753.423828	160.006653
752.231445	-43.436081
751.039063	23.361235
749.845703	68.141190
748.652344	7.493778
747.458984	3.921315
746.264648	-43.560093
745.070313	128.352631
743.875977	30.377766
742.680664	-17.131588
741.486328	185.295776
740.291016	36.918354
739.094727	-17.175331
737.899414	-141.358612
736.703125	111.239380
735.506836	-80.816132
734.309570	-108.590736
733.112305	51.877361
731.915039	-172.862106
730.717773	-119.653915
729.519531	88.823189
728.322266	34.803627
727.123047	-165.659836
725.924805	-16.312244
724.725586	-57.133938
723.526367	13.492389
722.327148	-27.289562
721.126953	106.653252
719.926758	48.439140
718.726563	64.482384
717.525391	-100.572166
716.325195	70.438599
715.123047	106.169632
713.921875	85.221344
712.719727	16.354099
711.518555	100.120483
710.315430	177.346664
709.113281	108.616142
707.910156	59.561573
706.707031	6.218052
705.502930	-49.231174
704.299805	-61.077736
703.095703	14.168671
701.891602	2.415963
700.686523	145.141403
699.481445	-79.619308
698.276367	76.216866
697.071289	-26.593239
695.865234	153.183517
694.659180	41.841248
693.453125	171.695221
692.246094	149.560593
691.039063	-80.896790
689.832031	31.740664
688.625000	-146.360519
687.416992	-5.410649
686.208984	16.263376
685.000977	-81.253250
683.791992	-65.919968
682.583008	29.677029
681.374023	40.804241
680.164063	103.999130
678.955078	48.127403
677.745117	40.000347
676.534180	-28.653008
675.324219	-49.578159
674.113281	7.487281
672.902344	116.527687
671.690430	-59.885937
670.478516	-58.828316
669.266602	-10.130288
668.054688	-91.050644
666.841797	55.028912
665.628906	138.470978
664.416016	105.322746
663.203125	-93.998787
661.989258	-124.768661
660.775391	-54.017132
659.561523	59.925900
658.346680	48.760269
657.131836	16.094296
655.916992	171.096176
654.701172	-40.399361
653.485352	-3.890617
652.269531	0.324704
651.053711	-66.514359
649.836914	99.322060
648.620117	71.315414
647.403320	-21.238876
646.186523	-85.755753
644.968750	34.820129
643.750977	56.382427
642.532227	0.500164
641.314453	28.487841
640.095703	73.637123
638.875977	159.569077
637.657227	105.741272
636.437500	-27.603365
635.217773	318.010132
633.997070	-8.728430
632.777344	192.711761
631.556641	80.588242
630.335938	213.023041
629.114258	-115.987419
627.892578	35.451042
626.670898	193.086960
625.449219	-5.416843
624.226563	241.794754
623.003906	201.524521
621.781250	225.304932
620.557617	193.124741
619.333984	102.860809
618.110352	-26.203106
616.886719	161.251938
615.662109	159.953171
614.437500	-115.571114
613.212891	-40.580101
611.987305	125.900375
610.761719	281.158081
609.536133	-89.969810
608.310547	38.618420
607.083984	220.008041
605.857422	41.877258
604.630859	25.513639
